# Supplementary material for: A molecular cell atlas of mouse lemur, an emerging model primate
Source: Nature. 2025 Jul 30;644(8075):173–84. doi: 10.1038/s41586-025-09113-9 (PMC12328211; doi:10.1038/s41586-025-09113-9)
Supplement: Supplementary file 3 — Supplementary Tables 1–8. See Supplementary Information for Supplementary Table 9. [file 41586_2025_9113_MOESM3_ESM.zip]

Archive with 8 entries (8 files):
- 2022-08-12359B-s3/2022-08-12359B-Table 1 Marker genes.xlsx
- 2022-08-12359B-s3/2022-08-12359B-Table 2 Summary of number of cells and cell types sequenced per individual and tissue.xlsx
- 2022-08-12359B-s3/2022-08-12359B-Table 3 Differentially expressed genes for each lemur molecular cell type.xlsx
- 2022-08-12359B-s3/2022-08-12359B-Table 4 Datasets and cell types analyzed across species.xlsx
- 2022-08-12359B-s3/2022-08-12359B-Table 5 One-to-one orthologs.xlsx
- 2022-08-12359B-s3/2022-08-12359B-Table 6 DEGs across species.xlsx
- 2022-08-12359B-s3/2022-08-12359B-Table 7 Gene expression conservation.xlsx
- 2022-08-12359B-s3/2022-08-12359B-Table 8 Gene set enrichment highly-conserved genes.xlsx
