# Supplementary material for: A molecular cell atlas of mouse lemur, an emerging model primate
Source: Nature. 2025 Jul 30;644(8075):173–84. doi: 10.1038/s41586-025-09113-9 (PMC12328211; doi:10.1038/s41586-025-09113-9)
Supplement: Supplementary file 3 — Supplementary Tables 1–8. See Supplementary Information for Supplementary Table 9. [file 41586_2025_9113_MOESM3_ESM.zip › 2022-08-12359B-s3/2022-08-12359B-Table 1 Marker genes.xlsx]

## Sheet: marker genes
Marker gene key [in brackets]
[HS] or [MS] = Human-specific or mouse-specific marker
[NM] = Negative marker in the human and/or mouse cell type
[+/-] = Expression varies between subtypes in human and/or mouse
[High] or [Low] = Expression known to be particularly high or low in the human/mouse cell type (positive marker)
[NA] = Not annotated in the current lemur genome (NCBI RefSeq Mmur3)
[NE] = Expression not detected in the lemur cell type
[NS] = Expression not specific in the lemur cell type
In brackets indicate commonly used gene synonym (e.g., PTPRC [CD45]), or suggested gene symbol for unnamed gene locus following the corresponding human ortholog (e.g., LOC105860501 [PF4])
cell type	cell_ontology_class	tissue	compartment	labeled_in_LCA	comments	marker_genes	references
pan-epithelial (compartment)	NA	NA	epithelial	NA		EPCAM, CDH1, DSP, OCLN, KRT8	Serrano-Gomez, S.J., Maziveyi, M. & Alahari, S.K. Regulation of epithelial-mesenchymal transition through epigenetic and post-translational modifications. Mol Cancer 15, 18 (2016). https://doi.org/10.1186/s12943-016-0502-x	Vasaikar, S.V., Deshmukh, A.P., den Hollander, P. et al. EMTome: a resource for pan-cancer analysis of epithelial-mesenchymal transition genes and signatures. Br J Cancer 124, 259–269 (2021). https://doi.org/10.1038/s41416-020-01178-9
pan-endothelial (compartment)	NA	NA	endothelial	NA		PECAM1, CLDN5, CDH5	Schupp JC, Adams TS, Cosme C Jr, et al. Integrated Single-Cell Atlas of Endothelial Cells of the Human Lung. Circulation. 2021;144(4):286-302. doi:10.1161/CIRCULATIONAHA.120.052318	Goncharov NV, Nadeev AD, Jenkins RO, Avdonin PV. Markers and Biomarkers of Endothelium: When Something Is Rotten in the State. Oxid Med Cell Longev. 2017;2017:9759735. doi:10.1155/2017/9759735
pan-stromal (compartment)	NA	NA	stromal	NA		COL1A2, DCN, BGN	Travaglini KJ, Nabhan AN, Penland L, et al. A molecular cell atlas of the human lung from single-cell RNA sequencing. Nature. 2020;587(7835):619-625. doi:10.1038/s41586-020-2922-4	Muhl, L., Genové, G., Leptidis, S. et al. Single-cell analysis uncovers fibroblast heterogeneity and criteria for fibroblast and mural cell identification and discrimination. Nat Commun 11, 3953 (2020). https://doi.org/10.1038/s41467-020-17740-1
pan-immune (compartment)	NA	NA	hematopoietic	NA	Note that some populations of macrophages, plasma cells, plasmacytoid dendritic cells, erythrocytes, and platelet cells do not express pan-immune markers, and some populations express epithelial marker EPCAM.	PTPRC [CD45], RAC2, LCP1	Al Barashdi MA, Ali A, McMullin MF, Mills K. Protein tyrosine phosphatase receptor type C (PTPRC or CD45). J Clin Pathol. 2021 Sep;74(9):548-552. doi: 10.1136/jclinpath-2020-206927. Epub 2021 May 26. PMID: 34039664; PMCID: PMC8380896.	Morley SC. The actin-bundling protein L-plastin: a critical regulator of immune cell function. Int J Cell Biol. 2012;2012:935173. doi: 10.1155/2012/935173. Epub 2011 Dec 13. PMID: 22194750; PMCID: PMC3238366.	https://www.proteinatlas.org/ENSG00000128340-RAC2
pan-proliferating	NA	NA	NA	NA	In the LCA, clusters containing a majority of cells that expressed cell proliferation markers were appended the abbreviation “PF.”	MKI67, TOP2A, STMN1, MYBL2, CDK1, CCNB1, CCNE1, PLK1, E2F1, FOXM1, MCM2 [NA], MCM4, MCM5, MCM6	Whitfield, M., George, L., Grant, G. et al. Common markers of proliferation. Nat Rev Cancer 6, 99–106 (2006). https://doi.org/10.1038/nrc1802	Ramaker RC, Lasseigne BN, Hardigan AA, Palacio L, Gunther DS, Myers RM, Cooper SJ. RNA sequencing-based cell proliferation analysis across 19 cancers identifies a subset of proliferation-informative cancers with a common survival signature. Oncotarget. 2017 Jun 13;8(24):38668-38681. doi: 10.18632/oncotarget.16961. PMID: 28454104; PMCID: PMC5503562.	Ochocka, N., Segit, P., Walentynowicz, K.A. et al. Single-cell RNA sequencing reveals functional heterogeneity of glioma-associated brain macrophages. Nat Commun 12, 1151 (2021). https://doi.org/10.1038/s41467-021-21407-w
pan-immediate-early	NA	NA	NA	NA		JUN, JUNB, JUND, FOS, FOSB, FOSL1, EGR1, SOCS3, ZFP36, NR4A1, NR4A2, MCL1	Tullai JW, Schaffer ME, Mullenbrock S, Sholder G, Kasif S, Cooper GM. Immediate-early and delayed primary response genes are distinct in function and genomic architecture. J Biol Chem. 2007 Aug 17;282(33):23981-95. doi: 10.1074/jbc.M702044200. Epub 2007 Jun 15. PMID: 17575275; PMCID: PMC2039722.	Wu YE, Pan L, Zuo Y, Li X, Hong W. Detecting Activated Cell Populations Using Single-Cell RNA-Seq. Neuron. 2017;96(2):313-329.e6. doi:10.1016/j.neuron.2017.09.026	Pérez-Cadahía B, Drobic B, Davie JR. Activation and function of immediate-early genes in the nervous system. Biochem Cell Biol. 2011 Feb;89(1):61-73. doi: 10.1139/O10-138. PMID: 21326363.	Healy S, Khan P, Davie JR. Immediate early response genes and cell transformation. Pharmacol Ther. 2013 Jan;137(1):64-77. doi: 10.1016/j.pharmthera.2012.09.001. Epub 2012 Sep 13. PMID: 22983151.
hematopoietic precursor cell	hematopoietic precursor cell	General	hematopoietic	yes	Challenging to distinguish multipotent hematopoietic stem cells from precursor cells, though true stem cells are unlikely to be present in the dataset given that only 1 in 10^6 bone marrow cells is a stem cell. Also challenging to determine if precursor cells have committed to the myeloid or lymphoid lineages (e.g. common myeloid progenitor, common lymphoid progenitor).	CD34, KIT, PTPRC [CD45] [NM], CD38 [+/-] [NE], SCA-1 [MS] [NA], FLT3, THY1 [CD90], MYB	Seita J, Weissman IL. Hematopoietic stem cell: self-renewal versus differentiation. Wiley Interdiscip Rev Syst Biol Med. 2010 Nov-Dec;2(6):640-53. doi: 10.1002/wsbm.86. PMID: 20890962; PMCID: PMC2950323.	Doulatov S, Notta F, Laurenti E, Dick JE. Hematopoiesis: a human perspective. Cell Stem Cell. 2012;10(2):120-136. doi:10.1016/j.stem.2012.01.006	Pellin, D., Loperfido, M., Baricordi, C. et al. A comprehensive single cell transcriptional landscape of human hematopoietic progenitors. Nat Commun 10, 2395 (2019). https://doi.org/10.1038/s41467-019-10291-0	Yáñez A, Coetzee SG, Olsson A, Muench DE, Berman BP, Hazelett DJ, Salomonis N, Grimes HL, Goodridge HS. Granulocyte-Monocyte Progenitors and Monocyte-Dendritic Cell Progenitors Independently Produce Functionally Distinct Monocytes. Immunity. 2017 Nov 21;47(5):890-902.e4. doi: 10.1016/j.immuni.2017.10.021. PMID: 29166589; PMCID: PMC5726802.	Lieu YK, Reddy EP. Conditional c-myb knockout in adult hematopoietic stem cells leads to loss of self-renewal due to impaired proliferation and accelerated differentiation. Proc Natl Acad Sci U S A. 2009 Dec 22;106(51):21689-94. doi: 10.1073/pnas.0907623106. Epub 2009 Dec 2. PMID: 19955420; PMCID: PMC2787467.
granulocyte monocyte progenitor cell	granulocyte monocyte progenitor cell	General	myeloid	yes	Identified in the LCA as expressing markers of hematopoietic progenitor cells and of monocyte/macrophage or neutrophil lineages.	CD34, KIT, PTPRC [CD45] [NM], CD38 [NE], FLT3, MYB, MS4A3, ELANE, MPO, CSF1R [CD115] [Low]	Seita J, Weissman IL. Hematopoietic stem cell: self-renewal versus differentiation. Wiley Interdiscip Rev Syst Biol Med. 2010 Nov-Dec;2(6):640-53. doi: 10.1002/wsbm.86. PMID: 20890962; PMCID: PMC2950323.	Doulatov S, Notta F, Laurenti E, Dick JE. Hematopoiesis: a human perspective. Cell Stem Cell. 2012;10(2):120-136. doi:10.1016/j.stem.2012.01.006	Pellin, D., Loperfido, M., Baricordi, C. et al. A comprehensive single cell transcriptional landscape of human hematopoietic progenitors. Nat Commun 10, 2395 (2019). https://doi.org/10.1038/s41467-019-10291-0	Yáñez A, Coetzee SG, Olsson A, Muench DE, Berman BP, Hazelett DJ, Salomonis N, Grimes HL, Goodridge HS. Granulocyte-Monocyte Progenitors and Monocyte-Dendritic Cell Progenitors Independently Produce Functionally Distinct Monocytes. Immunity. 2017 Nov 21;47(5):890-902.e4. doi: 10.1016/j.immuni.2017.10.021. PMID: 29166589; PMCID: PMC5726802.	Lieu YK, Reddy EP. Conditional c-myb knockout in adult hematopoietic stem cells leads to loss of self-renewal due to impaired proliferation and accelerated differentiation. Proc Natl Acad Sci U S A. 2009 Dec 22;106(51):21689-94. doi: 10.1073/pnas.0907623106. Epub 2009 Dec 2. PMID: 19955420; PMCID: PMC2787467.	Ishibashi T, Yokota T, Satoh Y, et al. Identification of MS4A3 as a reliable marker for early myeloid differentiation in human hematopoiesis. Biochem Biophys Res Commun. 2018;495(3):2338-2343. doi:10.1016/j.bbrc.2017.12.117	Kwok I, Becht E, Xia Y, et al. Combinatorial Single-Cell Analyses of Granulocyte-Monocyte Progenitor Heterogeneity Reveals an Early Uni-potent Neutrophil Progenitor. Immunity. 2020;53(2):303-318.e5. doi:10.1016/j.immuni.2020.06.005
monocyte	monocyte	General	myeloid	yes	Monocytes and macrophages are challenging to distinguish given the continuum of gene expression. Relied on expression of CSF1R and absence of macrophage markers (e.g. MARCO, MRC1, and C1QA) to label monocytes. Cells that had ambiguous expression were labeled as "macrophage_monocyte". In humans, classical monocytes (CD14++, CD16-, express higher levels of CCR1, CCR2, CXCR1, CD11B/ITGAM, SELL/CD62L…	CSF1R, VCAN, S100A8, S100A9, S100A10, S100A12, MSR1, LOC105862649 [CD14L] [HS], LOC105873562 [FCGR3AL] [CD16L] [HS], LY6C1 [MS] [NA], LY6C2 [MS] [NA], IRF8	Italiani P, Boraschi D. From Monocytes to M1/M2 Macrophages: Phenotypical vs. Functional Differentiation. Front Immunol. 2014;5:514. Published 2014 Oct 17. doi:10.3389/fimmu.2014.00514	Liu H, Shi B, Huang CC, Eksarko P, Pope RM. Transcriptional diversity during monocyte to macrophage differentiation. Immunol Lett. 2008 Apr 15;117(1):70-80. doi: 10.1016/j.imlet.2007.12.012. Epub 2008 Jan 22. PMID: 18276018; PMCID: PMC2838727.	Shi, C., Pamer, E. Monocyte recruitment during infection and inflammation. Nat Rev Immunol 11, 762–774 (2011). https://doi.org/10.1038/nri3070	Sampath P, Moideen K, Ranganathan UD, Bethunaickan R. Monocyte Subsets: Phenotypes and Function in Tuberculosis Infection. Front Immunol. 2018 Jul 30;9:1726. doi: 10.3389/fimmu.2018.01726. PMID: 30105020; PMCID: PMC6077267.	PrabhuDas MR, Baldwin CL, Bollyky PL, Bowdish DME, Drickamer K, Febbraio M, Herz J, Kobzik L, Krieger M, Loike J, McVicker B, Means TK, Moestrup SK, Post SR, Sawamura T, Silverstein S, Speth RC, Telfer JC, Thiele GM, Wang XY, Wright SD, El Khoury J. A Consensus Definitive Classification of Scavenger Receptors and Their Roles in Health and Disease. J Immunol. 2017 May 15;198(10):3775-3789. doi: 10…	Wight TN, Kang I, Evanko SP, et al. Versican-A Critical Extracellular Matrix Regulator of Immunity and Inflammation. Front Immunol. 2020;11:512. Published 2020 Mar 24. doi:10.3389/fimmu.2020.00512	Xia C, Braunstein Z, Toomey AC, Zhong J, Rao X. S100 Proteins As an Important Regulator of Macrophage Inflammation. Front Immunol. 2018 Jan 5;8:1908. doi: 10.3389/fimmu.2017.01908. PMID: 29379499; PMCID: PMC5770888.	Paul F, Arkin Y, Giladi A, et al. Transcriptional Heterogeneity and Lineage Commitment in Myeloid Progenitors [published correction appears in Cell. 2016 Jan 14;164(1-2):325]. Cell. 2015;163(7):1663-1677. doi:10.1016/j.cell.2015.11.013
macrophage	macrophage	General	myeloid	yes	Monocytes and macrophages are challenging to distinguish given the continuum of gene expression. In addition, macrophages vary enormously in gene expression between and within a tissue. Relied on expression of CSF1R and at least one macrophage marker (e.g. MARCO, MRC1, and C1QA) to label macrophages (see tissue-resident macrophage markers that are specific for each tissue). Cells that had ambiguo…	CSF1R, APOE, LPL, MARCO, MSR1, MRC1, C1QA, NR1H3 [LXR-alpha], CD68, IRF8	Italiani P, Boraschi D. From Monocytes to M1/M2 Macrophages: Phenotypical vs. Functional Differentiation. Front Immunol. 2014;5:514. Published 2014 Oct 17. doi:10.3389/fimmu.2014.00514	Liu H, Shi B, Huang CC, Eksarko P, Pope RM. Transcriptional diversity during monocyte to macrophage differentiation. Immunol Lett. 2008 Apr 15;117(1):70-80. doi: 10.1016/j.imlet.2007.12.012. Epub 2008 Jan 22. PMID: 18276018; PMCID: PMC2838727.	Shi, C., Pamer, E. Monocyte recruitment during infection and inflammation. Nat Rev Immunol 11, 762–774 (2011). https://doi.org/10.1038/nri3070	Sampath P, Moideen K, Ranganathan UD, Bethunaickan R. Monocyte Subsets: Phenotypes and Function in Tuberculosis Infection. Front Immunol. 2018 Jul 30;9:1726. doi: 10.3389/fimmu.2018.01726. PMID: 30105020; PMCID: PMC6077267.	PrabhuDas MR, Baldwin CL, Bollyky PL, Bowdish DME, Drickamer K, Febbraio M, Herz J, Kobzik L, Krieger M, Loike J, McVicker B, Means TK, Moestrup SK, Post SR, Sawamura T, Silverstein S, Speth RC, Telfer JC, Thiele GM, Wang XY, Wright SD, El Khoury J. A Consensus Definitive Classification of Scavenger Receptors and Their Roles in Health and Disease. J Immunol. 2017 May 15;198(10):3775-3789. doi: 10…	Benoit ME, Clarke EV, Morgado P, Fraser DA, Tenner AJ. Complement protein C1q directs macrophage polarization and limits inflammasome activity during the uptake of apoptotic cells. J Immunol. 2012 Jun 1;188(11):5682-93. doi: 10.4049/jimmunol.1103760. Epub 2012 Apr 20. PMID: 22523386; PMCID: PMC3358549.	Paul F, Arkin Y, Giladi A, et al. Transcriptional Heterogeneity and Lineage Commitment in Myeloid Progenitors [published correction appears in Cell. 2016 Jan 14;164(1-2):325]. Cell. 2015;163(7):1663-1677. doi:10.1016/j.cell.2015.11.013
neutrophil	neutrophil	General	myeloid	yes	Neutrophils can be further distinguished by maturation stage based on the stepwise expression of granule-specific genes: azurophilic (primary) granules (AZU1, MPO, ELANE) are created in myeloblasts and promyelocytes, specific (secondary) granules (LTF, CAMP, LCN2) in myelocytes and metamyelocytes, gelatinase granules (MMP9, ARG1) in band neutrophils, and the secretory vesicles (ALPL, MME) in matu…	ITGAM [CD11B], LY6G [GR1] [MS] [NA], LOC105862649 [CD14L] [NM] [HS], FUT4 [CD15] [HS] [NE], LOC105873562 [FCGR3AL] [CD16L] [HS], CEACAM8 [CD66B] [HS] [NA], SELL [CD62L], S100A8, S100A9, S100A12, CSF3R, GFI1, CEBPE, LOC105871594 [RGCC] [NS], VCAM1 [NS], ELANE, MPO, AZU1, ARG1, MME, LOC105881500 [DEFA1] [HS], CAMP, LTF, MMP9, ALPL	Kwok I, Becht E, Xia Y, et al. Combinatorial Single-Cell Analyses of Granulocyte-Monocyte Progenitor Heterogeneity Reveals an Early Uni-potent Neutrophil Progenitor. Immunity. 2020;53(2):303-318.e5. doi:10.1016/j.immuni.2020.06.005	Borregaard N, Sørensen OE, Theilgaard-Mönch K. Neutrophil granules: a library of innate immunity proteins. Trends Immunol. 2007;28(8):340-345. doi:10.1016/j.it.2007.06.002	Lawrence SM, Corriden R, Nizet V. The Ontogeny of a Neutrophil: Mechanisms of Granulopoiesis and Homeostasis. Microbiol Mol Biol Rev. 2018 Feb 7;82(1):e00057-17. doi: 10.1128/MMBR.00057-17. PMID: 29436479; PMCID: PMC5813886.	Rosales C. Neutrophil: A Cell with Many Roles in Inflammation or Several Cell Types?. Front Physiol. 2018;9:113. Published 2018 Feb 20. doi:10.3389/fphys.2018.00113	Grieshaber-Bouyer, R., Radtke, F.A., Cunin, P. et al. The neutrotime transcriptional signature defines a single continuum of neutrophils across biological compartments. Nat Commun 12, 2856 (2021). https://doi.org/10.1038/s41467-021-22973-9	Xie X, Shi Q, Wu P, Zhang X, Kambara H, Su J, Yu H, Park SY, Guo R, Ren Q, Zhang S, Xu Y, Silberstein LE, Cheng T, Ma F, Li C, Luo HR. Single-cell transcriptome profiling reveals neutrophil heterogeneity in homeostasis and infection. Nat Immunol. 2020 Sep;21(9):1119-1133. doi: 10.1038/s41590-020-0736-z. Epub 2020 Jul 27. PMID: 32719519; PMCID: PMC7442692.	Xia C, Braunstein Z, Toomey AC, Zhong J, Rao X. S100 Proteins As an Important Regulator of Macrophage Inflammation. Front Immunol. 2018 Jan 5;8:1908. doi: 10.3389/fimmu.2017.01908. PMID: 29379499; PMCID: PMC5770888.	Paul F, Arkin Y, Giladi A, et al. Transcriptional Heterogeneity and Lineage Commitment in Myeloid Progenitors [published correction appears in Cell. 2016 Jan 14;164(1-2):325]. Cell. 2015;163(7):1663-1677. doi:10.1016/j.cell.2015.11.013
basophil	basophil	General	myeloid	yes	Basophil-labeled populations in the LCA likely also contain mast cells of peripheral tissues and bipotent progenitor cells of bone/bone_marrow tissues. Challenging to distinguish circulating basophils (ITGA2+ [CD49B], CEBPA+) from tissue-resident mast cells (KIT+) in the LCA given the small number of cells and missing annotation of key differentiating marker genes.	FCER1A, HDC, MS4A2, GATA2	Li Y, Qi X, Liu B, Huang H. The STAT5-GATA2 pathway is critical in basophil and mast cell differentiation and maintenance. J Immunol. 2015;194(9):4328-4338. doi:10.4049/jimmunol.1500018	Inage E, Kasakura K, Yashiro T, et al. Critical Roles for PU.1, GATA1, and GATA2 in the expression of human FcεRI on mast cells: PU.1 and GATA1 transactivate FCER1A, and GATA2 transactivates FCER1A and MS4A2. J Immunol. 2014;192(8):3936-3946. doi:10.4049/jimmunol.1302366	Hamey FK, Lau WWY, Kucinski I, et al. Single-cell molecular profiling provides a high-resolution map of basophil and mast cell development. Allergy. 2021;76(6):1731-1742. doi:10.1111/all.14633	Dwyer DF, Barrett NA, Austen KF; Immunological Genome Project Consortium. Expression profiling of constitutive mast cells reveals a unique identity within the immune system. Nat Immunol. 2016 Jul;17(7):878-87. doi: 10.1038/ni.3445. Epub 2016 May 2. PMID: 27135604; PMCID: PMC5045264.
eosinophil	eosinophil	General	myeloid	yes	There are many loci annotated as SIGLEC8 in NCBI, none of which are expressed on eosinophils in the LCA.	IL5RA, CCR3, CCR1 [NE], ADGRE1 [EMR1], LOC109729961 [SIGLEC8] [NE], LOC105882846 [SIGLEC8] [NE], LOC105882137 [SIGLEC8] [NE], SIGLECF [MS] [NA], GATA1 [NS], EPX, PRG2 [NA], RNASE3 [NA], RNASE2 [NS], ADGRE1	McBrien CN, Menzies-Gow A. The Biology of Eosinophils and Their Role in Asthma. Front Med (Lausanne). 2017;4:93. Published 2017 Jun 30. doi:10.3389/fmed.2017.00093	Weller, P., Spencer, L. Functions of tissue-resident eosinophils. Nat Rev Immunol 17, 746–760 (2017). https://doi.org/10.1038/nri.2017.95	Hamann J, Koning N, Pouwels W, et al. EMR1, the human homolog of F4/80, is an eosinophil-specific receptor. Eur J Immunol. 2007;37(10):2797-2802. doi:10.1002/eji.200737553
plasmacytoid dendritic cell	plasmacytoid dendritic cell	General	myeloid	yes		FLT3, IRF8, IRF4, IL3RA [CD123], BCL11A, TCF4 [E2-2], FCER1A, LILRA4 [HS] [NA], LOC105877176 [LILRB4] [HS] [NS], TNFRSF21 [NS], SIGLECH [MS] [NA], BST2 [MS] [NA], LY6C1 [MS] [NA], LY6C2 [MS] [NA], CLEC4C [HS], NRP1 [HS] [NS]	Collin M, Bigley V. Human dendritic cell subsets: an update. Immunology. 2018 May;154(1):3-20. doi: 10.1111/imm.12888. Epub 2018 Feb 27. PMID: 29313948; PMCID: PMC5904714.	Schraml BU, Reis e Sousa C. Defining dendritic cells. Curr Opin Immunol. 2015;32:13-20. doi:10.1016/j.coi.2014.11.001	Merad M, Sathe P, Helft J, Miller J, Mortha A. The dendritic cell lineage: ontogeny and function of dendritic cells and their subsets in the steady state and the inflamed setting. Annu Rev Immunol. 2013;31:563-604. doi: 10.1146/annurev-immunol-020711-074950. PMID: 23516985; PMCID: PMC3853342.	Musumeci A, Lutz K, Winheim E, Krug AB. What Makes a pDC: Recent Advances in Understanding Plasmacytoid DC Development and Heterogeneity. Front Immunol. 2019 May 29;10:1222. doi: 10.3389/fimmu.2019.01222. PMID: 31191558; PMCID: PMC6548821.	Villani AC, Satija R, Reynolds G, Sarkizova S, Shekhar K, Fletcher J, Griesbeck M, Butler A, Zheng S, Lazo S, Jardine L, Dixon D, Stephenson E, Nilsson E, Grundberg I, McDonald D, Filby A, Li W, De Jager PL, Rozenblatt-Rosen O, Lane AA, Haniffa M, Regev A, Hacohen N. Single-cell RNA-seq reveals new types of human blood dendritic cells, monocytes, and progenitors. Science. 2017 Apr 21;356(6335):ea…	Anderson, D.A., Dutertre, CA., Ginhoux, F. et al. Genetic models of human and mouse dendritic cell development and function. Nat Rev Immunol 21, 101–115 (2021). https://doi.org/10.1038/s41577-020-00413-x
conventional dendritic cell	conventional dendritic cell	General	myeloid	yes	Myeloid, conventional or classical dendritic cells. Can be divided into cDC1 (mouse: CD8A, ITGAE [CD103]; human: THBD [CD141]) that express high levels of IRF8, BATF3, ID2, XCR1, CADM1, and CLEC9A, and cDC2 (mouse: ITGAM [CD11B], CD4; human CD1C) that express high levels of ITGAM, ITGAX [CD11C], IRF4, CD2, FCER1A, SIRPA [CD172A], NOTCH2, RBPJ, KLF4, CLEC10A, VEGFA, FCGR2A, ANPEP [CD13], CD33. cDC…	FLT3, IRF8, ZBTB46 [NS], ITGAX [CD11C] [NA]	Collin M, Bigley V. Human dendritic cell subsets: an update. Immunology. 2018 May;154(1):3-20. doi: 10.1111/imm.12888. Epub 2018 Feb 27. PMID: 29313948; PMCID: PMC5904714.	Schraml BU, Reis e Sousa C. Defining dendritic cells. Curr Opin Immunol. 2015;32:13-20. doi:10.1016/j.coi.2014.11.001	Merad M, Sathe P, Helft J, Miller J, Mortha A. The dendritic cell lineage: ontogeny and function of dendritic cells and their subsets in the steady state and the inflamed setting. Annu Rev Immunol. 2013;31:563-604. doi: 10.1146/annurev-immunol-020711-074950. PMID: 23516985; PMCID: PMC3853342.	Lukowski SW, Rødahl I, Kelly S, Yu M, Gotley J, Zhou C, Millard S, Andersen SB, Christ AN, Belz G, Frazer IH, Chandra J. Absence of Batf3 reveals a new dimension of cell state heterogeneity within conventional dendritic cells. iScience. 2021 Apr 15;24(5):102402. doi: 10.1016/j.isci.2021.102402. PMID: 33997687; PMCID: PMC8105636.	Villani AC, Satija R, Reynolds G, Sarkizova S, Shekhar K, Fletcher J, Griesbeck M, Butler A, Zheng S, Lazo S, Jardine L, Dixon D, Stephenson E, Nilsson E, Grundberg I, McDonald D, Filby A, Li W, De Jager PL, Rozenblatt-Rosen O, Lane AA, Haniffa M, Regev A, Hacohen N. Single-cell RNA-seq reveals new types of human blood dendritic cells, monocytes, and progenitors. Science. 2017 Apr 21;356(6335):ea…	Anderson, D.A., Dutertre, CA., Ginhoux, F. et al. Genetic models of human and mouse dendritic cell development and function. Nat Rev Immunol 21, 101–115 (2021). https://doi.org/10.1038/s41577-020-00413-x
mature dendritic cell	dendritic cell	General	myeloid	yes		FLT3, CCL19, CCR7, CCL17, CCL22, WNT5A [NE], TGFA [NE], FSCN1, LAMP3	Sánchez-Sánchez N, Riol-Blanco L, Rodríguez-Fernández JL. The multiple personalities of the chemokine receptor CCR7 in dendritic cells. J Immunol. 2006;176(9):5153-5159. doi:10.4049/jimmunol.176.9.5153	Brandum EP, Jørgensen AS, Rosenkilde MM, Hjortø GM. Dendritic Cells and CCR7 Expression: An Important Factor for Autoimmune Diseases, Chronic Inflammation, and Cancer. Int J Mol Sci. 2021 Aug 3;22(15):8340. doi: 10.3390/ijms22158340. PMID: 34361107; PMCID: PMC8348795.	Lehtonen A, Ahlfors H, Veckman V, Miettinen M, Lahesmaa R, Julkunen I. Gene expression profiling during differentiation of human monocytes to macrophages or dendritic cells. J Leukoc Biol. 2007;82(3):710-720. doi:10.1189/jlb.0307194	Yamakita Y, Matsumura F, Lipscomb MW, Chou PC, Werlen G, Burkhardt JK, Yamashiro S. Fascin1 promotes cell migration of mature dendritic cells. J Immunol. 2011 Mar 1;186(5):2850-9. doi: 10.4049/jimmunol.1001667. Epub 2011 Jan 24. PMID: 21263068; PMCID: PMC3526951.	de Saint-Vis B, Vincent J, Vandenabeele S, et al. A novel lysosome-associated membrane glycoprotein, DC-LAMP, induced upon DC maturation, is transiently expressed in MHC class II compartment. Immunity. 1998;9(3):325-336. doi:10.1016/s1074-7613(00)80615-9
erythroid progenitor cell	erythroid progenitor cell	General	megakaryocyte-erythroid	yes	Challenging to distinguish proerythroblasts, erythroblasts, reticulocytes, and erythrocytes given the continuum of gene expression. Labeled erythroid progenitor cells as the erythroid lineage cells expressing stem cell marker genes.	GYPA [CD235A], TFRC [CD71], TER119 [MS] [NA], ALAS2, AHSP, GATA1, LOC105856254 [HBA1], LOC105883507 [HBB], CD34, CD38, KIT [CD117]	Samsel L, McCoy JP Jr. Imaging flow cytometry for the study of erythroid cell biology and pathology. J Immunol Methods. 2015;423:52-59. doi:10.1016/j.jim.2015.03.019	Chiabrando D, Mercurio S, Tolosano E. Heme and erythropoieis: more than a structural role. Haematologica. 2014;99(6):973-983. doi:10.3324/haematol.2013.091991	dos Santos CO, Duarte AS, Saad ST, Costa FF. Expression of alpha-hemoglobin stabilizing protein gene during human erythropoiesis. Exp Hematol. 2004;32(2):157-162. doi:10.1016/j.exphem.2003.11.002	Sanada C, Xavier-Ferrucio J, Lu YC, et al. Adult human megakaryocyte-erythroid progenitors are in the CD34+CD38mid fraction [published correction appears in Blood. 2017 Feb 16;129(7):919]. Blood. 2016;128(7):923-933. doi:10.1182/blood-2016-01-693705	Lu YC, Sanada C, Xavier-Ferrucio J, et al. The Molecular Signature of Megakaryocyte-Erythroid Progenitors Reveals a Role for the Cell Cycle in Fate Specification [published correction appears in Cell Rep. 2018 Dec 11;25(11):3229]. Cell Rep. 2018;25(8):2083-2093.e4. doi:10.1016/j.celrep.2018.10.084	Fajtova M, Kovarikova A, Svec P, Kankuri E, Sedlak J. Immunophenotypic profile of nucleated erythroid progenitors during maturation in regenerating bone marrow. Leuk Lymphoma. 2013 Nov;54(11):2523-30. doi: 10.3109/10428194.2013.781167. Epub 2013 Apr 23. PMID: 23452116.
erythroid lineage cell	erythroid lineage cell	General	megakaryocyte-erythroid	yes	Challenging to distinguish proerythroblasts, erythroblasts, reticulocytes, and erythrocytes given the continuum of gene expression. Labeled erythroid progenitor cells as the erythroid lineage cells expressing stem cell marker genes.	GYPA [CD235A], TFRC [CD71], TER119 [MS] [NA], ALAS2, AHSP, GATA1, LOC105856254 [HBA1], LOC105883507 [HBB], XPO7	Samsel L, McCoy JP Jr. Imaging flow cytometry for the study of erythroid cell biology and pathology. J Immunol Methods. 2015;423:52-59. doi:10.1016/j.jim.2015.03.019	Chiabrando D, Mercurio S, Tolosano E. Heme and erythropoieis: more than a structural role. Haematologica. 2014;99(6):973-983. doi:10.3324/haematol.2013.091991	dos Santos CO, Duarte AS, Saad ST, Costa FF. Expression of alpha-hemoglobin stabilizing protein gene during human erythropoiesis. Exp Hematol. 2004;32(2):157-162. doi:10.1016/j.exphem.2003.11.002	Hattangadi SM, Martinez-Morilla S, Patterson HC, Shi J, Burke K, Avila-Figueroa A, Venkatesan S, Wang J, Paulsen K, Görlich D, Murata-Hori M, Lodish HF. Histones to the cytosol: exportin 7 is essential for normal terminal erythroid nuclear maturation. Blood. 2014 Sep 18;124(12):1931-40. doi: 10.1182/blood-2013-11-537761. PMID: 25092175; PMCID: PMC4168348.
megakaryocyte progenitor cell	megakaryocyte progenitor cell	General	megakaryocyte-erythroid	yes	Challenging to distinguish megakaryoblasts, promegakaryocytes, and megakaryocytes in the bone marrow/bone tissues given the continuum of gene expression. Labeled megakaryocyte progenitor cells as the megakaryocyte lineage cells expressing stem cell marker genes (note some were found in peripheral tissues, possibly due to bone pathology).	ITGA2B [CD41], GP9, VWF, LOC105860501 [PF4], LOC105860508 [PPBP], GATA1, TUBB1, MYL9, SELP, LOC105877186 [GP6], GP1BA [NE], GP1BB, CD34, MPL, KIT [CD117]	Psaila B, Barkas N, Iskander D, et al. Single-cell profiling of human megakaryocyte-erythroid progenitors identifies distinct megakaryocyte and erythroid differentiation pathways. Genome Biol. 2016;17:83. Published 2016 May 3. doi:10.1186/s13059-016-0939-7	Davizon-Castillo P, Rowley JW, Rondina MT. Megakaryocyte and Platelet Transcriptomics for Discoveries in Human Health and Disease. Arterioscler Thromb Vasc Biol. 2020;40(6):1432-1440. doi:10.1161/ATVBAHA.119.313280	Wang H, He J, Xu C, et al. Decoding Human Megakaryocyte Development. Cell Stem Cell. 2021;28(3):535-549.e8. doi:10.1016/j.stem.2020.11.006	Sanada C, Xavier-Ferrucio J, Lu YC, et al. Adult human megakaryocyte-erythroid progenitors are in the CD34+CD38mid fraction [published correction appears in Blood. 2017 Feb 16;129(7):919]. Blood. 2016;128(7):923-933. doi:10.1182/blood-2016-01-693705	Lu YC, Sanada C, Xavier-Ferrucio J, et al. The Molecular Signature of Megakaryocyte-Erythroid Progenitors Reveals a Role for the Cell Cycle in Fate Specification [published correction appears in Cell Rep. 2018 Dec 11;25(11):3229]. Cell Rep. 2018;25(8):2083-2093.e4. doi:10.1016/j.celrep.2018.10.084	Finkielsztein A, Schlinker AC, Zhang L, Miller WM, Datta SK. Human megakaryocyte progenitors derived from hematopoietic stem cells of normal individuals are MHC class II-expressing professional APC that enhance Th17 and Th1/Th17 responses. Immunol Lett. 2015;163(1):84-95. doi:10.1016/j.imlet.2014.11.013
platelet	platelet	General	megakaryocyte-erythroid	yes	Challenging to distinguish megakaryoblasts, promegakaryocytes, and megakaryocytes in the bone marrow/bone tissues given the continuum of gene expression. Labeled megakaryocyte progenitor cells as the megakaryocyte lineage cells expressing stem cell marker genes (note some were found in peripheral tissues, possibly due to bone pathology).	ITGA2B [CD41], GP9, VWF, LOC105860501 [PF4], LOC105860508 [PPBP], GATA1, TUBB1, MYL9, SELP, LOC105877186 [GP6], GP1BA [NE], GP1BB	Psaila B, Barkas N, Iskander D, et al. Single-cell profiling of human megakaryocyte-erythroid progenitors identifies distinct megakaryocyte and erythroid differentiation pathways. Genome Biol. 2016;17:83. Published 2016 May 3. doi:10.1186/s13059-016-0939-7	Davizon-Castillo P, Rowley JW, Rondina MT. Megakaryocyte and Platelet Transcriptomics for Discoveries in Human Health and Disease. Arterioscler Thromb Vasc Biol. 2020;40(6):1432-1440. doi:10.1161/ATVBAHA.119.313280	Wang H, He J, Xu C, et al. Decoding Human Megakaryocyte Development. Cell Stem Cell. 2021;28(3):535-549.e8. doi:10.1016/j.stem.2020.11.006
B cell	B cell	General	lymphoid	yes	Challenging to distinguish between common lymphoid progenitors, pro-B cells, pre-B cells, immature B cells and mature B cells (and in the spleen follicular B cells and marginal zone B cells) in the LCA atlas. Also not possible to distinguish between naive B cells and memory B cells (human: CD27+; mouse: CD80+, PDCD1LG2+ [PD-L2], and/or NT5E+ [CD73]).	CD19, MS4A1, CD22, FCER2 [CD23], CD24 [NA], CD72, CD79A, CD79B	Sanz I, Wei C, Jenks SA, et al. Challenges and Opportunities for Consistent Classification of Human B Cell and Plasma Cell Populations. Front Immunol. 2019;10:2458. Published 2019 Oct 18. doi:10.3389/fimmu.2019.02458	Tellier J, Nutt SL. Standing out from the crowd: How to identify plasma cells. Eur J Immunol. 2017;47(8):1276-1279. doi:10.1002/eji.201747168	Elmentaite, R., Kumasaka, N., Roberts, K. et al. Cells of the human intestinal tract mapped across space and time. Nature 597, 250–255 (2021). https://doi.org/10.1038/s41586-021-03852-1	LeBien TW, Tedder TF. B lymphocytes: how they develop and function. Blood. 2008;112(5):1570-1580. doi:10.1182/blood-2008-02-078071	Weisel F, Shlomchik M. Memory B Cells of Mice and Humans. Annu Rev Immunol. 2017 Apr 26;35:255-284. doi: 10.1146/annurev-immunol-041015-055531. Epub 2017 Jan 30. PMID: 28142324.
plasma cell	plasma cell	General	lymphoid	yes	Challenging to distinguish plasmablasts from plasma cells in the LCA.	CD19 [NM], MS4A1 [NM], CD38 [High] [HS] [NS], SDC1 [CD138], JCHAIN, TNFRSF17 [BCMA], CD28 [MS] [NS], PRDM1 [BLIMP1], XBP1 [NS], IRF4, IRF8 [NM], MZB1	Sanz I, Wei C, Jenks SA, et al. Challenges and Opportunities for Consistent Classification of Human B Cell and Plasma Cell Populations. Front Immunol. 2019;10:2458. Published 2019 Oct 18. doi:10.3389/fimmu.2019.02458	Tellier J, Nutt SL. Standing out from the crowd: How to identify plasma cells. Eur J Immunol. 2017;47(8):1276-1279. doi:10.1002/eji.201747168	Fairfax KA, Kallies A, Nutt SL, Tarlinton DM. Plasma cell development: from B-cell subsets to long-term survival niches. Semin Immunol. 2008;20(1):49-58. doi:10.1016/j.smim.2007.12.002	Andreani V, Ramamoorthy S, Pandey A, et al. Cochaperone Mzb1 is a key effector of Blimp1 in plasma cell differentiation and β1-integrin function. Proc Natl Acad Sci U S A. 2018;115(41):E9630-E9639. doi:10.1073/pnas.1809739115
T cell	T cell	General	lymphoid	yes	T cells in the LCA were distinguished based on expression of CD4 and CD8 [CD8A, CD8B]; cells could be single positive, double positive, or double negative for those genes. Cells that had ambiguous expression were labeled as "T cell". Not possible to distinguish different types of helper T cells (i.e., Th1, Th2, Th17). Also challenging to distinguish naive T cells and memory T cells (including cen…	CD2, CD3D, CD3E, CD3G, CD4 [+/-], CD8A [+/-], CD8B [ +/-]	Moingeon P, Lucich JL, McConkey DJ, et al. CD3 zeta dependence of the CD2 pathway of activation in T lymphocytes and natural killer cells. Proc Natl Acad Sci U S A. 1992;89(4):1492-1496. doi:10.1073/pnas.89.4.1492	Szabo, P.A., Levitin, H.M., Miron, M. et al. Single-cell transcriptomics of human T cells reveals tissue and activation signatures in health and disease. Nat Commun 10, 4706 (2019). https://doi.org/10.1038/s41467-019-12464-3	Weng, Np., Araki, Y. & Subedi, K. The molecular basis of the memory T cell response: differential gene expression and its epigenetic regulation. Nat Rev Immunol 12, 306–315 (2012). https://doi.org/10.1038/nri3173
natural killer cell	natural killer cell	General	lymphoid	yes	Natural killer cells can further be divided in human and mouse (human: CD56 [Low], CD16+ cells and CD56 [High], CD16- cells ; mouse: CD27+, CD11b– immature cells, CD27+, CD11B+ maturing cells, and CD27-, CD11B+ mature cells), however not possible in the LCA.	CD2, CD3E [NM], NCAM1 [CD56] [+/-] [HS] [NE], LOC105873562 [FCGR3AL] [CD16L] [+/-] [HS], CD27 [+/-] [MS], ITGAM [CD11B] [+/-] [MS], KLRB1 [CD161] [NK1.1], KLRD1 [CD94] [NA], LOC105857552 [KLRF1] [NKP80], LOC105877180 [NCR1] [NKP46], FCER1G, NKG7, GNLY [HS] [NA], GZMA, PRF1, IL18RAP	Moingeon P, Lucich JL, McConkey DJ, et al. CD3 zeta dependence of the CD2 pathway of activation in T lymphocytes and natural killer cells. Proc Natl Acad Sci U S A. 1992;89(4):1492-1496. doi:10.1073/pnas.89.4.1492	Yang, C., Siebert, J.R., Burns, R. et al. Heterogeneity of human bone marrow and blood natural killer cells defined by single-cell transcriptome. Nat Commun 10, 3931 (2019). https://doi.org/10.1038/s41467-019-11947-7	Crinier A, Milpied P, Escalière B, et al. High-Dimensional Single-Cell Analysis Identifies Organ-Specific Signatures and Conserved NK Cell Subsets in Humans and Mice. Immunity. 2018;49(5):971-986.e5. doi:10.1016/j.immuni.2018.09.009	Abel AM, Yang C, Thakar MS, Malarkannan S. Natural Killer Cells: Development, Maturation, and Clinical Utilization. Front Immunol. 2018;9:1869. Published 2018 Aug 13. doi:10.3389/fimmu.2018.01869	Duhan V, Hamdan TA, Xu HC, et al. NK cell-intrinsic FcεRIγ limits CD8+ T-cell expansion and thereby turns an acute into a chronic viral infection. PLoS Pathog. 2019;15(6):e1007797. Published 2019 Jun 20. doi:10.1371/journal.ppat.1007797
natural killer T cell	mature NK T cell	General	lymphoid	yes	Challenging to distinguish natural killer T cells from natural killer cells and T cells given populations did not always form separate clusters and inconsistent expression of the KLR genes across CD8+ T cells and natural killer cells. Labeled cells expressing both CD3E and KLRB1 as natural killer T cells. Cells that had ambiguous expression were labeled as "natural killer cell_T cell". Mucosal-as…	CD2, CD3D, CD3E, CD3G, KLRB1 [CD161] [NK1.1], KLRD1 [CD94] [NA]	Balato A, Unutmaz D, Gaspari AA. Natural killer T cells: an unconventional T-cell subset with diverse effector and regulatory functions. J Invest Dermatol. 2009;129(7):1628-1642. doi:10.1038/jid.2009.30	Heller NM, Berga-Bolanos R, Naler L, Sen JM. Natural Killer T (NKT) Cells in Mice and Men. In: Soboloff J, Kappes DJ, eds. Signaling Mechanisms Regulating T Cell Diversity and Function. Boca Raton (FL): CRC Press/Taylor & Francis; 2018.119-146.
innate lymphoid cell	innate lymphoid cell	General	lymphoid	yes	Innate lymphoid cells can be further classified into ILC1, ILC2, and ILC3 populations based on expression of these marker genes, but not possible to distinguish them in the LCA. Note that classical natural killer cells are considered innate lymphoid cells but have a different developmental path from non-cytotoxic innate lymphoid cells.	IL7R [CD127], IL2RA [CD25], GATA3, ID2, KIT, TBX21 [T-BET], EOMES, RORC, RORA, LOC105877180 [NCR1]	Artis, D., Spits, H. The biology of innate lymphoid cells. Nature 517, 293–301 (2015). https://doi.org/10.1038/nature14189	Yudanin NA, Schmitz F, Flamar AL, et al. Spatial and Temporal Mapping of Human Innate Lymphoid Cells Reveals Elements of Tissue Specificity. Immunity. 2019;50(2):505-519.e4. doi:10.1016/j.immuni.2019.01.012	Vivier E, Artis D, Colonna M, et al. Innate Lymphoid Cells: 10 Years On. Cell. 2018;174(5):1054-1066. doi:10.1016/j.cell.2018.07.017
fibroblast	fibroblast	General	stromal	yes	See note on fibroadipogenic progenitor cells in the limb muscle. Not able to distinguish fibroblasts from telocytes (CD34+, PDGFRA+, FOXL1+)	PDGFRA, COL1A1, LUM, LOXL1, FBLN1, FBLN2, PI16	Travaglini KJ, Nabhan AN, Penland L, et al. A molecular cell atlas of the human lung from single-cell RNA sequencing. Nature. 2020;587(7835):619-625. doi:10.1038/s41586-020-2922-4	Muhl, L., Genové, G., Leptidis, S. et al. Single-cell analysis uncovers fibroblast heterogeneity and criteria for fibroblast and mural cell identification and discrimination. Nat Commun 11, 3953 (2020). https://doi.org/10.1038/s41467-020-17740-1	Buechler, M.B., Pradhan, R.N., Krishnamurty, A.T. et al. Cross-tissue organization of the fibroblast lineage. Nature 593, 575–579 (2021). https://doi.org/10.1038/s41586-021-03549-5
myofibroblast	myofibroblast cell	General	stromal	yes	Myofibroblasts are generally thought to be a marker of fibrosis and scarring, except in certain tissues where they are found in the healthy parenchyma (e.g. myofibroblasts in the lung are found at the alveolar entrance ring). Unclear if myofibroblasts of the LCA are present in the setting of the lemurs' pathological conditions or not. Defined myofibroblasts in the LCA as expressing markers of fib…	PDGFRA, COL1A1, LUM, TAGLN, ACTA2, ACTG2, WIF1, FGF18, SCX, ASPN [NS], ELN [NS], LOC105862085 [POSTN], CNN1 [NM], MYH11 [NM], DES [NM], SMTN [NM]	Travaglini KJ, Nabhan AN, Penland L, et al. A molecular cell atlas of the human lung from single-cell RNA sequencing. Nature. 2020;587(7835):619-625. doi:10.1038/s41586-020-2922-4	Hinz B. Myofibroblasts. Exp Eye Res. 2016;142:56-70. doi:10.1016/j.exer.2015.07.009	Jaslove JM, Nelson CM. Smooth muscle: a stiff sculptor of epithelial shapes. Philos Trans R Soc Lond B Biol Sci. 2018 Sep 24;373(1759):20170318. doi: 10.1098/rstb.2017.0318. PMID: 30249770; PMCID: PMC6158200.	Kuppe, C., Ibrahim, M.M., Kranz, J. et al. Decoding myofibroblast origins in human kidney fibrosis. Nature 589, 281–286 (2021). https://doi.org/10.1038/s41586-020-2941-1	Eyden B. Are there myofibroblasts in normal bladder?. Eur Urol. 2009;56(3):427-429. doi:10.1016/j.eururo.2009.03.060
vascular associated smooth muscle cell	vascular associated smooth muscle cell	General	stromal	yes	Type of mural cell.	TAGLN, ACTA2, ACTG2, DES, SMTN, CNN1, MYH11, MYOCD, PDGFRB, CSPG4 [NG2], RGS5, HEYL, NOTCH3, TINAGL1	Jaslove JM, Nelson CM. Smooth muscle: a stiff sculptor of epithelial shapes. Philos Trans R Soc Lond B Biol Sci. 2018 Sep 24;373(1759):20170318. doi: 10.1098/rstb.2017.0318. PMID: 30249770; PMCID: PMC6158200.	Travaglini KJ, Nabhan AN, Penland L, et al. A molecular cell atlas of the human lung from single-cell RNA sequencing. Nature. 2020;587(7835):619-625. doi:10.1038/s41586-020-2922-4	Armulik A, Genové G, Betsholtz C. Pericytes: developmental, physiological, and pathological perspectives, problems, and promises. Dev Cell. 2011;21(2):193-215. doi:10.1016/j.devcel.2011.07.001	Hinz B. Myofibroblasts. Exp Eye Res. 2016;142:56-70. doi:10.1016/j.exer.2015.07.009	Muhl, L., Genové, G., Leptidis, S. et al. Single-cell analysis uncovers fibroblast heterogeneity and criteria for fibroblast and mural cell identification and discrimination. Nat Commun 11, 3953 (2020). https://doi.org/10.1038/s41467-020-17740-1	Wex T, Lipyansky A, Brömme NC, Wex H, Guan XQ, Brömme D. TIN-ag-RP, a novel catalytically inactive cathepsin B-related protein with EGF domains, is predominantly expressed in vascular smooth muscle cells. Biochemistry. 2001;40(5):1350-1357. doi:10.1021/bi002266o
smooth muscle cell	smooth muscle cell	General	stromal	yes	Includes visceral smooth muscle cells of the gut. Not to be confused with vascular-associated smooth muscle cells.	TAGLN, ACTA2, ACTG2, DES, SMTN, CNN1, MYH11, MYOCD, PDGFRB [NM], CSPG4 [NG2] [NM], NOG, FOXF1, GATA5	Jaslove JM, Nelson CM. Smooth muscle: a stiff sculptor of epithelial shapes. Philos Trans R Soc Lond B Biol Sci. 2018 Sep 24;373(1759):20170318. doi: 10.1098/rstb.2017.0318. PMID: 30249770; PMCID: PMC6158200.	Armulik A, Genové G, Betsholtz C. Pericytes: developmental, physiological, and pathological perspectives, problems, and promises. Dev Cell. 2011;21(2):193-215. doi:10.1016/j.devcel.2011.07.001	Hinz B. Myofibroblasts. Exp Eye Res. 2016;142:56-70. doi:10.1016/j.exer.2015.07.009	Kumar A, D'Souza SS, Moskvin OV, Toh H, Wang B, Zhang J, Swanson S, Guo LW, Thomson JA, Slukvin II. Specification and Diversification of Pericytes and Smooth Muscle Cells from Mesenchymoangioblasts. Cell Rep. 2017 May 30;19(9):1902-1916. doi: 10.1016/j.celrep.2017.05.019. PMID: 28564607; PMCID: PMC6428685.
pericyte	pericyte cell	General	stromal	yes	Type of mural cell.	TAGLN, ACTA2, DES, SMTN, PDGFRB, CSPG4 [NG2], ANPEP [NS], RGS5, ABCC9, KCNJ8, CD248 [NS], DLK1 [NE], LOC105866063 [COX4I2], TRPC6, HIGD1B, NOTCH3, CNN1 [NM]	Travaglini KJ, Nabhan AN, Penland L, et al. A molecular cell atlas of the human lung from single-cell RNA sequencing. Nature. 2020;587(7835):619-625. doi:10.1038/s41586-020-2922-4	Armulik A, Genové G, Betsholtz C. Pericytes: developmental, physiological, and pathological perspectives, problems, and promises. Dev Cell. 2011;21(2):193-215. doi:10.1016/j.devcel.2011.07.001	Wang A, Chiou J, Poirion OB, Buchanan J, Valdez MJ, Verheyden JM, Hou X, Kudtarkar P, Narendra S, Newsome JM, Guo M, Faddah DA, Zhang K, Young RE, Barr J, Sajti E, Misra R, Huyck H, Rogers L, Poole C, Whitsett JA, Pryhuber G, Xu Y, Gaulton KJ, Preissl S, Sun X; NHLBI LungMap Consortium. Single-cell multiomic profiling of human lungs reveals cell-type-specific and age-dynamic control of SARS-CoV2 …	Muhl, L., Genové, G., Leptidis, S. et al. Single-cell analysis uncovers fibroblast heterogeneity and criteria for fibroblast and mural cell identification and discrimination. Nat Commun 11, 3953 (2020). https://doi.org/10.1038/s41467-020-17740-1	Kumar A, D'Souza SS, Moskvin OV, Toh H, Wang B, Zhang J, Swanson S, Guo LW, Thomson JA, Slukvin II. Specification and Diversification of Pericytes and Smooth Muscle Cells from Mesenchymoangioblasts. Cell Rep. 2017 May 30;19(9):1902-1916. doi: 10.1016/j.celrep.2017.05.019. PMID: 28564607; PMCID: PMC6428685.
adipocyte	fat cell	General	stromal	yes	Adipocytes can be further divided into white and brown adipocytes, though the distinction is not always clear (see section 6 of Tabula Microcebus manuscript 2).	ADIPOQ, LPL, PLIN1 [NA], LOC105857556 [FABP4L], LOC105857591 [FABP4L], PNPLA2, CEBPA, CIDEC, CFD [NS], PPARG, GPD1, AOC3, IGF1 [NS], ACSL5 [NS], APCDD1 [NS], FASN, APOE [NS], GHR [NS]	Ambele MA, Dessels C, Durandt C, Pepper MS. Genome-wide analysis of gene expression during adipogenesis in human adipose-derived stromal cells reveals novel patterns of gene expression during adipocyte differentiation. Stem Cell Res. 2016;16(3):725-734. doi:10.1016/j.scr.2016.04.011	Menssen, A., Häupl, T., Sittinger, M. et al. Differential gene expression profiling of human bone marrow-derived mesenchymal stem cells during adipogenic development. BMC Genomics 12, 461 (2011). https://doi.org/10.1186/1471-2164-12-461
reticular cell	reticular cell	General	stromal	yes	Challenging to distinguish T zone, B zone, and marginal zone fibroblastic reticular cells of lymphoid organs. Separate cell type from CXCL12-abundant reticular cells (CAR cells) (CCL19-, CCL21-)	CCL19, CCL21, CXCL12 [NS], CXCL13, PDPN [NS], IL7, MADCAM1, TNFSF11 [RANKL], TNFSF13B [BAFF] [NS], DLL4 [NE]	Fletcher AL, Malhotra D, Acton SE, et al. Reproducible isolation of lymph node stromal cells reveals site-dependent differences in fibroblastic reticular cells. Front Immunol. 2011;2:35. Published 2011 Sep 12. doi:10.3389/fimmu.2011.00035	Barone F, Gardner DH, Nayar S, Steinthal N, Buckley CD, Luther SA. Stromal Fibroblasts in Tertiary Lymphoid Structures: A Novel Target in Chronic Inflammation. Front Immunol. 2016 Nov 8;7:477. doi: 10.3389/fimmu.2016.00477. PMID: 27877173; PMCID: PMC5100680.	Rodda LB, Lu E, Bennett ML, Sokol CL, Wang X, Luther SA, Barres BA, Luster AD, Ye CJ, Cyster JG. Single-Cell RNA Sequencing of Lymph Node Stromal Cells Reveals Niche-Associated Heterogeneity. Immunity. 2018 May 15;48(5):1014-1028.e6. doi: 10.1016/j.immuni.2018.04.006. Epub 2018 May 8. PMID: 29752062; PMCID: PMC5971117.
mesothelial cell	mesothelial cell	General	stromal	yes		MSLN, UPK3B, PTGIS, IGFBP6 [NS], NKAIN4 [MS] [NA], LRRN4, WT1, CALB2 [NE], BNC1	Kanamori-Katayama M, Kaiho A, Ishizu Y, Okamura-Oho Y, Hino O, Abe M, Kishimoto T, Sekihara H, Nakamura Y, Suzuki H, Forrest AR, Hayashizaki Y. LRRN4 and UPK3B are markers of primary mesothelial cells. PLoS One. 2011;6(10):e25391. doi: 10.1371/journal.pone.0025391. Epub 2011 Oct 3. PMID: 21984916; PMCID: PMC3184985.	Rinkevich Y, Mori T, Sahoo D, Xu PX, Bermingham JR Jr, Weissman IL. Identification and prospective isolation of a mesothelial precursor lineage giving rise to smooth muscle cells and fibroblasts for mammalian internal organs, and their vasculature. Nat Cell Biol. 2012 Dec;14(12):1251-60. doi: 10.1038/ncb2610. Epub 2012 Nov 11. PMID: 23143399; PMCID: PMC3685475.	Xie T, Wang Y, Deng N, Huang G, Taghavifar F, Geng Y, Liu N, Kulur V, Yao C, Chen P, Liu Z, Stripp B, Tang J, Liang J, Noble PW, Jiang D. Single-Cell Deconvolution of Fibroblast Heterogeneity in Mouse Pulmonary Fibrosis. Cell Rep. 2018 Mar 27;22(13):3625-3640. doi: 10.1016/j.celrep.2018.03.010. PMID: 29590628; PMCID: PMC5908225.
myelinating Schwann cell	myelinating Schwann cell	General	neural	yes		ERBB3, S100B, PLP1, SOX10, LOC105856237 [MBP], MPZ, PTN, CRYAB, NCMAP, PLLP, PRX, PMP22, MAG, EGR2	Wolbert J, Li X, Heming M, et al. Redefining the heterogeneity of peripheral nerve cells in health and autoimmunity. Proc Natl Acad Sci U S A. 2020;117(17):9466-9476. doi:10.1073/pnas.1912139117	Voigt AP, Mulfaul K, Mullin NK, et al. Single-cell transcriptomics of the human retinal pigment epithelium and choroid in health and macular degeneration. Proc Natl Acad Sci U S A. 2019;116(48):24100-24107. doi:10.1073/pnas.1914143116	Nagarajan R, Le N, Mahoney H, Araki T, Milbrandt J. Deciphering peripheral nerve myelination by using Schwann cell expression profiling. Proc Natl Acad Sci U S A. 2002;99(13):8998-9003. doi:10.1073/pnas.132080999
non-myelinating Schwann cell	non-myelinating Schwann cell	General	neural	yes		ERBB3, S100B, PLP1, SOX10, NGFR, SCN7A, APOD, SMOC2, ECM1, NCAM1, L1CAM, NRXN1	Wolbert J, Li X, Heming M, et al. Redefining the heterogeneity of peripheral nerve cells in health and autoimmunity. Proc Natl Acad Sci U S A. 2020;117(17):9466-9476. doi:10.1073/pnas.1912139117	Voigt AP, Mulfaul K, Mullin NK, et al. Single-cell transcriptomics of the human retinal pigment epithelium and choroid in health and macular degeneration. Proc Natl Acad Sci U S A. 2019;116(48):24100-24107. doi:10.1073/pnas.1914143116	Nagarajan R, Le N, Mahoney H, Araki T, Milbrandt J. Deciphering peripheral nerve myelination by using Schwann cell expression profiling. Proc Natl Acad Sci U S A. 2002;99(13):8998-9003. doi:10.1073/pnas.132080999
artery cell	endothelial cell of artery	General	endothelial	yes	Arterial cells can be further divided into artery and arteriole cells, however no good markers are known to distinguish them. Also challenging to distinguish artery and vein cells given inconsistent expression of markers across different tissues and gradient of gene expression with capillary cells; relied primarily on expression of GJA5 and BMX to identify artery cells; ACKR1 and NR2F2 to identif…	GJA5, BMX, GJA4, EFNB2, DKK2, DLL4, CXCL12, SOX17 [NS], SEMA3G, HEY1, HEY2, LTBP4, FBLN5, KDR [NE] [VEGFR2]	Schupp JC, Adams TS, Cosme C Jr, et al. Integrated Single-Cell Atlas of Endothelial Cells of the Human Lung. Circulation. 2021;144(4):286-302. doi:10.1161/CIRCULATIONAHA.120.052318	Elmentaite, R., Kumasaka, N., Roberts, K. et al. Cells of the human intestinal tract mapped across space and time. Nature 597, 250–255 (2021). https://doi.org/10.1038/s41586-021-03852-1	Sissaoui S, Yu J, Yan A, et al. Genomic Characterization of Endothelial Enhancers Reveals a Multifunctional Role for NR2F2 in Regulation of Arteriovenous Gene Expression. Circ Res. 2020;126(7):875-888. doi:10.1161/CIRCRESAHA.119.316075	Rocha, S.F., Adams, R.H. Molecular differentiation and specialization of vascular beds. Angiogenesis 12, 139–147 (2009). https://doi.org/10.1007/s10456-009-9132-x	Buschmann I, Pries A, Styp-Rekowska B, et al. Pulsatile shear and Gja5 modulate arterial identity and remodeling events during flow-driven arteriogenesis. Development. 2010;137(13):2187-2196. doi:10.1242/dev.045351
vein cell	vein endothelial cell	General	endothelial	yes	Venous cells can be further divided into vein and venule cells, however no good markers are known to distinguish them. Also challenging to distinguish artery and vein cells given inconsistent expression of markers across different tissues and gradient of gene expression with capillary cells; relied primarily on expression of GJA5 and BMX to identify artery cells; ACKR1 and NR2F2 to identify vein …	ACKR1 [DARC], NR2F2, VCAM1, SELP, ACKR3 [NS], IL1R1, CPE, PRCP [NS], HDAC9 [NS], PTGS1 [NS], RGS5 [NS], NRP2, EPHB4	Schupp JC, Adams TS, Cosme C Jr, et al. Integrated Single-Cell Atlas of Endothelial Cells of the Human Lung. Circulation. 2021;144(4):286-302. doi:10.1161/CIRCULATIONAHA.120.052318	Elmentaite, R., Kumasaka, N., Roberts, K. et al. Cells of the human intestinal tract mapped across space and time. Nature 597, 250–255 (2021). https://doi.org/10.1038/s41586-021-03852-1	Sissaoui S, Yu J, Yan A, et al. Genomic Characterization of Endothelial Enhancers Reveals a Multifunctional Role for NR2F2 in Regulation of Arteriovenous Gene Expression. Circ Res. 2020;126(7):875-888. doi:10.1161/CIRCRESAHA.119.316075	Rocha, S.F., Adams, R.H. Molecular differentiation and specialization of vascular beds. Angiogenesis 12, 139–147 (2009). https://doi.org/10.1007/s10456-009-9132-x	You LR, Lin FJ, Lee CT, DeMayo FJ, Tsai MJ, Tsai SY. Suppression of Notch signalling by the COUP-TFII transcription factor regulates vein identity. Nature. 2005;435(7038):98-104. doi:10.1038/nature03511	Thiriot, A., Perdomo, C., Cheng, G. et al. Differential DARC/ACKR1 expression distinguishes venular from non-venular endothelial cells in murine tissues. BMC Biol 15, 45 (2017). https://doi.org/10.1186/s12915-017-0381-7
capillary cell	capillary endothelial cell	General	endothelial	yes	Relied primarily on expression of CA4, GPIHBP1, and LOC105871594 [RGCC] to identify capillary cells.	CA4, GPIHBP1, LOC105871594 [RGCC], PRX, VWA1, EDN1 [NS], EPAS1 [NS], ZNF608, ADGRE5, NTRK2 [NA]	Schupp JC, Adams TS, Cosme C Jr, et al. Integrated Single-Cell Atlas of Endothelial Cells of the Human Lung. Circulation. 2021;144(4):286-302. doi:10.1161/CIRCULATIONAHA.120.052318	Elmentaite, R., Kumasaka, N., Roberts, K. et al. Cells of the human intestinal tract mapped across space and time. Nature 597, 250–255 (2021). https://doi.org/10.1038/s41586-021-03852-1	Kalucka J, de Rooij LPMH, Goveia J, et al. Single-Cell Transcriptome Atlas of Murine Endothelial Cells. Cell. 2020;180(4):764-779.e20. doi:10.1016/j.cell.2020.01.015	Fleming RE, Parkkila S, Parkkila AK, Rajaniemi H, Waheed A, Sly WS. Carbonic anhydrase IV expression in rat and human gastrointestinal tract regional, cellular, and subcellular localization. J Clin Invest. 1995;96(6):2907-2913. doi:10.1172/JCI118362
lymphatic cell	endothelial cell of lymphatic vessel	General	endothelial	yes	Lymphatic endothelial cells can be separated into peripheral capillaries lymphatics (PDPN [High], LYVE1 [High], CCL21 [High]), collecting lymphatics, and within the lymph node into multiple cell types including subcapsular sinus lymphatics and medullary sinus lymphatics. The subcapsular sinus can be further separated into cells of the ceiling (ACKR4+, NT5E+, CAV1+) and floor (LYVE1+, MADCAM1+, IT…	PROX1, LYVE1, FLT4, PDPN, CCL21, SEMA3A, SEMA3D, TBX1, HOXD3, NR2F1, NR2F2, KDR [VEGFR2], GPR182, TEK, RELN	Schupp JC, Adams TS, Cosme C Jr, et al. Integrated Single-Cell Atlas of Endothelial Cells of the Human Lung. Circulation. 2021;144(4):286-302. doi:10.1161/CIRCULATIONAHA.120.052318	Jalkanen, S., Salmi, M. Lymphatic endothelial cells of the lymph node. Nat Rev Immunol 20, 566–578 (2020). https://doi.org/10.1038/s41577-020-0281-x	Fujimoto N, He Y, D'Addio M, Tacconi C, Detmar M, Dieterich LC. Single-cell mapping reveals new markers and functions of lymphatic endothelial cells in lymph nodes. PLoS Biol. 2020;18(4):e3000704. Published 2020 Apr 6. doi:10.1371/journal.pbio.3000704	Takeda A, Hollmén M, Dermadi D, et al. Single-Cell Survey of Human Lymphatics Unveils Marked Endothelial Cell Heterogeneity and Mechanisms of Homing for Neutrophils. Immunity. 2019;51(3):561-572.e5. doi:10.1016/j.immuni.2019.06.027
osteoblast	osteoblast	Bone	stromal	yes		RUNX2 [CBFA1], SP7 [OSX], ALPL, SPP1, BGLAP, SPARC [NS], IBSP, COL1A1 [NS]	Yu JL, Adisetiyo H, Little GH, Vangsness CT Jr, Jiang J, Sternberg H, West MD, Frenkel B. Initial Characterization of Osteoblast Differentiation and Loss of RUNX2 Stability in the Newly Established SK11 Human Embryonic Stem Cell-Derived Cell Line. J Cell Physiol. 2015 Feb;230(2):237-41. doi: 10.1002/jcp.24773. PMID: 25160731; PMCID: PMC5770229.	Bonewald LF. The amazing osteocyte. J Bone Miner Res. 2011 Feb;26(2):229-38. doi: 10.1002/jbmr.320. PMID: 21254230; PMCID: PMC3179345.	Franz-Odendaal TA, Hall BK, Witten PE. Buried alive: how osteoblasts become osteocytes. Dev Dyn. 2006;235(1):176-190. doi:10.1002/dvdy.20603
chondrocyte	chondrocyte	Bone	stromal	yes		COL2A1, COMP, OGN [NS], MGP [NS], ACAN, SOX9, SCIN	Yu JL, Adisetiyo H, Little GH, Vangsness CT Jr, Jiang J, Sternberg H, West MD, Frenkel B. Initial Characterization of Osteoblast Differentiation and Loss of RUNX2 Stability in the Newly Established SK11 Human Embryonic Stem Cell-Derived Cell Line. J Cell Physiol. 2015 Feb;230(2):237-41. doi: 10.1002/jcp.24773. PMID: 25160731; PMCID: PMC5770229.	Pini J, Giuliano S, Matonti J, et al. Osteogenic and Chondrogenic Master Genes Expression Is Dependent on the Kir2.1 Potassium Channel Through the Bone Morphogenetic Protein Pathway. J Bone Miner Res. 2018;33(10):1826-1841. doi:10.1002/jbmr.3474	Nurminsky D, Magee C, Faverman L, Nurminskaya M. Regulation of chondrocyte differentiation by actin-severing protein adseverin. Dev Biol. 2007 Feb 15;302(2):427-37. doi: 10.1016/j.ydbio.2006.09.052. Epub 2006 Oct 6. PMID: 17097081; PMCID: PMC3387683.
adipo-CAR cell	fat cell	Bone	stromal	yes	CXCL12-abundant reticular (CAR) cell. Characterization of mesenchymal stem cells (or skeletal stem cells in the bone) remains controversial. CAR cells are identified as CXCL12+ perivascular stromal bipotent progenitor cells, able to differentiate into osteoblasts and adipocytes. May overlap with LEPR+ cells and other stem/progenitor populations identified in the literature. In the LCA bone and bo…	CXCL12 [High], PDGFRA, LEPR, KITLG [SCF], EBF3, ADIPOQ, LPL, CIDEC	Ambrosi TH, Longaker MT, Chan CKF. A Revised Perspective of Skeletal Stem Cell Biology. Front Cell Dev Biol. 2019 Sep 13;7:189. doi: 10.3389/fcell.2019.00189. PMID: 31572721; PMCID: PMC6753172.	Baccin, C., Al-Sabah, J., Velten, L. et al. Combined single-cell and spatial transcriptomics reveal the molecular, cellular and spatial bone marrow niche organization. Nat Cell Biol 22, 38–48 (2020). https://doi.org/10.1038/s41556-019-0439-6	Zhou BO, Yue R, Murphy MM, Peyer JG, Morrison SJ. Leptin-receptor-expressing mesenchymal stromal cells represent the main source of bone formed by adult bone marrow. Cell Stem Cell. 2014 Aug 7;15(2):154-68. doi: 10.1016/j.stem.2014.06.008. Epub 2014 Jun 19. PMID: 24953181; PMCID: PMC4127103.	Seike M, Omatsu Y, Watanabe H, Kondoh G, Nagasawa T. Stem cell niche-specific Ebf3 maintains the bone marrow cavity. Genes Dev. 2018 Mar 1;32(5-6):359-372. doi: 10.1101/gad.311068.117. Epub 2018 Mar 21. PMID: 29563184; PMCID: PMC5900710.	Pinho, S., Frenette, P.S. Haematopoietic stem cell activity and interactions with the niche. Nat Rev Mol Cell Biol 20, 303–320 (2019). https://doi.org/10.1038/s41580-019-0103-9
osteo-CAR cell	preosteoblast	Bone	stromal	yes	CXCL12-abundant reticular (CAR) cell. Characterization of mesenchymal stem cells (or skeletal stem cells in the bone) remains controversial. CAR cells are identified as CXCL12+ perivascular stromal bipotent progenitor cells, able to differentiate into osteoblasts and adipocytes. May overlap with LEPR+ cells and other stem/progenitor populations identified in the literature. In the LCA bone and bo…	CXCL12 [High], PDGFRA, LEPR, KITLG [SCF], EBF3, ALPL, BGLAP, SP7 [OSX]	Ambrosi TH, Longaker MT, Chan CKF. A Revised Perspective of Skeletal Stem Cell Biology. Front Cell Dev Biol. 2019 Sep 13;7:189. doi: 10.3389/fcell.2019.00189. PMID: 31572721; PMCID: PMC6753172.	Baccin, C., Al-Sabah, J., Velten, L. et al. Combined single-cell and spatial transcriptomics reveal the molecular, cellular and spatial bone marrow niche organization. Nat Cell Biol 22, 38–48 (2020). https://doi.org/10.1038/s41556-019-0439-6	Zhou BO, Yue R, Murphy MM, Peyer JG, Morrison SJ. Leptin-receptor-expressing mesenchymal stromal cells represent the main source of bone formed by adult bone marrow. Cell Stem Cell. 2014 Aug 7;15(2):154-68. doi: 10.1016/j.stem.2014.06.008. Epub 2014 Jun 19. PMID: 24953181; PMCID: PMC4127103.	Seike M, Omatsu Y, Watanabe H, Kondoh G, Nagasawa T. Stem cell niche-specific Ebf3 maintains the bone marrow cavity. Genes Dev. 2018 Mar 1;32(5-6):359-372. doi: 10.1101/gad.311068.117. Epub 2018 Mar 21. PMID: 29563184; PMCID: PMC5900710.	Pinho, S., Frenette, P.S. Haematopoietic stem cell activity and interactions with the niche. Nat Rev Mol Cell Biol 20, 303–320 (2019). https://doi.org/10.1038/s41580-019-0103-9
sinusoid cell	endothelial cell of sinusoid	Bone	endothelial	yes		CLEC4G, FLT4 [VEGFR3], STAB2, ICAM1 [CD54] [NS], DNASE1L3, MRC1, SELE	Ramasamy SK. Structure and Functions of Blood Vessels and Vascular Niches in Bone. Stem Cells Int. 2017;2017:5046953. doi:10.1155/2017/5046953	Tikhonova, A.N., Dolgalev, I., Hu, H. et al. The bone marrow microenvironment at single-cell resolution. Nature 569, 222–228 (2019). https://doi.org/10.1038/s41586-019-1104-8	Mendelson, A., Frenette, P. Hematopoietic stem cell niche maintenance during homeostasis and regeneration. Nat Med 20, 833–846 (2014). https://doi.org/10.1038/nm.3647	Pandey E, Nour AS, Harris EN. Prominent Receptors of Liver Sinusoidal Endothelial Cells in Liver Homeostasis and Disease. Front Physiol. 2020 Jul 21;11:873. doi: 10.3389/fphys.2020.00873. PMID: 32848838; PMCID: PMC7396565.
osteoclast	macrophage	Bone	myeloid	yes	Challenging to distinguish osteoclasts from bone marrow macrophages and osteal macrophages. Challenging to distinguish tissue-resident macrophages from monocyte-derived macrophages (see section 5, Tabula Microcebus manuscript 2).	CALCR [NE], NFATC1, CTSK, TRAP [NA], OSCAR [NS], MT3 [NA], MMP9, ACP5, DCSTAMP [NE], ATP6V0D2	Davies LC, Jenkins SJ, Allen JE, Taylor PR. Tissue-resident macrophages. Nat Immunol. 2013 Oct;14(10):986-95. doi: 10.1038/ni.2705. Epub 2013 Sep 18. PMID: 24048120; PMCID: PMC4045180.	Daisuke Kurotaki, Haruka Sasaki, Tomohiko Tamura, Transcriptional control of monocyte and macrophage development, International Immunology, Volume 29, Issue 3, 1 March 2017, Pages 97–107, https://doi.org/10.1093/intimm/dxx016	Jiang J, Li H, Fahid FS, Filbert E, Safavi KE, Spangberg LS, Zhu Q. Quantitative analysis of osteoclast-specific gene markers stimulated by lipopolysaccharide. J Endod. 2006 Aug;32(8):742-6. doi: 10.1016/j.joen.2006.02.003. Epub 2006 May 6. PMID: 16861073.	Tsukasaki, M., Huynh, N.CN., Okamoto, K. et al. Stepwise cell fate decision pathways during osteoclastogenesis at single-cell resolution. Nat Metab 2, 1382–1390 (2020). https://doi.org/10.1038/s42255-020-00318-y
osteocyte	osteocyte	Bone	stromal	no		SOST, FGF23, HYOU1 [ORP150], PHEX, MEPE, DMP1, DKK1	Ott SM. Bone cells, sclerostin, and FGF23: what's bred in the bone will come out in the flesh [published correction appears in Kidney Int. 2015 Jul;88(1):203]. Kidney Int. 2015;87(3):499-501. doi:10.1038/ki.2014.360	Bonewald LF. The amazing osteocyte. J Bone Miner Res. 2011 Feb;26(2):229-38. doi: 10.1002/jbmr.320. PMID: 21254230; PMCID: PMC3179345.	Franz-Odendaal TA, Hall BK, Witten PE. Buried alive: how osteoblasts become osteocytes. Dev Dyn. 2006;235(1):176-190. doi:10.1002/dvdy.20603
red-pulp macrophage	splenic red pulp macrophage	Spleen	myeloid	no	Potentially present among the macrophages in the LCA spleen. Challenging to distinguish different types of splenic macrophages as well as tissue-resident macrophages from monocyte-derived macrophages (see section 5, Tabula Microcebus manuscript 2).	ADGRE1 [High] [F4/80] [MS], SPIC, VCAM1, LOC105879342 [CD36], LOC105869074 [CD163], LOC105865993 [SIRPA], ITGAM [Low] [CD11B], CLEC6A, MRC1 [CD206]	Davies LC, Jenkins SJ, Allen JE, Taylor PR. Tissue-resident macrophages. Nat Immunol. 2013;14(10):986-995. doi:10.1038/ni.2705	Borges da Silva H, Fonseca R, Pereira RM, Cassado Ados A, Álvarez JM, D'Império Lima MR. Splenic Macrophage Subsets and Their Function during Blood-Borne Infections. Front Immunol. 2015;6:480. Published 2015 Sep 22. doi:10.3389/fimmu.2015.00480	Liu Y, Xia Y, Qiu CH. Functions of CD169 positive macrophages in human diseases (Review). Biomed Rep. 2021;14(2):26. doi:10.3892/br.2020.1402	Kohyama, M., Ise, W., Edelson, B. et al. Role for Spi-C in the development of red pulp macrophages and splenic iron homeostasis. Nature 457, 318–321 (2009). https://doi.org/10.1038/nature07472
marginal zone macrophage	splenic marginal zone macrophage	Spleen	myeloid	no	Found in the outer marginal zone. Potentially present among the macrophages in the LCA spleen. Challenging to distinguish different types of splenic macrophages as well as tissue-resident macrophages from monocyte-derived macrophages (see section 5, Tabula Microcebus manuscript 2).	CD68, MARCO, LOC105885453 [SIGN-R1L/CD209L], LOC105885647 [SIGN-R1L/CD209L], MSR1 [CD204], NR1H3 [LXR-alpha], LTBR, TNFRSF1A, TNFRSF1B, CLEC6A, TIMD4	Davies LC, Jenkins SJ, Allen JE, Taylor PR. Tissue-resident macrophages. Nat Immunol. 2013;14(10):986-995. doi:10.1038/ni.2705	Borges da Silva H, Fonseca R, Pereira RM, Cassado Ados A, Álvarez JM, D'Império Lima MR. Splenic Macrophage Subsets and Their Function during Blood-Borne Infections. Front Immunol. 2015;6:480. Published 2015 Sep 22. doi:10.3389/fimmu.2015.00480	Liu Y, Xia Y, Qiu CH. Functions of CD169 positive macrophages in human diseases (Review). Biomed Rep. 2021;14(2):26. doi:10.3892/br.2020.1402	Kohyama, M., Ise, W., Edelson, B. et al. Role for Spi-C in the development of red pulp macrophages and splenic iron homeostasis. Nature 457, 318–321 (2009). https://doi.org/10.1038/nature07472
metallophilic macrophage	splenic metallophilic macrophage	Spleen	myeloid	no	Found in the metallophilic, inner marginal zone. Potentially present among the macrophages in the LCA spleen. Challenging to distinguish different types of splenic macrophages as well as tissue-resident macrophages from monocyte-derived macrophages (see section 5, Tabula Microcebus manuscript 2).	CD68, SIGLEC1 [CD169], ITGAM [High] [CD11B], NR1H3 [LXR-alpha], LTBR, TNFRSF1A, TNFRSF1B	Davies LC, Jenkins SJ, Allen JE, Taylor PR. Tissue-resident macrophages. Nat Immunol. 2013;14(10):986-995. doi:10.1038/ni.2705	Borges da Silva H, Fonseca R, Pereira RM, Cassado Ados A, Álvarez JM, D'Império Lima MR. Splenic Macrophage Subsets and Their Function during Blood-Borne Infections. Front Immunol. 2015;6:480. Published 2015 Sep 22. doi:10.3389/fimmu.2015.00480	Liu Y, Xia Y, Qiu CH. Functions of CD169 positive macrophages in human diseases (Review). Biomed Rep. 2021;14(2):26. doi:10.3892/br.2020.1402	Kohyama, M., Ise, W., Edelson, B. et al. Role for Spi-C in the development of red pulp macrophages and splenic iron homeostasis. Nature 457, 318–321 (2009). https://doi.org/10.1038/nature07472
white pulp macrophage	splenic white pulp macrophages	Spleen	myeloid	no	Include tingible body macrophages (MFGE8, MERTK) found in the germinal centers. Potentially present among the macrophages in the LCA spleen. Challenging to distinguish different types of splenic macrophages as well as tissue-resident macrophages from monocyte-derived macrophages (see section 5, Tabula Microcebus manuscript 2).	CD68	Davies LC, Jenkins SJ, Allen JE, Taylor PR. Tissue-resident macrophages. Nat Immunol. 2013;14(10):986-995. doi:10.1038/ni.2705	Liu Y, Xia Y, Qiu CH. Functions of CD169 positive macrophages in human diseases (Review). Biomed Rep. 2021;14(2):26. doi:10.3892/br.2020.1402
marginal zone B cell	marginal zone B cell of spleen	Spleen	lymphoid	no	Likely present in the LCA spleen tissue (and potentially other tissues), however challenging to distinguish from follicular B cells and other circulating B cells.	IgD [Low], IgM [High], LOC105868175 [CR1] [CD35] [High], LOC105868169 [CR2] [CD21] [High], CD1C [HS] [NA], CD1D [MS], CD27 [HS], S1PR1, S1PR2, ITGA4 [VLA4], ITGAL [LFA1], FCER2 [CD23] [NM]	Pillai, S., Cariappa, A. The follicular versus marginal zone B lymphocyte cell fate decision. Nat Rev Immunol 9, 767–777 (2009). https://doi.org/10.1038/nri2656	Palm AE, Kleinau S. Marginal zone B cells: From housekeeping function to autoimmunity? J Autoimmun. 2021 May;119:102627. doi: 10.1016/j.jaut.2021.102627. Epub 2021 Feb 25. PMID: 33640662.	Bronte V, Pittet MJ. The spleen in local and systemic regulation of immunity. Immunity. 2013 Nov 14;39(5):806-18. doi: 10.1016/j.immuni.2013.10.010. PMID: 24238338; PMCID: PMC3912742.
follicular B cell	follicular B cell	Spleen	lymphoid	no	Likely present in the LCA spleen tissue (and potentially other tissues), however challenging to distinguish from marginal zone B cells and other circulating B cells.	IgD [High], IgM [High/Low], LOC105868169 [CR2] [CD21] [Low], FCER2 [CD23]	Pillai, S., Cariappa, A. The follicular versus marginal zone B lymphocyte cell fate decision. Nat Rev Immunol 9, 767–777 (2009). https://doi.org/10.1038/nri2656	Palm AE, Kleinau S. Marginal zone B cells: From housekeeping function to autoimmunity? J Autoimmun. 2021 May;119:102627. doi: 10.1016/j.jaut.2021.102627. Epub 2021 Feb 25. PMID: 33640662.
follicular dendritic cell	follicular dendritic cell	Spleen	myeloid	no		LOC105868175 [CR1] [CD35], LOC105868169 [CR2] [CD21], FCGR2B [CD32], CXCL13, TNFRSF1A, ICAM1, VCAM1, MADCAM1	Aguzzi A, Kranich J, Krautler NJ. Follicular dendritic cells: origin, phenotype, and function in health and disease. Trends Immunol. 2014 Mar;35(3):105-13. doi: 10.1016/j.it.2013.11.001. Epub 2013 Dec 3. PMID: 24315719.	Heesters, B., Myers, R. & Carroll, M. Follicular dendritic cells: dynamic antigen libraries. Nat Rev Immunol 14, 495–504 (2014). https://doi.org/10.1038/nri3689
alveolar epithelial cell type 1	type I pneumocyte	Lung, Trachea	epithelial	yes		AGER, PDPN, CLIC5, SCEL, RTKN2, ANKRD1, ANKRD2, WNT7A [NE]	Travaglini KJ, Nabhan AN, Penland L, et al. A molecular cell atlas of the human lung from single-cell RNA sequencing. Nature. 2020;587(7835):619-625. doi:10.1038/s41586-020-2922-4	Wang A, Chiou J, Poirion OB, et al. Single-cell multiomic profiling of human lungs reveals cell-type-specific and age-dynamic control of SARS-CoV2 host genes. Elife. 2020;9:e62522. Published 2020 Nov 9. doi:10.7554/eLife.62522
alveolar epithelial cell type 2	type II pneumocyte	Lung_Trachea	epithelial	yes	AT2 cells can be further divided into canonical AT2 cells (HHIP, WIF1, CDKN1A, CA2) and AT2-signaling cells (WNT5A, LRP5, CTNNBIP1, TCF7L2/TCF4, CP, GSTA1, CYP4B1) in human and AT2-stem cells (Axin2, several Wnt genes including Wnt7b) in mouse (see Travaglini et al, 2020). Unable to distinguish these subtypes in the LCA.	SFTPB, SFTPC, SFTPD, MUC1, ETV5, ABCA3, LAMP3	Travaglini KJ, Nabhan AN, Penland L, et al. A molecular cell atlas of the human lung from single-cell RNA sequencing. Nature. 2020;587(7835):619-625. doi:10.1038/s41586-020-2922-4	Wang A, Chiou J, Poirion OB, et al. Single-cell multiomic profiling of human lungs reveals cell-type-specific and age-dynamic control of SARS-CoV2 host genes. Elife. 2020;9:e62522. Published 2020 Nov 9. doi:10.7554/eLife.62522
club cell	club cell	Lung, Trachea	epithelial	yes	Labeled as secretory cell in trachea dataset.	CYP2F2 [NA], SCGB3A2, SCGB1A1 [NE], SCGB3A1, CCKAR [NE], GDF7 [NE], ARHGAP40 [NE]	Travaglini KJ, Nabhan AN, Penland L, et al. A molecular cell atlas of the human lung from single-cell RNA sequencing. Nature. 2020;587(7835):619-625. doi:10.1038/s41586-020-2922-4	Wang A, Chiou J, Poirion OB, et al. Single-cell multiomic profiling of human lungs reveals cell-type-specific and age-dynamic control of SARS-CoV2 host genes. Elife. 2020;9:e62522. Published 2020 Nov 9. doi:10.7554/eLife.62522	McCauley KB, Alysandratos KD, Jacob A, et al. Single-Cell Transcriptomic Profiling of Pluripotent Stem Cell-Derived SCGB3A2+ Airway Epithelium. Stem Cell Reports. 2018;10(5):1579-1595. doi:10.1016/j.stemcr.2018.03.013
ciliated cell	lung ciliated cell	Lung, Trachea	epithelial	yes		FOXJ1, TUBB1 [NE], TP73 [NE], CCDC78, LOC105859768 [TEKT4], BTG4, LDLRAD1, MYB, DNAH9, CFAP54	Travaglini KJ, Nabhan AN, Penland L, et al. A molecular cell atlas of the human lung from single-cell RNA sequencing. Nature. 2020;587(7835):619-625. doi:10.1038/s41586-020-2922-4	Wang A, Chiou J, Poirion OB, et al. Single-cell multiomic profiling of human lungs reveals cell-type-specific and age-dynamic control of SARS-CoV2 host genes. Elife. 2020;9:e62522. Published 2020 Nov 9. doi:10.7554/eLife.62522
respiratory basal cell	basal cell of epithelium of bronchus	Lung, Trachea	epithelial	yes		KRT5, LOC105872035 [KRT14], LOC105872034 [KRT15], TP63, DAPL1, GJB5 [NE], CLDN1 [NS], DLK2	Travaglini KJ, Nabhan AN, Penland L, et al. A molecular cell atlas of the human lung from single-cell RNA sequencing. Nature. 2020;587(7835):619-625. doi:10.1038/s41586-020-2922-4	Wang A, Chiou J, Poirion OB, et al. Single-cell multiomic profiling of human lungs reveals cell-type-specific and age-dynamic control of SARS-CoV2 host genes. Elife. 2020;9:e62522. Published 2020 Nov 9. doi:10.7554/eLife.62522	Deprez M, Zaragosi LE, Truchi M, et al. A Single-Cell Atlas of the Human Healthy Airways. Am J Respir Crit Care Med. 2020;202(12):1636-1645. doi:10.1164/rccm.201911-2199OC	McCauley KB, Alysandratos KD, Jacob A, et al. Single-Cell Transcriptomic Profiling of Pluripotent Stem Cell-Derived SCGB3A2+ Airway Epithelium. Stem Cell Reports. 2018;10(5):1579-1595. doi:10.1016/j.stemcr.2018.03.013
tuft cell	brush cell of bronchus	Lung, Trachea	epithelial	yes	Brush cell.	DCLK1, ASCL2, LRMP, RGS13	Travaglini KJ, Nabhan AN, Penland L, et al. A molecular cell atlas of the human lung from single-cell RNA sequencing. Nature. 2020;587(7835):619-625. doi:10.1038/s41586-020-2922-4	Deprez M, Zaragosi LE, Truchi M, et al. A Single-Cell Atlas of the Human Healthy Airways. Am J Respir Crit Care Med. 2020;202(12):1636-1645. doi:10.1164/rccm.201911-2199OC	Plasschaert, L.W., Žilionis, R., Choo-Wing, R. et al. A single-cell atlas of the airway epithelium reveals the CFTR-rich pulmonary ionocyte. Nature 560, 377–381 (2018). https://doi.org/10.1038/s41586-018-0394-6
pulmonary neuroendocrine cell	lung neuroendocrine cell	Lung, Trachea	epithelial	yes		CALCA, CHGA, CHGB, ASCL1, GRIK2 [NE]	Travaglini KJ, Nabhan AN, Penland L, et al. A molecular cell atlas of the human lung from single-cell RNA sequencing. Nature. 2020;587(7835):619-625. doi:10.1038/s41586-020-2922-4	Wang A, Chiou J, Poirion OB, et al. Single-cell multiomic profiling of human lungs reveals cell-type-specific and age-dynamic control of SARS-CoV2 host genes. Elife. 2020;9:e62522. Published 2020 Nov 9. doi:10.7554/eLife.62522
capillary aerocyte cell	alveolar capillary type 2 endothelial cell	Lung, Trachea	endothelial	yes		CA4 [High] [MS], EDNRB, VWF [Low], TBX2, APLN, ADIRF [NS] [HS], S100A4 [NS] [HS], EMCN [High] [NS] [HS], HPGD [NS] [HS], SOSTDC1 [NE] [HS], IL1RL1 [NE] [HS], FIBIN [NE] [MS], KITLG [MS], CDKN2B [MS], RPRML [NE] [MS], CHST1 [MS]	Travaglini KJ, Nabhan AN, Penland L, et al. A molecular cell atlas of the human lung from single-cell RNA sequencing. Nature. 2020;587(7835):619-625. doi:10.1038/s41586-020-2922-4	Gillich A, Zhang F, Farmer CG, et al. Capillary cell-type specialization in the alveolus. Nature. 2020;586(7831):785-789. doi:10.1038/s41586-020-2822-7
alveolar fibroblast	fibroblast of lung	Lung, Trachea	stromal	yes		PDGFRA, COL1A1, LUM, GPC3 [NS], FGFR4, SPINT2, SLC7A10 [NE], LIMCH1, MACF1, ROBO2, NPNT	Travaglini KJ, Nabhan AN, Penland L, et al. A molecular cell atlas of the human lung from single-cell RNA sequencing. Nature. 2020;587(7835):619-625. doi:10.1038/s41586-020-2922-4	Melms, J.C., Biermann, J., Huang, H. et al. A molecular single-cell lung atlas of lethal COVID-19. Nature 595, 114–119 (2021). https://doi.org/10.1038/s41586-021-03569-1	Buechler, M.B., Pradhan, R.N., Krishnamurty, A.T. et al. Cross-tissue organization of the fibroblast lineage. Nature 593, 575–579 (2021). https://doi.org/10.1038/s41586-021-03549-5
adventitial fibroblast	fibroblast	Lung, Trachea	stromal	yes		PDGFRA, COL1A1, LUM, SERPINF1, SFRP2, PI16, ABCA10, SCARA5, LEPR, C3 [NS]	Travaglini KJ, Nabhan AN, Penland L, et al. A molecular cell atlas of the human lung from single-cell RNA sequencing. Nature. 2020;587(7835):619-625. doi:10.1038/s41586-020-2922-4	Melms, J.C., Biermann, J., Huang, H. et al. A molecular single-cell lung atlas of lethal COVID-19. Nature 595, 114–119 (2021). https://doi.org/10.1038/s41586-021-03569-1	Buechler, M.B., Pradhan, R.N., Krishnamurty, A.T. et al. Cross-tissue organization of the fibroblast lineage. Nature 593, 575–579 (2021). https://doi.org/10.1038/s41586-021-03549-5
alveolar macrophage	alveolar macrophage	Lung, Trachea	myeloid	yes	Challenging to distinguish tissue-resident macrophages from monocyte-derived macrophages (see Tabula Microcebus manuscript 2, section 5).	CD68, ITGAX [CD11C] [MS] [NA], SIGLEC1 [CD169], SIGLECF [MS] [NA], CCR2 [NM] [NA], CD80 [High] [HS], TFRC [CD71] [High] [HS], MRC1 [CD206] [High] [HS], MARCO, CLEC7A, LGALS3, PPARG, LPL	Davies LC, Jenkins SJ, Allen JE, Taylor PR. Tissue-resident macrophages. Nat Immunol. 2013;14(10):986-995. doi:10.1038/ni.2705	Liegeois M, Legrand C, Desmet CJ, Marichal T, Bureau F. The interstitial macrophage: A long-neglected piece in the puzzle of lung immunity. Cell Immunol. 2018;330:91-96. doi:10.1016/j.cellimm.2018.02.001	Schyns J, Bureau F, Marichal T. Lung Interstitial Macrophages: Past, Present, and Future. J Immunol Res. 2018 Apr 30;2018:5160794. doi: 10.1155/2018/5160794. PMID: 29854841; PMCID: PMC5952507.	Todd EM, Zhou JY, Szasz TP, Deady LE, D'Angelo JA, Cheung MD, Kim AH, Morley SC. Alveolar macrophage development in mice requires L-plastin for cellular localization in alveoli. Blood. 2016 Dec 15;128(24):2785-2796. doi: 10.1182/blood-2016-03-705962. Epub 2016 Oct 6. PMID: 27758872; PMCID: PMC5159703.
interstitial macrophage	macrophage	Lung, Trachea	myeloid	yes	Challenging to distinguish tissue-resident macrophages from monocyte-derived macrophages (see Tabula Microcebus manuscript 2, section 5).	CD68, ITGAM [CD11B] [MS], CX3CR1 [MS], ADGRE1 [F4/80] [MS], LOC105862649 [CD14L] [HS], CD86	Davies LC, Jenkins SJ, Allen JE, Taylor PR. Tissue-resident macrophages. Nat Immunol. 2013;14(10):986-995. doi:10.1038/ni.2705	Liegeois M, Legrand C, Desmet CJ, Marichal T, Bureau F. The interstitial macrophage: A long-neglected piece in the puzzle of lung immunity. Cell Immunol. 2018;330:91-96. doi:10.1016/j.cellimm.2018.02.001	Schyns J, Bureau F, Marichal T. Lung Interstitial Macrophages: Past, Present, and Future. J Immunol Res. 2018 Apr 30;2018:5160794. doi: 10.1155/2018/5160794. PMID: 29854841; PMCID: PMC5952507.
fibromyocyte	myofibroblast cell	Lung, Trachea	stromal	yes	Challenging to distinguish fibromyocytes (defined in Travaglini et al, 2020) from myofibroblasts; differ based on location in the lung parenchyma. Labeled lung WIF1+ population as fibromyocytes given they had a higher SAMap alignment score (see Methods) to human fibromyocytes than to human myofibroblasts.	PDGFRA, COL1A1, LUM, TAGLN [High], ACTA2, ACTG2, WIF1, FGF18, SCX, ASPN, CNN1 [High], MYH11 [High]	Travaglini KJ, Nabhan AN, Penland L, et al. A molecular cell atlas of the human lung from single-cell RNA sequencing. Nature. 2020;587(7835):619-625. doi:10.1038/s41586-020-2922-4
goblet cell	respiratory goblet cell	Lung, Trachea	epithelial	no		LOC105874058 [MUC5B], MUC5AC, SPDEF, LOC105876750 [CYP2F1], BPIFB1	Travaglini KJ, Nabhan AN, Penland L, et al. A molecular cell atlas of the human lung from single-cell RNA sequencing. Nature. 2020;587(7835):619-625. doi:10.1038/s41586-020-2922-4	Wang A, Chiou J, Poirion OB, et al. Single-cell multiomic profiling of human lungs reveals cell-type-specific and age-dynamic control of SARS-CoV2 host genes. Elife. 2020;9:e62522. Published 2020 Nov 9. doi:10.7554/eLife.62522
mucous cell	mucus secreting cell	Lung, Trachea	epithelial	no		LOC105874058 [MUC5B], MUC5AC [NM]	Travaglini KJ, Nabhan AN, Penland L, et al. A molecular cell atlas of the human lung from single-cell RNA sequencing. Nature. 2020;587(7835):619-625. doi:10.1038/s41586-020-2922-4	Deprez M, Zaragosi LE, Truchi M, et al. A Single-Cell Atlas of the Human Healthy Airways. Am J Respir Crit Care Med. 2020;202(12):1636-1645. doi:10.1164/rccm.201911-2199OC
serous cell	tracheobronchial serous cell	Lung, Trachea	epithelial	no		PRR4 [NA], LPO, LTF, LYZ, PIP	Travaglini KJ, Nabhan AN, Penland L, et al. A molecular cell atlas of the human lung from single-cell RNA sequencing. Nature. 2020;587(7835):619-625. doi:10.1038/s41586-020-2922-4	Deprez M, Zaragosi LE, Truchi M, et al. A Single-Cell Atlas of the Human Healthy Airways. Am J Respir Crit Care Med. 2020;202(12):1636-1645. doi:10.1164/rccm.201911-2199OC
ionocyte	ionocyte	Lung, Trachea	epithelial	no		CFTR, FOXI1, ASCL3, TFCP2L1	Travaglini KJ, Nabhan AN, Penland L, et al. A molecular cell atlas of the human lung from single-cell RNA sequencing. Nature. 2020;587(7835):619-625. doi:10.1038/s41586-020-2922-4	Deprez M, Zaragosi LE, Truchi M, et al. A Single-Cell Atlas of the Human Healthy Airways. Am J Respir Crit Care Med. 2020;202(12):1636-1645. doi:10.1164/rccm.201911-2199OC	Plasschaert, L.W., Žilionis, R., Choo-Wing, R. et al. A single-cell atlas of the airway epithelium reveals the CFTR-rich pulmonary ionocyte. Nature 560, 377–381 (2018). https://doi.org/10.1038/s41586-018-0394-6
bronchial endothelial cell	endothelial cell	Lung, Trachea	endothelial	no		COL15A1, VWA1, EBF1, EBF3, MEOX2, TSHZ2, PDE7B, ABCB1, RUNDC3B, SPRY1 [HS], PLVAP [HS], MYC, HSPG2, HBEGF	Travaglini KJ, Nabhan AN, Penland L, et al. A molecular cell atlas of the human lung from single-cell RNA sequencing. Nature. 2020;587(7835):619-625. doi:10.1038/s41586-020-2922-4	Wang A, Chiou J, Poirion OB, et al. Single-cell multiomic profiling of human lungs reveals cell-type-specific and age-dynamic control of SARS-CoV2 host genes. Elife. 2020;9:e62522. Published 2020 Nov 9. doi:10.7554/eLife.62522	Gillich A, Zhang F, Farmer CG, et al. Capillary cell-type specialization in the alveolus. Nature. 2020;586(7831):785-789. doi:10.1038/s41586-020-2822-7	Schupp JC, Adams TS, Cosme C Jr, et al. Integrated Single-Cell Atlas of Endothelial Cells of the Human Lung. Circulation. 2021;144(4):286-302. doi:10.1161/CIRCULATIONAHA.120.052318	Adams TS, Schupp JC, Poli S, et al. Single-cell RNA-seq reveals ectopic and aberrant lung-resident cell populations in idiopathic pulmonary fibrosis. Sci Adv. 2020;6(28):eaba1983. Published 2020 Jul 8. doi:10.1126/sciadv.aba1983
airway associated smooth muscle cell	tracheobronchial smooth muscle cell	Lung, Trachea	stromal	no	Challenging to distinguish airway from vascular smooth muscle cells in the LCA. It is possible that some of the labeled lung vascular smooth muscle cells are actually airway smooth muscle cells.	TAGLN, ACTA2, ACTG2, DES, SMTN, CNN1, MYH11, MYOCD, RERGL, KCNA5, LGR6, NOG, FOXF1, GATA5, LTBP2, HHIP, MYOCD	Jaslove JM, Nelson CM. Smooth muscle: a stiff sculptor of epithelial shapes. Philos Trans R Soc Lond B Biol Sci. 2018 Sep 24;373(1759):20170318. doi: 10.1098/rstb.2017.0318. PMID: 30249770; PMCID: PMC6158200.	Travaglini KJ, Nabhan AN, Penland L, et al. A molecular cell atlas of the human lung from single-cell RNA sequencing. Nature. 2020;587(7835):619-625. doi:10.1038/s41586-020-2922-4	Wang A, Chiou J, Poirion OB, et al. Single-cell multiomic profiling of human lungs reveals cell-type-specific and age-dynamic control of SARS-CoV2 host genes. Elife. 2020;9:e62522. Published 2020 Nov 9. doi:10.7554/eLife.62522
lipofibroblast	fibroblast	Lung, Trachea	stromal	no		PDGFRA, COL1A1, LUM, SERPINF1, APOE, FST, PLIN2	Travaglini KJ, Nabhan AN, Penland L, et al. A molecular cell atlas of the human lung from single-cell RNA sequencing. Nature. 2020;587(7835):619-625. doi:10.1038/s41586-020-2922-4	McGowan SE. The lipofibroblast: more than a lipid-storage depot. Am J Physiol Lung Cell Mol Physiol. 2019;316(5):L869-L871. doi:10.1152/ajplung.00109.2019
astrocyte	astrocyte	Brain_cortex, Brainstem, Hypothalamus_Pituitary	neural	yes	Astrocytes can be further divided into protoplasmic and fibrous subtypes. Unable to distinguish these subtypes in the LCA.	GFAP, AQP4, CLDN10 [NS], SLC1A2, SLC1A3, SLC6A11, S1PR1, ALDOC [NS], ALDH1L1 [NA], S100B, APOE [NS], KCNJ10 [KIR4.1], FGFR3, GJB6	Mizrak D, Levitin HM, Delgado AC, Crotet V, Yuan J, Chaker Z, Silva-Vargas V, Sims PA, Doetsch F. Single-Cell Analysis of Regional Differences in Adult V-SVZ Neural Stem Cell Lineages. Cell Rep. 2019 Jan 8;26(2):394-406.e5. doi: 10.1016/j.celrep.2018.12.044. PMID: 30625322; PMCID: PMC6368857.	Zeisel A, Hochgerner H, Lönnerberg P, et al. Molecular Architecture of the Mouse Nervous System. Cell. 2018;174(4):999-1014.e22. doi:10.1016/j.cell.2018.06.021	Khakh BS, Deneen B. The Emerging Nature of Astrocyte Diversity. Annu Rev Neurosci. 2019;42:187-207. doi:10.1146/annurev-neuro-070918-050443	Boisvert MM, Erikson GA, Shokhirev MN, Allen NJ. The Aging Astrocyte Transcriptome from Multiple Regions of the Mouse Brain. Cell Rep. 2018;22(1):269-285. doi:10.1016/j.celrep.2017.12.039	Cahoy JD, Emery B, Kaushal A, Foo LC, Zamanian JL, Christopherson KS, Xing Y, Lubischer JL, Krieg PA, Krupenko SA, Thompson WJ, Barres BA. A transcriptome database for astrocytes, neurons, and oligodendrocytes: a new resource for understanding brain development and function. J Neurosci. 2008 Jan 2;28(1):264-78. doi: 10.1523/JNEUROSCI.4178-07.2008. PMID: 18171944; PMCID: PMC6671143.
choroid plexus epithelial cell	choroid plexus epithelial cell	Brain_cortex, Brainstem, Hypothalamus_Pituitary	neural	yes		TTR, SOSTDC1, PRLR, KL, CLIC6, EZR [NS]	Mizrak D, Levitin HM, Delgado AC, Crotet V, Yuan J, Chaker Z, Silva-Vargas V, Sims PA, Doetsch F. Single-Cell Analysis of Regional Differences in Adult V-SVZ Neural Stem Cell Lineages. Cell Rep. 2019 Jan 8;26(2):394-406.e5. doi: 10.1016/j.celrep.2018.12.044. PMID: 30625322; PMCID: PMC6368857.	Sathyanesan, M., Girgenti, M., Banasr, M. et al. A molecular characterization of the choroid plexus and stress-induced gene regulation. Transl Psychiatry 2, e139 (2012). https://doi.org/10.1038/tp.2012.64	Phillipps HR, Rand CJ, Brown RSE, Kokay IC, Stanton JA, Grattan DR. Prolactin regulation of insulin-like growth factor 2 gene expression in the adult mouse choroid plexus. FASEB J. 2019;33(5):6115-6128. doi:10.1096/fj.201802262R
ependymal cell	ependymal cell	Brain_cortex, Brainstem, Hypothalamus_Pituitary	neural	yes		ENKUR, CCDC153, FOXJ1, AQP4, CFAP161	Mizrak D, Levitin HM, Delgado AC, Crotet V, Yuan J, Chaker Z, Silva-Vargas V, Sims PA, Doetsch F. Single-Cell Analysis of Regional Differences in Adult V-SVZ Neural Stem Cell Lineages. Cell Rep. 2019 Jan 8;26(2):394-406.e5. doi: 10.1016/j.celrep.2018.12.044. PMID: 30625322; PMCID: PMC6368857.	Zeisel A, Hochgerner H, Lönnerberg P, et al. Molecular Architecture of the Mouse Nervous System. Cell. 2018;174(4):999-1014.e22. doi:10.1016/j.cell.2018.06.021	Beckers, A., Fuhl, F., Ott, T. et al. The highly conserved FOXJ1 target CFAP161 is dispensable for motile ciliary function in mouse and Xenopus. Sci Rep 11, 13333 (2021). https://doi.org/10.1038/s41598-021-92495-3
GABAergic neuron	GABAergic neuron	Brain_cortex, Brainstem, Hypothalamus_Pituitary	neural	yes		SNAP25, LOC105855934 [TUBB3L], ENO2, GABRA1, SYT1, NEFL, SLC12A5 [KCC2], GAD1, GAD2, SLC32A1	Cahoy JD, Emery B, Kaushal A, Foo LC, Zamanian JL, Christopherson KS, Xing Y, Lubischer JL, Krieg PA, Krupenko SA, Thompson WJ, Barres BA. A transcriptome database for astrocytes, neurons, and oligodendrocytes: a new resource for understanding brain development and function. J Neurosci. 2008 Jan 2;28(1):264-78. doi: 10.1523/JNEUROSCI.4178-07.2008. PMID: 18171944; PMCID: PMC6671143.	Hodge RD, Bakken TE, Miller JA, et al. Conserved cell types with divergent features in human versus mouse cortex. Nature. 2019;573(7772):61-68. doi:10.1038/s41586-019-1506-7	Saunders A, Macosko EZ, Wysoker A, et al. Molecular Diversity and Specializations among the Cells of the Adult Mouse Brain. Cell. 2018;174(4):1015-1030.e16. doi:10.1016/j.cell.2018.07.028	Zhang Y, Chen K, Sloan SA, et al. An RNA-sequencing transcriptome and splicing database of glia, neurons, and vascular cells of the cerebral cortex [published correction appears in J Neurosci. 2015 Jan 14;35(2):846-6]. J Neurosci. 2014;34(36):11929-11947. doi:10.1523/JNEUROSCI.1860-14.2014
glutamatergic neuron	glutamatergic neuron	Brain_cortex, Brainstem, Hypothalamus_Pituitary	neural	yes	Neurons were divided into two general categories: GABAergic and glutamatergic neurons. Cells expressing markers from both types were labeled as general neurons. other neural cell types including, glycinergic (SLC6A5 [GLYT2]), serotonergic neurons (THP2, FEV [PET1], SERT, VMAT2), dopaminergic (TH, PITX3, SLC6A3), were not identified in the LCA.	SNAP25, LOC105855934 [TUBB3L], ENO2, GABRA1, SYT1, NEFL, SLC12A5 [KCC2], SLC17A6, SLC17A7, SLC17A8 [NE]	Cahoy JD, Emery B, Kaushal A, Foo LC, Zamanian JL, Christopherson KS, Xing Y, Lubischer JL, Krieg PA, Krupenko SA, Thompson WJ, Barres BA. A transcriptome database for astrocytes, neurons, and oligodendrocytes: a new resource for understanding brain development and function. J Neurosci. 2008 Jan 2;28(1):264-78. doi: 10.1523/JNEUROSCI.4178-07.2008. PMID: 18171944; PMCID: PMC6671143.	Hodge RD, Bakken TE, Miller JA, et al. Conserved cell types with divergent features in human versus mouse cortex. Nature. 2019;573(7772):61-68. doi:10.1038/s41586-019-1506-7	Saunders A, Macosko EZ, Wysoker A, et al. Molecular Diversity and Specializations among the Cells of the Adult Mouse Brain. Cell. 2018;174(4):1015-1030.e16. doi:10.1016/j.cell.2018.07.028	Zhang Y, Chen K, Sloan SA, et al. An RNA-sequencing transcriptome and splicing database of glia, neurons, and vascular cells of the cerebral cortex [published correction appears in J Neurosci. 2015 Jan 14;35(2):846-6]. J Neurosci. 2014;34(36):11929-11947. doi:10.1523/JNEUROSCI.1860-14.2014
leptomeningeal cell	leptomeningeal cell	Brain_cortex, Brainstem, Hypothalamus_Pituitary	stromal	yes	Can be further distinguished into arachnoid (ALDH1A2, PTGDS, RALDH2, CRABP2), pia (COL18A1), and dura (ALPL, FOXC2) layers of the meninges, however challenging to do so the LCA given small number of cells and overlapping expression of marker genes.	COL1A1, COL1A2, LUM, DCN, CLDN11, CDH1, CRABP2, OGN, ALDH1A2, PTGDS [NS], FXYD5 [NS], DKK2, ALPL, S100A6 [NS], COL18A1, LOC105862085 [POSTN]	Zeisel A, Hochgerner H, Lönnerberg P, et al. Molecular Architecture of the Mouse Nervous System. Cell. 2018;174(4):999-1014.e22. doi:10.1016/j.cell.2018.06.021	DeSisto J, O'Rourke R, Jones HE, Pawlikowski B, Malek AD, Bonney S, Guimiot F, Jones KL, Siegenthaler JA. Single-Cell Transcriptomic Analyses of the Developing Meninges Reveal Meningeal Fibroblast Diversity and Function. Dev Cell. 2020 Jul 6;54(1):43-59.e4. doi: 10.1016/j.devcel.2020.06.009. PMID: 32634398; PMCID: PMC7769050.	Derk J, Jones HE, Como C, Pawlikowski B, Siegenthaler JA. Living on the Edge of the CNS: Meninges Cell Diversity in Health and Disease [published correction appears in Front Cell Neurosci. 2021 Oct 08;15:761506]. Front Cell Neurosci. 2021;15:703944. Published 2021 Jul 1. doi:10.3389/fncel.2021.703944
oligodendrocyte	oligodendrocyte	Brain_cortex, Brainstem, Hypothalamus_Pituitary	neural	yes		OLIG1, OPALIN, ENPP2, PLP1, SOX10, MAG, MOBP, MOG, LOC105856237 [MBP], CLDN11, GJC2, ERMN, CNP	Mizrak D, Levitin HM, Delgado AC, Crotet V, Yuan J, Chaker Z, Silva-Vargas V, Sims PA, Doetsch F. Single-Cell Analysis of Regional Differences in Adult V-SVZ Neural Stem Cell Lineages. Cell Rep. 2019 Jan 8;26(2):394-406.e5. doi: 10.1016/j.celrep.2018.12.044. PMID: 30625322; PMCID: PMC6368857.	Zeisel A, Hochgerner H, Lönnerberg P, et al. Molecular Architecture of the Mouse Nervous System. Cell. 2018;174(4):999-1014.e22. doi:10.1016/j.cell.2018.06.021	Cahoy JD, Emery B, Kaushal A, Foo LC, Zamanian JL, Christopherson KS, Xing Y, Lubischer JL, Krieg PA, Krupenko SA, Thompson WJ, Barres BA. A transcriptome database for astrocytes, neurons, and oligodendrocytes: a new resource for understanding brain development and function. J Neurosci. 2008 Jan 2;28(1):264-78. doi: 10.1523/JNEUROSCI.4178-07.2008. PMID: 18171944; PMCID: PMC6671143.	Zhang Y, Chen K, Sloan SA, et al. An RNA-sequencing transcriptome and splicing database of glia, neurons, and vascular cells of the cerebral cortex [published correction appears in J Neurosci. 2015 Jan 14;35(2):846-6]. J Neurosci. 2014;34(36):11929-11947. doi:10.1523/JNEUROSCI.1860-14.2014	Donkels C, Pfeifer D, Janz P, et al. Whole Transcriptome Screening Reveals Myelination Deficits in Dysplastic Human Temporal Neocortex. Cereb Cortex. 2017;27(2):1558-1572. doi:10.1093/cercor/bhv346
oligodendrocyte precursor cell	oligodendrocyte precursor cell	Brain_cortex, Brainstem, Hypothalamus_Pituitary	neural	yes		OLIG1, PDGFRA, LHFPL3, CDO1 [NS], GPR17 [NS], TNR, CSPG4	Mizrak D, Levitin HM, Delgado AC, Crotet V, Yuan J, Chaker Z, Silva-Vargas V, Sims PA, Doetsch F. Single-Cell Analysis of Regional Differences in Adult V-SVZ Neural Stem Cell Lineages. Cell Rep. 2019 Jan 8;26(2):394-406.e5. doi: 10.1016/j.celrep.2018.12.044. PMID: 30625322; PMCID: PMC6368857.	Zhang Y, Chen K, Sloan SA, et al. An RNA-sequencing transcriptome and splicing database of glia, neurons, and vascular cells of the cerebral cortex [published correction appears in J Neurosci. 2015 Jan 14;35(2):846-6]. J Neurosci. 2014;34(36):11929-11947. doi:10.1523/JNEUROSCI.1860-14.2014
microglial cell	macrophage	Brain_cortex, Brainstem, Hypothalamus_Pituitary, Eye_retina	myeloid	yes	Challenging to distinguish tissue-resident macrophages from monocyte-derived macrophages (see section 5, Tabula Microcebus manuscript 2).	P2RY12, TMEM119, CX3CR1, SALL1, HEXB [NS], PTPRC [CD45] [Low] [NS]	Jurga AM, Paleczna M, Kuter KZ. Overview of General and Discriminating Markers of Differential Microglia Phenotypes. Front Cell Neurosci. 2020;14:198. Published 2020 Aug 6. doi:10.3389/fncel.2020.00198	Hickman, S., Kingery, N., Ohsumi, T. et al. The microglial sensome revealed by direct RNA sequencing. Nat Neurosci 16, 1896–1905 (2013). https://doi.org/10.1038/nn.3554
somatotroph	somatotroph	Brain_Hypothalamus_Pituitary	neural	yes	Cells expressing more than one hormone marker were labeled as general neuroendocrine cells.	UCHL1, CHGA, CHGB, SCG2, RESP18, LOC105861608 [GH1], GHRHR, POU1F1	Fletcher PA, Smiljanic K, Maso Prévide R, Iben JR, Li T, Rokic MB, Sherman A, Coon SL, Stojilkovic SS. Cell Type- and Sex-Dependent Transcriptome Profiles of Rat Anterior Pituitary Cells. Front Endocrinol (Lausanne). 2019 Sep 18;10:623. doi: 10.3389/fendo.2019.00623. PMID: 31620083; PMCID: PMC6760010.	Ho, Y., Hu, P., Peel, M.T. et al. Single-cell transcriptomic analysis of adult mouse pituitary reveals sexual dimorphism and physiologic demand-induced cellular plasticity. Protein Cell 11, 565–583 (2020). https://doi.org/10.1007/s13238-020-00705-x	Zhang, S., Cui, Y., Ma, X. et al. Single-cell transcriptomics identifies divergent developmental lineage trajectories during human pituitary development. Nat Commun 11, 5275 (2020). https://doi.org/10.1038/s41467-020-19012-4
lactotroph	lactotroph	Brain_cortex, Brainstem, Hypothalamus_Pituitary	neural	yes	Cells expressing more than one hormone marker were labeled as general neuroendocrine cells.	UCHL1, CHGA, CHGB, SCG2, RESP18, PRL, AGTR1B, POU1F1	Fletcher PA, Smiljanic K, Maso Prévide R, Iben JR, Li T, Rokic MB, Sherman A, Coon SL, Stojilkovic SS. Cell Type- and Sex-Dependent Transcriptome Profiles of Rat Anterior Pituitary Cells. Front Endocrinol (Lausanne). 2019 Sep 18;10:623. doi: 10.3389/fendo.2019.00623. PMID: 31620083; PMCID: PMC6760010.	Ho, Y., Hu, P., Peel, M.T. et al. Single-cell transcriptomic analysis of adult mouse pituitary reveals sexual dimorphism and physiologic demand-induced cellular plasticity. Protein Cell 11, 565–583 (2020). https://doi.org/10.1007/s13238-020-00705-x	Zhang, S., Cui, Y., Ma, X. et al. Single-cell transcriptomics identifies divergent developmental lineage trajectories during human pituitary development. Nat Commun 11, 5275 (2020). https://doi.org/10.1038/s41467-020-19012-5
gonadotroph	gonadotroph	Brain_cortex, Brainstem, Hypothalamus_Pituitary	neural	yes	Cells expressing more than one hormone marker were labeled as general neuroendocrine cells.	UCHL1, CHGA, CHGB, SCG2, RESP18, CGA, LHB [NA], GNRHR [NE], FSHB, NR5A1, TGFBR3L	Fletcher PA, Smiljanic K, Maso Prévide R, Iben JR, Li T, Rokic MB, Sherman A, Coon SL, Stojilkovic SS. Cell Type- and Sex-Dependent Transcriptome Profiles of Rat Anterior Pituitary Cells. Front Endocrinol (Lausanne). 2019 Sep 18;10:623. doi: 10.3389/fendo.2019.00623. PMID: 31620083; PMCID: PMC6760010.	Ho, Y., Hu, P., Peel, M.T. et al. Single-cell transcriptomic analysis of adult mouse pituitary reveals sexual dimorphism and physiologic demand-induced cellular plasticity. Protein Cell 11, 565–583 (2020). https://doi.org/10.1007/s13238-020-00705-x	Zhang, S., Cui, Y., Ma, X. et al. Single-cell transcriptomics identifies divergent developmental lineage trajectories during human pituitary development. Nat Commun 11, 5275 (2020). https://doi.org/10.1038/s41467-020-19012-6
corticotroph	corticotroph	Brain_cortex, Brainstem, Hypothalamus_Pituitary	neural	yes	Cells expressing more than one hormone marker were labeled as general neuroendocrine cells.	UCHL1, CHGA, CHGB, SCG2, RESP18, POMC, CRHR1, AVPR1B [NE]	Fletcher PA, Smiljanic K, Maso Prévide R, Iben JR, Li T, Rokic MB, Sherman A, Coon SL, Stojilkovic SS. Cell Type- and Sex-Dependent Transcriptome Profiles of Rat Anterior Pituitary Cells. Front Endocrinol (Lausanne). 2019 Sep 18;10:623. doi: 10.3389/fendo.2019.00623. PMID: 31620083; PMCID: PMC6760010.	Ho, Y., Hu, P., Peel, M.T. et al. Single-cell transcriptomic analysis of adult mouse pituitary reveals sexual dimorphism and physiologic demand-induced cellular plasticity. Protein Cell 11, 565–583 (2020). https://doi.org/10.1007/s13238-020-00705-x	Zhang, S., Cui, Y., Ma, X. et al. Single-cell transcriptomics identifies divergent developmental lineage trajectories during human pituitary development. Nat Commun 11, 5275 (2020). https://doi.org/10.1038/s41467-020-19012-7
thyrotroph	thyrotroph	Brain_cortex, Brainstem, Hypothalamus_Pituitary	neural	yes	Cells expressing more than one hormone marker were labeled as general neuroendocrine cells.	UCHL1, CHGA, CHGB, SCG2, RESP18, CGA, TSHB, TRHR, POU1F1	Fletcher PA, Smiljanic K, Maso Prévide R, Iben JR, Li T, Rokic MB, Sherman A, Coon SL, Stojilkovic SS. Cell Type- and Sex-Dependent Transcriptome Profiles of Rat Anterior Pituitary Cells. Front Endocrinol (Lausanne). 2019 Sep 18;10:623. doi: 10.3389/fendo.2019.00623. PMID: 31620083; PMCID: PMC6760010.	Ho, Y., Hu, P., Peel, M.T. et al. Single-cell transcriptomic analysis of adult mouse pituitary reveals sexual dimorphism and physiologic demand-induced cellular plasticity. Protein Cell 11, 565–583 (2020). https://doi.org/10.1007/s13238-020-00705-x	Zhang, S., Cui, Y., Ma, X. et al. Single-cell transcriptomics identifies divergent developmental lineage trajectories during human pituitary development. Nat Commun 11, 5275 (2020). https://doi.org/10.1038/s41467-020-19012-8
melanotroph	neuroendocrine cell	Brain_cortex, Brainstem, Hypothalamus_Pituitary	neural	no		POMC, PCSK2, PAX7, TBX19	Fletcher PA, Smiljanic K, Maso Prévide R, Iben JR, Li T, Rokic MB, Sherman A, Coon SL, Stojilkovic SS. Cell Type- and Sex-Dependent Transcriptome Profiles of Rat Anterior Pituitary Cells. Front Endocrinol (Lausanne). 2019 Sep 18;10:623. doi: 10.3389/fendo.2019.00623. PMID: 31620083; PMCID: PMC6760010.	Ho, Y., Hu, P., Peel, M.T. et al. Single-cell transcriptomic analysis of adult mouse pituitary reveals sexual dimorphism and physiologic demand-induced cellular plasticity. Protein Cell 11, 565–583 (2020). https://doi.org/10.1007/s13238-020-00705-x	Zhang, S., Cui, Y., Ma, X. et al. Single-cell transcriptomics identifies divergent developmental lineage trajectories during human pituitary development. Nat Commun 11, 5275 (2020). https://doi.org/10.1038/s41467-020-19012-8
pituicyte cell	pituicyte	Brain_cortex, Brainstem, Hypothalamus_Pituitary	neural	no		OTX2, RAX, COL25A1, TFF1 [NKX21], LOC105863279 [CYP26B1], SFRP5, SLIT3, TGFB3, GJA1	Fletcher PA, Smiljanic K, Maso Prévide R, Iben JR, Li T, Rokic MB, Sherman A, Coon SL, Stojilkovic SS. Cell Type- and Sex-Dependent Transcriptome Profiles of Rat Anterior Pituitary Cells. Front Endocrinol (Lausanne). 2019 Sep 18;10:623. doi: 10.3389/fendo.2019.00623. PMID: 31620083; PMCID: PMC6760010.	Zhang, S., Cui, Y., Ma, X. et al. Single-cell transcriptomics identifies divergent developmental lineage trajectories during human pituitary development. Nat Commun 11, 5275 (2020). https://doi.org/10.1038/s41467-020-19012-4	Schmid, S., Solomon, D.A., Perez, E. et al. Genetic and epigenetic characterization of posterior pituitary tumors. Acta Neuropathol 142, 1025–1043 (2021). https://doi.org/10.1007/s00401-021-02377-1	Anbalagan S, Gordon L, Blechman J, et al. Pituicyte Cues Regulate the Development of Permeable Neuro-Vascular Interfaces. Dev Cell. 2018;47(6):711-726.e5. doi:10.1016/j.devcel.2018.10.017
magnocellular neuron	magnocellular neurosecretory cell	Brain_cortex, Brainstem, Hypothalamus_Pituitary	neural	no		AVP, OXT, PDYN, TH, VGF	Johnson KR, Hindmarch CC, Salinas YD, Shi Y, Greenwood M, Hoe SZ, Murphy D, Gainer H. A RNA-Seq Analysis of the Rat Supraoptic Nucleus Transcriptome: Effects of Salt Loading on Gene Expression. PLoS One. 2015 Apr 21;10(4):e0124523. doi: 10.1371/journal.pone.0124523. Erratum in: PLoS One. 2015;10(6):e0131892. PMID: 25897513; PMCID: PMC4405539.
proximal convoluted tubule epithelial cell	kidney proximal convoluted tubule epithelial cell	Kidney	epithelial	yes	Challenging to distinguish the different segments (S1, S2, and S3) of the proximal tubule cells given the gradient of gene expression. Note that AQP1 is thought to be absent in the S1 segment.	AQP1, CUBN, SLC13A3, SLC34A1, GPX3, LOC105878068 [DCXR] [NS], LRP2, SLC27A2, SLC22A8, SLC17A3, SLC5A2, SLC5A12, SLC34A1	Liao, J., Yu, Z., Chen, Y. et al. Single-cell RNA sequencing of human kidney. Sci Data 7, 4 (2020). https://doi.org/10.1038/s41597-019-0351-8	Park J, Shrestha R, Qiu C, et al. Single-cell transcriptomics of the mouse kidney reveals potential cellular targets of kidney disease. Science. 2018;360(6390):758-763. doi:10.1126/science.aar2131	Young MD, Mitchell TJ, Vieira Braga FA, et al. Single-cell transcriptomes from human kidneys reveal the cellular identity of renal tumors. Science. 2018;361(6402):594-599. doi:10.1126/science.aat1699	Georgas, K., Rumballe, B., Wilkinson, L. et al. Use of dual section mRNA in situ hybridisation/immunohistochemistry to clarify gene expression patterns during the early stages of nephron development in the embryo and in the mature nephron of the adult mouse kidney. Histochem Cell Biol 130, 927 (2008). https://doi.org/10.1007/s00418-008-0454-3	Miao, Z., Balzer, M.S., Ma, Z. et al. Single cell regulatory landscape of the mouse kidney highlights cellular differentiation programs and disease targets. Nat Commun 12, 2277 (2021). https://doi.org/10.1038/s41467-021-22266-1	Abedini, A., Zhu, Y. O., Chatterjee, S., Halasz, G., Devalaraja-Narashimha, K., Shrestha, R., Balzer, M. S., Park, J., Zhou, T., Ma, Z., Sullivan, K. M., Hu, H., Sheng, X., Liu, H., Wei, Y., Boustany-Kari, C. M., Patel, U., Almaani, S., Palmer, M., Townsend, R., … TRIDENT Study Investigators (2021). Urinary Single-Cell Profiling Captures the Cellular Diversity of the Kidney. Journal of the Americ…	Dhillon P, Park J, Hurtado Del Pozo C, Li L, Doke T, Huang S, Zhao J, Kang HM, Shrestra R, Balzer MS, Chatterjee S, Prado P, Han SY, Liu H, Sheng X, Dierickx P, Batmanov K, Romero JP, Prósper F, Li M, Pei L, Kim J, Montserrat N, Susztak K. The Nuclear Receptor ESRRA Protects from Kidney Disease by Coupling Metabolism and Differentiation. Cell Metab. 2021 Feb 2;33(2):379-394.e8. doi: 10.1016/j.cme…
proximal straight tubule epithelial cell	kidney proximal straight tubule epithelial cell	Kidney	epithelial	yes	Challenging to distinguish the different segments (S1, S2, and S3) of the proximal tubule cells given the gradient of gene expression. Note that AQP1 is thought to be absent in the S1 segment.	AQP1, CUBN, SLC13A3, SLC34A1, GPX3, LOC105878068 [DCXR] [NS], LRP2, SLC27A2, SLC22A7, SLC7A13, SLC22A30 [NA] [MS], KAP [MS] [NA]	Liao, J., Yu, Z., Chen, Y. et al. Single-cell RNA sequencing of human kidney. Sci Data 7, 4 (2020). https://doi.org/10.1038/s41597-019-0351-8	Park J, Shrestha R, Qiu C, et al. Single-cell transcriptomics of the mouse kidney reveals potential cellular targets of kidney disease. Science. 2018;360(6390):758-763. doi:10.1126/science.aar2131	Young MD, Mitchell TJ, Vieira Braga FA, et al. Single-cell transcriptomes from human kidneys reveal the cellular identity of renal tumors. Science. 2018;361(6402):594-599. doi:10.1126/science.aat1699	Georgas, K., Rumballe, B., Wilkinson, L. et al. Use of dual section mRNA in situ hybridisation/immunohistochemistry to clarify gene expression patterns during the early stages of nephron development in the embryo and in the mature nephron of the adult mouse kidney. Histochem Cell Biol 130, 927 (2008). https://doi.org/10.1007/s00418-008-0454-3	Miao, Z., Balzer, M.S., Ma, Z. et al. Single cell regulatory landscape of the mouse kidney highlights cellular differentiation programs and disease targets. Nat Commun 12, 2277 (2021). https://doi.org/10.1038/s41467-021-22266-1	Abedini, A., Zhu, Y. O., Chatterjee, S., Halasz, G., Devalaraja-Narashimha, K., Shrestha, R., Balzer, M. S., Park, J., Zhou, T., Ma, Z., Sullivan, K. M., Hu, H., Sheng, X., Liu, H., Wei, Y., Boustany-Kari, C. M., Patel, U., Almaani, S., Palmer, M., Townsend, R., … TRIDENT Study Investigators (2021). Urinary Single-Cell Profiling Captures the Cellular Diversity of the Kidney. Journal of the Americ…
loop of Henle thin descending limb epithelial cell	kidney loop of Henle thin descending limb epithelial cell	Kidney	epithelial	yes	Descending thin limb of Henle's loop.	SPP1, AQP1, LRP2 [NM], FST, SLC4A11	Georgas, K., Rumballe, B., Wilkinson, L. et al. Use of dual section mRNA in situ hybridisation/immunohistochemistry to clarify gene expression patterns during the early stages of nephron development in the embryo and in the mature nephron of the adult mouse kidney. Histochem Cell Biol 130, 927 (2008). https://doi.org/10.1007/s00418-008-0454-3	Miao, Z., Balzer, M.S., Ma, Z. et al. Single cell regulatory landscape of the mouse kidney highlights cellular differentiation programs and disease targets. Nat Commun 12, 2277 (2021). https://doi.org/10.1038/s41467-021-22266-1	Ransick A, Lindström NO, Liu J, et al. Single-Cell Profiling Reveals Sex, Lineage, and Regional Diversity in the Mouse Kidney. Dev Cell. 2019;51(3):399-413.e7. doi:10.1016/j.devcel.2019.10.005	Zhang Y, Narayanan SP, Mannan R, et al. Single-cell analyses of renal cell cancers reveal insights into tumor microenvironment, cell of origin, and therapy response. Proc Natl Acad Sci U S A. 2021;118(24):e2103240118. doi:10.1073/pnas.2103240118
loop of Henle thin ascending limb epithelial cell	kidney loop of Henle thin ascending limb epithelial cell	Kidney	epithelial	yes	Ascending thin limb of Henle's loop. Challenging to distinguish thin and thick ascending limb cells given the gradient of gene expression and few markers that distinguish them.	SPP1, UMOD, SLC12A1, CLDN16	Park J, Shrestha R, Qiu C, et al. Single-cell transcriptomics of the mouse kidney reveals potential cellular targets of kidney disease. Science. 2018;360(6390):758-763. doi:10.1126/science.aar2131	Georgas, K., Rumballe, B., Wilkinson, L. et al. Use of dual section mRNA in situ hybridisation/immunohistochemistry to clarify gene expression patterns during the early stages of nephron development in the embryo and in the mature nephron of the adult mouse kidney. Histochem Cell Biol 130, 927 (2008). https://doi.org/10.1007/s00418-008-0454-3	Miao, Z., Balzer, M.S., Ma, Z. et al. Single cell regulatory landscape of the mouse kidney highlights cellular differentiation programs and disease targets. Nat Commun 12, 2277 (2021). https://doi.org/10.1038/s41467-021-22266-1	Ransick A, Lindström NO, Liu J, et al. Single-Cell Profiling Reveals Sex, Lineage, and Regional Diversity in the Mouse Kidney. Dev Cell. 2019;51(3):399-413.e7. doi:10.1016/j.devcel.2019.10.005
loop of Henle thick ascending limb epithelial cell	kidney loop of Henle thick ascending limb epithelial cell	Kidney	epithelial	yes	Thick ascending limb of Henle's loop. Distal straight tubule. Challenging to distinguish thin and thick ascending limb cells given the gradient of gene expression and few markers that distinguish them.	SPP1, UMOD, SLC12A1, CLDN16, LOC109729780 [DEFB1L], LOC109729779 [DEFB1L], PPP1R1A	Liao, J., Yu, Z., Chen, Y. et al. Single-cell RNA sequencing of human kidney. Sci Data 7, 4 (2020). https://doi.org/10.1038/s41597-019-0351-8	Park J, Shrestha R, Qiu C, et al. Single-cell transcriptomics of the mouse kidney reveals potential cellular targets of kidney disease. Science. 2018;360(6390):758-763. doi:10.1126/science.aar2131	Georgas, K., Rumballe, B., Wilkinson, L. et al. Use of dual section mRNA in situ hybridisation/immunohistochemistry to clarify gene expression patterns during the early stages of nephron development in the embryo and in the mature nephron of the adult mouse kidney. Histochem Cell Biol 130, 927 (2008). https://doi.org/10.1007/s00418-008-0454-3	Miao, Z., Balzer, M.S., Ma, Z. et al. Single cell regulatory landscape of the mouse kidney highlights cellular differentiation programs and disease targets. Nat Commun 12, 2277 (2021). https://doi.org/10.1038/s41467-021-22266-1	Picard N, Trompf K, Yang CL, et al. Protein phosphatase 1 inhibitor-1 deficiency reduces phosphorylation of renal NaCl cotransporter and causes arterial hypotension. J Am Soc Nephrol. 2014;25(3):511-522. doi:10.1681/ASN.2012121202
distal convoluted tubule epithelial cell	kidney distal convoluted tubule epithelial cell	Kidney	epithelial	yes	Challenging to distinguish connecting tubule cells from distal convoluted tubule cells.	UMOD, LOC109729780 [DEFB1L], LOC109729779 [DEFB1L], PPP1R1A, SLC12A3, CALB1	Liao, J., Yu, Z., Chen, Y. et al. Single-cell RNA sequencing of human kidney. Sci Data 7, 4 (2020). https://doi.org/10.1038/s41597-019-0351-8	Park J, Shrestha R, Qiu C, et al. Single-cell transcriptomics of the mouse kidney reveals potential cellular targets of kidney disease. Science. 2018;360(6390):758-763. doi:10.1126/science.aar2131	Georgas, K., Rumballe, B., Wilkinson, L. et al. Use of dual section mRNA in situ hybridisation/immunohistochemistry to clarify gene expression patterns during the early stages of nephron development in the embryo and in the mature nephron of the adult mouse kidney. Histochem Cell Biol 130, 927 (2008). https://doi.org/10.1007/s00418-008-0454-3	Miao, Z., Balzer, M.S., Ma, Z. et al. Single cell regulatory landscape of the mouse kidney highlights cellular differentiation programs and disease targets. Nat Commun 12, 2277 (2021). https://doi.org/10.1038/s41467-021-22266-1	Picard N, Trompf K, Yang CL, et al. Protein phosphatase 1 inhibitor-1 deficiency reduces phosphorylation of renal NaCl cotransporter and causes arterial hypotension. J Am Soc Nephrol. 2014;25(3):511-522. doi:10.1681/ASN.2012121202
alpha-intercalated cell	renal alpha-intercalated cell	Kidney	epithelial	yes		CLDN8, ATP6V1G3, ATP6V0D2, TMEM213, LOC109729780 [DEFB1L], LOC109729779 [DEFB1L], SLC4A1, AQP6	Liao, J., Yu, Z., Chen, Y. et al. Single-cell RNA sequencing of human kidney. Sci Data 7, 4 (2020). https://doi.org/10.1038/s41597-019-0351-8	Park J, Shrestha R, Qiu C, et al. Single-cell transcriptomics of the mouse kidney reveals potential cellular targets of kidney disease. Science. 2018;360(6390):758-763. doi:10.1126/science.aar2131	Young MD, Mitchell TJ, Vieira Braga FA, et al. Single-cell transcriptomes from human kidneys reveal the cellular identity of renal tumors. Science. 2018;361(6402):594-599. doi:10.1126/science.aat1699
beta-intercalated cell	renal beta-intercalated cell	Kidney	epithelial	yes		CLDN8, ATP6V1G3, ATP6V0D2, TMEM213, LOC109729780 [DEFB1L], LOC109729779 [DEFB1L], SLC26A4, HMX2	Liao, J., Yu, Z., Chen, Y. et al. Single-cell RNA sequencing of human kidney. Sci Data 7, 4 (2020). https://doi.org/10.1038/s41597-019-0351-8	Park J, Shrestha R, Qiu C, et al. Single-cell transcriptomics of the mouse kidney reveals potential cellular targets of kidney disease. Science. 2018;360(6390):758-763. doi:10.1126/science.aar2131	Young MD, Mitchell TJ, Vieira Braga FA, et al. Single-cell transcriptomes from human kidneys reveal the cellular identity of renal tumors. Science. 2018;361(6402):594-599. doi:10.1126/science.aat1699
principal cell	renal principal cell	Kidney	epithelial	yes		CLDN8, AQP2, LOC109729780 [DEFB1L], LOC109729779 [DEFB1L], HSD11B2, CALB1, ELF5	Liao, J., Yu, Z., Chen, Y. et al. Single-cell RNA sequencing of human kidney. Sci Data 7, 4 (2020). https://doi.org/10.1038/s41597-019-0351-8	Park J, Shrestha R, Qiu C, et al. Single-cell transcriptomics of the mouse kidney reveals potential cellular targets of kidney disease. Science. 2018;360(6390):758-763. doi:10.1126/science.aar2131
macula densa epithelial cell	macula densa epithelial cell	Kidney	epithelial	yes		NOS1, AVPR1A, PAPPA2, ROBO2, NCAM1 [NS], SEMA6A [NS], AUTS2 [NS]	Chen L, Chou CL, Knepper MA. Targeted Single-Cell RNA-seq Identifies Minority Cell Types of Kidney Distal Nephron [published online ahead of print, 2021 Mar 4]. J Am Soc Nephrol. 2021;32(4):886-896. doi:10.1681/ASN.2020101407
podocyte	podocyte	Kidney	epithelial	yes		NPHS1, NPHS2, WT1, PODXL, PTPRO	Park J, Shrestha R, Qiu C, et al. Single-cell transcriptomics of the mouse kidney reveals potential cellular targets of kidney disease. Science. 2018;360(6390):758-763. doi:10.1126/science.aar2131	Young MD, Mitchell TJ, Vieira Braga FA, et al. Single-cell transcriptomes from human kidneys reveal the cellular identity of renal tumors. Science. 2018;361(6402):594-599. doi:10.1126/science.aat1699	Takasato M, Er PX, Chiu HS, Little MH. Generation of kidney organoids from human pluripotent stem cells. Nat Protoc. 2016;11(9):1681-1692. doi:10.1038/nprot.2016.098
glomerular endothelial cell	glomerular endothelial cell	Kidney	endothelial	yes	Glomerular endothelial cells comprise both glomerular capillary cells and afferent and efferent arterioles. Challenging to distinguish between capillaries and arterioles in the LCA. Also challenging to distinguish glomerular capillary cells from peritubular capillary cells found in the renal cortex. These cells are more likely to be glomerular cells given expression of MAPT, and absence of PLVAP …	AQP1, SEMA3G, KDR, EHD3, MAPT, PLVAP [NM], IGFBP5, TBX3, GATA5, PRDM1 [NS], PBX1 [NS]	Young MD, Mitchell TJ, Vieira Braga FA, et al. Single-cell transcriptomes from human kidneys reveal the cellular identity of renal tumors. Science. 2018;361(6402):594-599. doi:10.1126/science.aat1699	Georgas, K., Rumballe, B., Wilkinson, L. et al. Use of dual section mRNA in situ hybridisation/immunohistochemistry to clarify gene expression patterns during the early stages of nephron development in the embryo and in the mature nephron of the adult mouse kidney. Histochem Cell Biol 130, 927 (2008). https://doi.org/10.1007/s00418-008-0454-3	Barry, D.M., McMillan, E.A., Kunar, B. et al. Molecular determinants of nephron vascular specialization in the kidney. Nat Commun 10, 5705 (2019). https://doi.org/10.1038/s41467-019-12872-5	Dumas, S.J., Meta, E., Borri, M. et al. Phenotypic diversity and metabolic specialization of renal endothelial cells. Nat Rev Nephrol 17, 441–464 (2021). https://doi.org/10.1038/s41581-021-00411-9
vasa recta descending limb cell	vasa recta descending limb cell	Kidney	endothelial	yes	Arterial-like endothelial cells in the juxtamedullary nephrons. Challenging to distinguish them from other artery cells in the kidney, given they express artery markers (e.g. GJA5). Also challenging to distinguish ascending and descending vasa recta from capillary cells that connect the two populations. Capillary cells likely present given expression of capillary marker (e.g. CA4) in the middle o…	AQP1, SEMA3G, CLDN5, SLC14A1, KDR [NM], FBLN5, GJA5, IGFBP7 [NS], CXCL12, SOX17, GJA4, SCIN	Young MD, Mitchell TJ, Vieira Braga FA, et al. Single-cell transcriptomes from human kidneys reveal the cellular identity of renal tumors. Science. 2018;361(6402):594-599. doi:10.1126/science.aat1699	Barry, D.M., McMillan, E.A., Kunar, B. et al. Molecular determinants of nephron vascular specialization in the kidney. Nat Commun 10, 5705 (2019). https://doi.org/10.1038/s41467-019-12872-5	Dumas, S.J., Meta, E., Borri, M. et al. Phenotypic diversity and metabolic specialization of renal endothelial cells. Nat Rev Nephrol 17, 441–464 (2021). https://doi.org/10.1038/s41581-021-00411-9	Dumas, S. J., Meta, E., Borri, M., Goveia, J., Rohlenova, K., Conchinha, N. V., Falkenberg, K., Teuwen, L. A., de Rooij, L., Kalucka, J., Chen, R., Khan, S., Taverna, F., Lu, W., Parys, M., De Legher, C., Vinckier, S., Karakach, T. K., Schoonjans, L., Lin, L., … Carmeliet, P. (2020). Single-Cell RNA Sequencing Reveals Renal Endothelium Heterogeneity and Metabolic Adaptation to Water Deprivation. …
vasa recta ascending limb cell	vasa recta ascending limb cell	Kidney	endothelial	yes	Venous-like endothelial cells in the juxtamedullary nephrons. Challenging to distinguish them from other vein cells in the kidney, given they express vein markers (e.g. ACKR1). Also challenging to distinguish ascending and descending vasa recta from capillary cells that connect the two populations. Capillary cells likely present given expression of capillary marker (e.g. CA4) in the middle of the…	PLVAP, NR2F2, IGFBP7 [NS], IGFBP5, KDR	Young MD, Mitchell TJ, Vieira Braga FA, et al. Single-cell transcriptomes from human kidneys reveal the cellular identity of renal tumors. Science. 2018;361(6402):594-599. doi:10.1126/science.aat1699	Barry, D.M., McMillan, E.A., Kunar, B. et al. Molecular determinants of nephron vascular specialization in the kidney. Nat Commun 10, 5705 (2019). https://doi.org/10.1038/s41467-019-12872-5	Dumas, S.J., Meta, E., Borri, M. et al. Phenotypic diversity and metabolic specialization of renal endothelial cells. Nat Rev Nephrol 17, 441–464 (2021). https://doi.org/10.1038/s41581-021-00411-9
parietal epithelial cell	parietal epithelial cell	Kidney	epithelial	no		KRT8, KRT18, CD24 [NA] [HS], VCAM1, TJP1	Liao, J., Yu, Z., Chen, Y. et al. Single-cell RNA sequencing of human kidney. Sci Data 7, 4 (2020). https://doi.org/10.1038/s41597-019-0351-8
peritubular capillary cell	peritubular capillary endothelial cell	Kidney	endothelial	no	Found in the renal cortex. Potentially present among the separate cluster of labeled capillary cells or glomerular endothelial cells in the LCA.	KDR, IGFBP5, APLNR, PLVAP, EHD3, SLC2A1, INSRR, FLT1, NRP1	Barry, D.M., McMillan, E.A., Kunar, B. et al. Molecular determinants of nephron vascular specialization in the kidney. Nat Commun 10, 5705 (2019). https://doi.org/10.1038/s41467-019-12872-5	Dumas, S.J., Meta, E., Borri, M. et al. Phenotypic diversity and metabolic specialization of renal endothelial cells. Nat Rev Nephrol 17, 441–464 (2021). https://doi.org/10.1038/s41581-021-00411-9
mesangial cell	mesangial cell	Kidney	stromal	no	Potentially present among the unknown unknown_Kidney_stromal_G1 (ST6GAL2+) cells given expression of GATA3, LMO7, GJA5 and ITGA8. However these markers remain tentative as they are from only one paper.	PDGFRB, DES, ACTA2, PDGFRA, GATA3, ITGA8, SEPT4, CNN1 [NM], DKK2, LMO7, IGFBP4, PLSCR1, ENG, PTN, SFRP2, LOC105870078 [PLSCR2L] [NE] [HS], ADAMTS5, DHRS3, TMEM98, GJA5	He, B., Chen, P., Zambrano, S. et al. Single-cell RNA sequencing reveals the mesangial identity and species diversity of glomerular cell transcriptomes. Nat Commun 12, 2141 (2021). https://doi.org/10.1038/s41467-021-22331-9	Georgas, K., Rumballe, B., Wilkinson, L. et al. Use of dual section mRNA in situ hybridisation/immunohistochemistry to clarify gene expression patterns during the early stages of nephron development in the embryo and in the mature nephron of the adult mouse kidney. Histochem Cell Biol 130, 927 (2008). https://doi.org/10.1007/s00418-008-0454-3
juxtaglomerular cell	kidney granular cell	Kidney	stromal	no	Potentially present among the pericyte and/or smooth muscle populations, however both do not express renin, the canonical marker for this cell type.	PDGFRB, REN, CNN1, ACAT2, GATA3, SNCG, LMO1, AKR1B7 [NA] [MS]	He, B., Chen, P., Zambrano, S. et al. Single-cell RNA sequencing reveals the mesangial identity and species diversity of glomerular cell transcriptomes. Nat Commun 12, 2141 (2021). https://doi.org/10.1038/s41467-021-22331-9
interfollicular basal cell	basal cell of epidermis	Skin	epithelial	yes	Challenging to distinguish interfollicular epidermal stem cells from basal cells given no clear distinguishing markers. Note there is a population of basal and suprabasal cells that clusters away from the main population, and instead cluster with bulge and upper hair follicle cells. They are distinguished mainly by APOE expression. Unclear if they are true interfollicular cells, possibly part of …	KRT5, LOC105872035 [KRT14], LOC105872034 [KRT15], TP63, ITGB1, ITGA6, LOC105866476 [MT2] [MS]	He H, Suryawanshi H, Morozov P, et al. Single-cell transcriptome analysis of human skin identifies novel fibroblast subpopulation and enrichment of immune subsets in atopic dermatitis. J Allergy Clin Immunol. 2020;145(6):1615-1628. doi:10.1016/j.jaci.2020.01.042	Joost S, Zeisel A, Jacob T, et al. Single-Cell Transcriptomics Reveals that Differentiation and Spatial Signatures Shape Epidermal and Hair Follicle Heterogeneity. Cell Syst. 2016;3(3):221-237.e9. doi:10.1016/j.cels.2016.08.010	Solé-Boldo, L., Raddatz, G., Schütz, S. et al. Single-cell transcriptomes of the human skin reveal age-related loss of fibroblast priming. Commun Biol 3, 188 (2020). https://doi.org/10.1038/s42003-020-0922-4
interfollicular suprabasal cell	epidermal cell	Skin	epithelial	yes	Challenging to distinguish the different keratinocyte layers (spinous, granular, cornified), given the gradient of gene expression and few marker genes to distinguish each layer.	KRT1, KRT10, PTGS1 [NS], SBSN, KRTDAP	He H, Suryawanshi H, Morozov P, et al. Single-cell transcriptome analysis of human skin identifies novel fibroblast subpopulation and enrichment of immune subsets in atopic dermatitis. J Allergy Clin Immunol. 2020;145(6):1615-1628. doi:10.1016/j.jaci.2020.01.042	Joost S, Zeisel A, Jacob T, et al. Single-Cell Transcriptomics Reveals that Differentiation and Spatial Signatures Shape Epidermal and Hair Follicle Heterogeneity. Cell Syst. 2016;3(3):221-237.e9. doi:10.1016/j.cels.2016.08.010	Solé-Boldo, L., Raddatz, G., Schütz, S. et al. Single-cell transcriptomes of the human skin reveal age-related loss of fibroblast priming. Commun Biol 3, 188 (2020). https://doi.org/10.1038/s42003-020-0922-4
interfollicular differentiated suprabasal cell	epidermal cell	Skin	epithelial	yes	Likely the terminally differentiated, granular or cornified layers.	KRT1, KRT10, SBSN, KRTDAP, LOR, LOC105873077 [FLG2], FLG [NA], IVL	Joost S, Zeisel A, Jacob T, et al. Single-Cell Transcriptomics Reveals that Differentiation and Spatial Signatures Shape Epidermal and Hair Follicle Heterogeneity. Cell Syst. 2016;3(3):221-237.e9. doi:10.1016/j.cels.2016.08.010	Solé-Boldo, L., Raddatz, G., Schütz, S. et al. Single-cell transcriptomes of the human skin reveal age-related loss of fibroblast priming. Commun Biol 3, 188 (2020). https://doi.org/10.1038/s42003-020-0922-4	Furue M. Regulation of Filaggrin, Loricrin, and Involucrin by IL-4, IL-13, IL-17A, IL-22, AHR, and NRF2: Pathogenic Implications in Atopic Dermatitis. Int J Mol Sci. 2020;21(15):5382. Published 2020 Jul 29. doi:10.3390/ijms21155382
upper hair follicle cell	hair follicle cell	Skin	epithelial	yes		KRT79, KRT17, CD44 [NS], CD200, LRIG1, CST6	Joost S, Zeisel A, Jacob T, et al. Single-Cell Transcriptomics Reveals that Differentiation and Spatial Signatures Shape Epidermal and Hair Follicle Heterogeneity. Cell Syst. 2016;3(3):221-237.e9. doi:10.1016/j.cels.2016.08.010	Cheng JB, Sedgewick AJ, Finnegan AI, et al. Transcriptional Programming of Normal and Inflamed Human Epidermis at Single-Cell Resolution. Cell Rep. 2018;25(4):871-883. doi:10.1016/j.celrep.2018.09.006
inner bulge cell	hair follicle cell	Skin	epithelial	yes	Also termed inner root sheath cells in some papers. Using nomenclature from Joost et al, 2016.	LOC105872034 [KRT15] [NS], LOC105870509 [KRT6A], LOC105870419 [KRT75], TIMP3, FGF18	Joost S, Zeisel A, Jacob T, et al. Single-Cell Transcriptomics Reveals that Differentiation and Spatial Signatures Shape Epidermal and Hair Follicle Heterogeneity. Cell Syst. 2016;3(3):221-237.e9. doi:10.1016/j.cels.2016.08.010	Cheng JB, Sedgewick AJ, Finnegan AI, et al. Transcriptional Programming of Normal and Inflamed Human Epidermis at Single-Cell Resolution. Cell Rep. 2018;25(4):871-883. doi:10.1016/j.celrep.2018.09.006	Joulai Veijouye S, Yari A, Heidari F, Sajedi N, Ghoroghi Moghani F, Nobakht M. Bulge Region as a Putative Hair Follicle Stem Cells Niche: A Brief Review. Iran J Public Health. 2017;46(9):1167-1175.
outer bulge cell	hair follicle cell	Skin	epithelial	yes	Also termed outer root sheath cells in some papers. Using nomenclature from Joost et al, 2016.	LOC105872034 [KRT15] [NS], LOC105862085 [POSTN], CD34 [MS], LGR5, SFRP1 [NS]	Joost S, Zeisel A, Jacob T, et al. Single-Cell Transcriptomics Reveals that Differentiation and Spatial Signatures Shape Epidermal and Hair Follicle Heterogeneity. Cell Syst. 2016;3(3):221-237.e9. doi:10.1016/j.cels.2016.08.010	Cheng JB, Sedgewick AJ, Finnegan AI, et al. Transcriptional Programming of Normal and Inflamed Human Epidermis at Single-Cell Resolution. Cell Rep. 2018;25(4):871-883. doi:10.1016/j.celrep.2018.09.006
channel cell	epidermal cell	Skin	epithelial	yes	Some papers further distinguish channel-ATPase cells (DEFB1, ATP1B3, SAT1, ATPA1, ATP1B1) and channel-gap cells (GJB6, GJA2, GJA1). Challenging to annotate in the LCA given that they are a more recently discovered cell type. There could be more channel cells among the outer bulge cells, given small cluster positive for GJA2. However, they are negative for GJA1.	GJB2, GJB6, GJA1, ATP1A1 [NS], ATP1B1 [NS], LOC105870333 [ATP5F1B] [NS], LOC109729780 [DEFB1L], LOC109729779 [DEFB1L], SAT1 [NS], FXYD3 [NS], VDAC2 [NS], SLC25A5 [NS]	Cheng JB, Sedgewick AJ, Finnegan AI, et al. Transcriptional Programming of Normal and Inflamed Human Epidermis at Single-Cell Resolution. Cell Rep. 2018;25(4):871-883. doi:10.1016/j.celrep.2018.09.006	He H, Suryawanshi H, Morozov P, et al. Single-cell transcriptome analysis of human skin identifies novel fibroblast subpopulation and enrichment of immune subsets in atopic dermatitis. J Allergy Clin Immunol. 2020;145(6):1615-1628. doi:10.1016/j.jaci.2020.01.042
melanocyte	melanocyte	Skin	epithelial	yes		MLANA, APOE [NS], FDFT1 [NS], PMEL, TYRP1, DCT	He H, Suryawanshi H, Morozov P, et al. Single-cell transcriptome analysis of human skin identifies novel fibroblast subpopulation and enrichment of immune subsets in atopic dermatitis. J Allergy Clin Immunol. 2020;145(6):1615-1628. doi:10.1016/j.jaci.2020.01.042	Solé-Boldo, L., Raddatz, G., Schütz, S. et al. Single-cell transcriptomes of the human skin reveal age-related loss of fibroblast priming. Commun Biol 3, 188 (2020). https://doi.org/10.1038/s42003-020-0922-4
sweat gland cell	epithelial cell of sweat gland	Skin	epithelial	yes	Some papers further distinguish clear sweat gland cells (CA2, GLS, RSRP1) and dark sweat gland cells (MUCL1, SCGB1B2P, DCD), however this could not be done in the LCA.	AQP5, SCGB1D2 [NA], SCGB2A2 [NA], SCGB1B2P [NA], CA2 [NA], MUCL1	He H, Suryawanshi H, Morozov P, et al. Single-cell transcriptome analysis of human skin identifies novel fibroblast subpopulation and enrichment of immune subsets in atopic dermatitis. J Allergy Clin Immunol. 2020;145(6):1615-1628. doi:10.1016/j.jaci.2020.01.042
Langerhans cell	dendritic cell	Skin	myeloid	yes	Challenging to distinguish Langerhans cells from other dermal dendritic cells. However, the cluster in skin tissue labeled "dendritic cell (Langerhans cell)", or at least a subset of these cells, are likely Langerhans cells given that they are the only cells in the LCA that express the Langerhans-specific marker LOC105863216 [CD207]. Langerhans cells are also present in tongue tissue, however not…	LOC105863216 [CD207], CD1A [NA], CTSS, LY75 [CD205] [NA], LOC105876793 [MHCII-DRA], LOC105872012 [MHCII-DRB1L]	He H, Suryawanshi H, Morozov P, et al. Single-cell transcriptome analysis of human skin identifies novel fibroblast subpopulation and enrichment of immune subsets in atopic dermatitis. J Allergy Clin Immunol. 2020;145(6):1615-1628. doi:10.1016/j.jaci.2020.01.042	Joost S, Zeisel A, Jacob T, et al. Single-Cell Transcriptomics Reveals that Differentiation and Spatial Signatures Shape Epidermal and Hair Follicle Heterogeneity. Cell Syst. 2016;3(3):221-237.e9. doi:10.1016/j.cels.2016.08.010	Cheng JB, Sedgewick AJ, Finnegan AI, et al. Transcriptional Programming of Normal and Inflamed Human Epidermis at Single-Cell Resolution. Cell Rep. 2018;25(4):871-883. doi:10.1016/j.celrep.2018.09.006	Polak ME, Thirdborough SM, Ung CY, et al. Distinct molecular signature of human skin Langerhans cells denotes critical differences in cutaneous dendritic cell immune regulation. J Invest Dermatol. 2014;134(3):695-703. doi:10.1038/jid.2013.375
sebocyte	acinar cell of sebaceous gland	Skin	epithelial	no	Potentially present among the sweat gland cells or upper hair follicle cells in the LCA.	SCD, MGST1, PRDM1 [BLIMP1], FASN, MUC1, KRT7	Joost S, Zeisel A, Jacob T, et al. Single-Cell Transcriptomics Reveals that Differentiation and Spatial Signatures Shape Epidermal and Hair Follicle Heterogeneity. Cell Syst. 2016;3(3):221-237.e9. doi:10.1016/j.cels.2016.08.010	Cheng JB, Sedgewick AJ, Finnegan AI, et al. Transcriptional Programming of Normal and Inflamed Human Epidermis at Single-Cell Resolution. Cell Rep. 2018;25(4):871-883. doi:10.1016/j.celrep.2018.09.006	Joulai Veijouye S, Yari A, Heidari F, Sajedi N, Ghoroghi Moghani F, Nobakht M. Bulge Region as a Putative Hair Follicle Stem Cells Niche: A Brief Review. Iran J Public Health. 2017;46(9):1167-1175.	Lo Celso C, Berta MA, Braun KM, et al. Characterization of bipotential epidermal progenitors derived from human sebaceous gland: contrasting roles of c-Myc and beta-catenin. Stem Cells. 2008;26(5):1241-1252. doi:10.1634/stemcells.2007-0651
Merkel cell	Merkel cell	Skin	neural	no	Abundant in touch-sensitive areas of the skin, which were not sampled in the LCA.	ATOH1, KRT8, KRT18, KRT20, RAB3C, SOX2, PIEZO2	Perdigoto CN, Bardot ES, Valdes VJ, Santoriello FJ, Ezhkova E. Embryonic maturation of epidermal Merkel cells is controlled by a redundant transcription factor network. Development. 2014;141(24):4690-4696. doi:10.1242/dev.112169	Ma Q. Merkel cells are a touchy subject. Cell. 2014;157(3):531-533. doi:10.1016/j.cell.2014.04.010
mammary stem cell	mammary stem cell	Mammary_gland	epithelial	no	Challenging to distinguish bipotent stem cells from more differentiated luminal and basal progenitor cells given the gradient of gene expression. However, some papers use genes ALDH1A3, KIT, and CD14 as markers of progenitor cells.	EPCAM [NM], ITGA6 [CD49F], BIRC5, HMGB2, STMN1, LGR5, NRG1, PROCR, BCL11A, ZEB2	Saeki, K., Chang, G., Kanaya, N. et al. Mammary cell gene expression atlas links epithelial cell remodeling events to breast carcinogenesis. Commun Biol 4, 660 (2021). https://doi.org/10.1038/s42003-021-02201-2	Henry, S., Trousdell, M.C., Cyrill, S.L. et al. Characterization of Gene Expression Signatures for the Identification of Cellular Heterogeneity in the Developing Mammary Gland. J Mammary Gland Biol Neoplasia 26, 43–66 (2021). https://doi.org/10.1007/s10911-021-09486-3	Giraddi RR, Chung CY, Heinz RE, et al. Single-Cell Transcriptomes Distinguish Stem Cell State Changes and Lineage Specification Programs in Early Mammary Gland Development. Cell Rep. 2018;24(6):1653-1666.e7. doi:10.1016/j.celrep.2018.07.025	Bach, K., Pensa, S., Grzelak, M. et al. Differentiation dynamics of mammary epithelial cells revealed by single-cell RNA sequencing. Nat Commun 8, 2128 (2017). https://doi.org/10.1038/s41467-017-02001-5	Twigger AJ, Khaled WT. Mammary gland development from a single cell 'omics view. Semin Cell Dev Biol. 2021;114:171-185. doi:10.1016/j.semcdb.2021.03.013
basal cell	myoepithelial cell of mammary gland	Mammary_gland	epithelial	no	Some papers further distinguish myoepithelial basal cells.	EPCAM [NM], ITGA6 [CD49F], KRT5, LOC105872035 [KRT14], ACTA2, KRT17, MYL9, SPARC, MYLK, PDPN, CXCL14	Saeki, K., Chang, G., Kanaya, N. et al. Mammary cell gene expression atlas links epithelial cell remodeling events to breast carcinogenesis. Commun Biol 4, 660 (2021). https://doi.org/10.1038/s42003-021-02201-2	Henry, S., Trousdell, M.C., Cyrill, S.L. et al. Characterization of Gene Expression Signatures for the Identification of Cellular Heterogeneity in the Developing Mammary Gland. J Mammary Gland Biol Neoplasia 26, 43–66 (2021). https://doi.org/10.1007/s10911-021-09486-3	Giraddi RR, Chung CY, Heinz RE, et al. Single-Cell Transcriptomes Distinguish Stem Cell State Changes and Lineage Specification Programs in Early Mammary Gland Development. Cell Rep. 2018;24(6):1653-1666.e7. doi:10.1016/j.celrep.2018.07.025	Bach, K., Pensa, S., Grzelak, M. et al. Differentiation dynamics of mammary epithelial cells revealed by single-cell RNA sequencing. Nat Commun 8, 2128 (2017). https://doi.org/10.1038/s41467-017-02001-5	Twigger AJ, Khaled WT. Mammary gland development from a single cell 'omics view. Semin Cell Dev Biol. 2021;114:171-185. doi:10.1016/j.semcdb.2021.03.013
luminal alveolar cell	mammary alveolar cell	Mammary_gland	epithelial	no		EPCAM, ITGA6 [CD49F] [NM], KRT18, KRT8, CSN3, CSN2, LALBA, SPP1	Saeki, K., Chang, G., Kanaya, N. et al. Mammary cell gene expression atlas links epithelial cell remodeling events to breast carcinogenesis. Commun Biol 4, 660 (2021). https://doi.org/10.1038/s42003-021-02201-2	Henry, S., Trousdell, M.C., Cyrill, S.L. et al. Characterization of Gene Expression Signatures for the Identification of Cellular Heterogeneity in the Developing Mammary Gland. J Mammary Gland Biol Neoplasia 26, 43–66 (2021). https://doi.org/10.1007/s10911-021-09486-3	Giraddi RR, Chung CY, Heinz RE, et al. Single-Cell Transcriptomes Distinguish Stem Cell State Changes and Lineage Specification Programs in Early Mammary Gland Development. Cell Rep. 2018;24(6):1653-1666.e7. doi:10.1016/j.celrep.2018.07.025	Bach, K., Pensa, S., Grzelak, M. et al. Differentiation dynamics of mammary epithelial cells revealed by single-cell RNA sequencing. Nat Commun 8, 2128 (2017). https://doi.org/10.1038/s41467-017-02001-5	Twigger AJ, Khaled WT. Mammary gland development from a single cell 'omics view. Semin Cell Dev Biol. 2021;114:171-185. doi:10.1016/j.semcdb.2021.03.013
luminal hormone-sensing cell	luminal epithelial cell of mammary gland	Mammary_gland	epithelial	no		EPCAM, ITGA6 [CD49F] [NM], KRT18, KRT8, AREG, CITED1, LY6A [MS] [NA], LY6D [MS] [NA], PRLR, ESR1, PGR, PROM1, FOXA1	Saeki, K., Chang, G., Kanaya, N. et al. Mammary cell gene expression atlas links epithelial cell remodeling events to breast carcinogenesis. Commun Biol 4, 660 (2021). https://doi.org/10.1038/s42003-021-02201-2	Henry, S., Trousdell, M.C., Cyrill, S.L. et al. Characterization of Gene Expression Signatures for the Identification of Cellular Heterogeneity in the Developing Mammary Gland. J Mammary Gland Biol Neoplasia 26, 43–66 (2021). https://doi.org/10.1007/s10911-021-09486-3	Giraddi RR, Chung CY, Heinz RE, et al. Single-Cell Transcriptomes Distinguish Stem Cell State Changes and Lineage Specification Programs in Early Mammary Gland Development. Cell Rep. 2018;24(6):1653-1666.e7. doi:10.1016/j.celrep.2018.07.025	Bach, K., Pensa, S., Grzelak, M. et al. Differentiation dynamics of mammary epithelial cells revealed by single-cell RNA sequencing. Nat Commun 8, 2128 (2017). https://doi.org/10.1038/s41467-017-02001-5	Twigger AJ, Khaled WT. Mammary gland development from a single cell 'omics view. Semin Cell Dev Biol. 2021;114:171-185. doi:10.1016/j.semcdb.2021.03.013
atrial cardiomyocyte	regular atrial cardiac myocyte	Aorta, Heart	stromal	yes	Challenging to distinguish between atrial and ventricular myocytes given that they do not form separate clusters. Labels are based on expression of annotated genes for ventricular (MYL2, MYL3) and atrial (MYL4, NNA) cardiomyocytes. Cells with ambiguous expression of these markers were labeled as general cardiomyocytes. Cells expressing none of the pan-cardiomyocyte genes (or other cell type marke…	MB, ACTC1, TPM1 [NS], TNNC1, TNNI3, TNNT2 [NS], TTN, NPPA, MYL7, MYL4, MYH4 [NA], MYH6 [NA]	Litviňuková, M., Talavera-López, C., Maatz, H. et al. Cells of the adult human heart. Nature 588, 466–472 (2020). https://doi.org/10.1038/s41586-020-2797-4	Marín-Sedeño E, de Morentin XM, Pérez-Pomares JM, Gómez-Cabrero D, Ruiz-Villalba A. Understanding the Adult Mammalian Heart at Single-Cell RNA-Seq Resolution. Front Cell Dev Biol. 2021;9:645276. Published 2021 May 12. doi:10.3389/fcell.2021.645276	Kanatous SB, Mammen PP. Regulation of myoglobin expression. J Exp Biol. 2010;213(Pt 16):2741-2747. doi:10.1242/jeb.041442	See, K., Tan, W.L.W., Lim, E. et al. Single cardiomyocyte nuclear transcriptomes reveal a lincRNA-regulated de-differentiation and cell cycle stress-response in vivo. Nat Commun 8, 225 (2017). https://doi.org/10.1038/s41467-017-00319-8	Wang, L., Yu, P., Zhou, B. et al. Single-cell reconstruction of the adult human heart during heart failure and recovery reveals the cellular landscape underlying cardiac function. Nat Cell Biol 22, 108–119 (2020). https://doi.org/10.1038/s41556-019-0446-7
ventricular cardiomyocyte	regular ventricular cardiac myocyte	Aorta, Heart	stromal	yes	Challenging to distinguish between atrial and ventricular myocytes given that they do not form separate clusters. Labels are based on expression of annotated genes for ventricular (MYL2, MYL3) and atrial (MYL4, NNA) cardiomyocytes. Cells with ambiguous expression of these markers were labeled as general cardiomyocytes. Cells expressing none of the pan-cardiomyocyte genes (or other cell type marke…	MB, ACTC1, TPM1 [NS], TNNC1, TNNI3, TNNT2 [NS], TTN, MYH7 [NA], MYH3 [NA], MYL2, MYL3, FHL2	Litviňuková, M., Talavera-López, C., Maatz, H. et al. Cells of the adult human heart. Nature 588, 466–472 (2020). https://doi.org/10.1038/s41586-020-2797-4	Marín-Sedeño E, de Morentin XM, Pérez-Pomares JM, Gómez-Cabrero D, Ruiz-Villalba A. Understanding the Adult Mammalian Heart at Single-Cell RNA-Seq Resolution. Front Cell Dev Biol. 2021;9:645276. Published 2021 May 12. doi:10.3389/fcell.2021.645276	Kanatous SB, Mammen PP. Regulation of myoglobin expression. J Exp Biol. 2010;213(Pt 16):2741-2747. doi:10.1242/jeb.041442	See, K., Tan, W.L.W., Lim, E. et al. Single cardiomyocyte nuclear transcriptomes reveal a lincRNA-regulated de-differentiation and cell cycle stress-response in vivo. Nat Commun 8, 225 (2017). https://doi.org/10.1038/s41467-017-00319-8	Wang, L., Yu, P., Zhou, B. et al. Single-cell reconstruction of the adult human heart during heart failure and recovery reveals the cellular landscape underlying cardiac function. Nat Cell Biol 22, 108–119 (2020). https://doi.org/10.1038/s41556-019-0446-7
Purkinje cell	Purkinje myocyte	Aorta, Heart	stromal	yes		GJA5 [NE], CNTN2, IRX3, GJA1	Pallante BA, Giovannone S, Fang-Yu L, et al. Contactin-2 expression in the cardiac Purkinje fiber network. Circ Arrhythm Electrophysiol. 2010;3(2):186-194. doi:10.1161/CIRCEP.109.928820	Delorme B, Dahl E, Jarry-Guichard T, et al. Developmental regulation of connexin 40 gene expression in mouse heart correlates with the differentiation of the conduction system. Dev Dyn. 1995;204(4):358-371. doi:10.1002/aja.1002040403	Zhang SS, Kim KH, Rosen A, et al. Iroquois homeobox gene 3 establishes fast conduction in the cardiac His-Purkinje network. Proc Natl Acad Sci U S A. 2011;108(33):13576-13581. doi:10.1073/pnas.1106911108	Temple IP, Inada S, Dobrzynski H, Boyett MR. Connexins and the atrioventricular node. Heart Rhythm. 2013;10(2):297-304. doi:10.1016/j.hrthm.2012.10.020
nodal cell	nodal myocyte	Aorta, Heart	stromal	yes	Challenging to distinguish if the labeled nodal cell in the LCA heart dataset is of sinoatrial or atrioventricular origin. SMOC2 is thought to be specific to the sinoatrial node and SMARCA4 and KCNE1 to the atrioventricular node, however none of the genes are expressed in this cell.	GJA5 [NE], CNTN2, HCN4, TBX3 [NE], GJA1 [NM] [NE], GJD3 [NE], GJC1 [NE], SMOC2 [NE], SHOX2 [NE], ISL1 [NE]	Marín-Sedeño E, de Morentin XM, Pérez-Pomares JM, Gómez-Cabrero D, Ruiz-Villalba A. Understanding the Adult Mammalian Heart at Single-Cell RNA-Seq Resolution. Front Cell Dev Biol. 2021;9:645276. Published 2021 May 12. doi:10.3389/fcell.2021.645276	Davis LM, Rodefeld ME, Green K, Beyer EC, Saffitz JE. Gap junction protein phenotypes of the human heart and conduction system [published correction appears in J Cardiovasc Electrophysiol 1996 Apr;7(4):383-5]. J Cardiovasc Electrophysiol. 1995;6(10 Pt 1):813-822. doi:10.1111/j.1540-8167.1995.tb00357.x	Boyett MR, Inada S, Yoo S, et al. Connexins in the sinoatrial and atrioventricular nodes. Adv Cardiol. 2006;42:175-197. doi:10.1159/000092569	Temple IP, Inada S, Dobrzynski H, Boyett MR. Connexins and the atrioventricular node. Heart Rhythm. 2013;10(2):297-304. doi:10.1016/j.hrthm.2012.10.020	van Eif VWW, Stefanovic S, van Duijvenboden K, et al. Transcriptome analysis of mouse and human sinoatrial node cells reveals a conserved genetic program. Development. 2019;146(8):dev173161. Published 2019 Apr 25. doi:10.1242/dev.173161
epicardial cell	mesothelial cell of epicardium	Aorta, Heart	stromal	yes	Mesothelial-like cells in the innermost layer of the pericardium. Challenging to distinguish from other mesothelial cells, however the labeled epicardial cell in the LCA heart dataset clusters separately from other mesothelial cells in the LCA atlas-wide integrated UMAP.	UPK3B, WT1 [NE], MUC16, MSLN, BNC1 [NE], TBX18 [NE], UPK1B [NE]	Hu P, Liu J, Zhao J, et al. Single-nucleus transcriptomic survey of cell diversity and functional maturation in postnatal mammalian hearts. Genes Dev. 2018;32(19-20):1344-1357. doi:10.1101/gad.316802.118	Goodyer WR, Beyersdorf BM, Paik DT, et al. Transcriptomic Profiling of the Developing Cardiac Conduction System at Single-Cell Resolution. Circ Res. 2019;125(4):379-397. doi:10.1161/CIRCRESAHA.118.314578	Litviňuková, M., Talavera-López, C., Maatz, H. et al. Cells of the adult human heart. Nature 588, 466–472 (2020). https://doi.org/10.1038/s41586-020-2797-4	Bochmann L, Sarathchandra P, Mori F, Lara-Pezzi E, Lazzaro D, Rosenthal N. Revealing new mouse epicardial cell markers through transcriptomics. PLoS One. 2010;5(6):e11429. Published 2010 Jun 28. doi:10.1371/journal.pone.0011429
bundle of His	atrioventricular bundle cell	Aorta, Heart	stromal	no	There are no specific markers for bundle of His cells.	GJA5, CNTN2, GJA1, GJC1	Temple IP, Inada S, Dobrzynski H, Boyett MR. Connexins and the atrioventricular node. Heart Rhythm. 2013;10(2):297-304. doi:10.1016/j.hrthm.2012.10.020	Verheule S, Kaese S. Connexin diversity in the heart: insights from transgenic mouse models. Front Pharmacol. 2013;4:81. Published 2013 Jun 27. doi:10.3389/fphar.2013.00081
bundle branch cell	atrioventricular bundle cell	Aorta, Heart	stromal	no	There are no specific markers for bundle branch cells.	GJA5, CNTN2, GJA1, GJC1	Temple IP, Inada S, Dobrzynski H, Boyett MR. Connexins and the atrioventricular node. Heart Rhythm. 2013;10(2):297-304. doi:10.1016/j.hrthm.2012.10.020	Verheule S, Kaese S. Connexin diversity in the heart: insights from transgenic mouse models. Front Pharmacol. 2013;4:81. Published 2013 Jun 27. doi:10.3389/fphar.2013.00081
transitional cell	transitional myocyte	Aorta, Heart	stromal	no	There are no specific markers for transitional cells.		Goodyer WR, Beyersdorf BM, Paik DT, et al. Transcriptomic Profiling of the Developing Cardiac Conduction System at Single-Cell Resolution. Circ Res. 2019;125(4):379-397. doi:10.1161/CIRCRESAHA.118.314578
valve interstitial cell	heart valve cell	Aorta, Heart	stromal	no	Cardiac valves were not sampled for sequencing.	ACTA2, MYH11, VIM, DES, COL1A1, COL3A1	Rutkovskiy A, Malashicheva A, Sullivan G, et al. Valve Interstitial Cells: The Key to Understanding the Pathophysiology of Heart Valve Calcification. J Am Heart Assoc. 2017;6(9):e006339. Published 2017 Sep 14. doi:10.1161/JAHA.117.006339	Xu K, Xie S, Huang Y, et al. Cell-Type Transcriptome Atlas of Human Aortic Valves Reveal Cell Heterogeneity and Endothelial to Mesenchymal Transition Involved in Calcific Aortic Valve Disease. Arterioscler Thromb Vasc Biol. 2020;40(12):2910-2921. doi:10.1161/ATVBAHA.120.314789
telocyte	cardiac mesenchymal cell	Aorta, Heart	stromal	no		CD34, PDGFRA, KIT, ACTA2, VIM, ITGB1	Klein M, Csöbönyeiová M, Žiaran S, Danišovič Ľ, Varga I. Cardiac Telocytes 16 Years on-What Have We Learned So Far, and How Close Are We to Routine Application of the Knowledge in Cardiovascular Regenerative Medicine?. Int J Mol Sci. 2021;22(20):10942. Published 2021 Oct 10. doi:10.3390/ijms222010942	Bei Y, Zhou Q, Fu S, et al. Cardiac telocytes and fibroblasts in primary culture: different morphologies and immunophenotypes. PLoS One. 2015;10(2):e0115991. Published 2015 Feb 18. doi:10.1371/journal.pone.0115991
aortic endothelial cell	aortic endothelial cell	Aorta, Heart	stromal	no	Likely present among the endothelial cells in the aorta dataset however, there are no well established markers that distinguish aortic endothelial cells from other small and large vessel endothelial cells.	PECAM1, CDH5, VCAM1, LOC105879342 [CD36]	Feng W, Chen L, Nguyen PK, Wu SM, Li G. Single Cell Analysis of Endothelial Cells Identified Organ-Specific Molecular Signatures and Heart-Specific Cell Populations and Molecular Features. Front Cardiovasc Med. 2019;6:165. Published 2019 Nov 26. doi:10.3389/fcvm.2019.00165	Kalluri AS, Vellarikkal SK, Edelman ER, et al. Single-Cell Analysis of the Normal Mouse Aorta Reveals Functionally Distinct Endothelial Cell Populations. Circulation. 2019;140(2):147-163. doi:10.1161/CIRCULATIONAHA.118.038362
endocardial endothelial cell	endocardial cell	Aorta, Heart	stromal	no	Likely present among the endothelial cells in the heart dataset however, there are no well established markers that distinguish endocardial endothelial cells from other small and large vessel endothelial cells, including those of the coronary arteries.	PECAM1, CDH5, NPR3, CYTL1, SFRP1, VCAM1	Feng W, Chen L, Nguyen PK, Wu SM, Li G. Single Cell Analysis of Endothelial Cells Identified Organ-Specific Molecular Signatures and Heart-Specific Cell Populations and Molecular Features. Front Cardiovasc Med. 2019;6:165. Published 2019 Nov 26. doi:10.3389/fcvm.2019.00165	Lother A, Bergemann S, Deng L, Moser M, Bode C, Hein L. Cardiac Endothelial Cell Transcriptome. Arterioscler Thromb Vasc Biol. 2018;38(3):566-574. doi:10.1161/ATVBAHA.117.310549	Zhang H, Pu W, Li G, et al. Endocardium Minimally Contributes to Coronary Endothelium in the Embryonic Ventricular Free Walls. Circ Res. 2016;118(12):1880-1893. doi:10.1161/CIRCRESAHA.116.308749
coronary endothelial cell	endothelial cell of coronary artery	Aorta, Heart	stromal	no	Potentially present among the endothelial cells in the aorta dataset however, there are no well established markers that distinguish coronary endothelial cells from other small and large vessel endothelial cells, including endocardial endothelial cells.	PECAM1, CDH5, LOC105857591 [FABP4L], LOC105857556 [FABP4L], LOC105879342 [CD36], TCF15	Feng W, Chen L, Nguyen PK, Wu SM, Li G. Single Cell Analysis of Endothelial Cells Identified Organ-Specific Molecular Signatures and Heart-Specific Cell Populations and Molecular Features. Front Cardiovasc Med. 2019;6:165. Published 2019 Nov 26. doi:10.3389/fcvm.2019.00165
fibroadipogenic progenitor cell	mesenchymal stem cell	Diaphragm, Limb_muscle	stromal	yes	Fibroadipogenic progenitor cells (FAPs) in the LCA limb muscle and diaphragm data cannot be distinguished from fibroblasts in other tissues based on differential gene expression. Remains unclear if true fibroblasts exist in non-injured, non-aged tissues or if they are fibroblast-like cells with progenitor properties. Labeled as FAPs in these tissues because the THY1+ cells were functionally valid…	PDGFRA, CD34 [NS], LY6A [SCA1] [MS] [NA], THY1 [CD90] [NS]	Rubenstein, A.B., Smith, G.R., Raue, U. et al. Single-cell transcriptional profiles in human skeletal muscle. Sci Rep 10, 229 (2020). https://doi.org/10.1038/s41598-019-57110-6	Collao N, Farup J, De Lisio M. Role of Metabolic Stress and Exercise in Regulating Fibro/Adipogenic Progenitors. Front Cell Dev Biol. 2020;8:9. Published 2020 Jan 28. doi:10.3389/fcell.2020.00009	Roberts EW, Deonarine A, Jones JO, et al. Depletion of stromal cells expressing fibroblast activation protein-α from skeletal muscle and bone marrow results in cachexia and anemia. J Exp Med. 2013;210(6):1137-1151. doi:10.1084/jem.20122344
skeletal muscle satellite stem cell	skeletal muscle satellite stem cell	Diaphragm, Limb_muscle	stromal	yes	Satellite stem cells were also found in the LCA tongue data. NCAM1 was validated as a marker to purify mouse lemur muscle stem cells (de Morree et al, manuscript in prep). However, it is possible that some of the labeled skeletal muscle satellite stem cells in the LCA are the more differentiated myoblast progenitors, myocytes and/or myotubes.	PAX7, MYF5, NCAM1 [CD56], CD82 [NS], VCAM1 [NS], ITGA7 [NS]	Rubenstein, A.B., Smith, G.R., Raue, U. et al. Single-cell transcriptional profiles in human skeletal muscle. Sci Rep 10, 229 (2020). https://doi.org/10.1038/s41598-019-57110-6	De Micheli AJ, Laurilliard EJ, Heinke CL, et al. Single-Cell Analysis of the Muscle Stem Cell Hierarchy Identifies Heterotypic Communication Signals Involved in Skeletal Muscle Regeneration. Cell Rep. 2020;30(10):3583-3595.e5. doi:10.1016/j.celrep.2020.02.067	Xu X, Wilschut KJ, Kouklis G, et al. Human Satellite Cell Transplantation and Regeneration from Diverse Skeletal Muscles. Stem Cell Reports. 2015;5(3):419-434. doi:10.1016/j.stemcr.2015.07.016	Alexander MS, Rozkalne A, Colletta A, et al. CD82 Is a Marker for Prospective Isolation of Human Muscle Satellite Cells and Is Linked to Muscular Dystrophies. Cell Stem Cell. 2016;19(6):800-807. doi:10.1016/j.stem.2016.08.006	Liu L, Cheung TH, Charville GW, Rando TA. Isolation of skeletal muscle stem cells by fluorescence-activated cell sorting. Nat Protoc. 2015;10(10):1612-1624. doi:10.1038/nprot.2015.110	Sacco A, Doyonnas R, Kraft P, Vitorovic S, Blau HM. Self-renewal and expansion of single transplanted muscle stem cells. Nature. 2008;456(7221):502-506. doi:10.1038/nature07384
tendon cell	tendon cell	Diaphragm, Limb_muscle	stromal	yes		TNMD, SCX, THBS4, COMP, TNC, MKX, COL1A1 [NS], COL1A2 [NS], COL3A1 [NS], FMOD	Li Y, Wu T, Liu S. Identification and Distinction of Tenocytes and Tendon-Derived Stem Cells. Front Cell Dev Biol. 2021;9:629515. Published 2021 Apr 16. doi:10.3389/fcell.2021.629515	Jo CH, Lim HJ, Yoon KS. Characterization of Tendon-Specific Markers in Various Human Tissues, Tenocytes and Mesenchymal Stem Cells. Tissue Eng Regen Med. 2019;16(2):151-159. Published 2019 Mar 4. doi:10.1007/s13770-019-00182-2	Subramanian A, Schilling TF. Tendon development and musculoskeletal assembly: emerging roles for the extracellular matrix. Development. 2015;142(24):4191-4204. doi:10.1242/dev.114777
fast muscle cell	fast muscle cell	Diaphragm, Limb_muscle	stromal	yes	Fast-twitch (type II) myofibers. Type II fibers can be subdivided further based on the myosin heavy chain they express, however it is unclear if they exist as distinct fibers or as a continuum of hybrid populations. The fiber subtypes differ between species, and no good marker genes exist to distinguish them.	ACTA1, ACTN2, MYOT, TNNC2, TNNI2, TNNT3, TPM1, MYH2 [NA], LOC105878358 [MYH1], MYL1 [NS], MYLPF [NS], MYBPC2, ACTN3	Rubenstein, A.B., Smith, G.R., Raue, U. et al. Single-cell transcriptional profiles in human skeletal muscle. Sci Rep 10, 229 (2020). https://doi.org/10.1038/s41598-019-57110-6	Murgia, M., Nogara, L., Baraldo, M. et al. Protein profile of fiber types in human skeletal muscle: a single-fiber proteomics study. Skeletal Muscle 11, 24 (2021). https://doi.org/10.1186/s13395-021-00279-0	Talbot J, Maves L. Skeletal muscle fiber type: using insights from muscle developmental biology to dissect targets for susceptibility and resistance to muscle disease. Wiley Interdiscip Rev Dev Biol. 2016;5(4):518-534. doi:10.1002/wdev.230
slow muscle cell	slow muscle cell	Diaphragm, Limb_muscle	stromal	yes	Slow-twitch (type I) myofibers.	ACTA1, ACTN2, MYOT, TNNC1, TNNI1, TNNT1, TPM3, MYH7 [NA?], MYL2, MYL3, MYL6B	Rubenstein, A.B., Smith, G.R., Raue, U. et al. Single-cell transcriptional profiles in human skeletal muscle. Sci Rep 10, 229 (2020). https://doi.org/10.1038/s41598-019-57110-6	Murgia, M., Nogara, L., Baraldo, M. et al. Protein profile of fiber types in human skeletal muscle: a single-fiber proteomics study. Skeletal Muscle 11, 24 (2021). https://doi.org/10.1186/s13395-021-00279-0	Talbot J, Maves L. Skeletal muscle fiber type: using insights from muscle developmental biology to dissect targets for susceptibility and resistance to muscle disease. Wiley Interdiscip Rev Dev Biol. 2016;5(4):518-534. doi:10.1002/wdev.230
myocyte	skeletal muscle fiber	Diaphragm, Limb_muscle	stromal	no	It is possible that some of the labeled skeletal muscle satellite stem cells in the LCA are the more differentiated myoblast progenitors, myocytes and/or myotubes.	MYOD1, MYOG, MYF6, MYF5 [NM]	Hernández-Hernández JM, García-González EG, Brun CE, Rudnicki MA. The myogenic regulatory factors, determinants of muscle development, cell identity and regeneration. Semin Cell Dev Biol. 2017;72:10-18. doi:10.1016/j.semcdb.2017.11.010
basal cell	oral mucosa squamous cell	Tongue	epithelial	yes		KRT5, LOC105872035 [KRT14], LOC105872034 [KRT15]	Jones KB, Furukawa S, Marangoni P, et al. Quantitative Clonal Analysis and Single-Cell Transcriptomics Reveal Division Kinetics, Hierarchy, and Fate of Oral Epithelial Progenitor Cells. Cell Stem Cell. 2019;24(1):183-192.e8. doi:10.1016/j.stem.2018.10.015	Giroux V, Lento AA, Islam M, et al. Long-lived keratin 15+ esophageal progenitor cells contribute to homeostasis and regeneration. J Clin Invest. 2017;127(6):2378-2391. doi:10.1172/JCI88941
suprabasal cell	oral mucosa squamous cell	Tongue	epithelial	yes	There are no good marker genes to distinguish the different suprabasal layers; form a gradient in gene expression. The dorsal surface of the tongue is keratinized and contains the papillae.	KRT4, LOC105872038 [KRT13], LOR, KRTDAP	Jones KB, Furukawa S, Marangoni P, et al. Quantitative Clonal Analysis and Single-Cell Transcriptomics Reveal Division Kinetics, Hierarchy, and Fate of Oral Epithelial Progenitor Cells. Cell Stem Cell. 2019;24(1):183-192.e8. doi:10.1016/j.stem.2018.10.015	Giroux V, Lento AA, Islam M, et al. Long-lived keratin 15+ esophageal progenitor cells contribute to homeostasis and regeneration. J Clin Invest. 2017;127(6):2378-2391. doi:10.1172/JCI88941
filiform papilla	oral mucosa squamous cell	Tongue	epithelial	yes	Genes KRT36/84 are expressed separately from TCHH in the LCA tongue data (similarly to human and mouse). Unclear if TCHH+ cells are also filiform papilla cells.	KRT84, KRT36, HOXC13, TCHH	Brychtova V, Coates PJ, Hrabal V, et al. Keratin 36, a specific marker of tongue filiform papillae, is downregulated in squamous cell carcinoma of the mobile tongue. Mol Clin Oncol. 2020;12(5):421-428. doi:10.3892/mco.2020.2005	Jonker L, Kist R, Aw A, Wappler I, Peters H. Pax9 is required for filiform papilla development and suppresses skin-specific differentiation of the mammalian tongue epithelium. Mech Dev. 2004;121(11):1313-1322. doi:10.1016/j.mod.2004.07.002	Nishiguchi Y, Ohmoto M, Koki J, et al. Bcl11b/Ctip2 is required for development of lingual papillae in mice. Dev Biol. 2016;416(1):98-110. doi:10.1016/j.ydbio.2016.06.001	Okubo T, Clark C, Hogan BL. Cell lineage mapping of taste bud cells and keratinocytes in the mouse tongue and soft palate. Stem Cells. 2009;27(2):442-450. doi:10.1634/stemcells.2008-0611
fungiform papilla	oral mucosa squamous cell	Tongue	epithelial	no	There are no good marker genes for fungiform papillae.
foliate papilla	oral mucosa squamous cell	Tongue	epithelial	no	There are no good marker genes for foliate papillae.
circumvallate papilla	oral mucosa squamous cell	Tongue	epithelial	no	There are no good marker genes for circumvallate papillae.
taste bud type I cell	type I taste bud cell	Tongue	epithelial	no		SLC1A3 [GLAST], ENTPD2 [NTPDase2], KCNJ1 [ROMK]	Bartel DL, Sullivan SL, Lavoie EG, Sévigny J, Finger TE. Nucleoside triphosphate diphosphohydrolase-2 is the ecto-ATPase of type I cells in taste buds. J Comp Neurol. 2006;497(1):1-12. doi:10.1002/cne.20954	Chaudhari N, Roper SD. The cell biology of taste [published correction appears in J Cell Biol. 2010 Oct 18;191(2):429]. J Cell Biol. 2010;190(3):285-296. doi:10.1083/jcb.201003144	Hochheimer A, Krohn M, Rudert K, et al. Endogenous gustatory responses and gene expression profile of stably proliferating human taste cells isolated from fungiform papillae. Chem Senses. 2014;39(4):359-377. doi:10.1093/chemse/bju009
taste bud type II cell	type II taste cell	Tongue	epithelial	no		TAS1R1, TAS1R2, TAS1R3, TAS2R1 [there are many TAS2R genes], GNAT1, GNAT2, GNAT3, GNA14, GNG13, PLCB2, ITPR3, TRPM5, ADORA2B [NA], PANX1	Sukumaran, S.K., Lewandowski, B.C., Qin, Y. et al. Whole transcriptome profiling of taste bud cells. Sci Rep 7, 7595 (2017). https://doi.org/10.1038/s41598-017-07746-z	Bartel DL, Sullivan SL, Lavoie EG, Sévigny J, Finger TE. Nucleoside triphosphate diphosphohydrolase-2 is the ecto-ATPase of type I cells in taste buds. J Comp Neurol. 2006;497(1):1-12. doi:10.1002/cne.20954	Chaudhari N, Roper SD. The cell biology of taste [published correction appears in J Cell Biol. 2010 Oct 18;191(2):429]. J Cell Biol. 2010;190(3):285-296. doi:10.1083/jcb.201003144	Hochheimer A, Krohn M, Rudert K, et al. Endogenous gustatory responses and gene expression profile of stably proliferating human taste cells isolated from fungiform papillae. Chem Senses. 2014;39(4):359-377. doi:10.1093/chemse/bju009
taste bud type III cell	type III taste bud cell	Tongue	epithelial	no		NCAM1, SNAP25, CA4, GAD1, CACNA2D1, CHGA, CHGB, PKD2L1, PKD1L3, SYN2, ACPP, DDC, NT5E	Sukumaran, S.K., Lewandowski, B.C., Qin, Y. et al. Whole transcriptome profiling of taste bud cells. Sci Rep 7, 7595 (2017). https://doi.org/10.1038/s41598-017-07746-z	Bartel DL, Sullivan SL, Lavoie EG, Sévigny J, Finger TE. Nucleoside triphosphate diphosphohydrolase-2 is the ecto-ATPase of type I cells in taste buds. J Comp Neurol. 2006;497(1):1-12. doi:10.1002/cne.20954	Chaudhari N, Roper SD. The cell biology of taste [published correction appears in J Cell Biol. 2010 Oct 18;191(2):429]. J Cell Biol. 2010;190(3):285-296. doi:10.1083/jcb.201003144	Hochheimer A, Krohn M, Rudert K, et al. Endogenous gustatory responses and gene expression profile of stably proliferating human taste cells isolated from fungiform papillae. Chem Senses. 2014;39(4):359-377. doi:10.1093/chemse/bju009
oral mucosa progenitor cell	oral mucosa squamous cell	Tongue	epithelial	no	Unclear if the basal layer of the oral mucosa contains a separate subpopulation of stem/progenitor cells. Markers such as BMI1, LGR5, and LGR6 have been proposed to identity these progenitor cells. LGR6 is expressed in the WIFI+ basal and suprabasal labeled cells of the LCA tongue data, however BMI1 is not annotated and LGR5 is not expressed.	KRT5, LOC105872035 [KRT14], BMI1 [NA], LGR5, LGR6	Jones KB, Furukawa S, Marangoni P, et al. Quantitative Clonal Analysis and Single-Cell Transcriptomics Reveal Division Kinetics, Hierarchy, and Fate of Oral Epithelial Progenitor Cells. Cell Stem Cell. 2019;24(1):183-192.e8. doi:10.1016/j.stem.2018.10.015	Ren W, Lewandowski BC, Watson J, et al. Single Lgr5- or Lgr6-expressing taste stem/progenitor cells generate taste bud cells ex vivo. Proc Natl Acad Sci U S A. 2014;111(46):16401-16406. doi:10.1073/pnas.1409064111	Tanaka T, Komai Y, Tokuyama Y, et al. Identification of stem cells that maintain and regenerate lingual keratinized epithelial cells. Nat Cell Biol. 2013;15(5):511-518. doi:10.1038/ncb2719
basal urothelial cell	bladder urothelial cell	Bladder	epithelial	yes		KRT18, KRT19, KRT5, ITGB4, SHH, CD44, COL17A1, KRT6A [NA], KRT6B [NA], LOC105872035 [KRT14] [MS], LOC105872033 [KRT16], CDH3	Sfakianos, J.P., Daza, J., Hu, Y. et al. Epithelial plasticity can generate multi-lineage phenotypes in human and murine bladder cancers. Nat Commun 11, 2540 (2020). https://doi.org/10.1038/s41467-020-16162-3	Yu Z, Liao J, Chen Y, et al. Single-Cell Transcriptomic Map of the Human and Mouse Bladders. J Am Soc Nephrol. 2019;30(11):2159-2176. doi:10.1681/ASN.2019040335	Mullenders J, de Jongh E, Brousali A, et al. Mouse and human urothelial cancer organoids: A tool for bladder cancer research. Proc Natl Acad Sci U S A. 2019;116(10):4567-4574. doi:10.1073/pnas.1803595116	Li Y, Liu Y, Gao Z, et al. Single-cell transcriptomes of mouse bladder urothelium uncover novel cell type markers and urothelial differentiation characteristics. Cell Prolif. 2021;54(4):e13007. doi:10.1111/cpr.13007	Choi W, Porten S, Kim S, et al. Identification of distinct basal and luminal subtypes of muscle-invasive bladder cancer with different sensitivities to frontline chemotherapy. Cancer Cell. 2014;25(2):152-165. doi:10.1016/j.ccr.2014.01.009
intermediate urothelial cell	bladder urothelial cell	Bladder	epithelial	yes	Challenging to distinguish intermediate cells from basal and luminal urothelial cells given gradient of gene expression, and few intermediate specific marker genes.	KRT18, KRT19, TP63, LOC105872038 [KRT13] [NE], KRT5 [NM], KRT20 [NM], UPK3A [NM], UPK3B [NM]	Yu Z, Liao J, Chen Y, et al. Single-Cell Transcriptomic Map of the Human and Mouse Bladders. J Am Soc Nephrol. 2019;30(11):2159-2176. doi:10.1681/ASN.2019040335	Mullenders J, de Jongh E, Brousali A, et al. Mouse and human urothelial cancer organoids: A tool for bladder cancer research. Proc Natl Acad Sci U S A. 2019;116(10):4567-4574. doi:10.1073/pnas.1803595116	Li Y, Liu Y, Gao Z, et al. Single-cell transcriptomes of mouse bladder urothelium uncover novel cell type markers and urothelial differentiation characteristics. Cell Prolif. 2021;54(4):e13007. doi:10.1111/cpr.13007
luminal urothelial cell	bladder urothelial cell	Bladder	epithelial	yes		KRT18, KRT19, KRT20, UPK3A, UPK3B, UPK1A, UPK1B, UPK2, CD24 [NA] [HS], FOXA1 [NS], GATA3, ERBB2, ERBB3, XBP1 [NS]	Sfakianos, J.P., Daza, J., Hu, Y. et al. Epithelial plasticity can generate multi-lineage phenotypes in human and murine bladder cancers. Nat Commun 11, 2540 (2020). https://doi.org/10.1038/s41467-020-16162-3	Yu Z, Liao J, Chen Y, et al. Single-Cell Transcriptomic Map of the Human and Mouse Bladders. J Am Soc Nephrol. 2019;30(11):2159-2176. doi:10.1681/ASN.2019040335	Mullenders J, de Jongh E, Brousali A, et al. Mouse and human urothelial cancer organoids: A tool for bladder cancer research. Proc Natl Acad Sci U S A. 2019;116(10):4567-4574. doi:10.1073/pnas.1803595116	Li Y, Liu Y, Gao Z, et al. Single-cell transcriptomes of mouse bladder urothelium uncover novel cell type markers and urothelial differentiation characteristics. Cell Prolif. 2021;54(4):e13007. doi:10.1111/cpr.13007	Choi W, Porten S, Kim S, et al. Identification of distinct basal and luminal subtypes of muscle-invasive bladder cancer with different sensitivities to frontline chemotherapy. Cancer Cell. 2014;25(2):152-165. doi:10.1016/j.ccr.2014.01.009
umbrella urothelial cell	bladder urothelial cell	Bladder	epithelial	no	Umbrella cells are the outermost layer of the urothelium, defined by UPK3A/B and KRT20 expression. Though luminal cells are technically defined as those cells, not all luminal cell markers are specific to the outermost layer of the urothelium and thus not true umbrella cells. Given broad expression of UPK3A/B and sparse expression of KRT20 in the LCA bladder data, challenging to distinguish true …	KRT18, KRT19, KRT20, UPK3A, UPK3B, SHH [NM]	Yu Z, Liao J, Chen Y, et al. Single-Cell Transcriptomic Map of the Human and Mouse Bladders. J Am Soc Nephrol. 2019;30(11):2159-2176. doi:10.1681/ASN.2019040335	Mullenders J, de Jongh E, Brousali A, et al. Mouse and human urothelial cancer organoids: A tool for bladder cancer research. Proc Natl Acad Sci U S A. 2019;116(10):4567-4574. doi:10.1073/pnas.1803595116
interstitial cell of Cajal (bladder)	interstitial cell of Cajal	Bladder	neural	no	Controversial whether Cajal cells truly exist or not in the urinary tract. Challenging to distinguish Cajal cells from myofibroblasts.	KIT, CD34, ANO1, ENTPD2, GJA1, VIM, DES, PDGFRB, NF2	Yu W, Zeidel ML, Hill WG. Cellular expression profile for interstitial cells of cajal in bladder - a cell often misidentified as myocyte or myofibroblast. PLoS One. 2012;7(11):e48897. doi:10.1371/journal.pone.0048897	McCloskey K.D. (2011) Interstitial Cells of Cajal in the Urinary Tract. In: Andersson KE., Michel M. (eds) Urinary Tract. Handbook of Experimental Pharmacology, vol 2011. Springer, Berlin, Heidelberg. https://doi.org/10.1007/978-3-642-16499-6_11
acinar cell	pancreatic acinar cell	Pancreas	epithelial	yes	Cells expressing both acinar and ductal cell markers were labeled as acinar cell_ductal cells (not as doublets) given that ducto-acinar cells have been reported in the literature. Acinar marker genes are expressed throughout the pancreas dataset (likely contamination from free-floating RNA). Acinar cells were also identified in the fat tissue of L2, possibly because one of the adipose samples was…	CPA1, CPA2, PRSS1 [NA], RBPJL, FOXP2, CPB1, AMY2A [NA], LOC105864005 [AMY2B], PNLIPRP1	Tosti L, Hang Y, Debnath O, et al. Single-Nucleus and In Situ RNA-Sequencing Reveal Cell Topographies in the Human Pancreas. Gastroenterology. 2021;160(4):1330-1344.e11. doi:10.1053/j.gastro.2020.11.010	Muraro MJ, Dharmadhikari G, Grün D, et al. A Single-Cell Transcriptome Atlas of the Human Pancreas. Cell Syst. 2016;3(4):385-394.e3. doi:10.1016/j.cels.2016.09.002	Hendley AM, Rao AA, Leonhardt L, et al. Single-cell transcriptome analysis defines heterogeneity of the murine pancreatic ductal tree. Elife. 2021;10:e67776. Published 2021 May 19. doi:10.7554/eLife.67776
ductal cell	pancreatic ductal cell	Pancreas	epithelial	yes	Cells expressing both acinar and ductal cell markers were labeled as acinar cell_ductal cells (not as doublets) given that ducto-acinar cells have been reported in the literature.	ANXA4, SLC4A4, CFTR, KRT19, SOX9, HNF1B, PROM1, CLDN7, SPP1	Tosti L, Hang Y, Debnath O, et al. Single-Nucleus and In Situ RNA-Sequencing Reveal Cell Topographies in the Human Pancreas. Gastroenterology. 2021;160(4):1330-1344.e11. doi:10.1053/j.gastro.2020.11.010	Muraro MJ, Dharmadhikari G, Grün D, et al. A Single-Cell Transcriptome Atlas of the Human Pancreas. Cell Syst. 2016;3(4):385-394.e3. doi:10.1016/j.cels.2016.09.002	Hendley AM, Rao AA, Leonhardt L, et al. Single-cell transcriptome analysis defines heterogeneity of the murine pancreatic ductal tree. Elife. 2021;10:e67776. Published 2021 May 19. doi:10.7554/eLife.67776
alpha cell	pancreatic A cell	Pancreas	epithelial	yes	Cells expressing both alpha and beta cell markers were labeled as alpha cell_beta cells (not as doublets) given possibility that they are a true hybrid population.	GCG, LOXL4 [NE], IRX2, GC [NS], CRYBA2 [NS], TTR [NS], TM4SF4 [NS], ARX, PGR	Tosti L, Hang Y, Debnath O, et al. Single-Nucleus and In Situ RNA-Sequencing Reveal Cell Topographies in the Human Pancreas. Gastroenterology. 2021;160(4):1330-1344.e11. doi:10.1053/j.gastro.2020.11.010	Muraro MJ, Dharmadhikari G, Grün D, et al. A Single-Cell Transcriptome Atlas of the Human Pancreas. Cell Syst. 2016;3(4):385-394.e3. doi:10.1016/j.cels.2016.09.002
beta cell	pancreatic B cell	Pancreas	epithelial	yes	Cells expressing both alpha and beta cell markers were labeled as alpha cell_beta cells (not as doublets) given possibility that they are a true hybrid population.	INS, IAPP, MAFA, NPTX2 [NE], DLK1 [NS], ADCYAP1 [NS], PDX1, TGFBR3, SYT13	Tosti L, Hang Y, Debnath O, et al. Single-Nucleus and In Situ RNA-Sequencing Reveal Cell Topographies in the Human Pancreas. Gastroenterology. 2021;160(4):1330-1344.e11. doi:10.1053/j.gastro.2020.11.010	Muraro MJ, Dharmadhikari G, Grün D, et al. A Single-Cell Transcriptome Atlas of the Human Pancreas. Cell Syst. 2016;3(4):385-394.e3. doi:10.1016/j.cels.2016.09.002
delta cell	pancreatic D cell	Pancreas	epithelial	yes		SST, RBP4, HHEX [NE], PCSK1 [NS], LEPR [NS]	Tosti L, Hang Y, Debnath O, et al. Single-Nucleus and In Situ RNA-Sequencing Reveal Cell Topographies in the Human Pancreas. Gastroenterology. 2021;160(4):1330-1344.e11. doi:10.1053/j.gastro.2020.11.010	Muraro MJ, Dharmadhikari G, Grün D, et al. A Single-Cell Transcriptome Atlas of the Human Pancreas. Cell Syst. 2016;3(4):385-394.e3. doi:10.1016/j.cels.2016.09.002
PP cell	pancreatic PP cell	Pancreas	epithelial	yes	Also known as gamma cell or F cell.	PPY, ETV1, PAX6 [NS], ARX [NS]	Tosti L, Hang Y, Debnath O, et al. Single-Nucleus and In Situ RNA-Sequencing Reveal Cell Topographies in the Human Pancreas. Gastroenterology. 2021;160(4):1330-1344.e11. doi:10.1053/j.gastro.2020.11.010	Muraro MJ, Dharmadhikari G, Grün D, et al. A Single-Cell Transcriptome Atlas of the Human Pancreas. Cell Syst. 2016;3(4):385-394.e3. doi:10.1016/j.cels.2016.09.002
epsilon cell	pancreatic epsilon cell	Pancreas	epithelial	no	Epsilon cells are thought to be present during fetal development but decrease in number during adulthood.	GHRL, ACSL1, ANXA13, TRPC4, ASGR1	Tosti L, Hang Y, Debnath O, et al. Single-Nucleus and In Situ RNA-Sequencing Reveal Cell Topographies in the Human Pancreas. Gastroenterology. 2021;160(4):1330-1344.e11. doi:10.1053/j.gastro.2020.11.010	Muraro MJ, Dharmadhikari G, Grün D, et al. A Single-Cell Transcriptome Atlas of the Human Pancreas. Cell Syst. 2016;3(4):385-394.e3. doi:10.1016/j.cels.2016.09.002	Sakata N, Yoshimatsu G, Kodama S. Development and Characteristics of Pancreatic Epsilon Cells. Int J Mol Sci. 2019;20(8):1867. Published 2019 Apr 16. doi:10.3390/ijms20081867
pancreatic centroacinar cell	pancreatic centroacinar cell	Pancreas	epithelial	no	Challenging to distinguish centroacinar cells/terminal ductal progenitor cells from other ductal cells. There are no well established marker genes for centroacinar cells.	HES1, ALDH1A1 [NA], ALDH1B1, ALDH1A7 [MS], XIST [NA], WSB1, ELF3, VMP1, CXCL12 [SDF1], MET, NES, PTF1A, SOX9	Hendley AM, Rao AA, Leonhardt L, et al. Single-cell transcriptome analysis defines heterogeneity of the murine pancreatic ductal tree. Elife. 2021;10:e67776. Published 2021 May 19. doi:10.7554/eLife.67776	Qadir MMF, Álvarez-Cubela S, Klein D, et al. Single-cell resolution analysis of the human pancreatic ductal progenitor cell niche [published correction appears in Proc Natl Acad Sci U S A. 2021 Feb 9;118(6):]. Proc Natl Acad Sci U S A. 2020;117(20):10876-10887. doi:10.1073/pnas.1918314117	Rovira M, Scott SG, Liss AS, Jensen J, Thayer SP, Leach SD. Isolation and characterization of centroacinar/terminal ductal progenitor cells in adult mouse pancreas. Proc Natl Acad Sci U S A. 2010;107(1):75-80. doi:10.1073/pnas.0912589107
pancreatic stellate cell (quiescent)	pancreatic stellate cell	Pancreas	stromal	no	Challenging to distinguish pancreatic stellate cells (both quiescent and activated) from other stromal cells (myofibroblasts, fibroblasts, pericytes and vascular smooth muscle cells). Stellate cells could be present among the labeled fibroblasts and pericytes but there were not enough distinguishing marker genes to label them as such.	NES, VIM, PLIN2, DES [MS], GFAP [MS], CYGB	Xue R, Jia K, Wang J, et al. A Rising Star in Pancreatic Diseases: Pancreatic Stellate Cells. Front Physiol. 2018;9:754. Published 2018 Jun 18. doi:10.3389/fphys.2018.00754	Zhou Y, Sun B, Li W, et al. Pancreatic Stellate Cells: A Rising Translational Physiology Star as a Potential Stem Cell Type for Beta Cell Neogenesis. Front Physiol. 2019;10:218. Published 2019 Mar 12. doi:10.3389/fphys.2019.00218	Ferdek PE, Jakubowska MA. Biology of pancreatic stellate cells-more than just pancreatic cancer. Pflugers Arch. 2017;469(9):1039-1050. doi:10.1007/s00424-017-1968-0	Nielsen MFB, Mortensen MB, Detlefsen S. Identification of markers for quiescent pancreatic stellate cells in the normal human pancreas. Histochem Cell Biol. 2017;148(4):359-380. doi:10.1007/s00418-017-1581-5	Ferdek PE, Jakubowska MA. Biology of pancreatic stellate cells-more than just pancreatic cancer. Pflugers Arch. 2017;469(9):1039-1050. doi:10.1007/s00424-017-1968-0
pancreatic stellate cell (activated)	pancreatic stellate cell	Pancreas	stromal	no	Challenging to distinguish pancreatic stellate cells (both quiescent and activated) from other stromal cells (myofibroblasts, fibroblasts, pericytes and vascular smooth muscle cells). Stellate cells could be present among the labeled fibroblasts and pericytes but there were not enough distinguishing marker genes to label them as such.	ACTA2, LAMB1, LAMA2, FN1, PDGFRB, ICAM1	Xue R, Jia K, Wang J, et al. A Rising Star in Pancreatic Diseases: Pancreatic Stellate Cells. Front Physiol. 2018;9:754. Published 2018 Jun 18. doi:10.3389/fphys.2018.00754	Zhou Y, Sun B, Li W, et al. Pancreatic Stellate Cells: A Rising Translational Physiology Star as a Potential Stem Cell Type for Beta Cell Neogenesis. Front Physiol. 2019;10:218. Published 2019 Mar 12. doi:10.3389/fphys.2019.00218	Ferdek PE, Jakubowska MA. Biology of pancreatic stellate cells-more than just pancreatic cancer. Pflugers Arch. 2017;469(9):1039-1050. doi:10.1007/s00424-017-1968-0	Nielsen MFB, Mortensen MB, Detlefsen S. Identification of markers for quiescent pancreatic stellate cells in the normal human pancreas. Histochem Cell Biol. 2017;148(4):359-380. doi:10.1007/s00418-017-1581-5	Ferdek PE, Jakubowska MA. Biology of pancreatic stellate cells-more than just pancreatic cancer. Pflugers Arch. 2017;469(9):1039-1050. doi:10.1007/s00424-017-1968-0
non-ciliated epithelial cell of uterus	epithelial cell of uterus	Uterus	epithelial	yes	Part of the endometrium. These genes are general epithelial markers, no genes specific to the uterine epithelium were found. Not possible to distinguish glandular epithelial cells (SCGB2A2 [NA], SLC18A2, PAEP [NA], C2CD4A [NA], SLC18A2, CXCL14, SPP1, GPX3, DPP4) from luminal epithelial cells (LGR5, PTGS1, LOC105882516 [CLDN22], IL6, VTCN1, SLC26A7, MSLN, KRT5). Also not possible to distinguish pr…	EPCAM, KRT8, KRT18, CLDN3, OXTR	Garcia-Alonso, L., Handfield, LF., Roberts, K. et al. Mapping the temporal and spatial dynamics of the human endometrium in vivo and in vitro. Nat Genet 53, 1698–1711 (2021). https://doi.org/10.1038/s41588-021-00972-2	Wang, W., Vilella, F., Alama, P. et al. Single-cell transcriptomic atlas of the human endometrium during the menstrual cycle. Nat Med 26, 1644–1653 (2020). https://doi.org/10.1038/s41591-020-1040-z	Wu, B., Li, Y., Liu, Y., Jin, K., Zhao, K., An, C., Li, Q., Gong, L., Zhao, W., Hu, J., Qian, J., Ouyang, H., & Zou, X. (2018). Cell atlas of human uterus (p. 267849). bioRxiv. https://doi.org/10.1101/267849	Cassoni P, Fulcheri E, Carcangiu ML, Stella A, Deaglio S, Bussolati G. Oxytocin receptors in human adenocarcinomas of the endometrium: presence and biological significance. J Pathol. 2000;190(4):470-477. doi:10.1002/(SICI)1096-9896(200003)190:4<470::AID-PATH550>3.0.CO;2-G
ciliated epithelial cell of uterus	epithelial cell of uterus	Uterus	epithelial	yes	Part of the endometrium.	EPCAM, FOXJ1, PIFO, TPPP3, TP73 [NE], LOC105869496 [TUBA1A], TUBA1B [NA], CDHR3	Garcia-Alonso, L., Handfield, LF., Roberts, K. et al. Mapping the temporal and spatial dynamics of the human endometrium in vivo and in vitro. Nat Genet 53, 1698–1711 (2021). https://doi.org/10.1038/s41588-021-00972-2	Wang, W., Vilella, F., Alama, P. et al. Single-cell transcriptomic atlas of the human endometrium during the menstrual cycle. Nat Med 26, 1644–1653 (2020). https://doi.org/10.1038/s41591-020-1040-z
endometrial stromal cell	stromal cell of endometrium	Uterus	epithelial	no	Part of the myometrium. Likely the smooth muscle cells, myofibroblasts, and fibroblasts labeled in the LCA uterine data. These genes are general stromal markers, no genes specific to the uterine epithelium were found. Not possible to distinguish decidualized endometrial cells (FOXO1, IL15, CFD, DKK1) from non-decidualized endometrial cells (MMP11, CRABP2, ECM1, SFRP1).	IGF1, PCOLCE
pre-ciliated epithelial cell of the uterus	epithelial cell of uterus	Uterus	epithelial	no	Typically present during the proliferative phase.	MUC12 [NA], HES6, CDC20B, CCNO	Garcia-Alonso, L., Handfield, LF., Roberts, K. et al. Mapping the temporal and spatial dynamics of the human endometrium in vivo and in vitro. Nat Genet 53, 1698–1711 (2021). https://doi.org/10.1038/s41588-021-00972-2	Wang, W., Vilella, F., Alama, P. et al. Single-cell transcriptomic atlas of the human endometrium during the menstrual cycle. Nat Med 26, 1644–1653 (2020). https://doi.org/10.1038/s41591-020-1040-z
spermatogonium	spermatogonium	Testes	germ	yes	Spermatogonia can be further divided into undifferentiated (ID4, NANOS2, GFRA1) and differentiated spermatogonia (DMRT1, KIT, STRA8, NANOS3), however was not possible in the LCA testes data given small number of cells and inconsistent expression of these markers.	GFRA1, KIT, NANOS3, RHOX13 [MS] [NA], SALL4, ZBTB16, UCHL1, CRABP1, ID4, L1TD1, FMR1	Shami AN, Zheng X, Munyoki SK, et al. Single-Cell RNA Sequencing of Human, Macaque, and Mouse Testes Uncovers Conserved and Divergent Features of Mammalian Spermatogenesis. Dev Cell. 2020;54(4):529-547.e12. doi:10.1016/j.devcel.2020.05.010	Green CD, Ma Q, Manske GL, et al. A Comprehensive Roadmap of Murine Spermatogenesis Defined by Single-Cell RNA-Seq. Dev Cell. 2018;46(5):651-667.e10. doi:10.1016/j.devcel.2018.07.025	Hermann BP, Cheng K, Singh A, et al. The Mammalian Spermatogenesis Single-Cell Transcriptome, from Spermatogonial Stem Cells to Spermatids. Cell Rep. 2018;25(6):1650-1667.e8. doi:10.1016/j.celrep.2018.10.026	Wang M, Liu X, Chang G, et al. Single-Cell RNA Sequencing Analysis Reveals Sequential Cell Fate Transition during Human Spermatogenesis. Cell Stem Cell. 2018;23(4):599-614.e4. doi:10.1016/j.stem.2018.08.007
early spermatocyte	spermatocyte	Testes	germ	yes	Likely includes preleptotene, leptotene and zygotene spermatocytes, however challenging to identify specific stages given continuum of cells (no distinct cluster) and gradient of gene expression.	INSL6, PTTG1, YBX2 [NS], PIWIL1, SPAG6, TBPL1, HORMAD1, SYCP2, SYCP3, SYCE1, SYCE2, MEIOB, PRDM9 [NA], SPATA22, DNAJB11, MYBL1, SPO11 [NS], LOC105858542 [DMC1] [NS], RAD51AP2 [NS]	Shami AN, Zheng X, Munyoki SK, et al. Single-Cell RNA Sequencing of Human, Macaque, and Mouse Testes Uncovers Conserved and Divergent Features of Mammalian Spermatogenesis. Dev Cell. 2020;54(4):529-547.e12. doi:10.1016/j.devcel.2020.05.010	Green CD, Ma Q, Manske GL, et al. A Comprehensive Roadmap of Murine Spermatogenesis Defined by Single-Cell RNA-Seq. Dev Cell. 2018;46(5):651-667.e10. doi:10.1016/j.devcel.2018.07.025	Hermann BP, Cheng K, Singh A, et al. The Mammalian Spermatogenesis Single-Cell Transcriptome, from Spermatogonial Stem Cells to Spermatids. Cell Rep. 2018;25(6):1650-1667.e8. doi:10.1016/j.celrep.2018.10.026	Wang M, Liu X, Chang G, et al. Single-Cell RNA Sequencing Analysis Reveals Sequential Cell Fate Transition during Human Spermatogenesis. Cell Stem Cell. 2018;23(4):599-614.e4. doi:10.1016/j.stem.2018.08.007
pachytene spermatocyte	spermatocyte	Testes	germ	yes	Likely at the pachytene stage, however challenging to identify specific stages given continuum of cells (no distinct cluster) and gradient of gene expression.	INSL6, PTTG1, YBX2 [NS], PIWIL1, SPAG6, TBPL1, HORMAD1, OVOL1, OVOL2 [NS], CCNA1, CCNA2 [NS]	Shami AN, Zheng X, Munyoki SK, et al. Single-Cell RNA Sequencing of Human, Macaque, and Mouse Testes Uncovers Conserved and Divergent Features of Mammalian Spermatogenesis. Dev Cell. 2020;54(4):529-547.e12. doi:10.1016/j.devcel.2020.05.010	Green CD, Ma Q, Manske GL, et al. A Comprehensive Roadmap of Murine Spermatogenesis Defined by Single-Cell RNA-Seq. Dev Cell. 2018;46(5):651-667.e10. doi:10.1016/j.devcel.2018.07.025	Hermann BP, Cheng K, Singh A, et al. The Mammalian Spermatogenesis Single-Cell Transcriptome, from Spermatogonial Stem Cells to Spermatids. Cell Rep. 2018;25(6):1650-1667.e8. doi:10.1016/j.celrep.2018.10.026	Wang M, Liu X, Chang G, et al. Single-Cell RNA Sequencing Analysis Reveals Sequential Cell Fate Transition during Human Spermatogenesis. Cell Stem Cell. 2018;23(4):599-614.e4. doi:10.1016/j.stem.2018.08.007
diplotene_secondary spermatocyte	spermatocyte	Testes	germ	yes	Likely includes diplotene and secondary spermatocytes, however challenging to identify specific stages given continuum of cells (no distinct cluster) and gradient of gene expression.	INSL6, PTTG1, YBX2 [NS], PIWIL1, SPAG6, TBPL1, HORMAD1, TJP3, SLC26A3 [NE], SIRPG [NA], ACR, TPP3, PHOSPHO2, ARMC1	Shami AN, Zheng X, Munyoki SK, et al. Single-Cell RNA Sequencing of Human, Macaque, and Mouse Testes Uncovers Conserved and Divergent Features of Mammalian Spermatogenesis. Dev Cell. 2020;54(4):529-547.e12. doi:10.1016/j.devcel.2020.05.010	Green CD, Ma Q, Manske GL, et al. A Comprehensive Roadmap of Murine Spermatogenesis Defined by Single-Cell RNA-Seq. Dev Cell. 2018;46(5):651-667.e10. doi:10.1016/j.devcel.2018.07.025	Hermann BP, Cheng K, Singh A, et al. The Mammalian Spermatogenesis Single-Cell Transcriptome, from Spermatogonial Stem Cells to Spermatids. Cell Rep. 2018;25(6):1650-1667.e8. doi:10.1016/j.celrep.2018.10.026	Wang M, Liu X, Chang G, et al. Single-Cell RNA Sequencing Analysis Reveals Sequential Cell Fate Transition during Human Spermatogenesis. Cell Stem Cell. 2018;23(4):599-614.e4. doi:10.1016/j.stem.2018.08.007
early spermatid	spermatid	Testes	germ	yes	Likely at the round spermatid stage, however, challenging to identify specific stages given continuum of cells (no distinct cluster) and gradient of gene expression.	ACRV1, H1FNT, BRDT, SPACA1, TSSK1, TXNDC2, CHD5	Shami AN, Zheng X, Munyoki SK, et al. Single-Cell RNA Sequencing of Human, Macaque, and Mouse Testes Uncovers Conserved and Divergent Features of Mammalian Spermatogenesis. Dev Cell. 2020;54(4):529-547.e12. doi:10.1016/j.devcel.2020.05.010	Green CD, Ma Q, Manske GL, et al. A Comprehensive Roadmap of Murine Spermatogenesis Defined by Single-Cell RNA-Seq. Dev Cell. 2018;46(5):651-667.e10. doi:10.1016/j.devcel.2018.07.025	Hermann BP, Cheng K, Singh A, et al. The Mammalian Spermatogenesis Single-Cell Transcriptome, from Spermatogonial Stem Cells to Spermatids. Cell Rep. 2018;25(6):1650-1667.e8. doi:10.1016/j.celrep.2018.10.026	Wang M, Liu X, Chang G, et al. Single-Cell RNA Sequencing Analysis Reveals Sequential Cell Fate Transition during Human Spermatogenesis. Cell Stem Cell. 2018;23(4):599-614.e4. doi:10.1016/j.stem.2018.08.007
mid spermatid	spermatid	Testes	germ	yes	Likely at the elongating spermatid stage, however, challenging to identify specific stages given continuum of cells (no distinct cluster) and gradient of gene expression.	TNP1, TNP2, PRM1, PRM2, SPATA3, TSSK6, TP53TG5, PRSS37	Shami AN, Zheng X, Munyoki SK, et al. Single-Cell RNA Sequencing of Human, Macaque, and Mouse Testes Uncovers Conserved and Divergent Features of Mammalian Spermatogenesis. Dev Cell. 2020;54(4):529-547.e12. doi:10.1016/j.devcel.2020.05.010	Green CD, Ma Q, Manske GL, et al. A Comprehensive Roadmap of Murine Spermatogenesis Defined by Single-Cell RNA-Seq. Dev Cell. 2018;46(5):651-667.e10. doi:10.1016/j.devcel.2018.07.025	Hermann BP, Cheng K, Singh A, et al. The Mammalian Spermatogenesis Single-Cell Transcriptome, from Spermatogonial Stem Cells to Spermatids. Cell Rep. 2018;25(6):1650-1667.e8. doi:10.1016/j.celrep.2018.10.026	Wang M, Liu X, Chang G, et al. Single-Cell RNA Sequencing Analysis Reveals Sequential Cell Fate Transition during Human Spermatogenesis. Cell Stem Cell. 2018;23(4):599-614.e4. doi:10.1016/j.stem.2018.08.007
late spermatid	spermatid	Testes	germ	yes	Likely at the elongated spermatid/spermatozoa stage, however, challenging to identify specific stages given continuum of cells (no distinct cluster) and gradient of gene expression.	TNP1, TNP2, PRM1, PRM2, SPATA3, TSSK6, PHOSPHO1, FSCN3	Shami AN, Zheng X, Munyoki SK, et al. Single-Cell RNA Sequencing of Human, Macaque, and Mouse Testes Uncovers Conserved and Divergent Features of Mammalian Spermatogenesis. Dev Cell. 2020;54(4):529-547.e12. doi:10.1016/j.devcel.2020.05.010	Green CD, Ma Q, Manske GL, et al. A Comprehensive Roadmap of Murine Spermatogenesis Defined by Single-Cell RNA-Seq. Dev Cell. 2018;46(5):651-667.e10. doi:10.1016/j.devcel.2018.07.025	Hermann BP, Cheng K, Singh A, et al. The Mammalian Spermatogenesis Single-Cell Transcriptome, from Spermatogonial Stem Cells to Spermatids. Cell Rep. 2018;25(6):1650-1667.e8. doi:10.1016/j.celrep.2018.10.026	Wang M, Liu X, Chang G, et al. Single-Cell RNA Sequencing Analysis Reveals Sequential Cell Fate Transition during Human Spermatogenesis. Cell Stem Cell. 2018;23(4):599-614.e4. doi:10.1016/j.stem.2018.08.007
Sertoli cell	Sertoli cell	Testes	stromal	no		SOX9, CLU, AMHR2, CTSL1, RHOX8 [MS] [NA], GDNF, FGF1, EGF, WT1, AMH, SRY [NA], NR5A1, DMRT1	Shami AN, Zheng X, Munyoki SK, et al. Single-Cell RNA Sequencing of Human, Macaque, and Mouse Testes Uncovers Conserved and Divergent Features of Mammalian Spermatogenesis. Dev Cell. 2020;54(4):529-547.e12. doi:10.1016/j.devcel.2020.05.010	Green CD, Ma Q, Manske GL, et al. A Comprehensive Roadmap of Murine Spermatogenesis Defined by Single-Cell RNA-Seq. Dev Cell. 2018;46(5):651-667.e10. doi:10.1016/j.devcel.2018.07.025	Wang M, Liu X, Chang G, et al. Single-Cell RNA Sequencing Analysis Reveals Sequential Cell Fate Transition during Human Spermatogenesis. Cell Stem Cell. 2018;23(4):599-614.e4. doi:10.1016/j.stem.2018.08.007
Leydig cell	Leydig cell	Testes	stromal	no	It is possible that a handful of stromal cells in the LCA testes data are Leydig cells but challenging to distinguish from other stromal cells such as fibroblasts and pericytes.	HSD3B1 [NA], IGF1, IGF2, CSF1, DLK1, CFD, SFRP1, PTCH2, IGFBP3, LOC105874387 [CYP17A1], LOC105862155 [CYP11A1], INSL3	Shami AN, Zheng X, Munyoki SK, et al. Single-Cell RNA Sequencing of Human, Macaque, and Mouse Testes Uncovers Conserved and Divergent Features of Mammalian Spermatogenesis. Dev Cell. 2020;54(4):529-547.e12. doi:10.1016/j.devcel.2020.05.010	Green CD, Ma Q, Manske GL, et al. A Comprehensive Roadmap of Murine Spermatogenesis Defined by Single-Cell RNA-Seq. Dev Cell. 2018;46(5):651-667.e10. doi:10.1016/j.devcel.2018.07.025	Wang M, Liu X, Chang G, et al. Single-Cell RNA Sequencing Analysis Reveals Sequential Cell Fate Transition during Human Spermatogenesis. Cell Stem Cell. 2018;23(4):599-614.e4. doi:10.1016/j.stem.2018.08.007
peritubular myoid cell	peritubular myoid cell	Testes	stromal	no	Challenging to distinguish peritubular myoid cells, Leydig cells, pericytes, and other smooth muscle cells.	ACTA2, MYH11, MYL6, VCAN, PDGFRB	Shami AN, Zheng X, Munyoki SK, et al. Single-Cell RNA Sequencing of Human, Macaque, and Mouse Testes Uncovers Conserved and Divergent Features of Mammalian Spermatogenesis. Dev Cell. 2020;54(4):529-547.e12. doi:10.1016/j.devcel.2020.05.010	Green CD, Ma Q, Manske GL, et al. A Comprehensive Roadmap of Murine Spermatogenesis Defined by Single-Cell RNA-Seq. Dev Cell. 2018;46(5):651-667.e10. doi:10.1016/j.devcel.2018.07.025	Wang M, Liu X, Chang G, et al. Single-Cell RNA Sequencing Analysis Reveals Sequential Cell Fate Transition during Human Spermatogenesis. Cell Stem Cell. 2018;23(4):599-614.e4. doi:10.1016/j.stem.2018.08.007
ON-bipolar cell	ON-bipolar cell	Eye_retina	neural	yes	Bipolar cells can further be classified as rod or cone bipolar cells, however this was not done in the LCA given the small number of bipolar cells and co-expression or absence of some distinguishing marker genes.	VSX2, OTX2 [NS], CAMK2B, GRM6, TMEM215, TRNP1, ISL1, TRPM1	Menon, M., Mohammadi, S., Davila-Velderrain, J. et al. Single-cell transcriptomic atlas of the human retina identifies cell types associated with age-related macular degeneration. Nat Commun 10, 4902 (2019). https://doi.org/10.1038/s41467-019-12780-8	Lukowski, S.W… Wong, R.C., 2019. A single-cell transcriptome analysis of the adult human retina. EMBO J. Sep 16;38(18):e100811. doi: 10.15252/embj.2018100811	Shekhar K, Lapan SW, Whitney IE, et al. Comprehensive Classification of Retinal Bipolar Neurons by Single-Cell Transcriptomics. Cell. 2016;166(5):1308-1323.e30. doi:10.1016/j.cell.2016.07.054	Xu, Y., Orlandi, C., Cao, Y. et al. The TRPM1 channel in ON-bipolar cells is gated by both the α and the βγ subunits of the G-protein Go. Sci Rep 6, 20940 (2016). https://doi.org/10.1038/srep20940
OFF-bipolar cell	OFF-bipolar cell	Eye_retina	neural	yes		VSX2, OTX2 [NS], CAMK2B, GRM6, TMEM215, TRNP1, GRIK1	Menon, M., Mohammadi, S., Davila-Velderrain, J. et al. Single-cell transcriptomic atlas of the human retina identifies cell types associated with age-related macular degeneration. Nat Commun 10, 4902 (2019). https://doi.org/10.1038/s41467-019-12780-8	Lukowski, S.W… Wong, R.C., 2019. A single-cell transcriptome analysis of the adult human retina. EMBO J. Sep 16;38(18):e100811. doi: 10.15252/embj.2018100811	Shekhar K, Lapan SW, Whitney IE, et al. Comprehensive Classification of Retinal Bipolar Neurons by Single-Cell Transcriptomics. Cell. 2016;166(5):1308-1323.e30. doi:10.1016/j.cell.2016.07.054
rod cell	retinal rod cell	Eye_retina	neural	yes	Rod marker genes are expressed throughout the retina dataset (likely contamination from free-floating RNA).	PDE6A, PPEF2, NR2E3, CNGA1, CNGB1, RHO, NRL, GNAT1, ROM1, SAG, GNGT1 [NA]	Menon, M., Mohammadi, S., Davila-Velderrain, J. et al. Single-cell transcriptomic atlas of the human retina identifies cell types associated with age-related macular degeneration. Nat Commun 10, 4902 (2019). https://doi.org/10.1038/s41467-019-12780-8	Lukowski, S.W… Wong, R.C., 2019. A single-cell transcriptome analysis of the adult human retina. EMBO J. Sep 16;38(18):e100811. doi: 10.15252/embj.2018100811	Lamb TD, Patel H, Chuah A, et al. Evolution of Vertebrate Phototransduction: Cascade Activation. Mol Biol Evol. 2016;33(8):2064-2087. doi:10.1093/molbev/msw095
cone cell	retinal cone cell	Eye_retina	neural	yes	Mouse lemurs are dichromatic with an S opsin and M/L opsin.	GNAT2, GRK7, ARR3, GNGT2, GUCA1C, PDE6C, OPN1SW [NE], OPN1LW, OPN1MW [NA]	Menon, M., Mohammadi, S., Davila-Velderrain, J. et al. Single-cell transcriptomic atlas of the human retina identifies cell types associated with age-related macular degeneration. Nat Commun 10, 4902 (2019). https://doi.org/10.1038/s41467-019-12780-8	Lukowski, S.W… Wong, R.C., 2019. A single-cell transcriptome analysis of the adult human retina. EMBO J. Sep 16;38(18):e100811. doi: 10.15252/embj.2018100811	Lamb TD, Patel H, Chuah A, et al. Evolution of Vertebrate Phototransduction: Cascade Activation. Mol Biol Evol. 2016;33(8):2064-2087. doi:10.1093/molbev/msw095
Muller cell	Muller cell	Eye_retina	neural	yes	Challenging to distinguish Muller cells from astrocytes. Some papers cite RLBP1 as a Muller marker and GFAP as an astrocyte marker, but there is overlap in the expression of both genes.	RLBP1, CLU, GLUL, APOE	Menon, M., Mohammadi, S., Davila-Velderrain, J. et al. Single-cell transcriptomic atlas of the human retina identifies cell types associated with age-related macular degeneration. Nat Commun 10, 4902 (2019). https://doi.org/10.1038/s41467-019-12780-8	Lukowski, S.W… Wong, R.C., 2019. A single-cell transcriptome analysis of the adult human retina. EMBO J. Sep 16;38(18):e100811. doi: 10.15252/embj.2018100811
horizontal cell	retina horizontal cell	Eye_retina	neural	yes		ONECUT1, ONECUT2, LHX1	Menon, M., Mohammadi, S., Davila-Velderrain, J. et al. Single-cell transcriptomic atlas of the human retina identifies cell types associated with age-related macular degeneration. Nat Commun 10, 4902 (2019). https://doi.org/10.1038/s41467-019-12780-8	Lukowski, S.W… Wong, R.C., 2019. A single-cell transcriptome analysis of the adult human retina. EMBO J. Sep 16;38(18):e100811. doi: 10.15252/embj.2018100811
retinal ganglion cell	retinal ganglion cell	Eye_retina	neural	no		NEFM, NEFL, SNCG, SLC17A6, FABP3, GAP43	Menon, M., Mohammadi, S., Davila-Velderrain, J. et al. Single-cell transcriptomic atlas of the human retina identifies cell types associated with age-related macular degeneration. Nat Commun 10, 4902 (2019). https://doi.org/10.1038/s41467-019-12780-8	Lukowski, S.W… Wong, R.C., 2019. A single-cell transcriptome analysis of the adult human retina. EMBO J. Sep 16;38(18):e100811. doi: 10.15252/embj.2018100811
amacrine cell	amacrine cell	Eye_retina	neural	no		GAD1, C1QL2, LOC105881981 [CARTPT], CHAT	Menon, M., Mohammadi, S., Davila-Velderrain, J. et al. Single-cell transcriptomic atlas of the human retina identifies cell types associated with age-related macular degeneration. Nat Commun 10, 4902 (2019). https://doi.org/10.1038/s41467-019-12780-8	Lukowski, S.W… Wong, R.C., 2019. A single-cell transcriptome analysis of the adult human retina. EMBO J. Sep 16;38(18):e100811. doi: 10.15252/embj.2018100811
enterocyte (small intestine)	enterocyte of epithelium of small intestine	Colon, Small_intestine	epithelial	yes	Papers do not always distinguish markers of small intestine versus large intestine enterocytes.	LOC105886163 [ALPI], SLC26A3, TMEM37, FABP1, FABP2, APOA1, APOA4, RBP2, ANPEP	Haber, A., Biton, M., Rogel, N. et al. A single-cell survey of the small intestinal epithelium. Nature 551, 333–339 (2017). https://doi.org/10.1038/nature24489	Yalong Wang, Wanlu Song, Jilian Wang, Ting Wang, Xiaochen Xiong, Zhen Qi, Wei Fu, Xuerui Yang, Ye-Guang Chen; Single-cell transcriptome analysis reveals differential nutrient absorption functions in human intestine. J Exp Med 3 February 2020; 217 (2): e20191130. doi: https://doi.org/10.1084/jem.20191130	Elmentaite, R., Kumasaka, N., Roberts, K. et al. Cells of the human intestinal tract mapped across space and time. Nature 597, 250–255 (2021). https://doi.org/10.1038/s41586-021-03852-1
enterocyte (large intestine)	enterocyte of epithelium of large intestine	Colon, Small_intestine	epithelial	yes	Papers do not always distinguish markers of small intestine versus large intestine enterocytes.	LOC105886163 [ALPI] [NE], SLC26A3, TMEM37, FABP1, FABP2 [NE], SLC26A2, CA2	Yalong Wang, Wanlu Song, Jilian Wang, Ting Wang, Xiaochen Xiong, Zhen Qi, Wei Fu, Xuerui Yang, Ye-Guang Chen; Single-cell transcriptome analysis reveals differential nutrient absorption functions in human intestine. J Exp Med 3 February 2020; 217 (2): e20191130. doi: https://doi.org/10.1084/jem.20191130	Elmentaite, R., Kumasaka, N., Roberts, K. et al. Cells of the human intestinal tract mapped across space and time. Nature 597, 250–255 (2021). https://doi.org/10.1038/s41586-021-03852-1
enterocyte progenitor cell	enterocyte	Colon, Small_intestine	epithelial	yes	Note that these are markers of intestinal stem cells. However, could not distinguish stem cells (LGR5+, MKI67/TOP2A/STMN1-), transit-amplifying cells (LGR5-, MKI67/TOP2A/STMN1+), and enterocyte progenitor cells/immature enterocytes (MKI67/TOP2A/STMN1+, ALPI/SLC26A3/FABP1+) in the LCA given sporadic expression of the stem cell marker LGR5. Likely all three cell types are present in the population …	LGR5, ASCL2, SLC12A2, AXIN2, OLFM4, GKN3 [MS] [NA], SMOC2, RGMB	Haber, A., Biton, M., Rogel, N. et al. A single-cell survey of the small intestinal epithelium. Nature 551, 333–339 (2017). https://doi.org/10.1038/nature24489	Yalong Wang, Wanlu Song, Jilian Wang, Ting Wang, Xiaochen Xiong, Zhen Qi, Wei Fu, Xuerui Yang, Ye-Guang Chen; Single-cell transcriptome analysis reveals differential nutrient absorption functions in human intestine. J Exp Med 3 February 2020; 217 (2): e20191130. doi: https://doi.org/10.1084/jem.20191130	Merlos-Suárez A, Barriga FM, Jung P, et al. The intestinal stem cell signature identifies colorectal cancer stem cells and predicts disease relapse. Cell Stem Cell. 2011;8(5):511-524. doi:10.1016/j.stem.2011.02.020	Elmentaite, R., Kumasaka, N., Roberts, K. et al. Cells of the human intestinal tract mapped across space and time. Nature 597, 250–255 (2021). https://doi.org/10.1038/s41586-021-03852-1
transit-amplifying cell		Colon, Small_intestine	epithelial	no	These cells are likely present in the LCA population labeled "enterocyte progenitor cell".	LGR5 [NM], MKI67, TOP2A, STMN1, PCNA, MCM5, UBE2C, HMGB2	Haber, A., Biton, M., Rogel, N. et al. A single-cell survey of the small intestinal epithelium. Nature 551, 333–339 (2017). https://doi.org/10.1038/nature24489	Yalong Wang, Wanlu Song, Jilian Wang, Ting Wang, Xiaochen Xiong, Zhen Qi, Wei Fu, Xuerui Yang, Ye-Guang Chen; Single-cell transcriptome analysis reveals differential nutrient absorption functions in human intestine. J Exp Med 3 February 2020; 217 (2): e20191130. doi: https://doi.org/10.1084/jem.20191130	Elmentaite, R., Kumasaka, N., Roberts, K. et al. Cells of the human intestinal tract mapped across space and time. Nature 597, 250–255 (2021). https://doi.org/10.1038/s41586-021-03852-1
goblet cell	intestine cell goblet cell	Colon, Small_intestine	epithelial	yes		MUC2, CLCA3 [MS] [NA], TFF3, AGR2, ZG16, LOC105861769 [CLCA1], FFAR4, SPINK4, SPDEF, FCGBP	Haber, A., Biton, M., Rogel, N. et al. A single-cell survey of the small intestinal epithelium. Nature 551, 333–339 (2017). https://doi.org/10.1038/nature24489	Yalong Wang, Wanlu Song, Jilian Wang, Ting Wang, Xiaochen Xiong, Zhen Qi, Wei Fu, Xuerui Yang, Ye-Guang Chen; Single-cell transcriptome analysis reveals differential nutrient absorption functions in human intestine. J Exp Med 3 February 2020; 217 (2): e20191130. doi: https://doi.org/10.1084/jem.20191130	Elmentaite, R., Kumasaka, N., Roberts, K. et al. Cells of the human intestinal tract mapped across space and time. Nature 597, 250–255 (2021). https://doi.org/10.1038/s41586-021-03852-1
enteroendocrine cell	intestinal enteroendocrine cell	Colon, Small_intestine	epithelial	yes	Enteroendocrine cells can be further divided based on the hormones they express, however this was not done in the LCA given the small number of enteroendocrine cells that formed a single cluster and that occasionally expressed none or more than one of these hormones.	CHGA, CHGB, TAC1, TPH1, CPE, NEUROD1	Haber, A., Biton, M., Rogel, N. et al. A single-cell survey of the small intestinal epithelium. Nature 551, 333–339 (2017). https://doi.org/10.1038/nature24489	Yalong Wang, Wanlu Song, Jilian Wang, Ting Wang, Xiaochen Xiong, Zhen Qi, Wei Fu, Xuerui Yang, Ye-Guang Chen; Single-cell transcriptome analysis reveals differential nutrient absorption functions in human intestine. J Exp Med 3 February 2020; 217 (2): e20191130. doi: https://doi.org/10.1084/jem.20191130	Elmentaite, R., Kumasaka, N., Roberts, K. et al. Cells of the human intestinal tract mapped across space and time. Nature 597, 250–255 (2021). https://doi.org/10.1038/s41586-021-03852-1
tuft cell	intestinal tuft cell	Colon, Small_intestine	epithelial	yes		DCLK1 [NE], TRPM5, GFI1B, IL25, POU2F3, LRMP	Haber, A., Biton, M., Rogel, N. et al. A single-cell survey of the small intestinal epithelium. Nature 551, 333–339 (2017). https://doi.org/10.1038/nature24489	Yalong Wang, Wanlu Song, Jilian Wang, Ting Wang, Xiaochen Xiong, Zhen Qi, Wei Fu, Xuerui Yang, Ye-Guang Chen; Single-cell transcriptome analysis reveals differential nutrient absorption functions in human intestine. J Exp Med 3 February 2020; 217 (2): e20191130. doi: https://doi.org/10.1084/jem.20191130	Elmentaite, R., Kumasaka, N., Roberts, K. et al. Cells of the human intestinal tract mapped across space and time. Nature 597, 250–255 (2021). https://doi.org/10.1038/s41586-021-03852-1
M cell of gut	M cell of gut	Colon, Small_intestine	epithelial	yes	Microfold cell. Typically present in the small intestine. Unclear if these cells in the LCA are truly M cells or the related, more recently characterized BEST4+ enterocytes.	SPIB, CCL20 [NS], GP2, TNFAIP2 [NE], CCL9 [NE]	Haber, A., Biton, M., Rogel, N. et al. A single-cell survey of the small intestinal epithelium. Nature 551, 333–339 (2017). https://doi.org/10.1038/nature24489	Smillie CS, Biton M, Ordovas-Montanes J, et al. Intra- and Inter-cellular Rewiring of the Human Colon during Ulcerative Colitis. Cell. 2019;178(3):714-730.e22. doi:10.1016/j.cell.2019.06.029	Elmentaite, R., Kumasaka, N., Roberts, K. et al. Cells of the human intestinal tract mapped across space and time. Nature 597, 250–255 (2021). https://doi.org/10.1038/s41586-021-03852-1	Mabbott NA, Donaldson DS, Ohno H, Williams IR, Mahajan A. Microfold (M) cells: important immunosurveillance posts in the intestinal epithelium. Mucosal Immunol. 2013;6(4):666-677. doi:10.1038/mi.2013.30
interstitial cell of Cajal (small intestine)	interstitial cell of Cajal	Colon, Small_intestine	neural	yes		KIT, ANO1, ETV1, DLK1 [NE], CDH8 [NE], CDH10 [NE], PRKCQ, GJA1	Al-Shboul OA. The importance of interstitial cells of cajal in the gastrointestinal tract. Saudi J Gastroenterol. 2013;19(1):3-15. doi:10.4103/1319-3767.105909	Lee MY, Ha SE, Park C, Park PJ, Fuchs R, Wei L, Jorgensen BG, Redelman D, Ward SM, Sanders KM, Ro S. Transcriptome of interstitial cells of Cajal reveals unique and selective gene signatures. PLoS One. 2017 Apr 20;12(4):e0176031. doi: 10.1371/journal.pone.0176031. PMID: 28426719; PMCID: PMC5398589.	Elmentaite, R., Kumasaka, N., Roberts, K. et al. Cells of the human intestinal tract mapped across space and time. Nature 597, 250–255 (2021). https://doi.org/10.1038/s41586-021-03852-1
paneth cell	paneth cell	Colon, Small_intestine	epithelial	no	Typically present in the small intestine. Paneth-like cells have been reported in the colon and rectum.	LYZ, DEFA5 [NA], DEFA6 [NA], DEFA17 [MS] [NA], DEFA22 [MS] [NA], DEFA24 [MS] [NA], ANGPT4, MPTX1 [MS] [NA], MPTX2 [MS] [NA], FKBP1A, REG3A [NA]	Haber, A., Biton, M., Rogel, N. et al. A single-cell survey of the small intestinal epithelium. Nature 551, 333–339 (2017). https://doi.org/10.1038/nature24489	Yalong Wang, Wanlu Song, Jilian Wang, Ting Wang, Xiaochen Xiong, Zhen Qi, Wei Fu, Xuerui Yang, Ye-Guang Chen; Single-cell transcriptome analysis reveals differential nutrient absorption functions in human intestine. J Exp Med 3 February 2020; 217 (2): e20191130. doi: https://doi.org/10.1084/jem.20191130	Cheng HY, Ning MX, Chen DK, Ma WT. Interactions Between the Gut Microbiota and the Host Innate Immune Response Against Pathogens. Front Immunol. 2019;10:607. Published 2019 Mar 29. doi:10.3389/fimmu.2019.00607	Elmentaite, R., Kumasaka, N., Roberts, K. et al. Cells of the human intestinal tract mapped across space and time. Nature 597, 250–255 (2021). https://doi.org/10.1038/s41586-021-03852-1
enteroendocrine progenitor cell	intestinal enteroendocrine cell	Colon, Small_intestine	epithelial	no	It is possible that 1-2 endocrine cells in the LCA colon/SI data are enteroendocrine progenitors, but there were not enough distinguishing marker genes to label them as such.	NEUROG3, NEUROD2, SOX4	Haber, A., Biton, M., Rogel, N. et al. A single-cell survey of the small intestinal epithelium. Nature 551, 333–339 (2017). https://doi.org/10.1038/nature24489	Yalong Wang, Wanlu Song, Jilian Wang, Ting Wang, Xiaochen Xiong, Zhen Qi, Wei Fu, Xuerui Yang, Ye-Guang Chen; Single-cell transcriptome analysis reveals differential nutrient absorption functions in human intestine. J Exp Med 3 February 2020; 217 (2): e20191130. doi: https://doi.org/10.1084/jem.20191130	Elmentaite, R., Kumasaka, N., Roberts, K. et al. Cells of the human intestinal tract mapped across space and time. Nature 597, 250–255 (2021). https://doi.org/10.1038/s41586-021-03852-1
intestinal macrophage	macrophage	Colon, Small_intestine	myeloid	no	Challenging to distinguish tissue-resident macrophages from monocyte-derived macrophages (see section 5, Tabula Microcebus manuscript 2).	CD4, TIMD4, LOC105869074 [CD163], LOC105865993 [SIRPA], MRC1 [CD206], IL10, CX3CR1 [High] [MS] [NE], ADGRE1 [F4/80] [MS] [NE]	Davies LC, Jenkins SJ, Allen JE, Taylor PR. Tissue-resident macrophages. Nat Immunol. 2013;14(10):986-995. doi:10.1038/ni.2705	Bain CC, Schridde A. Origin, Differentiation, and Function of Intestinal Macrophages. Front Immunol. 2018 Nov 27;9:2733. doi: 10.3389/fimmu.2018.02733. PMID: 30538701; PMCID: PMC6277706.	Shaw TN, Houston SA, Wemyss K, et al. Tissue-resident macrophages in the intestine are long lived and defined by Tim-4 and CD4 expression. J Exp Med. 2018;215(6):1507-1518. doi:10.1084/jem.20180019
hepatocyte	hepatocyte	Liver	epithelial	yes	Hepatocyte clusters in the LCA do not appear to separate by lobule zones (pericentral: GLUL, TBX3, CYP1A2 CYP2E1; midzonal: APOE, ASS1, HAMP; periportal: ARG1, ALB, PCK1, CPS1, CYP2F2, HAL, SDS).	ALB, ASGR1, LOC105859005 [HP], HAMP, ARG1	Aizarani, N., Saviano, A., Sagar et al. A human liver cell atlas reveals heterogeneity and epithelial progenitors. Nature 572, 199–204 (2019). https://doi.org/10.1038/s41586-019-1373-2	MacParland, S.A., Liu, J.C., Ma, XZ. et al. Single cell RNA sequencing of human liver reveals distinct intrahepatic macrophage populations. Nat Commun 9, 4383 (2018). https://doi.org/10.1038/s41467-018-06318-7	Su, X., Shi, Y., Zou, X. et al. Single-cell RNA-Seq analysis reveals dynamic trajectories during mouse liver development. BMC Genomics 18, 946 (2017). https://doi.org/10.1186/s12864-017-4342-x	Halpern KB, Shenhav R, Matcovitch-Natan O, et al. Single-cell spatial reconstruction reveals global division of labour in the mammalian liver [published correction appears in Nature. 2017 Mar 30;543(7647):742]. Nature. 2017;542(7641):352-356. doi:10.1038/nature21065
cholangiocyte	intrahepatic bile duct epithelial cell	Liver	epithelial	yes		SOX9, SPP1, CFTR, EPCAM [NS], KRT7 [NS], KRT19 [NS], MMP7	Aizarani, N., Saviano, A., Sagar et al. A human liver cell atlas reveals heterogeneity and epithelial progenitors. Nature 572, 199–204 (2019). https://doi.org/10.1038/s41586-019-1373-2	MacParland, S.A., Liu, J.C., Ma, XZ. et al. Single cell RNA sequencing of human liver reveals distinct intrahepatic macrophage populations. Nat Commun 9, 4383 (2018). https://doi.org/10.1038/s41467-018-06318-7	Su, X., Shi, Y., Zou, X. et al. Single-cell RNA-Seq analysis reveals dynamic trajectories during mouse liver development. BMC Genomics 18, 946 (2017). https://doi.org/10.1186/s12864-017-4342-x
hepatic sinusoid cell	endothelial cell of hepatic sinusoid	Liver	endothelial	yes	Challenging to distinguish hepatic sinusoidal cells from macrovascular endothelial cells (arteries and veins). CLEC4G+ cells were labeled as hepatic sinusoid cells, whereas CLEC4G- cells were labeled as endothelial cells (could not further distinguish between artery and vein). Endothelial cells in the LCA do not cluster by zonation.	CLEC4G, CLEC4M [NA], LOC105885453 [CD209L/DC-SIGNR], FCGR2B, STAB2, CXCL16	Aizarani, N., Saviano, A., Sagar et al. A human liver cell atlas reveals heterogeneity and epithelial progenitors. Nature 572, 199–204 (2019). https://doi.org/10.1038/s41586-019-1373-2	Liu W, Tang L, Zhang G, et al. Characterization of a novel C-type lectin-like gene, LSECtin: demonstration of carbohydrate binding and expression in sinusoidal endothelial cells of liver and lymph node. J Biol Chem. 2004;279(18):18748-18758. doi:10.1074/jbc.M311227200	DeLeve LD, Maretti-Mira AC. Liver Sinusoidal Endothelial Cell: An Update. Semin Liver Dis. 2017;37(4):377-387. doi:10.1055/s-0037-1617455	Wohlfeil SA, Häfele V, Dietsch B, et al. Hepatic Endothelial Notch Activation Protects against Liver Metastasis by Regulating Endothelial-Tumor Cell Adhesion Independent of Angiocrine Signaling. Cancer Res. 2019;79(3):598-610. doi:10.1158/0008-5472.CAN-18-1752	Geissmann F, Cameron TO, Sidobre S, et al. Intravascular immune surveillance by CXCR6+ NKT cells patrolling liver sinusoids. PLoS Biol. 2005;3(4):e113. doi:10.1371/journal.pbio.0030113
Kupffer cell	macrophage	Liver	myeloid	yes	Note that several recent scRNA-seq papers described two Kupffer cell populations in humans (Wu et al., MacParland et al., Aizarani et al.), however, most differentially expressed genes between these two populations do not correlate well with the multiple macrophage/Kupffer cell populations in the LCA. Challenging to distinguish tissue-resident macrophages from monocyte-derived macrophages (see se…	CD68, NR1H3 [LXR-alpha], HMOX1, ADGRE1 [High] [F4/80] [MS], PPARG, ID3	Davies LC, Jenkins SJ, Allen JE, Taylor PR. Tissue-resident macrophages. Nat Immunol. 2013;14(10):986-995. doi:10.1038/ni.2705	Lavin, Y., Mortha, A., Rahman, A. et al. Regulation of macrophage development and function in peripheral tissues. Nat Rev Immunol 15, 731–744 (2015). https://doi.org/10.1038/nri3920	Bonnardel J, T'Jonck W, Gaublomme D, Browaeys R, Scott CL, Martens L, Vanneste B, De Prijck S, Nedospasov SA, Kremer A, Van Hamme E, Borghgraef P, Toussaint W, De Bleser P, Mannaerts I, Beschin A, van Grunsven LA, Lambrecht BN, Taghon T, Lippens S, Elewaut D, Saeys Y, Guilliams M. Stellate Cells, Hepatocytes, and Endothelial Cells Imprint the Kupffer Cell Identity on Monocytes Colonizing the Live…	Wu X, Hollingshead N, Roberto J, Knupp A, Kenerson H, Chen A, Strickland I, Horton H, Yeung R, Soysa R, Crispe IN. Human Liver Macrophage Subsets Defined by CD32. Front Immunol. 2020 Sep 23;11:2108. doi: 10.3389/fimmu.2020.02108. PMID: 33101269; PMCID: PMC7546764.	MacParland, S.A., Liu, J.C., Ma, XZ. et al. Single cell RNA sequencing of human liver reveals distinct intrahepatic macrophage populations. Nat Commun 9, 4383 (2018). https://doi.org/10.1038/s41467-018-06318-7	Aizarani, N., Saviano, A., Sagar et al. A human liver cell atlas reveals heterogeneity and epithelial progenitors. Nature 572, 199–204 (2019). https://doi.org/10.1038/s41586-019-1373-2
hepatic stellate cell	hepatic stellate cell	Liver	stromal	no	Challenging to distinguish hepatic stellate cells from other stromal cells (myofibroblasts, fibroblasts, and vascular smooth muscle cells). Stellate cells could be present among the few labeled fibroblasts but there were not enough distinguishing marker genes to label them as such.	ECM1, VIPR1, COLEC11, RELN, LRAT, PTH1R, HGF, RGS5, NGFR	Dobie R, Wilson-Kanamori JR, Henderson BEP, et al. Single-Cell Transcriptomics Uncovers Zonation of Function in the Mesenchyme during Liver Fibrosis. Cell Rep. 2019;29(7):1832-1847.e8. doi:10.1016/j.celrep.2019.10.024	MacParland, S.A., Liu, J.C., Ma, XZ. et al. Single cell RNA sequencing of human liver reveals distinct intrahepatic macrophage populations. Nat Commun 9, 4383 (2018). https://doi.org/10.1038/s41467-018-06318-7	Payen VL, Lavergne A, Alevra Sarika N, et al. Single-cell RNA sequencing of human liver reveals hepatic stellate cell heterogeneity. JHEP Rep. 2021;3(3):100278. Published 2021 Mar 21. doi:10.1016/j.jhepr.2021.100278
granulosa cell	granulosa cell	Ovary	epithelial	yes	Ovary not sequenced in LCA (granulosa cells identified in perigonadal fat tissue). It is possible that 2-3 cells labeled as granulosa cells in the LCA are theca cells (or contamination) given sporadic expression of thecal marker gene LOC105874387 [CYP17A1] among AMH-positive cells.	AMH, FOXL2, LOC105884179 [BEX1L], FST [NS], LOC105870707 [CYP19A1] [NE], LOC105862155 [CYP11A1], FSHR, NR5A2 [NS], HSD17B1 [NS], TNNI3, SERPINE2 [NS], LOC105869190 [GSTA1L] [NS], LHCGR [NS]	Wagner M, Yoshihara M, Douagi I, et al. Single-cell analysis of human ovarian cortex identifies distinct cell populations but no oogonial stem cells. Nat Commun. 2020;11(1):1147. Published 2020 Mar 2. doi:10.1038/s41467-020-14936-3	Hatzirodos N, Hummitzsch K, Irving-Rodgers HF, Rodgers RJ. Transcriptome comparisons identify new cell markers for theca interna and granulosa cells from small and large antral ovarian follicles. PLoS One. 2015 Mar 16;10(3):e0119800. doi: 10.1371/journal.pone.0119800. PMID: 25775029; PMCID: PMC4361622.	LaVoie HA. Transcriptional control of genes mediating ovarian follicular growth, differentiation, and steroidogenesis in pigs. Mol Reprod Dev. 2017;84(9):788-801. doi:10.1002/mrd.22827	Fan X, Bialecka M, Moustakas I, et al. Single-cell reconstruction of follicular remodeling in the human adult ovary. Nat Commun. 2019;10(1):3164. Published 2019 Jul 18. doi:10.1038/s41467-019-11036-9
oocyte	oocyte	Ovary	epithelial	no	Ovary not sequenced in LCA (granulosa cells identified in perigonadal fat tissue).	GDF9, ZP3, FIGLA, LOC105867198 [OOSP2]	Wagner M, Yoshihara M, Douagi I, et al. Single-cell analysis of human ovarian cortex identifies distinct cell populations but no oogonial stem cells. Nat Commun. 2020;11(1):1147. Published 2020 Mar 2. doi:10.1038/s41467-020-14936-3
theca cell	theca cell	Ovary	stromal	no	Ovary not sequenced in LCA (granulosa cells identified in perigonadal fat tissue). It is possible that 2-3 cells labeled as granulosa cells in the LCA are theca cells (or contamination) given sporadic expression of thecal marker gene LOC105874387 [CYP17A1] among AMH-positive cells.	STAR, LOC105874387 [CYP17A1], LOC105862155 [CYP11A1], INSL3, LHCGR	Wagner M, Yoshihara M, Douagi I, et al. Single-cell analysis of human ovarian cortex identifies distinct cell populations but no oogonial stem cells. Nat Commun. 2020;11(1):1147. Published 2020 Mar 2. doi:10.1038/s41467-020-14936-3	Hatzirodos N, Hummitzsch K, Irving-Rodgers HF, Rodgers RJ. Transcriptome comparisons identify new cell markers for theca interna and granulosa cells from small and large antral ovarian follicles. PLoS One. 2015 Mar 16;10(3):e0119800. doi: 10.1371/journal.pone.0119800. PMID: 25775029; PMCID: PMC4361622.	LaVoie HA. Transcriptional control of genes mediating ovarian follicular growth, differentiation, and steroidogenesis in pigs. Mol Reprod Dev. 2017;84(9):788-801. doi:10.1002/mrd.22827
thymocyte	thymocyte	Thymus	immune	no	Thymocytes can be further classified as early T linear progenitors, double negative, double positive, and single positive T cells. Given the limited LCA thymus dataset, thymocytes from mature circulating T cells could not be distinguished.	CD34 [+/-], KIT [+/-] [MS], CD44 [+/-], CD1A [+/-] [HS] [NA], IL2RA [CD25] [+/-] [MS]	Zhou W, Yui MA, Williams BA, et al. Single-Cell Analysis Reveals Regulatory Gene Expression Dynamics Leading to Lineage Commitment in Early T Cell Development. Cell Syst. 2019;9(4):321-337.e9. doi:10.1016/j.cels.2019.09.008	Lavaert M, Liang KL, Vandamme N, et al. Integrated scRNA-Seq Identifies Human Postnatal Thymus Seeding Progenitors and Regulatory Dynamics of Differentiating Immature Thymocytes. Immunity. 2020;52(6):1088-1104.e6. doi:10.1016/j.immuni.2020.03.019
thymic epithelial cell	corticomedullary thymic epithelial cell	Thymus	epithelial	no	Thymic epithelial cells can be further classified as medullary and cortical subtypes.	EPCAM, CD45 [NM], FOXN1, PSMB11	Park JE, Botting RA, Domínguez Conde C, Popescu DM, Lavaert M, Kunz DJ, Goh I, Stephenson E, Ragazzini R, Tuck E, Wilbrey-Clark A, Roberts K, Kedlian VR, Ferdinand JR, He X, Webb S, Maunder D, Vandamme N, Mahbubani KT, Polanski K, Mamanova L, Bolt L, Crossland D, de Rita F, Fuller A, Filby A, Reynolds G, Dixon D, Saeb-Parsy K, Lisgo S, Henderson D, Vento-Tormo R, Bayraktar OA, Barker RA, Meyer KB…	Kadouri, N., Nevo, S., Goldfarb, Y. et al. Thymic epithelial cell heterogeneity: TEC by TEC. Nat Rev Immunol 20, 239–253 (2020). https://doi.org/10.1038/s41577-019-0238-0
