# Supplementary material for: A molecular cell atlas of mouse lemur, an emerging model primate
Source: Nature. 2025 Jul 30;644(8075):173–84. doi: 10.1038/s41586-025-09113-9 (PMC12328211; doi:10.1038/s41586-025-09113-9)
Supplement: Supplementary file 3 — Supplementary Tables 1–8. See Supplementary Information for Supplementary Table 9. [file 41586_2025_9113_MOESM3_ESM.zip › 2022-08-12359B-s3/2022-08-12359B-Table 2 Summary of number of cells and cell types sequenced per individual and tissue.xlsx]

## Sheet: Summary
	10x and SS2 data							10x data											SS2 data
Tissue	nCells_10xSS2_All	nCells_10xSS2_HighQuality	nCells_L1_10xSS2_HighQuality	nCells_L2_10xSS2_HighQuality	nCells_L3_10xSS2_HighQuality	nCells_L4_10xSS2_HighQuality	nCellTypes_10xSS2	nCells_10x_All	nCells_10x_HighQuality	nCells_L1_10x_HighQuality	nCells_L2_10x_HighQuality	nCells_L3_10x_HighQuality	nCells_L4_10x_HighQuality	nUMICount_10x_mean	nUMICount_10x_sd	nGeneCount_10x_mean	nGeneCount_10x_sd	nCellTypes_10x	nCells_SS2_All	nCells_SS2_HighQuality	nCells_L1_SS2_HighQuality	nCells_L2_SS2_HighQuality	nCells_L3_SS2_HighQuality	nCells_L4_SS2_HighQuality	nReadCount_SS2_mean	nReadCount_SS2_sd	nGeneCount_SS2_mean	nGeneCount_SS2_sd	nCellTypes_SS2
Aorta	111	111	0	111	0	0	7	111	111	0	111	0	0	8344.1	9154.2	2142.5	1214.9	7	0	0	0	0	0	0	NA	NA	NA	NA	0
Bladder	7244	7062	0	3256	0	3806	35	6886	6708	0	3090	0	3618	5865.7	4613.2	1663.2	876.4	35	358	354	0	166	0	188	986964	906113	2202.6	1028.5	22
Blood	22067	18176	9475	5340	3179	182	23	21476	17607	9370	4876	3179	182	3848.7	2505	1014.9	458.2	22	591	569	105	464	0	0	652091	543961	1948.1	779.9	16
Bone	15891	15622	0	12227	0	3395	36	14851	14585	0	12227	0	2358	7932.5	4750.3	1947.7	833.2	36	1040	1037	0	0	0	1037	750271	787986	1691.5	991.7	25
Bone_marrow	35959	31382	0	18214	3630	9538	33	34521	29948	0	17153	3630	9165	4517.2	2737	1236.2	580.5	32	1438	1434	0	1061	0	373	762718	555167	2297.4	1273.8	23
Brain_cortex	3646	3412	1556	1613	0	243	23	3346	3120	1512	1365	0	243	3616.1	3248.2	1631.3	872.9	23	300	292	44	248	0	0	965563	942040	2466.7	1307.9	17
Brainstem	2298	2110	0	1114	0	996	25	2117	1988	0	992	0	996	5285.8	4983.7	2080.2	1206.9	25	181	122	0	122	0	0	2038833	1690057	3429.1	1985.1	14
Colon	1560	1556	0	817	0	739	10	1366	1362	0	817	0	545	3884.9	3188.4	1260.7	695.5	10	194	194	0	0	0	194	418952	395670	902.9	402.3	5
Diaphragm	231	226	0	76	0	150	12	78	76	0	76	0	0	4299.1	3239	1572.6	690.6	8	153	150	0	0	0	150	1310103	607564	2672	862.2	10
Eye_retina	1062	1058	0	0	0	1058	11	942	938	0	0	0	938	1785.9	1364.5	1039.8	552.5	10	120	120	0	0	0	120	3088680	2091259	1169.1	458.2	4
Fat	13318	12601	0	11165	0	1436	50	13318	12601	0	11165	0	1436	4888.2	4643	1552.1	840	50	0	0	0	0	0	0	NA	NA	NA	NA	0
Heart	5053	3320	0	1210	1555	555	19	4287	2785	0	772	1555	458	283.1	413.7	197.5	195	12	766	535	0	438	0	97	682712	1687279	510.5	765.7	16
Hypothalamus_Pituitary	2526	2431	0	0	0	2431	34	2526	2431	0	0	0	2431	5263.2	4894.8	1235.6	753.7	34	0	0	0	0	0	0	NA	NA	NA	NA	0
Kidney	14855	14524	0	4069	5931	4524	71	13726	13404	0	3475	5931	3998	4281.5	4602	1610.5	1034.9	70	1129	1120	0	594	0	526	848590	733772	1869.8	1119	53
Limb_muscle	4142	3962	0	2968	0	994	31	3125	2968	0	2968	0	0	2584.4	1895.8	996.3	422.8	30	1017	994	0	0	0	994	828455	443677	2316.2	924.9	22
Liver	8365	8086	0	2528	3664	1894	31	8303	8024	0	2528	3664	1832	3532.8	3196.8	1119	547.2	31	62	62	0	0	0	62	3344915	2593826	1895.2	355.2	6
Lung	34084	32541	6045	4065	2148	20283	64	33063	31527	5800	3296	2148	20283	4709	4950.4	1470.9	883.4	64	1021	1014	245	769	0	0	1548291	2303249	3732.3	2469.3	25
Mammary_gland	5468	5396	0	0	5396	0	25	5468	5396	0	0	5396	0	2342.4	2058.6	825.8	347.3	25	0	0	0	0	0	0	NA	NA	NA	NA	0
Pancreas	8172	7772	0	3251	0	4521	54	7844	7448	0	3123	0	4325	8856.8	15475.1	1759.6	1287.7	53	328	324	0	128	0	196	965308	1042731	2010.2	1661.7	30
Skin	25333	24156	0	4237	0	19919	19	24656	23480	0	4237	0	19243	5239.7	4443.9	1531.5	723.9	18	677	676	0	0	0	676	819470	539264	3154.7	835.4	12
Small_intestine	6235	6127	0	3632	0	2495	46	5878	5825	0	3632	0	2193	5428.7	4604.6	1440.2	728	46	357	302	0	0	0	302	853541	870482	1862.9	704.7	28
Spleen	11152	10098	0	3059	2504	4535	31	9781	8806	0	2355	2504	3947	4749.1	4626.4	1260.2	637.3	29	1371	1292	0	704	0	588	536964	429080	1716.1	609.9	27
Testes	6528	6344	0	0	0	6344	12	5817	5639	0	0	0	5639	17310.1	12448.6	3152.9	1670.1	11	711	705	0	0	0	705	1252935	1153393	4541.7	2183.1	7
Thymus	66	66	0	0	0	66	8	0	0	0	0	0	0	NA	NA	NA	NA	0	66	66	0	0	0	66	1412114	972929	2089.7	1061.2	8
Tongue	6541	6401	0	1120	0	5281	27	6092	5952	0	1120	0	4832	7437.5	7960.1	1763.1	998.9	27	449	449	0	0	0	449	895556	565124	3175.4	1355.5	22
Trachea	489	489	0	205	36	248	13	489	489	0	205	36	248	7291.5	7908.3	1961.4	1136.2	13	0	0	0	0	0	0	NA	NA	NA	NA	0
Uterus	1685	1672	0	0	1672	0	18	1685	1672	0	0	1672	0	3216.2	3690.2	1209.7	793.6	18	0	0	0	0	0	0	NA	NA	NA	NA	0
All tissues	244081	226701	17076	84277	29715	95633	768	231752	214890	16682	79583	29715	88910	5261.3	4907.5	1487.5	807	739	12329	11811	394	4694	0	6723	1.18872e+06	1.0407e+06	2269.24	1101.68	392

## Sheet: Aorta
tissue	tissue_system	compartment_v1	cell_ontology_class_v1	free_annotation_v1	nCells_10xSS2	nCells_10x	nCells_SS2	nCells_L1_10x	nCells_L1_SS2	nCells_L2_10x	nCells_L2_SS2	nCells_L3_10x	nCells_L4_10x	nCells_L4_SS2	dendrogram_annotation_number	order__compartment_freeannotation_tissue	order__tissue_compartment_freeannotation
Aorta	circulatory	endothelial	endothelial cell	endothelial cell (FABP5+ RBP7+)	54	54	0	0	0	54	0	0	0	0	86	144	381
Aorta	circulatory	endothelial	endothelial cell	endothelial cell	4	4	0	0	0	4	0	0	0	0	M3	NA	NA
Aorta	circulatory	endothelial	endothelial cell of lymphatic vessel	lymphatic cell	4	4	0	0	0	4	0	0	0	0	M4	NA	NA
Aorta	circulatory	lymphoid	CD8-positive, alpha-beta T cell	T cell (CD4- CD8+ CCL5+)	2	2	0	0	0	2	0	0	0	0	160	444	385
Aorta	circulatory	myeloid	neutrophil	neutrophil	23	23	0	0	0	23	0	0	0	0	175	526	386
Aorta	circulatory	myeloid	myeloid cell	macrophage_monocyte	5	5	0	0	0	5	0	0	0	0	H8	604	387
Aorta	circulatory	stromal	vascular associated smooth muscle cell	vascular associated smooth muscle cell	11	11	0	0	0	11	0	0	0	0	109	209	382
Aorta	circulatory	stromal	fibroblast	fibroblast	4	4	0	0	0	4	0	0	0	0	111	227	383
Aorta	circulatory	stromal	fat cell	adipocyte (UCP1lo)	4	4	0	0	0	4	0	0	0	0	133	282	384

## Sheet: Bladder
tissue	tissue_system	compartment_v1	cell_ontology_class_v1	free_annotation_v1	nCells_10xSS2	nCells_10x	nCells_SS2	nCells_L1_10x	nCells_L1_SS2	nCells_L2_10x	nCells_L2_SS2	nCells_L3_10x	nCells_L4_10x	nCells_L4_SS2	dendrogram_annotation_number	order__compartment_freeannotation_tissue	order__tissue_compartment_freeannotation
Bladder	urinary	endothelial	endothelial cell of artery	artery cell	93	91	2	0	0	38	1	0	53	1	77	104	707
Bladder	urinary	endothelial	vein endothelial cell	vein cell	192	190	2	0	0	149	1	0	41	1	78	117	708
Bladder	urinary	endothelial	capillary endothelial cell	capillary cell (FABP5+ RBP7-)	91	89	2	0	0	45	1	0	44	1	84	133	709
Bladder	urinary	endothelial	capillary endothelial cell	capillary cell (FABP5+ RBP7lo)	37	37	0	0	0	0	0	0	37	0	85	138	710
Bladder	urinary	endothelial	capillary endothelial cell	capillary cell (FABP5+ RBP7+)	28	28	0	0	0	28	0	0	0	0	86	148	711
Bladder	urinary	endothelial	endothelial cell of lymphatic vessel	lymphatic cell (CCL21+)	39	38	1	0	0	2	0	0	36	1	92	166	712
Bladder	urinary	endothelial	vein endothelial cell	vein cell (LQ)	35	35	0	0	0	33	0	0	2	0	NA	NA	NA
Bladder	urinary	epithelial	bladder urothelial cell	basal urothelial cell	209	208	1	0	0	0	0	0	208	1	70	88	704
Bladder	urinary	epithelial	bladder urothelial cell	intermediate urothelial cell	102	102	0	0	0	0	0	0	102	0	71	89	705
Bladder	urinary	epithelial	bladder urothelial cell	luminal urothelial cell	56	56	0	0	0	0	0	0	56	0	72	90	706
Bladder	urinary	epithelial	bladder urothelial cell	urothelial cell	37	37	0	0	0	37	0	0	0	0	M2	NA	NA
Bladder	urinary	lymphoid	B cell	B cell	38	37	1	0	0	32	1	0	5	0	144	332	723
Bladder	urinary	lymphoid	plasma cell	plasma cell	13	12	1	0	0	9	1	0	3	0	147	356	724
Bladder	urinary	lymphoid	innate lymphoid cell	innate lymphoid cell	12	11	1	0	0	9	1	0	2	0	149	368	725
Bladder	urinary	lymphoid	CD4-positive, alpha-beta T cell	T cell (CD4+ CD8- CCL5-)	392	374	18	0	0	214	3	0	160	15	157	431	727
Bladder	urinary	lymphoid	lymphocyte	natural killer cell_T cell	69	64	5	0	0	41	1	0	23	4	H6	408	726
Bladder	urinary	myeloid	neutrophil	neutrophil	118	105	13	0	0	103	9	0	2	4	175	534	728
Bladder	urinary	myeloid	neutrophil	neutrophil (IL18BP+)	1165	1088	77	0	0	1088	77	0	0	0	178	554	729
Bladder	urinary	myeloid	basophil	basophil	12	12	0	0	0	3	0	0	9	0	179	569	730
Bladder	urinary	myeloid	monocyte	monocyte	404	373	31	0	0	373	31	0	0	0	182	592	731
Bladder	urinary	myeloid	macrophage	macrophage	465	416	49	0	0	60	2	0	356	47	184	621	732
Bladder	urinary	myeloid	conventional dendritic cell	conventional dendritic cell	23	23	0	0	0	0	0	0	23	0	211	671	733
Bladder	urinary	myeloid	plasmacytoid dendritic cell	plasmacytoid dendritic cell	5	5	0	0	0	2	0	0	3	0	212	681	734
Bladder	urinary	myeloid	dendritic cell	mature dendritic cell	15	14	1	0	0	8	1	0	6	0	213	690	735
Bladder	urinary	myeloid	dendritic cell	dendritic cell (FLT3+ IGSF6+)	11	11	0	0	0	1	0	0	10	0	214	700	736
Bladder	urinary	NA	NA	doublets_endothelial_immune	4	4	0	0	0	1	0	0	3	0	NA	NA	NA
Bladder	urinary	NA	NA	doublets_endothelial_stromal	32	32	0	0	0	11	0	0	21	0	NA	NA	NA
Bladder	urinary	NA	NA	doublets_epithelial_stromal	15	15	0	0	0	0	0	0	15	0	NA	NA	NA
Bladder	urinary	NA	NA	doublets_erythroid-megakaryocyte_lymphoid	3	3	0	0	0	3	0	0	0	0	NA	NA	NA
Bladder	urinary	NA	NA	doublets_erythroid-megakaryocyte_myeloid	4	4	0	0	0	4	0	0	0	0	NA	NA	NA
Bladder	urinary	NA	NA	doublets_erythroid-megakaryocyte_stromal	3	2	1	0	0	1	1	0	1	0	NA	NA	NA
Bladder	urinary	NA	NA	doublets_immune_stromal	54	53	1	0	0	34	0	0	19	1	NA	NA	NA
Bladder	urinary	NA	NA	doublets_lymphoid_myeloid	3	3	0	0	0	3	0	0	0	0	NA	NA	NA
Bladder	urinary	neural	myelinating Schwann cell	myelinating Schwann cell	5	5	0	0	0	0	0	0	5	0	248	750	737
Bladder	urinary	neural	non-myelinating Schwann cell	non-myelinating Schwann cell	27	27	0	0	0	0	0	0	27	0	249	761	738
Bladder	urinary	stromal	smooth muscle cell	smooth muscle cell	10	10	0	0	0	0	0	0	10	0	108	199	713
Bladder	urinary	stromal	vascular associated smooth muscle cell	vascular associated smooth muscle cell	429	410	19	0	0	194	16	0	216	3	109	216	714
Bladder	urinary	stromal	fibroblast	fibroblast	2487	2372	115	0	0	600	19	0	1772	96	111	235	715
Bladder	urinary	stromal	fibroblast	fibroblast (PTN+)	21	21	0	0	0	0	0	0	21	0	123	249	716
Bladder	urinary	stromal	fibroblast	fibroblast (ENPP2+)	52	50	2	0	0	0	0	0	50	2	126	252	717
Bladder	urinary	stromal	fibroblast	fibroblast (LY6H+)	83	81	2	0	0	0	0	0	81	2	127	253	718
Bladder	urinary	stromal	myofibroblast cell	myofibroblast	235	226	9	0	0	0	0	0	226	9	128	256	719
Bladder	urinary	stromal	pericyte cell	pericyte	41	41	0	0	0	38	0	0	3	0	130	271	720
Bladder	urinary	stromal	fat cell	adipocyte (UCP1lo)	6	5	1	0	0	5	1	0	0	0	133	285	721
Bladder	urinary	stromal	mesothelial cell	mesothelial cell	40	39	1	0	0	11	0	0	28	1	134	295	722
Bladder	urinary	stromal	fibroblast	fibroblast (LQ)	29	27	2	0	0	25	2	0	2	0	NA	NA	NA

## Sheet: Blood
tissue	tissue_system	compartment_v1	cell_ontology_class_v1	free_annotation_v1	nCells_10xSS2	nCells_10x	nCells_SS2	nCells_L1_10x	nCells_L1_SS2	nCells_L2_10x	nCells_L2_SS2	nCells_L3_10x	nCells_L4_10x	nCells_L4_SS2	dendrogram_annotation_number	order__compartment_freeannotation_tissue	order__tissue_compartment_freeannotation
Blood	circulatory	endothelial	capillary endothelial cell	capillary cell (FABP5- RBP7-)	20	4	16	4	0	0	16	0	0	0	83	126	301
Blood	circulatory	epithelial	epithelial cell	unknown_Blood_epithelial_G1 (PGAP1+)	11	0	11	0	0	0	11	0	0	0	16	16	300
Blood	circulatory	hematopoietic	hematopoietic precursor cell	hematopoietic precursor cell	83	81	2	80	2	0	0	1	0	0	169	471	310
Blood	circulatory	lymphoid	B cell	B cell	747	731	16	676	12	37	4	13	5	0	144	325	303
Blood	circulatory	lymphoid	plasma cell	plasma cell	21	20	1	1	0	3	1	14	2	0	147	348	304
Blood	circulatory	lymphoid	natural killer cell	natural killer cell	384	375	9	194	1	5	8	164	12	0	150	373	305
Blood	circulatory	lymphoid	mature NK T cell	natural killer T cell	9	8	1	4	0	0	1	1	3	0	155	391	306
Blood	circulatory	lymphoid	CD4-positive, alpha-beta T cell	T cell (CD4+ CD8- CCL5-)	1724	1695	29	1316	26	74	3	277	28	0	157	424	307
Blood	circulatory	lymphoid	CD4-positive, alpha-beta T cell	T cell (CD4+ CD8- CCL5- CCR10+)	139	139	0	137	0	0	0	2	0	0	158	433	308
Blood	circulatory	lymphoid	CD8-positive, alpha-beta T cell	T cell (CD4- CD8+ CCL5+)	172	156	16	69	1	24	15	51	12	0	160	442	309
Blood	circulatory	megakaryocyte-erythroid	megakaryocyte progenitor cell	megakaryocyte progenitor cell	100	100	0	100	0	0	0	0	0	0	170	478	311
Blood	circulatory	megakaryocyte-erythroid	platelet	platelet	119	117	2	115	2	2	0	0	0	0	171	480	312
Blood	circulatory	megakaryocyte-erythroid	erythroid progenitor cell	erythroid progenitor cell	11	11	0	11	0	0	0	0	0	0	172	486	313
Blood	circulatory	megakaryocyte-erythroid	erythroid lineage cell	erythroid lineage cell	130	125	5	121	2	4	3	0	0	0	173	499	314
Blood	circulatory	megakaryocyte-erythroid	erythroid lineage cell	erythroid lineage cell (PF)	25	25	0	25	0	0	0	0	0	0	174	508	315
Blood	circulatory	myeloid	neutrophil	neutrophil	12945	12537	408	6139	57	4232	351	2070	96	0	175	522	316
Blood	circulatory	myeloid	neutrophil	neutrophil (PF)	131	129	2	125	1	3	1	1	0	0	176	542	317
Blood	circulatory	myeloid	basophil	basophil	2	2	0	2	0	0	0	0	0	0	179	562	318
Blood	circulatory	myeloid	monocyte	monocyte	1332	1294	38	234	1	469	37	567	24	0	182	586	319
Blood	circulatory	myeloid	monocyte	monocyte (PF)	19	18	1	14	0	2	1	2	0	0	183	597	320
Blood	circulatory	myeloid	conventional dendritic cell	conventional dendritic cell	3	3	0	2	0	0	0	1	0	0	211	664	322
Blood	circulatory	myeloid	myeloid cell	macrophage_monocyte	45	33	12	1	0	20	12	12	0	0	H8	601	321
Blood	circulatory	NA	NA	doublets_erythroid-megakaryocyte	34	34	0	34	0	0	0	0	0	0	NA	NA	NA
Blood	circulatory	NA	NA	doublets_erythroid-megakaryocyte_lymphoid	626	626	0	588	0	1	0	24	13	0	NA	NA	NA
Blood	circulatory	NA	NA	doublets_erythroid-megakaryocyte_myeloid	2417	2402	15	2199	10	67	5	120	16	0	NA	NA	NA
Blood	circulatory	NA	NA	doublets_lymphoid	39	39	0	39	0	0	0	0	0	0	NA	NA	NA
Blood	circulatory	NA	NA	doublets_lymphoid_myeloid	678	675	3	611	0	12	3	51	1	0	NA	NA	NA
Blood	circulatory	NA	NA	doublets_myeloid	97	93	4	19	0	43	4	31	0	0	NA	NA	NA
Blood	circulatory	stromal	mesothelial cell	mesothelial cell	4	4	0	0	0	1	0	3	0	0	134	286	302

## Sheet: Bone
tissue	tissue_system	compartment_v1	cell_ontology_class_v1	free_annotation_v1	nCells_10xSS2	nCells_10x	nCells_SS2	nCells_L1_10x	nCells_L1_SS2	nCells_L2_10x	nCells_L2_SS2	nCells_L3_10x	nCells_L4_10x	nCells_L4_SS2	dendrogram_annotation_number	order__compartment_freeannotation_tissue	order__tissue_compartment_freeannotation
Bone	musculoskeletal	endothelial	capillary endothelial cell	capillary cell (FABP5+ RBP7+)	7	7	0	0	0	0	0	0	7	0	86	141	231
Bone	musculoskeletal	endothelial	endothelial cell of sinusoid	sinusoid cell (MAFB+)	20	20	0	0	0	2	0	0	18	0	89	155	232
Bone	musculoskeletal	endothelial	endothelial cell	endothelial cell	28	28	0	0	0	13	0	0	15	0	M3	NA	NA
Bone	musculoskeletal	endothelial	endothelial cell of lymphatic vessel	lymphatic cell	1	1	0	0	0	1	0	0	0	0	M4	NA	NA
Bone	musculoskeletal	hematopoietic	hematopoietic precursor cell	hematopoietic precursor cell	133	122	11	0	0	67	0	0	55	11	169	469	249
Bone	musculoskeletal	lymphoid	B cell	B cell	134	113	21	0	0	2	0	0	111	21	144	323	242
Bone	musculoskeletal	lymphoid	B cell	B cell (PF)	22	18	4	0	0	0	0	0	18	4	145	336	243
Bone	musculoskeletal	lymphoid	plasma cell	plasma cell	610	546	64	0	0	387	0	0	159	64	147	346	244
Bone	musculoskeletal	lymphoid	mature NK T cell	natural killer T cell	26	22	4	0	0	1	0	0	21	4	155	389	245
Bone	musculoskeletal	lymphoid	CD4-positive, alpha-beta T cell	T cell (CD4+ CD8- CCL5-)	142	105	37	0	0	4	0	0	101	37	157	422	247
Bone	musculoskeletal	lymphoid	CD8-positive, alpha-beta T cell	T cell (CD4- CD8+ CCL5+)	134	114	20	0	0	15	0	0	99	20	160	440	248
Bone	musculoskeletal	lymphoid	lymphocyte	natural killer cell_T cell (PF)	32	32	0	0	0	30	0	0	2	0	H7	411	246
Bone	musculoskeletal	megakaryocyte-erythroid	megakaryocyte progenitor cell	megakaryocyte progenitor cell	32	31	1	0	0	11	0	0	20	1	170	476	250
Bone	musculoskeletal	megakaryocyte-erythroid	erythroid progenitor cell	erythroid progenitor cell	522	498	24	0	0	325	0	0	173	24	172	484	251
Bone	musculoskeletal	megakaryocyte-erythroid	erythroid lineage cell	erythroid lineage cell	250	249	1	0	0	225	0	0	24	1	173	497	252
Bone	musculoskeletal	megakaryocyte-erythroid	erythroid lineage cell	erythroid lineage cell (PF)	772	761	11	0	0	493	0	0	268	11	174	506	253
Bone	musculoskeletal	myeloid	neutrophil	neutrophil	3043	2512	531	0	0	2042	0	0	470	531	175	520	254
Bone	musculoskeletal	myeloid	neutrophil	neutrophil (PF)	6692	6598	94	0	0	6523	0	0	75	94	176	540	255
Bone	musculoskeletal	myeloid	basophil	basophil	2	2	0	0	0	2	0	0	0	0	179	560	256
Bone	musculoskeletal	myeloid	granulocyte monocyte progenitor cell	granulocyte monocyte progenitor cell	225	212	13	0	0	182	0	0	30	13	181	576	257
Bone	musculoskeletal	myeloid	monocyte	monocyte	1048	919	129	0	0	585	0	0	334	129	182	584	258
Bone	musculoskeletal	myeloid	monocyte	monocyte (PF)	1033	996	37	0	0	899	0	0	97	37	183	595	259
Bone	musculoskeletal	myeloid	macrophage	macrophage (osteoclast)	100	80	20	0	0	66	0	0	14	20	187	630	261
Bone	musculoskeletal	myeloid	conventional dendritic cell	conventional dendritic cell	26	24	2	0	0	14	0	0	10	2	211	662	262
Bone	musculoskeletal	myeloid	plasmacytoid dendritic cell	plasmacytoid dendritic cell	28	25	3	0	0	2	0	0	23	3	212	673	263
Bone	musculoskeletal	myeloid	dendritic cell	dendritic cell (FLT3+ IGSF6+)	11	11	0	0	0	11	0	0	0	0	214	692	264
Bone	musculoskeletal	myeloid	myeloid cell	macrophage_monocyte (PF)	271	269	2	0	0	267	0	0	2	2	H9	608	260
Bone	musculoskeletal	NA	NA	doublets_endothelial_stromal	1	1	0	0	0	0	0	0	1	0	NA	NA	NA
Bone	musculoskeletal	NA	NA	doublets_erythroid-megakaryocyte_myeloid	104	104	0	0	0	102	0	0	2	0	NA	NA	NA
Bone	musculoskeletal	NA	NA	doublets_immune_stromal	6	6	0	0	0	5	0	0	1	0	NA	NA	NA
Bone	musculoskeletal	NA	NA	doublets_lymphoid_myeloid	49	49	0	0	0	34	0	0	15	0	NA	NA	NA
Bone	musculoskeletal	NA	NA	doublets_myeloid	109	106	3	0	0	104	0	0	2	3	NA	NA	NA
Bone	musculoskeletal	neural	myelinating Schwann cell	myelinating Schwann cell	4	4	0	0	0	0	0	0	4	0	248	747	265
Bone	musculoskeletal	neural	non-myelinating Schwann cell	non-myelinating Schwann cell	5	3	2	0	0	0	0	0	3	2	249	755	266
Bone	musculoskeletal	stromal	preosteoblast	osteo-CAR cell	11	10	1	0	0	0	0	0	10	1	95	173	233
Bone	musculoskeletal	stromal	osteoblast	osteoblast	52	52	0	0	0	24	0	0	28	0	96	175	234
Bone	musculoskeletal	stromal	chondrocyte	chondrocyte	108	107	1	0	0	0	0	0	107	1	97	177	235
Bone	musculoskeletal	stromal	tendon cell	tendon cell	3	3	0	0	0	0	0	0	3	0	98	182	236
Bone	musculoskeletal	stromal	vascular associated smooth muscle cell	vascular associated smooth muscle cell	38	38	0	0	0	5	0	0	33	0	109	207	237
Bone	musculoskeletal	stromal	fibroblast	fibroblast	20	17	3	0	0	4	0	0	13	3	111	223	238
Bone	musculoskeletal	stromal	fat cell	adipo-CAR cell	17	17	0	0	0	17	0	0	0	0	131	273	239
Bone	musculoskeletal	stromal	fat cell	adipocyte (UCP1lo)	9	9	0	0	0	8	0	0	1	0	133	281	240
Bone	musculoskeletal	stromal	stromal cell	unknown_Bone_stromal_G1 (NGFR+ TNNT2+)	11	10	1	0	0	0	0	0	10	1	141	312	241

## Sheet: Bone_marrow
tissue	tissue_system	compartment_v1	cell_ontology_class_v1	free_annotation_v1	nCells_10xSS2	nCells_10x	nCells_SS2	nCells_L1_10x	nCells_L1_SS2	nCells_L2_10x	nCells_L2_SS2	nCells_L3_10x	nCells_L4_10x	nCells_L4_SS2	dendrogram_annotation_number	order__compartment_freeannotation_tissue	order__tissue_compartment_freeannotation
Bone_marrow	circulatory	endothelial	endothelial cell of sinusoid	sinusoid cell (MAFB+)	17	16	1	0	0	1	1	3	12	0	89	156	268
Bone_marrow	circulatory	epithelial	type II pneumocyte	alveolar epithelial cell type 2	28	0	28	0	0	0	28	0	0	0	24	28	267
Bone_marrow	circulatory	hematopoietic	hematopoietic precursor cell	hematopoietic precursor cell	177	158	19	0	0	77	18	32	49	1	169	470	282
Bone_marrow	circulatory	lymphoid	B cell	B cell	203	141	62	0	0	40	60	57	44	2	144	324	273
Bone_marrow	circulatory	lymphoid	plasma cell	plasma cell	414	402	12	0	0	26	2	113	263	10	147	347	274
Bone_marrow	circulatory	lymphoid	plasma cell	plasma cell (PF)	9	9	0	0	0	0	0	4	5	0	148	359	275
Bone_marrow	circulatory	lymphoid	natural killer cell	natural killer cell	131	112	19	0	0	65	19	14	33	0	150	372	276
Bone_marrow	circulatory	lymphoid	mature NK T cell	natural killer T cell	90	79	11	0	0	30	10	5	44	1	155	390	277
Bone_marrow	circulatory	lymphoid	CD4-positive, alpha-beta T cell	T cell (CD4+ CD8- CCL5-)	589	460	129	0	0	252	123	43	165	6	157	423	279
Bone_marrow	circulatory	lymphoid	CD8-positive, alpha-beta T cell	T cell (CD4- CD8+ CCL5+)	392	301	91	0	0	183	87	24	94	4	160	441	280
Bone_marrow	circulatory	lymphoid	T cell	T cell (CD4+ CD8+ CCL5+)	82	82	0	0	0	9	0	27	46	0	162	455	281
Bone_marrow	circulatory	lymphoid	lymphocyte	natural killer cell_T cell (PF)	32	31	1	0	0	17	0	5	9	1	H7	412	278
Bone_marrow	circulatory	megakaryocyte-erythroid	megakaryocyte progenitor cell	megakaryocyte progenitor cell	44	43	1	0	0	24	0	4	15	1	170	477	283
Bone_marrow	circulatory	megakaryocyte-erythroid	erythroid progenitor cell	erythroid progenitor cell	919	871	48	0	0	498	41	3	370	7	172	485	284
Bone_marrow	circulatory	megakaryocyte-erythroid	erythroid lineage cell	erythroid lineage cell	1184	1015	169	0	0	268	123	0	747	46	173	498	285
Bone_marrow	circulatory	megakaryocyte-erythroid	erythroid lineage cell	erythroid lineage cell (PF)	3798	3686	112	0	0	461	60	0	3225	52	174	507	286
Bone_marrow	circulatory	myeloid	neutrophil	neutrophil	15375	14848	527	0	0	9776	365	2353	2719	162	175	521	287
Bone_marrow	circulatory	myeloid	neutrophil	neutrophil (PF)	6285	6167	118	0	0	4588	79	586	993	39	176	541	288
Bone_marrow	circulatory	myeloid	basophil	basophil	25	21	4	0	0	15	1	1	5	3	179	561	289
Bone_marrow	circulatory	myeloid	eosinophil	eosinophil	21	3	18	0	0	0	0	1	2	18	180	570	290
Bone_marrow	circulatory	myeloid	granulocyte monocyte progenitor cell	granulocyte monocyte progenitor cell	95	95	0	0	0	30	0	24	41	0	181	577	291
Bone_marrow	circulatory	myeloid	monocyte	monocyte	700	659	41	0	0	357	26	153	149	15	182	585	292
Bone_marrow	circulatory	myeloid	monocyte	monocyte (PF)	449	434	15	0	0	302	13	99	33	2	183	596	293
Bone_marrow	circulatory	myeloid	macrophage	macrophage	60	60	0	0	0	49	0	10	1	0	184	614	295
Bone_marrow	circulatory	myeloid	macrophage	macrophage (CD5L+)	45	42	3	0	0	1	0	8	33	3	203	651	296
Bone_marrow	circulatory	myeloid	conventional dendritic cell	conventional dendritic cell	16	16	0	0	0	7	0	4	5	0	211	663	297
Bone_marrow	circulatory	myeloid	plasmacytoid dendritic cell	plasmacytoid dendritic cell	67	63	4	0	0	22	4	14	27	0	212	674	298
Bone_marrow	circulatory	myeloid	dendritic cell	dendritic cell (FLT3+ IGSF6+)	36	36	0	0	0	16	0	20	0	0	214	693	299
Bone_marrow	circulatory	myeloid	myeloid cell	macrophage_monocyte (PF)	71	70	1	0	0	37	1	20	13	0	H9	609	294
Bone_marrow	circulatory	NA	NA	doublets_erythroid-megakaryocyte_lymphoid	486	485	1	0	0	26	0	0	459	1	NA	NA	NA
Bone_marrow	circulatory	NA	NA	doublets_erythroid-megakaryocyte_myeloid	2813	2811	2	0	0	588	1	11	2212	1	NA	NA	NA
Bone_marrow	circulatory	NA	NA	doublets_erythroid-megakaryocyte_stromal	11	11	0	0	0	0	0	0	11	0	NA	NA	NA
Bone_marrow	circulatory	NA	NA	doublets_immune_stromal	7	7	0	0	0	3	0	0	4	0	NA	NA	NA
Bone_marrow	circulatory	NA	NA	doublets_lymphoid	15	15	0	0	0	11	0	1	3	0	NA	NA	NA
Bone_marrow	circulatory	NA	NA	doublets_lymphoid_myeloid	851	851	0	0	0	707	0	16	128	0	NA	NA	NA
Bone_marrow	circulatory	NA	NA	doublets_myeloid	394	393	1	0	0	268	0	22	103	1	NA	NA	NA
Bone_marrow	circulatory	stromal	preosteoblast	osteo-CAR cell	19	19	0	0	0	0	0	2	17	0	95	174	269
Bone_marrow	circulatory	stromal	osteoblast	osteoblast	5	5	0	0	0	0	0	0	5	0	96	176	270
Bone_marrow	circulatory	stromal	fibroblast	fibroblast	3	3	0	0	0	1	0	1	1	0	111	224	271
Bone_marrow	circulatory	stromal	fat cell	adipo-CAR cell	1	1	0	0	0	1	0	0	0	0	131	274	272

## Sheet: Brain_cortex
tissue	tissue_system	compartment_v1	cell_ontology_class_v1	free_annotation_v1	nCells_10xSS2	nCells_10x	nCells_SS2	nCells_L1_10x	nCells_L1_SS2	nCells_L2_10x	nCells_L2_SS2	nCells_L3_10x	nCells_L4_10x	nCells_L4_SS2	dendrogram_annotation_number	order__compartment_freeannotation_tissue	order__tissue_compartment_freeannotation
Brain_cortex	nervous	endothelial	vein endothelial cell	vein cell	40	40	0	11	0	29	0	0	0	0	78	106	1
Brain_cortex	nervous	endothelial	capillary endothelial cell	capillary cell (FABP5- RBP7-)	781	721	60	398	17	284	43	0	39	0	83	123	2
Brain_cortex	nervous	lymphoid	B cell	B cell	4	4	0	0	0	2	0	0	2	0	144	317	6
Brain_cortex	nervous	lymphoid	lymphocyte	natural killer cell_T cell	18	18	0	13	0	0	0	0	5	0	H6	399	7
Brain_cortex	nervous	megakaryocyte-erythroid	erythroid lineage cell	erythroid lineage cell	8	8	0	3	0	4	0	0	1	0	173	490	8
Brain_cortex	nervous	megakaryocyte-erythroid	erythroid lineage cell	erythroid lineage cell (PF)	1	1	0	1	0	0	0	0	0	0	174	503	9
Brain_cortex	nervous	myeloid	neutrophil	neutrophil	97	88	9	31	1	57	8	0	0	0	175	512	10
Brain_cortex	nervous	myeloid	neutrophil	neutrophil (PF)	3	3	0	3	0	0	0	0	0	0	176	536	11
Brain_cortex	nervous	myeloid	macrophage	macrophage (microglial cell)	487	434	53	139	3	188	50	0	107	0	186	626	12
Brain_cortex	nervous	NA	NA	doublets_endothelial_erythroid-megakaryocyte	19	19	0	15	0	4	0	0	0	0	NA	NA	NA
Brain_cortex	nervous	NA	NA	doublets_endothelial_myeloid	15	14	1	10	0	4	1	0	0	0	NA	NA	NA
Brain_cortex	nervous	NA	NA	doublets_endothelial_stromal	106	104	2	69	0	28	2	0	7	0	NA	NA	NA
Brain_cortex	nervous	NA	NA	doublets_lymphoid_myeloid	9	9	0	1	0	5	0	0	3	0	NA	NA	NA
Brain_cortex	nervous	NA	NA	doublets_myeloid	36	35	1	2	0	33	1	0	0	0	NA	NA	NA
Brain_cortex	nervous	NA	cell	cell (LQ)	8	4	4	2	1	2	3	0	0	0	NA	NA	NA
Brain_cortex	nervous	neural	GABAergic neuron	GABAergic neuron (GRIK1+ MEIS2+ NECAB1-)	29	25	4	15	0	10	4	0	0	0	218	704	13
Brain_cortex	nervous	neural	GABAergic neuron	GABAergic neuron (GIRK1- MEIS2+ NECAB1+)	140	130	10	7	0	123	10	0	0	0	219	705	14
Brain_cortex	nervous	neural	GABAergic neuron	GABAergic neuron (GIRK1- MEIS2+ NECAB1-)	319	299	20	191	3	108	17	0	0	0	220	706	15
Brain_cortex	nervous	neural	GABAergic neuron	GABAergic neuron (PPP1R1B+)	27	19	8	7	0	12	8	0	0	0	221	707	16
Brain_cortex	nervous	neural	glutamatergic neuron	glutamatergic neuron (NPTX1+)	90	89	1	21	0	66	1	0	2	0	223	713	18
Brain_cortex	nervous	neural	astrocyte	astrocyte (LHX2+ SLC7A10-)	214	198	16	161	5	19	11	0	18	0	238	730	19
Brain_cortex	nervous	neural	oligodendrocyte precursor cell	oligodendrocyte precursor cell	161	156	5	150	2	6	3	0	0	0	242	734	20
Brain_cortex	nervous	neural	oligodendrocyte	oligodendrocyte	325	294	31	182	2	96	29	0	16	0	243	737	21
Brain_cortex	nervous	neural	ependymal cell	ependymal cell	81	72	9	30	1	20	8	0	22	0	244	740	22
Brain_cortex	nervous	neural	non-myelinating Schwann cell	non-myelinating Schwann cell	30	28	2	5	0	23	2	0	0	0	249	751	23
Brain_cortex	nervous	neural	neuron	neuron	47	24	23	5	0	19	23	0	0	0	H10	710	17
Brain_cortex	nervous	neural	GABAergic neuron	GABAergic neuron (LQ RBP1+)	41	41	0	12	0	28	0	0	1	0	NA	NA	NA
Brain_cortex	nervous	stromal	vascular associated smooth muscle cell	vascular associated smooth muscle cell	321	313	8	66	0	231	8	0	16	0	109	201	3
Brain_cortex	nervous	stromal	pericyte cell	pericyte	137	105	32	66	10	33	22	0	6	0	130	259	4
Brain_cortex	nervous	stromal	leptomeningeal cell	leptomeningeal cell	52	51	1	7	0	35	1	0	9	0	139	304	5

## Sheet: Brainstem
tissue	tissue_system	compartment_v1	cell_ontology_class_v1	free_annotation_v1	nCells_10xSS2	nCells_10x	nCells_SS2	nCells_L1_10x	nCells_L1_SS2	nCells_L2_10x	nCells_L2_SS2	nCells_L3_10x	nCells_L4_10x	nCells_L4_SS2	dendrogram_annotation_number	order__compartment_freeannotation_tissue	order__tissue_compartment_freeannotation
Brainstem	nervous	endothelial	vein endothelial cell	vein cell	6	6	0	0	0	6	0	0	0	0	78	107	24
Brainstem	nervous	endothelial	capillary endothelial cell	capillary cell (FABP5- RBP7-)	200	180	20	0	0	114	20	0	66	0	83	124	25
Brainstem	nervous	lymphoid	B cell	B cell	3	3	0	0	0	0	0	0	3	0	144	318	29
Brainstem	nervous	lymphoid	lymphocyte	natural killer cell_T cell	27	27	0	0	0	7	0	0	20	0	H6	400	30
Brainstem	nervous	megakaryocyte-erythroid	erythroid lineage cell	erythroid lineage cell	8	6	2	0	0	6	2	0	0	0	173	491	31
Brainstem	nervous	megakaryocyte-erythroid	erythroid lineage cell	erythroid lineage cell (PF)	2	2	0	0	0	0	0	0	2	0	174	504	32
Brainstem	nervous	myeloid	neutrophil	neutrophil	42	33	9	0	0	32	9	0	1	0	175	513	33
Brainstem	nervous	myeloid	macrophage	macrophage (microglial cell)	538	519	19	0	0	67	19	0	452	0	186	627	34
Brainstem	nervous	NA	NA	doublets_endothelial_erythroid-megakaryocyte	10	10	0	0	0	10	0	0	0	0	NA	NA	NA
Brainstem	nervous	NA	NA	doublets_endothelial_myeloid	1	1	0	0	0	1	0	0	0	0	NA	NA	NA
Brainstem	nervous	NA	NA	doublets_endothelial_stromal	65	65	0	0	0	29	0	0	36	0	NA	NA	NA
Brainstem	nervous	NA	NA	doublets_lymphoid_myeloid	40	39	1	0	0	3	1	0	36	0	NA	NA	NA
Brainstem	nervous	NA	NA	doublets_myeloid	10	5	5	0	0	5	5	0	0	0	NA	NA	NA
Brainstem	nervous	NA	cell	cell (LQ)	12	9	3	0	0	8	3	0	1	0	NA	NA	NA
Brainstem	nervous	neural	GABAergic neuron	GABAergic neuron (OTX2+)	36	30	6	0	0	28	6	0	2	0	222	709	35
Brainstem	nervous	neural	glutamatergic neuron	glutamatergic neuron (CBLN1+)	35	29	6	0	0	16	6	0	13	0	224	714	37
Brainstem	nervous	neural	glutamatergic neuron	glutamatergic neuron (NEFH+)	16	16	0	0	0	16	0	0	0	0	225	715	38
Brainstem	nervous	neural	glutamatergic neuron	glutamatergic neuron (ROM1+)	273	273	0	0	0	273	0	0	0	0	226	716	39
Brainstem	nervous	neural	astrocyte	astrocyte (LHX2- SLC7A10+)	171	162	9	0	0	63	9	0	99	0	239	731	40
Brainstem	nervous	neural	astrocyte	astrocyte (S100B+)	37	37	0	0	0	0	0	0	37	0	241	733	41
Brainstem	nervous	neural	oligodendrocyte precursor cell	oligodendrocyte precursor cell	55	53	2	0	0	2	2	0	51	0	242	735	42
Brainstem	nervous	neural	oligodendrocyte	oligodendrocyte	116	111	5	0	0	66	5	0	45	0	243	738	43
Brainstem	nervous	neural	ependymal cell	ependymal cell	156	151	5	0	0	98	5	0	53	0	244	741	44
Brainstem	nervous	neural	ependymal cell	ependymal cell (NPY+)	9	9	0	0	0	9	0	0	0	0	245	743	45
Brainstem	nervous	neural	choroid plexus epithelial cell	choroid plexus epithelial cell	75	75	0	0	0	2	0	0	73	0	246	744	46
Brainstem	nervous	neural	myelinating Schwann cell	myelinating Schwann cell	4	4	0	0	0	2	0	0	2	0	248	746	47
Brainstem	nervous	neural	non-myelinating Schwann cell	non-myelinating Schwann cell	1	1	0	0	0	1	0	0	0	0	249	752	48
Brainstem	nervous	neural	neuron	neuron	87	63	24	0	0	63	24	0	0	0	H10	711	36
Brainstem	nervous	stromal	vascular associated smooth muscle cell	vascular associated smooth muscle cell	139	134	5	0	0	86	5	0	48	0	109	202	26
Brainstem	nervous	stromal	pericyte cell	pericyte	60	51	9	0	0	28	9	0	23	0	130	260	27
Brainstem	nervous	stromal	leptomeningeal cell	leptomeningeal cell	14	13	1	0	0	7	1	0	6	0	139	305	28
Brainstem	nervous	stromal	stromal cell	stromal cell (LQ TTN+)	50	0	50	0	0	0	50	0	0	0	NA	NA	NA

## Sheet: Colon
tissue	tissue_system	compartment_v1	cell_ontology_class_v1	free_annotation_v1	nCells_10xSS2	nCells_10x	nCells_SS2	nCells_L1_10x	nCells_L1_SS2	nCells_L2_10x	nCells_L2_SS2	nCells_L3_10x	nCells_L4_10x	nCells_L4_SS2	dendrogram_annotation_number	order__compartment_freeannotation_tissue	order__tissue_compartment_freeannotation
Colon	gastrointestinal	epithelial	epithelial cell of large intestine	enterocyte progenitor cell	146	127	19	0	0	4	0	0	123	19	34	42	538
Colon	gastrointestinal	epithelial	enterocyte of epithelium of large intestine	enterocyte	802	633	169	0	0	380	0	0	253	169	35	44	539
Colon	gastrointestinal	epithelial	large intestine goblet cell	goblet cell	55	55	0	0	0	55	0	0	0	0	37	47	540
Colon	gastrointestinal	epithelial	intestinal enteroendocrine cell	enteroendocrine cell	26	23	3	0	0	21	0	0	2	3	39	52	542
Colon	gastrointestinal	epithelial	epithelial cell of large intestine	enterocyte_goblet cell	120	120	0	0	0	105	0	0	15	0	H2	50	541
Colon	gastrointestinal	lymphoid	CD8-positive, alpha-beta T cell	T cell (CD4- CD8+ CCL5+)	340	338	2	0	0	197	0	0	141	2	160	447	545
Colon	gastrointestinal	myeloid	neutrophil	neutrophil	1	1	0	0	0	1	0	0	0	0	175	530	546
Colon	gastrointestinal	myeloid	myeloid cell	macrophage_monocyte	5	5	0	0	0	3	0	0	2	0	H8	607	547
Colon	gastrointestinal	NA	NA	doublets_epithelial_erythroid-megakaryocyte	4	4	0	0	0	0	0	0	4	0	NA	NA	NA
Colon	gastrointestinal	stromal	fibroblast	fibroblast	6	6	0	0	0	4	0	0	2	0	111	232	543
Colon	gastrointestinal	stromal	mesothelial cell	mesothelial cell	55	54	1	0	0	47	0	0	7	1	134	292	544

## Sheet: Diaphragm
tissue	tissue_system	compartment_v1	cell_ontology_class_v1	free_annotation_v1	nCells_10xSS2	nCells_10x	nCells_SS2	nCells_L1_10x	nCells_L1_SS2	nCells_L2_10x	nCells_L2_SS2	nCells_L3_10x	nCells_L4_10x	nCells_L4_SS2	dendrogram_annotation_number	order__compartment_freeannotation_tissue	order__tissue_compartment_freeannotation
Diaphragm	musculoskeletal	endothelial	vein endothelial cell	vein cell	3	0	3	0	0	0	0	0	0	3	78	112	219
Diaphragm	musculoskeletal	endothelial	capillary endothelial cell	capillary cell (FABP5+ RBP7lo)	79	55	24	0	0	55	0	0	0	24	85	136	220
Diaphragm	musculoskeletal	endothelial	endothelial cell of lymphatic vessel	lymphatic cell	1	0	1	0	0	0	0	0	0	1	M4	NA	NA
Diaphragm	musculoskeletal	lymphoid	lymphocyte	natural killer cell_T cell	3	2	1	0	0	2	0	0	0	1	H6	402	226
Diaphragm	musculoskeletal	megakaryocyte-erythroid	erythroid lineage cell	erythroid lineage cell	1	1	0	0	0	1	0	0	0	0	173	496	227
Diaphragm	musculoskeletal	myeloid	neutrophil	neutrophil	8	8	0	0	0	8	0	0	0	0	175	519	228
Diaphragm	musculoskeletal	myeloid	basophil	basophil	2	0	2	0	0	0	0	0	0	2	179	559	229
Diaphragm	musculoskeletal	myeloid	macrophage	macrophage	11	2	9	0	0	2	0	0	0	9	184	613	230
Diaphragm	musculoskeletal	NA	NA	doublets_endothelial_stromal	5	2	3	0	0	2	0	0	0	3	NA	NA	NA
Diaphragm	musculoskeletal	stromal	tendon cell	tendon cell	11	0	11	0	0	0	0	0	0	11	98	181	221
Diaphragm	musculoskeletal	stromal	skeletal muscle satellite stem cell	skeletal muscle satellite stem cell	9	1	8	0	0	1	0	0	0	8	99	185	222
Diaphragm	musculoskeletal	stromal	fast muscle cell	fast muscle cell	5	0	5	0	0	0	0	0	0	5	101	189	223
Diaphragm	musculoskeletal	stromal	mesenchymal stem cell	fibroadipogenic progenitor cell	80	4	76	0	0	4	0	0	0	76	110	219	224
Diaphragm	musculoskeletal	stromal	pericyte cell	pericyte	13	3	10	0	0	3	0	0	0	10	130	264	225

[truncated: 18 more sheets: Eye_retina, Fat, Heart, Hypothalamus_Pituitary, Kidney, Limb_muscle, Liver, Lung, Mammary_gland, Pancreas, Skin, Small_intestine, Spleen, Testes, Thymus, Tongue, Trachea, Uterus]
