# Supplementary material for: A molecular cell atlas of mouse lemur, an emerging model primate
Source: Nature. 2025 Jul 30;644(8075):173–84. doi: 10.1038/s41586-025-09113-9 (PMC12328211; doi:10.1038/s41586-025-09113-9)
Supplement: Supplementary file 3 — Supplementary Tables 1–8. See Supplementary Information for Supplementary Table 9. [file 41586_2025_9113_MOESM3_ESM.zip › 2022-08-12359B-s3/2022-08-12359B-Table 3 Differentially expressed genes for each lemur molecular cell type.xlsx]

## Sheet: 3a DEG_atlas-wide
Brain_cortex__vein cell	Brain_cortex__vein cell	Brain_cortex__vein cell	Brain_cortex__capillary cell (FABP5- RBP7-)	Brain_cortex__capillary cell (FABP5- RBP7-)	Brain_cortex__capillary cell (FABP5- RBP7-)	Brain_cortex__vascular associated smooth muscle cell	Brain_cortex__vascular associated smooth muscle cell	Brain_cortex__vascular associated smooth muscle cell	Brain_cortex__pericyte	Brain_cortex__pericyte	Brain_cortex__pericyte	Brain_cortex__leptomeningeal cell	Brain_cortex__leptomeningeal cell	Brain_cortex__leptomeningeal cell	Brain_cortex__B cell	Brain_cortex__B cell	Brain_cortex__B cell	Brain_cortex__natural killer cell_T cell	Brain_cortex__natural killer cell_T cell	Brain_cortex__natural killer cell_T cell	Brain_cortex__erythroid lineage cell	Brain_cortex__erythroid lineage cell	Brain_cortex__erythroid lineage cell	Brain_cortex__erythroid lineage cell (PF)	Brain_cortex__erythroid lineage cell (PF)	Brain_cortex__erythroid lineage cell (PF)	Brain_cortex__neutrophil	Brain_cortex__neutrophil	Brain_cortex__neutrophil	Brain_cortex__neutrophil (PF)	Brain_cortex__neutrophil (PF)	Brain_cortex__neutrophil (PF)	Brain_cortex__macrophage (microglial cell)	Brain_cortex__macrophage (microglial cell)	Brain_cortex__macrophage (microglial cell)	Brain_cortex__GABAergic neuron (GRIK1+ MEIS2+ NECAB1-)	Brain_cortex__GABAergic neuron (GRIK1+ MEIS2+ NECAB1-)	Brain_cortex__GABAergic neuron (GRIK1+ MEIS2+ NECAB1-)	Brain_cortex__GABAergic neuron (GIRK1- MEIS2+ NECAB1+)	Brain_cortex__GABAergic neuron (GIRK1- MEIS2+ NECAB1+)	Brain_cortex__GABAergic neuron (GIRK1- MEIS2+ NECAB1+)	Brain_cortex__GABAergic neuron (GIRK1- MEIS2+ NECAB1-)	Brain_cortex__GABAergic neuron (GIRK1- MEIS2+ NECAB1-)	Brain_cortex__GABAergic neuron (GIRK1- MEIS2+ NECAB1-)	Brain_cortex__GABAergic neuron (PPP1R1B+)	Brain_cortex__GABAergic neuron (PPP1R1B+)	Brain_cortex__GABAergic neuron (PPP1R1B+)	Brain_cortex__neuron	Brain_cortex__neuron
gene	p-value	log2 fold-change	gene	p-value	log2 fold-change	gene	p-value	log2 fold-change	gene	p-value	log2 fold-change	gene	p-value	log2 fold-change	gene	p-value	log2 fold-change	gene	p-value	log2 fold-change	gene	p-value	log2 fold-change	gene	p-value	log2 fold-change	gene	p-value	log2 fold-change	gene	p-value	log2 fold-change	gene	p-value	log2 fold-change	gene	p-value	log2 fold-change	gene	p-value	log2 fold-change	gene	p-value	log2 fold-change	gene	p-value	log2 fold-change	gene	p-value
ACKR1	4.6795910742485257e-23	9.018321990966797	TSC22D1	0	5.522947788238525	MYH11	1.0232260860655222e-199	10.172	CALD1	2.6889222164001416e-63	6.799137592315674	FBLN1	4.9793732918246184e-24	6.338564395904541				RPL35A	1.7511286022529176e-08	3.9297735691070557	LOC105856255	0.017663472140810453	7.118740081787109				LOC105882354	3.1613611726035706e-45	5.516039848327637				ACY3	6.250389090240482e-264	10.200169563293457	MEIS2	1.7476814413147961e-13	8.448517799377441	BEX2	9.638107001454021e-79	6.763206958770752	SYT1	4.3695892913092364e-191	10.574044227600098	TMEM59L	1.9538429223770069e-10	9.378705978393555	LOC105861135	4.63686465069185e-13
BSG	8.171490631779443e-23	5.507397174835205	SELENOP	0	4.7052717208862305	DSTN	1.0232260860655222e-199	6.25847	ISYNA1	1.055146790505815e-59	6.792608737945557	OGN	1.2321872262440371e-23	7.449974536895752				RPS29	1.7511286022529176e-08	3.3645496368408203	LOC105856254	0.017663472140810453	11.209843635559082				LOC105881426	2.193731677403643e-44	5.2970781326293945				APOE	3.2301554454520056e-245	7.04087	LOC105861058	1.7476814413147961e-13	8.185463905334473	LOC105861058	1.0387973907356994e-77	8.894980430603027	SNAP25	1.4458738333794931e-189	9.777347564697266	PSD	1.9538429223770069e-10	10.181375503540039	LOC105861058	4.63686465069185e-13
LOC105866476	1.0890347877141086e-19	6.953348636627197	RAMP2	0	5.665701866149902	ACTA2	2.9032338415719826e-199	10.420351028442383	PPP1R14A	2.9563411698620385e-53	6.82153	LOC105864749	3.207290062404854e-23	4.207042217254639				LOC105872966	3.634068281021349e-08	3.2277321815490723	LOC105883507	0.017663472140810453	10.428786277770996				LOC105870251	9.347354672896392e-38	4.181979179382324				CST3	7.512767528368493e-226	4.229888439178467	GRIA2	7.612161121439514e-13	9.845394134521484	SNAP25	2.1118912826590307e-76	9.119104385375977	NDRG4	2.1898275517481204e-177	7.624475479125977	CAMK2B	1.9538429223770069e-10	10.411234855651855	SYT1	4.63686465069185e-13
LOC105866554	1.1228019827358924e-19	6.5690155029296875	CST3	0	3.681577682495117	TAGLN	8.95943564602769e-199	9.27905	CST3	1.7609288604877982e-52	4.438738822937012	PLAC9	3.582390412723789e-23	5.564123153686523				LOC105859117	4.413638656026091e-08	3.458139419555664	LOC105885797	0.033325831991597214	4.417346477508545				S100A12	1.753634094424636e-36	6.771981716156006				C1QA	3.871714641900201e-223	6.659162521362305	ATP1B1	7.612161121439514e-13	6.254424571990967	MEIS2	3.8524491712810183e-75	7.856942176818848	MEIS2	1.1772837710917297e-176	8.172609329223633	KCNA4	1.9538429223770069e-10	11.579340934753418	LOC105884179	2.7438057923167e-12
SLC2A1	1.1228019827358924e-19	7.22962	LOC105866554	0	7.774241924285889	CALD1	8.808078986559837e-198	7.256340503692627	LOC105862687	4.10347244092739e-51	8.899471282958984	PTGDS	3.5719823376374546e-22	9.882071495056152				LOC105861123	5.07778093098778e-08	3.6198320388793945							S100A8	2.430126866303201e-36	6.515181541442871				LOC105873604	2.818346963616556e-218	6.312138080596924	SNAP25	7.612161121439514e-13	8.935613632202148	STMN1	4.851616904115201e-74	5.410053253173828	BEX2	2.9198016587014816e-174	6.777894973754883	PPP1R1B	1.9538429223770069e-10	10.689245223999023	CELF4	2.7438057923167e-12
LOC105879971	1.3583700995977882e-17	7.033326625823975	RHOB	0	4.510957717895508	TPM1	1.448003626546172e-196	7.3098273277282715	SELENOP	1.6910749077209544e-48	5.051724433898926	CST3	4.756028837744922e-22	3.7400405406951904				LOC105870896	5.07778093098778e-08	3.883453369140625							PGLYRP1	7.156745883818944e-36	4.813499450683594				TREM2	2.073757697510115e-217	6.472837924957275	SYT1	7.612161121439514e-13	9.582776069641113	LOC105884179	8.53875371479159e-73	8.542555809020996	ATP1B1	4.9732737526177684e-173	6.228368759155273	LOC105857140	1.9538429223770069e-10	9.519511222839355	TMEM59L	2.7438057923167e-12
IL1R1	3.598290131988647e-17	6.347447395324707	BSG	0	6.466485023498535	TPM2	3.766217928186079e-195	9.615640640258789	AGRN	1.6910749077209544e-48	7.312318801879883	CD81	6.758831503591759e-22	4.083050727844238				LOC105862102	1.1410771322127657e-07	3.4373795986175537							LOC105872612	2.4927723695497326e-35	3.712446689605713				CSF1R	1.3179508614281534e-200	6.097051620483398	MAP2	7.612161121439514e-13	8.120255470275879	SCG5	3.319919565687814e-71	7.668159008026123	LOC105861058	6.87092058085348e-173	8.68448	ADGRB2	1.9538429223770069e-10	10.189099311828613	HAP1	2.7438057923167e-12
RAMP2	1.1728133947940802e-16	5.378898620605469	TIMP3	0	5.620312690734863	MYL9	1.3611833802924298e-192	9.085765838623047	SPARC	2.127641587687401e-47	5.564204692840576	AEBP1	2.838441370767201e-21	6.0907697677612305				RPL23A	1.1410771322127657e-07	2.395094633102417							ATP6V0C	1.3556928505869675e-34	3.101418972015381				CTSB	6.122391512386088e-197	3.8056633472442627	TSHZ1	8.383408387468382e-13	6.826261520385742	ATP1B1	4.379075740916269e-71	6.363431930541992	CKB	2.0328710806329123e-169	6.050432205200195	CAMKV	1.9538429223770069e-10	10.397005081176758	GRIA2	2.7438057923167e-12
IGFBP2	1.1728133947940802e-16	5.965844631195068	SLC2A1	0	7.400959491729736	C5H11orf96	1.2306194768633816e-191	7.536603927612305	EPAS1	2.431749464009822e-46	5.574423313140869	APP	4.683469319765225e-21	4.632618427276611				LOC105861367	1.8694574430205916e-07	4.175041198730469							MSRB1	2.704542111981412e-34	3.5088207721710205				LOC105870251	2.5338936768030864e-195	4.574350357055664	BEX2	1.2338752121525382e-12	6.582597255706787	CKB	1.4119360342688579e-68	5.694825172424316	PCSK1N	6.446486173744129e-168	7.9460649490356445	SYT1	1.971855532072666e-10	9.448159217834473	NCAM1	2.7997067583536168e-12
ADIRF	2.562814901540478e-16	4.879120826721191	LOC105866476	0	7.724654674530029	TNS1	9.416253791766036e-189	6.81765	HIGD1B	3.6286093267316226e-46	9.733126640319824	LOC105874518	1.0504120976622746e-20	3.803030490875244				LOC105881350	2.591172259865772e-07	3.1097536087036133							TNNI2	8.777225551779192e-34	4.0089497566223145				NPC2	5.655911750035643e-186	3.9202377796173096	CKB	1.8139869779103331e-12	6.044449806213379	TTC3	2.4332232621916116e-68	5.719447612762451	LOC105871879	9.028151846572293e-164	10.126978874206543	FAIM2	1.971855532072666e-10	8.014711380004883	UCHL1	2.7997067583536168e-12
ITM2A	2.562814901540478e-16	6.688687324523926	LOC105869125	0	6.937630653381348	PPP1R14A	1.7656999206756847e-186	7.651843070983887	LOC105861100	5.1396783198949685e-46	5.416121482849121	NBL1	1.2935490598466178e-20	5.053089141845703				LOC109731171	3.5114827715436007e-07	4.164590835571289							GPI	2.0644259662031254e-33	2.9212708473205566				TYROBP	3.623636488577107e-185	4.1627	RTN1	4.37640201560389e-12	9.535345077514648	CIRBP	5.367552060375505e-68	2.926220655441284	VAMP2	4.718192170524285e-162	5.735542297363281	RGS9	1.971855532072666e-10	9.203559875488281	NRXN1	2.7997067583536168e-12
C2H1orf64	8.55510077109814e-15	8.909235000610352	C2H1orf64	0	10.884093284606934	MUSTN1	1.7656999206756847e-186	6.778509140014648	MFGE8	4.6521452956409476e-43	4.81654	TIMP2	2.6928824102227352e-20	4.5176801681518555				LOC105872708	5.082635950983568e-07	3.062708616256714							VASP	5.053634280245552e-32	3.1684935092926025				C3	3.1400430544730006e-179	5.179473400115967	KCNIP2	4.37640201560389e-12	10.324650764465332	PCSK1N	5.560199902665074e-68	7.859652996063232	SYNPR	2.2835105357315747e-159	10.76877212524414	CA11	1.9915367654237267e-10	7.4865288734436035	BEX2	2.9759844750725643e-12
LOC105874393	1.051144263959526e-14	5.857303619384766	LOC105866553	0	7.660120964050293	CSRP1	1.7733623175321125e-185	5.789821147918701	RHOB	4.551891786105635e-40	4.559731483459473	CLU	2.517787840910927e-19	5.106048583984375				LOC105873215	5.082635950983568e-07	3.2837088108062744							LOC105859732	8.903116213876253e-32	2.0879297256469727				MEF2C	9.263383725028589e-175	4.657901763916016	SYNPR	4.37640201560389e-12	10.445168495178223	DPYSL2	3.178282572261479e-67	4.847393989562988	LOC105884179	3.005990891671483e-159	8.478249549865723	SNAP25	1.9915367654237267e-10	8.618992805480957	SCG5	2.9759844750725643e-12
RPS29	1.051144263959526e-14	2.477086305618286	LOC105874393	0	6.834324359893799	FLNA	2.503671702458648e-185	4.810709476470947	RGS5	1.295493882658469e-39	8.352839469909668	LOC105862687	2.517787840910927e-19	7.609489917755127				LOC105868017	6.474079200334213e-07	2.8774304389953613							LOC105862979	5.1385309428151076e-30	3.5882468223571777				RPS29	3.9567072658890493e-172	2.4931375980377197	ARPP21	4.37640201560389e-12	10.349684715270996	BEX4	3.900555087398688e-67	4.885963439941406	TTC3	2.8737604699146553e-155	5.221642971038818	ARF3	3.485964437235191e-10	5.3812	ATP1B1	2.9759844750725643e-12
CD82	2.116738535057082e-14	4.344414710998535	EPAS1	6.238524787991175e-302	5.185738563537598	SPARCL1	1.1747404815390693e-180	6.794569492340088	TXNIP	1.295493882658469e-39	3.260744333267212	LOC105863998	1.4339005455585306e-18	3.960306406021118				LOC105859379	7.066832774093254e-07	3.911975145339966							NEDD8	8.928803891034096e-30	2.613823413848877				FTL	6.0668337773556025e-168	2.6957781314849854	LOC105884179	7.042567311595443e-12	8.208910942077637	NAP1L3	1.171705565899032e-66	6.45501	CELF4	2.012277057276124e-149	9.01518	PLD3	5.499966576585785e-10	5.541173458099365	CLCN6	2.9759844750725643e-12
C3H15orf48	1.0152107721711115e-13	4.5739288330078125	POMP	3.894063896578924e-294	3.6616036891937256	TCAP	1.250465550188198e-178	8.985239028930664	NR2F1	5.325344540929205e-37	7.012709617614746	LOC105862535	3.60936498889973e-18	4.751280784606934				LOC105855707	7.334738271218975e-07	3.726672410964966							LOC105863814	3.1311894079902468e-28	1.7195978164672852				LGALS3BP	5.974434504321821e-164	5.1447272300720215	PCSK1N	8.681497706445704e-12	7.44232	LOC105871879	1.0902818590027e-65	9.58518	SCG5	1.4183127301684991e-146	6.936988353729248	HPCA	1.3484531467914328e-09	10.47734260559082	MAP1B	3.2927476220893404e-12
LOC105869125	2.610431057530511e-13	5.643420219421387	ESAM	3.281059079395467e-287	5.556466579437256	IGFBP7	1.9012161265004148e-178	6.353689670562744	LOC105862797	6.607319104089276e-37	8.660263061523438	ZIC2	9.075605468199884e-18	8.724908828735352				LOC105874223	8.045532294212717e-07	3.238680839538574							CEBPB	4.614811107474044e-28	3.3141212463378906				CTSZ	1.700435061752708e-160	3.7951536178588867	NDRG4	8.927833518731696e-12	6.379208087921143	TAGLN3	1.7820658564464768e-63	9.57135	NAP1L3	3.253819929348946e-142	6.175902366638184	GRIA3	1.3484531467914328e-09	9.563482284545898	NAP1L3	3.943033722023835e-12
FKBP1A	4.55364324434024e-13	2.377688407897949	ATP6V0E1	7.279749337134515e-268	2.554112195968628	PALLD	3.062201088943102e-178	7.2500104904174805	NBL1	1.0289726776118389e-36	4.940030097961426	NNAT	1.1490368098676047e-17	7.232346534729004				LOC105855632	1.6132834469387312e-06	3.1782641410827637							GAPDH	5.61163975535285e-28	2.4061906337738037				MEF2A	8.99999234850379e-154	4.462257385253906	LOC105871879	5.1881935935830293e-11	9.583189964294434	BEX3	1.6898777934122942e-62	6.001251697540283	NRXN3	6.539802608230871e-140	10.130416870117188	CPNE5	1.3484531467914328e-09	9.215073585510254	ANK2	5.248938696352287e-12
CSF3	5.052740294804425e-13	8.929804801940918	CLDN5	1.7899133936992676e-259	5.671968936920166	FXYD1	1.5504145255759659e-174	6.088673114776611	DCN	1.4841676346935042e-36	4.659356594085693	BGN	1.6642477685358602e-17	7.564688682556152				RPS21	1.9972126259049036e-06	2.177079200744629							C3H15orf48	7.909449775857508e-28	3.7474396228790283				LOC105859117	5.728703693234984e-151	2.4659926891326904	SCG5	1.1685832748265153e-10	7.033263206481934	HMGN3	4.721331603413091e-62	4.486978054046631	CXHXorf56	7.138904074027086e-140	5.003076076507568	TTC3	1.3484531467914328e-09	4.895766735076904	PRNP	1.2248639694968893e-11
ID3	6.412488692291604e-13	4.083003044128418	TCF4	1.5129273664025656e-254	4.357700824737549	MYLK	5.486098503605252e-173	7.243916988372803	LOC109731207	1.868071048681851e-36	4.303478717803955	PROS1	1.6642477685358602e-17	5.8997626304626465				LOC105872967	1.9972126259049036e-06	4.181090354919434							GLIPR2	1.2395040154911847e-27	3.014575958251953				LOC105872612	1.7490585095074355e-134	3.2118639945983887	PEBP1	1.4164661103406951e-10	3.450190305709839	GAD1	2.2249220497303936e-61	10.229419708251953	ATP2B1	1.536435030460061e-137	4.825606822967529	ATP2B1	1.3484531467914328e-09	5.130564212799072	CPLX1	1.4544158507615458e-11
SELE	6.412488692291604e-13	8.244891166687012	ID3	6.084125711252114e-253	4.106329917907715	SORBS2	6.85269791254244e-173	7.813629150390625	PDGFRB	2.1830106227901445e-36	7.2567901611328125	MXRA8	3.5842925756675865e-17	5.590143203735352				RPS28	2.027829181377461e-06	2.2918765544891357							LOC105855477	5.873994718846762e-27	3.8923869132995605				LTC4S	3.724209185938219e-130	6.208424091339111	NAP1L3	1.8338092897755084e-10	6.187557697296143	CELF4	5.117791534552703e-61	8.62141	NDUFA4	1.9371253999337384e-135	3.072755813598633	LZTS3	1.3484531467914328e-09	9.058466911315918	STMN3	1.4544158507615458e-11
VWF	7.302021278350749e-13	6.0128936767578125	TMSB10	8.261761719165209e-244	3.008948564529419	HSPB1	7.134090865040378e-172	5.436621189117432	TRPV2	6.561128876807532e-36	5.8411455154418945	ISLR	4.4091483879370313e-17	6.399249076843262				LOC105883773	2.027829181377461e-06	3.940169095993042							LCN2	5.873994718846762e-27	4.546727657318115				LOC105873878	3.6929896611097995e-129	2.8476293087005615	TTC3	4.883912662247627e-10	5.046379566192627	VAMP2	4.198430672790542e-60	5.254776954650879	GRIA2	3.570995627669586e-135	9.356376647949219	RAP1GAP	1.3484531467914328e-09	8.474007606506348	SNCB	1.4544158507615458e-11
DUSP23	7.427574801957833e-13	4.653664588928223	ADIRF	9.431418459626456e-240	4.048074245452881	MCAM	1.6453076262397995e-170	7.247877597808838	DPYSL2	9.169005391839638e-36	4.52453	CALD1	5.9156318722208e-17	4.39555				RPS27	2.027829181377461e-06	2.1400742530822754							S100A9	7.969306387379577e-27	5.9629				LGMN	6.179967420860959e-129	3.8993470668792725	LOC105868188	4.986947393914065e-10	9.209376335144043	NRXN1	4.22265435106592e-58	7.745309352874756	GAD1	1.390766776783683e-132	11.036347389221191	LOC105871879	1.3484531467914328e-09	10.104830741882324	TMEM145	1.5816110060100446e-11
ENG	9.551790481264672e-13	4.932646751403809	RPS29	6.778584014546369e-237	2.147594690322876	ADIRF	2.880139446269208e-169	5.634382247924805	LOC105866063	2.194067468352872e-35	7.260676860809326	LRP1	5.9156318722208e-17	4.014603137969971				LOC109729770	2.027829181377461e-06	2.769379138946533							LOC105868168	1.769008527792099e-26	2.6903271675109863				PLTP	6.370418612487121e-126	5.09999	MGAT4C	4.986947393914065e-10	9.613142013549805	MARCKS	6.276099847693705e-58	4.290420055389404	PCP4L1	5.305278289136876e-131	5.708696365356445	ABLIM2	1.3484531467914328e-09	8.635064125061035	SNAP25	1.848920528542921e-11
PLA2G4A	1.0447471683088766e-12	6.46043	PODXL	6.817514558171637e-237	5.721308708190918	DES	1.0576912251029663e-157	8.694334030151367	PHLDA1	4.7300320061277275e-35	6.057604789733887	S100A13	1.2803326396246974e-16	3.476935386657715				RPS24	2.027829181377461e-06	2.024937152862549							GNG10	1.9943365848773155e-26	2.756351947784424				CCL15	2.6275354666536932e-117	4.002252101898193	RELN	4.986947393914065e-10	9.231758117675781	CALB2	3.0627237072380906e-57	12.99970817565918	BEX4	5.265798034062234e-130	4.551108360290527	GRIA2	1.3484531467914328e-09	9.269831657409668	FAIM2	1.92311939770302e-11
POMP	1.0447471683088766e-12	3.176689386367798	LOC105879799	1.7548077445409156e-236	3.665419340133667	VIM	1.026253737791769e-152	4.140929698944092	MYO1B	2.0953467098643454e-34	7.015542030334473	NR2F1	5.575553171541745e-16	6.021426677703857				LOC105855056	2.8745291033350566e-06	3.2409780025482178							SRI	4.843466729267468e-26	3.234544038772583				LOC105862649	3.1034990221619804e-116	3.4857847690582275	MAP1A	7.303352676658375e-10	7.380324363708496	TCEAL7	4.2654567520117566e-57	7.464544773101807	HMGN3	1.7069187573390528e-129	4.165562629699707	UCHL1	1.4883390303190043e-09	8.002942085266113	DNM1	1.92311939770302e-11
LOC105866553	1.2327092333179867e-12	5.907095432281494	LOC105871594	1.8624680723437223e-236	3.919706106185913	LMOD1	9.820636945107255e-152	8.180476188659668	LOC105874070	1.2474510289235101e-32	4.011409759521484	SELENOM	7.208945560425234e-16	3.4994351863861084				RPL27A	3.757680547860574e-06	2.353221893310547							LCP1	5.401547900544382e-26	2.7521653175354004				ABCA8	8.970014979557144e-116	5.3982062339782715	CIRBP	7.685123463252483e-10	2.5030980110168457	FXYD6	1.3138236062224455e-55	4.9287028312683105	NRXN1	3.301228184804248e-129	7.342899322509766	SLC22A17	1.7190910823089404e-09	7.518302917480469	GPM6A	1.92311939770302e-11
LBP	3.2070368616965974e-12	5.699987888336182	ENG	6.0335888850857045e-232	4.743605136871338	ACTG2	8.879289850529307e-150	8.7428	PTGDS	6.430692066040138e-32	7.025503158569336	FGFR1	9.78768104407203e-16	4.848874092102051				RPLP2	4.319680274822205e-06	1.9723405838012695							SH3BGRL3	5.951366106872808e-26	2.0977494716644287				GPR34	1.5588889070557317e-115	6.723117828369141	NCAM1	7.685123463252483e-10	7.58838	TCF4	4.3196953453260256e-55	4.729609489440918	BEX3	5.375190833149508e-127	5.695194721221924	ARPP19	2.0021007568618947e-09	5.915966033935547	PCSK1N	1.92311939770302e-11
ABCB1	3.2240622723530758e-12	5.853063583374023	EGFL7	1.1969263047161324e-231	4.965875148773193	TINAGL1	2.5278448730944477e-148	4.951104164123535	ABCC9	1.4301207402700206e-31	8.730828285217285	APOE	3.545952371951728e-15	4.286815643310547				LOC105856937	5.458387116472115e-06	3.6848106384277344							RGS18	5.951366106872808e-26	3.195484161376953				SEC14L1	2.3116633308517403e-115	3.432870626449585	GPM6A	7.685123463252483e-10	7.257949352264404	ZEB2	7.921575119495635e-55	4.710094928741455	PBX1	6.066542082976317e-124	6.601470947265625	ENO2	2.0460495699033157e-09	6.812570571899414	SLC22A17	1.9848920826048734e-11
S100A13	4.102353899007706e-12	3.2560012340545654	LOC105870251	2.8669496040502278e-226	3.165508985519409	EFHD1	1.0134284639557975e-147	6.4093170166015625	NDUFA4L2	2.175379218300677e-31	5.353921890258789	APLP2	3.545952371951728e-15	3.096611738204956				RPS19	6.562932559709463e-06	2.437936305999756							GRINA	8.145581084417483e-26	2.8370003700256348				RNASET2	2.329141508470647e-109	2.8091981410980225	PSD3	8.020187031472966e-10	6.69983	CXHXorf56	1.111509338900867e-54	4.961900234222412	ANKS1B	1.2309410626307613e-122	9.186810493469238	DMTN	2.0460495699033157e-09	6.846480846405029	JARID2	4.088216123158883e-11
ESAM	5.13937917253187e-12	5.037530422210693	CD320	3.6087096565506257e-221	6.420085906982422	CRIP1	6.284876486955997e-145	3.912642478942871	IGF2	7.826119087229816e-31	7.003001689910889	ID3	5.2010958465626214e-15	3.4475817680358887				RPL38	6.562932559709463e-06	2.0464529991149902							CDKN2D	1.143370801688951e-25	3.0660197734832764				SAT1	7.510963288776285e-105	2.3020715713500977	SRP14	1.0958380720794385e-09	2.4746651649475098	LOC105868188	1.0096197670284336e-51	8.942192077636719	NCAM1	5.583232901955677e-122	7.419238567352295	SEPT5	2.3702975899728447e-09	6.877640724182129	ENO2	4.657048290097582e-11
RHOB	1.0597838626350601e-11	3.607851982116699	WFDC1	9.94052477318517e-220	5.587589263916016	MFGE8	9.493901146758003e-143	4.909759998321533	MBOAT2	5.4362591935407306e-30	7.031553268432617	PTN	7.205310660926476e-15	5.845202445983887				RPL34	6.562932559709463e-06	1.9812334775924683							S100A11	2.6248731740261324e-25	2.325160264968872				PGLYRP1	3.193571186882799e-104	3.589470624923706	HMGN3	1.151167715970823e-09	4.542284965515137	LOC105869496	1.0096197670284336e-51	4.734434127807617	LOC105859555	6.489848605509435e-121	6.691864013671875	PRKCB	3.166362343935653e-09	6.006094455718994	HMGN3	4.657048290097582e-11
CLDN5	1.0597838626350601e-11	5.639335632324219	LOC105859117	1.8558841411286992e-205	2.1600258350372314	VCL	2.4677279422281644e-142	5.079483985900879	AXL	2.780316610413063e-29	6.0944013595581055	GPX3	1.2194514036022736e-14	4.268462657928467				RPL22	6.999182868817837e-06	2.902330160140991							PFN1	4.326726075114089e-25	2.051778793334961				MSR1	6.002222741080917e-104	4.2868123054504395	VAMP2	3.4080901780580123e-09	5.167019844055176	RTN1	1.5616454423611616e-51	8.468798637390137	CIRBP	2.9991037184155663e-120	2.454937219619751	BAIAP2	3.166362343935653e-09	6.402152061462402	VAMP2	6.549377555459535e-11
CD200	1.2342851337034481e-11	6.116037368774414	ABCB1	2.7217475892535983e-199	4.937098503112793	RHOB	7.333661421460742e-139	4.313788890838623	PTH1R	1.7392705256705551e-28	6.230679512023926	NKD2	1.3586951539889763e-14	6.597577095031738				LOC105873878	8.059328456334448e-06	3.2847347259521484							TREM1	4.791148556369646e-25	3.1033668518066406				RGS10	6.409295619740167e-98	4.463257312774658	LOC105880436	4.441379877578677e-09	9.244257926940918	NCAM1	1.693223239284552e-51	7.243695259094238	TCEAL7	4.085337845479425e-120	7.238712787628174	HAP1	1.2315670765450514e-08	9.450960159301758	TMEM130	1.2516253645071797e-10
CD151	1.630751584903776e-11	3.6559760570526123	C15H10orf10	3.580005874071055e-196	5.414292335510254	MSRB3	7.31063433288831e-137	5.185492992401123	IGFBP7	1.0422645960662252e-27	5.3092122077941895	ZIC1	2.2458621096261088e-14	9.498369216918945				RPS15A	1.1040391035615749e-05	2.033067464828491							CDA	8.698265439295992e-25	3.1099257469177246				LOC105861123	1.8557692915515984e-96	2.0204124450683594	ZNF385D	5.024011084392346e-09	8.35008	SYBU	2.7514581239223e-51	7.783236980438232	SELENOM	7.425549270143257e-120	3.9730443954467773	PPP2R1A	1.2315670765450514e-08	4.228033542633057	RTN1	1.3074264202756522e-10
TSC22D1	2.010813667962367e-11	4.130800247192383	ACER2	1.1586846012228005e-194	5.620615005493164	KCNMB1	6.832826065275297e-136	8.519023895263672	SPARCL1	1.0422645960662252e-27	4.927901744842529	PCOLCE	3.590012386291728e-14	4.9197258949279785				LOC109729574	1.3748020753400854e-05	3.4374191761016846							MMP9	1.5344424230513385e-24	3.515110969543457				SELPLG	1.1077875409137623e-95	3.243135452270508	NDUFA4	6.088635084488028e-09	2.7964093685150146	SLC22A17	4.0542105676338976e-51	6.6877851486206055	MAP2	1.077766257250669e-119	6.893693447113037	SYT5	1.2315670765450514e-08	10.232657432556152	LOC105871879	1.3074264202756522e-10
EPAS1	2.282461782134645e-11	4.425609588623047	TACC1	1.4706471343734954e-191	3.657257556915283	S100A6	2.3781523433003552e-135	3.8553404808044434	PRKAR1A	1.1676039919210751e-27	3.5599722862243652	BSG	5.274350712643923e-14	2.5660512447357178				RPL12	1.4088051711001332e-05	2.187831163406372							LDHA	2.067383890401495e-24	2.3532485961914062				LAPTM5	1.9299977676593123e-94	2.5184319019317627	NDFIP1	8.8038080526502e-09	3.0010180473327637	GPM6A	4.5257167766357243e-51	6.704906940460205	CHCHD10	4.586996994132383e-117	2.8613550662994385	PLPPR2	1.2315670765450514e-08	9.920185089111328	LOC105885437	1.3353036608069844e-10
DOCK9	2.5152907290411842e-11	5.437533855438232	FKBP1A	7.956531046849418e-185	1.9986562728881836	SELENOM	6.949920134600036e-135	3.9909605979919434	LOC105867418	8.402996915884908e-27	1.9501794576644897	SERPING1	1.9022772525417769e-13	4.574231147766113				LOC105875739	2.1693945100511327e-05	3.977203369140625							SLC2A6	3.639852947155221e-24	3.1972439289093018				FCER1G	2.4296297180951947e-92	2.5692508220672607	LOC105859555	8.851777293483235e-09	6.465953350067139	CALM1	7.894673322245339e-50	2.6165335178375244	ARPP21	2.8548035574705417e-116	8.872282028198242	ARPP21	1.2315670765450514e-08	9.912384033203125	TAGLN3	1.335689057523704e-10
TMEM176A	2.5727411476592026e-11	3.5056488513946533	CD151	2.538315558513595e-179	3.38036	AKAP12	2.9824416248931716e-134	5.4202752113342285	FILIP1L	4.370946618048666e-26	5.7179436683654785	APOD	7.808809975994243e-13	5.860606670379639				RPL37	2.6157710036498137e-05	1.9109349250793457							LOC105862649	9.5317688312149e-24	3.1328492164611816				TMSB4X	1.1235821054694515e-91	1.7917962074279785	ANK3	1.2594052267270775e-08	6.067253589630127	SNCB	2.5205602565355568e-49	8.32325	RTN1	4.672545474965275e-115	8.5402	CELF5	1.2315670765450514e-08	10.058428764343262	NAP1L5	1.4136491560946426e-10
LOC105870251	3.9663326406072303e-11	2.907881736755371	SOX17	3.996407804136427e-172	5.95565	CBX6	6.952508335115808e-134	5.153079509735107	APP	1.573733456056094e-25	3.285068988800049	FOXC1	1.106559248885985e-12	5.754538536071777				LOC105885300	2.9210794429141493e-05	3.9175593852996826							ARPC5	3.973905313152493e-23	2.263301372528076				FKBP5	2.630096071712458e-91	2.9698410034179688	LOC105861628	3.217663060714512e-08	2.556527853012085	PFN2	1.420497833797153e-48	5.780417442321777	DYNC1I1	6.866474861866078e-115	9.730113983154297	GRIN1	1.2315670765450514e-08	10.869744300842285	SEZ6L2	1.4331821976930957e-10
LOC105859117	4.355512781082901e-11	2.1469478607177734	NOSTRIN	4.512521480621296e-171	5.478989601135254	PRKG1	1.6591314753300002e-133	7.061878204345703	TIMP3	1.2412240918533442e-24	3.7383692264556885	COL1A1	1.186360770756446e-12	4.98657				LOC105878074	4.4290896552570565e-05	2.4996225833892822							ARPC1B	4.203639427423111e-23	2.4169137477874756				AIF1	1.2060873324368089e-88	2.9112000465393066	SNCB	5.358528728077259e-08	7.940155506134033	DLX1	3.7610345218603646e-48	11.526350975036621	BTBD3	1.9159946368822418e-114	5.764851093292236	ANKS1B	1.2315670765450514e-08	9.313530921936035	AHI1	1.486242720375834e-10
NPDC1	4.355512781082901e-11	3.832186460494995	SEC14L1	7.025692069199072e-168	3.1350133419036865	NOTCH3	3.7985325225430715e-132	6.51587	LOC109729893	1.8250962928212672e-24	3.5698041915893555	LAMA2	1.2076033883525404e-12	5.777400970458984				LOC105880627	4.500708765778532e-05	2.8361144065856934							CSF3R	5.0979523459835306e-23	3.251814603805542				LIPA	1.0303213267954095e-83	3.905755043029785	BEX3	5.951587861762541e-08	4.829418659210205	NDFIP1	4.217652488608741e-48	3.1271779537200928	GPM6A	2.043279896926139e-114	6.661149501800537	PTPN5	1.2315670765450514e-08	12.34959602355957	TCEAL7	1.5575932940281892e-10
SOD2	4.56747162641521e-11	3.495222806930542	LOC105855677	9.342114228085351e-168	4.614920616149902	CRIM1	9.343559582960221e-132	5.323637008666992	TNFRSF21	3.862537513036974e-24	5.509754657745361	EID1	2.4318228251907403e-12	3.1650569438934326				RPL37A	4.850963847908007e-05	1.6267958879470825							TYROBP	1.3937657309779298e-22	3.5675647258758545				SELENOP	4.637499032464196e-83	2.9557912349700928	SERINC1	8.109495054261239e-08	4.582122325897217	SELENOM	8.312885808049547e-48	3.7937426567077637	SLC4A10	9.01565239071379e-114	9.599931716918945	SEZ6L2	1.2574172307665226e-08	8.429685592651367	MAP2	1.7088725351096278e-10
FAM110D	4.711013772292806e-11	6.566568374633789	LOC105883120	3.612818625195723e-164	3.308372735977173	RCAN2	5.192873771204895e-128	6.803182601928711	LAPTM4A	4.925377407303106e-24	2.618159294128418	CD151	2.682639950701399e-12	3.24319				LOC105885709	4.896982486023686e-05	2.741560220718384							LOC105860489	3.106574586144026e-22	3.4524624347686768				IFI30	5.289626604531389e-82	2.779451847076416	HNRNPDL	1.3246293379267022e-07	2.4048707485198975	MOCS2	1.5963148606278647e-47	3.5109071731567383	SLC22A17	5.69232960610144e-113	6.375983715057373	LMO3	1.2574172307665226e-08	8.44184	DNER	1.728370701077173e-10
ABCG2	5.0674710590082424e-11	6.295920372009277	DPYSL2	7.86419487645404e-163	3.317621946334839	CD151	4.983351825844849e-126	3.7343621253967285	TAGLN	3.1100936924213384e-23	4.933287143707275	FSTL1	3.3189940131099715e-12	4.644076347351074				RPL31	5.740733650310459e-05	1.9842684268951416							VIM	3.2826449717137723e-22	2.9269165992736816				FTH1	6.15553198330817e-82	1.899074912071228	RTN4	2.0061716059364841e-07	3.3951005935668945	UCHL1	1.955710247946784e-46	6.782126426696777	LOC109729832	6.677596873852212e-113	3.9573416709899902	DNM1	1.3049042851085133e-08	7.891342639923096	CLIP3	1.9925647924237964e-10
TIMP3	5.132702408741725e-11	4.171329975128174	ROBO4	1.0232366871355193e-161	5.636783123016357	LOC105871035	4.983351825844849e-126	7.659508228302002	SELENOM	4.751171594527428e-22	3.2566375732421875	SPARC	3.360813624528711e-12	3.725407361984253				LOC105863618	6.149344625331596e-05	2.555640459060669							S100P	9.09773383414179e-22	2.792219638824463				BHLHE41	6.033385703036864e-81	4.7159624099731445	FXYD6	2.2962803007683928e-07	4.261178970336914	PCDH7	2.196424404929655e-46	6.037303447723389	DPYSL2	1.2821713763173691e-111	4.101320266723633	LY6H	1.3049042851085133e-08	8.34759	PURA	2.346851625069443e-10
SELENOM	2.478084692142697e-10	3.0769317150115967	LOC105861539	3.2296895229424657e-159	5.6962995529174805	ITGB1	4.532801200217082e-124	3.6759	MCAM	5.134242893265389e-22	5.9629316329956055	MPZL2	3.360813624528711e-12	5.15243				LOC105869970	7.037977497868515e-05	2.1391353607177734							ALOX5AP	9.91981591632735e-22	3.1483066082000732				LOC109731171	1.9298090352396032e-80	2.4254534244537354	PCP4L1	2.742459902514855e-07	5.1394	CPNE6	3.732804528217505e-45	10.166905403137207	VDAC1	1.0965407332684088e-110	2.9112837314605713	GAD2	1.3049042851085133e-08	8.229351043701172	NDRG4	2.4607868583669203e-10
JAM2	2.627319410427703e-10	4.483903408050537	ABCG2	1.0230023179812837e-158	6.112448215484619	RASL11A	2.6297567802233998e-123	6.111323833465576	TSC22D1	1.4489591713681174e-20	3.228058338165283	BEX2	3.970853374958115e-12	3.779365062713623				RPS6	0.000153716	1.9365882873535156							LOC105876721	1.0857123771210206e-21	4.2022318840026855				ITM2B	2.6781948260532923e-79	1.4445416927337646	CAMK2B	3.289763722644097e-07	8.667441368103027	LOC105861135	6.542933640578272e-45	6.4967427253723145	LOC105861628	2.090255528333794e-110	2.5458390712738037	CYFIP2	1.3367610114910218e-08	4.435947895050049	TSPYL2	2.9281169988672787e-10
ECSCR	4.669430282909102e-10	5.171372890472412	CD82	3.904480735637714e-157	3.2289493083953857	RBPMS	4.0487612762683374e-123	5.4298176765441895	NOTCH3	3.84138872854539e-20	6.266548156738281	MARCH6	4.730877885666992e-12	3.395932197570801				RPL39	0.000243886	1.9115071296691895							PADI4	1.3532396858393849e-21	2.9348504543304443				CMTM7	4.79412987630913e-79	2.514738082885742	TAGLN3	3.309843817966716e-07	8.611043930053711	PEBP1	4.2063774298806484e-44	2.8741023540496826	LOC105861135	3.6394870984220017e-110	6.5270819664001465	NGEF	1.4458454554913492e-08	7.095202445983887	PGRMC1	3.125337239750132e-10
EGFL7	5.755781438075943e-10	4.718332290649414	ARL4A	1.9352289653052956e-152	3.0449564456939697	LOC105859117	5.735748315342289e-119	2.4673519134521484	FHL2	4.1360336833026806e-20	5.351388931274414	CLDN11	1.2853931963545922e-11	7.330413341522217				LOC105873222	0.000275183	5.572471618652344							ACTB	2.348424289205044e-21	1.8481647968292236				COL9A2	1.2860236064220633e-78	3.789600372314453	CLU	3.372378068795624e-07	4.0016303062438965	SRP14	1.7552674305979094e-43	2.12679	LOC105868188	1.229101345184376e-109	8.97383	MAP2	1.4668114581953273e-08	7.196008682250977	THY1	3.1630832092146016e-10
ATP6V0E1	8.684426346695011e-10	2.189030170440674	ADAMTS1	4.610613557110744e-151	4.759547233581543	SLC25A4	1.277871325419679e-116	4.258589744567871	LOC105870251	7.22357282319217e-20	2.5143394470214844	MSI2	1.330443178673417e-11	4.194982528686523				RPS11	0.000306364	1.7258093357086182							SPI1	6.5384100836729745e-21	2.667492389678955				LOC105878074	2.5084815836036753e-78	1.7668918371200562	GABARAPL2	3.448639794666823e-07	2.369589328765869	PSIP1	2.68935541794896e-43	3.7386367321014404	GNG4	3.8190676147869756e-109	10.069547653198242	LOC105861058	1.6705173112819612e-08	7.538617134094238	STXBP1	3.1674796702747195e-10
TMEM176B	1.0749094783217812e-09	3.129843235015869	GLUL	8.559924760189595e-151	2.714853286743164	CNN1	1.3329948852515294e-116	7.679787635803223	NNAT	8.42974735198606e-20	5.450520992279053	GSN	1.330443178673417e-11	3.2596967220306396				LOC105878361	0.000306364	3.659942150115967							COTL1	1.2306080940686128e-20	2.4787256717681885				CD68	1.0425722628782824e-77	2.5504608154296875	CXHXorf56	4.091600946180743e-07	4.732338905334473	PHF24	2.8027819844837684e-43	9.91364	ENO2	9.084842619735772e-108	6.21738	LOC105861135	1.6705173112819612e-08	7.560716152191162	PLD3	6.7277336316114e-10
MKL2	1.2176494148596841e-09	5.1950507164001465	RHOC	2.1401073822819237e-150	3.284221887588501	GOLGA6B	4.0866779430486066e-116	8.830270767211914	GJA4	6.708910037119478e-19	6.350733280181885	CFD	1.6037979698068078e-11	3.55226				LOC105863375	0.000360921	2.792559862136841							EFHD2	1.5680058792971673e-20	2.559697389602661				YWHAH	7.376919785910551e-77	2.8544788360595703	ENO2	7.50051557438869e-07	5.974708080291748	PGRMC1	2.85956812880639e-43	4.536452770233154	SNCB	9.4035057469326e-108	8.330233573913574	NDRG4	1.721546005826319e-08	6.701171398162842	TTC3	7.172521425757893e-10
OSMR	1.4559109977314978e-09	5.1417951583862305	ECM1	1.2686497895745653e-148	3.619992733001709	WFDC1	5.161211781823767e-116	5.482234477996826	MUSTN1	1.8593643568954945e-18	4.397834777832031	AU129-gr01	1.606814588458993e-11	2.3859362602233887				RPL30	0.000412425	1.7348144054412842							LOC105885709	1.9113356628515558e-20	2.2736923694610596				ABI3	1.0856365592538001e-76	4.1247429847717285	VDAC1	1.7826060056762192e-06	2.5007851123809814	DLX5	3.792892323369158e-43	8.981627464294434	NGRN	2.2674143887168433e-105	4.0964202880859375	PPP2R5B	1.9836517306419488e-08	6.402096748352051	BEX4	7.172521425757893e-10
CTGF	2.6331922036260202e-09	5.129836082458496	LOC105874070	1.1594325150424733e-143	2.9290192127227783	HSPB7	9.048985109791207e-116	7.655141830444336	INAFM1	2.7098623371786465e-18	5.69901	LGALS1	1.7855410455973274e-11	3.0918543338775635				RPS13	0.000532958	1.8662288188934326							PNKP	2.1903773953231838e-20	2.57172				FUCA1	3.0058500606196864e-75	2.503051996231079	ATP5G3	1.8587413323863646e-06	2.3942365646362305	MAP2	2.4715903366094358e-42	6.2752485275268555	ATP5G3	5.061378774016617e-105	2.696199655532837	CLCN6	1.9836517306419488e-08	6.610686302185059	CXHXorf56	7.671825602249119e-10
NFKBIA	6.7236878696195935e-09	2.4307620525360107	LOC105885709	1.8504059683277953e-141	2.083202600479126	SYNPO	8.706927619247566e-114	6.0792388916015625	IGFBP6	3.1911461177123288e-18	4.4695234298706055	ENPP6	1.7855410455973274e-11	6.190248966217041				TMSB10	0.000533446	2.7882816791534424							CST7	2.482070262144557e-20	2.937175750732422				TESC	2.154345570244895e-73	4.6428656578063965	GRIK1	2.176707348792555e-06	10.650142669677734	C17H16orf45	6.76248077726818e-42	7.964052200317383	PEBP1	2.265178094422253e-102	2.833420515060425	FOXP1	2.1061453059248556e-08	4.833891868591309	PNMAL2	9.473308148008243e-10
LOC105866477	7.323118466373441e-09	3.614459753036499	SPTBN1	4.935079175639294e-139	2.809340715408325	ZFHX3	1.7520632438805592e-113	4.687495231628418	UBB	9.01544974883119e-18	1.568443775177002	ADIRF	1.8436185135048675e-11	3.520155191421509				RPL35	0.000645272	1.7695300579071045							MXD1	2.5113061905775013e-20	3.1281893253326416				LOC105865511	2.2947982740611882e-73	4.3562469482421875	HSP90AA1	2.379810099311023e-06	2.778109073638916	NDUFA4	1.1495055865868234e-41	2.441134214401245	RTN4	1.9072502227099465e-101	3.36611	AGAP2	2.360375784570984e-08	6.209222316741943	LOC105873482	9.568526635308741e-10
FZD4	7.384270089789832e-09	5.185910224914551	LOC105855056	2.3307505214484053e-138	2.176846742630005	PRKCDBP	2.5580143707622512e-112	3.5774471759796143	SON	9.647177314334156e-18	1.6521375179290771	SLC13A4	3.4833527623282645e-11	10.172111511230469				LOC109731013	0.000691519	4.311962127685547							MCEMP1	2.6444498716065577e-20	2.825671434402466				LOC109729770	2.743031426796191e-73	1.5973024368286133	NRIP3	2.4833697658597983e-06	8.343331336975098	MEF2C	2.025355280260257e-41	4.103549957275391	LDHB	5.065041546935536e-101	5.037286281585693	CKB	2.5639759187741993e-08	6.393172740936279	NRXN3	1.0569503360926947e-09
ST6GAL1	8.244470083182444e-09	3.364607095718384	MGLL	2.0370727059813504e-136	3.47561	NR4A1	4.413208673993524e-112	4.4447736740112305	SPON1	2.8645915057907083e-17	6.759851932525635	C1S	3.818023987899282e-11	4.2078728675842285				LOC105874908	0.000693883	3.064896821975708							SRGN	2.6676087080132443e-20	2.6283323764801025				RNASE6	2.2044312852253554e-67	3.7903614044189453	LOC109730635	2.5707443367443744e-06	1.94399	SOX2	6.600897495327006e-41	7.909362316131592	STXBP1	2.0705645887010554e-98	5.6728386878967285	USP2	3.008090762043187e-08	5.924070358276367	ANKS1B	1.0630503405315477e-09
C2H1orf54	8.541335171592867e-09	4.408481597900391	S1PR1	2.3891616449068576e-136	4.46805	ACTN1	1.20226833618197e-111	3.5684707164764404	TBX3	5.5469408587602604e-17	4.422977924346924	NOVA1	4.9628571267124204e-11	5.426899433135986				LOC105878774	0.000853492	2.9973366260528564							LOC105855641	2.76083817254382e-20	2.809037923812866				LOC105861241	5.914731176269732e-67	3.5296525955200195	MOCS2	2.748440785188092e-06	3.1589298248291016	NFIB	9.260609218743218e-41	3.8428640365600586	CAMK2B	2.78170475027359e-97	8.80002	LOC105862535	3.7914804611629894e-08	5.546689987182617	CPE	1.0675020153253478e-09
ARL4A	1.1879678137208062e-08	3.1866230964660645	NPDC1	7.658066330883632e-135	3.159728527069092	FILIP1L	1.3706735291012952e-111	5.444913387298584	DSTN	8.71792383868191e-17	2.3252804279327393	ANXA5	5.2386972180604686e-11	2.618839740753174				LOC105861633	0.0009336	1.7692402601242065							BASP1	4.373526918228028e-20	3.2724404335021973				OGFRL1	2.433425584840833e-66	3.9411957263946533	CELF4	2.748440785188092e-06	7.509217739105225	LOC105885075	1.179994153183864e-40	4.212728023529053	MEF2A	4.68968051060531e-97	3.8369195461273193	THY1	3.829903539700762e-08	6.017170429229736	MOCS2	1.1986161327805228e-09
LOC105873878	3.426705627624438e-08	2.2960968017578125	BCAM	2.7274167527421494e-134	3.2164955139160156	CKB	3.460201888273328e-110	3.9796464443206787	MAP1LC3A	9.741838480242914e-17	2.273848056793213	CBX6	6.603704809149959e-11	3.667395830154419				LOC105879799	0.00100434	3.595177173614502							TMSB4X	1.2004576630218332e-19	1.8661900758743286				MARCKS	9.721315129163467e-66	2.8269262313842773	CLIP3	3.3577528768770433e-06	6.630748748779297	LOC105873482	1.5029541732830075e-40	4.392995357513428	CRABP1	6.523934583738098e-95	10.035433769226074	PPP3CA	3.829903539700762e-08	6.090069770812988	NRXN2	1.4483297766779392e-09
LOC105867540	3.6718356076889865e-08	3.2828359603881836	CSRP2	6.752535867043437e-134	4.591146945953369	RBPMS2	2.2635605892170787e-109	7.150755405426025	CD151	2.4749362206617964e-16	3.040339231491089	PFN2	7.458825966137839e-11	4.62017				LOC105873385	0.00118628	1.8281506299972534							LOC105882861	1.3655327470460066e-19	2.975210428237915				LOC105872708	1.7609142066870715e-65	1.650633692741394	NRXN1	3.628439128507039e-06	6.736155986785889	SYNPR	2.5045167173777387e-40	8.840265274047852	SNCA	1.9742657626395916e-94	5.707181453704834	CDK9	4.451048023947946e-08	5.507604122161865	DUSP26	2.084775984486527e-09
PTGS2	4.0715461474399796e-08	4.6598711013793945	FMO2	1.2226678582229933e-133	5.450017929077148	SYNM	7.678376857065518e-108	6.817849159240723	LPL	3.204698103916005e-16	4.722195148468018	LTBP4	8.437936843666091e-11	3.8942065238952637				LOC105857549	0.0014002	3.1269333362579346							C5AR1	1.9056549180012267e-19	3.1254851818084717				LOC105855056	4.3046042219813816e-63	1.9457107782363892	BLCAP	3.718176313682828e-06	4.476582050323486	CHCHD2	4.197700340599485e-40	1.7701359987258911	TAGLN3	1.5124962159595038e-93	8.719206809997559	BEX2	4.5209349844559313e-08	5.827561855316162	CADM3	2.084775984486527e-09
ITM2B	5.037131527674045e-08	1.7803456783294678	LOC109731171	5.890486387974968e-131	2.333319902420044	ISYNA1	1.2582733391309183e-106	4.377985000610352	ALDOA	4.14412881915625e-16	1.3871716260910034	TSC22D1	9.351500124603216e-11	3.1404001712799072				LOC105878078	0.00189948	2.491004705429077							LOC105879891	2.0052039394238575e-19	3.415311813354492				TMEM119	2.4751394285781015e-62	6.450919151306152	LOC105861135	4.7789628704291404e-06	6.319878101348877	SPON1	9.27563436475104e-40	7.231518268585205	MEF2C	2.0042661905628526e-92	4.148853778839111	PRNP	4.916044382214498e-08	5.362842559814453	EIF4A2	2.084775984486527e-09
S100A11	6.005807305505084e-08	2.162156105041504	MECOM	6.121449518572475e-129	5.178751468658447	SMTN	5.7303360341430025e-106	5.778483867645264	RGS4	1.3189604376288129e-15	7.644897937774658	MDK	9.398340070985189e-11	4.993031978607178				FAU	0.00236129	1.1514970064163208							GMFG	4.560189760598496e-19	2.3154072761535645				LOC105855632	5.685252373778302e-62	1.8557487726211548	YWHAE	4.7789628704291404e-06	2.539846658706665	NGRN	1.2402469943668808e-39	3.9595236778259277	CHCHD2	4.246281307239226e-92	1.847642183303833	AHI1	7.924380507072123e-08	4.708008289337158	PRKACB	2.5302331094004358e-09
HEG1	8.205731743791794e-08	4.602272033691406	LOC105869845	9.650765161243104e-129	7.072192668914795	PTMS	2.5431607980254274e-105	2.959001064300537	PON2	2.734179228478265e-15	3.076521396636963	TCF4	1.3001663128116314e-10	3.2847094535827637				RPL6	0.00263276	1.729339361190796							BCL2A1	7.16063888110578e-19	3.3015964031219482				FYB	8.204104773136224e-62	2.7916653156280518	ATP1A1	6.024552585120127e-06	3.20595	PRDX2	2.1451356543538896e-39	3.5144948959350586	HSP90AA1	5.152404934858022e-91	2.6391758918762207	ANO3	9.462058996646027e-08	9.941468238830566	DPYSL2	3.1132530640026994e-09
FCGRT	8.786600624291181e-08	3.1897573471069336	S100A6	1.1241901786242385e-128	2.3661513328552246	LAMC1	9.005501097023047e-103	4.25622	PLXDC2	3.531810606687911e-15	3.8588919639587402	ALCAM	1.3029406991536643e-10	5.125058174133301				RPL11	0.00263853	1.4470518827438354							FTL	8.681107976581603e-19	1.9966167211532593				LOC105883773	4.397754888073429e-60	2.3177945613861084	FHL1	6.024552585120127e-06	5.602715969085693	NOL4	2.850707403798486e-39	7.981257438659668	GABARAPL1	1.2723331842152417e-90	3.6028921604156494	ICAM5	9.462058996646027e-08	9.64432	MAP1LC3A	3.29794020413483e-09
LOC105867541	1.2589988622158013e-07	2.9051930904388428	NDFIP1	1.6518822712555281e-127	2.137907028198242	LOC105861100	1.5780412935708229e-102	3.7139198780059814	SLC30A10	4.734343718416427e-15	7.961935043334961	LOC109731207	1.326555876402095e-10	3.3056585788726807				LOC105879981	0.00310937	3.380336284637451							SNX10	8.981708756108198e-19	2.5331132411956787				LOC105861013	4.846629538834443e-59	2.4099769592285156	MAP1B	6.804697533002015e-06	5.502485275268555	EIF4A2	5.525334216707079e-39	2.7906479835510254	CLCN6	2.0152947267129534e-90	5.7549	RASD2	9.462058996646027e-08	10.323644638061523	BEX3	3.929432940296374e-09
LOC105878361	2.1633603926511665e-07	2.4537832736968994	ADGRF5	4.966412427501814e-127	4.19579	CSRP2	5.000166050737634e-102	4.9648895263671875	COL4A1	5.142485406895718e-15	4.810709476470947	GJB2	1.3699818899969505e-10	6.358493328094482				EEF1A1	0.00358596	2.2122392654418945							LYN	9.785473086696972e-19	2.481619119644165				LOC105855930	5.902081393832845e-57	2.9079296588897705	PPP1CB	7.487400772145836e-06	3.328244924545288	CHD9	7.145586868137014e-39	3.706340789794922	MDH1	1.8217636606118366e-89	3.088033676147461	CTXN1	9.590430897169796e-08	9.312871932983398	KIF1B	4.901921366738207e-09
SELENOP	2.8752680447455326e-07	2.802337646484375	CAV2	8.120736126703506e-127	3.402679443359375	TACC1	1.7042574716130837e-101	3.491619825363159	LAMA2	6.224746339442276e-15	5.764868259429932	LOC105874070	2.899190094508679e-10	2.973841428756714				RPL5	0.00358596	1.7187275886535645							LOC105883738	1.0614376602341868e-18	3.495299816131592				KCTD12	1.7526024153508232e-55	2.3387763500213623	LOC105885075	7.487400772145836e-06	4.183225631713867	LOC105878952	1.6610557520245752e-38	1.4419513940811157	OCIAD1	4.674823586840045e-87	2.9757134914398193	GABRB3	9.590430897169796e-08	9.334921836853027	LOC105869211	5.406957753982003e-09
LOC105874070	2.9914324880343256e-07	2.981886625289917	CD200	5.968504923289622e-126	5.2249603271484375	PDLIM3	3.416840091338484e-101	6.2184062004089355	LOC105881480	6.8396636600997015e-15	1.6875344514846802	LAPTM4A	2.981432673152439e-10	2.2422351837158203				LOC105861013	0.00358596	3.103501319885254							LOC105883741	1.1012525051408418e-18	3.3080952167510986				LAMP1	7.22632031825342e-55	1.9621007442474365	LRP1B	1.2026191728041854e-05	9.765939712524414	SRSF5	2.4001086722815075e-38	2.7876319885253906	STMN1	6.811617042356697e-87	3.557752847671509	WASF1	1.0169446138510116e-07	8.39595	RERE	6.339290732820639e-09
POLR2L	3.317452588801474e-07	2.012282371520996	ETS2	9.274065494211128e-126	2.9909327030181885	TIMP3	1.760376485547296e-100	3.6748697757720947	DAAM2	1.3097832103995762e-14	6.466055870056152	RARRES2	3.1700723743403273e-10	3.676367998123169				RPS15	0.0044777	1.3714649677276611							PCBP1	1.2507038862723188e-18	2.0803005695343018				SRGAP2	2.6402160638463673e-53	3.893439292907715	PNMAL2	1.207307066640397e-05	9.26264	PTMS	5.06662899769032e-38	2.9265947341918945	CALM1	2.5062926694103435e-86	2.37423	JPH4	1.0738157288761927e-07	8.081197738647461	TSPAN7	7.2075702325936485e-09
B2M	4.4544541416885003e-07	1.5320112705230713	TMCC3	9.492973059311047e-126	4.590150356292725	LOC105873158	2.255555823603335e-100	5.139353275299072	TCF4	5.78909245388284e-14	3.1776235103607178	SELENOP	3.1700723743403273e-10	2.6324174404144287				RPL24	0.00479203	1.4571025371551514							ITGB2	1.6209576102836942e-18	2.6302828788757324				FGL2	4.260722251575311e-53	3.3160629272460938	PLPPR4	1.207307066640397e-05	9.00396	NXPH1	3.2903184887509752e-37	11.401334762573242	CPNE6	3.0289207424589277e-86	10.189690589904785	STMN3	1.0880315774799042e-07	8.184536933898926	LOC105866939	7.419213379372316e-09
TCF4	4.942858215090845e-07	3.3412859439849854	LOC105856777	1.5583649233191587e-125	7.058837413787842	LOC105855056	8.42551643420216e-99	2.610877275466919	BCL2L1	9.314840873461362e-14	3.6205618381500244	GSTM3	3.208007568904131e-10	3.1435446739196777				IL32	0.00728397	2.755188226699829							NOTCH4	2.233060289941394e-18	2.3366219997406006				LOC105878774	1.980963951038201e-52	2.072261333465576	SLITRK5	1.207307066640397e-05	9.305086135864258	BLCAP	6.751819358628222e-37	4.390198707580566	FAM171B	6.274647477542986e-86	7.1171040534973145	CIT	1.1173450767367214e-07	7.391456127166748	LOC105869407	8.62776001646185e-09
TINAGL1	5.624117610853636e-07	3.573678970336914	CTGF	2.1431480520722215e-125	4.833432197570801	CSPG4	1.2841444749861164e-97	6.664464473724365	APLP2	9.954801945450658e-14	2.732703924179077	FIBIN	4.3327999782063027e-10	6.335840702056885				RPL29	0.00812724	1.7432585954666138							FPR1	3.987317101414428e-18	3.0390496253967285				EFHD2	4.927590804950916e-52	2.084998369216919	NGRN	1.2947321972516465e-05	3.7574918270111084	LOC105880436	8.12312758368158e-37	8.382508277893066	EIF4A2	7.506100142603627e-86	2.731222629547119	MAPK8IP2	1.1173450767367214e-07	7.46701	GAD1	8.62776001646185e-09
LOC109731171	5.624117610853636e-07	2.412447214126587	POLR2L	2.4604328717057594e-125	1.900275707244873	PPP1R12A	2.335778949221309e-97	3.1221659183502197	NID1	1.017301487067193e-13	4.9993	NPDC1	4.76479986718695e-10	2.878037929534912				RPL27	0.00847206	1.2410598993301392							AU129-gr02	4.703363412162263e-18	1.7791017293930054				LOC105885709	2.1026991539295594e-51	1.6745004653930664	LOC105885437	1.3138780499324126e-05	8.080221176147461	MLLT11	2.8923946154426284e-36	6.215902328491211	MAP1A	1.9057860404186355e-85	6.844290256500244	MAP1A	1.1173450767367214e-07	7.888033390045166	LOC105883785	8.94356135468586e-09
LMO2	6.98799100331984e-07	4.023286819458008	CRIP2	4.082624207740131e-124	2.955486297607422	NEXN	3.366223416962123e-96	6.873283386230469	FERMT2	8.472331337630566e-13	4.454624176025391	C2H1orf122	6.241625260155685e-10	3.4892404079437256				RPL18A	0.00931965	1.444029450416565							CSF2RA	8.292291634665543e-18	2.5180859565734863				LOC105855707	2.37839555252644e-51	1.8054898977279663	SLC25A4	1.3840159181649004e-05	3.757300615310669	CHCHD10	4.555872184287334e-36	2.374584913253784	LOC105885075	2.9671239352263916e-85	4.05476	AVP	1.1173450767367214e-07	7.663223743438721	SYNPR	8.94356135468586e-09
ID1	7.56256104899061e-07	3.131091356277466	DOCK9	7.014869517701448e-124	4.704616546630859	CPE	7.595147678458905e-95	4.988016128540039	LOC105878952	1.2250805961954628e-12	1.0516505241394043	TGFBR2	6.689621476187712e-10	2.9869110584259033				RPS3A	0.00938015	1.45872							TMEM154	1.2116814080813317e-17	2.7378995418548584				ASAH1	6.908480657010346e-51	2.3789660930633545	CHCHD2	1.3981711092988695e-05	1.7514903545379639	MARCKSL1	8.722566543238329e-36	4.486568927764893	MOCS2	6.134893612677689e-85	3.018123149871826	KALRN	1.1680716477293282e-07	7.528764724731445	LOC105868188	8.94356135468586e-09
PROS1	8.801212675753451e-07	4.308110237121582	LOC105879846	2.3512603492231695e-123	4.346080303192139	RHOC	1.1520968188549195e-94	3.378262758255005	OAZ2	1.6085559857220909e-12	2.7101876735687256	TPM1	7.067600381104226e-10	2.9025537967681885				LOC105867263	0.015452523026875385	2.7724757194519043							ADIPOR1	1.400118140162352e-17	2.2386081218719482				LOC105884431	7.809909886133387e-51	2.868966579437256	CLTB	1.594623444051423e-05	2.712301015853882	NECAB1	1.7291298383189532e-35	10.894253730773926	THY1	5.657416993976722e-84	4.526805877685547	CLIP3	1.203042632144609e-07	7.402511119842529	PLPPR2	8.94356135468586e-09
ROBO4	9.761999471829079e-07	4.9155	ST6GAL1	4.647008167723909e-123	3.150617837905884	LBH	1.3903929446775902e-94	3.9053139686584473	GJC1	4.866029975277353e-12	6.954362869262695	BEX3	7.220350871986793e-10	3.784022808074951				RPL36	0.017472184609956004	1.5399508476257324							LOC105877178	1.6736315125774657e-17	2.5749433040618896				LOC105863375	2.4187247275764968e-50	1.7375737428665161	FAM171B	1.626351462269058e-05	7.039501667022705	ZCCHC12	1.98275833868442e-35	9.82701	ATP1A1	1.463568923882395e-83	3.149796724319458	PCSK1N	1.219241202562258e-07	7.787153244018555	MYT1L	8.94356135468586e-09
KTN1	1.1627891156592664e-06	2.698352813720703	PELO	3.3318417810853903e-122	4.070858001708984	LMNA	6.03327108192807e-94	3.1094698905944824	CIRBP	7.486284945885945e-12	1.2466553449630737	TIMP1	7.966563525538775e-10	2.8152549266815186				LOC105883161	0.021566192254463993	3.1556150913238525							TSPO	1.761202532836965e-17	2.1974				CTSD	1.4001165888587112e-49	1.7777827978134155	SRRM2	1.807212118774079e-05	2.0655059814453125	LOC105872406	2.2820434174085036e-35	9.412875175476074	LOC105880436	3.391562125665074e-83	8.665133476257324	LOC105884179	1.2685524704692105e-07	7.8655	FGF12	8.94356135468586e-09
LOC105877903	1.1739220155161777e-06	2.2956745624542236	ESYT2	5.3971458231955374e-120	3.484910726547241	BCAM	1.4183523870481988e-91	3.5682754516601562	DLC1	1.2253334126676509e-11	4.405283451080322	UACA	8.673341182092141e-10	4.532609462738037				LOC105882401	0.0250419	3.936427116394043							UPP1	2.9183219888138476e-17	2.299211025238037				CTSC	4.029185103279945e-49	2.318199396133423	BEX4	1.8885393408400335e-05	3.842383623123169	GPM6B	2.485190202217796e-35	5.240984916687012	GAD2	3.815730780253649e-83	7.879921913146973	RCAN2	1.4770398001901726e-07	6.660887718200684	CELF5	8.94356135468586e-09
FMO3	1.1739220155161777e-06	6.716208457946777	RNF144B	1.0007490105408978e-119	3.6212778091430664	LOC105878074	1.4452280746346002e-91	2.1711156368255615	MAFF	1.6309968057588557e-11	3.3580398559570312	GABARAPL1	8.673341182092141e-10	2.755293846130371				RPL13A	0.0334682	1.4871102571487427							SAT1	4.490989579381188e-17	2.0497536659240723				CTSA	7.851523885621426e-49	2.7335307598114014	PRNP	2.2138529060623596e-05	4.449929237365723	LOC105860521	3.483600837374076e-35	5.105665683746338	SRP14	4.1339591784775986e-83	1.9939188957214355	GDI1	1.5022512742509936e-07	4.363385200500488	LOC105877148	8.956011665950923e-09
PLA1A	1.192282540082924e-06	6.60886	TM4SF1	1.5964720652395965e-119	3.3868744373321533	PDGFRB	2.7186070312326775e-90	5.805141448974609	ADAP2	1.792991057197093e-11	2.984466314315796	CEMIP	9.621746341039927e-10	8.853889465332031				RPLP1	0.034364332588998105	1.3994958400726318							ARPC2	4.660274887868115e-17	1.7793587446212769				LOC105857549	1.3123141542767508e-48	1.9870821237564087	STMN1	2.433482644978297e-05	3.382049322128296	NNAT	3.5564953823036867e-35	5.37374	SKP1	4.629779529543848e-83	2.641500234603882	GPM6A	1.5022512742509936e-07	6.84105	ANK3	8.977546351698453e-09
RNF144B	1.3653148075955346e-06	3.607957363128662	MAL	5.8388929346719704e-117	3.719386100769043	PARM1	3.380022113031167e-90	6.496924877166748	CD248	2.4321939491497302e-11	6.19915	C18H4orf48	1.0010344280263581e-09	2.8756892681121826				LOC105854887	0.0375585	2.7342617511749268							SLC16A3	8.609041759829835e-17	2.5220816135406494				LOC105861367	5.066748169467783e-48	1.9180694818496704	SLC22A17	2.4692441181223133e-05	6.043020725250244	NRIP3	9.430258435705187e-35	7.370810031890869	ATP1A3	6.046909245307597e-83	7.439260959625244	CAMTA1	1.5492826773768476e-07	4.374189376831055	KIF3C	9.374116661730496e-09
TPM1	1.4101559359470874e-06	3.0046632289886475	KTN1	4.373117296725225e-116	2.427253246307373	PPP1R12C	1.0198667063394344e-89	5.238982677459717	SOD1	3.2632685428996714e-11	1.6156907081604004	NFE2L1	1.001110122393298e-09	3.385747194290161				LOC105874071	0.038040009428518484	2.7715981006622314							RAC2	9.838170037166547e-17	2.2630436420440674				LOC105878361	2.0449380645385564e-47	2.07512	PBX1	2.5679414966822547e-05	6.016545295715332	SP8	1.0986152027151957e-34	11.049886703491211	HAP1	2.8405600701666166e-82	8.46901	NPDC1	1.567626660399978e-07	4.096695899963379	ARPP21	9.374116661730496e-09
LOC105885709	2.0228346229803428e-06	2.1776044368743896	LOC105861123	6.733283756860553e-116	1.6578028202056885	FBLIM1	4.094236622857694e-89	6.4181389808654785	APOLD1	3.412558360272403e-11	5.69437	HLF	1.1182853642712034e-09	4.092606067657471				LOC105861366	0.041746711990738074	1.196702241897583							AIF1	1.453396385865618e-16	2.478114366531372				LOC105878881	7.446010151703562e-46	5.590712547302246	CHCHD10	3.1444728002234484e-05	2.25096	LOC105870884	3.3247049197012795e-34	4.1455488204956055	LOC105871361	6.300063079677178e-82	2.8112945556640625	PDZD2	1.567626660399978e-07	6.433967113494873	SV2A	9.374116661730496e-09
VCAM1	2.3068592102949597e-06	5.593649387359619	TINAGL1	8.472243371173257e-116	3.473051071166992	TP53I11	7.833874895044035e-89	5.886836528778076	C5H11orf96	4.509462142972613e-11	4.113264083862305	LAMB2	1.3206442066571188e-09	4.478038311004639				LOC105856414	0.047599	2.8236539363861084							SOD2	1.55438555191191e-16	2.7757375240325928				DPYSL2	1.426583675011362e-45	2.4815077781677246	CNN3	3.272781433458141e-05	4.373220443725586	CADM2	3.6948339239674415e-34	7.829601287841797	SIPA1L1	6.826451502473155e-82	5.584056377410889	SCG5	1.567626660399978e-07	6.8980793952941895	CAMK2B	9.374116661730496e-09
LOC105862350	2.5784923691169538e-06	2.0458085536956787	VAMP3	2.1355332490186743e-115	2.3634886741638184	LOC105878771	1.186990475060819e-88	3.8434035778045654	SLC12A2	5.747708324129402e-11	4.508794784545898	MMP2	1.874105505686864e-09	4.036404132843018													NCF2	1.6349348858562176e-16	2.320026159286499				LOC105872966	3.7693020677634796e-45	1.3198866844177246	ATPIF1	3.393846173746482e-05	2.972557783126831	LOC105861628	6.633025352755828e-34	2.0425729751586914	PNISR	1.6822850055549882e-81	2.8651115894317627	GNG7	1.867439402051228e-07	6.127486228942871	VSNL1	9.374116661730496e-09
LOC105855056	3.859659904508763e-06	2.1075894832611084	FOSL2	1.225485745631831e-114	3.283961772918701	APP	2.323997576939484e-88	3.0067639350891113	ITM2B	6.006839265305212e-11	1.0804204940795898	RBP4	1.999101890086233e-09	3.272716999053955													SERPINB1	2.276546502117372e-16	2.4062325954437256				LRP1	4.705566389056707e-45	2.678917169570923	LOC105871361	3.50664512890595e-05	2.7560672760009766	LY6H	7.596373914953967e-34	7.207417964935303	NCDN	1.82827686491184e-81	7.64902	PDE2A	1.867439402051228e-07	5.973649978637695	LY6H	1.0635367288688147e-08
CD320	4.577318886698938e-06	5.091287612915039	CDC42EP5	5.003460842296886e-114	3.963413953781128	PCP4L1	4.519316608935112e-88	4.083837509155273	EVA1B	6.553738448508564e-11	4.415006160736084	LGALS3BP	1.999101890086233e-09	3.074455976486206													LAMP2	2.3707559989504945e-16	2.0740857124328613				MPEG1	1.8752381735198916e-44	3.712059497833252	SELENOM	4.182453667477961e-05	3.1291379928588867	PRNP	1.409602740417012e-33	4.431890487670898	CALM3	5.781796085677038e-80	2.2320141792297363	APLP1	1.9864952106976005e-07	5.843060493469238	SYP	1.0887013475315499e-08
LOC105879846	5.185429582319725e-06	3.9585886001586914	LOC105866560	1.3126593356147454e-112	4.497730255126953	C10H9orf3	2.440578827610202e-87	3.5766563415527344	COLEC12	6.905716170530276e-11	6.29006	RBP1	1.999101890086233e-09	4.307755470275879													TALDO1	4.961966741409906e-16	1.9821059703826904				UNC93B1	2.618438428680716e-44	2.645625352859497	LOC109729832	4.92388751081304e-05	3.330488920211792	ATXN7L3B	6.729081020388358e-33	2.973726511001587	MAP2K1	6.5497748918810964e-80	4.136951923370361	DKK3	2.0997230871265422e-07	6.140856742858887	SYT11	1.3464179250257606e-08
BIRC3	8.699408413891373e-06	3.2414486408233643	PTGES	3.6716369893274326e-112	3.726511240005493	CAV1	3.275884165249398e-87	3.7293074131011963	CHCHD10	7.811751266638285e-11	1.5160428285598755	PHLDB2	1.999101890086233e-09	4.843377113342285													EMB	5.268901911399367e-16	2.4557855129241943				GLUL	3.3182471571301764e-44	1.7140419483184814	SKP1	5.544654826390766e-05	2.4540064334869385	LOC105861109	3.4088149783161213e-32	7.012437343597412	LOC109730635	5.3864575869391566e-79	1.8101166486740112	PRKAR1B	2.1891309381018616e-07	6.132035732269287	PTPRN	1.37362195089984e-08
LOC105879799	8.728466760226905e-06	2.5732839107513428	EDN1	3.380407883416488e-110	5.709575653076172	HEYL	4.901873825428003e-87	6.623511791229248	TNS2	1.0029990451851405e-10	4.314403057098389	SERPINA5	2.0014394509532085e-09	5.260434627532959													ZYX	5.81057968333068e-16	2.175153970718384				SMAP2	5.804598424783215e-44	2.1679837703704834	PSIP1	6.082265232651152e-05	3.3847696781158447	TSPAN7	3.9425613582116086e-32	4.974602699279785	AK1	5.868958939531525e-79	4.484213829040527	MEIS2	2.560423555455224e-07	5.786281108856201	CLASP2	1.4122368496840828e-08
CLTB	1.0253250956562717e-05	1.8916243314743042	LOC105866477	2.165452747913278e-109	3.091130495071411	HCFC1R1	2.3770667425901805e-86	3.8253817558288574	ADGRF5	1.748090841144871e-10	3.827338218688965	NUDT4	2.3502514888184395e-09	3.1002862453460693													R3HDM4	6.278083397144729e-16	2.3824856281280518				CKB	8.033100612098808e-44	2.633977174758911	GABRB3	6.509906876091591e-05	9.047311782836914	LOC109729832	4.0630730126157096e-32	3.119642496109009	PCBP3	2.5897833177108456e-78	7.780370712280273	RGS14	2.698939683015885e-07	4.376064777374268	SGIP1	1.4122368496840828e-08
RND1	1.0585246991818733e-05	5.549340724945068	PAQR6	5.838923299051521e-109	4.823103904724121	MYL6	3.74883164170904e-86	1.8340418338775635	RHOC	2.1609606250289487e-10	2.8427300453186035	LAMC1	2.5070133893916926e-09	3.420092821121216													IL1R2	6.313770333402613e-16	2.3618457317352295				PTPN18	1.829924296127117e-43	2.0985424518585205	CALM1	7.120822673678493e-05	1.96041	NDRG4	4.41447924230744e-32	5.065140724182129	NRXN2	3.1966700950279803e-78	6.894573211669922	DBP	2.855850792547998e-07	4.24251	BLCAP	2.103139161451308e-08
TMSB10	1.7677172107141724e-05	1.9974745512008667	LOC105869688	9.273824075204382e-109	3.90786	ID3	1.293235135974042e-85	3.610041379928589	C19H5orf24	2.8188733963498333e-10	2.960584878921509	ZCCHC24	3.4994730726343696e-09	4.548724174499512													CFL1	9.814209002857772e-16	1.4409247636795044				LOC105878078	2.1177533602426957e-43	1.471958875656128	RGS4	7.892368384910411e-05	7.289218902587891	PNISR	5.395183918933196e-32	2.823265790939331	LOC109731319	9.97238119998627e-78	1.816396951675415	PPP1R9B	2.9724229824076287e-07	5.459055423736572	TSPAN3	2.4322790463016798e-08
TJP1	1.880864718513915e-05	3.939629316329956	LOC105872708	5.1405878094283504e-107	1.615389108657837	LOC105872708	1.4860390370082694e-85	2.152493476867676	LOC105878652	3.008962819885309e-10	2.271474599838257	DSTN	3.834474620779282e-09	2.1299819946289062													C2H1orf162	1.6460865547183095e-15	2.7666895389556885				LOC105876248	6.645964244441603e-43	2.1143250465393066	LOC105862535	7.93082999645746e-05	4.622495651245117	ARGLU1	1.7089732643828467e-31	2.567484140396118	PRNP	7.249580411066705e-77	4.354341506958008	CPE	3.262841801763321e-07	5.658095836639404	DMTN	2.4322790463016798e-08
SERPINE1	2.1362729110378565e-05	5.0656819343566895	PLA1A	1.7439890191841278e-106	6.558635711669922	TM4SF1	2.130284274704347e-85	3.7588398456573486	LRP1	3.0206913248290066e-10	2.8900415897369385	FOXD1	5.423986589198372e-09	7.194764614105225													LOC105860766	4.1127923066265475e-15	2.6675050258636475				RPL35A	2.6994146745616957e-42	1.3330750465393066	RPS29	8.872289024838927e-05	1.7381784915924072	SON	1.7216222715422819e-31	1.8510431051254272	CELF5	5.838799625670216e-76	9.129908561706543	NNAT	3.262841801763321e-07	5.810248851776123	B4GAT1	2.4587188028422585e-08
CST3	2.3337009385356743e-05	1.8855372667312622	TJP1	3.7406561985735545e-106	3.9949843883514404	MAP1LC3A	9.565775956208812e-85	2.391230344772339	FOXS1	3.994461626298842e-10	5.9187140464782715	IGFBP6	5.423986589198372e-09	4.189681529998779													LOC105877172	4.985616392076156e-15	2.727802276611328				MAFB	4.8371583092776545e-42	3.1240663528442383	ZEB2	8.99332231260502e-05	3.6832709312438965	TMEM59L	1.929639331221595e-31	7.219639778137207	SERINC1	1.31817289852549e-75	3.967092275619507	GRINA	3.544494032637009e-07	3.489326000213623	RBFOX2	2.6178774746005544e-08
LOC105861367	2.350058535390606e-05	2.0579018592834473	NFKBIA	7.57715190605166e-106	1.9208519458770752	RRAD	1.1808233454853145e-84	5.926034450531006	CYSTM1	4.210121474045954e-10	2.747220516204834	PRKAR1A	5.9697855519066945e-09	2.4901621341705322													HMOX1	7.73477376715944e-15	2.4891724586486816				OLFML3	7.421584180968837e-42	4.909796237945557	FAIM2	0.000103692	6.326204299926758	TSPAN3	2.187304775427346e-31	3.3613131046295166	SV2A	2.229163836974474e-75	7.9496917724609375	KCTD17	3.570951594335006e-07	5.176814079284668	ATP6V0E2	2.867923978969347e-08
FOSL2	2.4634677781183353e-05	3.1024105548858643	HEG1	1.851634952825005e-105	4.2317118644714355	PAM	2.2514900229105017e-84	4.347659587860107	KLF9	5.774626471350329e-10	2.764617443084717	BMP5	6.524932478409783e-09	6.869440078735352													LOC105879083	1.3990169022712812e-14	2.7987160682678223				RPL39	1.84281189358792e-41	1.1007211208343506	TCF4	0.000115057	3.658025026321411	LOC105871361	4.705637954503437e-31	2.644895315170288	PCP4	1.0168024108794238e-74	7.661224842071533	NAP1L3	3.723638541916396e-07	5.404548645019531	LANCL1	4.488002489943234e-08
CGNL1	2.5058411451257003e-05	4.412294864654541	LOC109730635	4.5139391285347145e-104	1.3253552913665771	RPS29	5.2054024301386444e-83	1.9125179052352905	LHFP	5.915830748141997e-10	4.376826286315918	HES1	6.574012893210091e-09	3.0190703868865967													KCTD12	2.129416908573957e-14	2.2977256774902344				QKI	4.963450059221049e-41	2.321610927581787	NOVA1	0.000123612	6.00225	PTPRD	1.1274602971350754e-30	5.667730808258057	TMEM59L	1.186382031932949e-74	7.332108020782471	NPTN	4.1559385935712047e-07	5.1596598625183105	DDX24	5.0126235118530807e-08
NOSTRIN	2.6235449079941083e-05	4.4124	PALMD	1.7498511470083025e-103	4.309268474578857	GSN	1.2017804219553696e-82	2.71963	BEX2	7.84382840108532e-10	3.337261915206909	LBP	7.896647720003e-09	4.324886322021484													LOC105869393	4.41696261626691e-14	2.5808849334716797				VSIG4	5.082156418249391e-41	3.8391764163970947	R3HDM1	0.000141646	5.9580464363098145	NUCKS1	1.7928978883949837e-30	2.723344087600708	PRDX2	3.0709987444560003e-74	2.9746737480163574	DPY19L3	4.257806157393703e-07	5.052707672119141	SHANK1	6.520049035001799e-08
FAM174A	2.701708071365654e-05	3.064634084701538	MKL2	2.6403134527682955e-100	4.613798141479492	PPP1CB	1.8866058169602142e-82	2.7845237255096436	CTBP2	1.078780219230398e-09	3.1485135555267334	SFRP1	9.46131971022883e-09	4.859368801116943													HCST	4.828684122294065e-14	2.029737949371338				LY86	1.6377011423919014e-40	3.9481189250946045	CHD9	0.000146071	3.418689250946045	SRRM2	2.146136362653769e-30	2.004019260406494	NOVA1	3.5588263597379096e-74	5.8895745277404785	DPYSL2	4.4825936057934235e-07	3.968864917755127	GABRB2	6.56576409433782e-08
SEC61G	2.7398555996213846e-05	1.449242353439331	GADD45B	4.1411597744393086e-97	2.5207791328430176	LOC105856937	3.81089333380971e-82	2.503908395767212	LOC105882024	1.2271161942210958e-09	2.52881	SPARCL1	1.1264478767973692e-08	3.843367099761963													SUB1	4.9273977458490683e-14	2.1559677124023438				LOC105865993	1.83125495258424e-40	2.283179759979248	AKAP9	0.000167244	2.8451039791107178	SNCA	2.2524177829874255e-30	4.926238536834717	PNMAL2	6.99810032936657e-73	9.26914	CBX6	5.295845771423706e-07	5.026615142822266	NAT16	7.126455184999916e-08
BCAM	2.8147050017396075e-05	3.0109004974365234	MUSTN1	9.886059813132895e-97	3.440298318862915	FOXC1	1.148494104839933e-80	5.671205043792725	POMP	1.2454824980367167e-09	2.115414619445801	DST	1.2641358253611685e-08	2.5115365982055664													FGR	6.628000758596517e-14	2.1590654850006104				SPOCK2	1.83125495258424e-40	2.322342872619629	PTOV1	0.000179168	3.8688342571258545	RTN4	3.862943968276851e-30	2.7613861560821533	SRRM2	1.0675245337728418e-72	1.9884105920791626	CCDC88C	5.664719156242345e-07	4.921832084655762	PSD	7.473253464506284e-08
RPS6	2.971351829245697e-05	1.3899047374725342	LOC105882989	6.661084560822206e-96	4.692694664001465	CNN3	1.4497154894389197e-80	3.509174108505249	CDK2AP2	1.3365255857596068e-09	2.502150058746338	SERINC1	1.319503310791137e-08	3.079819679260254													HMGB2	6.639605960339407e-14	2.1518797874450684				APLP2	1.4151801168820869e-39	2.0810842514038086	CLCN6	0.000181924	5.308548450469971	STMN3	5.914443892343984e-30	7.143216133117676	NDFIP1	1.8854730898329556e-72	2.546851396560669	DDX17	6.252571048308464e-07	3.092350482940674	TCEAL5	7.473253464506284e-08
RDX	2.980268902037552e-05	3.053877830505371	SBDS	1.4178477653278315e-94	2.7263853549957275	ADAMTS1	2.8663507712203996e-80	4.799673557281494	TNS1	1.4162088780746476e-09	3.684540033340454	MRC2	1.562736510001981e-08	4.443087577819824													RETN	1.488104014680697e-13	2.8337903022766113				RAC1	2.1205442812270014e-39	1.3287127017974854	EIF4A2	0.000184671	2.4492483139038086	LOC105879639	7.970566531824006e-30	3.9138381481170654	LOC105878206	2.270728821063499e-72	10.843829154968262	NAPA	6.349027567552602e-07	3.413785219192505	LOC105880436	7.473253464506284e-08
LOC105882535	3.0125330532341373e-05	3.8425543308258057	PFKL	6.512489444830346e-94	2.9937572479248047	FGF1	1.0719303567238764e-79	6.154223442077637	RASL11A	1.4229008718796404e-09	4.654458522796631	AES	1.7009145528855543e-08	2.2742433547973633													ID2	2.2396161435412889e-13	2.2800755500793457				HMOX1	5.629279710411567e-39	2.1348214149475098	MARCH6	0.000228167	3.1361708641052246	SOD1	1.6101272942222524e-29	2.1598150730133057	TSHZ1	1.2041129298897122e-71	5.151593208312988	LAMP5	6.586210843594978e-07	11.401651382446289	AAK1	7.473253464506284e-08
C27H1orf115	3.169293892101167e-05	4.391451358795166	AHNAK	7.324920197473682e-94	1.9684306383132935	DBNDD2	1.1710976376795487e-79	4.219505786895752	TACC1	1.5855998334507232e-09	2.7767460346221924	JAM2	1.7260218885692282e-08	3.661418914794922													TXN	2.7164119883978425e-13	1.3522260189056396				LGALS1	1.9630026215819125e-38	1.8680121898651123	LOC105883659	0.000234649	1.5921093225479126	ATP5G3	4.4116316596651056e-29	2.119030475616455	PGRMC1	5.7250374369077815e-71	3.9158825874328613	FBXL16	6.745618773724845e-07	9.730463027954102	APP	8.116869296746232e-08
FTH1	3.417542642263855e-05	1.6926530599594116	CLTB	1.8390571152645339e-93	1.7995902299880981	LAMA5	2.5007126696913392e-79	4.605471134185791	RRAD	2.1835938900329645e-09	5.516448020935059	PDXK	1.9963557088756106e-08	3.253606081008911													CSF2RB	2.8412211626472436e-13	2.7678709030151367				SYNGR2	2.1014715016454438e-38	1.7231124639511108	MEF2C	0.000294694	3.292905330657959	TSPYL2	4.450689717652928e-29	4.369950771331787	PPP3CA	1.2686232443106471e-70	3.5980803966522217	KLHL2	6.745618773724845e-07	4.673255920410156	FXYD6	8.49521330629127e-08
CYSLTR1	3.597910807411127e-05	5.59122	LOC105866181	4.711358652410309e-93	7.064326286315918	CRYAB	1.2684040677615445e-78	3.9113199710845947	TESC	2.2472288551077943e-09	4.290356159210205	ATP5I	2.0847931690730414e-08	2.2707033157348633													PLA2G7	3.03691285449784e-13	2.253551483154297				F13A1	2.1101949714692487e-38	2.498764753341675	KLHDC10	0.000302385	4.674049377441406	LOC105883785	6.362997338498716e-29	8.612439155578613	SLC25A4	1.7261094495454652e-70	3.6888813972473145	LOC105869407	6.745618773724845e-07	9.60276	ZCCHC17	8.623301833569066e-08
IGFBP7	3.597910807411127e-05	3.51193	APOLD1	5.562980758001744e-93	5.665533065795898	ATP2A2	3.062069367722785e-78	3.3953657150268555	EID1	3.754952336279835e-09	2.571268320083618	CNN3	2.1407115569566948e-08	2.8343231678009033													MYL6	3.1499137783639e-13	1.3746057748794556				LOC105870896	3.93976305016913e-38	1.5393160581588745	CPNE6	0.000303669	9.023269653320312	SUMO2	7.049963221176534e-29	1.6673939228057861	SNAP91	4.763857774497983e-70	8.144824981689453	GABRD	6.745618773724845e-07	9.696494102478027	SCAMP5	8.8053006470747e-08
FKBP5	4.29132149320183e-05	2.3534626960754395	SGMS1	6.762251889270194e-93	3.1020665168762207	ITIH5	5.799520717960423e-78	5.30656	BCAM	4.056593361828395e-09	2.6669256687164307	SORBS1	2.674232886542286e-08	5.23134													MARCKS	3.887488870802368e-13	2.3272616863250732				LOC105865501	5.594925437375218e-38	2.3745932579040527	SUMO2	0.000305401	1.695310115814209	C5H11orf58	1.5712801869837703e-28	2.33237	JARID2	2.798780328291452e-69	3.649562358856201	LOC105883784	6.745618773724845e-07	10.100950241088867	LOC105861109	8.903465394006238e-08
DSTN	4.29132149320183e-05	1.9902420043945312	GATA2	6.762251889270194e-93	4.493537902832031	MYADM	2.888811954867705e-76	3.0890705585479736	PLCL1	4.160810873667424e-09	5.003384590148926	PDGFRB	2.7190681192231744e-08	5.0620198249816895													LOC105863324	4.962353483484039e-13	2.2476248741149902				DUSP6	8.71573974694288e-38	2.6480112075805664	PRDX2	0.000327512	3.0150513648986816	PCBP3	1.6370002694868576e-28	7.596497535705566	PPP1CC	5.77771796727982e-69	3.5462	FOXG1	6.782863446000036e-07	9.417332649230957	SRP14	8.903465394006238e-08
C1R	4.29132149320183e-05	3.6048688888549805	CA4	6.762251889270194e-93	2.9812817573547363	TESC	2.9962498932507414e-76	4.659034252166748	ARHGAP29	4.288374872408331e-09	4.09005	CTSZ	3.1144100298773345e-08	2.478931427001953													NABP1	6.845708694738638e-13	2.0850837230682373				TBX10	4.635573666131335e-37	8.318897247314453	CDKN2AIPNL	0.000336965	3.5111849308013916	NPDC1	2.466820614348454e-28	3.2038841247558594	APC	6.300194848791826e-69	4.241673946380615	CPNE6	6.782863446000036e-07	9.573699951171875	RAB6B	8.903465394006238e-08
XBP1	4.500476293359554e-05	2.3464298248291016	SELENOM	1.1451349966057384e-92	2.3974790573120117	HEY2	7.691279364077875e-76	6.9556	HSP90AB1	5.037561466029169e-09	1.3312783241271973	RAMP1	3.273638731739471e-08	3.8945775032043457													CD44	8.899670385391237e-13	1.8085949420928955				ATP6V0B	2.0128088223969684e-36	1.5290905237197876	APEX1	0.000336965	3.5329091548919678	PHF14	3.2913054183104064e-28	3.4508697986602783	NPDC1	1.2641867065315523e-68	3.263759136199951	RIMS2	6.84181508129965e-07	9.418549537658691	PCLO	8.971394071628401e-08
CPE	4.635807120697821e-05	4.047935962677002	HES1	1.2658377500807732e-92	3.0733349323272705	LOC105860163	8.873860779437682e-76	2.201957941055298	LOC105869496	1.322780621027523e-08	3.0065174102783203	PRG4	3.273638731739471e-08	7.057172775268555													LOC105878523	1.3246603430142256e-12	2.3370394706726074				LOC105865629	3.894420390762087e-36	4.397466659545898	VSNL1	0.000348477	7.397783279418945	MSI2	3.4830072728281816e-28	4.0930938720703125	LOC105862535	2.4146674555255462e-68	4.391820430755615	DGKB	6.899390574184918e-07	8.917352676391602	MAP1A	8.990611142567795e-08
RHOC	4.791889307957202e-05	2.7760121822357178	LOC105863618	3.884296661512206e-90	1.4617648124694824	FERMT2	1.117827680544984e-75	4.280826091766357	NUPR1	1.753636204914862e-08	2.338697910308838	ADGRA2	3.4781997400136375e-08	6.453079700469971													HK3	1.3584393692643077e-12	2.6292362213134766				HMGN3	5.606937606258146e-36	2.1422908306121826	PNISR	0.000420501	2.725670337677002	PTOV1	3.8357706597008082e-28	4.087009906768799	UCHL1	1.2195731001967665e-67	6.032182216644287	CELF3	7.009258486120996e-07	8.51904	MEF2C	9.991432334276383e-08
LOC105854887	5.330205576377217e-05	2.199063301086426	FLT1	1.580916086883288e-89	5.3267388343811035	ROCK1	1.3743008696939506e-75	2.505826950073242	LOC109731103	1.9786541948452807e-08	1.1481586694717407	NT5E	3.9210386219467225e-08	4.853442192077637													PLEK	1.8101262304277915e-12	2.352881908416748				LOC105878523	7.04724425595938e-36	2.2662439346313477	NPDC1	0.000446293	3.135629177093506	ZIC2	3.887884370835778e-28	8.348580360412598	LOC105855934	4.274038349865585e-67	8.325138092041016	CHN1	7.135397875503476e-07	8.202251434326172	MLLT11	9.991432334276383e-08
GPX1	8.032259761866905e-05	1.6895203590393066	KIAA1462	1.2038716444747227e-87	5.574252128601074	LOC105861123	1.1795498475404427e-74	1.9854410886764526	EPS8	2.7584191731161727e-08	4.724207878112793	MORF4L1	4.239493967270354e-08	1.6272649765014648													SLC11A1	2.1453976569696037e-12	2.6082210540771484				EPB41L2	7.598963409744538e-36	3.8469226360321045	NDNF	0.000532387	5.817854881286621	SUB1	4.4124856591554315e-28	2.5665156841278076	CLIP3	5.324906588276134e-67	6.202291011810303	CELF2	7.135397875503476e-07	4.706844806671143	GDI1	9.991432334276383e-08
FKBP11	8.84752321183143e-05	3.764772891998291	HIPK3	2.381004746978433e-87	2.8716750144958496	ITGAV	1.2112469496101606e-74	4.063093662261963	ARPC1A	2.8209010697181984e-08	2.42086	TGFBR3	4.405757188942349e-08	3.7245805263519287													ARPC3	2.582152920458533e-12	1.6009461879730225				TMEM176A	1.5280509530687942e-35	1.7168855667114258	DPYSL2	0.000557129	3.6328	LOC105870251	5.566412357005528e-28	2.4687252044677734	PSIP1	1.917776721624008e-66	3.009747266769409	SYNPR	7.135397875503476e-07	8.553295135498047	AKAP9	1.0934903694027948e-07
ACER2	0.000102228	4.359681129455566	ID1	4.742371596185681e-87	2.702193021774292	MACF1	2.290595535603251e-74	2.809669017791748	ZFHX3	3.131030366065159e-08	3.657552719116211	FMNL2	4.444001084446589e-08	4.691223621368408													PKM	3.872871781968336e-12	1.6775227785110474				INPP5D	3.300497654339355e-35	3.2379910945892334	NFIB	0.000574668	3.7052698135375977	ATPIF1	6.051867971011067e-28	2.6260106563568115	C18H4orf48	7.970560012116597e-65	3.4055402278900146	YJEFN3	7.348757655024266e-07	7.886571884155273	PACSIN1	1.1543028257672898e-07
LAPTM4A	0.000104253	1.9289580583572388	FAM107A	7.077641826071532e-87	5.853947162628174	DST	2.3678782997721066e-74	2.864349126815796	MMD	3.7059179963297744e-08	3.8223676681518555	SLC22A17	4.698229867127081e-08	4.526031970977783													OSCAR	4.311973696858751e-12	2.742675304412842				FCGR2A	3.7847753255131386e-35	2.5601212978363037	MARCKS	0.000597982	3.02903	JARID2	6.9889577566384855e-28	3.465000867843628	PACSIN1	3.393694724673934e-64	6.32948	NCDN	7.43747915633918e-07	7.976085186004639	BEX5	1.4201340967709253e-07
PKP4	0.000105987	4.414710998535156	SLC39A10	6.344216541144537e-86	4.316450119018555	MAP1B	3.338452113762979e-74	4.46704	LOC105858167	5.730459457437942e-08	4.470712184906006	LMO4	5.043305117566932e-08	2.7567598819732666													LOC105864479	9.678197175873935e-12	2.216742992401123				APOBEC2	5.132858528184031e-35	3.3584325313568115	RBFOX2	0.000604244	5.690952301025391	ANKRD12	7.7273253296551755e-28	2.5270371437072754	ANK3	3.936561988245362e-64	4.919958114624023	GPRASP1	7.43747915633918e-07	7.829141616821289	NOVA1	1.4652834746140517e-07
DNM2	0.00014034	2.792008876800537	MFSD2A	9.53045148108787e-85	5.8272833824157715	PLS3	4.895430750764074e-74	4.073040962219238	STARD13	6.671833550591694e-08	5.21427	IGF2	5.0481868547132746e-08	6.411566734313965													LOC105869603	1.146156650232021e-11	2.427947998046875				LOC109729574	5.443325074819605e-35	1.5760858058929443	LOC105862837	0.000867599	5.046761989593506	CITED2	1.6757354494371296e-27	2.813642978668213	SEZ6L2	1.1056095206106533e-63	6.951953411102295	VAMP2	8.00101812260994e-07	4.514654159545898	OCIAD1	1.5033765438623156e-07
TM4SF1	0.000161342	2.816549777984619	C2H1orf54	3.904998546704244e-84	3.2832117080688477	TNS2	5.2287112897398966e-73	4.353299140930176	ATP1B2	7.145184695414182e-08	5.692038536071777	RPS29	5.937214676580982e-08	1.5003623962402344													ANXA1	1.1603398560763986e-11	1.9376857280731201				LOC105874908	1.433255839536411e-34	1.7723091840744019	TERF2IP	0.000889382	3.0478007793426514	SPOCK2	1.8900703761050572e-27	3.1266133785247803	NDUFB9	1.8536494193632906e-63	2.1850063800811768	SNCB	8.358444566520989e-07	7.6944403648376465	MZT2B	1.678792602513884e-07
LOC105872708	0.00017655	1.5862916707992554	ITGA6	1.5744559344489163e-83	3.622852325439453	AHNAK	2.1759176179884566e-72	2.462442636489868	LOC105874223	8.354094930621228e-08	1.16258	COL1A2	5.937214676580982e-08	4.854012966156006													C10H9orf16	1.2557938682591132e-11	1.7075042724609375				HCST	1.6155024855429598e-34	1.518385887145996	OXR1	0.000889382	3.7974839210510254	SLC4A10	2.4191868685905313e-27	8.199414253234863	TCF4	2.5040230230589266e-63	3.3937222957611084	ARHGAP32	1.0849012256054313e-06	6.619040489196777	CYFIP2	2.029112445959545e-07
KANK3	0.000177954	4.991832256317139	LOC105872612	2.164576601384477e-83	1.993776798248291	TGFB1I1	2.1901951792392743e-72	5.700540065765381	EIF1	8.410215244894587e-08	0.6535245776176453	SCARA3	6.160074846114752e-08	4.374067783355713													DUSP1	1.2977398656474581e-11	1.8298909664154053				LCAT	1.893144295989831e-34	4.592190265655518	CAPZA2	0.000889382	2.6466832160949707	AK1	2.6018560710662886e-27	4.082211494445801	GRIN1	7.635735478500297e-63	8.830041885375977	LOC105862357	1.097388707406041e-06	6.706043243408203	YPEL3	2.030108694553003e-07
GMDS	0.000223015	3.417295217514038	ITM2A	2.537881699029715e-82	4.261671543121338	LOC105878078	2.4032692290240283e-72	2.0636096000671387	DBNDD2	1.0839135403165977e-07	3.826244354248047	TIMP3	6.576363256465955e-08	2.607440710067749													ALPL	1.5827124149227734e-11	3.164994716644287				SOD1	2.191737040169988e-34	1.4412775039672852	AU129-gr01	0.00106364	1.3867580890655518	RBFOX2	5.05535181138843e-27	5.508459091186523	LOC105857182	2.5305569585761697e-62	2.3676249980926514	TSPYL2	1.1503300550579376e-06	4.581855773925781	KLHDC3	2.030108694553003e-07
CSRP2	0.000223015	3.9822213649749756	OSMR	5.237130034533841e-81	4.207425117492676	LOC105882347	5.602456610667629e-72	2.448949098587036	HSP90AA1	1.6441360716376438e-07	1.9025981426239014	AU129-gr02	7.007372280810742e-08	1.997301459312439													ADGRE5	1.583073323162404e-11	2.0129663944244385				CSTB	6.938871670652535e-34	1.2720152139663696	SLC4A7	0.00113898	3.7448394298553467	LOC105862837	5.261815190047748e-27	5.09868	CDKN2AIPNL	4.469941000113192e-62	3.57449	PYGB	1.472885816374885e-06	4.159555435180664	INAFM1	2.498383930853808e-07
TYMP	0.000231781	1.929638385772705	BHLHE40	1.5004320698744751e-80	2.411613941192627	LOC105862687	6.885425091935923e-71	5.931417465209961	ISCU	1.7405620705387309e-07	1.8456028699874878	TBL1X	9.158346486555737e-08	2.0339484214782715													SELL	1.755184442252265e-11	2.084979295730591				LOC105881350	1.6647814398986838e-33	1.1149860620498657	PGRMC1	0.00113898	3.6512081623077393	GNG3	5.531290464196436e-27	7.073699474334717	ARGLU1	1.2041210642440038e-61	2.3762869834899902	IGSF8	1.5761980146096956e-06	5.639557361602783	PREPL	2.6647360418239634e-07
LOC105881514	0.000274862	1.7545124292373657	ITGA1	2.591329897077741e-80	4.075404167175293	LOC105870779	7.283073222571503e-71	3.100320816040039	GUCY1B3	2.0108979643952824e-07	4.843494892120361	GABBR1	1.0509530699916799e-07	4.193742752075195													DNAJB1	2.0207139756830443e-11	2.3676037788391113				LOC105862350	1.9556381874993662e-33	1.458870530128479	DDX6	0.00114584	2.6480700969696045	VSTM2L	7.408688049629708e-27	9.359222412109375	SMAP1	2.3602475401825452e-61	3.1094257831573486	PRKCZ	1.5761980146096956e-06	5.807147026062012	SERINC1	2.6647360418239634e-07
ST8SIA4	0.000290336	3.2368834018707275	TSPAN5	3.1106246458139877e-80	4.265848636627197	GUCY1B3	8.998839808515918e-71	5.273896217346191	PTMS	2.1127904964572761e-07	1.7115447521209717	PURA	1.0988831089821564e-07	2.5369651317596436													DOK3	2.0433342794710644e-11	2.0757668018341064				LOC105878276	5.552474295794216e-33	3.225754737854004	PPIG	0.00117217	2.5561671257019043	NAP1L5	1.201402511792631e-26	6.570140838623047	CBX6	2.97262952131543e-61	3.994152545928955	ANK2	1.585064826108423e-06	5.85442	CAMTA1	2.6650562446250294e-07
LOC105872612	0.000290336	2.2567827701568604	CALM1	3.8661726666378285e-80	1.4004403352737427	LGALS1	1.2453472613297098e-70	2.882534980773926	PGF	2.2740214152644677e-07	5.574399471282959	ABLIM1	1.1035507289812879e-07	2.715043544769287													ALDOA	2.3017245105335875e-11	1.2496517896652222				LOC105856937	2.2058140365509188e-32	1.6272006034851074	RPRD1A	0.00123365	4.628616809844971	SRPK2	1.3372423239906503e-26	3.3044872283935547	MAP1B	3.481511012801172e-61	4.574770450592041	JARID2	1.7405714630833752e-06	4.366196632385254	PRKAR1B	2.7944763552987e-07
PLAC9	0.000290336	3.062593698501587	LAPTM4A	1.5569292938362312e-79	1.7356550693511963	EPAS1	2.1647669671209778e-70	3.3930070400238037	SASH1	2.3605096754967606e-07	4.006189346313477	ANGPT4	1.1856715531916645e-07	6.700249671936035													TPM3	2.598127542713576e-11	1.6878153085708618				LOC105862102	1.2890096109691977e-31	1.155273199081421	STMN2	0.0012931	8.642891883850098	GRIA2	1.8316423261484206e-26	7.497100830078125	LOC105866929	5.753913972534678e-61	1.6223654747009277	GABBR1	2.2372702996586737e-06	5.502719879150391	ASH1L	3.2681273867269533e-07
LOC105878774	0.000306265	1.9950306415557861	KLF9	1.9905535138529404e-79	2.2753970623016357	LRRFIP1	1.0077771762585313e-69	2.032648801803589	SUMO2	3.1696998994050835e-07	0.9752717614173889	TNNT2	1.1923628747400414e-07	6.641762733459473													RHOG	2.6318625862195773e-11	2.28235				P2RY12	7.220223637977134e-31	7.201442718505859	BCL11B	0.00136745	3.562032699584961	CNBP	1.8791004233165925e-26	1.452388048171997	SYBU	1.0575740791412893e-60	6.324850559234619	AGAP3	2.345018959133081e-06	5.381110191345215	PTOV1	3.8989434278026995e-07
SEC14L1	0.000308586	2.383798599243164	DUSP1	1.1381315577043404e-78	1.6337571144104004	LOC105869970	1.163577330812706e-69	1.6144551038742065	NR2F2	3.2472088898171505e-07	4.300269603729248	TMEM176A	1.2543268932263868e-07	2.2534334659576416													CD48	2.765059997826249e-11	1.9377937316894531				RPL38	2.91664640790306e-30	0.8140335083007812	LOC105855934	0.00136745	8.017035484313965	DYNLRB1	1.9844694210019828e-26	1.8267276287078857	LOC105883659	1.7765888460484356e-60	1.5926411151885986	TSPAN7	2.863690356440956e-06	5.380245685577393	CAMK2N2	4.318038237988156e-07
LEF1	0.000317724	4.348016738891602	LOC105881480	1.1134512401863469e-77	1.4303144216537476	KLF9	1.0441766573706345e-68	2.818481206893921	HEY2	3.818512184450392e-07	6.316004753112793	TMEM176B	1.666944466599776e-07	2.224322557449341													ACTR3	3.108459859799629e-11	1.6388143301010132				GNS	9.796874900261944e-30	2.8005728721618652	RNMT	0.00136745	2.986300468444824	AKAP9	2.1861169071494692e-26	2.541918992996216	GNG3	2.023558896740651e-60	7.313168525695801	LOC105877493	3.1508152625131487e-06	5.103421688079834	LOC105861127	4.3470661587055527e-07
LOC109731103	0.00033315	1.3337388038635254	CYYR1	1.7029685868145994e-76	4.547083854675293	FSTL1	1.734544593880577e-68	4.05942	TCEAL9	4.691091636418624e-07	4.2362236976623535	SAT1	1.8752906678040815e-07	1.9470574855804443													CORO1A	3.17948014485319e-11	1.9849015474319458				LOC105863618	1.0199645168227621e-29	1.0740184783935547	TMEM106B	0.00138028	3.6392598152160645	PCP4L1	2.591777236160751e-26	4.219606399536133	ESF1	2.68819064005048e-60	2.9966092109680176	PTMS	3.1728428535061118e-06	2.9658656120300293	FGF14	4.4759140649765316e-07
LOC105857182	0.000335474	1.8636119365692139	CD59	2.7754912302056435e-74	2.7855427265167236	RPL37A	7.381452215774326e-68	1.3174880743026733	RUNX1T1	5.288830205808415e-07	4.195984363555908	TAGLN	1.890763388235924e-07	3.6830852031707764													METTL9	3.327429924819016e-11	1.7954561710357666				ZFP36L1	2.0015596855631974e-29	1.6771422624588013	PNMAL1	0.00141949	7.46869	PPP1CC	3.354001050380226e-26	3.2515273094177246	PSD3	2.765907765003816e-60	5.140684127807617	MLF2	3.4574688752423846e-06	3.5431594848632812	STX1B	4.514564736078064e-07
TNFRSF6B	0.000372064	5.737635135650635	PIK3C2A	7.549336509755175e-74	4.375339984893799	FOSL2	4.062073177908658e-67	3.227597236633301	LOC105864749	6.55590843476529e-07	1.8640532493591309	SNRNP70	2.1227863087261887e-07	2.2400171756744385													ARRB2	3.549052643106898e-11	1.9529036283493042				NAPSA	2.389633878246868e-29	2.6082451343536377	CPLX1	0.00147459	7.134949207305908	PURA	3.7127719287554036e-26	3.0704712867736816	TNIK	2.8881522727789585e-60	5.209674835205078	LOC105884681	3.4905975847549526e-06	5.394025802612305	GABRB3	4.514564736078064e-07
LOC105855677	0.000378317	3.6070644855499268	RPL35A	1.2296265902030423e-73	1.3336833715438843	LOC105855632	6.031744638110852e-67	2.0361366271972656	ZIC2	1.530456629862432e-06	7.214896202087402	TSKU	2.176093281814263e-07	4.511814594268799													SNX7	3.5907863458801016e-11	2.2829551696777344				C5AR1	5.927227528443452e-29	2.0819625854492188	NUCKS1	0.00153797	2.3431336879730225	SEC62	4.895705954683322e-26	2.0598509311676025	GABRB3	4.412578329415596e-60	9.179888725280762	ATP6V0A1	4.224536038275281e-06	4.722721576690674	NGRN	4.5427370425377223e-07
CH25H	0.000406127	5.391864776611328	LOC105861367	1.51739294187394e-72	1.7888065576553345	ARHGEF7	6.202076690830857e-67	3.8651962280273438	RBPMS	1.5921492026558861e-06	4.01764	TCEAL9	2.3061824797210674e-07	3.787801742553711													UBE2D3	3.8437069099986135e-11	1.4916179180145264				ZFHX3	6.258107892247417e-29	3.133474826812744	SYBU	0.0017391	6.3755292892456055	KCNIP2	7.025277096349488e-26	8.563961029052734	DNM1	1.2989103801749152e-59	6.537674903869629	CALM3	4.442281783919465e-06	2.628788948059082	SYT4	4.5427370425377223e-07
RARRES1	0.00042379	3.600576400756836	GNG5	2.3127667104119665e-72	1.2857351303100586	KIF1C	8.822568813254156e-67	3.7395989894866943	ARGLU1	2.230126748969159e-06	1.7972385883331299	ARGLU1	2.3374685919850678e-07	1.8540213108062744													AGTRAP	5.2006813534759133e-11	2.0449886322021484				GAS6	6.550431428524403e-29	2.371927261352539	BTBD3	0.00182737	4.218701362609863	SLC25A4	9.417003362512023e-26	3.783106803894043	C17H16orf45	1.3844586986672518e-59	7.1996684074401855	SNRNP70	4.654844336929305e-06	3.8396286964416504	GRIN1	4.5427370425377223e-07
TSPAN5	0.000451011	4.083125591278076	S100A16	1.7847329978416775e-71	2.1151185035705566	TMEM51	2.9879267409044166e-66	5.211751461029053	TIMM13	2.4035934086757747e-06	1.3469202518463135	KTN1	2.800340606705374e-07	2.0835371017456055													CAMP	5.5268300213986966e-11	1.9631004333496094				GALNT7	6.996395812866813e-29	3.5192997455596924	PLCB1	0.00184747	5.986536026000977	NOVA1	9.550171704404793e-26	5.586287498474121	PTOV1	1.3927437939781374e-59	3.824141263961792	TMEM158	5.097879080941303e-06	9.538529396057129	HPCAL4	4.6730511895786916e-07
TM4SF18	0.000494687	5.030397891998291	S100A13	2.627593798216307e-71	1.9133529663085938	LOC105878361	4.506395987242755e-66	2.4175572395324707	SLCO3A1	2.5593626023408516e-06	2.779121160507202	CGNL1	2.9734781316020173e-07	4.20207													LOC105882862	6.011799134829355e-11	2.6520299911499023				CEBPA	7.417397971651126e-29	3.090395927429199	PPP1CC	0.00187787	3.459892988204956	C18H4orf48	2.2056702442649203e-25	3.285076141357422	SYT6	1.7916164465265467e-59	9.813084602355957	RPRML	5.1793542447518726e-06	9.131898880004883	SRCIN1	4.714725521817106e-07
CD9	0.000566899	1.9886008501052856	LOC105878652	7.94220714341385e-69	1.952204942703247	HES1	4.5782940737760475e-66	3.3160619735717773	HES1	2.7551421589566576e-06	2.6765201091766357	S100A6	2.9734781316020173e-07	2.3595454692840576													BRI3	6.80959225555179e-11	1.6568554639816284				LMO2	7.896053837662648e-29	2.43014	CADM3	0.0019116	5.850826263427734	ZNF385D	2.313326331644945e-25	6.8376336097717285	CHD9	3.077743330588199e-59	3.185168981552124	HPCAL4	5.1793542447518726e-06	9.180072784423828	BASP1	4.900615365290338e-07
PFKL	0.000569173	2.764235734939575	SELE	8.675326760568491e-69	6.406893730163574	SPARC	6.139418102067195e-66	3.0969252586364746	HSPE1	2.8499926084512467e-06	2.0784192085266113	ARL13B	2.9734781316020173e-07	3.5398149490356445													IGSF6	6.80959225555179e-11	2.0294620990753174				SAMSN1	2.0296766073331177e-28	1.8344802856445312	TCEAL7	0.00202005	5.902388095855713	MORF4L2	3.2670428586366277e-25	3.2769789695739746	HPCAL4	3.077743330588199e-59	8.640647888183594	LMTK3	5.1793542447518726e-06	9.231932640075684	KIF5A	4.945895401200794e-07
LOC105874223	0.000591015	1.3667895793914795	LOC105862102	1.978242013677751e-68	1.313593864440918	GPRC5C	1.08900654701793e-65	5.690846920013428	LOC105863767	3.1612466019462432e-06	2.2733678817749023	ITSN1	2.9734781316020173e-07	3.3950555324554443													PROK2	8.778705294143053e-11	3.0697741508483887				LOC105874223	2.5104057228746796e-28	1.0565457344055176	SON	0.0021631	1.562610149383545	GABARAPL1	4.1264929954828717e-25	3.077118396759033	NUCKS1	4.205325344605602e-59	2.467590570449829	TMEM130	5.355313500676476e-06	8.669478416442871	GNG3	5.001456042978174e-07
FOXF1	0.000591067	4.74287	C27H1orf115	2.5873739400560997e-68	3.7905001640319824	JPH2	1.1241195518991151e-65	8.276124954223633	MYLK2	3.3696952091872426e-06	8.188539505004883	RHOC	3.127156124634868e-07	2.458822011947632													OSTF1	1.0646202483307088e-10	1.5675145387649536				LOC105866476	3.9885652675892443e-28	1.6775397062301636	LOC105865918	0.0021631	3.2593328952789307	VSNL1	6.206441635970808e-25	7.263543605804443	APLP1	1.5806270096921381e-58	4.67013	PPP2R2C	5.533065967932808e-06	8.392135620117188	PNMAL1	5.128648299489495e-07
TPT1	0.000608321	0.7842578291893005	LOC105873878	7.917974384580096e-68	1.4463847875595093	OAZ2	1.1803544304794964e-65	2.5839099884033203	PTN	3.39813634796781e-06	4.223095417022705	FXYD1	3.4173819912594106e-07	2.933699607849121													PXN	1.1056359019752307e-10	2.7608542442321777				B3GLCT	6.499722682180094e-28	4.235395431518555	PURA	0.0021646	2.830989360809326	BCL11A	7.710599583359562e-25	3.8966567516326904	ZNF385D	1.847971446701007e-58	6.988665580749512	CNKSR2	5.592653185811219e-06	8.128620147705078	PABPN1	5.1311197594368e-07
LOC105872966	0.000611888	1.413266658782959	TGM2	1.5102637384931732e-66	3.5364208221435547	LOC105857549	1.3886445799526022e-65	2.3187386989593506	SRP14	3.6685331218820513e-06	0.9129923582077026	MUSTN1	4.537567843760869e-07	3.5531668663024902													LOC105864480	1.1552358756811384e-10	2.5483644008636475				P2RY14	6.565668608207283e-28	5.847095012664795	SESN3	0.00220655	4.065540790557861	WRB	9.697860099239908e-25	4.6641645431518555	AKAP9	2.0247279345633132e-58	2.512564182281494	RTN1	5.71557592850969e-06	8.112427711486816	PPP3CA	5.549682921708505e-07
ZIC3	0.000645087	8.742799758911133	B2M	3.873166956185106e-66	0.9977789521217346	KCTD10	1.9788731574982142e-65	3.9081437587738037	CRIP2	3.683112768447075e-06	2.2104079723358154	DEFB124	4.687373743187894e-07	7.1954216957092285													CDC42	1.1615829269499088e-10	1.6112782955169678				LOC105867418	8.198130516690641e-28	0.9340356588363647	UCHL1	0.00223452	5.589775085449219	RAB2A	1.0000939552813474e-24	2.1502838134765625	LOC109731103	2.8683177780347024e-58	1.7648457288742065	NRXN3	5.752793881891382e-06	8.022317886352539	ATP1A1	5.549682921708505e-07
LOC105878074	0.000673051	1.494429111480713	LMO2	9.457387099448085e-66	2.86385	PCDH7	9.223587589087555e-65	4.340769290924072	NR4A1	3.842272870610267e-06	2.986600160598755	PDE1A	4.687373743187894e-07	6.616870880126953													PPP1R18	1.2258367221297745e-10	1.8471251726150513				LOC105867263	2.444535978127138e-27	1.4806239604949951	ID2	0.00223452	2.5327982902526855	GABARAPL2	1.0055731630772515e-24	1.7983492612838745	ALDOA	6.898278903110265e-58	1.5400398969650269	CPLX1	6.107001659070703e-06	7.39085	CKB	5.576424625553232e-07
TIFA	0.000708231	2.1822335720062256	TAGLN2	1.1230005812038155e-65	1.5129798650741577	LOC109731171	1.18530831646815e-64	2.327901840209961	NDRG2	4.44676334848986e-06	2.8811533451080322	SKI	4.974400681203278e-07	2.795985221862793													PGD	1.3318386414234608e-10	1.8543236255645752				CD81	3.967788279703174e-27	1.8344151973724365	RAMP1	0.00267196	3.904836416244507	SEZ6L2	1.0332259952850516e-24	6.701028823852539	YPEL3	8.893651851150385e-57	2.2297892570495605	NLGN2	6.107001659070703e-06	7.458349227905273	OLFM1	5.634257607822328e-07
HS3ST1	0.000708231	4.667794704437256	TP53BP2	2.0318743951189004e-65	3.438112497329712	FHL2	2.2456785904007434e-64	4.561507701873779	KCNJ8	5.0462801823712585e-06	6.336292266845703	NENF	4.984481022080491e-07	2.590055227279663													GYG1	1.4858352656786657e-10	2.1536355018615723				GPM6B	9.7028615603197e-27	3.462648868560791	MORF4L1	0.00281812	1.8058685064315796	NECTIN3	1.5754558828417646e-24	5.254550933837891	LOC105885437	1.0290650627419376e-56	7.763088703155518	BLCAP	6.161339694098193e-06	4.351221561431885	ATP1A3	5.710699204760004e-07
SDCBP	0.000708231	1.626912236213684	ARHGAP29	6.199971660080337e-65	3.560938835144043	LOC105863618	4.61644342319124e-64	1.775754690170288	EMP2	5.0462801823712585e-06	2.517354726791382	GMDS	5.235493579991306e-07	3.2628684043884277													RASGRP2	1.7834996480504897e-10	1.9453506469726562				TGFBR2	1.1494891526205422e-26	2.010242223739624	TOMM6	0.00287865	2.264235496520996	MAP1A	2.464461532623749e-24	6.135392189025879	GABARAPL2	1.5319787849661834e-56	1.8296045064926147	ARHGEF17	6.20798302407229e-06	7.3685455322265625	LOC105858613	5.81996282405083e-07
NFE2L1	0.000741337	2.9623305797576904	FAM174A	4.029133980194606e-64	2.6760692596435547	C2H1orf54	6.629986144078339e-64	3.570131301879883	HNRNPK	5.0462801823712585e-06	1.0024986267089844	TCF7L1	5.235493579991306e-07	4.574590682983398													ICAM3	1.8980887427278488e-10	1.850488543510437				LOC105881480	1.5607106955253673e-26	1.0867841243743896	NDUFS5	0.00291159	1.7548855543136597	ZNF428	2.5883086754080084e-24	5.501276016235352	CPE	2.041253663470472e-56	4.549577713012695	LOC105861109	6.229482927119522e-06	7.323382377624512	GAD2	5.880202502898493e-07
CAV2	0.000757077	2.578249454498291	ATP5I	1.1332863547279044e-63	1.8645399808883667	NPNT	6.645039592586337e-64	4.411205291748047	DDX17	5.182325184597627e-06	1.8173471689224243	PTMS	5.769957696809512e-07	2.0594213008880615													SMOX	1.9921900093673358e-10	2.817579746246338				LOC105860454	2.1196136042592423e-26	2.2693259716033936	ALDOA	0.00321662	1.4391469955444336	CHRM5	3.5975036106665554e-24	12.610666275024414	MLLT11	2.480248242062548e-56	5.68964	DLG4	6.285851545658319e-06	7.25787	LOC105884681	6.055103176643259e-07
LIFR	0.000795344	3.720134973526001	TMSB15A	1.1981972317797604e-63	3.1615068912506104	GADD45B	1.2461794574327382e-63	2.735915184020996	PDE4A	5.522192460431909e-06	3.7856788635253906	GPC6	5.820525345734346e-07	6.527801990509033													NFAM1	3.4492401394001807e-10	2.248255729675293				RPS28	2.647091580924955e-26	1.1250598430633545	SARAF	0.00401054	2.3495802879333496	CDKN2AIPNL	4.4509770573877755e-24	3.5418057441711426	RBFOX2	2.5448584499168635e-56	5.398847579956055	MAPK8IP3	7.250759564175006e-06	6.802196025848389	SLC25A4	6.165283631219483e-07
S1PR1	0.000810152	3.7186269760131836	ITM2B	1.342112702983743e-63	1.0158268213272095	PHLDA3	2.0138792448119793e-63	5.184680938720703	MYLK	5.750483784945816e-06	4.367931842803955	AHCYL2	5.900324888041889e-07	4.987334728240967													RPS6KA1	4.3862670018624835e-10	2.043315887451172				FSCN1	7.907761704531674e-26	3.8967862129211426	PTMS	0.004074	2.1812217235565186	HSP90AA1	4.9310607729481976e-24	1.988751769065857	RNMT	3.0617246740178227e-56	2.9646778106689453	CDK5R1	7.616702652238961e-06	6.408752918243408	AVP	6.467325638197756e-07
PTGES	0.000878564	3.1836743354797363	CCDC85B	1.4685390141799778e-63	1.9952094554901123	MAP3K7CL	2.233713286197841e-63	7.983508586883545	RASGRP2	5.830377542973417e-06	1.9547336101531982	AKAP12	6.297611529060755e-07	3.490431070327759													SHISA5	4.98778833095693e-10	1.694165825843811				MFNG	1.2481298080611524e-25	1.5682650804519653	PCDH7	0.00416639	4.608598709106445	RNMT	6.140650218130607e-24	2.998049736022949	CELF2	4.231431145068649e-56	3.874072790145874	RARB	7.616702652238961e-06	6.583953380584717	NBEA	6.570896452666648e-07
LOC105882989	0.000912822	4.377585411071777	LOC105873222	2.151644861384013e-62	3.003081798553467	CRIP2	2.239058556748168e-63	2.743802547454834	SOD3	5.944204248647329e-06	3.345426559448242	NR2F2	6.721047927134543e-07	3.6860101222991943													IL1B	5.939446914239994e-10	2.386198043823242				RPL37A	1.6152479921080565e-25	0.748617	GALNTL6	0.00455268	10.85891056060791	SCAMP1	1.1808360301261793e-23	4.756107330322266	ATRX	4.325437777920237e-56	2.743528366088867	WFS1	7.669234120965045e-06	6.61643	ROBO2	6.587619769623805e-07
TAGLN2	0.000918802	1.651089072227478	PRPSAP1	2.33688135864235e-62	3.1546361446380615	LOC105860732	2.9419644332891883e-63	2.189523220062256	LOC105863327	6.077385070443621e-06	6.352752208709717	HEBP2	6.816611088852493e-07	2.2605485916137695													LOC105878952	6.643377671109245e-10	1.1001235246658325				PROS1	1.9085277547706304e-25	3.0578887462615967	KCND2	0.00461792	9.789473533630371	FAIM2	1.5692086226330774e-23	6.074392318725586	BEX5	5.317020909355185e-56	5.288436412811279	CHST1	8.049407885763436e-06	6.32451	SERPINI1	6.61113874726063e-07
RPL37A	0.000918802	1.0121623277664185	LOC105882535	2.957245156408912e-62	3.4170217514038086	LOC105863962	4.49917593135464e-63	7.508665084838867	LOC105862535	6.4128700680510256e-06	3.3053629398345947	FAM43A	7.70633666042726e-07	3.791475534439087													SEMA4A	8.012554084030829e-10	2.1266863346099854				LOC109731013	2.502887619896378e-25	2.256178140640259	LOC105863099	0.00479788	2.917201042175293	NRSN1	2.2759056200023497e-23	9.217269897460938	PURA	1.1397943396549577e-55	3.0965421199798584	MLLT11	8.299686171682729e-06	6.764441013336182	KIF21A	7.327751833266338e-07
LOC105856937	0.000963862	1.860868215560913	C5H11orf96	3.929199629193094e-62	3.6555581092834473	LOC105874223	9.711298602866252e-63	1.8104033470153809	ITGB1	6.976910570366523e-06	1.966040849685669	TCEAL4	7.770212838360126e-07	3.0660998821258545													LOC109730012	1.0511269265227528e-09	2.15033				P2RY13	3.1919517881062104e-25	3.7512049674987793	LRRC4C	0.00505672	7.945408344268799	TUBB	2.4873356508612316e-23	2.383188009262085	YWHAE	1.281740693431731e-55	2.201910972595215	APP	8.359526845879845e-06	3.4099719524383545	DNAJC6	7.454717754752303e-07
HES1	0.00102498	2.593900203704834	DPYD	5.18913002900539e-62	2.1332850456237793	LPP	2.0043394427509935e-62	4.4182844161987305	SEPT11	7.34694893458462e-06	2.1242408752441406	TSPAN3	7.933703279264597e-07	2.5069429874420166													LOC105860197	1.1323234725201197e-09	2.4298412799835205				FRMD4A	3.7694213233272007e-25	4.043920993804932	PHACTR3	0.0051674	7.680985450744629	TMEM145	5.533350809419715e-23	7.419862270355225	CPLX1	4.723563857298196e-55	7.60994	ATP1B1	8.81213347131129e-06	4.801911354064941	MARCH6	7.454717754752303e-07
DOC2B	0.0010619	6.114345073699951	LOC105857182	8.557211067061393e-62	1.5981872081756592	ZBTB16	2.278975756041995e-62	2.9312896728515625	PELO	7.391642943849437e-06	3.3045361042022705	CTBP2	7.959901749180933e-07	2.5251762866973877													ELOB	1.1573129917794749e-09	0.9683287739753723				IL6ST	9.468267436065801e-25	3.39842	ATRX	0.0051674	2.57438	BEX5	1.0378285252824453e-22	5.293937683105469	LOC105869211	5.187909503477114e-55	4.841639041900635	RAMP1	9.076570041412512e-06	4.5224456787109375	MAPRE3	7.454717754752303e-07
TIE1	0.00107423	4.189629554748535	GMDS	4.4263628859630236e-61	3.17378	COL4A1	7.0477848868005594e-62	4.208683490753174	RPS29	8.126940965114439e-06	0.8940044641494751	NFIA	8.434669444961858e-07	2.6599159240722656													ADGRE3	1.1940287994262095e-09	3.1618728637695312				SLC1A3	1.0843304471232189e-24	5.164500713348389	LRRC4	0.00524768	7.295515060424805	LOC109730635	1.0879645605256166e-22	1.4678016901016235	DDX17	5.523151545419415e-55	2.4722228050231934	GPX4	9.33165823515068e-06	2.566410779953003	PPP2R1A	7.956050620960136e-07
LOC105871361	0.00108099	1.7532788515090942	LSR	5.7855875022300854e-61	3.8580870628356934	AU129-gr01	1.648927090125783e-61	1.6330451965332031	CD63	9.123207041939657e-06	0.9042387008666992	SPTBN1	8.434669444961858e-07	2.200205087661743													LOC109731173	1.5155910445656046e-09	3.0106122493743896				SGK1	1.5290859137652834e-24	2.661210536956787	ANKS1B	0.00528352	7.329845905303955	SCGN	1.2481611820139185e-22	8.886883735656738	SET	6.75041702881951e-55	2.3678393363952637	KIF1B	9.750159368781096e-06	4.171735763549805	KIAA1109	8.112862160909396e-07
LOC109729574	0.00116704	1.6971334218978882	MOB2	8.893452663089726e-61	2.4484212398529053	LOC105872924	2.495944302397899e-61	3.0697295665740967	ZBTB16	1.0531019737472444e-05	2.4015121459960938	MBNL2	8.470829858430786e-07	2.7275137901306152													OAZ1	1.986921163151404e-09	0.887935				GPX1	7.012669826448064e-24	1.1158859729766846	CACNB3	0.00536857	7.154399871826172	SCOC	1.3444922922652383e-22	4.089356899261475	DCLK2	7.484249930695209e-55	5.886502265930176	NEURL1	1.04029469855368e-05	6.028911113739014	PNMA1	8.761686804369974e-07
SPTBN1	0.00118036	2.1577677726745605	LOC109729770	1.454659912660178e-60	1.113948106765747	LOC105858452	1.0206694492096562e-60	6.6273040771484375	GMDS	1.1114967297728089e-05	3.2221174240112305	RHOB	8.967032071138745e-07	2.297226905822754													CLEC4E	2.5093932643165004e-09	2.3138346672058105				CCL14	1.341171993888486e-23	4.085061550140381	TBL1X	0.00546295	2.4329745769500732	CNN3	1.5758151145003464e-22	3.346614360809326	NAPB	7.981809717154126e-55	7.164102077484131	LOC105862592	1.04029469855368e-05	5.781275272369385	NDFIP1	8.834932427211828e-07
LOC105872967	0.00125677	2.3993780612945557	LOC109731207	1.5003754175932668e-60	2.1263577938079834	DMPK	1.3755637361507552e-60	5.1376519203186035	LOC105883507	1.1161691608267435e-05	1.145293116569519	CFH	1.0844964548226952e-06	3.94824													IPO11	2.63683901457636e-09	2.5203821659088135				LOC105871392	1.4785368370089993e-23	2.1864988803863525	COMMD3	0.00553276	2.8888514041900635	LOC105869315	2.27543548346671e-22	7.4783148765563965	MARCH6	1.0125569917454879e-54	3.0887436866760254	CIRBP	1.0630501255753638e-05	2.1617040634155273	LOC105874518	8.872321960570072e-07
CDC42EP5	0.00138811	3.3614237308502197	DNM2	4.1177643345944436e-60	2.4294095039367676	LOC105881480	2.4509678058559343e-60	1.8396447896957397	TGFBR2	1.1735451439784604e-05	2.366732120513916	LOC105884508	1.1022471934389755e-06	5.385514259338379													SAMSN1	2.6892350520028328e-09	1.9712048768997192				TMEM176B	3.018297538475044e-23	1.3239350318908691	LOC105867216	0.00565365	6.92017	ATP1A3	3.698681377972374e-22	6.882322788238525	MATR3	1.0291686952009874e-54	2.5331976413726807	ABCA5	1.1115724077312927e-05	5.716857433319092	TCF4	8.87610570321201e-07
PTPRG	0.00142655	3.8150007724761963	SORBS3	4.409691912695629e-60	3.4816787242889404	TMEM176B	2.5915163517082437e-60	2.2675580978393555	PSMA7	1.2105084076901135e-05	0.7913386225700378	CTSK	1.1112224651777525e-06	3.599229574203491													TMEM92	2.702641782121141e-09	2.0404398441314697				DRAM2	4.9030925198456376e-23	1.9129011631011963	OLFM1	0.0057137	6.625667572021484	CCDC88A	4.803599031009021e-22	3.7880454063415527	ARF3	1.4956878156518717e-54	3.169719934463501	ZSCAN18	1.1656634162216477e-05	5.725552082061768	MATR3	8.87610570321201e-07
RALGAPA1	0.00143402	3.233806610107422	LOC105878078	5.910323460306176e-60	1.3205668926239014	IL17B	3.0136443909483995e-60	7.601596832275391	NDFIP1	1.2581184026225838e-05	1.4697575569152832	TBX18	1.1112224651777525e-06	8.225295066833496													ZNF467	2.8253563758199e-09	2.7287583351135254				ZEB2	4.9054958778981176e-23	2.1855008602142334	ATP1A3	0.00572499	6.513582706451416	LOC109731319	4.941883131706688e-22	1.4495905637741089	SUMO2	2.5512852763101732e-54	1.5659105777740479	NOVA1	1.1685007523514752e-05	5.64525	LOC105865940	8.87610570321201e-07
PTMS	0.00155649	1.8042774200439453	S100A11	5.975145182463968e-60	1.4662057161331177	BTG2	1.1476236891280976e-59	2.4101765155792236	ANO6	1.3174372834859163e-05	2.347555637359619	IGFBP2	1.1130203644344095e-06	4.905025005340576													FLOT2	2.968837570736274e-09	2.037881851196289				CTTNBP2NL	5.377076240878612e-23	3.63462	IGSF11	0.0058697	6.637881278991699	ATRX	8.51265480012243e-22	2.7293503284454346	SYT11	3.077771376539006e-54	5.829576015472412	ZSWIM6	1.2264750964269939e-05	5.683409690856934	CDK5R1	9.132444788619074e-07
PODXL	0.00177635	3.663426637649536	PON2	2.7988798334079263e-59	2.2102913856506348	CHCHD10	1.9299354924707922e-59	1.8991039991378784	FXYD1	1.3301819388540476e-05	2.9875316619873047	LOC109731171	1.1130203644344095e-06	2.0017783641815186													CARD19	3.144216488124149e-09	1.8089319467544556				LOC105855896	5.56876568449295e-23	1.2246806621551514	NTM	0.0058697	6.272792816162109	LOC105885437	9.289240820768677e-22	7.525781631469727	PFN2	2.400780209427306e-53	4.345779895782471	GUCY1B3	1.2689254334199361e-05	5.432407855987549	CDKN2AIPNL	9.204734112911288e-07
RAB13	0.00178152	3.329909563064575	LOC105861013	2.900735622385868e-59	1.895748257637024	PDE3A	6.267892101366307e-59	5.932418346405029	BSG	1.6071590865107898e-05	1.2419863939285278	LOC105859117	1.2709610974082445e-06	1.4577754735946655													PRAM1	3.2153765343549167e-09	2.1428873538970947				LOC105872967	7.852655833825909e-23	1.9996908903121948	LOC105854891	0.00593852	2.0053164958953857	LOC105866939	9.76438112604128e-22	4.4014668464660645	PPIG	2.7084349327485277e-53	2.547912359237671	PLK2	1.3106048530346811e-05	4.128008842468262	CIRBP	9.96415923216216e-07
LSR	0.00184591	3.8043296337127686	SLC52A1	3.0114787008891198e-59	3.132664442062378	DAAM2	1.2321927759457424e-58	5.829888820648193	SRP9	1.9011554524986186e-05	1.648252010345459	CRIM1	1.5454847750686613e-06	3.1302871704101562													SMAP2	3.5596209755912464e-09	1.9035056829452515				CD37	6.132796066225567e-22	1.3613516092300415	GABARAPL1	0.00610429	2.84011	B3GALNT1	1.2372487587767278e-21	4.576141357421875	LOC105862837	2.9985339235973354e-53	4.775186061859131	TUSC3	1.313447227878533e-05	5.413666725158691	GABARAPL1	1.005143940832303e-06
LOC105870779	0.00184591	2.255781888961792	CLIC5	1.4922955061350797e-57	3.634003162384033	NDRG2	1.4656120660061315e-58	3.16255	LOC105866476	2.004764558245112e-05	1.919359803199768	TNS2	1.579951070334369e-06	3.4368197917938232													LOC105876204	4.076843808150188e-09	2.2087972164154053				SLC4A7	1.4248540146392948e-21	2.699265956878662	PRRC2C	0.00610429	2.1794490814208984	CALM3	1.6484354449384406e-21	1.7647148370742798	PNMAL1	4.391103397855835e-53	7.445037364959717	MKL2	1.3205902054196159e-05	5.531435489654541	PEBP1	1.0128310650322309e-06
TP53BP2	0.00192657	3.2314095497131348	TIFA	3.670380600935319e-57	2.1123056411743164	RRAS	3.1652060937818746e-58	3.31401	DOCK6	2.3693479652088083e-05	3.850620746612549	COL5A2	1.6404388777414351e-06	4.519270420074463													CXCR1	4.117719564878658e-09	3.0456063747406006				TLN2	7.998602533556062e-21	4.451519966125488	PURB	0.00610429	2.737192392349243	RAB11B	2.044392076079142e-21	2.5619242191314697	TPI1	1.2981989243332276e-52	1.783941388130188	LOC105866554	1.3205902054196159e-05	4.0740532875061035	APLP2	1.0128310650322309e-06
LOC105873210	0.00193605	2.8991377353668213	RND1	4.4173658750337826e-57	5.433119773864746	LOC105861798	8.323894520131348e-58	2.9298927783966064	ARHGAP10	2.4502213472806208e-05	3.8891100883483887	MASP1	1.6404388777414351e-06	6.561156272888184													PRDX5	4.1775044827648e-09	1.4236360788345337				ARGLU1	8.435824815150443e-21	1.4334921836853027	CAMK1	0.00628401	4.008196830749512	ZRANB2	2.2506770353737655e-21	3.1083972454071045	FAM184A	1.4545421517472885e-52	6.547439098358154	FKBP1A	1.4292255435468094e-05	2.247997999191284	LOC105862535	1.0237799806132583e-06
LOC105878652	0.00197442	1.9963041543960571	DOCK6	6.077218648263675e-57	3.7017781734466553	LOC105877903	1.067504630338117e-57	2.2491092681884766	C24H19orf60	2.4963243591770207e-05	1.2984254360198975	JADE2	1.7697245987169997e-06	3.2050023078918457													GPR84	4.457519644878376e-09	2.348656415939331				FAM105A	8.519751003390232e-21	2.7405054569244385	SPOCK3	0.00640434	5.948124885559082	LOC105868858	2.3567917206072494e-21	4.555348873138428	CADPS	1.8139643801924067e-52	9.09479	AHCYL1	1.984982903931113e-05	3.6733453273773193	STMN1	1.0699254651825986e-06
LOC105861123	0.00212465	1.336694598197937	LOC105878361	7.934657330712246e-57	1.7803267240524292	PTRF	1.6748399275049902e-57	3.8007469177246094	P2RY14	2.911627784032394e-05	6.121615886688232	BEX4	1.817860157358192e-06	2.236830234527588													PICALM	4.759931632971767e-09	1.7546063661575317				CRACR2B	1.1646503867388911e-20	2.9005846977233887	LDHB	0.00643214	4.120039939880371	MGEA5	2.4228364843639207e-21	3.336958169937134	LOC105861109	2.0846237098096735e-52	6.652027606964111	ZNF827	1.986100322816972e-05	5.04532	TARSL2	1.0865128421379123e-06
VAMP3	0.00212465	1.8980352878570557	LOC109731122	8.963916403980748e-57	1.4604564905166626	AU129-gr02	3.501939230747252e-57	1.6920758485794067	MORF4L1	3.397036259673223e-05	1.131577730178833	PHLDA1	2.0934118625971898e-06	3.962200880050659													ATP8B4	6.1625627296830494e-09	2.467958927154541				LOC105885300	1.691280543539808e-20	1.58948	PACSIN1	0.0064509	6.014678001403809	NCL	2.4484364469289152e-21	1.983768105506897	PPP2R1A	8.138366017143313e-52	2.714426040649414	PFN2	2.0271088024335813e-05	5.01574	C18H4orf48	1.099557080245205e-06
KLF9	0.00218282	2.2475993633270264	LOC109729574	1.3677752051981253e-56	1.493707299232483	TBL1X	6.682352953939766e-57	2.251734733581543	LOC105858613	3.616475056889151e-05	3.664179801940918	F3	2.099174478758917e-06	2.8415451049804688													IFRD1	7.382195453531744e-09	1.7835397720336914				LOC105859379	1.7060654666943762e-20	1.4047353267669678	FUS	0.0064509	1.6908502578735352	NDUFB4	3.6056010916344216e-21	1.9727120399475098	CLTB	8.798715000846812e-52	2.0037972927093506	PKM	2.0322297207672254e-05	2.5394372940063477	GUCY1B3	1.111912729283656e-06
LOC105863618	0.00224064	1.327502727508545	RUNX1T1	1.4874389701131308e-56	3.8992974758148193	PRSS23	8.607873343134044e-57	4.339466571807861	WSCD2	3.8547323301220236e-05	8.570022583007812	BRD4	2.6846395434977285e-06	1.8164567947387695													LTF	7.907833979468532e-09	1.9714250564575195				ATP5E	2.2957059832552675e-20	0.5859283804893494	TCF25	0.00657805	1.9958181381225586	YWHAE	3.7005827502233685e-21	2.082568883895874	ATPIF1	2.398763356830189e-51	2.42413	SNCA	2.0452431429405818e-05	5.305690288543701	YWHAG	1.2963878024054757e-06
IL6ST	0.00234451	3.6421775817871094	LOC105862816	2.2631778310633936e-56	5.991261005401611	UACA	8.869564688773236e-56	4.6656951904296875	CNBP	3.873056967649245e-05	0.7003422975540161	ALDH1A2	2.823631367732159e-06	5.634721279144287													LOC109729421	1.1757831948114048e-08	3.0490431785583496				TGFB1	3.6612275188259973e-20	1.883739948272705	SYT11	0.00696569	5.637444496154785	LOC105860163	7.0385509653008e-21	1.8056483268737793	TSPYL2	6.504420899133238e-51	3.8390963077545166	COL1A1	2.2148861236404785e-05	5.003256320953369	SPOCK2	1.307909583188971e-06
FMO2	0.00240474	4.186891078948975	LOC105855632	2.30861957220032e-56	1.3538095951080322	SDC2	1.635759788740371e-55	3.3558859825134277	CFD	3.9781743427844876e-05	1.558583378791809	DDX17	2.958222258247953e-06	2.0427310466766357													AU129-gr01	1.2596656591305447e-08	1.0635184049606323				LOC105866162	6.232822242077527e-20	3.1171302795410156	DDX17	0.00745026	2.2863314151763916	EID1	9.573992278607407e-21	2.7320587635040283	DSTN	6.63114525036894e-51	2.07251	MAPK1	2.3909603262623745e-05	3.4724740982055664	SELENOM	1.392485225377681e-06
SLCO2A1	0.00249711	4.549754619598389	RRAS	2.426526818183949e-56	2.8815910816192627	NKD1	1.9906289214375513e-55	6.813239574432373	MEF2C	3.9781743427844876e-05	2.2454047203063965	TJP1	3.302588252473024e-06	3.2467637062072754													LOC105860934	1.2890305313887449e-08	1.3191906213760376				TRPM2	6.584771231170095e-20	2.753969192504883	CNBP	0.00745026	1.1977101564407349	SRP9	1.0906451772013397e-20	2.1798250675201416	CNBP	7.845340122712153e-51	1.3467459678649902	TMEM259	2.394359615192769e-05	3.8443191051483154	ATXN7L3B	1.4307472634756547e-06
CLU	0.00251893	2.152852773666382	BEX4	2.7429018678561667e-56	1.9963079690933228	LOC105872966	3.3011077216840836e-55	1.6544140577316284	SRSF5	4.500570937945616e-05	1.5769418478012085	RAB3IL1	3.578742776318454e-06	4.213484287261963													LAT2	1.8532785492527096e-08	1.9796490669250488				RPS19	7.43306245956536e-20	0.8975838422775269	INHBA	0.00775265	5.4511518478393555	GNG4	1.3127466527663633e-20	8.223058700561523	LOC109729584	1.6977606429466544e-50	1.8618056774139404	GABARAPL1	2.599301726630734e-05	3.6198251247406006	PPIG	1.4315088504566997e-06
PELO	0.00265678	3.062232255935669	EVA1C	6.601432573260744e-56	4.328082084655762	LRRC32	7.451168196170344e-55	5.792768955230713	CSPG4	4.8838671289065034e-05	5.2393903732299805	CRIP2	3.976020259125874e-06	2.2603769302368164													LOC105855896	2.0341262227585842e-08	1.6338653564453125				ID2	8.763380732039067e-20	1.5711244344711304	MGEA5	0.00781654	3.274371385574341	LOC105879332	1.996432885127313e-20	3.9088094234466553	SON	5.051514467203963e-50	1.5681930780410767	MAP1B	2.599301726630734e-05	4.84793	TSC22D1	1.5025041315895852e-06
REV1	0.00266399	3.3972115516662598	FAXDC2	6.95900539129961e-56	3.7536914348602295	TGM2	2.2541352078530422e-54	4.062349796295166	LOC105855677	5.245275372737399e-05	3.1039578914642334	PHACTR2	3.992074620962003e-06	3.4762167930603027													ZNF655	2.063553780322408e-08	1.875468134880066				FGD2	1.3669956794009122e-19	4.103961944580078	MEF2A	0.00790541	2.6621274948120117	ESF1	2.949371192631131e-20	2.681037425994873	CAMK2G	8.166260538249013e-50	3.2536776065826416	PTK2B	2.738333379659324e-05	4.674072742462158	ABCA5	1.5703617034591223e-06
LOC105883120	0.00274772	2.0414535999298096	LOC105877903	1.0561177321267272e-55	1.5374009609222412	PRKAR1A	3.2664252814369986e-54	2.256369113922119	PHF1	5.245275372737399e-05	2.8950257301330566	RRBP1	3.992074620962003e-06	2.33219													HCLS1	2.7841823083825635e-08	2.032756805419922				SLC37A2	1.4977338596036085e-19	3.4168691635131836	NSD3	0.00791085	2.6139137744903564	DSTN	2.982409742097825e-20	2.026939630508423	CRMP1	9.085454489511257e-50	8.774491310119629	RTN4	2.7825594110945758e-05	3.339646816253662	NPDC1	1.5740746063530394e-06
GNG5	0.00278528	1.2379882335662842	SOD2	2.3313547313372078e-55	1.9514809846878052	NUDT4	5.124725540439796e-54	2.9710299968719482	SAT1	5.765566575065234e-05	0.9629865884780884	PLD3	4.57423164563987e-06	2.5224015712738037													LOC105861436	2.810943084335711e-08	1.706540584564209				TIMD4	2.0041146312878446e-19	3.222429037094116	LOC105878115	0.00800834	5.309568881988525	SKP1	3.685620996692749e-20	1.9105113744735718	NPTN	1.1046848826474863e-49	3.677880048751831	MAPRE3	3.0892843691751006e-05	4.613731861114502	SRRM2	1.5740746063530394e-06
LOC105870765	0.00281507	1.39838	TMEM243	9.846772398276674e-55	2.0613045692443848	NFE2L1	6.572794662448914e-54	3.1052439212799072	S1PR3	5.954069087160383e-05	6.266122341156006	GLG1	4.59521388365549e-06	2.6716928482055664													HIGD1A	2.810943084335711e-08	1.6392202377319336				M6PR	3.4392925381946563e-19	1.8590413331985474	MAML2	0.00814851	3.131206750869751	LOC105862535	4.5088171824194066e-20	3.90755	GDI1	1.1691837034619569e-49	3.0632576942443848	GPR88	3.099339303604733e-05	12.045289039611816	CLCN3	1.6907121670162132e-06
SLC52A1	0.00284688	3.1433660984039307	C24H4orf3	1.4622308940809517e-54	1.2303136587142944	LAMB2	6.882694665515691e-54	4.210939407348633	BEX3	6.63600042969058e-05	3.0653676986694336	PFKL	4.61252987457315e-06	2.4407992362976074													GNB2	3.75260747631329e-08	1.301167368888855				RPL22	3.9408082131181225e-19	0.9791961312294006	THY1	0.00842461	3.767282485961914	LOC105883659	5.944130822467946e-20	1.3445138931274414	LOC105865940	1.3015812498514856e-49	4.085658550262451	SYNDIG1L	3.1190019607948814e-05	10.756011962890625	ATP6V0A1	1.6907121670162132e-06
GJA1	0.00298419	3.466160535812378	JAM2	1.3863013664491956e-53	2.8826444149017334	LOC105878652	1.0832879557905765e-53	2.262397050857544	DES	7.349428300297003e-05	5.567693710327148	GGT5	4.812719551487854e-06	4.861987113952637													SELPLG	4.0059921986156654e-08	1.8700560331344604				ISCU	7.177741615348776e-19	1.2871387004852295	BEX5	0.00851462	5.313497066497803	HSP90AB1	1.121326593419147e-19	1.5798664093017578	SYN1	1.4981279745276351e-49	8.099020957946777	DRD1	3.1190019607948814e-05	10.755382537841797	ANKRD12	1.6907121670162132e-06
SLC16A2	0.00298419	5.810531139373779	APP	1.4316256654881033e-53	1.7871122360229492	PHLDB2	1.7953405846299764e-53	4.95723	ESAM	8.309469920506051e-05	2.8464648723602295	CD164	4.812719551487854e-06	1.9552303552627563													LOC105869449	4.053613265948089e-08	2.086399793624878				SHTN1	8.3597649234041265e-19	2.9353387355804443	LOC105856254	0.010686487968458143	1.869675636291504	PNMAL2	2.250011301501763e-19	8.16346	GPM6B	3.929953891380645e-49	4.426933765411377	KCNJ4	3.143019471764986e-05	10.413658142089844	CALM3	1.8472447995721388e-06
SMPDL3B	0.00326766	5.448700904846191	SOD1	1.614312558310198e-53	1.255059838294983	LOC105870896	1.9599110430607745e-53	1.9269678592681885	APBB2	8.332064402403935e-05	4.301436901092529	AHNAK	4.8796074487516805e-06	1.906423568725586													CLIC1	4.233980652289886e-08	1.283611536026001				MRC2	2.626467515661906e-18	3.6603055000305176	USMG5	0.011227802700416817	1.704378366470337	AAK1	2.463009649806457e-19	4.0085978507995605	LOC105877148	9.460838609469031e-49	7.641566753387451	LOC105885772	3.143019471764986e-05	9.969922065734863	SNRNP70	1.953734839714623e-06
HIPK3	0.00332544	2.4279263019561768	GIMAP4	1.7358536321847995e-53	2.142570734024048	MORF4L1	2.73242958019266e-53	1.6793826818466187	BLCAP	8.706600381961014e-05	2.9401016235351562	COL18A1	5.138026301041359e-06	4.090243816375732													PGK1	4.2938728702926693e-08	1.4833945035934448				CLEC7A	3.0156423684050445e-18	1.7774266004562378	IMP3	0.011576400031555975	2.8754231929779053	LOC105869479	2.532938285347074e-19	1.7948920726776123	CDK5R1	1.6203293408803753e-48	5.5323100090026855	JPH3	3.1523334013399055e-05	9.897788047790527	GRINA	2.021679442454035e-06
LOC105863375	0.0033349	1.5145976543426514	MAP1LC3A	3.1771464396079723e-53	1.371130347251892	TCEAL4	5.589251358840875e-53	3.4129161834716797	DDX5	8.989253612678278e-05	0.7123744487762451	MGEA5	5.723464598622435e-06	2.3719613552093506													C24H19orf38	4.9145247565524357e-08	1.9458516836166382				RPL23A	3.2985587353453368e-18	0.7709842920303345	ITM2B	0.012898911310363838	1.179065227508545	LOC105870985	2.8143489512937977e-19	3.976508140563965	MORF4L1	9.855213942619732e-48	1.707346796989441	COCH	3.1781781676133766e-05	9.732660293579102	ACTR1B	2.113041062023622e-06
SUB1	0.0033753	1.620639681816101	LOC105857549	3.5942659517158735e-53	1.5922508239746094	FAM129A	6.712520195992222e-53	3.266120672225952	EDNRA	9.781987581685841e-05	5.18532	LOC105862797	5.936118229493935e-06	6.610440731048584													LRG1	5.0732220239186174e-08	2.3437232971191406				SPP1	4.251822608282074e-18	2.1115598678588867	STXBP1	0.013669198673084575	4.553176403045654	GRIA1	3.0500427926279717e-19	7.850744247436523	NRIP3	1.0446870558583159e-47	6.598796367645264	RBFOX1	3.1855978697910115e-05	9.594987869262695	MYO5A	2.2524032971932627e-06
LOC105857549	0.00375893	1.7695717811584473	FAM110D	3.836124245071776e-53	4.769095420837402	TPM4	7.006906795454509e-53	1.9647783041000366	LOC105863565	0.000105277	1.7817103862762451	CDK2AP1	6.132740222353042e-06	2.829983949661255													PLP2	5.441531892304927e-08	1.3950119018554688				CX3CR1	5.041651243792938e-18	5.571165084838867	KIAA1217	0.0141227	4.688241004943848	PRKACB	3.06303379448487e-19	4.109079837799072	ZNF428	1.171665589446354e-47	5.325659275054932	GABRG2	3.213794360517778e-05	9.24451	MAPRE2	2.285468253547353e-06
SCN1B	0.0039359	4.81418	ZIC2	6.8549510332765005e-53	7.115020751953125	CLIC4	2.579762110779153e-52	2.7469122409820557	LOC105872612	0.000107772	1.6535875797271729	NDN	6.243611523918733e-06	3.0387001037597656													BMX	5.51807157936975e-08	3.040858030319214				DDX5	5.5133853876015286e-18	0.7247316241264343	TCEAL9	0.014140274143437055	4.44371	CBX6	5.758546780779727e-19	3.706069231033325	TIAM1	2.0516524456774237e-47	3.363231897354126	RBFOX3	3.215711316442953e-05	9.101125717163086	FSTL5	2.4037888307597747e-06
CYFIP1	0.00460229	2.9538912773132324	LOC105871361	7.105719437190742e-53	1.5874580144882202	LOC105883773	8.571071117175605e-52	2.240752696990967	LOC105861628	0.000122685	0.8437336087226868	BMP6	6.251393204172641e-06	6.067164897918701													NFE2	5.777403105658359e-08	1.7369906902313232				UCP2	6.355790668814709e-18	1.1413172483444214	C18H4orf48	0.014294097815856888	3.0258915424346924	EIF4G2	6.457105847482419e-19	1.6223982572555542	KLF9	2.259585027420889e-47	2.585566520690918	GRM5	3.2253287112488235e-05	9.009815216064453	FBXL16	2.5651533513428386e-06
TACC1	0.00460229	2.436206340789795	ANGPT2	8.393415329260978e-53	5.194929599761963	LOC109730012	1.3754089664383217e-51	2.7851569652557373	TPM4	0.000122685	1.3742934465408325	NUPR1	6.290895493565746e-06	1.9531278610229492													CAPG	6.022863456436187e-08	1.5273597240447998				LOC109730120	7.234069696596081e-18	1.7906396389007568	PCMTD2	0.014470154304978892	3.4185633659362793	NFIX	6.667472798861144e-19	3.3774869441986084	PURB	2.858112046479376e-47	2.82507	ATP2B2	3.2751107860266426e-05	8.837325096130371	CSRNP3	2.5651533513428386e-06
LOC105883773	0.00475126	1.892484426498413	CAV1	9.347458199087609e-53	2.578464984893799	HSPG2	2.5914805594589137e-51	3.985175609588623	LOC105855056	0.000134333	1.3073093891143799	SAT2	6.290895493565746e-06	3.0266802310943604													FCER1G	7.821296214838149e-08	1.661771535873413				LOC105859298	1.1217874733442798e-17	2.0697133541107178	NAPA	0.014522721281940848	2.3193986415863037	PNMA1	6.816957367039364e-19	5.739924430847168	PLPPR2	8.002283248190986e-47	7.953871726989746	GABRB2	3.351836453165261e-05	8.34026	PSIP1	2.566772357266391e-06
PAM	0.00508061	3.1919515132904053	BCL2L1	9.652447047577331e-53	2.5524237155914307	NR2F2	2.787781598636381e-51	4.110258102416992	LOC105877808	0.000140198	3.159454107284546	VAMP5	6.391918504732172e-06	2.4425408840179443													LOC105856717	7.986587937776161e-08	2.959683418273926				GPX4	1.3836788064648191e-17	0.9097545742988586	SEC62	0.014543277787063612	1.6739751100540161	MAP1LC3A	7.615990643443425e-19	1.8552405834197998	TSPAN7	1.3220438253217917e-46	4.147561073303223	MYT1L	3.362932871334998e-05	8.60767	DIRAS1	2.5972764145789257e-06
ADM5	0.00596913	4.411370277404785	SELENOF	2.302141103618441e-52	1.386572003364563	LOC105866554	4.0859920625079385e-51	3.006152391433716	ETS2	0.000142685	2.076807737350464	IGFBP7	6.5565780284250966e-06	4.436959266662598													ACSS1	8.117463004585788e-08	1.8543756008148193				PILRA	1.4782150669391475e-17	1.628972053527832	SRPK2	0.014619410682955794	2.86715	TCEAL8	8.004846675333298e-19	3.4603471755981445	STMN3	1.3328149267831976e-46	6.660074710845947	LOC105857880	3.406452171594574e-05	8.116656303405762	SYN1	2.6174578797939127e-06
CYYR1	0.00601243	4.381161689758301	LOC105874223	3.371825066832102e-52	1.099324107170105	LOC105873878	4.671473032921386e-51	1.7911561727523804	HIC1	0.0001606	4.026529312133789	AMOTL2	6.806799628924095e-06	3.0920138359069824													RAB11A	8.471274310253949e-08	1.347930908203125				LOC105874857	1.601557303579522e-17	4.566267490386963	SP8	0.014854105144445785	9.426464080810547	MTCH1	8.8591278201997e-19	2.3814918994903564	TCEAL8	1.3867381274640178e-46	3.43168	ITPKA	3.448101174534735e-05	8.163812637329102	SCG2	2.6262785387796765e-06
SOX17	0.00609111	4.367093086242676	LOC105863375	4.52871160218483e-52	1.3410882949829102	LOC105874908	1.4580770820260312e-50	2.038907527923584	GLUL	0.000180889	1.2839109897613525	CDO1	6.935701155057946e-06	4.295255184173584													LOC105855632	8.691981370435162e-08	1.4801579713821411				TPP1	2.7020430315531743e-17	2.3608994483947754	GABRA2	0.015189316593243409	8.613839149475098	TMEM176B	1.2120718889973545e-18	2.052361011505127	LOC105861127	1.4170495886511356e-46	4.4271440505981445	NRGN	3.498469825718818e-05	8.810558319091797	LOC105863962	2.738863096200102e-06
PLCB4	0.00625879	4.244386196136475	SOCS3	4.950614015651357e-52	1.974269986152649	RASSF3	1.704750254746138e-50	2.874605178833008	MAML2	0.0001883	2.4280905723571777	ITIH5	7.134162745676344e-06	4.58568													QPCT	1.1292570841408208e-07	1.770185947418213				CTBP2	4.0773795918153274e-17	2.0431716442108154	NAT16	0.015904014702006985	7.907936096191406	DNAJB5	1.331122943922624e-18	5.348510265350342	LOC105866476	1.453250588199607e-46	2.40328	LOC105855934	3.498469825718818e-05	7.7975616455078125	CNTNAP2	2.7770809946533884e-06
SVBP	0.00626004	1.9585533142089844	LOC105865918	6.975742983886817e-52	2.4268157482147217	APLP2	1.744372621952596e-50	2.261521577835083	CDKN1B	0.000205242	2.31165	FAM213A	7.134162745676344e-06	3.147669792175293													ITGAM	1.4275721372057386e-07	1.92129				ATP6V0E1	5.799618384764712e-17	0.8010743856430054	LOC105883785	0.016142895039018227	7.538821220397949	MATR3	1.6240576612391057e-18	2.344231128692627	LY6H	1.9442329812495007e-46	6.439040184020996	LOC105870861	3.498469825718818e-05	7.851565361022949	PRKCZ	2.7770809946533884e-06
LOC105882347	0.00637586	1.614567756652832	LOC105883507	1.5080681458396896e-51	1.1546322107315063	RBM24	1.8056855158747448e-50	7.006275177001953	BCAS3	0.000205341	3.895717144012451	SH3BGRL2	7.175132371252313e-06	4.482239723205566													SLC25A37	1.4333406358818968e-07	1.978777289390564				PLCB2	7.191072948092612e-17	3.0279126167297363	C3H14orf2	0.0164515	1.2051082849502563	MAPT	1.9765420284657867e-18	6.795422077178955	ATP5G1	3.10603839368147e-46	1.8587852716445923	PDE1B	3.560434211023493e-05	7.746649265289307	RIMS2	2.7770809946533884e-06
LOC105869970	0.00637586	0.9100008606910706	LOC109731103	2.947888892955171e-51	1.0459058284759521	ANO6	3.0346447788930655e-50	2.5839123725891113	CHCHD2	0.000216596	0.5623387694358826	KIF21A	7.271196913635972e-06	4.36551													ZFAND5	1.5750742863329228e-07	1.422382116317749				MAN2B1	7.883457971495451e-17	1.5965642929077148	PLPPR2	0.016528834297071807	7.503974437713623	SV2A	2.2075424775575764e-18	6.639625072479248	TSPAN3	3.1676258990209294e-46	2.7883410453796387	SPTBN4	3.576130358351098e-05	7.853343486785889	SLC4A10	2.7786295507200155e-06
TLL1	0.00647042	6.743152618408203	LOC105878074	4.249098656493712e-51	1.0886987447738647	LOC109731207	4.272564904891063e-50	2.363145351409912	TPM1	0.000221293	2.222651720046997	CA11	7.364673028431694e-06	4.442405700683594													PLAC8	1.970299957272018e-07	2.468371629714966				ARRB2	9.890423764202086e-17	1.3048756122589111	YPEL3	0.016528834297071807	1.9408094882965088	CD200	2.5870013754810296e-18	4.77925	LOC105884681	4.86661661714324e-46	3.9830191135406494	PIN1	3.636449643900255e-05	3.1794912815093994	ADGRB3	2.793900007653249e-06
ECM1	0.00657317	2.541033983230591	SLC3A2	1.1231417559258447e-50	1.8902689218521118	ATP5L	7.4372192628338435e-50	1.5785908699035645	LAMB2	0.00023584	3.5500428676605225	CDH11	8.2626509109186e-06	5.437254905700684													HSPH1	2.0483646996663765e-07	2.9363346099853516				IRF8	1.0632421814530649e-16	2.977332830429077	TUSC3	0.016736700393011106	4.230045318603516	ATP6V1G1	2.615073864707783e-18	1.3375123739242554	TMEM145	7.839295443712196e-46	7.217388153076172	SPOCK3	3.873608503563574e-05	7.528334617614746	LOC105869315	2.793900007653249e-06
DOCK6	0.00667354	3.5672106742858887	SDCBP	1.5439100015047481e-50	1.3986717462539673	FOS	8.065965591944161e-50	2.294276475906372	TMEM59	0.00023984	1.4527548551559448	CTSD	8.324983372826284e-06	1.5739175081253052													MS4A4A	2.1247698966240318e-07	1.9356132745742798				SSH2	1.1459848108334422e-16	2.0417935848236084	RAN	0.0169482	1.5499576330184937	GDI1	3.2399156651064995e-18	2.937505006790161	MTCH1	9.658540705992005e-46	2.4279606342315674	PDZD4	3.905836927291486e-05	7.044284820556641	C17H16orf45	2.8516780746445286e-06
LOC105872924	0.00720107	2.301701545715332	CLCNKA	2.1333800233207943e-50	6.3238301277160645	RAMP1	1.5279140565089972e-49	3.1692843437194824	VCL	0.000249606	2.8105061054229736	HTRA3	9.571088646881047e-06	5.39902													ARG2	2.2192176082356267e-07	2.0417864322662354				RNF13	1.370374512930552e-16	2.228260040283203	TMEM145	0.016998401474341923	7.164881706237793	VDAC1	3.4994485105883186e-18	1.8465604782104492	NSF	1.6521857259620704e-45	4.568144798278809	CELF4	3.905836927291486e-05	7.336800575256348	ATP13A2	2.8516780746445286e-06
LOC105880652	0.00724946	1.2672388553619385	PLCB4	2.9173137977872027e-50	4.48771	SORBS1	1.8626623798474968e-49	4.823056221008301	REM1	0.000266541	6.179441928863525	LOC105870251	1.036410618545369e-05	1.9382336139678955													LOC105869450	2.2648352469179256e-07	2.1170156002044678				BMP2K	1.7405517407020137e-16	1.998950719833374	RAPGEF4	0.0170453	6.88008	DBP	3.792749632052129e-18	3.0131285190582275	AAK1	2.132469850525113e-45	3.9215524196624756	OLFM1	3.905836927291486e-05	7.198066234588623	PNISR	2.9166485219723683e-06
PDLIM1	0.00764959	2.414539337158203	C20H16orf74	3.421037956714431e-50	2.963505983352661	PDCL3	2.100007817979065e-49	2.6864352226257324	FSTL1	0.000269147	3.1127851009368896	RNPC3	1.0650580908534542e-05	2.9012699127197266													ARHGDIB	2.8680777934887164e-07	1.5417473316192627				LOC105872845	2.979674168811492e-16	1.827508807182312	SFPQ	0.017141178403005844	1.835422158241272	CLCN3	4.008851475358384e-18	3.598875045776367	FAIM2	3.481434862097539e-45	5.726520538330078	SSBP3	3.905836927291486e-05	4.266916751861572	CADM2	2.937548502157323e-06
GOLM1	0.007656	2.992746591567993	LOC105878774	3.507865627666324e-50	1.6202839612960815	MRAP2	3.145057805226166e-49	7.982656478881836	LOC105861123	0.000318678	0.8515355587005615	NOTCH2	1.0650580908534542e-05	2.6680221557617188													NAMPT	3.081058498871759e-07	2.069002151489258				LIMS1	3.236184241067421e-16	2.7171967029571533	DYNLRB1	0.017141178403005844	1.4473824501037598	TARSL2	4.658537506346059e-18	4.951736927032471	LOC105880776	6.166818793512945e-45	2.1640982627868652	PCP4	3.905836927291486e-05	7.7421979904174805	SPTBN4	3.0730199670458988e-06
ADAMTS1	0.00873059	3.279656171798706	CDH5	8.774273116441997e-50	3.7734506130218506	RASL12	8.435074458940185e-49	7.1212005615234375	ARHGEF17	0.000355183	5.732500076293945	DCN	1.0746844074655757e-05	3.682893753051758													CHI3L1	3.127627634446241e-07	1.6336089372634888				ADAP2	3.289609181703379e-16	1.773195743560791	SV2A	0.017380001455713733	6.7673420906066895	SCG3	4.807879037431365e-18	6.029529571533203	HPCA	1.217122441259321e-44	7.078713893890381	AFDN	3.921945995224148e-05	3.639070987701416	ARNT2	3.0730199670458988e-06
CTBP2	0.00898695	2.492300510406494	LOC105885300	2.7672991490954364e-49	1.8205268383026123	INAFM1	9.053803206619311e-49	4.614877700805664	DDIT4	0.000361419	1.9541000127792358	BLCAP	1.146572827771387e-05	2.7472174167633057													TNFRSF14	3.7557000954048124e-07	2.7022433280944824				LOC105862799	3.715184898682903e-16	4.0135884284973145	STMN3	0.0183513	6.48496	EPB41L3	4.807879037431365e-18	4.072662353515625	NDUFB4	2.317352573891325e-44	1.9053398370742798	DPYSL5	3.921945995224148e-05	6.932875633239746	GPRASP1	3.0730199670458988e-06
PAQR6	0.00951588	3.979377508163452	VWF	3.195737633600993e-49	3.2879393100738525	ATP5I	1.1778052446737893e-48	2.0516374111175537	FOXC1	0.000373608	4.530025482177734	NAP1L3	1.2255935821400695e-05	3.1145265102386475													CLEC5A	3.928051794782422e-07	2.080531597137451				PLEKHO1	5.09817244207595e-16	2.008589267730713	RAB2A	0.0184276	1.8425647020339966	BASP1	5.548619741734988e-18	2.9596030712127686	PSD	3.084049315436206e-44	7.556017875671387	SYN2	3.921945995224148e-05	6.928459644317627	CLSTN3	3.1219937177164013e-06
MOCS2	0.00962069	1.6779470443725586	TM4SF18	9.238799291994121e-49	4.685327529907227	ZFP36L1	2.3542560974125243e-48	2.302155017852783	VAMP2	0.000425587	2.5380923748016357	OLFML3	1.2715351604956965e-05	5.675222396850586													ZFAND2A	4.0063108105060933e-07	4.2355241775512695				PRKCB	5.281263714642817e-16	2.046337366104126	PCBP3	0.0184276	6.904023170471191	INAFM1	6.937705520010167e-18	4.909451961517334	JPH4	4.806532492777611e-44	6.562233924865723	PTPRN	3.928716114842182e-05	7.157705783843994	ABR	3.1219937177164013e-06
BHLHE40	0.00992268	1.7642834186553955	DDX5	3.711923974287569e-48	0.8746602535247803	LOC105859388	2.540598800437909e-48	1.2308868169784546	LOC105873222	0.000443062	2.3413455486297607	RPL22L1	1.3971236504934362e-05	1.7657190561294556													GNAI2	4.337084245583043e-07	1.3471968173980713				LYN	5.713349793263039e-16	1.2554094791412354	ATXN7L3B	0.018746918243746327	2.2358903884887695	KMT2E	7.127551456016432e-18	2.2260100841522217	LANCL1	6.441533458532744e-44	3.6720921993255615	B4GALNT1	3.928716114842182e-05	6.998798847198486	ZRANB2	3.327287812444172e-06
PTTG1IP	0.012237328042048462	1.7435764074325562	LOC105862726	5.621058910641315e-48	3.111445188522339	RPL38	2.5910632583298636e-48	1.2358264923095703	MBNL2	0.000460119	2.533571481704712	NCKAP1	1.406183021261034e-05	2.9668350219726562													LOC105872253	4.784060040231134e-07	3.0708396434783936				LOC105885423	7.305224640244099e-16	3.6003503799438477	MDH1	0.0191583	2.0469295978546143	AU129-gr01	1.0491255402895144e-17	1.2527602910995483	LOC105873726	9.546219548124609e-44	3.2443981170654297	FAM171A1	4.126994700841146e-05	6.6979594230651855	LOC105884430	3.6994648466377346e-06
NR2F2	0.013067082272720063	3.49559	NUCB2	7.388873131434542e-48	2.5797910690307617	LOC105862350	3.4699526637981436e-48	1.764899730682373	SPTBN1	0.000474779	1.6971454620361328	PTOV1	1.4316108641289825e-05	2.6566357612609863													LOC105881053	5.586377637989496e-07	1.6232174634933472				C2	7.573733694036224e-16	3.3566789627075195	SEZ6L2	0.0193441	6.198786735534668	UBL3	1.4295921229019715e-17	2.5716967582702637	LOC109731122	1.6746960607424243e-43	1.889601230621338	NAP1L5	4.252741042343933e-05	6.792318344116211	TBL1X	3.788094856038414e-06
NCKAP1	0.013495163466895181	2.7000372409820557	PPIA	1.906923219232272e-47	1.0434476137161255	KTN1	4.4436866469565165e-48	2.0517518520355225	PDE7B	0.000499414	5.039048671722412	FZD7	1.4574430898874309e-05	4.82576													LOC105867211	5.941035118241505e-07	2.528712272644043				GIMAP6	7.678306579163638e-16	1.2862203121185303	NDUFB4	0.0207075	1.7302736043930054	SRSF2	1.473813755967572e-17	1.7519334554672241	MAPRE3	2.0394764694885646e-43	4.016481399536133	ATP1A1	4.323152168296211e-05	3.12441	SREK1	3.928380233344042e-06
DPYSL2	0.013991812499669217	2.045236349105835	LOC105883161	2.466437164329547e-47	1.645600438117981	EPN2	4.596430852891224e-48	3.4433	LOC109731171	0.000499961	1.4191830158233643	HSPA6	1.5277683851635844e-05	3.3421146869659424													LOC105872539	6.56523237531547e-07	2.5069854259490967				LOC105880652	9.04965089653905e-16	0.8759207129478455	SCG3	0.0207452	5.7093586921691895	SGIP1	1.5028666853085848e-17	6.131814479827881	ANK2	2.5783674083977352e-43	4.925288677215576	CHD3	4.3285361043468474e-05	4.238340377807617	PAK3	4.1705210437552615e-06
LOC105861645	0.014698900031672454	2.930511951446533	BAMBI	4.3922058641967695e-47	4.557722091674805	MAPRE2	5.1556116614137425e-48	3.435189962387085	COQ10B	0.000529344	2.5631325244903564	CTGF	1.5549064310984553e-05	4.329197883605957													TMEM120A	6.892458227237061e-07	1.936667561531067				PDPN	1.332660612419099e-15	4.35818	ARID4A	0.022986361610356346	2.6571261882781982	ASPH	1.588390705058449e-17	4.89678	TIAM2	3.897542029201805e-43	6.9452900886535645	NSD3	4.654395148949535e-05	3.320797920227051	CBX6	4.20602325192625e-06
LOC105861798	0.014933181527685933	1.9184726476669312	NDUFC1	6.215002941094585e-47	1.2186126708984375	LOC105861367	6.367698405671725e-48	1.9659438133239746	LOC105869970	0.000541555	0.7109320163726807	LOC109731103	1.567477699285328e-05	1.311784029006958													HSP90AA1	7.006813983669366e-07	1.8218010663986206				AP1B1	1.340041011628824e-15	2.4688069820404053	LOC105860163	0.023111523065002085	1.6051095724105835	DYNLL1	1.588390705058449e-17	2.9703850746154785	EPB41L3	4.771871519908447e-43	3.9560368061065674	NGRN	4.654395148949535e-05	3.397643804550171	LOC105857372	4.20602325192625e-06
FOXC1	0.0150368	4.0679402351379395	IL1R1	1.4060926389278308e-46	3.055062770843506	LOC105872967	9.225761634873219e-48	2.55395	FKBP9	0.000581711	3.3270881175994873	RAMP2	1.567477699285328e-05	2.592268943786621													LOC105868014	8.28986881374155e-07	1.7023423910140991				DDX21	1.521437722323517e-15	1.4122554063796997	TMOD2	0.023178631690543173	5.338388442993164	OCIAD1	2.133073000596062e-17	2.1164348125457764	PPIA	4.8163088780655506e-43	1.5147204399108887	C1QTNF4	4.91814775901189e-05	6.431026935577393	R3HDM2	4.266671846624395e-06
USP54	0.015242868637153805	4.381058692932129	FZD4	1.6158750346355351e-46	3.7648584842681885	PTK2	1.0311600076298387e-47	4.372045040130615	ACER2	0.00058483	3.745844602584839	LOC105869191	1.7482787255578066e-05	2.999741792678833													LOC105871082	8.715314725288808e-07	1.5485998392105103				SLCO2B1	1.7028515340237588e-15	4.536252021789551	PNMA1	0.0236889	5.506502628326416	CAMK2B	2.2412117977349032e-17	7.155080795288086	HSP90AB1	9.203391988419373e-43	1.5708154439926147	LOC105874257	4.91814775901189e-05	6.3878936767578125	CHGA	4.443861904558189e-06
EDN1	0.015242868637153805	4.451901912689209	LOC105856937	2.206998482800303e-46	1.4643123149871826	FOXS1	1.0450777443092177e-47	5.498269081115723	PTPRG	0.000620979	3.7119016647338867	PLTP	1.7816151862184273e-05	3.2478787899017334													TKT	8.766759799529853e-07	1.4035893678665161				CD84	2.445790189325513e-15	5.053278923034668	RSF1	0.0237462	2.6132736206054688	RUNDC3A	2.6160988121325523e-17	5.713556289672852	RPS29	1.2369175450538486e-42	1.4570201635360718	SYT11	5.042650818066041e-05	6.220921039581299	FAM171B	4.5113534883341185e-06
LOC105871392	0.015370381018998562	2.2000057697296143	WWC3	2.291448973364568e-46	3.400831699371338	LOC105866235	2.528868182659389e-47	4.999100685119629	ARL13B	0.000643658	2.9311819076538086	BMP4	1.7816151862184273e-05	4.347501277923584													LAPTM5	9.532320655842294e-07	1.4220166206359863				IRS2	2.7717202222624203e-15	2.0036702156066895	LOC105862357	0.023786061621954555	5.478708744049072	YWHAQ	3.4923761056983686e-17	2.1509757041931152	ATP5I	1.770961416427682e-42	2.201808452606201	MYO5A	5.19919479184238e-05	4.013655185699463	YPEL4	5.140566239059815e-06
LOC105863609	0.017616602895615834	2.9552934169769287	RPL22	2.8008871348087724e-46	1.1672619581222534	LOC105867263	3.56912035260496e-47	1.8908082246780396	LOC105858452	0.000648122	5.6095733642578125	SLC7A11	1.859018905394675e-05	4.872345447540283													RNF10	9.574236737177284e-07	1.5569390058517456				STXBP5	3.4546890090041644e-15	2.3418774604797363	PTPRK	0.0237901	5.735926151275635	ENO2	3.918255038543838e-17	4.711953639984131	FGF12	2.047169173299003e-42	7.895333766937256	CRYM	5.19919479184238e-05	6.075404644012451	CDIP1	5.182438865623271e-06
LOC109731013	0.0177804	2.443538188934326	TMOD3	4.044532596730634e-46	1.8149265050888062	FAM13C	4.792734839108523e-47	5.655100345611572	DNAJB4	0.000649952	3.5101094245910645	LOC105879799	1.9401271130772767e-05	2.3301117420196533													MYADM	9.696986913970952e-07	1.925809383392334				LOC105871361	4.017688929982993e-15	1.1657836437225342	LOC109731319	0.0237901	1.2255167961120605	CHD6	4.320445247735906e-17	3.4398036003112793	SOD1	2.6863208358413922e-42	1.7237789630889893	TCEAL7	5.236543370522332e-05	6.157728672027588	SET	5.309840131469166e-06
LOC105864749	0.018638801358682434	1.5679560899734497	VAMP5	5.510352685707395e-46	1.6537812948226929	LHFP	5.087716088124691e-47	3.9777588844299316	DHCR24	0.000684208	2.921782970428467	SERINC3	1.9537848189764287e-05	1.6755248308181763													PDLIM7	9.872157176919762e-07	1.5797700881958008				PSAP	5.077402390474374e-15	1.7476141452789307	LOC105873222	0.024380987454760156	3.2256476879119873	MORF4L1	4.9832446156847506e-17	1.6068311929702759	GPX4	2.736260131905425e-42	1.6247848272323608	TMEM91	5.236543370522332e-05	4.141119480133057	DCLK2	5.321794917680504e-06
NDUFC1	0.018740240704868242	1.2157657146453857	TPT1	8.582248976800832e-46	0.5563076734542847	CCNI	9.387161720831465e-47	1.7743879556655884	LOC105869479	0.000776563	0.989708	TMEM204	2.1577475170352288e-05	4.335440635681152													ANPEP	1.0149079296552516e-06	1.78531				LOC105857536	8.977847503227938e-15	1.6095168590545654	ASH1L	0.025461960589932105	2.614750385284424	CRABP1	6.426310787558576e-17	7.695837020874023	USMG5	4.344708922403927e-42	1.797613501548767	ZMYND11	5.236543370522332e-05	3.2273640632629395	PAFAH1B2	5.557055338520791e-06
ZC3H10	0.0192243	0.8970484137535095	MINDY1	1.0038047929286672e-45	2.1506893634796143	GEM	9.490143611816284e-47	4.209432601928711	RAPGEF2	0.000785278	3.307220220565796	QKI	2.182363568401733e-05	2.0026140213012695													LIMD2	1.0420224112145895e-06	1.4090886116027832				PTGS1	9.869227055668685e-15	2.3184354305267334	HSP90AB1	0.025903147533758573	1.3473498821258545	MEAF6	6.884025638477712e-17	3.128035545349121	YPEL4	9.351243444072846e-42	5.384466171264648	NCAM1	5.413699608918391e-05	5.997714519500732	ARMCX2	5.849464098263632e-06
LOC105862726	0.019354419343960844	3.3133957386016846	CLIC4	1.1616301835184203e-45	2.25857	CAV2	2.1253262626914048e-46	2.705404758453369	DYNLL1	0.000842639	2.1440787315368652	PRKCDBP	2.182441650924352e-05	1.9145468473434448													NQO2	1.2608407301825638e-06	1.5224970579147339				AU129-gr02	1.0112121203744398e-14	0.7001850008964539	LOC105881184	0.027050845405962785	4.937400817871094	LOC105866929	8.934359583702558e-17	1.2391737699508667	CX3CL1	2.1700224911433537e-41	5.901200294494629	ZRANB2	5.478543659209194e-05	3.2627103328704834	MTCH1	5.8767546730035664e-06
PALMD	0.0197363	3.118781566619873	GABARAPL1	1.424819084667289e-45	2.0382940769195557	JAG1	4.1886414661759006e-46	3.7280025482177734	MNAT1	0.000926101	3.3302791118621826	LOC105861100	2.182441650924352e-05	2.2241406440734863													FMNL1	1.5059572902286321e-06	1.9908981323242188				LOC105869970	1.0894970318370989e-14	0.6262597441673279	MLLT11	0.027050845405962785	4.982668399810791	TCF25	9.100788878831475e-17	1.8258730173110962	LOC105865918	2.252929914057567e-41	2.936072826385498	ARL8A	5.781523798159847e-05	4.073889255523682	APBB1	6.558719530568849e-06
AHNAK	0.0218532	1.5879809856414795	FAM89A	2.789264217848085e-45	4.40216	CAP2	4.6161626942733106e-46	6.770357608795166	LOC105866929	0.000935513	0.6151947975158691	FRZB	2.2105955078148966e-05	5.698409557342529													FLOT1	1.5203562924159664e-06	1.4080119132995605				TXNIP	1.0915873490364404e-14	0.9774490594863892	TMSB15B	0.027050845405962785	3.046082019805908	SMAP1	1.1860142413948223e-16	2.5992989540100098	NSD3	3.0907756855050597e-41	2.6097490787506104	MAPK8IP1	5.817493011911638e-05	5.841560363769531	PTPRD	7.299819104401908e-06
TSPAN4	0.0220465	2.3766348361968994	LOC105867418	3.1204707709637506e-45	0.9206238389015198	DAPK3	4.643870345800295e-46	3.27736	TSPYL2	0.00128493	3.0100762844085693	FLNB	2.2829163244628245e-05	2.981740713119507													LOC109731013	2.060916167134034e-06	2.163736343383789				RIN2	1.4015838527516826e-14	2.670042037963867	TMEM50A	0.0281017	1.5951426029205322	KAT6B	1.2375019596791286e-16	3.094241142272949	C5H11orf58	5.029689556446656e-41	1.9751243591308594	OGT	5.8435866288267587e-05	4.112875461578369	PAM	7.892979728569292e-06
RALGDS	0.0220465	2.7298386096954346	SLC30A3	3.24872330519115e-45	7.781149387359619	POMP	8.780069862098776e-46	1.8612351417541504	TSC22D3	0.00132049	1.2538284063339233	LOC109731122	2.4986976438873534e-05	1.6098542213439941													ANXA11	2.1583634549172627e-06	1.3872121572494507				CEP170	1.4552818399789992e-14	2.315747022628784	KMT2E	0.028135773879805284	1.9527853727340698	ZIC1	1.4623040924976526e-16	9.384234428405762	RTF1	5.300430700005971e-41	2.243581533432007	BCL11B	6.466579874903205e-05	4.184991836547852	PHYHIPL	8.412793407955753e-06
SNTB2	0.0220465	3.983787775039673	CTTNBP2NL	2.36922571696626e-44	3.4099292755126953	MYO1D	1.3691753886905215e-45	4.117323875427246	NUCKS1	0.0013238	1.4413530826568604	YAP1	2.529933168677762e-05	2.818540096282959													TAF10	2.330055437914511e-06	1.767843246459961				LOC105881512	1.4678938387272066e-14	2.1323893070220947	LOC109731103	0.028135773879805284	1.2316832542419434	JPH4	1.5714716937088958e-16	6.412978649139404	BLCAP	7.032353265430177e-41	3.376305103302002	B4GAT1	6.523077511182699e-05	5.629666328430176	STRBP	8.626332397033345e-06
TNS2	0.0233399	3.0004100799560547	SRSF5	3.526188657043908e-44	1.4054664373397827	LOC105874070	1.4044503672324118e-45	2.174422264099121	MXRA8	0.00134027	3.440680503845215	LOC105878361	2.5421292931704852e-05	1.8436529636383057													GADD45A	2.6856112950799567e-06	1.5338776111602783				LOC105879875	1.8571844198908743e-14	4.355252265930176	RRAGB	0.028162678403127982	3.5676157474517822	ST13	1.7686564011354945e-16	2.282567024230957	LOC105868187	1.5723921422216676e-40	8.982992172241211	HSP90AA1	6.772807173268025e-05	2.5094237327575684	TCEA2	8.789275374971913e-06
QKI	0.0233592	1.9570441246032715	LOC109729832	3.929511849165298e-44	1.8035674095153809	MEF2A	1.4345591176442075e-45	2.3734757900238037	KTN1	0.00134692	1.6142773628234863	FGL2	2.6518470737092612e-05	2.683851480484009													FCN2	2.6981811864100482e-06	1.4570300579071045				LOC109729283	2.5468489738368915e-14	1.5300008058547974	THUMPD1	0.028576351090107616	3.518545627593994	STMN2	1.783381612229152e-16	8.225957870483398	AVP	1.8157787663899675e-40	6.0332	NSF	7.991208182279554e-05	5.456989288330078	GPX4	9.089869042175073e-06
WWC3	0.023668630260984036	3.0862889289855957	PNRC1	4.356516904217072e-44	1.1912978887557983	MIDN	1.6778229795433455e-45	2.2687888145446777	LOC105865918	0.00135275	2.254648447036743	ACSM5	2.839482591173416e-05	5.442464828491211													CXCL8	3.279450723400634e-06	2.488766670227051				C5H11orf96	2.6685795134782093e-14	2.2534778118133545	CBX6	0.028576351090107616	3.5768280029296875	YPEL4	1.977020198358553e-16	5.368017196655273	PPFIA2	2.1561075045119825e-40	8.394206047058105	LOC105873617	8.130361548146726e-05	5.126702308654785	RNMT	9.121386947613972e-06
LOC105869845	0.023668630260984036	5.4058613777160645	ATP10A	9.716450518838478e-44	4.007100582122803	TSC22D1	1.7947667948446305e-45	2.287245750427246	PPIA	0.00140416	0.7236192226409912	FCGRT	2.885046349601319e-05	2.268184185028076													MYO1F	3.4447551401372646e-06	1.6523579359054565				IFNGR1	3.115689629533508e-14	3.1096854209899902	STRBP	0.029394	3.5415773391723633	LOC105861798	2.1710337707383454e-16	2.2044506072998047	ABCA5	6.4273121206071e-40	4.799922943115234	ACTN1	8.244585238758021e-05	3.404520273208618	BCL7A	1.1006735811774208e-05
COPS9	0.024667043696681462	1.1749287843704224	LEF1	2.734136424415788e-43	3.8372714519500732	ZEB1	2.337050011785649e-45	3.6275746822357178	LOC105857182	0.00140954	1.287431240081787	SSFA2	2.9938044306951615e-05	2.7865540981292725													CCDC146	3.505687524185961e-06	2.472553014755249				SCYL1	3.385830245964338e-14	2.1535186767578125	LOC105874223	0.0311037	1.3460150957107544	ROBO2	2.2274220035107554e-16	6.167792797088623	SRSF5	6.857878962769719e-40	1.9090715646743774	STK25	8.569067053052293e-05	3.6950697898864746	ATRX	1.1178039428567143e-05
LOC105856777	0.0252102	5.219395160675049	YWHAH	3.11449624366917e-43	1.7798060178756714	TWSG1	2.414595694557429e-45	3.471653938293457	MIF	0.00146474	0.728663	ANK2	3.011858055800172e-05	3.902473211288452													CCND3	3.7413948828643088e-06	1.431917667388916				MAN1A1	3.4934127615734295e-14	2.5923922061920166	PCDH17	0.0311037	4.620110034942627	TCEAL1	2.479185381329587e-16	4.215425491333008	CA11	8.412441255222366e-40	5.249843597412109	ARL2	8.867104847573375e-05	3.7495205402374268	GABBR1	1.1178039428567143e-05
ACYP1	0.025667253690010997	2.3366587162017822	MYO10	4.164484798936247e-43	3.0930159091949463	LOC105870251	3.2027882097107105e-45	1.8640538454055786	MYL9	0.00147581	3.5913829803466797	IL11RA	3.093608255848218e-05	3.5951409339904785													SVIL	3.7461369445216827e-06	2.09833				LOC105877903	3.544051303667609e-14	1.1163917779922485	AGAP2	0.0331255	4.6634907722473145	BSCL2	2.561579253305428e-16	2.625012159347534	LOC105872845	9.379514504671435e-40	2.8035383224487305	GPM6B	9.224840147415491e-05	5.160515308380127	MORF4L2	1.1820778472658518e-05
ADAM15	0.025765287248841053	2.2036988735198975	SLC16A1	4.188860998448985e-43	4.235215663909912	TBX2	3.314553551009752e-45	5.330490589141846	MARCH6	0.00158074	2.099074602127075	PPT1	3.452152678097197e-05	2.4224042892456055													ALDH2	3.859465895792786e-06	1.2661701440811157				PPT1	3.550229655966265e-14	2.288869619369507	KIT	0.0335975	4.519217014312744	CDKN1B	3.0786410266480205e-16	2.7494029998779297	FAM216A	9.427088880537694e-40	4.289200305938721	ALCAM	9.460120333943898e-05	5.021477222442627	MRPS26	1.1856565686796941e-05
LOC105874908	0.025907816577587492	1.6622323989868164	ZBTB16	4.769278469561278e-43	2.0542163848876953	ATF3	3.9800144480938905e-45	2.63133	LAMC1	0.00181213	2.6125168800354004	LOC105855707	3.677864871187095e-05	1.6183549165725708													CD68	5.107774272831073e-06	1.3764234781265259				LOC109729832	5.1994370376247616e-14	1.420974612236023	LOC105866929	0.033711474170560106	1.1591823101043701	PPIG	3.5716025001192173e-16	2.33402	HNRNPDL	1.1085433540050395e-39	1.4897956848144531	LOC105866939	9.482385531272357e-05	4.9316277503967285	AHDC1	1.2086212049112228e-05
DUSP22	0.026121286408483754	1.5799869298934937	PDGFC	4.787907891760817e-43	3.841106653213501	STK38L	4.262683598098619e-45	4.092526435852051	RBMS1	0.00195833	1.8092552423477173	PLCD3	3.7316098198447325e-05	5.4921956062316895													LOC105876815	5.1194961082633685e-06	3.1918787956237793				DOCK10	5.546901345535541e-14	2.1367037296295166	ARGLU1	0.0342506	1.9564257860183716	TRA2B	3.667887856202386e-16	1.704575777053833	PNMA1	1.3195636373105505e-39	5.614134788513184	EIF4A2	9.871320389206307e-05	2.3899245262145996	FAM216A	1.2594443443703215e-05
LOC105885817	0.026505362008890265	3.015686511993408	CCNL1	1.6584924310274887e-42	1.6162880659103394	FRYL	4.262683598098619e-45	2.7161924839019775	UBL5	0.00196003	0.5893034934997559	PLXNB2	3.878894982255758e-05	2.7971184253692627													IER3	5.64747243907014e-06	1.5336054563522339				RPS12	5.635580079654164e-14	0.773739	ZADH2	0.0343317	2.9876062870025635	LOC105884681	4.862475598875221e-16	3.5286271572113037	PRKACB	1.8483310406062994e-39	3.885272264480591	DOCK4	9.891471436301085e-05	4.927938461303711	TCEAL8	1.3449851218563897e-05
DYNC1I2	0.0265108	1.6225253343582153	RDX	1.8572834259941613e-42	2.3339016437530518	ARHGAP10	6.262097268605352e-45	4.077016830444336	FRMD6	0.00208397	4.000896453857422	LOC105881237	4.100691607063481e-05	8.741588592529297													ST6GAL1	5.64747243907014e-06	1.864801049232483				GNG5	9.323192480433315e-14	0.7087520360946655	ST13	0.034963	2.0064961910247803	NDN	5.365274881565208e-16	4.0003180503845215	CACNB3	3.3387069882215806e-39	7.14621	FBXW7	9.930930620359012e-05	5.0188727378845215	DLGAP1	1.4526072403334114e-05
GRB10	0.0265108	3.045673131942749	PROS1	3.861100300697899e-42	3.198007822036743	MEF2C	8.142835847914784e-45	2.3775031566619873	CYTH3	0.00211101	4.4136738777160645	RBFOX2	4.4457269025929244e-05	3.6289126873016357													CKAP4	5.694708542371608e-06	1.9020057916641235				SON	1.0051990079126228e-13	0.704716	LOC105869211	0.0355635	4.586798667907715	STXBP1	6.146699264961978e-16	4.339868545532227	AUTS2	3.353446056629093e-39	4.75347	SPOCK2	9.930930620359012e-05	3.3569462299346924	RBFOX1	1.4617294758694719e-05
RCAN1	0.0271628	2.7208080291748047	GCH1	3.8960498251713386e-42	3.0821340084075928	C15H10orf10	1.1915483879951676e-44	3.588993787765503	TINAGL1	0.00214495	2.4971065521240234	HMGN3	4.4457269025929244e-05	2.013990640640259													STX11	5.950677739523656e-06	1.6063485145568848				LAT2	1.0665775890279644e-13	1.5713969469070435	JARID2	0.0372432	3.050156593322754	FUS	1.072600135457007e-15	1.5592366456985474	ASH1L	5.351451617395072e-39	2.628748655319214	RBM26	0.000114363	3.756772041320801	EEF1A2	1.497638353446384e-05
S100A6	0.027184033038660623	1.4802415370941162	ST8SIA4	4.088992894096037e-41	2.671292781829834	MAFF	1.5971577772521558e-44	2.836458444595337	TJP1	0.00214793	2.9718782901763916	C15H10orf10	4.7115963831776345e-05	3.206408977508545													TFDP2	6.03708213802482e-06	1.52991				ERP29	1.0797190034139966e-13	1.3368593454360962	PTK2B	0.0382632	3.2567834854125977	POMP	1.11312015352439e-15	1.9665443897247314	NRGN	5.529583067286833e-39	6.877580165863037	KIFC2	0.000114363	4.830929279327393	ELMOD1	1.5025239740430008e-05
PKN3	0.027235254707135687	4.719919204711914	FTL	6.273828850915837e-41	0.9488807916641235	EDNRA	1.6144227207562393e-44	5.527133941650391	GABARAPL1	0.0022324	1.9848179817199707	LOC109730012	5.004428428761887e-05	2.2716472148895264													GPR160	6.441545647093915e-06	1.5480237007141113				PLA2R1	1.367964718362121e-13	4.22537	LOC105878078	0.0395067	1.474273681640625	CNTFR	1.174224150905649e-15	6.8672027587890625	R3HDM1	5.529583067286833e-39	4.875596523284912	ARMC12	0.000116278	2.83691	GNG4	1.529085914500006e-05
ENY2	0.027299128283501742	2.0337603092193604	GRB10	2.0157614726109563e-40	3.2003016471862793	FRY	1.852812655205616e-44	3.5649306774139404	SPRYD3	0.00245148	2.9538419246673584	EPHX1	5.150904637863885e-05	2.8959763050079346													PYGL	6.587035132603318e-06	1.6155381202697754				BLNK	1.6047466571240222e-13	2.86548	CHRM2	0.044366048850411295	9.336563110351562	CLIP3	1.8487814054791216e-15	5.488818168640137	GPRC5B	6.360718215115579e-39	4.631136417388916	PABPN1	0.000117932	2.752289295196533	CACNB4	1.6304923286771437e-05
STEAP4	0.027441020659823387	2.6521735191345215	ZC3H10	2.306437531920655e-40	0.795144	CSRNP1	1.873632268332311e-44	2.6739580631256104	SPRY1	0.00249917	3.207590341567993	CRABP2	5.1628366649650366e-05	5.089925765991211													DBNL	7.849859951869413e-06	1.476439356803894				EPCAM	1.605873050058775e-13	1.8957854509353638	SCAMP1	0.0444661	4.267847537994385	NCBP2	2.1952894955700454e-15	2.968743324279785	NCL	1.0537759454497218e-38	1.7344939708709717	PRKACB	0.000136429	4.601184844970703	LOC105855934	1.6551683296766466e-05
PRPSAP1	0.0275217	2.7699837684631348	PNISR	2.359034579123033e-40	1.4895884990692139	CAMK2G	5.083460875546966e-44	2.8499550819396973	TMEM176B	0.0025813	1.1653717756271362	CDKN1C	5.2668927696092876e-05	3.8208863735198975													PTGR1	7.849859951869413e-06	1.3411446809768677				IRF5	1.780729333255416e-13	2.6467981338500977	LOC105868187	0.045420581056149906	8.34197	LOC105870779	2.2494502415969478e-15	2.1923253536224365	SUMO1	1.1071387683370852e-38	2.159613609313965	PEBP1	0.00013707	2.5279088020324707	GPM6B	1.6751044830189643e-05
PIK3C2A	0.027581706409011524	3.469423532485962	LOC105870999	3.714106529665864e-40	3.2320563793182373	LOC105859149	1.6598241032585892e-43	2.979144811630249	PAM	0.00270942	2.9141035079956055	SPRYD3	5.5414087769224094e-05	2.585923910140991													HCK	8.202342405894617e-06	2.4093403816223145				CD53	1.910681656276775e-13	1.264116883277893	RBFOX3	0.045420581056149906	8.198244094848633	PARK7	2.3145488586587052e-15	1.5975351333618164	NAP1L5	1.7630631797571613e-38	5.802120208740234	DTX3	0.000141603	4.645626068115234	CHD9	1.71855097419972e-05
MOB2	0.028055429001842616	2.3227555751800537	GNAI2	7.061547441272987e-40	1.1927974224090576	PACSIN2	3.7947884982343756e-43	2.766033411026001	CHD9	0.00274634	2.026061773300171	ADAMTSL3	5.674583379299131e-05	6.394578456878662													IL1RN	8.987303739865486e-06	1.698744773864746				RPL37	2.251551255549526e-13	0.6771655082702637	DLGAP1	0.045420581056149906	8.196977615356445	SERINC1	2.4356815900418576e-15	3.2492878437042236	ABLIM3	2.0849057074784336e-38	4.383017539978027	BEX3	0.000153611	4.7349419593811035	LOC109729832	1.7608753555004794e-05
LOC105870581	0.029541256939175798	4.801197528839111	GABARAPL2	8.310853385220255e-40	0.9876911044120789	PICALM	3.805229380780826e-43	1.9556771516799927	TRA2B	0.00283175	1.304306983947754	LOC109730942	5.8332309419672396e-05	6.255705833435059													PRELID1	1.0232342070956721e-05	1.5896745920181274				PNISR	2.409952327404688e-13	1.3165067434310913	ADCY2	0.0455839	8.15011	RERE	2.4361237973135712e-15	3.0424299240112305	SLC32A1	2.1504234662050699e-38	10.15268325805664	LARP1	0.000154436	2.971757411956787	IGSF8	1.7742851566175e-05
LOC105866527	0.029906983047283793	2.0502395629882812	BEX3	1.0532293855048964e-39	2.7540547847747803	LOC109731319	9.331101718315039e-43	1.2702938318252563	RCAN2	0.0030186	4.494027614593506	PGRMC1	5.8332309419672396e-05	2.594893455505371													APMAP	1.0326106850992073e-05	1.4033010005950928				WASF2	2.5169064328054923e-13	1.4184064865112305	SYT5	0.0455839	8.164382934570312	ZC3H6	2.9375054967575493e-15	3.3089308738708496	NDUFB2	2.85869057857656e-38	1.785326361656189	PURA	0.000155444	3.4500677585601807	GNG7	1.7742851566175e-05
IL18BP	0.030703721173346295	3.8966710567474365	OSBPL1A	1.2395099996345125e-39	2.5009567737579346	RPS23	1.5941698364192517e-42	1.2848807573318481	ARHGEF7	0.00315954	2.7971925735473633	DSP	6.820350420522366e-05	1.8355711698532104													RARA	1.310293985512752e-05	2.0085835456848145				TGFBR1	2.6052143760287433e-13	1.9946593046188354	DPP10	0.0458068	8.492563247680664	PLPPR2	3.327745354784347e-15	7.614264011383057	THRA	3.029349976033971e-38	3.308746337890625	PJA2	0.000155444	3.4846649169921875	JPH4	1.906345255594886e-05
LOC105878078	0.032373320216418845	1.159207820892334	ARRDC3	2.160897227945457e-39	2.776421070098877	LOC105857182	1.6979961459117185e-42	1.7079052925109863	LOC105863618	0.00321485	0.7100433707237244	MAN1A1	6.912792428867243e-05	2.8203537464141846													DGAT2	1.3472996763864056e-05	1.6248756647109985				LOC105854887	2.9139355803051537e-13	1.323804497718811	SYT4	0.0462397	7.758671760559082	LOC105855934	3.388295731792692e-15	7.360874176025391	RERE	5.100554819535486e-38	3.042919158935547	PNISR	0.000157875	2.6142165660858154	MAPK8IP2	1.998154939271163e-05
LOC105878012	0.032373320216418845	4.460182189941406	SERINC3	2.3114077071584488e-39	1.4131869077682495	KLF4	2.7527360781817556e-42	2.251154661178589	CCNL1	0.00332852	1.471671223640442	PYGB	7.067286618863585e-05	2.554978370666504													DUSP2	1.45403003956742e-05	1.4772818088531494				PEPD	3.3122192108570125e-13	1.9877375364303589	CCDC88A	0.04723	3.105222225189209	PCMTD2	3.755576571196469e-15	3.295398473739624	ATXN7L3B	5.364105472420233e-38	2.173738718032837	ACO2	0.00016362	3.4781270027160645	ZNF385D	1.998154939271163e-05
ASH2L	0.034895857109586884	3.0486700534820557	PDGFB	2.3610139514732476e-39	4.345648288726807	DYNC1I2	5.4852480705251237e-42	1.9014352560043335	SPRY4	0.00351984	4.957149982452393	LTBP3	7.203009275688862e-05	3.2460453510284424													RHOA	1.5208467597647225e-05	0.9906691312789917				GTF2I	3.917091869517577e-13	2.342043876647949	IDH3G	0.04723	2.3164467811584473	ANKS1B	4.3224604000303115e-15	6.936472415924072	DCLK1	6.789398113033039e-38	6.464962959289551	PRKCG	0.000172658	10.52938461303711	DTX3	2.008743746786807e-05
SPHK1	0.0358338	3.3576254844665527	CGNL1	3.053022239960285e-39	3.7019472122192383	SNTA1	7.490595962433538e-42	4.955240249633789	PRKG1	0.00429788	4.600934982299805	IL17D	7.98155604516719e-05	5.657204627990723													NADK	1.5942481054950375e-05	1.6641563177108765				LOC105860163	4.460435776867814e-13	0.8337566256523132	LOC105870640	0.0473745	7.18697	MAPRE3	5.035229170262306e-15	3.8619158267974854	TAOK3	7.049442529469482e-38	2.5367703437805176	SIX3	0.000173576	10.022147178649902	NCDN	2.008743746786807e-05
LOC105866560	0.036854281894393506	3.412630796432495	LIFR	5.670348844747601e-39	2.9171299934387207	CMYA5	1.8808653632360747e-41	6.271739482879639	SEPT4	0.00434507	3.5637073516845703	NGRN	8.097517179287938e-05	2.048628330230713													FAM214A	1.678543459408009e-05	2.2940454483032227				LOC105865918	5.581913779947671e-13	1.784072756767273	REEP1	0.047381110933811664	7.279276371002197	DTX3	5.312164915448129e-15	4.015488147735596	LOC105883507	8.522216464204594e-38	1.7155869007110596	FASN	0.000175644	4.4742	ZNF667	2.0375751394402943e-05
LOC105881711	0.036854281894393506	4.294144630432129	MBNL2	6.112732050556634e-39	2.214434862136841	MYO1C	1.8834664383502237e-41	3.0428857803344727	LOC105876248	0.00475087	1.6008473634719849	ARHGAP1	8.236276832418941e-05	2.7142271995544434													UBALD2	1.798850358835841e-05	1.4667819738388062				SELENOW	6.37695859879995e-13	2.085887908935547	CNKSR2	0.0483248	7.051653861999512	NDFIP2	5.594160588485001e-15	2.1609270572662354	YWHAZ	1.1153884732858015e-37	2.041774272918701	LOC105861542	0.00017601	9.512069702148438	RAB36	2.084812813483912e-05
LOC105862102	0.037752893764451186	1.1202294826507568	NDUFA7	6.331189387131423e-39	0.980995	LOC105876619	4.382706746317877e-41	1.5773035287857056	HNRNPH1	0.00494999	1.4045469760894775	GJA1	8.237678737348523e-05	3.296374559402466													BTG1	1.810108688359536e-05	1.2029422521591187				TMEM173	7.576301849011071e-13	1.8365334272384644	TCEAL5	0.0483248	6.950564384460449	FEZ1	7.168408749518961e-15	6.180295944213867	ZEB2	1.6103178933337255e-37	2.961594820022583	DCTN1	0.00017601	4.399978160858154	CCDC88A	2.2452680324521976e-05
CPNE8	0.0388933	3.32377	LOC105881350	8.203532806293741e-39	0.9240802526473999	C19H5orf24	3.5121000560790285e-40	2.3252906799316406	CLDN10	0.00497554	4.2968974113464355	NFIX	8.418941208624352e-05	2.412912130355835													NDUFB7	1.8468886337280368e-05	1.016202449798584				BEX4	7.948340898322532e-13	1.3672828674316406	NDUFS3	0.0483248	2.243863582611084	LOC105863099	7.427485174023593e-15	2.7240419387817383	SCAMP5	2.102633180323528e-37	6.362024784088135	ZMIZ2	0.000176075	4.5862274169921875	CX3CL1	2.3075309837515357e-05
ADCY4	0.0391286	4.338783264160156	LBP	2.925594399693001e-38	3.064042329788208	DACT3	3.70949255320208e-40	6.722271919250488	ENG	0.0050313	2.1534080505371094	PEAR1	8.999444510221578e-05	4.930545806884766													GRN	1.875551793379787e-05	1.3797428607940674				LOC105865504	8.581223732854503e-13	2.161407709121704	EFNB2	0.0483248	3.9914839267730713	SHTN1	7.79434684732116e-15	4.122560024261475	POMP	2.2632144058401174e-37	1.9392729997634888	SLIT1	0.000176366	9.238543510437012	PFN2	2.378724132014286e-05
KCTD10	0.0405549	2.9404513835906982	LOC105863278	6.177447797471441e-38	1.599761724472046	LOC105861013	6.2279112486344e-40	1.9737353324890137	NDN	0.00511299	3.1190812587738037	CSRP1	9.066029823064266e-05	1.9844413995742798													PPP1R15A	1.875551793379787e-05	1.6158064603805542				SFRP2	1.0508563632877637e-12	3.0659024715423584	CELF3	0.048465	7.345308303833008	PAFAH1B3	8.668630483466277e-15	2.7642838954925537	SYP	2.317217592742844e-37	6.140449523925781	ST8SIA3	0.000176366	9.105020523071289	TMOD2	2.382650535469757e-05
WFDC1	0.0405549	2.712156295776367	SLC38A3	1.0459189433286949e-37	6.169938564300537	HSP90AB1	7.373711550391524e-40	1.500206470489502	MECP2	0.00512895	2.37294	PHLDA3	0.00010346	3.878319501876831													CLEC7A	1.911176498669102e-05	2.088690996170044				NINJ1	1.0508563632877637e-12	2.000117301940918	KIF3C	0.048497594602579255	6.907572269439697	RTF1	8.978971054911993e-15	2.141435146331787	PRKCA	2.9250626922540807e-37	5.02627	LRRC4B	0.000178654	8.684638977050781	SEPT8	2.440175911228856e-05
FAXDC2	0.0405549	3.0023696422576904	LOC105880652	1.3420001504360014e-37	1.0287247896194458	C1H3orf70	8.939137309129323e-40	5.631096839904785	TMEM176A	0.00558862	1.2038252353668213	SESN3	0.000103587	2.8035531044006348													PCP4L1	1.9631479685457363e-05	2.1547138690948486				LOC105882347	1.114400339568972e-12	1.0078330039978027	HPCA	0.048707204869075905	6.708168029785156	SYT11	9.21814599931719e-15	5.193848133087158	KALRN	3.313145508401613e-37	6.119593620300293	ATCAY	0.000178654	8.96117	RCAN2	2.5021742709536877e-05
LOC105855632	0.041507034062978614	1.3320565223693848	DSTN	1.5476796283125514e-37	1.2162485122680664	ESAM	2.3264559866635577e-39	2.8949224948883057	ZIC1	0.00566475	8.13463	PLXDC2	0.000107214	2.9221668243408203													CDH26	1.981441290437233e-05	2.6110692024230957				ATP5L	1.1149490060432374e-12	0.7306023240089417				NXPH2	9.387241946138347e-15	7.827765464782715	EMC10	3.426266582638245e-37	2.4424872398376465	INA	0.000178654	9.067584991455078	LOC105885174	2.553538841886841e-05
IL15	0.0444049	2.9293081760406494	ADA	1.9694187497854918e-37	3.2466418743133545	CNBP	3.170311732272717e-39	1.1400386095046997	PEAR1	0.00570212	5.108092784881592	NPTN	0.00010857	2.5403													RASSF2	2.4148751105070677e-05	1.972090721130371				PLBD2	1.3882214065816785e-12	1.8027453422546387				PCDH17	9.573832936622307e-15	4.809947490692139	CADM2	8.510011712485669e-37	6.609508037567139	STX1B	0.000179084	8.641606330871582	YWHAE	2.5747047216651005e-05
SNED1	0.0451841	6.087352752685547	GIMAP7	4.089333787790419e-37	1.5008466243743896	MBNL1	3.170311732272717e-39	1.6918102502822876	LOC105880847	0.00594408	0.4588600695133209	RNF187	0.000113659	2.474780797958374													ANXA2	2.4258811484092044e-05	1.312233328819275				LOC105858167	1.5322895354277785e-12	3.072680711746216				CELF5	1.033178331683606e-14	7.7293548583984375	SRSF2	1.0541450890005485e-36	1.5899001359939575	ELMOD1	0.000179454	8.573866844177246	RUNDC3A	2.5977376437483167e-05
SOCS3	0.0451841	1.804427981376648	CNBP	5.80842965776378e-37	0.7094552516937256	LOC105855707	3.897178138019716e-39	1.6605056524276733	RAPH1	0.0062079	3.8940584659576416	PRRX1	0.000117828	4.5881452560424805													CAP1	2.4288109779532536e-05	1.7886747121810913				LOC105871294	1.564325045184297e-12	2.062194585800171				AIG1	1.1467250578629121e-14	3.932074785232544	GRIA1	1.359826065544149e-36	7.662090301513672	LZTS1	0.000179454	8.742210388183594	TSC1	2.634242281795091e-05
LOC105855707	0.046190435018738055	1.409052848815918	USP54	8.900460028257796e-37	4.396483421325684	PDZRN3	5.2680933991552436e-39	6.081849098205566	GRM3	0.00623123	6.844824314117432	MAP1A	0.000120623	4.622325897216797													CD53	2.594756701047355e-05	1.5036921501159668				COL27A1	1.5768969052117917e-12	4.374412536621094				HNRNPDL	1.429159793177269e-14	1.352790355682373	PTMS	2.797145806381115e-36	1.9011242389678955	PCSK2	0.000179454	8.595016479492188	CRELD1	2.6516999313792433e-05
CNKSR3	0.047277	3.8901593685150146	SPARCL1	1.051628583568291e-36	2.488567352294922	JUNB	6.94774983132127e-39	1.8026654720306396	LOC105879639	0.00650245	2.3776817321777344	LENG8	0.000124584	2.170605182647705													GNG5	2.6114099282982332e-05	1.0678977966308594				LOC105876204	1.7073562346643495e-12	1.5072270631790161				C15H10orf35	1.4605730692587442e-14	3.6538608074188232	RYR2	3.5030462132724913e-36	7.549979209899902	DLGAP3	0.000179454	8.725102424621582	EIF1B	2.6717349359473478e-05
RPL22	0.047543326885155154	1.1543585062026978	BEX2	1.3846242621801949e-36	2.337308406829834	ETS2	9.277622724177067e-39	2.2379977703094482	RAB34	0.0065483	3.253657341003418	GLUL	0.000132881	1.6772596836090088													GSN	2.6689470011378086e-05	1.1473256349563599				LOC105881968	1.9647833906909926e-12	2.2325401306152344				LOC105874518	1.5595308352023515e-14	1.6679054498672485	PTK2B	6.123629626646855e-36	3.44877	FAM131B	0.000182101	8.351461410522461	GNB1	2.7474417822767156e-05
SLC39A1	0.0482359	2.4037368297576904	ARID5A	1.755048448529168e-36	2.0712740421295166	ESYT2	1.1359262714804634e-38	2.6151299476623535	LOC109730012	0.00659764	1.9899890422821045	FOXC2	0.000133804	7.951185703277588													JAML	2.8929025609193796e-05	1.9152824878692627				TCIRG1	1.9647833906909926e-12	1.409395694732666				HNRNPA0	1.5716290582208243e-14	1.603987216949463	KLHDC3	6.850316532999239e-36	2.751544952392578	MIB2	0.000182101	4.265521049499512	DUSP8	2.749617784534236e-05
SPARCL1	0.0486507	2.1979663372039795	DEGS2	1.8404553994457575e-36	3.6196720600128174	PTPRG	1.415555601336021e-38	4.076183795928955	GABBR1	0.00661136	3.5330922603607178	ASH1L	0.000133804	2.0922627449035645													RHOF	2.8949210830251013e-05	1.8616114854812622				IER3	2.3078637795492744e-12	1.0784533023834229				CLCN6	1.7995299787834578e-14	4.33876	AHI1	8.425752292974904e-36	3.0170915126800537	PHF24	0.000182159	8.163928031921387	ATP6V1F	2.8083729553754717e-05
CNMD	0.0488792	5.6059956550598145	AFDN	2.2370392311188658e-36	2.342914581298828	THBS1	1.551494340353203e-38	2.8781282901763916	FOXD1	0.00689602	6.424786567687988	ALDH1A3	0.000137333	4.634296417236328													CLEC4D	3.0277244909285812e-05	2.0049774646759033				DPP7	2.605518698913926e-12	1.4471608400344849				ZNF608	2.161160707687185e-14	5.6023430824279785	LENG8	1.2439866416137033e-35	2.8985044956207275	DIRAS1	0.000182159	8.1454	PITHD1	2.8345739785658426e-05
LOC105869479	0.049743	1.1886605024337769	LOC105873210	3.3257979996303055e-36	2.3755009174346924	SYNPO2	1.6080446491580346e-38	6.853291034698486	TBX2	0.00724641	4.5660014152526855	LOC105872845	0.000137333	2.083313465118408													SLA	3.1002322835804536e-05	1.5161175727844238				LOC105860732	3.2582549591467974e-12	0.9340754747390747				ENHO	2.3151191825609253e-14	6.258752346038818	LMO3	1.5321301850092128e-35	6.052052021026611	LRRC4C	0.000182272	8.163631439208984	PPP3CB	2.9221535589993566e-05
[truncated: 2,167 more columns]

## Sheet: 3b DEG_atlas-compartment-wide
Brain_cortex__vein cell	Brain_cortex__vein cell	Brain_cortex__vein cell	Brain_cortex__capillary cell (FABP5- RBP7-)	Brain_cortex__capillary cell (FABP5- RBP7-)	Brain_cortex__capillary cell (FABP5- RBP7-)	Brain_cortex__vascular associated smooth muscle cell	Brain_cortex__vascular associated smooth muscle cell	Brain_cortex__vascular associated smooth muscle cell	Brain_cortex__pericyte	Brain_cortex__pericyte	Brain_cortex__pericyte	Brain_cortex__leptomeningeal cell	Brain_cortex__leptomeningeal cell	Brain_cortex__leptomeningeal cell	Brain_cortex__B cell	Brain_cortex__B cell	Brain_cortex__B cell	Brain_cortex__natural killer cell_T cell	Brain_cortex__natural killer cell_T cell	Brain_cortex__natural killer cell_T cell	Brain_cortex__erythroid lineage cell	Brain_cortex__erythroid lineage cell	Brain_cortex__erythroid lineage cell	Brain_cortex__erythroid lineage cell (PF)	Brain_cortex__erythroid lineage cell (PF)	Brain_cortex__erythroid lineage cell (PF)	Brain_cortex__neutrophil	Brain_cortex__neutrophil	Brain_cortex__neutrophil	Brain_cortex__neutrophil (PF)	Brain_cortex__neutrophil (PF)	Brain_cortex__neutrophil (PF)	Brain_cortex__macrophage (microglial cell)	Brain_cortex__macrophage (microglial cell)	Brain_cortex__macrophage (microglial cell)	Brain_cortex__GABAergic neuron (GRIK1+ MEIS2+ NECAB1-)	Brain_cortex__GABAergic neuron (GRIK1+ MEIS2+ NECAB1-)	Brain_cortex__GABAergic neuron (GRIK1+ MEIS2+ NECAB1-)	Brain_cortex__GABAergic neuron (GIRK1- MEIS2+ NECAB1+)	Brain_cortex__GABAergic neuron (GIRK1- MEIS2+ NECAB1+)	Brain_cortex__GABAergic neuron (GIRK1- MEIS2+ NECAB1+)	Brain_cortex__GABAergic neuron (GIRK1- MEIS2+ NECAB1-)	Brain_cortex__GABAergic neuron (GIRK1- MEIS2+ NECAB1-)	Brain_cortex__GABAergic neuron (GIRK1- MEIS2+ NECAB1-)	Brain_cortex__GABAergic neuron (PPP1R1B+)	Brain_cortex__GABAergic neuron (PPP1R1B+)	Brain_cortex__GABAergic neuron (PPP1R1B+)	Brain_cortex__neuron	Brain_cortex__neuron
gene	p-value	log2 fold-change	gene	p-value	log2 fold-change	gene	p-value	log2 fold-change	gene	p-value	log2 fold-change	gene	p-value	log2 fold-change	gene	p-value	log2 fold-change	gene	p-value	log2 fold-change	gene	p-value	log2 fold-change	gene	p-value	log2 fold-change	gene	p-value	log2 fold-change	gene	p-value	log2 fold-change	gene	p-value	log2 fold-change	gene	p-value	log2 fold-change	gene	p-value	log2 fold-change	gene	p-value	log2 fold-change	gene	p-value	log2 fold-change	gene	p-value
ACKR1	1.4904626488557583e-20	6.854912757873535	SLC2A1	0	7.213858604431152	DSTN	3.134736012296762e-177	4.4974894523620605	ISYNA1	4.1206882238016565e-54	5.68783	PTGDS	4.230064996784921e-21	9.220669746398926				RPL35A	2.244088126118827e-08	3.879683017730713	LOC105856254	0.023926671352174928	10.596993446350098				LOC105882354	2.9875054885603744e-40	4.557104110717773				ACY3	4.7337244163220634e-263	10.358067512512207	MEIS2	1.1673044667870439e-10	4.867836952209473	MEIS2	5.092972165436062e-54	4.462107181549072	MEIS2	1.1586659552470794e-142	5.24269	PPP1R1B	1.4079657915249742e-09	6.683588981628418	LOC105861058	5.715311383603052e-09
LOC105879971	1.1633132009833276e-17	7.176139831542969	BSG	0	4.279015064239502	MYH11	6.4193259562809535e-171	6.283873558044434	LOC105862687	3.6989529057585794e-47	6.038755416870117	LOC105874518	1.5811522729255073e-18	3.332145929336548				RPS29	2.244088126118827e-08	3.3689825534820557	LOC105856255	0.023926671352174928	6.5726752281188965				LOC105881426	4.272902572753941e-39	4.406531810760498				APOE	4.2557000241721795e-261	8.248113632202148	TSHZ1	1.1673044667870439e-10	4.8665595054626465	LOC105861058	1.7417535840340616e-53	4.172749996185303	NDRG4	4.880629641656487e-141	4.781381130218506	LOC105857140	1.4079657915249742e-09	7.546653747558594	TMEM59L	1.609721383357476e-07
C3H15orf48	1.1633132009833276e-17	6.7355780601501465	CST3	0	3.318042755126953	ACTA2	1.4025989937096258e-162	6.4833292961120605	AGRN	3.202804981281002e-46	6.339071273803711	ZIC2	9.891441201715189e-17	7.592951774597168				LOC105859117	5.954241408827447e-08	3.5049068927764893	LOC105883507	0.023926671352174928	9.4512				LOC105870251	2.825002653351103e-35	3.87962				CST3	1.3738374757860857e-232	4.746315002441406	KCNIP2	1.1673044667870439e-10	6.660121917724609	ATP1B1	1.5164583233417021e-52	3.6531922817230225	SYNPR	1.7343793014766375e-127	5.1558403968811035	CAMKV	1.4079657915249742e-09	6.3321452140808105	LOC105861135	1.9873486944689865e-07
SLC2A1	1.5812248920554574e-16	5.7239508628845215	C2H1orf64	5.2522367522077085e-298	7.197371006011963	TAGLN	1.0280754418622296e-156	5.424314498901367	HIGD1B	9.037916487029946e-42	6.2121758460998535	LOC105862687	1.7319044988062075e-15	4.697507858276367				LOC105872966	5.954241408827447e-08	3.3038973808288574	LOC105885797	0.035715078508180745	4.279582977294922				LOC105872612	5.686614006948995e-32	3.212912082672119				TREM2	7.354921971512773e-209	5.826426029205322	ARPP21	2.0867343083417654e-09	4.6685028076171875	CALB2	1.7123490816995486e-50	7.509500980377197	ATP1B1	2.2325345968732193e-126	3.7333226203918457	KCNA4	1.6459368380141722e-09	6.403404235839844	STMN3	1.9873486944689865e-07
RPS29	2.242122765717392e-15	2.5262670516967773	LOC105859117	1.4378892792505591e-285	2.9082863330841064	TNS1	3.003826286642471e-156	4.2370991706848145	EPAS1	5.851738220532786e-41	4.067201614379883	CLU	5.102357386695219e-15	3.9386112689971924				LOC105870896	1.1534164061523114e-07	3.8911092281341553							S100A12	1.1620962846631212e-27	5.040914058685303				C1QA	3.3571954656363294e-208	6.001806259155273	MGAT4C	4.9270917676030415e-09	7.546401500701904	STMN1	1.5259057175751038e-49	3.0881118774414062	LOC105871879	4.5183121642178526e-116	4.25943	CAMK2B	7.538564337149708e-09	4.943229675292969	HAP1	2.5507725369537955e-07
BSG	9.637917138081088e-15	3.080483913421631	LOC105866554	9.544963851908087e-278	4.5287041664123535	FLNA	1.3844396053960747e-154	4.186365127563477	CALD1	3.024597559934131e-39	2.8461053371429443	PROS1	2.1758553440879225e-14	4.299808979034424				LOC105861123	1.1534164061523114e-07	3.5972681045532227							LOC105862979	1.1620962846631212e-27	3.2971062660217285				LOC105873604	1.5075176757640293e-202	5.6403398513793945	SYNPR	8.735837857530216e-09	4.599952697753906	MARCKS	5.699314048403691e-47	3.4844772815704346	LOC105861058	4.5272825329641887e-116	4.170600414276123	ADGRB2	7.538564337149708e-09	5.1315507888793945	SYT1	2.5507725369537955e-07
IL1R1	1.4619606916483466e-14	4.40816	RPS29	1.4787497185450506e-277	2.331244707107544	TPM2	1.3444725384129e-153	5.899137020111084	CST3	1.4030944722375587e-38	2.8056864738464355	ZIC1	2.450994183358715e-13	7.169128894805908				LOC105861367	2.9546213545731276e-07	4.211677074432373							S100A8	1.7208979937635354e-27	4.781698226928711				CSF1R	6.37604512968191e-194	5.476505279541016	GRIA2	1.0919129817458401e-08	3.6523029804229736	SCG5	1.858737928672094e-45	3.4151113033294678	SYT1	1.7409435411229157e-114	3.832570791244507	ARPP19	1.196026262605493e-08	5.545112133026123	CPLX1	2.8666042858685965e-07
LOC105859117	1.5738574122531602e-14	2.7013516426086426	LOC105866553	2.0185869522620242e-244	4.632289409637451	MYL9	5.020848830098744e-153	5.57813	TRPV2	1.7407457993795295e-34	5.665979862213135	APP	4.530032862036446e-13	3.1042990684509277				LOC105862102	2.9546213545731276e-07	3.4770729541778564							PGLYRP1	8.318308846529425e-27	3.572960376739502				CTSB	2.334488593838649e-191	3.709728240966797	MAP2	1.0919129817458401e-08	3.34497	TTC3	3.3223041207925584e-45	2.9900317192077637	NRXN3	4.532063194574224e-111	4.81132	ABLIM2	1.196026262605493e-08	6.007284641265869	TMEM130	1.2688796080598736e-06
SOD2	2.5483702086638405e-14	4.342580318450928	TSC22D1	4.0432972239234303e-227	2.9660263061523438	SORBS2	7.333395432907166e-152	5.652658462524414	PPP1R14A	3.3123126029109995e-34	3.867525339126587	OGN	9.036693407649021e-13	3.2620718479156494				LOC105881350	3.776261177628515e-07	3.1726748943328857							TNNI2	1.1104431186089196e-26	3.1577703952789307				C3	4.811056076605552e-187	5.353884696960449	ATP1B1	1.1273843839531857e-08	3.4155845642089844	GAD1	7.286374941525647e-45	4.47241	GAD1	8.274398253604148e-108	5.495278835296631	ARF3	1.196026262605493e-08	4.400115013122559	UCHL1	1.3858893969543234e-06
RPS6	5.391043128822566e-13	2.248337507247925	TMSB10	3.2660758537135593e-217	2.121812105178833	TPM1	2.8213423673931707e-150	4.971389293670654	RGS5	5.425101460859777e-34	5.2207841873168945	MPZL2	1.8599940825248672e-12	6.796316623687744				RPL23A	3.776261177628515e-07	2.4328484535217285							GPI	1.7313738648728094e-26	2.498000144958496				LOC105870251	1.3712099995259615e-185	4.275952339172363	RELN	1.8475913515498327e-08	5.05677	TAGLN3	8.16346629249008e-43	3.6814498901367188	CELF4	2.1741289971288543e-104	4.048842906951904	PRKCB	1.4258289857994714e-08	6.067352294921875	CELF4	2.10016476315975e-06
PLA2G4A	1.114855284221818e-12	8.124526023864746	S100A11	2.0830214480904416e-211	1.7097327709197998	CALD1	9.039505081870324e-150	3.333805799484253	LOC105861100	8.316567942604337e-34	3.0522477626800537	BGN	4.189165630039027e-12	3.7779698371887207				LOC109731171	3.952431511550844e-07	4.2077226638793945							ATP6V0C	8.814202177234715e-26	2.4398086071014404				NPC2	2.759690460824928e-178	3.8351693153381348	RTN1	2.9498975785453126e-08	3.531834363937378	DLX1	3.627165979665993e-42	5.683887958526611	DYNC1I1	3.7452100208808944e-96	5.159515857696533	TMEM59L	1.4258289857994714e-08	4.488743305206299	THY1	2.1751566239995334e-06
S100A11	2.890600867068207e-12	2.3108749389648438	LOC105874393	5.5762622804584525e-210	3.414287805557251	CSRP1	1.0119845568640242e-146	3.832400321960449	LOC105862797	2.06029069433049e-31	4.944058895111084	NNAT	5.306230849655262e-12	4.44214				LOC105872708	1.303792650010104e-06	3.103980302810669							LOC105855477	8.814202177234715e-26	3.672419548034668				MEF2C	3.9063598742181786e-171	4.492649078369141	PSD3	3.812397971345941e-07	3.9303340911865234	LOC105871879	2.144733072411782e-41	3.6277780532836914	PCP4L1	1.2836412393979153e-94	4.0073041915893555	LZTS3	1.4258289857994714e-08	6.209408283233643	PNMAL2	2.1751566239995334e-06
LBP	3.642182822387736e-12	6.243556976318359	LOC105866476	2.48764155146682e-208	4.061368465423584	PPP1R14A	2.1888294388587826e-145	4.774406909942627	LOC109729893	3.4810630982892336e-31	4.596888065338135	CD81	1.993922654506782e-11	2.2605373859405518				LOC105855707	1.4201984348757836e-06	3.718562602996826							LOC105859732	6.240675975224283e-25	1.7156920433044434				LGALS3BP	7.296722464032659e-167	5.36238	ZNF385D	1.0439587449773987e-06	4.347072601318359	CIRBP	4.407331333275841e-40	1.631672978401184	GNG4	8.950412281744193e-92	5.517711162567139	HPCA	1.4309066575895256e-08	5.462932109832764	JARID2	2.1751566239995334e-06
CSF3	8.82774297643656e-12	5.900376319885254	LOC105879799	1.822938419865967e-189	2.9279661178588867	PALLD	3.130695384696699e-142	4.011890888214111	TMSB4X	4.880149744924845e-31	2.055227518081665	PLAC9	2.2599484767711856e-11	2.435943603515625				LOC105859379	1.616348724674222e-06	3.89713							MSRB1	6.7244245462394725e-25	2.667836904525757				RPS29	1.6211684331093942e-165	2.5004358291625977	LOC105871879	1.3743717134377398e-06	3.597954034805298	SYBU	1.0818398227709534e-39	4.089451789855957	LOC105859555	2.0015919115477963e-91	4.017932891845703	CPNE5	1.4311491516706732e-08	5.60713	GRIA2	2.1751566239995334e-06
C2H1orf64	1.4379567316900094e-11	4.821134090423584	POMP	5.2649434849132434e-180	2.235647201538086	HSPB1	2.3746612271634396e-138	3.859928607940674	NDUFA4L2	5.583239522081361e-31	5.533654689788818	NKD2	1.2127011584356433e-10	3.8266167640686035				LOC105874223	1.9479514170991936e-06	3.2793147563934326							CEBPB	2.7984992981656956e-24	2.9654927253723145				MEF2A	2.7133809446775613e-162	4.96071	LOC105861058	1.3743717134377398e-06	3.3313093185424805	DLX5	1.3687868681197114e-38	5.821916580200195	PBX1	4.46134948352686e-90	3.7822763919830322	RAP1GAP	1.764729041507691e-08	5.1481218338012695	SNCB	5.1352278243844595e-06
DUSP23	1.3206261220858387e-10	3.705173969268799	ATP6V0E1	1.7544535883913391e-171	1.8814293146133423	TCAP	8.541017365163909e-138	5.594394683837891	PTGDS	1.2714210132665319e-30	6.382309913635254	CST3	1.300500533981736e-10	2.0953941345214844				LOC105873215	2.051481494456929e-06	3.278346061706543							VASP	2.7984992981656956e-24	2.426682949066162				LOC105859117	2.9575009473841223e-148	2.515934705734253	LOC105868188	1.6472790457721082e-05	3.1285181045532227	CELF4	1.7170109386035102e-37	3.44262	SNAP25	6.30949737243618e-90	3.023310899734497	PSD	3.9086982010588864e-08	4.4710235595703125	DUSP26	1.1072380771569455e-05
ITM2A	2.494133924755798e-10	3.093008279800415	LOC105870251	2.3436574915487927e-170	2.8663926124572754	MYLK	2.0597625763453093e-137	4.194193363189697	MBOAT2	2.89195725362584e-30	8.771048545837402	SLC13A4	1.300500533981736e-10	10.057612419128418				LOC105872967	2.2890345858885897e-06	4.319004535675049							NEDD8	3.059875845407234e-23	2.13861				CTSZ	1.9313608364533133e-145	3.611489772796631	NDRG4	1.8376557867424366e-05	2.9639194011688232	ZEB2	1.965740738685729e-37	3.1713380813598633	ANKS1B	8.363801105228075e-86	3.762284755706787	BAIAP2	3.9086982010588864e-08	5.293487548828125	LOC105869407	1.2245606154568513e-05
IGFBP2	1.2486097859953223e-09	2.859734535217285	ECM1	7.682190124288505e-164	4.600346565246582	MCAM	2.0898159030504047e-137	4.470932483673096	LOC105866063	1.8544555663661623e-29	4.772871494293213	GJB2	1.5083812077518246e-10	8.793048858642578				LOC105868017	2.2890345858885897e-06	2.916794538497925							GRINA	8.063328689787176e-22	2.5302627086639404				TYROBP	1.3638641711639678e-140	2.7436254024505615	GRIK1	1.917741303258618e-05	6.592142581939697	PHF24	2.2463145563732565e-37	5.213557243347168	CRABP1	2.4840747778983683e-80	5.920711517333984	FOXP1	3.972859096746806e-08	5.187530517578125	LOC105884179	1.2245606154568513e-05
RPLP1	1.710765731967002e-09	1.3793251514434814	RPLP1	1.6863675524363921e-161	1.3265371322631836	IGFBP7	5.549367434814662e-135	3.8464996814727783	LOC105867418	2.6494436653838526e-29	1.9718741178512573	NBL1	2.0406135240635997e-10	2.590803623199463				LOC105855632	2.9710652522539997e-06	3.0712578296661377							LOC105863814	1.1401617559668646e-21	1.409157633781433				PLTP	3.640823045242795e-134	6.14238	LOC105859555	3.053378045865426e-05	3.258089065551758	CPNE6	9.756313118311305e-34	4.243052959442139	TTC3	4.034574242597445e-80	2.612959384918213	GRIA3	3.972859096746806e-08	5.187657833099365	ATP1B1	1.2245606154568513e-05
LOC105861633	2.9659733063516764e-09	1.6761010885238647	RPS6	1.5726239318357056e-150	1.6358543634414673	EFHD1	2.3552187181950464e-133	4.791994571685791	TXNIP	3.763522671263761e-29	2.625688314437866	ALCAM	2.2206098310406143e-10	5.502174377441406				LOC105883773	3.2663743669015537e-06	3.9437661170959473							LOC105868168	1.3238250806776925e-20	2.2763988971710205				FTL	3.4993095399276184e-133	2.148081064224243	LOC105880436	3.8410221467477034e-05	3.1204848289489746	LOC105878952	1.2346270249560788e-33	1.472690224647522	ATP2B1	1.4563270139904827e-79	2.8410837650299072	PTPN5	4.5515870571713755e-08	6.929882526397705	GAD1	1.9980937962682135e-05
PTGS2	7.060812700659923e-09	6.133947372436523	LOC105885709	2.537496506715496e-150	2.3396692276000977	DES	8.71883047392992e-133	5.073207378387451	ABCC9	3.368327762583849e-28	5.388185024261475	MSI2	2.2206098310406143e-10	3.7803969383239746				LOC105855056	3.616495222357711e-06	3.3776509761810303							LOC105860489	5.975106361764419e-20	3.064901113510132				LOC105873878	2.433274235973606e-131	2.917877197265625	NRIP3	0.000101134	4.634544372558594	PCDH7	1.8034621426520408e-32	3.559342622756958	SLC4A10	1.7454469924507243e-78	3.844815731048584	CA11	4.855110508444089e-08	4.08143	GABRB2	1.9980937962682135e-05
SELE	7.1378354866736146e-09	4.050267696380615	GLUL	1.5735305703204056e-145	2.677159547805786	VIM	1.3058344396315398e-129	2.8879034519195557	MYO1B	4.867663583848692e-28	4.260585784912109	FOXC1	2.2206098310406143e-10	3.940171003341675				LOC109729770	4.9740194370420385e-06	2.725433111190796							GAPDH	7.148521115180404e-20	1.8843424320220947				LTC4S	1.3940278431101483e-130	6.314450740814209	ID2	0.000126592	3.8612468242645264	NXPH1	1.8426376108775956e-32	5.538516998291016	GRIA2	6.36469168523065e-77	3.1657683849334717	PLD3	5.203598115645746e-08	3.8818130493164062	MYT1L	1.9980937962682135e-05
LOC105873878	2.3731639424925497e-08	2.501302719116211	LOC105861123	2.8254069699028376e-145	1.9055073261260986	TINAGL1	4.037401646383779e-127	4.162469863891602	NR2F1	3.3625526704864715e-27	3.512033700942993	LOC105862535	2.837536429055533e-10	2.430433511734009				RPS28	5.005734035478332e-06	2.5296661853790283							C3H15orf48	1.3703820620216582e-19	2.939753770828247				SELENOP	1.3940278431101483e-130	4.553623199462891	RPL10	0.000137925	1.7464473247528076	NECAB1	8.168496803416979e-32	6.054927349090576	VAMP2	7.281145487059271e-76	2.3068339824676514	RGS14	5.203598115645746e-08	6.563241481781006	DNM1	2.1488900188489222e-05
ABCB1	2.787777751284862e-08	3.1898152828216553	LOC105872708	7.925367679696874e-136	1.9272891283035278	ACTG2	1.7143858082129397e-125	5.134289741516113	IGF2	1.0954064525381565e-26	4.768219470977783	BSG	3.548129957736506e-10	2.0771288871765137				RPL27A	5.5703443161232485e-06	2.488495111465454							GLIPR2	2.9332480708374654e-19	2.2383992671966553				SEC14L1	2.5236334787631036e-126	3.7229199409484863	SCG5	0.000258318	2.666433095932007	SPON1	8.329274973179532e-31	4.124100208282471	ARPP21	9.76391422990741e-69	3.3039190769195557	SEPT5	5.727135089627543e-08	4.931717395782471	VSNL1	2.1488900188489222e-05
ADIRF	5.120993029989375e-08	2.4433367252349854	CD320	1.5297894292336897e-129	3.0978927612304688	LMOD1	1.0771991834375647e-123	4.437778472900391	PDGFRB	2.6391913640123237e-25	3.29175	BEX2	1.163577777382734e-09	2.985238552093506				RPS21	8.084926641601027e-06	1.9379217624664307							CDA	3.0252036639460397e-19	2.5024783611297607				LGMN	7.258420626229871e-125	3.8721697330474854	FHL1	0.000333676	3.6905553340911865	NOL4	2.9645672838246824e-30	4.083799839019775	SNCA	2.187546355521159e-68	3.721825361251831	DMTN	2.579847018663647e-07	4.2072038650512695	LOC105871879	2.1488900188489222e-05
ST6GAL1	6.328572193864533e-08	3.2534232139587402	LOC105855056	1.3570651920807089e-128	2.119877576828003	LRRFIP1	6.710832327061258e-123	3.528423547744751	RHOB	2.294529749948433e-24	2.6843090057373047	ENPP6	1.45306390028141e-09	4.204082012176514				LOC105856937	8.242753199511868e-06	3.691575765609741							S100A11	7.520614265013454e-19	2.161870002746582				ABCA8	5.129380145414331e-120	6.071529388427734	SYT1	0.000511856	2.753746747970581	TCF4	4.324654378996733e-30	2.414957284927368	GAD2	3.841804933779835e-68	5.308935642242432	SYT5	2.9636404310915665e-07	4.812230110168457	PLD3	2.1488900188489222e-05
LOC105866554	7.567435740936858e-08	3.0871551036834717	PTGES	6.518410331260685e-124	5.019816875457764	ADIRF	7.67681888114143e-123	3.188782215118408	PTH1R	1.0304937009929789e-23	4.074613094329834	CLDN11	1.6066322917815871e-09	4.744292259216309				LOC105873878	8.700469163690189e-06	3.3505821228027344							LOC105885709	1.4896092631418245e-18	2.1533803939819336				LOC105872612	8.521862666664896e-119	2.713517665863037	LRP1B	0.000573858	4.136919975280762	SP8	4.5570302770534685e-30	5.442122936248779	BTBD3	7.092834570724059e-68	2.9775	RGS9	3.0650375981356824e-07	4.013514995574951	TSPYL2	2.4440284730079422e-05
CD82	9.032119374261425e-08	2.4486842155456543	LOC105883507	1.133821285851334e-123	2.450819969177246	C5H11orf96	1.0440477346375316e-120	3.902359962463379	DPYSL2	1.152352731312277e-23	2.5333399772644043	CTSZ	3.3620981142372946e-09	2.2603917121887207				RPLP2	9.164374814580217e-06	1.9470595121383667							SH3BGRL3	2.2710376746338262e-18	1.458412766456604				GPR34	3.458745968162972e-113	6.115116119384766	TTC3	0.000573858	2.208216667175293	ATP6V0C	1.0412066858586014e-29	1.6829228401184082	MAP2K1	5.797967399730453e-67	3.688960552215576	GRIN1	3.081250345351602e-07	5.328869819641113	RTN1	3.0560323484250954e-05
ABCG2	9.578903141284836e-08	3.5761263370513916	ST6GAL1	1.8168210846261225e-123	3.4197018146514893	VCL	1.6106594120414924e-118	3.8465113639831543	NBL1	6.676272831631858e-23	2.485407829284668	C2H1orf122	1.183588321654625e-08	3.1478636264801025				RPS24	9.164374814580217e-06	1.8892122507095337							RGS18	3.4150197348631924e-18	2.356060028076172				CCL15	3.648278048614045e-102	3.5314769744873047	CAMK2B	0.000573858	3.1901159286499023	NFIB	3.1730924014775987e-29	2.8820266723632812	MEF2A	1.2731127449470635e-66	2.764777660369873	RASD2	3.9302333686357083e-07	7.652369022369385	BASP1	3.364034149777598e-05
RPL37A	1.2275737210203096e-07	1.3486648797988892	ABCG2	1.951147792284549e-119	3.7290706634521484	MYL6	3.1200451313132844e-114	2.4345486164093018	SELENOP	1.1105212676630568e-22	2.2973921298980713	CEMIP	1.183588321654625e-08	5.972999572753906				RPS27	1.0045826113847246e-05	2.090156316757202							SLC2A6	6.605036280709155e-18	2.4673409461975098				ITM2B	1.5522208137173414e-98	1.5595874786376953	SLITRK5	0.000649673	4.063891887664795	LOC105868188	9.82074835522091e-29	2.861814498901367	SCG5	5.597718746358184e-66	2.785140037536621	NGEF	4.540960271196243e-07	4.652358531951904	TMEM145	3.421959469174168e-05
LOC105872966	1.66370757411079e-07	1.9114863872528076	LOC105861539	2.4307119311764218e-116	3.4928226470947266	KCNMB1	1.2466566523729606e-113	4.7661824226379395	PRKAR1A	1.2585906097048503e-22	2.788825750350952	ISLR	2.0368826871421944e-08	2.6026811599731445				RPL22	1.0231512459029065e-05	3.0347824096679688							TREM1	9.150132248350304e-18	2.362347364425659				MSR1	7.182764697497345e-92	3.6307551860809326	PLPPR4	0.00086071	3.9114725589752197	LOC105870884	1.3357448884515546e-28	3.5603878498077393	CAMK2B	1.319915771562141e-63	3.5042524337768555	PLPPR2	5.255749462405239e-07	4.7396345138549805	MZT2B	3.593372638916871e-05
LOC105866476	2.1211442613831733e-07	3.090660810470581	LOC109731171	8.748699618980952e-110	2.088711738586426	MUSTN1	1.7245933496952347e-112	3.1493375301361084	PHLDA1	8.470162545580176e-22	2.9457435607910156	PDXK	2.0693877175826233e-08	3.4848899841308594				RPS19	1.16764391757838e-05	2.540926694869995							CDKN2D	9.448202402644395e-18	2.3318300247192383				RNASET2	7.302580483146721e-91	2.2502646446228027	ANK3	0.00102396	2.5798795223236084	LOC105872406	1.7452241603801698e-28	4.478723526000977	CPNE6	2.4148821111817594e-63	4.295162200927734	AGAP2	5.986121581259245e-07	4.643605709075928	FGF12	3.593372638916871e-05
RPL27A	2.434459805378745e-07	1.2403451204299927	LOC105862102	4.580041574000409e-108	1.7976588010787964	LOC105871035	5.645957661246792e-112	5.343564033508301	FILIP1L	7.59594296192542e-21	3.7977051734924316	MARCH6	2.1415591363476667e-08	2.5432426929473877				LOC105875739	2.3014805847278443e-05	4.176742076873779							GNG10	1.2889772401209679e-17	2.0365145206451416				RGS10	2.8446922848604804e-90	3.884885549545288	ATP1A1	0.0011199	2.419769287109375	ZCCHC12	6.003259592197723e-28	4.168607234954834	ATP1A1	1.089764541209002e-62	2.6302661895751953	LOC105871879	5.986121581259245e-07	4.120182037353516	NRXN3	3.593372638916871e-05
CD200	4.571773331805063e-07	2.9906563758850098	RPS21	1.641123154114975e-106	1.1737722158432007	CRIP1	1.871458821352427e-111	3.683732032775879	TNFRSF21	4.238066629599613e-20	3.965571403503418	LOC105863998	3.73394341192172e-08	1.9465794563293457				RPL38	2.4945980092677327e-05	2.0216238498687744							LOC105855641	2.4643500566213228e-17	2.549870491027832				FKBP5	2.55996715314165e-87	2.8483409881591797	PCP4L1	0.00128276	2.9413702487945557	LOC105884179	8.21434437794511e-28	2.5869781970977783	SIPA1L1	2.578402497418807e-62	3.8016645908355713	PPP3CA	5.986121581259245e-07	4.770040988922119	PLPPR2	3.7837751931028066e-05
LOC105862350	5.85778298927558e-07	2.290363073348999	ABCB1	4.916549880299966e-105	2.407374143600464	RCAN2	6.6237783683916335e-111	4.667420864105225	LOC109731207	1.2695417944834663e-18	1.8376578092575073	FOXD1	4.3015242535648213e-08	5.405313014984131				LOC109729574	2.6233047422351132e-05	3.308500051498413							LCN2	6.431502120123099e-17	3.4470224380493164				LOC105861123	7.64191878118131e-87	2.0001449584960938	HNRNPDL	0.00138035	1.605931282043457	PTMS	8.881784508852151e-28	2.59611	LOC105878206	6.893875190538256e-62	6.176957130432129	PDE2A	5.986121581259245e-07	6.156597137451172	SCG5	4.235867841442811e-05
GPX1	5.85778298927558e-07	1.8077841997146606	RHOB	2.2965650654726123e-104	1.641884207725525	ACTB	7.30615466056559e-110	1.91091	UBB	1.857462764887374e-18	1.7979997396469116	DSP	4.3015242535648213e-08	3.9724855422973633				RPL34	2.883400838915289e-05	1.903221845626831							MXD1	7.410962628519884e-17	2.6691174507141113				BHLHE41	1.628878596121718e-86	5.5299272537231445	BCL11B	0.00222908	4.195303916931152	C17H16orf45	2.7454145213554916e-27	3.1614575386047363	BEX2	1.3143366185467517e-60	2.0355565547943115	ICAM5	6.201341905657326e-07	6.033810138702393	NAP1L5	4.235867841442811e-05
RPS8	7.771200713523969e-07	1.2298914194107056	LOC105869845	1.1346067128356776e-103	4.374758720397949	CRIM1	3.281571913622255e-108	3.8235538005828857	AXL	4.4865053922890034e-17	2.5381293296813965	NR2F1	5.48053867065561e-08	2.5098979473114014				RPS15A	3.841383187838456e-05	2.0157716274261475							AU129-gr02	8.833416188835327e-17	1.684117317199707				SAT1	3.0084058373363134e-86	2.158510446548462	LOC105861628	0.00351534	1.4049656391143799	LOC105860521	8.132635760068015e-27	3.4192795753479004	LOC105868188	2.3991204338805026e-60	2.8949992656707764	ARPP21	8.389964858907162e-07	4.223701477050781	SHANK1	4.6423779168616054e-05
LOC105885709	2.5720838872768565e-06	2.2667832374572754	LOC105856777	3.406698622221203e-102	4.605	NOTCH3	7.473410114456139e-104	4.067396640777588	ALDOA	6.209522991448681e-17	1.560322642326355	NUDT4	1.5940962698386822e-07	2.630887269973755				LOC105885300	3.841383187838456e-05	3.899277687072754							MMP9	9.693488260534441e-17	2.6890881061553955				LOC105862649	4.519704080757422e-84	2.662400722503662	MAP1A	0.00384099	2.195610284805298	NRIP3	8.1153606221358e-26	3.8592538833618164	THY1	4.528372125346777e-60	3.2671902179718018	UCHL1	8.528710765136553e-07	3.760725498199463	DMTN	4.9368877799223295e-05
LOC105878361	2.914525146448691e-06	2.26674	SELENOP	4.429588955584534e-102	1.3398584127426147	GOLGA6B	9.904399699812337e-104	5.31592	IGFBP7	2.1326626685341812e-16	2.7290408611297607	PTN	1.7960948987143346e-07	2.6535298824310303				LOC105863618	3.88746209119284e-05	2.732807159423828							CSF3R	1.0786067649122371e-16	2.481661796569824				FUCA1	1.6150151743019076e-80	2.660226345062256	NDNF	0.004094	4.7994	BEX4	1.4928188910840429e-24	1.8444284200668335	VDAC1	1.472872757683963e-59	2.134758949279785	THY1	1.229393546896417e-06	4.340632915496826	CAMK2N2	5.3559292123126266e-05
LOC105877903	2.937634991888448e-06	2.1844210624694824	SOD2	5.8801027871900884e-102	3.0307557582855225	CKB	1.3221280531015746e-102	3.894901752471924	SPARC	4.3983042898521984e-16	1.714788556098938	PFN2	1.7960948987143346e-07	3.0212936401367188				RPL37	4.0131991285756e-05	1.8989566564559937							LDHA	1.2694933056278675e-16	1.9429482221603394				LOC109731171	1.079397669369428e-79	2.4725406169891357	PNMAL2	0.00472849	3.3074464797973633	MEF2C	4.36611934253455e-24	2.7305753231048584	LOC105884179	3.9211271896512573e-59	2.5779802799224854	FKBP1A	1.2449231817843051e-06	3.132617235183716	PTPRN	5.554371802396785e-05
LOC105874223	3.0034141839591282e-06	1.676953911781311	LOC105878074	3.2314448952736114e-99	1.6715420484542847	LOC105859117	1.4200921266041908e-100	2.04844	LOC105883507	8.389097375840052e-16	2.279407262802124	LOC105864749	2.3650802826575813e-07	1.7528784275054932				LOC105878074	4.9378538886632306e-05	2.5464773178100586							VIM	1.3809473130654158e-16	2.1287243366241455				LOC105878074	3.065133050020771e-77	1.8160357475280762	RPS29	0.00475991	1.1902847290039062	BEX2	6.832804443116646e-24	1.9367289543151855	NCDN	9.266400823749264e-59	3.889005184173584	PPP2R5B	1.3322580756653404e-06	3.9503259658813477	KIF3C	5.901509849634308e-05
LOC105869970	3.3067079247150804e-06	1.261856198310852	LOC105878078	5.5869737199974736e-99	1.9443161487579346	SLC25A4	1.5000346038825824e-99	3.4942209720611572	GJA4	1.0469541855568544e-15	4.252511024475098	AES	3.8791727646253056e-07	2.0422186851501465				RPL12	7.152433671774286e-05	2.097093105316162							LCP1	1.3809473130654158e-16	1.795601487159729				LIPA	3.755621127965032e-76	3.4499738216400146	KLHDC10	0.00499974	3.5472095012664795	RTN1	1.5637993488191428e-23	2.4670004844665527	MEF2C	1.3795987256753498e-58	2.9870259761810303	CELF5	1.4349254261811546e-06	4.578246593475342	ANKS1B	6.618914151835954e-05
RPL39	4.114848098573454e-06	1.2649058103561401	LOC105869125	5.854337210959025e-99	1.305306077003479	SPARCL1	2.1998935802554684e-99	3.036224603652954	NOTCH3	1.3831539546051371e-15	3.7230701446533203	GMDS	4.3673085708178585e-07	3.622483491897583				RPL37A	7.686485727092901e-05	1.6339471340179443							PCBP1	4.3542080310186176e-16	1.8673053979873657				TESC	9.961744109206025e-76	4.944332599639893	TAGLN3	0.0050347	2.683995008468628	NAP1L3	2.5556131247963304e-23	1.9249259233474731	TSHZ1	9.511034175599385e-55	3.7240288257598877	LMO3	1.4349254261811546e-06	3.9731431007385254	BEX2	7.755567358018871e-05
LOC105871739	5.6680498509636185e-06	1.3464303016662598	RPL35A	9.688494650612143e-99	1.5715157985687256	MSRB3	2.6941700345738976e-98	3.0686893463134766	ADAP2	2.5941085472968223e-15	4.659307956695557	UACA	7.342302642680101e-07	2.9298043251037598				LOC105880627	9.58075626673841e-05	2.8368592262268066							BASP1	5.16826523197537e-16	2.6539220809936523				YWHAH	1.9741899240601458e-75	2.7878401279449463	HMGN3	0.0050347	1.597574234008789	SNAP25	3.263744595340276e-23	2.313581943511963	CELF5	1.7061085515302585e-54	3.867053985595703	ANO3	1.6026663093179404e-06	5.0784735679626465	CELF5	7.81332967572479e-05
TPT1	5.831349346248735e-06	1.2840384244918823	CSRP2	3.5732933855259847e-97	3.148318290710449	ACTN1	4.120206186621683e-97	3.232083320617676	SON	2.5941085472968223e-15	1.4409774541854858	AHCYL2	1.1535915458327412e-06	5.412344932556152				LOC105885709	9.58075626673841e-05	2.6208550930023193							DNAJB1	7.836203413225019e-16	3.1118531227111816				SELPLG	1.3308940915469434e-72	2.4563562870025635	LOC105874256	0.00521441	1.29412	BCL11A	1.1239893809646806e-22	3.7970688343048096	RTN1	4.243370053738221e-53	2.5541510581970215	CIT	1.7071939831095947e-06	4.889277458190918	SEZ6L2	8.079244961102888e-05
LOC105870251	6.146456833156838e-06	2.4195244312286377	ESYT2	5.6691232383249436e-95	2.8164868354797363	WFDC1	9.741667661159831e-96	3.9738781452178955	SLC30A10	7.957264894999411e-15	7.2186079025268555	TSC22D1	1.4639169395690346e-06	2.203778028488159				RPL31	0.000164617	1.937134861946106							ARPC5	1.500420761299472e-15	1.5720018148422241				ABI3	1.2476948009166952e-71	3.7115306854248047	R3HDM1	0.00593498	3.637127637863159	UCHL1	1.1746530432313838e-22	2.616137742996216	SELENOM	7.154919766526933e-53	1.9223341941833496	PDZD2	1.847360909728986e-06	4.838743209838867	LOC105883785	8.101807077866252e-05
LOC105878074	7.13602292512901e-06	1.9729998111724854	TPT1	6.040457074380591e-94	1.1191418170928955	PRKG1	2.323523485356994e-95	3.5455331802368164	LOC105882024	1.2378860081812193e-14	4.173984527587891	AEBP1	1.7697223681746453e-06	1.9394171237945557				LOC105869970	0.000230168	2.1545820236206055							S100A9	1.7427199591508416e-15	4.19962				LOC105865511	3.231086771015829e-70	4.00663	CLTB	0.00593498	2.0709433555603027	ACTG1	1.3265447701296897e-22	1.414318561553955	CALM3	4.876200056847856e-50	1.8971567153930664	GAD2	1.847360909728986e-06	4.636629104614258	NDRG4	8.101807077866252e-05
RPS28	9.897600478677119e-06	1.0830762386322021	LOC105872966	2.6944912133995903e-91	1.5043127536773682	HSPB7	1.1892389696185637e-94	4.293155193328857	APP	1.7429296322502202e-14	1.7570538520812988	APLP2	1.921181924231248e-06	1.550668716430664				LOC105873385	0.000237522	1.937757968902588							TMEM154	2.8504191858347742e-15	2.4482107162475586				COL9A2	8.486092005911959e-69	3.2151129245758057	RPL30	0.00731635	1.5534822940826416	CHRM5	2.7061642606616496e-22	7.845195770263672	MAP2	1.1073108378209814e-48	2.2491846084594727	CCDC88C	1.847360909728986e-06	4.971982955932617	FGF14	8.68201557903813e-05
RPS24	9.897600478677119e-06	1.0969194173812866	LOC105874223	4.876653038687214e-91	1.5008630752563477	RBPMS2	2.231658874838499e-92	4.433982849121094	INAFM1	1.941843184407077e-14	3.623276710510254	BEX3	2.904769185310238e-06	2.478780746459961				LOC105878361	0.000243125	3.8090972900390625							LOC105862649	4.5756073752553116e-15	2.30953				IFI30	2.9962141651767564e-67	2.529644250869751	CIRBP	0.010839794185472209	1.1578236818313599	PGRMC1	2.9334873083779477e-22	2.2441699504852295	TAGLN3	1.1856569636937907e-47	2.823003053665161	WASF1	2.195555692933018e-06	4.517752170562744	DDX24	9.290613041874442e-05
BIRC3	1.3073781415504628e-05	3.209455966949463	LOC109730635	2.6687675304765174e-89	1.2782355546951294	CBX6	2.5115473301328463e-92	2.9136946201324463	MCAM	2.3949590949010198e-14	3.091219425201416	CAPZB	3.6878021754519044e-06	1.7918962240219116				RPL35	0.000294694	1.9140667915344238							LOC105876721	6.4076125287668695e-15	3.2244696617126465				LOC109729770	2.3524768341281707e-66	1.5550276041030884	RPL27A	0.0117579	1.276169776916504	KCNIP2	3.12102480301715e-22	5.351687908172607	SYT6	1.2853283133286931e-47	4.824859142303467	CTXN1	2.444620427642041e-06	4.831844806671143	LOC105885437	9.669529479722318e-05
LOC105854887	1.3295086413019404e-05	2.4821908473968506	RPL37A	9.160381121860357e-89	1.0483918190002441	SYNPO	3.115794948251995e-90	3.712337017059326	TSC22D1	5.973687458074044e-14	2.3018314838409424	ATP5I	4.4405042247334765e-06	1.816825270652771				LOC105873222	0.000386599	5.108283996582031							SRI	1.0076459529006365e-14	2.374058246612549				LOC105855056	3.3753434570144923e-66	2.08579	LOC105884179	0.0118229	2.2167482376098633	SYNPR	1.0785517518024364e-21	3.0055794715881348	PCBP3	1.7565247238434012e-47	3.042628526687622	CYFIP2	3.7626777950822063e-06	3.031255006790161	ROBO2	9.945580544899219e-05
RPS26	1.4557520225056241e-05	1.1790452003479004	PLA1A	1.8226824842932682e-88	4.349241256713867	PPP1R12A	3.1603355462330435e-90	3.0979065895080566	LOC105881480	6.627120241208404e-14	1.5434616804122925	KIF21A	5.439108280593381e-06	5.514196872711182				RPL39	0.00043118	1.8995563983917236							EFHD2	2.1538131699010548e-14	1.8973647356033325				AIF1	3.992103935551167e-65	2.146503210067749	SNAP25	0.012344972197781502	2.121236562728882	PSIP1	1.3634516149069234e-21	1.9172940254211426	PCSK1N	8.437806448096488e-46	1.8040297031402588	KLHL2	3.7626777950822063e-06	4.349321365356445	PRKAR1B	0.000103829
CTGF	1.629835709008563e-05	2.919985294342041	CLTB	6.198285413834102e-88	1.6167141199111938	SYNM	9.868491608614626e-89	4.107489585876465	MFGE8	8.090144455839087e-14	1.593660831451416	ARGLU1	5.7183592908390095e-06	1.6976449489593506				LOC105863375	0.000536916	2.7651941776275635							S100P	2.2340906575289718e-14	2.0333144664764404				MARCKS	1.904084473027621e-64	2.790309429168701	GABRB3	0.012729151991760144	3.12578	HMGN3	4.398470300934797e-21	1.5878750085830688	PNMAL2	2.70076543654164e-45	3.3128015995025635	KCTD17	4.13175951598749e-06	4.359269618988037	NAT16	0.000103829
LOC105861367	1.6426350968828773e-05	2.144446611404419	LOC105869688	2.3048856441538125e-87	3.135908365249634	CNN1	2.1717762784888858e-88	3.952610969543457	RGS4	2.1597923666046362e-13	4.702916622161865	IGF2	5.7183592908390095e-06	4.133288860321045				RPS13	0.000537157	1.9067656993865967							C5AR1	2.2879496174647928e-14	2.381452798843384				LOC105861241	3.619104002731333e-63	3.2704663276672363	RGS4	0.013138947872390614	3.1180477142333984	NECTIN3	5.582568064171693e-21	4.2049455642700195	LOC105861628	1.1963953921145012e-44	1.5114108324050903	DPY19L3	4.938539293523975e-06	4.232745170593262	CLCN6	0.000144203
LOC105873385	2.147685951347278e-05	1.2645304203033447	LOC105855632	2.1385193721355073e-86	1.9783353805541992	PCP4L1	7.838237551549915e-86	4.254345417022705	PON2	3.736279550228793e-12	2.43691	SH3BGRL2	6.0468273578041285e-06	5.901298999786377				LOC105874908	0.000647232	3.1354429721832275							BCL2A1	4.6356526045468944e-14	2.552183151245117				TMEM119	4.042164171422572e-63	7.03969	GPM6A	0.014011567083787767	2.130490779876709	NRXN1	6.617685605660405e-21	2.2705419063568115	CIRBP	1.2648290978454654e-44	1.1994211673736572	CDK9	4.956797300251819e-06	3.7712297439575195	TTC3	0.000147597
LOC109731171	2.147685951347278e-05	2.0215961933135986	RPL39	1.2797071976181518e-84	1.1516172885894775	FILIP1L	2.458707679015564e-85	3.600210189819336	FHL2	4.246089950236837e-12	2.661574363708496	BMP5	6.768205327233475e-06	3.187136650085449				RPL30	0.00065242	1.7365331649780273							PFN1	7.364578415543969e-14	1.253977656364441				LOC105872708	1.1444102621393277e-62	1.6940422058105469	PBX1	0.014988972156472396	2.738887310028076	SUB1	6.617685605660405e-21	2.0993423461914062	LOC105855934	4.649560684622322e-44	3.434619903564453	ANKS1B	4.956797300251819e-06	3.709282636642456	RAB6B	0.000147597
S100A13	2.461682378121408e-05	1.5614521503448486	RPL23A	4.96096396212154e-84	0.9619508385658264	CSRP2	2.975568880968723e-82	3.536935329437256	SPON1	1.0704498598701674e-11	3.1667327880859375	FIBIN	6.768205327233475e-06	2.7337942123413086				RPS6	0.000657227	1.8703583478927612							LOC105882861	7.502960767504762e-14	2.2051727771759033				LOC105866476	3.190480397621446e-62	3.9257712364196777	BEX2	0.014988972156472396	1.7076846361160278	TCEAL7	6.843106912138296e-21	2.072195291519165	PPP3CA	5.047958886517655e-44	2.5243587493896484	PPP2R1A	5.5398930954942185e-06	2.873021125793457	PAM	0.000182994
LOC105872708	2.461682378121408e-05	1.7738240957260132	LOC105863618	4.786409041024223e-83	1.4164001941680908	SMTN	3.7264341726949e-82	3.6520369052886963	LOC105878952	1.2911262418856505e-11	1.2641375064849854	PHLDB2	6.98080221119927e-06	2.6681673526763916				LOC109731013	0.000676361	4.272413730621338							LOC105860766	9.567587432733932e-14	2.4781742095947266				OGFRL1	6.720166819491397e-62	3.54913	LOC105867216	0.0189253	8.471330642700195	LOC105873482	1.2563089953074643e-20	2.2899961471557617	HAP1	9.40608405853502e-44	2.7734594345092773	LAMP5	6.749554103026614e-06	5.588763236999512	TAGLN3	0.000212531
PLA1A	3.249638014513442e-05	3.8538875579833984	LOC105861367	4.363825785048319e-82	2.02753	RBPMS	3.7715400121439435e-82	2.92277	APOLD1	1.413119152918061e-11	6.351742744445801	IGFBP2	6.98080221119927e-06	4.448829174041748				RPS11	0.000698243	1.693963885307312							LAMP2	1.7999460129409173e-13	1.8874210119247437				LAPTM5	3.6273418662947676e-61	1.634151577949524	SLC4A7	0.023106876651525506	2.9789540767669678	SPOCK2	1.741725023998483e-20	2.4808967113494873	OCIAD1	1.3231721822962046e-43	1.8727622032165527	GNG7	6.763649796401875e-06	4.025827884674072	EGFL7	0.000223942
LOC105855056	3.3535663748567593e-05	1.904348611831665	LOC105873878	5.375238454618588e-81	1.766099452972412	ISYNA1	2.445719617605285e-81	3.302717447280884	BCL2L1	3.477582030491629e-11	2.904221773147583	SORBS1	7.938315420285945e-06	3.2423791885375977				RPL24	0.000710947	1.598820447921753							SAT1	1.9464431128010098e-13	1.9043288230895996				GLUL	7.011837093230904e-61	2.1913957595825195	RPL26	0.026130518446562813	1.0786776542663574	CITED2	2.5424869018240126e-20	2.371591806411743	SV2A	3.8289449107412365e-43	2.9184179306030273	LY6H	7.126158803638838e-06	3.628047227859497	GAD2	0.000224628
TYMP	3.523910543278901e-05	2.0457775592803955	HIPK3	1.077190283060943e-80	2.737612247467041	CPE	1.550956935216416e-79	3.7734904289245605	ADGRF5	5.261764332884019e-11	4.2028398513793945	NFE2L1	7.938315420285945e-06	2.1595284938812256				LOC105861633	0.000770124	1.7743324041366577							LOC105879891	2.1207960250550684e-13	2.6326870918273926				CSTB	1.0751664709119462e-60	1.6602683067321777	INHBA	0.029101950408696075	5.803114414215088	ZIC2	3.3826781409243514e-20	3.708613395690918	CELF2	6.980309144907124e-43	3.140901803970337	AVP	7.126158803638838e-06	4.145466327667236	SPOCK2	0.000264442
FMO3	4.1077096845570287e-05	3.7829484939575195	LOC109729770	1.9908995414759632e-80	1.3917704820632935	ZFHX3	1.736477325593044e-79	2.9890706539154053	NNAT	8.662739630310626e-11	2.6593260765075684	FAM43A	8.544340233259765e-06	3.2315359115600586				LOC105878774	0.00102574	2.9538352489471436							LOC105883738	2.1383560347481413e-13	2.6946537494659424				LAMP1	1.6045587901860203e-60	2.1353697776794434	PPP1CB	0.0296444	1.690178394317627	PCSK1N	4.357956480151193e-20	1.688157558441162	CXHXorf56	8.179020404647095e-43	1.6471117734909058	JPH4	8.544203148577809e-06	4.095851898193359	MAP1LC3A	0.000285089
SLC25A6	4.973457457001584e-05	1.0849491357803345	LOC105873222	1.8408774442944105e-79	4.526622295379639	ROCK1	2.0057939335405322e-79	2.7267508506774902	DAAM2	1.529335892893078e-10	3.3924479484558105	TNNT2	8.716713094056193e-06	3.45996				RPL11	0.00102785	1.366204023361206							ADIPOR1	2.5900810477023077e-13	1.835702896118164				HMGN3	1.910957380184904e-60	3.5731117725372314	GALNTL6	0.0296444	5.48592	SCGN	6.366277345428755e-20	5.559279441833496	HPCAL4	1.5418087282132164e-42	3.79425	HAP1	8.635411594079042e-06	3.7051150798797607	CSRNP3	0.000298722
RPS21	5.3407589380292874e-05	1.1000474691390991	MFSD2A	2.4117820131354918e-79	5.441611289978027	CSPG4	3.2314664740902813e-79	4.001554489135742	CDK2AP2	2.60898456861666e-10	2.7164316177368164	LBP	8.889174357295253e-06	2.7156777381896973				LOC105857549	0.00142906	3.1469545364379883							FPR1	3.047105460579778e-13	2.3028314113616943				APLP2	6.165089267622362e-60	3.0110881328582764	NFIB	0.0341123	2.617443084716797	CALM1	4.0089794388757225e-19	1.5156375169754028	LOC105880776	6.029029960690987e-42	2.1544103622436523	PRKAR1B	9.781393533837562e-06	4.096710681915283	SV2A	0.000298722
RPS27	9.195353611232054e-05	0.9118362069129944	CTGF	4.1451403134468056e-76	2.830752372741699	CD151	8.670915289375678e-79	2.2347261905670166	CIRBP	4.233950964654854e-10	1.1849011182785034	ADGRA2	1.0092176820931108e-05	3.3851990699768066				RPS15	0.00144397	1.403975486755371							GSN	6.630065677880113e-13	1.9306433200836182				LOC105883773	2.6635172673948053e-59	2.3251445293426514	CNN3	0.037361879634453365	2.296323299407959	PFN2	1.1314810395317728e-18	1.8581702709197998	NGRN	1.0004577414103197e-41	1.835197925567627	SEZ6L2	1.2564023937016921e-05	3.25972	ABR	0.000298722
FTH1	9.195353611232054e-05	1.0543326139450073	LOC105866181	2.650794473845244e-75	4.388004302978516	PPP1R12C	1.5686226766369601e-78	4.102153778076172	SLC12A2	4.2726801052429017e-10	4.071098804473877	PHACTR2	1.1019843769197079e-05	3.4584295749664307				RPL29	0.0017464	1.9585320949554443							FTL	1.2349523412264766e-12	1.447739839553833				LOC105861013	5.003173157098521e-59	2.4402058124542236	RPLP0	0.0382633	1.0871156454086304	MARCKSL1	1.3307002224196095e-18	2.462183713912964	GRIN1	2.6600099217186866e-41	3.416952610015869	DBP	1.2663530893561335e-05	3.15367	DIRAS1	0.000298722
LOC105878774	9.306835717273843e-05	2.227294683456421	RPL38	2.233324499539639e-73	1.032394528388977	PARM1	7.624371091011199e-77	4.316492557525635	RASGRP2	4.665226268687975e-10	3.1904380321502686	JAM2	1.1742947986092541e-05	2.4992427825927734				RPL5	0.00199948	1.7685742378234863							MARCKS	1.282265754984454e-12	2.286524772644043				LOC105855930	2.6181634030951607e-58	2.9468352794647217				LOC105861798	1.4055535736711794e-18	2.6114583015441895	TIAM1	4.1567320963606896e-41	3.2433853149414062	KALRN	1.2806523276403395e-05	4.036201477050781	LY6H	0.000298939
CLTB	9.346008100916738e-05	1.6063427925109863	ZC3H10	5.205560216501898e-73	0.6927098035812378	NR4A1	9.44693958722088e-77	2.971806764602661	CFL1	6.761173040761708e-10	1.1242051124572754	FMNL2	1.2763715288275096e-05	2.964299201965332				LOC105879799	0.00199948	3.2979984283447266							LYN	1.7715316991417312e-12	1.8381106853485107				RNASE6	1.866368292929031e-57	3.119039535522461				VSTM2L	1.5797271579953311e-18	3.45408	FAM171B	1.1820774177224317e-40	2.4317076206207275	DNM1	1.3588100674072424e-05	3.4627106189727783	PRKACB	0.000298939
RPL23A	9.840357264573506e-05	1.1025758981704712	LOC105861013	5.477295971523501e-73	2.328742504119873	LOC105873158	1.5990953337460438e-76	3.3116791248321533	LOC105870251	1.3158077855621567e-09	1.6762449741363525	TBX18	1.2859101959769004e-05	4.511749744415283				RPL6	0.00207177	1.7231383323669434							SUB1	2.2151605713735876e-12	1.9835214614868164				CMTM7	2.902177441758711e-57	1.8657206296920776				BEX3	2.6766031310983442e-18	1.7728630304336548	SMAP1	1.3719306488956345e-39	2.283726692199707	YJEFN3	1.3588100674072424e-05	4.706502914428711	ATP6V0C	0.000298939
RPL28	0.000119292	1.1751905679702759	LOC109729574	3.4719766564015504e-71	1.7950866222381592	PDLIM3	9.426199799451205e-76	3.5197770595550537	PSMA7	1.7697329000217947e-09	1.148893117904663	GABBR1	1.5462765664515116e-05	2.884183883666992				LOC105879981	0.00261229	3.439399003982544							TSPO	3.808934073901947e-12	1.770772099494934				LOC105855632	6.281386426727396e-57	1.7506479024887085				SRSF5	3.3643169714300827e-18	1.680521845817566	LOC105880436	1.663507190532164e-39	2.5100529193878174	ACTN1	1.870486262456072e-05	4.716936111450195	RERE	0.000332608
RPL30	0.000128142	1.296940565109253	ACER2	1.0296006470379215e-70	1.8947447538375854	RHOB	1.3187186385579706e-75	2.4694697856903076	ITM2B	2.196862863887969e-09	0.9307399392127991	CGNL1	1.60191568748408e-05	3.0466060638427734				RPL18A	0.00289833	1.4359300136566162							ZYX	3.808934073901947e-12	1.8107788562774658				DPYSL2	1.6622071999866827e-56	3.0771024227142334				FXYD6	5.811756141501975e-18	2.1804165840148926	LOC105861135	1.7532941082179627e-39	2.114354372024536	PPP1R9B	1.870486262456072e-05	3.6589481830596924	RBFOX2	0.000375503
POMP	0.000135263	1.6149948835372925	LOC105881350	1.4048452555178792e-70	1.2393487691879272	TP53I11	8.1638026602053e-74	4.049502849578857	GJC1	3.1187019550280444e-09	3.6449148654937744	CFH	1.669425829164244e-05	3.1929962635040283				LOC105878078	0.00300266	2.3957080841064453							SOD2	3.808934073901947e-12	2.3356752395629883				ZFP36L1	2.6069163394303587e-55	2.708395481109619				VAMP2	2.9576875983531334e-17	1.6908714771270752	ATP5G3	3.690063630262505e-39	1.3010495901107788	LOC105883784	2.0852869919108868e-05	4.475433826446533	CLIP3	0.000392039
CPE	0.000139063	3.672466993331909	LOC105869970	2.3626455843375604e-70	1.100170612335205	LOC105855056	8.354599646787993e-74	2.032280445098877	MAP1LC3A	3.812211341944639e-09	1.2864189147949219	SLC7A11	1.6840624119513196e-05	6.359023571014404				LOC105861013	0.00337613	3.129390001296997							SNX10	5.864474165823934e-12	1.8279081583023071				LRP1	3.463201773003784e-55	3.310027599334717				LY6H	3.529181125841245e-17	2.550849199295044	ACTG1	4.051970800939962e-39	1.3362195491790771	DGKB	2.1967498571471487e-05	4.529707431793213	TCEAL7	0.000447173
LOC105874393	0.000140709	2.2732338905334473	SGMS1	7.526774704451882e-70	2.435279130935669	ITGB1	1.8914507601385156e-73	2.231182098388672	LOC105880511	1.1091160070094084e-08	1.120521068572998	PFKL	1.6955665193009886e-05	2.37819				FAU	0.00401516	1.0310702323913574							ARPC1B	9.76768355689621e-12	1.466969609260559				SRGAP2	6.682295061704887e-55	4.031866550445557				NDFIP2	3.529181125841245e-17	2.642185688018799	OAZ1	5.416501264743669e-39	1.0874171257019043	PLK2	2.4467035582322236e-05	4.350435256958008	YWHAB	0.00045594
VCAM1	0.000172521	3.316821336746216	LOC105863375	1.5069728454490432e-69	1.6738896369934082	BCAM	4.90196756304428e-73	2.8728766441345215	POMP	3.301850091936768e-08	1.7924500703811646	PRG4	2.2878853427235528e-05	3.4121625423431396				EEF1A1	0.00522984	2.345367908477783							LOC105883741	1.0364146691202658e-11	2.425185203552246				CD68	3.5956116414987985e-53	1.8914180994033813				LOC105879639	3.529181125841245e-17	2.245643138885498	JARID2	1.446570746209485e-38	2.32288	COL1A1	2.611512847509283e-05	6.32503	SYNPR	0.000484568
CYSLTR1	0.000183074	4.257650375366211	APOLD1	2.66779180146958e-69	3.8502840995788574	AKAP12	3.713539136800995e-72	2.535125970840454	OAZ2	3.452169940890755e-08	1.8839839696884155	BRD4	2.299633695067033e-05	1.697155237197876				RPL36	0.00538227	1.740540862083435							COTL1	1.1363649882977014e-11	1.6025055646896362				LOC105884431	1.4897275573486567e-52	2.97069				LOC105883785	4.1152849285532196e-17	2.919891595840454	ZNF385D	2.008599310817647e-38	3.362215042114258	CHN1	2.611512847509283e-05	4.147493362426758	TCEAL5	0.000484568
CGNL1	0.000183221	3.4252982139587402	TMCC3	5.123372556201935e-69	2.329716682434082	LAMA5	9.36403940031552e-72	3.945051670074463	TBX3	3.984691522163931e-08	2.1043410301208496	FLNB	2.898100865813225e-05	3.1965250968933105				TMSB10	0.00614806	2.3397672176361084							IL1R2	1.2523695957692815e-11	1.9643757343292236				FTH1	4.1844447354868915e-52	1.6511462926864624				LOC105877903	4.3483020004522365e-17	2.110196590423584	TMEM59L	3.125732972193852e-38	2.597651720046997	FBXL16	2.7033890765928944e-05	4.13069	FSTL5	0.000484568
FKBP5	0.000227708	2.1601855754852295	ETS2	6.563715752569282e-69	1.872722864151001	LOC105878771	3.0138533315293246e-71	3.1297242641448975	FOXS1	4.020798329306239e-08	3.8616716861724854	PDE1A	2.9451511332246428e-05	3.5678694248199463				RPLP1	0.012086403330042543	1.4605289697647095							ITGB2	1.6222920832880448e-11	1.8258929252624512				LOC105876248	4.220214472073068e-52	2.4729316234588623				LOC105861109	5.330058691345233e-17	2.5843570232391357	GABRB3	8.697122717725191e-38	3.2569985389709473	GRIA2	2.7515544292251478e-05	3.074213743209839	LOC105863962	0.000484568
ATP6V0E1	0.000230177	1.4045385122299194	TSPAN5	2.629982294536968e-66	3.3685266971588135	ARPC2	3.728701831220132e-71	1.9414070844650269	CD151	4.2386753654677666e-08	1.5017859935760498	LOC105879799	3.228190019472977e-05	2.3691232204437256				RPL27	0.013964	1.1868373155593872							DUSP1	1.7409439645540924e-11	1.8484547138214111				CKB	1.8876844049833666e-51	3.1209917068481445				SNCA	7.444287468044478e-17	2.544043779373169	ARF3	9.494171411416375e-38	2.440361499786377	TMEM158	3.2372552783489624e-05	5.8040947914123535	MAP2	0.000484568
FAM110D	0.000289093	2.1404471397399902	RPS27	2.739413500196701e-65	0.7601443529129028	C10H9orf3	2.544206171537575e-69	2.844931125640869	SLCO3A1	5.2100771709757846e-08	3.666806936264038	GRINA	3.256153367078341e-05	1.8729151487350464				RPL13A	0.015186527092077228	1.483752727508545							R3HDM4	2.170255327329731e-11	1.8874884843826294				CTSD	1.9258229746127098e-51	1.8693361282348633				CXHXorf56	7.444287468044478e-17	1.526729702949524	NAP1L3	2.1585670674628904e-37	1.7019002437591553	CELF2	3.991825027403321e-05	3.5330939292907715	AVP	0.00055247
RPL38	0.000308371	1.093619465827942	LOC105866560	3.90795729874739e-65	2.455057144165039	FOXC1	3.0101559657927205e-69	4.026064872741699	CTBP2	6.93274441303198e-08	2.578803062438965	RPL22L1	3.314975661904124e-05	1.7065541744232178				LOC105867263	0.018739007385692827	2.703941583633423							PADI4	2.7484801127215216e-11	2.056861639022827				LOC105878361	5.439754158730173e-51	2.22849				SELENOM	1.217483280477536e-16	1.6341018676757812	SNAP91	2.867173468955858e-37	2.7288246154785156	GABRB3	3.991825027403321e-05	3.414419412612915	ATP1A1	0.000602006
LOC109729574	0.000335642	1.8706202507019043	LOC105878774	4.046417866437822e-64	2.009915351867676	RPS23	4.235642157956065e-68	1.4541515111923218	LOC105872612	1.6011123485641339e-07	2.3448004722595215	LOC105883507	3.745218785771366e-05	1.772446632385254				RPS3A	0.0190919	1.3170835971832275							EMB	3.8474719673943014e-11	1.8981095552444458				CTSA	8.173792543426718e-51	2.8233838081359863				LOC105860163	1.754368228158051e-16	1.811454176902771	BEX4	6.851762841711986e-36	1.5700503587722778	WFS1	4.5447211051801375e-05	5.294737339019775	NRXN1	0.000661575
LOC105861123	0.000349321	1.4649351835250854	FOSL2	5.240885112184039e-64	2.014500141143799	LBH	1.4235626585219177e-67	2.7947466373443604	LOC105874070	1.6757334534393373e-07	1.1601415872573853	RNPC3	4.0173795688998566e-05	2.7593390941619873				LOC105882401	0.021482878299262955	3.9353058338165283							LOC105878952	6.303251955328819e-11	1.1069941520690918				TMEM176A	1.107394615993149e-50	2.163599967956543				PCBP3	6.183349686889754e-16	2.700404405593872	SLC25A6	1.1867728715151462e-35	1.1906472444534302	LOC105869407	5.131779459394215e-05	3.9440736770629883	LOC105869315	0.00068762
RPLP2	0.000355286	1.1199625730514526	LOC105857549	3.189862889296473e-62	1.837756633758545	PTMS	1.4762342514022056e-67	1.789175033569336	BEX2	2.0140442451951447e-07	2.5539581775665283	MDK	4.366826359875722e-05	2.1512980461120605				LOC105854887	0.026683288118719794	2.8522565364837646							LOC105878523	1.0907969633837987e-10	2.077674627304077				LOC105878774	2.5164878459698205e-50	2.031623601913452				TSPYL2	6.183349686889754e-16	2.3135011196136475	TCEAL7	1.2425121492546064e-35	1.8853728771209717	GABRD	5.340383712565975e-05	4.0785627365112305	STX1B	0.000695018
OSMR	0.000355286	2.1797540187835693	ADIRF	1.1281972084130966e-61	1.6931320428848267	LOC105872708	3.2960965366595114e-67	1.7746140956878662	CYSTM1	2.9316714858352756e-07	2.0082387924194336	CD151	4.3943432168469863e-05	1.7003536224365234				RPL13	0.0334855	1.5524135828018188							TXN	1.3021798194521462e-10	1.1389405727386475				GAS6	3.6842975445121406e-49	4.776675224304199				NRSN1	9.758196350866534e-16	3.351677656173706	CADPS	9.714435469115959e-35	3.4294979572296143	MAPK8IP2	6.22972839916327e-05	3.2782750129699707	HPCAL4	0.000696177
C1R	0.000392841	3.005863904953003	RPS26	1.5710713660160652e-61	1.0021997690200806	DBNDD2	2.438877965826635e-66	3.368405818939209	PLCL1	3.585651231771001e-07	3.597910165786743	C18H4orf48	4.69041161262973e-05	1.7183500528335571				LOC105856414	0.0360028	2.910585880279541							LOC105877178	1.3188072502202923e-10	1.8245689868927002				LOC105855707	9.319221567165137e-49	1.7997156381607056				HSP90AB1	1.149829779189959e-15	1.313401222229004	EIF4A2	1.1123480905553444e-34	1.490798830986023	STMN3	6.656463309536562e-05	3.465238094329834	GRIN1	0.000808584
SEC61G	0.000470019	1.3474844694137573	SLC39A10	1.5426401661811277e-59	2.8295085430145264	HEY2	3.482067684476214e-66	4.544444561004639	RCSD1	5.326113762213724e-07	4.43496	PRKAR1A	4.8893870707209804e-05	1.7006738185882568				LOC105880641	0.0362029	3.4513275623321533							LOC105877172	1.3188072502202923e-10	2.0533318519592285				FGL2	1.951770597761085e-48	2.9810266494750977				SRPK2	1.30253523241614e-15	2.0346007347106934	HSP90AB1	2.7952832185189592e-34	1.3729196786880493	CAMTA1	7.63371456342681e-05	2.884418487548828	ZCCHC17	0.000808584
LEF1	0.000510928	4.077541828155518	LOC105872612	2.295997372859061e-58	1.6326634883880615	NEXN	4.442497268499019e-66	3.2015881538391113	DLC1	5.678348045523666e-07	2.557347536087036	JADE2	5.087466067992929e-05	2.6241629123687744				LOC105871392	0.0364435	3.4590671062469482							UPP1	1.3469795666725198e-10	1.7004244327545166				LOC105857549	2.628342551487798e-48	2.0101284980773926				RBM3	1.486913792759686e-15	1.1161627769470215	PSD3	6.349207294266368e-34	2.6424338817596436	RARB	7.63371456342681e-05	4.729177474975586	PURA	0.000829392
LOC105856937	0.000518588	1.9755274057388306	CD200	7.976421839716321e-58	2.1938626766204834	LOC105878078	1.8225477592247532e-65	1.917277455329895	C19H5orf24	6.752223498960727e-07	2.0878713130950928	SAT1	5.087466067992929e-05	1.5200096368789673				RPS25	0.0433583	1.555328369140625							C2H1orf162	1.492922463292247e-10	2.029315710067749				LOC105861367	7.220116856109418e-48	1.957572340965271				LOC105880436	2.0263212185498673e-15	2.241769790649414	NRXN1	8.336948383354339e-34	1.899885892868042	NDRG4	7.754919100777607e-05	3.2825043201446533	SCG2	0.000829534
PTGES	0.000611416	3.4577255249023438	FMO2	1.2030010164122413e-57	2.0904486179351807	PPP1CB	1.7251888354597316e-64	2.2704453468322754	TESC	7.193810590437548e-07	2.8961338996887207	SERPINA5	5.4351858508174404e-05	2.573591709136963				LOC105871739	0.0468252	1.4410202503204346							HMOX1	1.5850441542927682e-10	1.9405205249786377				FCER1G	1.781488981748693e-47	1.5343637466430664				ZNF385D	2.1836914439954593e-15	2.9286835193634033	TMSB4X	1.4153019317815904e-33	1.804103136062622	ATP2B1	7.778132205623024e-05	2.883903980255127	PAK3	0.000921839
DOCK9	0.00062808	1.8478175401687622	RPL22	4.876697228364108e-56	1.3097072839736938	FBLIM1	1.782192793635798e-64	3.4023609161376953	EVA1B	1.1179753235590382e-06	2.595555305480957	ANPEP	5.5852103126182906e-05	3.3434388637542725				RPS14	0.047053664523650104	1.2403024435043335							TYROBP	1.647724824509799e-10	2.148857831954956				PGLYRP1	3.3794158348002373e-47	2.3482112884521484				LOC105869315	2.2050279769152263e-15	3.3830788135528564	TIAM2	2.865560135157491e-33	4.232633113861084	DKK3	7.912506628173353e-05	3.23108	GUCY1B3	0.000921839
LOC105866553	0.000653241	2.6200883388519287	RPLP2	5.143262244343563e-56	0.8952150344848633	LOC105856937	1.5119289679416999e-63	2.051811933517456	ATP1B2	1.6177536720238443e-06	3.9251489639282227	LMO4	5.5852103126182906e-05	2.0143492221832275													KCTD12	2.779725678051724e-10	1.817679524421692				LOC105863375	4.900442355426239e-47	1.712339997291565				LOC105870779	2.244155203432011e-15	2.356755018234253	SYBU	3.8204485747729234e-33	2.6667613983154297	BCL11B	8.054639587498729e-05	4.817648887634277	LOC105861109	0.000925792
SAT1	0.000658044	1.6577199697494507	LOC105856937	1.5741586358056922e-54	1.7001631259918213	LOC105855632	4.682785077158833e-62	2.0094432830810547	COLEC12	2.3279703082981203e-06	2.6361842155456543	AU129-gr01	5.624119807480949e-05	1.6721078157424927													PNKP	2.857252219139351e-10	1.72279				LOC105867418	8.938779547069889e-47	1.2147620916366577				STMN3	2.588895745313837e-15	2.4853100776672363	CRMP1	1.743690282463267e-32	3.321401834487915	COCH	9.137629219591578e-05	9.790532112121582	CYFIP2	0.000928539
RPS19	0.000687282	1.1467149257659912	RPS11	2.713311974446511e-54	0.7826757431030273	LOC105878074	5.737551112663605e-62	1.6588854789733887	ZIC2	2.8954982432958624e-06	6.103715896606445	HLF	6.523645652236907e-05	2.164142370223999													ALOX5AP	3.196675042780582e-10	2.068288803100586				SOD1	2.6359289419110225e-46	1.7445807456970215				LOC105885075	2.9892868638622834e-15	1.8143185377120972	RBFOX2	5.162592796906048e-32	2.6520094871520996	FOXG1	9.195022520480507e-05	3.813368558883667	LOC105868188	0.000933165
LOC105863375	0.000754146	1.7332254648208618	EDN1	2.8588484572251856e-54	2.4178719520568848	TESC	2.4210123359920704e-61	3.363369941711426	LOC105863814	2.95568992949484e-06	0.8382715582847595	PURA	6.542086737993885e-05	1.8580656051635742													LOC105879083	3.4151800932838435e-10	2.0698139667510986				QKI	1.2223244179668766e-45	2.531053304672241				RBFOX2	3.254883182216164e-15	2.573500871658325	APC	9.101268478644878e-32	2.0551841259002686	RIMS2	9.243729197164923e-05	3.7838919162750244	SPTBN4	0.000992298
LOC105881514	0.000765162	1.709175705909729	CSTB	1.565851970937376e-53	1.2083566188812256	PRKCDBP	4.070145068282076e-61	2.159485101699829	GMDS	3.1442921066724426e-06	3.6189424991607666	BMP6	6.610715749656463e-05	4.113169193267822													AU129-gr01	4.3064987105993724e-10	1.148154616355896				LOC105885709	1.4557247555862396e-45	1.5553829669952393				VSNL1	5.116805797187706e-15	2.9857184886932373	NAPB	1.4878151636230974e-31	2.8531711101531982	GPR88	9.243729197164923e-05	9.202763557434082	PGRMC1	0.00103437
TPM1	0.000870359	2.005748987197876	TIFA	1.4686092271675255e-52	2.02871	ARHGEF7	2.7359316300849645e-60	3.411710739135742	MEF2C	3.588352699349666e-06	2.652015447616577	NT5E	6.676361428327584e-05	2.533480405807495													AIF1	4.564975912009442e-10	1.7139034271240234				ASAH1	1.4557247555862396e-45	2.1594696044921875				BASP1	5.3845969180439016e-15	2.6630167961120605	STXBP1	3.7312190150092946e-31	1.878663420677185	CELF3	0.000112072	3.483	CHGA	0.00107399
LOC105878078	0.000890654	1.6450310945510864	LOC105877903	1.9157723533842356e-52	1.5218913555145264	HCFC1R1	3.0457759652163053e-60	2.613539934158325	ARHGAP29	3.9776660794836375e-06	2.7349345684051514	ADD3	6.930530364265037e-05	2.09686													SLC16A3	5.247965065733565e-10	1.7812556028366089				LOC105872966	1.7849153586830497e-45	1.3977805376052856				TMEM59L	5.635703459104137e-15	2.3683409690856934	EEF2	4.164006440248061e-31	1.4225404262542725	DRD1	0.000112072	7.384387493133545	MEF2C	0.00107399
RPL6	0.000891181	1.216139316558838	DPYSL2	2.98251722694207e-52	1.3092434406280518	RASSF3	5.857924527986734e-59	3.5128724575042725	LOC105858167	4.538932327865995e-06	3.44706	RPS29	7.074469485584375e-05	0.9920483827590942													CSF2RA	5.347173118678879e-10	1.6855723857879639				OLFML3	2.0507821767322352e-45	6.780120372772217				LOC105861135	9.870641281051442e-15	1.9925886392593384	NRIP3	5.082426935645408e-31	3.273813247680664	NCDN	0.000112072	3.7288787364959717	SLC22A17	0.00107399
PROS1	0.000911207	2.3637423515319824	LOC105878361	1.0128233790597653e-51	1.7132936716079712	TM4SF1	1.1275558310865637e-58	2.584986686706543	LOC105873222	4.642190311760642e-06	3.731030225753784	SNRNP70	8.072807560655741e-05	1.688929557800293													NOTCH4	5.416512221312334e-10	1.4965331554412842				LOC105878881	2.2081576087378432e-44	4.994942665100098				EIF4A2	1.9788710488809313e-14	1.4750449657440186	BCL11A	9.669450078677208e-31	3.290276527404785	USP2	0.000127141	2.8481032848358154	LOC105873482	0.00112975
LOC105883773	0.000923599	2.229304552078247	NOSTRIN	4.524752486466514e-50	1.5439194440841675	RRAD	6.15234585888929e-58	3.194112777709961	LAMA2	4.957082436445478e-06	1.8781777620315552	SPOCK2	8.736702804808957e-05	2.9569435119628906													MCEMP1	5.502735716072227e-10	1.8911405801773071				FYB	1.525461708751309e-43	2.0586628913879395				NUCKS1	2.2282585315414376e-14	1.5919535160064697	GNG3	1.805656429003211e-30	2.561131000518799	NPTN	0.000128223	3.1051955223083496	GNG3	0.00114244
IL32	0.00147776	2.2530243396759033	LSR	5.29965935825569e-50	3.0916502475738525	JPH2	7.666225151837333e-58	4.793160438537598	DBNDD2	4.999427704050522e-06	2.8683934211730957	CTBP2	8.86598233671253e-05	1.9358975887298584													SPI1	5.547511276479049e-10	1.6891984939575195				CD81	3.882745541084046e-43	2.6750802993774414				LOC105869496	2.839844041603905e-14	1.5069670677185059	CALM1	3.751988646716791e-30	1.329018473625183	AGAP3	0.000128441	3.619650363922119	XKR4	0.00115169
RPS15A	0.00168395	1.0224940776824951	LOC105862816	7.772877013474098e-50	4.635258197784424	GPRC5C	1.8077526017815335e-57	4.225849628448486	BCAM	5.7285909576486195e-06	1.9022510051727295	ANGPT4	9.651538420650821e-05	2.9361140727996826													LOC105863324	6.335455908182257e-10	1.829717755317688				MAFB	4.322533333379585e-43	3.1358232498168945				PRDX2	3.006046189771819e-14	1.4176220893859863	AK1	3.846256776207893e-30	1.868645191192627	ITPKA	0.000147306	6.293632984161377	CNTNAP2	0.00115169
STEAP4	0.00174267	5.296416282653809	MINDY1	2.172977730424102e-49	2.4090046882629395	LOC105881480	2.4536703141856447e-57	1.7217990159988403	SUMO2	6.398074620456625e-06	0.8513039946556091	NOVA1	0.000128106	1.9987668991088867													ALPL	7.796992098844413e-10	2.6671271324157715				TMSB4X	7.840078086107779e-42	0.856194				SOX2	3.592497786697074e-14	2.0473990440368652	HMGN3	4.519268628403021e-30	1.314690351486206	LMTK3	0.000150542	4.2683844566345215	SRCIN1	0.00119641
LOC105862102	0.00174267	1.4876363277435303	KTN1	1.9325109248361667e-48	1.293243408203125	FGF1	5.505400506379919e-57	3.1908674240112305	EPS8	7.120411468561711e-06	3.1293563842773438	LOC105881237	0.000138915	6.060671329498291													ID2	8.678738729428913e-10	1.8578792810440063				KCTD12	2.906614841774017e-41	1.8592331409454346				SLC22A17	3.592497786697074e-14	1.7360024452209473	PNMAL1	4.5375813065216024e-30	2.789576768875122	SYNDIG1L	0.000155215	6.043446063995361	LOC105874518	0.00119712
MKL2	0.00174571	1.892052412033081	ZIC2	2.1744436383707335e-48	5.892906665802002	RPS29	8.122631172743385e-57	1.428908348083496	COL4A1	8.086653305048822e-06	1.827986240386963	LAMA2	0.000145797	1.8917860984802246													BRI3	9.695879405669323e-10	1.5986909866333008				RAC1	1.5701232842376037e-40	1.3770636320114136				MLLT11	1.0733898400934864e-13	1.9790128469467163	ENO2	5.89098033244097e-30	1.7744579315185547	LOC105885772	0.000155215	5.996187686920166	EIF4A2	0.00119712
LOC105872967	0.00174571	2.36666	PIK3C2A	3.6020643838395716e-48	2.648836135864258	WDR1	1.1525482217657289e-56	2.5429935455322266	CD248	1.0385820352481485e-05	2.302405834197998	DEFB124	0.000159388	3.53868													IFRD1	1.0973632675011183e-09	1.9211301803588867				EPB41L2	5.7423312340061725e-40	4.640927791595459				ATP6V1G1	1.623187910507215e-13	1.2119625806808472	YWHAB	8.591483425880859e-30	1.6491247415542603	ARHGEF17	0.000158653	4.196216583251953	CLSTN3	0.00121
ZIC3	0.00186182	4.933048725128174	LOC105885300	3.819600434869144e-48	1.8282153606414795	PLS3	1.3802107282961516e-56	2.9241511821746826	TCF4	1.0735187688918487e-05	1.4618679285049438	SSFA2	0.000173069	2.5720579624176025													HSP90AA1	1.1427130862738539e-09	2.3037514686584473				DUSP6	2.4660616471704637e-39	2.729473352432251				PRKCDBP	1.6971462399557356e-13	2.3822340965270996	SLC32A1	1.0809465903897717e-29	4.290951251983643	FAIM2	0.000178036	2.4809975624084473	MYO5A	0.00136895
DNM2	0.00195693	2.2518563270568848	ATP5L	6.03339207628924e-48	1.257637619972229	TMEM51	5.541383920757523e-56	3.810530662536621	HEY2	1.0898222073632151e-05	3.7338	LCN2	0.000176608	3.8367435932159424													CSF2RB	1.199033227534303e-09	2.1258225440979004				LOC105866554	4.697486177418508e-39	3.764364242553711				JARID2	1.7079820180011658e-13	1.9743130207061768	LOC105885075	1.6239128605687385e-29	1.7445214986801147	CPNE6	0.000179734	3.629566192626953	INAFM1	0.0013949
LOC105883507	0.00200394	1.8154653310775757	DNM2	9.798693485609737e-48	2.0516622066497803	LOC105863962	8.607312510782979e-56	4.722636699676514	LOC105877808	1.1671579825696793e-05	5.360461235046387	KTN1	0.000183737	1.4856419563293457													ZFP36	1.4549073048274247e-09	1.7500779628753662				MPEG1	1.1436399043524453e-38	3.0702168941497803				BLCAP	1.7668443397410376e-13	1.690908432006836	CACNB3	2.1573258388950882e-29	4.018887519836426	MKL2	0.000183002	4.124133110046387	KIF5A	0.0013949
CST3	0.00226623	1.318187952041626	C20H16orf74	1.9415352079832598e-47	2.8769521713256836	KCTD10	1.5726734991466236e-54	3.092203378677368	ARGLU1	1.1942110930580761e-05	1.6476480960845947	RAMP1	0.000183737	2.3033180236816406													ACTB	2.562345755333416e-09	1.038360357284546				LOC105878078	1.9174848884918336e-37	1.37806				CNBP	1.7734261485823583e-13	1.093869924545288	C17H16orf45	2.5768792674967676e-29	2.448993682861328	LOC105877493	0.000200584	3.3826394081115723	OLFM1	0.00140471
ZC3H10	0.00230116	0.757628	MAL	1.7476328974870046e-46	1.711220383644104	HEYL	9.105202203065436e-54	2.891010284423828	OAZ1	1.233020770114206e-05	0.7155175805091858	ALDH1A2	0.000183737	3.1675658226013184													TMSB4X	2.918622695562573e-09	0.9313618540763855				CTSC	3.2150129524290882e-37	1.8617732524871826				ZIC1	2.0607776137448245e-13	4.689743995666504	CPLX1	7.561537233264412e-29	2.740173101425171	SLC22A17	0.00020378	2.535741090774536	KLHDC3	0.00140471
RPL37	0.0024134	0.9266781210899353	GMDS	1.8072796965957903e-46	2.4670772552490234	ATP2A2	3.605260757761796e-53	2.3227789402008057	MYLK2	1.3357434384004985e-05	5.151065349578857	COL18A1	0.00019644	2.8316304683685303													SRGN	3.026753042398916e-09	1.5384536981582642				TBX10	5.301247805132548e-37	7.962412357330322				NGRN	2.1260691779485555e-13	1.5920170545578003	CX3CL1	1.594987272393347e-28	3.3480734825134277	B4GALNT1	0.00021285	5.349376678466797	CAMK2B	0.00144814
RPL35	0.00243104	0.8925594687461853	FAM107A	1.9425499979806415e-46	2.3795247077941895	ITIH5	4.319475037888337e-53	2.9586212635040283	LOC109730635	1.3406748546822061e-05	0.9582810997962952	CDC14A	0.00019644	4.0364484786987305													LOC109731173	3.429051648667987e-09	2.8906946182250977				LOC105865501	7.269187383160794e-37	2.3011176586151123				MOCS2	2.2582223428595065e-13	1.3662364482879639	PLPPR2	1.1125044273480782e-27	2.9297239780426025	NLGN2	0.000216396	3.931955337524414	GABRB3	0.00149087
LOC105857549	0.00258558	1.8791741132736206	RNF144B	2.6310793984217293e-46	1.6481595039367676	FAM129A	5.520439197299797e-53	3.355602502822876	SOD1	1.4312471293071782e-05	0.8790624141693115	MASP1	0.000237372	3.1868202686309814													LOC105869393	3.648529421158363e-09	1.8627673387527466				LCAT	1.1249731711424843e-36	5.489121437072754				CFL1	2.2876258329635123e-13	1.254159927368164	SYT10	3.466609810048338e-27	5.205837726593018	HPCAL4	0.000228112	4.013000011444092	MLLT11	0.00153771
TNFRSF6B	0.00271733	3.6589348316192627	MECOM	4.192057085866554e-46	1.7275516986846924	CAMK2G	6.615393848809807e-53	3.7058284282684326	ARHGDIB	1.8177052612754664e-05	2.1944637298583984	GGT5	0.000245708	3.0059618949890137													LOC109730012	7.223804272343301e-09	2.0394110679626465				RPL39	1.158258819118812e-36	1.0899152755737305				B3GALNT1	3.696405580810519e-13	2.5401952266693115	RYR2	4.1857170835572585e-27	4.043682098388672	ARHGAP32	0.000228112	3.2803585529327393	PCLO	0.00159702
RPS17	0.00283805	0.7817354202270508	NDUFA7	5.092250021181431e-46	1.2145099639892578	MAP3K7CL	8.367686510318125e-53	4.169273853302002	APLP2	1.970560637961344e-05	1.1891028881072998	IL17D	0.000248468	4.861873149871826													IER3	8.92664029683071e-09	1.9817756414413452				VSIG4	1.7566765469258542e-36	3.2165629863739014				LOC105868858	4.230615682721193e-13	2.5741496086120605	RPS3A	6.356671241485211e-27	1.2392516136169434	CRYM	0.000228732	5.189733505249023	PNMAL1	0.00168468
LOC105882347	0.00295855	1.645512580871582	CD82	6.0577582145449735e-46	1.4028714895248413	MEF2C	1.0225890568995575e-52	2.864370584487915	ARPC1A	2.2202996620299744e-05	1.6751967668533325	SESN3	0.000262016	2.740854501724243													C10H9orf16	1.1186827801374585e-08	1.4796243906021118				LOC105870896	2.1822650817304407e-36	1.5488899946212769				RPL10	4.35818138208688e-13	1.225631594657898	SYN1	7.036099131057635e-27	2.6854395866394043	RPRML	0.000239154	4.037171840667725	CALM3	0.00174155
RPS23	0.00302214	0.8476921319961548	CLCNKA	1.9830004388408273e-45	5.130814552307129	GUCY1B3	1.2355651565577351e-52	3.150327205657959	LOC105863327	2.4105178986689782e-05	5.21211	CDO1	0.000265813	2.787576675415039													HK3	1.2725655603395926e-08	1.9156726598739624				RPL35A	5.312895511475565e-36	1.2842462062835693				ATXN7L3B	6.644821303138067e-13	1.504726767539978	BCL11B	7.412617457598048e-27	4.458247661590576	GPRASP1	0.000269802	3.224520206451416	YWHAG	0.00175216
ECM1	0.00317304	2.8050155639648438	LBP	2.1500370680765498e-45	4.399815082550049	TACC1	4.353233484397771e-52	1.9049595594406128	UBL5	2.553776495553087e-05	0.8828964829444885	CYFIP2	0.000307338	4.815248012542725													SMOX	1.291472475869443e-08	2.3628151416778564				LOC105863618	5.577052090614923e-36	1.2530392408370972				RPS8	6.683223153048871e-13	1.1730387210845947	BEX3	7.412617457598048e-27	1.5162231922149658	CNKSR2	0.000283924	3.8339593410491943	AHI1	0.00175216
RPS11	0.00325117	0.9362809062004089	LOC105870896	5.793334533531689e-45	1.466740608215332	LOC105861123	4.353233484397771e-52	1.5138477087020874	RRAD	2.5614392932222755e-05	2.7303082942962646	ITSN1	0.000328684	2.0768837928771973													NCF2	1.3077107928783041e-08	1.4836982488632202				LY86	5.9321297530219945e-36	3.3122940063476562				LOC105882347	6.740549230788007e-13	1.8872692584991455	ABLIM3	7.64102561268588e-27	3.0390331745147705	RCAN2	0.00028872	3.000486135482788	LANCL1	0.00189517
LOC105855632	0.00344002	1.8096063137054443	BAMBI	1.3904998330883107e-44	4.521908760070801	IL17B	6.922876149486441e-52	4.50248	EFHD2	4.071029797495848e-05	2.716265916824341	TCF7L1	0.000349336	2.4394402503967285													ALDOA	1.3077107928783041e-08	1.1644105911254883				TMEM176B	6.79904382284109e-36	1.6607468128204346				GNG4	9.59896232948189e-13	3.0226705074310303	CDK5R1	7.645651347414807e-27	2.5809783935546875	MAPK1	0.000302567	2.922837495803833	CDKN2D	0.00204375
KTN1	0.00345295	1.4910962581634521	ATP10A	1.5621551638605906e-44	4.644648551940918	MAP1B	2.6279494159446362e-51	2.754034996032715	LOC109731103	5.063642545562081e-05	0.7964838743209839	DYNLRB1	0.000371072	1.2815128564834595													HSPH1	1.9854835855371952e-08	3.370321750640869				LOC105874908	7.073311770270523e-36	1.8458136320114136				PHF14	1.019232273913742e-12	1.7959423065185547	CFL1	8.98273343627849e-27	1.2825891971588135	LOC105870861	0.000302567	4.7704548835754395	SYT4	0.00209921
LOC105870779	0.00365329	2.094902753829956	LEF1	1.8584179096884454e-44	4.452151298522949	CRYAB	6.058657136124893e-51	2.424778699874878	P2RY14	6.331096211485412e-05	5.063370704650879	EID1	0.000371072	1.3221369981765747													OSCAR	2.0058622337834207e-08	2.0227272510528564				LOC105864749	1.3157175206817034e-35	2.229741096496582				DYNLRB1	2.18431327855576e-12	1.2902119159698486	DNM1	9.326585162372868e-27	2.270840644836426	PRKCZ	0.000335055	3.2278521060943604	GPX3	0.00217187
GMDS	0.00369496	2.481221914291382	ATP5I	3.1200714185876816e-44	1.4883583784103394	CAV1	3.202703556722853e-50	2.1730542182922363	SRSF5	6.792269813725672e-05	1.5343774557113647	FAM213A	0.000402562	2.394211769104004													UBE2D3	2.135293036573936e-08	1.2955851554870605				SYNGR2	6.144093552139293e-35	1.6076123714447021				SLC4A10	3.719991067330433e-12	2.338951349258423	JPH4	1.2733435254345003e-26	2.8809313774108887	CLIP3	0.000394127	2.8254239559173584	R3HDM2	0.00231811
RPS3A	0.00370424	0.945733	SLC16A1	1.0353086065046068e-43	4.61294	LPP	4.604488368000447e-50	3.2357800006866455	DHCR24	7.426164296036904e-05	3.7834670543670654	FGL2	0.000439735	2.246861219406128													PROK2	2.1817378098644535e-08	2.401848077774048				LOC105881350	1.8384335701866653e-34	1.1792879104614258				ROBO2	4.4339332677521055e-12	3.637186288833618	PCP4	1.7349562183912515e-26	2.241661548614502	LMO7	0.000403677	4.597140789031982	CDK5R1	0.00232264
TIFA	0.00380254	1.939937710762024	LOC105862350	1.2086951033707817e-43	1.4009203910827637	LOC105870779	3.025615569338774e-49	2.2276248931884766	STARD13	7.575187397888323e-05	2.881727695465088	ARL13B	0.000475035	2.144397735595703													PXN	2.3534220619656864e-08	2.2350738048553467				CEBPA	1.3252509976259286e-33	3.75555				GNG3	9.70199239674383e-12	2.200740337371826	FGF12	2.3508360184620152e-26	3.14785	LOC105861135	0.000466298	3.012028694152832	GPM6A	0.00243012
LOC105881350	0.00441103	1.1110594272613525	LOC105855707	1.4611525678955935e-43	1.4593193531036377	LOC105862687	3.0283814488283076e-49	3.0604658126831055	WSCD2	7.71651118736362e-05	6.2846198081970215	CHST15	0.000501885	4.249894618988037													PLA2G7	2.7529091302774627e-08	1.6310796737670898				LOC105865629	2.782588708109749e-33	3.7858498096466064				DEK	1.0698176457250613e-11	1.6871604919433594	FAM184A	2.4656708837114216e-26	2.493206024169922	PPP2R2C	0.000467341	3.616476058959961	FBXL16	0.0025261
RARRES1	0.00454624	2.842406988143921	RPS25	1.899025420640879e-43	0.749183	ITGAV	3.889757847226028e-49	2.5134034156799316	SRP14	8.026714265562979e-05	0.7766440510749817	AU129-gr02	0.000501885	1.4437471628189087													ARPC2	3.4715615576122056e-08	1.221862554550171				LOC105862350	3.4556402729158705e-33	1.486179232597351				LOC105870985	1.210125164858518e-11	2.3858041763305664	NRGN	1.034078270148626e-25	3.1955068111419678	CALM3	0.00049865	2.132561206817627	YPEL4	0.0025261
COPS9	0.00511594	1.5249290466308594	SAT1	4.176801194597542e-43	1.1946685314178467	KIF1C	1.0727361287237393e-48	2.584406852722168	LOC105860934	9.082646079922514e-05	0.8709145784378052	DUSP2	0.00052168	3.738203525543213													SLC11A1	3.4715615576122056e-08	1.888134241104126				SPOCK2	4.192467882450579e-33	1.9746439456939697				PTPRD	1.3261556060922214e-11	1.9969520568847656	PGRMC1	1.1653473665481502e-25	1.682946801185608	KCNJ4	0.000501962	4.699778079986572	LOC105858613	0.00252926
LOC105861366	0.00518395	0.8411957621574402	LOC105883773	1.0970971754264344e-42	1.8764572143554688	FRYL	3.498215039714634e-48	2.984238862991333	GUCY1B3	0.000116391	2.6437695026397705	FGFR1	0.000530185	1.472358226776123													CST7	3.6225097615041e-08	1.7798144817352295				GNS	6.906356039469144e-33	3.0784080028533936				SNCB	1.4980860209385267e-11	1.8264992237091064	YPEL4	1.175837259973923e-25	2.8657214641571045	PYGB	0.00057663	2.6359140872955322	NRXN2	0.00266283
IL1R2	0.00561415	5.017207145690918	PELO	3.649340472099116e-42	1.61838	PACSIN2	5.289912482261013e-48	3.2146809101104736	LOC105863565	0.000124251	1.7688325643539429	ABLIM1	0.000546158	1.7016124725341797													GMFG	3.7248487271112135e-08	1.15171				EFHD2	8.132282957787204e-33	1.4221525192260742				GRIA1	1.5734931772204263e-11	2.896131992340088	PTK2B	1.6139331180050988e-25	2.6168735027313232	PDE1B	0.000611025	4.256328105926514	ARPP21	0.00266283
TSPAN5	0.00576204	2.7729177474975586	LOC105871361	2.3247560374327374e-41	1.3871840238571167	MYH9	5.361096981745184e-48	2.0443592071533203	ESAM	0.000132903	2.888537883758545	LOC105872612	0.000576905	1.9098422527313232													SNX7	4.903059927171063e-08	1.8200936317443848				RPS28	9.068301466084388e-33	1.3647825717926025				RPS3A	2.0664194304095905e-11	1.2333765029907227	R3HDM1	1.6570718379801829e-25	2.933867931365967	JPH3	0.000624692	4.210914134979248	STXBP1	0.00268448
LOC105863618	0.00580806	1.197226643562317	SLC30A3	3.8940310156887683e-41	5.866909503936768	LOC105869970	2.0264668972457859e-47	1.2741235494613647	MIF	0.000148767	0.7176547050476074	CRABP2	0.000583543	3.812950372695923													LOC105866476	5.090609284083453e-08	3.2506279945373535				TGFBR2	2.1343188616710073e-32	2.3657166957855225				PCP4L1	3.678322887228e-11	2.0885088443756104	MAP3K1	2.2703957515641787e-25	3.207566499710083	PTK2B	0.000644827	3.5168344974517822	ARPC5L	0.0027417
CH25H	0.00590924	3.0690677165985107	RPS19	3.905216127275887e-40	0.8557609915733337	MFGE8	3.7818887937835428e-47	1.7022035121917725	DOCK6	0.000176636	3.1859493255615234	TCF4	0.000583543	1.5645124912261963													ZFAND5	5.96549064841763e-08	1.4891821146011353				UNC93B1	4.080632487760873e-32	1.992803931236267				DBP	6.093045667456967e-11	1.9981557130813599	BAIAP2	4.1364940668994945e-25	2.844011068344116	CBX6	0.000716181	2.6197776794433594	NAP1L3	0.00278649
LOC105880652	0.00590924	1.2420467138290405	RPL30	5.2362074079706e-40	0.8413599729537964	NUDT4	2.0634950368245232e-46	2.5733256340026855	LOC105869479	0.000185916	1.0288538932800293	TSPAN3	0.000606713	1.7381985187530518													LOC105860197	7.492893323580053e-08	2.059779644012451				LOC105856937	5.852204347824958e-32	1.6361414194107056				RAB2A	6.643036693085994e-11	1.3968467712402344	LOC105868187	7.425398072018213e-25	3.1477408409118652	LIMD2	0.000753984	4.001847267150879	IGF1	0.00282355
LOC105879799	0.0063884	1.613756537437439	LOC105880652	1.0157950083140889e-39	1.065991759300232	RASL11A	2.210458065928859e-46	2.2159459590911865	FKBP1A	0.000218227	0.9716951251029968	LENG8	0.000606713	1.979479193687439													RHOG	1.1460600155268495e-07	1.7205156087875366				ZFHX3	1.0659917941497327e-31	3.496307849884033				WRB	6.751944285979425e-11	2.0084362030029297	CNBP	9.630274906354178e-25	1.0350009202957153	NRGN	0.000753984	4.773311138153076	LOC105877148	0.00282355
LOC105873210	0.00770862	2.4744467735290527	LOC109731013	1.0378783414571136e-39	2.446850061416626	MACF1	2.6515773795357992e-46	1.863210678100586	MMD	0.000220865	2.1404147148132324	SEC14L1	0.000614247	1.8389993906021118													NABP1	1.4946786805658166e-07	1.4884027242660522				ATP6V0B	2.0381674220197114e-31	1.368803858757019				DLX6	8.874419034039251e-11	5.692462921142578	SNCB	1.2245056620416508e-24	1.8037593364715576	CHD3	0.000753984	3.2689619064331055	DLGAP1	0.00282355
SVBP	0.00779578	1.975612998008728	TACC1	1.2511239445606408e-39	1.0556689500808716	NKD1	5.674056146449793e-46	4.001826286315918	CNBP	0.000229721	0.6525949835777283	SFRP1	0.000630959	1.9894076585769653													ADGRE3	1.561585031583529e-07	2.479891777038574				LOC105865993	2.0633176905628956e-31	1.8562889099121094				GNG2	9.616581296733058e-11	2.857945442199707	NRXN2	1.357019680114501e-24	1.7966879606246948	RBFOX1	0.00080788	4.147177219390869	KIAA1109	0.00287266
RPS12	0.00828624	1.096274971961975	LOC109731122	2.15810801845507e-39	1.189589023590088	NPNT	7.241670452336702e-46	2.8275649547576904	HNRNPK	0.000231012	0.7605230212211609	GABARAPL1	0.000633314	1.4436782598495483													METTL9	1.822832628893555e-07	1.4338421821594238				LOC105878276	4.811810258536356e-31	2.960517168045044				TUBB	1.0603528223092155e-10	1.4652469158172607	AVP	1.859609195162934e-24	2.8396618366241455	PTMS	0.000863648	2.5322790145874023	DNER	0.00290069
LOC105874908	0.00941722	1.8755357265472412	TP53BP2	4.511307863125962e-39	2.11991	CALM1	1.8131822678208818e-45	1.6322723627090454	PPIA	0.000255404	0.7964627742767334	SLC22A17	0.000639263	2.077254295349121													LOC105882862	1.8318912424415287e-07	1.9401636123657227				GALNT7	7.42082384116273e-31	3.7705724239349365				DNAJB5	1.3892856807718583e-10	2.5488719940185547	LOC105861109	2.1042431218843194e-24	2.312765598297119	MAP1A	0.000883355	2.704096794128418	GABRA1	0.00290069
RPL34	0.00941722	0.8140299916267395	RPL28	6.693225344273232e-39	0.8079261183738708	TGFB1I1	2.083462047853117e-45	2.697601795196533	CA4	0.000280481	4.538152694702148	LOC105872845	0.000660037	1.9218831062316895													TALDO1	1.8490483858652057e-07	1.326654314994812				LOC105878523	1.1125027536627344e-30	2.008453369140625				RPL6	1.50179460144919e-10	1.1795037984848022	TESC	2.370297851576293e-24	3.0922584533691406	MAP2	0.000891295	2.409229040145874	CX3CL1	0.00297773
FKBP1A	0.00971835	0.8784917593002319	DEGS2	9.700370265495885e-39	4.210907459259033	DMPK	3.1068093429228455e-45	3.140573740005493	IGFBP6	0.000298522	1.3220230340957642	FXYD5	0.000662595	2.2011396884918213													ELOB	1.8726776089011477e-07	0.8898137211799622				P2RY12	1.2317864848189069e-30	6.644021987915039				LOC105880776	1.7171434608146158e-10	1.556749939918518	LOC105860163	2.553001042790362e-24	1.561493158340454	CDK5R1	0.000959697	3.170710802078247	CCK	0.00309494
LOC105872612	0.0098301	1.790662169456482	LOC105857182	1.4167343478306767e-38	1.2254105806350708	CLTB	3.4290844474571214e-45	1.7558619976043701	TNS2	0.000309545	1.8046740293502808	LOC105859117	0.000662595	0.9998047947883606													GYG1	1.959201890158818e-07	1.6870836019515991				LOC105862102	1.2541771958294133e-30	1.1963531970977783				FABP5	2.0182703385517714e-10	1.962410569190979	MAP1A	2.877160530749019e-24	1.7224524021148682	PDZD4	0.000959697	3.9077415466308594	GRIN2A	0.00309665
LOC109729770	0.00996737	1.1495031118392944	PDXK	2.1978800392662813e-38	3.729145050048828	MYADM	4.205657581672903e-45	2.0026328563690186	TIMM13	0.000359626	0.9319872856140137	VAMP8	0.000668036	1.711156964302063													PLEK	2.1357630906509834e-07	1.60693				SGK1	2.7220234837269683e-30	3.2385528087615967				RPL5	2.1323329744477122e-10	1.232052206993103	AGAP2	3.825484810075109e-24	3.4568188190460205	LZTS1	0.000980079	5.443933963775635	PRKCB	0.00318518
RPLP0	0.010725780831342036	0.8858256936073303	C3H15orf48	5.401044547475749e-38	2.751049041748047	LOC105882347	5.917544585730506e-45	2.005854606628418	MYL6	0.000365686	0.7499964833259583	LOC105879883	0.000698348	2.6161885261535645													HIGD1A	2.346437970290956e-07	1.5388686656951904				LOC109729574	5.004769427245752e-30	1.448553442955017				HNRNPA0	2.2300584993489663e-10	1.4095417261123657	EPB41L3	5.983380463034489e-24	2.28379	JARID2	0.000986921	2.8056857585906982	C17H16orf45	0.00318518
XBP1	0.010886959090152156	1.5945061445236206	RPS28	6.883740537507414e-38	0.6401276588439941	MBNL1	6.339285805440818e-45	1.8462855815887451	SRP9	0.000451845	1.3198789358139038	NINJ1	0.000746802	2.3756022453308105													PICALM	2.487290651732409e-07	1.5434465408325195				PROS1	8.81776404888323e-30	3.820712089538574				AU129-gr01	2.671316894500495e-10	1.0347323417663574	CLTB	1.0014762647286333e-23	1.4806921482086182	SPTBN4	0.000991777	3.9622912406921387	SYN1	0.00320002
SERPINE1	0.0117362	2.5083746910095215	BEX2	8.289024003193627e-38	2.6522974967956543	PICALM	7.950516434249004e-45	2.044286012649536	SASH1	0.00052917	2.217989683151245	CA11	0.000755048	2.6931285858154297													LOC109729421	2.6686046450999985e-07	2.5634777545928955				APOBEC2	1.3328442609098717e-29	2.7408246994018555				LOC105861633	2.766124254969231e-10	1.10628	KALRN	1.0014762647286333e-23	2.9983127117156982	MAPK8IP3	0.00102807	3.202967643737793	LOC105884430	0.00328237
LOC105871361	0.012054	1.4616453647613525	LOC105854887	3.4487207072509325e-37	1.799408197402954	PHLDA3	4.370101015645197e-44	2.9032435417175293	LOC105859732	0.00054876	0.8210657238960266	FOXC2	0.000784365	4.644254684448242													IPO11	2.8036235985804145e-07	2.049726963043213				IL6ST	1.5921806993129453e-29	4.3166069984436035				NXPH2	3.0822829031019357e-10	3.449655294418335	NUCKS1	1.0260306213954857e-23	1.3997467756271362	GRM5	0.00111685	3.7968592643737793	RUSC1	0.00387397
FKBP11	0.012383918753929973	2.0999057292938232	RPL37	1.5255327310653076e-36	0.6778583526611328	PDCL3	5.817413061902336e-44	2.4535865783691406	NID1	0.000648336	1.4353607892990112	SPRYD3	0.000843776	2.0763189792633057													ZFAND2A	2.860530040269549e-07	4.388125896453857				LOC109729283	2.0230867160456608e-29	2.6287310123443604				GPM6A	3.469452967279362e-10	1.6005700826644897	ALDOA	1.2830218754407233e-23	1.0493988990783691	DLGAP3	0.00125601	5.098703861236572	RBFOX1	0.00400761
LOC105855707	0.012477885979663952	1.6553372144699097	TIMP3	3.208274690011232e-36	0.7713569402694702	LOC105859388	7.324830803554813e-44	1.3655579090118408	C24H19orf60	0.000690439	1.0099340677261353	PRPF4B	0.000855405	1.641809105873108													CXCR1	3.3336823119700347e-07	2.4138312339782715				LOC105881480	2.4075499137065812e-29	1.2065908908843994				CALM3	4.154828358446023e-10	1.3061586618423462	ITM2B	1.4420825373547127e-23	1.0731909275054932	TMEM91	0.00125601	3.1390979290008545	AAK1	0.00436397
LOC105857182	0.013408	1.4154269695281982	ANGPT2	8.365924121702156e-36	3.2092742919921875	MRAP2	2.194863170864609e-43	4.714723587036133	LOC105861628	0.000730335	0.7996363043785095	RAMP2	0.000859731	2.205317258834839													FLOT2	5.05845578402616e-07	1.6945961713790894				PTPN18	3.866139416465692e-29	1.5208405256271362				RPL30	4.170802078650071e-10	1.1930845975875854	ATP6V0C	1.626612356110768e-23	1.1209723949432373	PRKCG	0.00126885	5.033397674560547	YPEL3	0.0046749
SUB1	0.014501401992202132	1.4390268325805664	RPL27A	1.2026509780260502e-35	0.6938499808311462	UACA	2.9552988876489538e-43	3.1686134338378906	ZFHX3	0.00075258	1.8862990140914917	HEBP2	0.000902208	1.4443100690841675													RAB11A	6.003938469898061e-07	1.30541				INPP5D	5.741926954791893e-29	2.6394076347351074				CCDC88A	4.643601506315208e-10	1.8855384588241577	NOVA1	1.76368734400156e-23	1.758142113685608	CHST1	0.00127396	3.075449228286743	PABPN1	0.00488101
LOC109731013	0.0146624	2.5393598079681396	KIAA1462	1.6648671689457836e-35	1.8548387289047241	LOC105878361	5.3992394194017485e-43	1.7614701986312866	FERMT2	0.000855697	1.5627789497375488	SERINC1	0.00100319	1.5772897005081177													ZNF467	6.235850586000176e-07	2.122286081314087				LGALS1	7.599121027189154e-29	1.5856199264526367				EPB41L3	5.015531005289157e-10	2.239511489868164	DLX1	1.8185439193578963e-23	3.6489133834838867	RBFOX3	0.00131308	3.691831350326538	LIN7B	0.00494012
LSR	0.0149179	2.6798222064971924	LOC105882347	1.7768801118215396e-35	1.2613376379013062	RBM24	8.464328125040504e-43	4.194450855255127	HSPE1	0.000906325	1.4803508520126343	GPC6	0.00100319	2.855201244354248													SHISA5	6.487705835430275e-07	1.3856773376464844				GPM6B	1.4061969939528668e-28	4.02526				CD200	5.884720902257411e-10	2.4412128925323486	RPS29	2.0696384194011648e-23	0.981105	PDLIM7	0.00131308	2.946276903152466	ATP13A2	0.00498073
SEC61B	0.014936300500635796	1.4072500467300415	LOC105865918	3.2577825620066736e-35	1.7982590198516846	FRY	1.2312976453032826e-42	3.4225196838378906	SPARCL1	0.000933165	1.134793996810913	TJP1	0.00102542	2.048732280731201													LOC105864480	7.477601429218622e-07	1.798019528388977				P2RY14	1.1074534341598787e-27	5.5928874015808105				MEAF6	6.711569953484447e-10	1.983992099761963	TAC1	2.528391037014434e-23	5.243662357330322	DPYSL5	0.0013246	3.640134811401367	ARNT2	0.00499378
RPL14	0.015487802833134952	0.6813836693763733	BHLHE40	5.265037315239252e-35	1.3659523725509644	LOC105870896	4.251272855078448e-42	1.6147500276565552	CHCHD10	0.000979134	0.6762106418609619	GCC2	0.00102542	2.3383214473724365													FGR	7.549818716980998e-07	1.40297				CTTNBP2NL	1.291721718996608e-27	4.835972785949707				CRABP1	7.114421947359865e-10	2.692598819732666	RBFOX3	2.7104944389048565e-23	3.4066555500030518	PHACTR1	0.00143419	4.680267333984375	ELAVL4	0.00511596
LOC105872924	0.015716132770813313	2.0888044834136963	SLC38A3	2.590969388984087e-34	5.123774528503418	LOC105872924	9.612056279100193e-42	2.185476541519165	YWHAB	0.0010151	1.0212783813476562	ACSM5	0.00104708	3.2983336448669434													CDC42	8.820599118960271e-07	1.2230879068374634				B3GLCT	1.9846903479079812e-27	4.05288				MAP2	7.826215707755986e-10	1.5134196281433105	AUTS2	3.049295895143836e-23	2.6229374408721924	ENO2	0.00143419	2.2621374130249023	PSD	0.00514516
RND1	0.0158283	2.1825356483459473	ARL4A	2.964322621230451e-34	1.0654953718185425	PCDH7	1.4536849124281131e-41	2.513380289077759	HSP90AA1	0.00105842	1.2468628883361816	TSKU	0.00107417	2.109956741333008													LOC105856717	8.820599118960271e-07	2.5576112270355225				CRACR2B	2.4560259021561713e-27	4.568326950073242				STMN2	9.501397004504905e-10	2.82575	UCHL1	3.1802718254643685e-23	1.9111967086791992	MYT1L	0.00147217	3.6634509563446045	AK5	0.0059068
HIPK3	0.015953534183520076	2.0312411785125732	RPS15A	4.885877375226069e-34	0.7190567851066589	MAP1LC3A	2.091385872369898e-41	1.4240026473999023	PHF1	0.00120145	2.3151347637176514	METAP2	0.00111298	1.4686076641082764													LOC105855632	9.459585564612083e-07	1.3732829093933105				NUPR1	3.935143769577893e-27	2.4729249477386475				NDRG4	9.875587360866174e-10	1.6873916387557983	LOC105856563	4.2311492849371086e-23	1.4348450899124146	SLIT1	0.00150829	4.7085466384887695	B4GAT1	0.00597346
SLC16A2	0.0167273	3.519195556640625	CGNL1	4.598086208235974e-33	3.089833974838257	LOC105874223	2.0983765063785276e-41	1.398444414138794	KCNJ8	0.00122915	2.8331379890441895	SLC5A3	0.00112963	3.101423740386963													NAMPT	1.1418727713132502e-06	1.9461297988891602				GPX1	4.515960332309984e-27	1.227518916130066				ZNF428	1.8477260636118891e-09	1.8643501996994019	YPEL3	4.306419192106602e-23	1.314926028251648	MIB2	0.00158571	3.478820562362671	VAMP2	0.0061147
RPL13A	0.018617	0.7285652160644531	TMSB15A	6.547401659506917e-33	1.8077762126922607	OAZ2	1.1648610661019335e-40	1.7853955030441284	LOC105866929	0.0015791	0.64368	PLCD3	0.00114204	3.466402053833008													SERPINB1	1.208474223365424e-06	1.7013798952102661				RPL37A	1.8971547467146588e-26	0.7565677165985107				CCND2	2.757099723216194e-09	2.892009973526001	DCLK1	4.313888136659201e-23	3.009431838989258	ZSWIM6	0.00160875	3.1511828899383545	LOC109730412	0.0061147
ST8SIA4	0.018617	2.03741	RPS17	1.3082838736865953e-32	0.6099500060081482	CAP2	1.5318694960846428e-40	4.3571271896362305	PGF	0.00158699	2.2969980239868164	NT5C2	0.0013076	2.248629570007324													IL1B	1.3303754074039302e-06	1.7076784372329712				FSCN1	2.407700061930829e-26	3.9695441722869873				YPEL4	2.9088804394298235e-09	2.5984513759613037	PLPPR4	4.537017045056652e-23	3.359562873840332	LOC105862535	0.00166181	2.297974109649658	BEX5	0.00612132
FOSL2	0.018617	1.694892168045044	BEX3	1.4933778427209658e-32	2.4328372478485107	CAV2	2.073620070964069e-40	2.40817	LOC105874223	0.00170985	0.7270296216011047	LOC105860322	0.0013537	6.572402477264404													AGTRAP	1.3623583608365173e-06	1.4882996082305908				SLC1A3	2.618962543954612e-26	6.920516490936279				RPL13	3.139221241465332e-09	0.8349077701568604	GPM6A	6.049083332177005e-23	1.6005277633666992	SYN2	0.00168262	3.5170459747314453	CADM3	0.00681677
HS3ST1	0.018816211967165042	2.5859248638153076	LOC105861366	2.623977913656508e-32	0.7199050188064575	PDE3A	3.276442367968327e-40	2.9420201778411865	DDX17	0.00177125	1.2060571908950806	MRC2	0.00141509	1.7241313457489014													BTG2	1.370567960500771e-06	1.4830079078674316				SMAP2	2.639348544063136e-26	1.4743744134902954				FGF14	3.6506162997089143e-09	3.248408555984497	PPIA	6.505833693890847e-23	1.1759237051010132	DOC2B	0.00172279	4.575128555297852	LOC105857372	0.00687651
FAM174A	0.0195326	1.718785047531128	GNG5	4.127440285248242e-32	0.8723483085632324	MSN	4.99678271010827e-40	2.142507791519165	DDIT4	0.001925	1.7499973773956299	MORF4L1	0.00141509	0.9948459267616272													LOC105874838	1.528852392586343e-06	1.1232798099517822				FRMD4A	2.723065672282634e-26	4.3463616371154785				DPYSL2	3.6506162997089143e-09	1.3406603336334229	KCNJ4	6.505833693890847e-23	4.158848285675049	PTPRN	0.00186523	3.594688892364502	ADGRB3	0.0071934
LOC105870896	0.0220347	1.5938682556152344	CMC2	5.725898750199883e-32	2.0804522037506104	LOC109730012	7.981130030342174e-40	2.21725	PELO	0.00206121	2.1504695415496826	PRNP	0.00142124	2.5877785682678223													TPM3	1.8981485084764875e-06	1.2077349424362183				LOC105874223	2.811461010249208e-26	1.098432183265686				LOC105869479	4.34332586132436e-09	1.2635947465896606	MDH1	7.535466182608097e-23	1.3119817972183228	ATP6V0A1	0.00193946	2.6523256301879883	ARMCX2	0.00731185
CSRP2	0.022174492161375667	2.2427213191986084	CPE	1.0510669237767724e-31	3.0239222049713135	ADAMTS1	8.510122703371916e-40	2.300845146179199	TAX1BP1	0.00234151	1.5012872219085693	DDX17	0.00151959	1.427834391593933													SEMA4A	1.971679953905951e-06	1.5815181732177734				LOC105880652	3.836535974468746e-26	1.1817337274551392				INAFM1	4.353800891920938e-09	2.2235727310180664	PPIG	9.695689062138033e-23	1.486320972442627	TMEM130	0.00193946	3.0354206562042236	JPH4	0.00751723
RPL22	0.023588660425462534	1.2144778966903687	LOC105873210	1.635284637474308e-31	2.1411397457122803	LOC105861798	3.009786200070048e-39	2.0584442615509033	LPL	0.0031523	1.2880442142486572	LOC105862797	0.00156263	2.8797271251678467													CFL1	2.0106554411866955e-06	0.9496669769287109				LMO2	5.224672765321871e-26	2.24705				LOC105862837	4.942555702385958e-09	1.6949045658111572	LOC105873222	1.1124583427110364e-22	2.6341121196746826	GNAL	0.0019589	4.420928478240967	LMTK3	0.00754853
ATP5L	0.024132870322570065	1.284266471862793	CD59	7.446898850739755e-31	1.4338184595108032	S100A6	3.152953499251317e-39	1.5378071069717407	RAPGEF2	0.00346811	2.992291212081909	MGEA5	0.00160384	1.648817539215088													BMX	2.0986890292268187e-06	2.4345531463623047				RPL38	5.853843848089542e-26	0.789966				LOC105871739	5.019360006536631e-09	1.033524751663208	CBX6	1.4873007683990195e-22	1.7389944791793823	SIX3	0.00207718	4.276211738586426	GNG4	0.00801923
PKP4	0.0242234	2.172654628753662	LOC105873385	9.406797595115919e-31	0.759619	LOC105857549	4.116032008087435e-39	1.6191999912261963	LOC105876919	0.00372681	0.504889	NDRG4	0.00174092	2.7533514499664307													PPP1R15A	2.3068618657609582e-06	1.7884680032730103				DDX5	7.35393334201558e-26	0.8883402943611145				JPH4	5.6021214021921e-09	2.5062124729156494	CDK14	2.060007944857889e-22	3.442495822906494	ARMC12	0.00210642	2.4708077907562256	TMEM91	0.00801923
RPS20	0.026600650204910238	0.8751717805862427	SELE	9.632513099716923e-31	2.1940627098083496	DAAM2	1.1159169050544815e-38	2.7785725593566895	BANF1	0.0038162	0.9708388447761536	LOC109731122	0.00174092	1.2481341361999512													MYL6	2.840358877583263e-06	1.1088305711746216				HMOX1	9.504132453004308e-26	1.5860987901687622				TMEM145	5.79439141042493e-09	2.0163958072662354	LOC105871650	2.7658732633116424e-22	2.217083692550659	ATP2B2	0.00212881	3.516860008239746	RHBDL1	0.00801923
FZD4	0.027979639629809268	1.541146159172058	ADAMTS1	2.9229329750315505e-30	1.2808454036712646	LOC105860732	1.2536972580754384e-38	1.7570724487304688	S1PR3	0.00391101	2.9693455696105957	HES1	0.00181564	1.5485161542892456													CD44	3.248984934236868e-06	1.219234585762024				LOC105871392	1.930107611101571e-25	2.287405252456665				MORF4L2	6.16521903885047e-09	1.4515609741210938	CHN2	3.1535395389616337e-22	3.227914571762085	FAM131B	0.00219831	4.27394	CACNB4	0.0087913
TMSB10	0.0293204	0.9908189177513123	HSPB7	3.109634919552928e-30	5.00434	DST	1.356251914216596e-38	1.7113946676254272	ACER2	0.00416334	3.0480401515960693	TRIM62	0.0018303	3.8187341690063477													LOC109731013	3.326270190316143e-06	2.1244828701019287				HSPB1	3.079945235224195e-25	4.280476093292236				KMT2E	6.16521903885047e-09	1.4662792682647705	SLC22A17	3.2715166848647297e-22	1.4539250135421753	LOC105861542	0.00219831	4.381119251251221	GPRASP1	0.00879948
LOC105871392	0.029932445453948714	2.034834623336792	SOX17	4.950160623368886e-30	1.2778337001800537	LOC105858452	1.4554267320889392e-38	2.7808732986450195	BSG	0.00420356	0.7504084706306458	ADAMTSL3	0.00201129	3.1332530975341797													RHOB	4.36010342460687e-06	2.0203466415405273				LOC109731013	3.2194380073262223e-25	2.2204058170318604				PDZRN4	6.77465030480305e-09	3.7931816577911377	TSPYL2	3.8643074419223727e-22	1.8640811443328857	GDI1	0.0022395	2.1787970066070557	KCTD13	0.00882768
LOC105861798	0.030782391431982376	1.7669506072998047	PNRC1	6.510769216055374e-30	0.9634730219841003	FAM13C	1.473007878715278e-38	3.6344988346099854	SCML4	0.00473301	3.1950485706329346	RNF187	0.00203462	1.956062912940979													ANXA2	4.819408840902502e-06	1.4327528476715088				LOC105872967	3.8687799655749706e-25	2.142014980316162				CNTFR	7.264884696129731e-09	2.6749706268310547	PTMS	4.405695500882122e-22	1.6062583923339844	SNRNP70	0.00236033	2.433933973312378	LOC105872612	0.00882768
RPS3	0.031022503199979422	0.7427384257316589	LOC105860163	1.9201603792980672e-29	1.0842441320419312	FXYD1	1.5473120718218443e-38	1.2819664478302002	PDE7B	0.00479514	3.639320135116577	ZIC5	0.00210741	6.7181243896484375													APOE	4.900428336900259e-06	1.464699387550354				LOC105867263	8.915798315947726e-25	1.4137009382247925				PAFAH1B3	7.944204204797264e-09	1.8703755140304565	LOC105877497	4.503698347935958e-22	1.1744321584701538	GABRB2	0.00236033	3.3244738578796387	PPP3CA	0.00939274
TSC22D1	0.0318876	1.4099727869033813	LOC105874908	1.9917604659818325e-29	1.4049396514892578	FOXS1	1.7020254072184813e-38	3.5286245346069336	SEC14L1	0.00486654	1.9200037717819214	MRPS6	0.00216004	2.087803602218628													LOC105880847	5.130533831811089e-06	0.8807329535484314				F13A1	1.4940510575187058e-24	1.7706208229064941				LOC105872924	1.0155928660878361e-08	1.918457269668579	LDHB	4.540827464868886e-22	1.4509443044662476	GABRG2	0.00249563	3.400850296020508	PPP2R1A	0.010033243002905624
LOC105861013	0.0328045	1.927337408065796	TBC1D4	2.4696704660043163e-29	3.538062572479248	ESAM	2.0951269540610991e-38	3.032680034637451	ETS2	0.00557222	1.5979355573654175	MSX1	0.00227954	3.576725482940674													ANXA1	5.162076866277132e-06	1.54997				ARGLU1	3.2801516459954854e-24	1.561875820159912				PNMAL2	1.1549381624633446e-08	2.186967372894287	PNISR	4.680500883589569e-22	1.2180994749069214	MYBPC3	0.00250728	7.662810802459717	GNG7	0.010033585522675392
NFKBIA	0.0332117	0.8536234498023987	LOC105860732	6.504342486010822e-29	1.11924	RPL37A	3.661042690429955e-38	1.0743292570114136	CSPG4	0.00613259	2.4617819786071777	LOC109730942	0.00229406	3.014211893081665													RPS6KA1	5.2295173221272985e-06	1.4401079416275024				RPS19	3.822487107947865e-24	1.0018197298049927				EEF1G	1.1853714163023436e-08	1.1698815822601318	SHISA8	4.953668959437118e-22	4.5317230224609375	LOC105862357	0.00259235	2.737790107727051	PPIG	0.010033585522675392
RPSA	0.0332778	1.1935045719146729	YWHAH	1.1686441273553744e-28	1.3768969774246216	LOC105866235	3.9083544432583024e-38	3.3777472972869873	TMEM154	0.00617891	2.716265916824341	RANBP3L	0.00237727	6.353633403778076													CARD19	6.394793877691877e-06	1.3718461990356445				FCGR2A	5.6113414097259395e-24	1.856777310371399				ZNF608	1.2050180165340972e-08	2.7348814010620117	SEZ6L2	5.22429470262576e-22	1.844412922859192	NEURL1	0.00266568	2.9975008964538574	LOC105869211	0.010232658897811095
REV1	0.0352648	2.2023603916168213	WFDC1	1.9286025570045192e-28	1.1304595470428467	PAM	7.686925747833356e-38	1.9279742240905762	TACC1	0.00642655	1.1561933755874634	LOC105881236	0.0025723	5.466607570648193													RAC2	6.449204173489017e-06	1.1553198099136353				TLN2	1.392214729231056e-23	6.2733235359191895				CADM2	1.2406153064257825e-08	1.5218100547790527	RPL29	6.9265912287469125e-22	1.1145820617675781	LOC105861058	0.00278068	2.67501	SERPINI1	0.010294819764129099
RNF144B	0.036228	1.5416096448898315	ITGA6	2.714317790753858e-28	1.4341403245925903	TLN1	1.346382900307164e-37	1.8251378536224365	BCAS3	0.00763323	2.4897608757019043	BEX4	0.00257798	1.4075145721435547													ZNF655	6.555032463126739e-06	1.4881532192230225				EPCAM	2.0780476663558484e-23	3.291910171508789				SP9	1.5942551146413425e-08	4.4875006675720215	YWHAZ	8.650420412774797e-22	1.5132412910461426	LOC105862592	0.00278068	2.7713077068328857	ZNF385D	0.010365398300991568
LOC105867263	0.0369467	1.84855	CYTIP	3.4385696077673895e-28	3.4154140949249268	JAG1	2.048653762540542e-37	2.8860366344451904	ISCU	0.00789688	0.9063223600387573	LOC109729574	0.00257798	1.2744663953781128													LRG1	7.686108779528048e-06	1.8502427339553833				PMP22	4.268033291005275e-23	4.731242656707764				RAB11B	1.7635108979889264e-08	1.3666625022888184	PTPRO	1.6269931384368084e-21	4.156035900115967	LOC105861109	0.00278295	2.8136725425720215	PCSK1N	0.010365398300991568
LOC105879919	0.0394447	1.5520797967910767	C24H4orf3	1.0104932971942349e-27	0.8885234594345093	PHLDB2	2.0681210155399145e-37	2.8562190532684326	CALM3	0.00790321	1.2860126495361328	ZIC4	0.00262521	5.474695205688477													NFAM1	7.718418380142659e-06	1.515170931816101				NAPSA	9.424288997679512e-23	2.0904300212860107				LOC105870251	1.818286758775654e-08	1.4284008741378784	CLIP3	1.9600670007094703e-21	1.7179646492004395	SPOCK2	0.00287535	2.600367784500122	CPEB3	0.010484998099158802
LOC105885817	0.0428318	2.8409640789031982	TCF4	1.3331824707038661e-27	0.7473741173744202	MAPRE2	2.4217778438017088e-37	2.5725276470184326	GRM3	0.00803925	6.670312404632568	SLC1A3	0.00262521	3.5665547847747803													MYADM	7.744751929491862e-06	1.7542568445205688				IER3	1.367702803063803e-22	1.529292345046997				ASPH	2.0505122091482966e-08	2.100645065307617	LOC105870884	2.7230796317525934e-21	2.4534802436828613	PIN1	0.00302519	2.297443389892578	DUSP8	0.010532309580696642
LOC105881711	0.0434894	4.271459579467773	FAM174A	1.5451863797040677e-27	1.416892170906067	LOC105867263	2.794710055879194e-37	1.639451265335083	NUCKS1	0.0087931	1.2455220222473145	CDK2AP1	0.00262521	1.73127													CLTB	8.27028414824816e-06	1.265653371810913				SPP1	6.273025730798341e-22	2.6894233226776123				PRKACB	2.3001211472631136e-08	1.8804560899734497	RPRML	3.131652431572179e-21	3.247285842895508	GUCY1B3	0.00312271	2.703382968902588	MOCS2	0.010790600879978489
LOC105881808	0.045981	1.2166258096694946	PFKL	1.6257839187141984e-27	1.193679690361023	NDUFB7	3.78286234835519e-37	1.3175655603408813	LOC105863767	0.00889598	1.3063991069793701	PEAR1	0.00271192	2.639601469039917													RNF10	8.49318308965675e-06	1.4409841299057007				RPL22	9.453785077164944e-22	1.113229513168335				SLC32A1	3.0824357136454695e-08	3.1825671195983887	GRIA1	3.915372259165348e-21	2.8179004192352295	LOC105873617	0.00314398	3.1312835216522217	LOC105885720	0.010875295371442226
RPL18A	0.049457102321506706	0.6891636848449707	ARID5A	1.842965287365732e-27	1.7206945419311523	LOC105863618	5.290910029080678e-37	1.2817466259002686	HMGB1	0.00925306	1.2450922727584839	PLD3	0.00295038	1.6066256761550903													LOC105864479	1.0147724782086718e-05	1.3953500986099243				P2RY13	1.6173070523202062e-21	3.092966079711914				TMEM176B	3.3297939037136765e-08	1.3908694982528687	DLGAP1	5.484510359227102e-21	3.2446999549865723	TSPYL2	0.00317629	2.427043914794922	ZBTB16	0.011014870252620034
			FAU	3.0955724187405563e-27	0.5226675868034363	ATP5L	5.585915220128842e-37	1.3554188013076782	ZIC1	0.0100676	5.811562538146973	DST	0.00297207	1.3250460624694824													ADGRE5	1.0365081227633005e-05	1.282922625541687				SHTN1	1.896844762039613e-21	3.342362642288208				ARGLU1	3.359196200202336e-08	1.165053129196167	TNIK	5.708606703002407e-21	1.8040367364883423	IGSF8	0.00322466	2.3550965785980225	HAPLN4	0.011033743078759612
			PDGFC	5.45983133669145e-27	2.2660248279571533	STK38L	6.770445968511388e-37	3.1108791828155518	PDE4A	0.010091171710883622	1.993186593055725	PLXNB2	0.00309391	1.9331494569778442													ATP8B4	1.1095946494220986e-05	1.7580392360687256				ISCU	2.048220672103379e-21	1.3899176120758057				SMAP1	4.2341883608000225e-08	1.5833882093429565	CPNE4	1.1603455139769753e-20	4.608087062835693	CACNB1	0.0034572	3.8753373622894287	KRAS	0.011151313168675344
			FAM89A	7.11262417019191e-27	2.3657543659210205	LMNA	1.1455341077040753e-36	1.6003806591033936	MAFF	0.010279418307378883	1.1503455638885498	CBX6	0.00315	1.3650695085525513													ARG2	1.1436879052182093e-05	1.6770693063735962				LOC105860454	3.111084920726381e-21	1.9207983016967773				SHTN1	4.634502651367336e-08	2.262112617492676	GABRA2	1.7153709518163235e-20	3.166957139968872	TMEM259	0.0034572	2.5913236141204834	TBL1X	0.011151313168675344
			LOC105867263	7.885246533782861e-27	1.4072368144989014	FOSL2	1.3821414127974726e-36	1.9210623502731323	ARHGEF17	0.011309936397503677	2.941424608230591	PLXNA2	0.00334114	4.044094562530518													LOC105869603	1.2088393099554847e-05	1.5657020807266235				SLC4A7	3.3074698748982592e-21	2.5971949100494385				ANKRD12	5.2947938427486695e-08	1.2198408842086792	NPTN	1.873267276843059e-20	1.7815048694610596	CARMIL2	0.00352512	3.7835886478424072	LZTS3	0.011151313168675344
			LOC105873215	1.5478044349982446e-26	0.9471476674079895	MEF2A	1.7543207892177623e-36	1.9836149215698242	BLCAP	0.011342448923600831	1.8297539949417114	VAMP5	0.00334114	1.720193862915039													HCST	1.54625643436802e-05	1.0728563070297241				CCL14	4.1962188554050836e-21	3.480543851852417				BSCL2	5.92923273307307e-08	1.570530891418457	PPP2R1A	2.5926181966062922e-20	1.4809696674346924	SYNPR	0.0035459	2.6958765983581543	LOC105885174	0.011453296793642756
			RPL31	1.7000760659293997e-26	0.6944742798805237	LRRC32	1.8403285637847153e-36	2.986903667449951	FOXC1	0.011665170677296638	2.715879201889038	COL7A1	0.00343073	3.963305950164795													LOC105872253	1.6553533910605162e-05	2.4214179515838623				C5H11orf96	4.781761471214515e-21	4.308516979217529				PNISR	6.163770925557697e-08	1.1128311157226562	GRIA3	2.815140261199493e-20	3.0625975131988525	ATP1A1	0.00370808	2.332240343093872	ELMOD1	0.011601236255596267
			MKL2	2.833336461231555e-26	1.3398760557174683	RASL12	1.9427000376039543e-36	3.3281311988830566	CLDN10	0.011916692203470898	3.7181196212768555	UBL5	0.00355197	1.0663652420043945													LOC105872539	1.6597368258344897e-05	2.0357160568237305				TXNIP	6.805273857959415e-21	1.1891164779663086				GREM1	9.16558998059052e-08	6.9067792892456055	RPL18A	3.2908160730078874e-20	0.8775314688682556	GNB2	0.00375539	2.1922826766967773	C5H11orf96	0.0118956
			KCNJ2	8.831958026594732e-26	4.117359638214111	EPAS1	3.504650386761906e-36	1.8875234127044678	CDKN1B	0.012133256820928837	1.6567565202713013	RASSF2	0.0038718	2.829759359359741													CLEC4E	1.8362458936412712e-05	1.5779049396514893				LOC105885300	1.7014044324983154e-20	1.573265790939331				BTG3	9.560697051358817e-08	2.4590163230895996	PPFIA2	3.6131394497247247e-20	2.564661979675293	SCG5	0.00392073	2.5259225368499756	TCEA2	0.011961438823874068
			LOC109730120	8.996393694098921e-26	1.8100179433822632	RPL38	4.245267953875072e-36	1.0769609212875366	TAGLN	0.012479732215705771	1.0007400512695312	SLC5A6	0.0039026	3.8525912761688232													SELL	1.9281872886733733e-05	1.3011345863342285				BEX4	4.471097383067037e-20	1.9164668321609497				SRSF2	1.0368366985962141e-07	1.1679046154022217	DPF1	5.334683018006014e-20	3.1399004459381104	KIFC2	0.00393135	3.1038858890533447	CAMTA1	0.012129317802292202
			PIP5K1B	1.0743464681607044e-25	2.3158962726593018	ATP5I	4.9568211446594854e-36	1.630053162574768	RUNX1T1	0.0128045	1.6914782524108887	LOC105867433	0.00399376	2.598844528198242													PGD	1.9357409591649695e-05	1.254623532295227				CTBP2	4.7002974603442934e-20	2.3006703853607178				PTOV1	1.0868811595164736e-07	1.309295654296875	HPCA	5.626703780713327e-20	2.136749267578125	SSBP3	0.00393135	2.6815788745880127	PLPPR3	0.012129317802292202
			RORA	1.1042296461066888e-25	1.7093124389648438	SORBS1	5.834481495675225e-36	2.9118635654449463	SPRYD3	0.0155227	2.4639124870300293	BLCAP	0.00401253	1.6271978616714478													ANXA11	1.952388532118605e-05	1.2774568796157837				LOC105859379	5.3333519962971825e-20	1.3915399312973022				NFIX	1.1165081161842586e-07	1.6906349658966064	RASGRF1	6.360590707615923e-20	4.1949615478515625	MLN	0.00396602	5.327130317687988	OCIAD1	0.012346554487606362
			CA2	4.567643810314162e-25	3.0790812969207764	C2H1orf54	8.904823894959676e-36	2.054246187210083	FOXD1	0.015538594157335096	4.671943187713623	TMSB10	0.00401329	1.5673664808273315													GPR84	2.086858086420673e-05	1.6128451824188232				LOC105872845	1.1278058705706553e-19	2.0791				MGEA5	1.1284641077427607e-07	1.5055512189865112	STMN3	2.0893830452644403e-19	2.054321050643921	ZMIZ2	0.00396602	3.2286534309387207	PAFAH1B2	0.012395577384140388
			OSBPL1A	5.405910581180709e-25	1.7341737747192383	CMYA5	1.2732473621815295e-35	4.023001670837402	APBB2	0.015655744070499758	2.360952138900757	LOC109730012	0.00418984	1.6484432220458984													DOK3	2.088373580745258e-05	1.2772960662841797				TPP1	1.1901925729710345e-19	2.62175				HMGB1	1.1351098609315906e-07	1.3099308013916016	LOC105885437	2.1612143530994659e-19	1.8327683210372925	DIRAS1	0.00396602	3.713884115219116	ATP6V1F	0.0124047
			COL9A2	7.85723771903864e-25	4.606551647186279	APP	1.3270437238029806e-35	1.4959499835968018	STC1	0.015732657876626477	4.84477	TMTC1	0.00419932	3.5951552391052246													PKM	2.1539324961730808e-05	1.2995904684066772				ENG	2.7194514554843784e-19	3.2933003902435303				PLPPR2	1.1672986395282346e-07	2.457430839538574	RPL5	2.8421227854659445e-19	1.208579182624817	TTC3	0.00399185	2.0525012016296387	ABCA5	0.012530087803880608
			NDFIP1	3.940086694634518e-24	0.7098090648651123	LOC105872966	1.5726869608963346e-35	1.1993653774261475	LOC105855677	0.015846600162172014	1.875685691833496	TSPAN14	0.00452206	3.1515986919403076													GADD45A	2.1701732901479233e-05	1.4235047101974487				MRC2	3.878969477853101e-19	4.000917911529541				NCL	1.1698355365546332e-07	1.0690114498138428	LOC105869412	3.1364843971389297e-19	3.5094857215881348	YDJC	0.00404504	3.654388666152954	SULT4A1	0.012530087803880608
			LOC105856254	4.216789871418034e-24	1.690969467163086	POMP	3.824776003195694e-35	1.5609768629074097	LOC105858613	0.016084831080094304	2.0308384895324707	TMEM204	0.00468854	2.251917600631714													PLAC8	2.2595386378646203e-05	1.8640427589416504				RIN2	5.035864632247885e-19	3.6007273197174072				DLX2	1.4151187471990775e-07	3.5715110301971436	LOC105872406	3.6421510766794094e-19	2.9513731002807617	LARP1	0.00405002	2.4225425720214844	C3H15orf59	0.012974067379899762
			DOCK9	6.985727414234362e-24	1.1225266456604004	CNBP	4.381495432717402e-35	1.1107237339019775	LOC105865918	0.017160143374765156	1.7751846313476562	BLOC1S1	0.00499359	1.1693930625915527													LOC105881053	2.2595386378646203e-05	1.3902701139450073				RPL23A	5.762867855505114e-19	0.8096221685409546				SLC25A6	2.1146086894531118e-07	0.8684259057044983	HS6ST2	4.454022529263046e-19	3.983103036880493	ABCA5	0.00409817	2.6896047592163086	GMFB	0.012974067379899762
			ITSN1	7.76996895280487e-24	2.648265838623047	PTK2	5.695611609857306e-35	2.8405051231384277	NDUFB10	0.018304378632667897	0.6632292866706848	LOC109729832	0.00500056	1.4962950944900513													LOC105876815	2.3245032997313888e-05	2.800339937210083				ZEB2	6.542979335566193e-19	1.873171091079712				PURA	2.1544835580440035e-07	1.2359708547592163	LOC105865940	4.863646150605333e-19	1.7235298156738281	AFDN	0.00417285	2.4924380779266357	MYCBP2	0.013695862817351336
			BEX4	9.162713726933024e-24	1.1293550729751587	LOC105883773	1.5299420851667922e-34	1.6597813367843628	REM1	0.018826	2.6396470069885254	HMGN3	0.00500056	1.4682633876800537													TAF10	2.927093558297117e-05	1.561160683631897				TIMD4	6.662494973082961e-19	2.9527978897094727				LOC105876620	2.2662341860548248e-07	4.711118698120117	DCLK2	5.57925813272256e-19	1.7977486848831177	MYO5A	0.00422392	2.6260576248168945	ST8SIA3	0.013695862817351336
			FXYD5	1.2144090327330118e-23	1.1603831052780151	EPN2	2.129454567514249e-33	2.317308187484741	ARHGEF7	0.0201925	2.214164972305298	LAMB2	0.00522345	1.5417593717575073													TMEM120A	3.048335321932721e-05	1.5867427587509155				NFIA	1.1794798156604038e-18	3.7252683639526367				SUMO2	2.592609433435994e-07	0.8704749941825867	RTF1	6.021881013267022e-19	1.421478033065796	NECAB2	0.00425996	5.145811557769775	NRSN1	0.013752168444298779
			LOC109729832	1.2529151943479961e-23	1.2135019302368164	PDGFRB	2.5282179712622524e-33	1.8283965587615967	FRMD8	0.020416230931208926	3.437187433242798	CLTB	0.00526524	1.3528236150741577													CCDC146	3.1504235844905815e-05	2.1568357944488525				LOC109729832	1.272799036616569e-18	1.7425683736801147				ZRANB2	3.246373333206706e-07	1.379104495048523	STXBP6	6.566893778061894e-19	2.762498140335083	MLF2	0.00440243	2.1318938732147217	SCAMP5	0.013914843284895471
			LOC105855296	1.4945067217408832e-23	1.3612949848175049	LOC105877903	3.42884870335981e-33	1.6778359413146973	GPM6A	0.023041937749340182	3.35238	GDI1	0.00526524	1.9680384397506714													ARRB2	3.33302529289309e-05	1.1989063024520874				DDX21	1.307036811678815e-18	1.5605050325393677				LOC105874728	3.351731785538694e-07	6.027011871337891	RBFOX1	8.005347331988887e-19	2.8099491596221924	EGFL7	0.0046084	3.5823917388916016	TSC1	0.014894270600159113
			LOC105861633	1.907563711648766e-23	0.7033318877220154	TNS2	3.6448671254552114e-33	1.8653494119644165	PITPNM1	0.023372956316545773	2.946570873260498	LOC105881243	0.00529385	4.439678192138672													ACSS1	3.449862133282716e-05	1.4268510341644287				LOC105871361	1.4066441381234961e-18	1.317240834236145				LOC105867278	3.640937982911e-07	3.8240630626678467	BASP1	8.101795845900482e-19	2.086775541305542	FBXW7	0.00479147	3.0680935382843018	RAB24	0.014894270600159113
			LOC105872967	3.567303911521055e-23	1.6764650344848633	HES1	1.2985707298394767e-32	1.882394552230835	GPER1	0.023468331629290004	4.721270561218262	TMEM91	0.00535576	2.345520496368408													CXCL8	3.5330497552903286e-05	2.0659589767456055				JAM2	1.5237011346067324e-18	3.4812750816345215				DGKG	3.7404180024801733e-07	2.943437099456787	LANCL1	8.19283759776679e-19	1.7632783651351929	STK25	0.00481165	2.6127240657806396	EEF1A2	0.015509959866245497
			NDUFC1	5.780210786316489e-23	0.8581860661506653	DAZAP2	1.6435935445368803e-32	1.5633316040039062	EDF1	0.025142621050216245	0.5613958835601807	CDIP1	0.00556468	2.637346029281616													RASGRP2	3.854499933205608e-05	1.2307209968566895				FGD2	1.5778744380987392e-18	3.649531364440918				YWHAQ	3.759988276344125e-07	1.1799652576446533	MAPK1	9.85968093567042e-19	1.818570613861084	C1QTNF4	0.00485732	3.1868083477020264	LOC105866939	0.015649044730651585
			RND1	8.480967604030858e-23	2.142961025238037	INAFM1	3.3541581275970745e-32	2.5666310787200928	VAMP2	0.025411379136460844	1.7903143167495728	FBLN1	0.00571683	1.4994784593582153													SVIL	3.905146984306463e-05	1.8258061408996582				TIMP2	1.679201310289657e-18	2.3423500061035156				RUNX1T1	4.1703980600695024e-07	2.3131003379821777	PSIP1	1.5488409660429046e-18	1.2158241271972656	FASN	0.00489416	3.0914340019226074	BCL11A	0.015726732900135737
			LOC105881480	1.4269505241069783e-22	0.6777716279029846	SUN2	4.147829394949174e-32	2.0869998931884766	CHCHD2	0.026321281218194402	0.4100038409233093	NAP1L3	0.00589317	1.8576232194900513													PLP2	4.1229210143801314e-05	1.1616655588150024				RPL36	3.697581697222812e-18	0.9341270923614502				YWHAB	4.306104707758516e-07	1.2301627397537231	RPL14	1.5670869170197675e-18	0.8374699354171753	SNCA	0.00493367	2.8125791549682617	GABBR2	0.016065272533286837
			LOC105879919	3.8768977451557686e-22	1.1173573732376099	C1H3orf70	5.292312159561987e-32	3.5089714527130127	BAZ2A	0.027412534084070513	1.799309253692627	ZCCHC24	0.00590499	1.5912405252456665													HMGB2	4.1229210143801314e-05	1.2989366054534912				DRAM2	8.890868880968307e-18	1.568739652633667				RPRM	4.3524866909944434e-07	4.3553571701049805	MYT1L	2.1958368717811758e-18	2.789358377456665	SYT1	0.00493595	2.6179492473602295	LOC105857140	0.016370196675426444
			B3GNT2	4.660776487758491e-22	1.799424409866333	LOC105862350	5.629865252880733e-32	1.397603154182434	SRRM2	0.027814261731748974	0.7213781476020813	SLC16A9	0.00593745	4.4612226486206055													LOC105876204	4.387065381371632e-05	1.4724699258804321				LOC109730120	1.2712909081159151e-17	1.735854148864746				RUNDC3A	4.3688722175152127e-07	1.918282151222229	NSF	2.5639366340025626e-18	1.9135016202926636	CMTR1	0.00519018	3.447683095932007	PPP3CB	0.016370196675426444
			SLC52A1	6.787771861786095e-22	1.438137173652649	LOC109730635	6.737965118237135e-32	1.2992780208587646	DSTN	0.028260454557348623	0.47208964824676514	QKI	0.00593745	1.3787736892700195													SLC25A37	4.93251662986833e-05	1.482160210609436				PLEKHO1	1.3791284393726595e-17	2.1271519660949707				CELF5	4.669717031078916e-07	2.249882459640503	DLX5	3.689835628116652e-18	3.5279643535614014	PCSK2	0.00528469	3.612436056137085	LARP1	0.016370196675426444
			PAQR6	1.1202717987274417e-21	1.1787467002868652	PFN1	8.934444154218754e-32	1.201367974281311	IMPA2	0.029695806850919774	3.888363838195801	PKM	0.00597085	1.187780499458313													PPP1R18	5.648450164162047e-05	1.156761646270752				CX3CR1	1.5851064370073463e-17	4.970954895019531				TMSB4X	4.6768020534816e-07	1.467812418937683	YWHAH	3.705149917309666e-18	1.59275	ADAMTS3	0.00528469	4.699704647064209	LOC105871650	0.016370196675426444
			OAZ1	1.1857229493468113e-21	0.4903988242149353	DAPK3	1.2259542774327003e-31	2.2532637119293213	EMCN	0.030026465584131374	2.9381988048553467	RAB3IL1	0.00597439	1.927916169166565													ACTR3	6.251606765720362e-05	1.0665714740753174				PDPN	2.3346052800144927e-17	5.827628135681152				RANBP1	5.007222704045302e-07	1.2607519626617432	LOC105863618	4.314255785573252e-18	1.0964422225952148	MATK	0.00542995	4.8083906173706055	ZNF667	0.016508502705014912
			BIRC3	1.4566671455893782e-21	2.174323081970215	NFE2L1	1.2563934758106556e-31	1.9187684059143066	LOC105871249	0.0304551	5.271869659423828	PPIG	0.00597439	1.5699141025543213													PDLIM7	6.272823834654294e-05	1.3161604404449463				SLC37A2	2.4176894292040867e-17	2.9331023693084717				LOC105861628	5.011054674573956e-07	0.9135901927947998	MKL2	4.547468456080754e-18	2.9773781299591064	CLCN6	0.00542995	2.0237162113189697	FRMD4A	0.016508502705014912
			DAP	1.560201490123729e-21	1.572598934173584	DACT3	1.305244106387743e-31	3.5508196353912354	HBEGF	0.0304551	2.699946165084839	INPPL1	0.00598222	2.0335683822631836													CAPG	6.304305247959605e-05	1.2467416524887085				RNF13	2.8431920216762355e-17	2.260154962539673				LOC105855934	5.576296690978222e-07	2.2441720962524414	NAT16	5.9686245076605554e-18	2.820298671722412	LOC105857880	0.00542995	2.9058144092559814	RAI1	0.016526125767897314
			LOC105876919	1.8226879912803937e-21	0.5957512855529785	MYO1D	1.394179349430788e-31	2.549363136291504	PAPOLA	0.0305469	1.0404709577560425	GPR137	0.00620696	2.9094953536987305													TMEM92	6.344925629382038e-05	1.37556				ATP2B1	3.048943343894131e-17	1.9373968839645386				SEZ6L2	6.519739667904344e-07	1.5384210348129272	LOC105857728	6.569786912438132e-18	2.9225051403045654	C18H20orf27	0.00543306	3.423304796218872	MAP1B	0.016526125767897314
			ROBO4	2.4898316216124918e-21	0.9303694367408752	ATF3	1.661523937305833e-31	1.9998573064804077	DES	0.031145052226976618	1.883786916732788	NOV	0.00650127	4.520005702972412													TNFRSF14	6.359344286614383e-05	2.0045881271362305				ATP5E	3.451623228076757e-17	0.5140419602394104				AK1	6.836441874476767e-07	1.3410708904266357	SRRM2	6.974859517363268e-18	0.9721698760986328	SPOCK3	0.00580362	3.087876081466675	PITHD1	0.0165452
			PNISR	2.7038088526627074e-21	1.0227329730987549	ANAPC15	1.675775436998567e-31	2.9339890480041504	INPP4B	0.0315548	4.244283199310303	EDN3	0.00650127	5.511285305023193													PRAM1	6.439767513937416e-05	1.399980068206787				DSTN	4.080118819484122e-17	1.5312913656234741				KAT6B	6.836441874476767e-07	1.5898860692977905	FBXL16	8.244604599892135e-18	2.6553423404693604	FAM171A1	0.00615175	2.8593320846557617	PRKCZ	0.0165712
			LOC105875739	2.996588639937185e-21	2.056967258453369	GMDS	1.6915224526829456e-31	3.4363222122192383	BEX3	0.0320032	1.7629785537719727	LOC109731103	0.00652068	0.9579599499702454													FOS	7.102393338909175e-05	1.2738128900527954				M6PR	4.691093944138563e-17	1.679396629333496				SRRM2	7.05858151656624e-07	0.9407970309257507	GABRD	8.851701908176439e-18	2.7665295600891113	EPHB6	0.00646201	4.63278	CCDC85B	0.016789227679716003
			LAMA2	3.896334103130274e-21	3.3821048736572266	RASGRP2	3.12305557945499e-31	2.388556718826294	HPCAL1	0.032508702698295026	1.898566722869873	CRIM1	0.00662153	1.500112533569336													FAM214A	7.298742910390337e-05	2.083601713180542				GTF2I	4.887722709484819e-17	2.8653714656829834				SPHKAP	8.213064624233165e-07	3.8981847763061523	ESF1	1.1975346574861734e-17	1.2845243215560913	KCNH3	0.00658763	4.360703468322754	LOC105861127	0.017037581871241343
			RCAN2	4.887576535029114e-21	3.18978	LOC109729584	3.900920589994371e-31	1.4354922771453857	BTG1	0.0340345	0.8207661509513855	AGRN	0.00667685	2.2075469493865967													POMP	7.414509788307522e-05	1.2802091836929321				IRS2	6.247586222812901e-17	2.1605489253997803				SYT10	8.495877050887167e-07	3.514704942703247	SYN2	1.257178965077465e-17	3.0471458435058594	ACTN2	0.00682275	4.352758407592773	SMARCD3	0.017037581871241343
			GRB10	6.489589730117498e-21	1.7709239721298218	PPM1B	6.763199753228032e-31	2.3526558876037598	GABARAPL2	0.036044901794642766	0.7161683440208435	ITIH5	0.00672123	2.1672439575195312													LOC105869449	8.912518273087898e-05	1.424580693244934				LOC105862799	6.946808944988724e-17	4.19265				GABRA4	8.878670274658779e-07	3.1688718795776367	PURA	1.257178965077465e-17	1.3349568843841553	LOC105863962	0.00694217	3.3577346801757812	WBSCR17	0.017543687432504444
			ST8SIA4	8.286189359064878e-21	1.579940676689148	HIP1	6.90050590222708e-31	3.1479456424713135	PKIA	0.037896	3.0484347343444824	C10H9orf16	0.0069477	1.3100309371948242													CKAP4	8.988606698801107e-05	1.6186429262161255				PPT1	8.005907301346443e-17	2.628527879714966				LOC105874256	9.210970286228807e-07	0.8658841252326965	TPI1	1.3257316332383858e-17	1.1401795148849487	LOC105874257	0.00711298	3.0116302967071533	PDK2	0.017858779603423018
			ST6GALNAC2	8.510386911983553e-21	4.886378288269043	KTN1	7.249226901572196e-31	1.4825574159622192	HECW2	0.040089790826330206	4.290963649749756	LOC105855707	0.00701663	1.1822130680084229													PIM3	0.000109754	1.3119064569473267				RPS12	1.0393165824656613e-16	0.7948511242866516				SOX5	1.1247757361719264e-06	2.8300728797912598	RGS4	1.4530740222593545e-17	2.7409002780914307	UPF1	0.00716386	2.794764518737793	ATP6V0A1	0.017994206231350045
			POLR2L	1.0225716187992337e-20	0.6832681894302368	SELENOM	7.515019919099617e-31	1.1339945793151855	C2H1orf122	0.040239372994901004	2.2236151695251465	LOC109729934	0.00701663	1.8599109649658203													LOC105867211	0.000119169	1.8301655054092407				SLCO2B1	1.6173846475278117e-16	5.416650295257568				BEX5	1.3479646041792322e-06	1.538871169090271	ANK3	1.6884195519475814e-17	1.5380321741104126	DLG4	0.00728573	2.60826	RIMS2	0.018188
			LOC105872845	1.0615940446803316e-20	1.5001497268676758	LOC105883659	1.3112635958146627e-30	1.1728047132492065	EVA1C	0.0414273	3.0303516387939453	C15H10orf10	0.00736725	1.9517300128936768													LOC105879892	0.000121543	2.1608474254608154				FAM105A	1.6192342212330992e-16	2.2359046936035156				RPS24	1.628837705902967e-06	0.7233884334564209	EFR3B	2.1109726406946674e-17	2.608045816421509	DBN1	0.00730403	3.4749181270599365	CBX6	0.0184492
			OSMR	1.5451502889545337e-20	1.2827491760253906	PRKAR1A	1.4036574913315067e-30	1.4942386150360107	SAT1	0.042118325532714426	0.534336	GRAMD3	0.00736725	2.6060962677001953													IGSF6	0.000123156	1.1919763088226318				SCYL1	1.632393223201478e-16	2.350088119506836				CALB1	1.645538885588458e-06	4.758407115936279	EEF1G	2.1483142040325636e-17	1.132198691368103	KIAA1211L	0.00740428	4.271941661834717	SLC32A1	0.0188591
			USP54	1.6258405191010082e-20	2.212672472000122	LGALSL	1.500265860017798e-30	2.5334572792053223	GRINA	0.0425705	1.7122248411178589	TGFBR2	0.00741687	1.2462652921676636													LOC105873210	0.000130524	2.218390464782715				LOC105874857	1.6386969555797075e-16	3.988568067550659				OAZ2	1.6930350632001852e-06	1.326721429824829	CACNA2D1	2.288025573036703e-17	3.01422	INA	0.00741449	3.505445957183838	ACAT1	0.0188591
			PRPSAP1	1.8329992146668038e-20	1.2784544229507446	PDZRN3	1.592337540129993e-30	3.411325454711914	CPM	0.043146663643208724	4.696230888366699	ABCB1	0.00748812	3.126971960067749													SMAP2	0.000163524	1.2105351686477661				PTGS1	1.739726957884088e-16	2.5732884407043457				HTRA2	1.9103742773468068e-06	2.0007643699645996	PURB	2.6016410400870486e-17	1.4372724294662476	FCHO1	0.00741449	4.326142311096191	GSK3B	0.019303274407215024
			SEC61G	2.6394541418324848e-20	0.7348777651786804	ZEB1	1.6916294794643297e-30	2.349497079849243	KIAA1109	0.0462073	2.3080761432647705	RHOU	0.00773887	3.1565582752227783													ANPEP	0.000173769	1.3990046977996826				GPX4	1.8873043329346212e-16	0.8746475577354431				RNMT	1.945139446837579e-06	1.1754614114761353	NETO1	2.61537011150049e-17	3.5102601051330566	ST8SIA3	0.00760422	3.255415201187134	NREP	0.019695677266343314
			RPS27A	2.6394541418324848e-20	0.46653982996940613	C15H10orf10	1.7808354645543782e-30	2.3988113403320312	CST6	0.046980284894075235	3.768951177597046	KIAA1462	0.00794168	3.8313186168670654													LOC105872845	0.000179301	1.7620484828948975				NINJ1	2.1106392132471322e-16	2.3791615962982178				LOC105885437	2.2651738132351644e-06	1.6071665287017822	SET	3.332631716850883e-17	1.1717956066131592	LRRC4B	0.00760422	3.2269110679626465	CIT	0.0198188
			HMGN1	3.0323009812449486e-20	2.1247849464416504	LOC105861628	1.930278522763316e-30	1.2343602180480957				ATP5J2	0.00802804	1.0845534801483154													HCLS1	0.000199964	1.321373701095581				SFRP2	3.487356133321214e-16	5.548922538757324				RPS23	2.2693358592456868e-06	0.9132391214370728	LOC109729664	4.1070238948735966e-17	1.6962825059890747	MGRN1	0.00760422	2.805476665496826	MAPK8IP2	0.0198188
			C5H11orf96	4.995516940081463e-20	1.511458158493042	ABR	1.994185215134903e-30	2.7599525451660156				NPTN	0.00819202	1.6618623733520508													JUNB	0.000206261	1.1677207946777344				LOC105866162	5.03432265017819e-16	2.4591596126556396				C5H11orf58	2.4473843844986044e-06	0.9897702932357788	PRKAR1B	5.0425603120569964e-17	2.7756540775299072	GRIA1	0.00763452	3.3549015522003174	CXHXorf56	0.0199161
			FMO3	5.033717394313466e-20	2.6129026412963867	FHL2	3.809063311543712e-30	1.8829573392868042				MAP1A	0.0082967	2.4178359508514404													LOC105861241	0.000217541	1.963413953781128				TSPAN4	7.653034416908033e-16	2.9869487285614014				CHD6	3.1293232074480604e-06	1.5369445085525513	LOC105873385	5.181910048491256e-17	0.9440669417381287	DOCK4	0.0077682	2.8199660778045654	NOVA1	0.0205841
			SBDS	6.122220386224925e-20	0.8912779688835144	PDLIM7	4.277027823602594e-30	1.6371912956237793				GPX3	0.00832705	1.4377009868621826													RARA	0.00022231	1.6776710748672485				LOC105860163	7.85844480087033e-16	0.9378743171691895				SCAMP1	3.329241796383543e-06	1.3982958793640137	BEX5	5.366564555110119e-17	1.6102639436721802	ZSCAN18	0.00812161	2.5047526359558105	MIGA1	0.021001746104252338
			FKBP1A	7.131912388675367e-20	0.5212092995643616	IQGAP1	5.256496936403434e-30	1.9569915533065796				PNISR	0.00832705	1.2755639553070068													PCP4L1	0.00022231	1.8560067415237427				ATP5L	8.493797820347703e-16	0.8365926742553711				LOC105860526	3.913068790567034e-06	1.8835182189941406	LOC105883507	6.294224706092294e-17	0.9337588548660278	CACNA1A	0.00832051	3.2356526851654053	LOC105865940	0.021283472686593183
			SRSF5	1.1274080954998528e-19	0.8987047076225281	LOC105872967	6.207321389142819e-30	1.7647725343704224				ACY3	0.00832705	4.80156													GRN	0.000231935	1.2286505699157715				ETS2	9.383018107934787e-16	2.0999717712402344				RTF1	4.042660625491832e-06	1.2325798273086548	CA11	6.98064009036225e-17	2.008427619934082	PHF24	0.008327	3.1380069255828857	FOXG1	0.0214218
			PIAS2	1.2611513081506674e-19	2.4882137775421143	ANGPT2	6.986258026381061e-30	4.3364996910095215				FOXP1	0.00836904	2.1268112659454346													LAT2	0.000233761	1.256762146949768				C5AR1	1.063739710531601e-15	1.3367077112197876				PLEKHA5	5.152283671633364e-06	2.242729663848877	ABCA5	7.245529094418808e-17	1.9573302268981934	LOC105857728	0.00860139	3.212947368621826	RYR2	0.0214218
			SLC16A2	1.6124383207586445e-19	2.9556987285614014	LOC109730255	7.476941025974506e-30	1.549550175666809				COMP	0.00840204	3.2425220012664795													ALDH2	0.000238929	1.087195873260498				YWHAE	1.1018805958677974e-15	1.2971539497375488				RPS11	5.241159007533849e-06	0.9233793020248413	MGLL	7.332573470986509e-17	1.9945416450500488	NYAP1	0.0087495	4.037182807922363	DBN1	0.0214218
			LOC105880641	2.5570802940896413e-19	1.8055009841918945	SYNPO2	8.105203903373977e-30	3.417241334915161				TCEAL4	0.00846406	1.476780652999878													LOC105861436	0.000239165	1.1527811288833618				LAPTM4A	1.3858303855778805e-15	1.3217555284500122				POU6F2	5.565774038795661e-06	5.349756717681885	FAM216A	7.332573470986509e-17	1.8762179613113403	CX3CL1	0.00878888	3.243525266647339	FAIM2	0.0214218
			ELOB	5.438611661998902e-19	0.571857	MIDN	8.721980663655722e-30	1.6973365545272827				ASH1L	0.0087476	1.5527215003967285													VEGFB	0.000273237	1.6338621377944946				CHD9	1.882545925329425e-15	2.0898361206054688				TRA2B	5.621442754795379e-06	1.0417976379394531	LOC105867278	7.354804411102414e-17	4.611473083496094	OGT	0.00882853	2.5248923301696777	KCNK9	0.0214218
			PHACTR3	6.72746584513512e-19	4.301227569580078	KLF6	1.9767206392356865e-29	1.3464387655258179				FZD7	0.00901655	2.109152317047119													GNG5	0.000284503	0.9902086853981018				LOC105881512	1.9252191221856254e-15	2.197283983230591				LOC105859125	6.252207139073132e-06	2.4042162895202637	LRRC7	7.776689094834704e-17	3.6427764892578125	SYT12	0.00913912	3.9851319789886475	RCAN2	0.022232784827796344
			ZIC3	1.4130262981691319e-18	5.278473377227783	LOC105859149	2.1642350485348832e-29	2.0223138332366943				IDH2	0.00912745	1.3668460845947266													G0S2	0.000284503	2.167161464691162				LOC105865918	2.5335467805451373e-15	1.9615503549575806				CNN3	7.4737856996113835e-06	1.3011914491653442	ZNF428	8.169855032840033e-17	1.7707302570343018	KCTD16	0.00915963	4.011452674865723	APP	0.022292432069145513
			LOC105869617	1.4798025074467296e-18	1.5297913551330566	MRVI1	2.3075351792025175e-29	3.595165967941284				TIMP2	0.00940365	1.2066465616226196													YWHAH	0.000285191	1.263065218925476				SELENOW	2.5335467805451373e-15	2.3172123432159424				NOVA1	7.665942492102919e-06	1.3640087842941284	PLCB1	8.871568976745973e-17	2.767700433731079	NAPA	0.00919703	2.0218963623046875	FXYD6	0.022665743937958276
			HMGN2	2.964948525765034e-18	1.2247867584228516	LOC105860163	2.6105571708988605e-29	1.3007557392120361				MXD1	0.00941323	2.1512699127197266													GNB2	0.000293738	0.9995789527893066				BLNK	2.5335467805451373e-15	3.203587293624878				S100A9	7.774834478214766e-06	1.6778837442398071	PRKCE	8.871568976745973e-17	2.849738836288452	TCF20	0.00941287	3.212366819381714	NBEA	0.0229209
			LOC105871392	3.513659644783042e-18	1.5809073448181152	CAP1	2.6644232658776445e-29	2.574432373046875				LGALS3BP	0.00947258	1.2612437009811401													HYPK	0.000299546	1.1105412244796753				AP1B1	2.5335467805451373e-15	2.3939144611358643				CCKBR	8.436059075143916e-06	4.264414310455322	RPL6	9.081117410117579e-17	1.0100377798080444	RUSC1	0.00942567	3.1624088287353516	GMCL1	0.023098596963636187
			LOC105871294	6.37103180400597e-18	1.934441089630127	LOC105876919	3.2785282716229223e-29	1.0662095546722412				RBP1	0.00985674	1.5029616355895996													UBE2D2	0.000321194	1.5311908721923828				LOC105854887	2.6657007000728653e-15	1.444231629371643				C15H10orf35	9.24392277594152e-06	1.614439606666565	CKB	9.300408964167541e-17	1.0576255321502686	STUM	0.00961622	4.015657901763916	BSDC1	0.023539450479119883
			ALDH3A1	1.2318502264248671e-17	3.4720499515533447	AU129-gr02	4.3828563972619267e-29	1.156163215637207				MBNL2	0.00991361	1.400526762008667													NQO2	0.000360765	1.150570273399353				LOC105879875	3.0100870964677997e-15	4.793849945068359				AK5	9.619148873767767e-06	2.8707618713378906	LOC105882347	1.2415500830090375e-16	1.4614065885543823	ATCAY	0.00961622	3.2701351642608643	SEPT8	0.023887
			RPL29	1.5128620930255487e-17	0.5971546769142151	LOC105861013	5.175588137098247e-29	1.5779062509536743				ELOB	0.0100618	0.8538538217544556													RETN	0.000378117	1.7112964391708374				CEP170	3.0819866312707883e-15	2.358060121536255				PIANP	9.758136818165723e-06	2.7330119609832764	MAMDC4	1.2987209541280588e-16	1.2637590169906616	CNIH2	0.00969536	3.9512851238250732	C12H5orf49	0.024177106393634764
			FTL	1.7835671789224026e-17	0.4092409610748291	CLIC4	5.894380512579782e-29	1.6704800128936768				VEZT	0.0104909	2.5065722465515137													PGK1	0.000457173	1.0560312271118164				RPL37	3.502286511954692e-15	0.6658306121826172				RSF1	9.958538631487411e-06	1.3686352968215942	GABRA4	1.7935619221809774e-16	3.4569718837738037	MEIS2	0.00986024	2.1684672832489014	AES	0.024177106393634764
			ALDOA	1.8650662309458552e-17	0.5537649393081665	LOC105883507	1.2457444140103826e-28	1.5567177534103394				SLC6A20	0.010621320715407065	8.910518646240234													CD48	0.000457173	1.032007098197937				SON	3.670210855334563e-15	0.7408575415611267				OAZ1	1.0305690465430926e-05	0.7450360059738159	DMTN	1.941243974446659e-16	2.262223482131958	GRINA	0.00986024	1.8657424449920654	LOC105880436	0.024177106393634764
			LOC105863278	3.5253170399576083e-17	0.9782240390777588	PRSS23	1.2847299845197513e-28	2.0808093547821045				GLDC	0.010719333212124878	8.261924743652344													LOC105869450	0.000463785	1.3961321115493774				C2	3.795550149974039e-15	3.1459574699401855				SRP9	1.1067397761481575e-05	1.0246846675872803	RPL4	1.9771907689564605e-16	1.195197343826294	DLGAP4	0.010036501933456937	2.795518636703491	NCDN	0.0242741
			TBL1X	4.761436670889975e-17	1.1200675964355469	ETS2	1.3020289625076848e-28	1.7932624816894531				TMOD1	0.0108807	2.628169298171997													YWHAZ	0.000470367	1.2358683347702026				LOC109731319	4.676702422560026e-15	0.7057303786277771				CDKN2AIPNL	1.1705365370544482e-05	1.1712465286254883	PBX3	2.160545877291724e-16	2.6165359020233154	BCL11A	0.010487720944334804	3.2169535160064697	CHST1	0.0242741
			APCDD1	5.137060164334368e-17	4.192816257476807	DNAJC10	1.3776895457646175e-28	2.4777708053588867				DYNLL2	0.011058109715152413	1.6737306118011475													ADD3	0.000496751	1.3246151208877563				PNISR	5.1998263208871015e-15	1.3873958587646484				SHANK1	1.1705365370544482e-05	2.5896828174591064	KCNA4	3.019316893783769e-16	4.1415791511535645	PPFIA4	0.010574100300554284	3.93162	ASH1L	0.024708876078929472
			LOC105867010	5.952845690973849e-17	1.645241618156433	ENTPD3	1.8051154934918184e-28	3.9224982261657715				LCAT	0.011742515646191692	2.351820230484009													LOC105867927	0.00052311	1.9726587533950806				CD84	6.913218566567251e-15	4.6305108070373535				CCNI	1.190696561018184e-05	1.065515398979187	RPL10A	3.3760784820189143e-16	0.9441402554512024	OLFM1	0.010608509206942406	2.8105032444000244	LOC105868796	0.024806512342467557
			PPP1CB	6.042835940473692e-17	1.136515498161316	DYNC1I2	2.1654433992490225e-28	1.450803279876709				NTRK3	0.011876904630753346	2.907372236251831													CDH26	0.000623214	1.964830756187439				MAN1A1	7.463636464101945e-15	2.6997785568237305				PPIG	1.1972306317716782e-05	1.1771910190582275	TMEM145	3.433907118387583e-16	1.8290016651153564	LOC105855934	0.010764893206482651	2.6442625522613525	LRRTM3	0.0248095
			LOC105865917	6.930720320923447e-17	2.340435028076172	LOC105861100	2.3840647446759667e-28	1.349170207977295				CELF1	0.011876904630753346	1.6287988424301147													CLEC5A	0.00066294	1.3552368879318237				LOC105858167	8.8210714799648e-15	3.7011969089508057				LOC105863099	1.251036770167985e-05	1.3938349485397339	LY6H	4.71653255050622e-16	1.8036413192749023	CPLX1	0.010764893206482651	2.3446106910705566	MAP1A	0.025061223440121436
			CNKSR3	1.0081308505470609e-16	1.8623446226119995	SNTA1	2.3982407821686994e-28	2.7011055946350098				MED25	0.011886988556552954	1.9093620777130127													ARPC3	0.000717948	0.876395				LOC105869970	1.0438060369560382e-14	0.642371				SORCS1	1.3937713388288664e-05	2.0577170848846436	SHANK1	4.877215625866022e-16	2.9408159255981445	ARHGAP26	0.0108538	3.900935173034668	MRPS26	0.025228483132589543
			DPYD	1.127339343570694e-16	0.9071328043937683	LOC109731171	2.892483296049152e-28	1.3297864198684692				USP19	0.011896391047390396	2.0672082901000977													FLOT1	0.000735955	1.0624675750732422				PLA2R1	1.1157023040356886e-14	4.979207992553711				C5H11orf87	1.4769841627209497e-05	2.566220760345459	RPS8	6.002430091243232e-16	0.9317278265953064	GABRA4	0.011257716135987802	3.831998825073242	LOC105872124	0.0253582
			GADD45B	1.5557099216827933e-16	0.8505039811134338	TCEAL4	3.349909811144507e-28	1.8631895780563354				PYGB	0.012245632161489294	1.5936813354492188													SAMSN1	0.000769965	1.1503151655197144				NNAT	1.1390074874828774e-14	4.941803455352783				RPL26	1.537004557127431e-05	0.829274	LOC105861127	6.058998036835686e-16	1.6343475580215454	TOLLIP	0.011264316880454083	2.593289375305176	ERBB4	0.0254596
			LOC105869963	1.5805979318663569e-16	0.7135834693908691	LOC105861367	4.638463975708202e-28	1.374491572380066				SLC35G1	0.012529270018049472	6.539916515350342													C24H19orf38	0.000770784	1.2020683288574219				TRPM2	1.2008752560309609e-14	2.121880292892456				PCMTD1	1.6140712416051534e-05	1.8443797826766968	DLGAP2	6.08407735045855e-16	3.0448012351989746	MAZ	0.0114326	2.39445	FAM216A	0.026164
			LOC105870999	1.7988702049912397e-16	1.4855221509933472	PTRF	4.157587618480881e-27	1.8455907106399536				LOC105865940	0.012568091802910644	1.7890349626541138													AP3S1	0.000829861	2.5249123573303223				ATF3	1.3790327981466866e-14	3.0295605659484863				CAMK2B	1.615139943503949e-05	1.6727243661880493	PRKACB	6.271322334190991e-16	1.7514781951904297	LOC105868796	0.0114326	3.10722	LOC105855934	0.026596469281974695
			RPL13	3.7423026456765346e-16	0.4722979664802551	PCGF5	7.733826684002589e-27	2.4945545196533203				USP11	0.0128226	2.6039657592773438													HCK	0.000829895	1.725670576095581				LOC105871294	2.4988710258345448e-14	2.230642080307007				CPNE5	1.7351109363674706e-05	2.837663412094116	LOC105862592	7.744184767350116e-16	2.1483426094055176	STX1B	0.011926025165500594	2.9922845363616943	HABP4	0.026596469281974695
			CHCHD2	7.132975836818154e-16	0.49429598450660706	VASP	2.2441811406827637e-26	2.574030876159668				TP53I11	0.012906074572952281	2.3627777099609375													TPT1	0.000832311	0.50001				STXBP5	2.898393910185595e-14	2.174464464187622				LOC105856190	1.7831763538123135e-05	2.7330808639526367	LOC105871361	7.915393814192094e-16	1.088344693183899	ZNF827	0.012059080395880316	2.3592188358306885	COL4A3BP	0.026805330630067653
			ARRDC3	7.902572649022047e-16	1.3614741563796997	TTLL7	2.3957643795456937e-26	3.8612351417541504				GJA1	0.012918419181103528	2.0672531127929688													MAP2K3	0.000845829	1.2801299095153809				ATP6V0E1	3.861755971924222e-14	0.6972483992576599				SVBP	2.070553314352868e-05	1.303013801574707	FAU	8.060192588224665e-16	0.6682904362678528	MAP2K1	0.012061493246086203	2.6390445232391357	GDI1	0.0271706
			RPL14	8.806747257648799e-16	0.41780951619148254	EHBP1L1	2.5530310213916348e-26	2.2741243839263916				YWHAB	0.012921873579205698	1.0496190786361694													LOC105871082	0.00086323	1.0994203090667725				DDX17	4.930069615012289e-14	1.392785906791687				RPL3	2.167896845460997e-05	0.7489864230155945	AHDC1	8.244583812062042e-16	2.038508892059326	ATP9A	0.012193955863647363	2.935997724533081	TARSL2	0.027321701864077706
			LOC105885288	8.853008423889515e-16	2.4407966136932373	LOC105874908	3.501889561357361e-26	1.3540486097335815				MXRA8	0.012921873579205698	1.2577875852584839													RASSF3	0.00101603	1.6436461210250854				PEPD	5.185874264125191e-14	2.04569				RPL10A	2.3047562282711194e-05	0.888114	RPS12	8.790998140152059e-16	1.0101044178009033	ELMOD1	0.0123609	3.0468063354492188	CITED2	0.0274494
			KLF6	1.1208306095840975e-15	0.6723578572273254	MOB2	3.693459607615476e-26	2.1832211017608643				FRZB	0.012921873579205698	2.0214													PRELID1	0.00106587	1.2044023275375366				LOC105881968	5.370091426311781e-14	2.3933424949645996				EIF4G2	2.5147559593977254e-05	0.8444709181785583	GABARAPL1	8.854311018497488e-16	1.0728976726531982	MYCBP2	0.013076647058349353	2.1456539630889893	ZNF608	0.027539981186733592
			PODXL	1.2339555069579457e-15	0.6930142641067505	CSRNP1	4.3748589632512146e-26	1.7602880001068115				S100A8	0.012921873579205698	1.9994536638259888													ST6GAL1	0.00108005	1.3435477018356323				PLBD2	5.4254388274387653e-14	1.868688941001892				IGFBP6	2.5870391006971546e-05	2.933060884475708	RNMT	9.77310295631877e-16	1.2033764123916626	ACTB	0.013097534807437658	1.637325406074524	GRIA1	0.0283315
			CALM1	1.7242884532136404e-15	0.5512480735778809	LOC105860934	4.578346780298271e-26	1.1808154582977295				ARHGAP1	0.013251352120627582	1.6663130521774292													DGAT2	0.00109124	1.2624822854995728				RNASE1	5.988680673941693e-14	4.480583190917969				ZIC4	2.6257238873958224e-05	3.261089324951172	YWHAG	1.0243031290290756e-15	1.510804533958435	CLASP1	0.013097534807437658	3.078057050704956	AHDC1	0.0286305
			FKBP5	2.6559341676484666e-15	1.0947331190109253	YBX1	4.924771722784284e-26	1.0259987115859985				MYBPHL	0.013315529361549106	3.175929069519043													NDUFB7	0.00109124	0.9138858914375305				TPM1	6.378547245050389e-14	2.2661004066467285				LOC105879332	2.6637821485552786e-05	1.2612853050231934	C18H4orf48	1.1829242375867468e-15	1.3216462135314941	LOC105869412	0.013097534807437658	3.7465250492095947	CEP170	0.029593634812010588
			LOC105884431	2.8698763499581922e-15	1.578328013420105	BTG2	6.218429332502826e-26	1.4871952533721924				AMOTL2	0.013470662916245458	1.5793451070785522													TNFRSF1A	0.00119744	1.3831316232681274				WASF2	1.0937645038069544e-13	1.4208754301071167				YJEFN3	2.724382851138428e-05	2.575838804244995	PPP3CB	1.2557722868565558e-15	1.792414903640747	NRXN3	0.0131242	2.393782138824463	ARF3	0.030039201484109313
			PTGS2	2.899186708928565e-15	3.7720284461975098	AHNAK	9.215813207933614e-26	1.2541816234588623				NDUFA1	0.015224167284829403	1.1804333925247192													LOC105866554	0.00122268	2.804288625717163				LOC105861633	1.1772070683225546e-13	0.6802372336387634				LOC105874341	2.9183666645826715e-05	2.08472	NSD3	1.3630848354106502e-15	1.3665903806686401	SH2D5	0.013152532500606433	5.532449722290039	ATP6V0E2	0.030039201484109313
			HLF	3.2398360404778854e-15	1.8877689838409424	PDCD5	1.1317974041573375e-25	1.3036245107650757				PPT1	0.015261836338247323	1.352559208869934													LOC105868338	0.00133691	1.6456793546676636				IRF8	1.2052400312242858e-13	2.4059693813323975				TCEAL1	2.9626718814791378e-05	1.505933165550232	PSD	1.370561862973945e-15	1.8257511854171753	MINK1	0.013152532500606433	2.960448980331421	SLC6A15	0.030285971439477977
			RBM3	3.3742846972829146e-15	0.41865965723991394	PTPN11	1.83141750023893e-25	2.290128707885742				CALM1	0.015306581756285671	1.0841600894927979													CAP1	0.00134285	1.3679488897323608				LOC105879981	1.2657032385927504e-13	1.5128040313720703				TCF25	3.261300127568549e-05	0.9622050523757935	ANO3	1.4059911473990445e-15	3.3211233615875244	AP1S1	0.013152532500606433	2.9153685569763184	CYGB	0.030285971439477977
			LOC105855677	3.476732103790241e-15	0.7138234972953796	SYNE1	2.651575306422704e-25	2.2016232013702393				NOTCH2	0.0154566	1.4181935787200928													ACY3	0.00134285	3.12413				LOC105885423	1.3485117026567995e-13	2.9718410968780518				RPL7A	3.3378695562021376e-05	0.941608	LOC105869211	1.4302547148240158e-15	1.4682661294937134	RBM26	0.013203169251983152	2.3483636379241943	MAN1A2	0.030319003055004064
			LOC105882989	6.131536280863997e-15	0.996273	LOC109731319	3.28942336393196e-25	0.9797941446304321				MIF	0.015691412590206576	0.8624943494796753													LOC105868014	0.00138115	1.132398247718811				NHSL1	1.6754419754319627e-13	5.6999735832214355				ADORA2A	3.4169395604273215e-05	5.38951	CDKN2AIPNL	1.829241381700139e-15	1.2711187601089478	RPS6KA4	0.013213	3.6033549308776855	SREK1	0.030421036460584687
			LOC105878012	6.827290236311047e-15	2.9063546657562256	MORF4L1	4.169547680282237e-25	1.0651003122329712				THBD	0.0160672	1.9634181261062622													CLIC1	0.00138478	0.816261				PLXDC2	1.7723429590165575e-13	4.173807144165039				GSK3B	3.4599577052882934e-05	1.6626570224761963	MAPK8IP2	2.5100682492102103e-15	2.144953966140747	CLSTN3	0.013880835773768455	2.861030340194702	PCNX2	0.0308234
			PLAT	7.75460690943106e-15	1.6880353689193726	MYO1C	4.543005977486408e-25	1.894117832183838				CD55	0.016361	2.100811004638672													CEP19	0.00139603	1.6318788528442383				DPP7	2.1970268278772833e-13	1.4675874710083008				IGSF21	3.572100707443174e-05	2.0915915966033936	SKP1	3.438298075690447e-15	0.8986629247665405	DLG2	0.013891464505677707	3.517259120941162	CDKN2AIPNL	0.0308234
			GJB2	7.916975513839733e-15	4.041570663452148	FAU	4.841055001455452e-25	0.8438225388526917				WNK1	0.016427988370946275	1.7177448272705078													ITGAM	0.00140287	1.174452781677246				RPLP1	2.269258803545214e-13	0.8351736664772034				CCSER2	3.5858914795828594e-05	1.540775179862976	CLCN6	3.4875998944353244e-15	1.2260873317718506	LRRC4C	0.014572372817952739	2.9435067176818848	AP3D1	0.0308234
			LOC109729584	8.164066218674195e-15	0.7761589288711548	TBL1X	4.94209359451029e-25	1.2662620544433594				FOXP4	0.017055433014789817	3.7436330318450928													F12	0.00141573	2.0351953506469727				LIMS1	2.922960322095275e-13	2.304577112197876				AHDC1	3.725087004412809e-05	1.8967926502227783	CHD3	3.553491534179629e-15	2.2177186012268066	AMPD2	0.014572372817952739	3.0230979919433594	BCL7A	0.031243439712289614
			PGK1	1.0975023596505035e-14	1.0135722160339355	KIAA0040	6.474985527347131e-25	3.2794981002807617				MAPK12	0.017055433014789817	3.119304895401001													GPR160	0.00141866	1.1462455987930298				LOC105869617	2.9281039426222404e-13	1.8406437635421753				CBX6	3.762756344995521e-05	1.33372	DAB1	3.9847974857921395e-15	2.943042039871216	PPP1R16B	0.014784078627386616	3.65818	POLR2D	0.0322562
			PICALM	1.9729289745793552e-14	0.9115142822265625	HSPB2	9.164354901754252e-25	3.089205265045166				SCAMP1	0.017132099612141356	1.8596458435058594													LRRC75B	0.00152196	2.268124580383301				IFNGR1	3.223084584168762e-13	2.7847373485565186				GRIA2	4.2624030714652966e-05	1.2702592611312866	DLX2	5.6279686465005926e-15	3.799164056777954	TESC	0.0149964	3.038557291030884	IQSEC3	0.0329034
			LOC105878347	2.622653782387943e-14	2.194157600402832	CHCHD10	9.320369840643301e-25	1.075942039489746				ATP13A2	0.017925290344728274	2.9204235076904297													FMNL1	0.00195933	1.2953826189041138				COL27A1	3.9019345344384455e-13	4.820319175720215				ARMCX2	4.371216241617127e-05	1.908569097518921	LAMP5	5.804676109403566e-15	4.504520416259766	SPEG	0.015811413725694532	5.154543399810791	C5H11orf87	0.0329412
			TBCA	2.778335249340795e-14	0.7439615726470947	TBX2	1.2313091145985143e-24	2.1783831119537354				PCM1	0.018118951775907048	1.7304582595825195													NADK	0.00198383	1.24416				EPB41L3	4.1015544152238013e-13	2.6199607849121094				LOC109729948	4.5652752990107315e-05	2.191439390182495	LOC105870858	6.434420912521451e-15	2.040433168411255	TRIM28	0.015969635614040748	2.2041850090026855	PREPL	0.034119754579358716
			ZFYVE16	2.930050071695368e-14	1.5404579639434814	LOC105871294	1.9585331398300015e-24	2.0365145206451416				LOC105884508	0.018118951775907048	1.9068444967269897													SH3GLB1	0.00205158	1.1720976829528809				PLCB2	4.3913472368818694e-13	2.389629364013672				ATRX	4.6060556554305175e-05	1.0055080652236938	SUMO1	6.454712990517493e-15	1.1955312490463257	NSD3	0.016456593670866233	1.9599558115005493	APBA1	0.0342614
			SLC30A1	3.521931506824334e-14	2.0491628646850586	ILK	2.1883392714499767e-24	1.7968329191207886				TBL1X	0.018118951775907048	1.025421142578125													DENND5A	0.00208575	1.7355587482452393				TGFB1	5.577320086583877e-13	1.384399175643921				NDN	4.886698423133274e-05	1.4738391637802124	KLHDC3	6.7906270175131036e-15	1.4666521549224854	KCNT1	0.016731197045740186	5.0256571769714355	CBLN2	0.034972609833537685
			VAMP3	5.1168092342501034e-14	0.5912632942199707	CNN3	2.3395230028037194e-24	1.3087654113769531				ITM2B	0.0182272	0.7639689445495605													LOC105873892	0.00209857	2.1669564247131348				LOC105873385	6.141694817903553e-13	0.7155430912971497				THUMPD1	5.009747848618015e-05	1.6242469549179077	SRSF11	7.313333183079942e-15	1.2539966106414795	FOXRED1	0.017010153452845008	2.7958288192749023	DCTN2	0.0352753
			PROS1	6.842176085004243e-14	1.3208518028259277	FAM107B	3.0539649297687086e-24	1.8279215097427368				GLG1	0.0182432	1.342434287071228													SELPLG	0.00209857	1.0837496519088745				NFE2L2	8.350815642833374e-13	1.4226981401443481				ATP6V1E1	5.5572993125935475e-05	0.9845177531242371	MLLT11	8.128784054829601e-15	1.4840391874313354	SCN1B	0.017361317100013447	3.360952615737915	LOC105870884	0.0355938
			RPL10	7.920059816207196e-14	0.4208599627017975	YWHAZ	4.518682425337407e-24	1.3974560499191284				PLBD2	0.018275982163815575	1.6411553621292114													PRDX5	0.00210047	0.9901568293571472				BSG	1.2640656450050602e-12	0.9775226712226868				CHD3	5.663171853928459e-05	1.901245355606079	LOC105872469	8.856929676760917e-15	1.6160203218460083	AP2A1	0.017589096763141597	2.530400276184082	BEX4	0.0359687
			LOC105873591	1.2077570422769164e-13	2.3187472820281982	PDGFA	5.7707219815000226e-24	3.007509231567383				NDUFC1	0.018275982163815575	1.1121152639389038													IER2	0.00213581	1.245124340057373				PROCR	1.2836286857137801e-12	7.072190284729004				CDC42	5.91086583508263e-05	1.0809357166290283	CNNM1	1.0369334572222828e-14	2.9729695320129395	NSF	0.0177042	2.6271698474884033	INPP4A	0.0360384
			RPL5	3.2747895068644236e-13	0.5784935355186462	DAG1	6.015104933169015e-24	2.182912826538086				S100A13	0.018275982163815575	0.9224767684936523													CAMP	0.00214019	0.8285316228866577				RRBP1	1.5223737661345141e-12	1.5710201263427734				CSMD3	6.116914898719866e-05	3.2356317043304443	LOC105861633	1.1510301065473933e-14	0.958579	RYR3	0.017796960498568264	4.891660690307617	GABRG2	0.0367983
[truncated: 2,167 more columns]

## Sheet: 3c DEG_tissue-wide
Brain_cortex__vein cell	Brain_cortex__vein cell	Brain_cortex__vein cell	Brain_cortex__capillary cell (FABP5- RBP7-)	Brain_cortex__capillary cell (FABP5- RBP7-)	Brain_cortex__capillary cell (FABP5- RBP7-)	Brain_cortex__vascular associated smooth muscle cell	Brain_cortex__vascular associated smooth muscle cell	Brain_cortex__vascular associated smooth muscle cell	Brain_cortex__pericyte	Brain_cortex__pericyte	Brain_cortex__pericyte	Brain_cortex__leptomeningeal cell	Brain_cortex__leptomeningeal cell	Brain_cortex__leptomeningeal cell	Brain_cortex__B cell	Brain_cortex__B cell	Brain_cortex__B cell	Brain_cortex__natural killer cell_T cell	Brain_cortex__natural killer cell_T cell	Brain_cortex__natural killer cell_T cell	Brain_cortex__erythroid lineage cell	Brain_cortex__erythroid lineage cell	Brain_cortex__erythroid lineage cell	Brain_cortex__erythroid lineage cell (PF)	Brain_cortex__erythroid lineage cell (PF)	Brain_cortex__erythroid lineage cell (PF)	Brain_cortex__neutrophil	Brain_cortex__neutrophil	Brain_cortex__neutrophil	Brain_cortex__neutrophil (PF)	Brain_cortex__neutrophil (PF)	Brain_cortex__neutrophil (PF)	Brain_cortex__macrophage (microglial cell)	Brain_cortex__macrophage (microglial cell)	Brain_cortex__macrophage (microglial cell)	Brain_cortex__GABAergic neuron (GRIK1+ MEIS2+ NECAB1-)	Brain_cortex__GABAergic neuron (GRIK1+ MEIS2+ NECAB1-)	Brain_cortex__GABAergic neuron (GRIK1+ MEIS2+ NECAB1-)	Brain_cortex__GABAergic neuron (GIRK1- MEIS2+ NECAB1+)	Brain_cortex__GABAergic neuron (GIRK1- MEIS2+ NECAB1+)	Brain_cortex__GABAergic neuron (GIRK1- MEIS2+ NECAB1+)	Brain_cortex__GABAergic neuron (GIRK1- MEIS2+ NECAB1-)	Brain_cortex__GABAergic neuron (GIRK1- MEIS2+ NECAB1-)	Brain_cortex__GABAergic neuron (GIRK1- MEIS2+ NECAB1-)	Brain_cortex__GABAergic neuron (PPP1R1B+)	Brain_cortex__GABAergic neuron (PPP1R1B+)	Brain_cortex__GABAergic neuron (PPP1R1B+)	Brain_cortex__neuron	Brain_cortex__neuron
gene	p-value	log2 fold-change	gene	p-value	log2 fold-change	gene	p-value	log2 fold-change	gene	p-value	log2 fold-change	gene	p-value	log2 fold-change	gene	p-value	log2 fold-change	gene	p-value	log2 fold-change	gene	p-value	log2 fold-change	gene	p-value	log2 fold-change	gene	p-value	log2 fold-change	gene	p-value	log2 fold-change	gene	p-value	log2 fold-change	gene	p-value	log2 fold-change	gene	p-value	log2 fold-change	gene	p-value	log2 fold-change	gene	p-value	log2 fold-change	gene	p-value
ACKR1	8.986682611137608e-23	8.7773	BSG	0	4.802202224731445	ACTA2	6.249883684924296e-181	8.280921936035156	ISYNA1	1.6578969351306053e-55	6.004631519317627	FBLN1	9.416506233922118e-26	8.123470306396484				RPL12	6.835484288867292e-09	3.021090269088745	LOC105856255	0.011708	6.840671539306641				S100A8	8.030598413194611e-54	10.162999153137207				TYROBP	6.638365873373835e-233	7.089289665222168	MEIS2	2.554193805955771e-10	4.899116516113281	STMN1	5.426634366726198e-58	4.045617580413818	SYT1	9.585676055875142e-152	6.698276519775391	PPP1R1B	1.4685112827151863e-09	7.9878950119018555	SYT1	2.419415818755457e-09
LOC105879971	4.909318965239306e-17	7.018106460571289	TMSB10	0	5.1255412101745605	MYH11	6.315993731331024e-181	8.800680160522461	CALD1	9.663501005226534e-46	4.390183925628662	OGN	7.142632079634404e-24	8.379660606384277				RPS15	6.835484288867292e-09	2.350778102874756	LOC105883507	0.011708	9.40921				S100A9	8.030598413194611e-54	9.844449996948242				ACY3	2.0589660440251705e-224	7.3357367515563965	TSHZ1	2.554193805955771e-10	4.796051979064941	LOC105861058	2.4559208101173366e-56	4.631140232086182	NDRG4	1.2832496008812256e-144	5.152092933654785	KCNA4	1.4685112827151863e-09	6.415284156799316	LOC105861058	2.419415818755457e-09
C3H15orf48	2.23174259226732e-16	5.886898517608643	LOC105869125	0	6.964117050170898	DSTN	7.763206286672582e-181	4.794919490814209	AGRN	1.3954802693885091e-45	6.210876941680908	LOC105864749	1.7426702970716622e-23	4.100183963775635				RPL11	6.835484288867292e-09	2.505	LOC105856254	0.011708	10.805274963378906				S100A12	8.030598413194611e-54	10.340547561645508				C1QA	2.1475721519606436e-213	8.107015609741211	KCNIP2	2.554193805955771e-10	6.631045818328857	ATP1B1	1.9339433150258887e-55	4.390353202819824	SNAP25	3.9503321697147764e-144	5.410998821258545	CAMKV	1.4685112827151863e-09	6.062702655792236	LOC105861135	2.1894410038384207e-08
IL1R1	2.200630631886038e-15	5.352142333984375	RAMP2	1.1670150751178198e-288	5.815995216369629	TAGLN	7.763206286672582e-181	7.914353370666504	TXNIP	6.905782421432104e-45	3.940744400024414	PLAC9	1.2769781581797597e-22	5.260086536407471				RPL18A	6.835484288867292e-09	2.5249316692352295							LOC105881426	8.030598413194611e-54	9.625428199768066				LOC105873604	3.2037548379673813e-211	8.190945625305176	MAP2	5.574636418451993e-10	4.437368869781494	SCG5	8.287750521556774e-54	4.345554828643799	MEIS2	2.7526518973383826e-141	5.4706597328186035	RGS9	1.4685112827151863e-09	6.4412455558776855	SNCB	2.471137252902919e-08
IGFBP2	3.0725490672576525e-14	4.644078254699707	SLC2A1	9.964417612134696e-280	5.07028	TPM1	1.4198912120580838e-178	6.2474	HIGD1B	6.578523719511855e-44	7.932082176208496	AEBP1	8.75073933079503e-22	7.214474201202393				RPL23A	6.835484288867292e-09	2.236100435256958							LOC105882354	8.030598413194611e-54	12.05694580078125				PGLYRP1	2.397145660075817e-200	5.9807915687561035	ARPP21	7.68219092846917e-10	5.172080993652344	MEIS2	3.852084136499296e-53	4.539510250091553	ATP1B1	6.174408439056002e-136	4.649347305297852	LOC105857140	1.4685112827151863e-09	7.478997707366943	TMEM59L	2.471137252902919e-08
ITM2A	4.153794660476952e-14	4.897777080535889	S100A11	2.375350618862202e-252	3.851797580718994	TPM2	9.160491575221652e-177	7.756729602813721	DCN	7.283508882671697e-44	7.295377254486084	NBL1	1.0554848656279817e-18	4.6086859703063965				RPS27	6.835484288867292e-09	2.5604207515716553							CST7	1.805667669080692e-53	8.116089820861816				TREM2	8.846831783670939e-196	7.423211574554443	MGAT4C	2.615866274034859e-09	8.786048889160156	TTC3	5.677564915571813e-51	3.7210395336151123	SYNPR	4.357472057720473e-127	5.278749942779541	ADGRB2	4.261372772461546e-09	5.541070938110352	HAP1	2.5005828229519665e-08
S100A11	1.0067338628013869e-12	3.562391757965088	TIMP3	9.309582373101633e-249	3.7920026779174805	MYL9	4.685221731520202e-175	7.7934746742248535	SPARC	7.439008721847166e-44	4.660850524902344	CFD	2.128084986099503e-17	6.252999782562256				RPL35A	6.835484288867292e-09	3.1584391593933105							SRI	1.805667669080692e-53	4.763935565948486				APOE	6.4823621941114035e-195	5.561716556549072	RELN	2.615866274034859e-09	8.89195	CALB2	1.1545952333344425e-50	7.62367	LOC105861058	2.935908930621524e-125	4.795201778411865	CAMK2B	4.261372772461546e-09	5.388373851776123	STMN3	2.5005828229519665e-08
B2M	1.5770179845739321e-12	2.8266122341156006	TSC22D1	1.480272576893653e-248	3.411151885986328	FLNA	7.168257720204234e-173	5.999495029449463	LOC105861100	1.245193926738396e-42	4.780102729797363	GPX3	4.8192263580897545e-17	6.039534568786621				RPS24	6.835484288867292e-09	2.7576534748077393							MSRB1	3.6271305617047286e-53	5.606746196746826				FTL	2.4998882858128314e-192	2.210040807723999	GRIA2	3.51455483134379e-09	4.06696	SNAP25	8.691919592444966e-48	4.289918422698975	LOC105871879	5.89681079919197e-120	4.593847274780273	PSD	5.094148814022802e-09	5.540151119232178	CPLX1	2.6810380860677528e-08
LOC105855951	5.222886641337909e-12	3.238551378250122	LOC105874393	6.382689973561214e-246	4.829990863800049	CALD1	7.827113155830516e-170	5.467189311981201	LOC109729893	4.679454486548927e-39	8.840950965881348	ISLR	4.8192263580897545e-17	8.098931312561035				LOC105868017	7.725301253122545e-09	3.09758							PFN1	1.2589686139727355e-52	3.7694668769836426				NPC2	3.795204903416236e-182	4.28012	ATP1B1	4.214478624341804e-09	4.065909385681152	TAGLN3	2.8461718332816993e-46	4.145929336547852	NRXN3	4.026857815463615e-118	6.000123023986816	ARPP19	1.0399722966955193e-08	5.355490684509277	UCHL1	1.1026835451618964e-07
DUSP23	5.6668425934659004e-12	4.403270721435547	C2H1orf64	1.6251027414763018e-243	6.661385536193848	TNS1	5.252071597398342e-166	5.6806793212890625	RGS5	2.2532401244992695e-37	6.922264099121094	MXRA8	4.8192263580897545e-17	6.005239963531494				RPS28	7.725301253122545e-09	2.3797495365142822							ACTB	3.438027969986246e-52	2.79275				CTSZ	1.5554395398375166e-181	4.6883673667907715	RTN1	6.027758912976911e-09	4.087824821472168	CIRBP	1.7234865735822882e-45	1.9489737749099731	VAMP2	2.2303939260657863e-114	3.5160927772521973	HPCA	1.0399722966955193e-08	5.949183464050293	TMEM130	2.899158544492294e-07
PLA2G4A	1.0042463383706673e-11	5.824554443359375	B2M	2.7516845390551204e-225	2.999006509780884	VIM	1.0229500048580878e-163	5.472014427185059	LOC105862687	1.370307149489618e-36	4.210037708282471	PTGDS	1.0900148203331318e-16	5.81679				RPS18	7.725301253122545e-09	2.4523260593414307							ALOX5AP	2.450559793364901e-50	6.6044087409973145				CTSB	8.3950089978219e-181	3.694307565689087	SYNPR	6.93886622000074e-09	4.554036617279053	MARCKS	6.124874702543612e-45	3.6311891078948975	CELF4	7.433800676969161e-112	4.732038974761963	ABLIM2	1.0399722966955193e-08	5.911689758300781	THY1	2.9095556382131407e-07
TYMP	2.0631131829592284e-11	4.23025	LOC105866476	1.977666866750761e-217	4.928860187530518	CRIP1	1.0285066418411141e-163	5.801605224609375	NBL1	1.6096260796781293e-34	4.691327095031738	BGN	1.6482520122033063e-16	6.516608238220215				LOC105872966	8.013699980112653e-09	2.7293806076049805							LCN2	5.061298135251231e-50	8.663357734680176				CSF1R	6.51977970559406e-178	6.719720363616943	SYT1	1.0889242627506535e-07	4.741467475891113	GAD1	7.03023722966264e-44	4.359885215759277	ATP2B1	1.3112578881402661e-110	4.040455341339111	TMEM59L	1.0399722966955193e-08	4.847713470458984	GRIA2	3.3377380609627995e-07
CSF3	2.2723340137901715e-11	5.568807601928711	ESAM	6.605488322947435e-217	4.61971	TCAP	1.528936840709803e-160	7.325173854827881	LOC105862797	1.7266287074072751e-34	6.760277271270752	LOC105874518	1.760455747908325e-16	2.956763982772827				RPL13A	9.171249726151712e-09	2.606121301651001							ATP6V0C	2.8320306137605243e-49	3.447906732559204				FCER1G	9.262222513014974e-174	5.9856085777282715	LOC105861058	2.3475288877163886e-07	3.7070536613464355	LOC105871879	1.3854947733861657e-42	3.809539556503296	GAD1	1.0537097484043561e-106	5.500422954559326	ARF3	1.0399722966955193e-08	4.4594292640686035	LOC105884179	3.3377380609627995e-07
VWF	2.5587593495942898e-11	4.916740894317627	LOC105866554	1.0046505408793859e-214	4.652228832244873	PALLD	5.32790753247083e-157	6.229743480682373	LOC109731207	2.717543611786838e-34	3.775944948196411	GSN	2.9166569999251366e-16	4.321241855621338				RPL27A	9.171249726151712e-09	2.644519329071045							PGLYRP1	1.4829428249534488e-48	6.2002716064453125				C3	7.202763050027513e-173	6.729847431182861	PSD3	2.8637047094531863e-07	4.015338897705078	DLX1	2.4273289228119205e-41	5.429155349731445	PCP4L1	2.1957744724016988e-103	4.4156622886657715	LZTS3	1.0772998153674844e-08	6.4258222579956055	CELF4	4.3229058831154987e-07
LOC105867541	5.0224856644421396e-11	4.268352508544922	ATP6V0E1	1.1040796788936492e-214	3.033766269683838	HSPB1	2.5015516567930833e-155	5.253147125244141	LOC105866063	2.717543611786838e-34	7.631343364715576	LGALS1	1.5220390029884045e-15	3.66595				RPS15A	9.171249726151712e-09	2.567927360534668							ARPC1B	1.7869522393271234e-48	4.340017795562744				TMSB4X	4.8155018066121527e-160	2.1878535747528076	SNAP25	5.681593275179311e-07	3.9423351287841797	BEX2	2.596346871810633e-41	2.9099063873291016	TTC3	5.724798775352851e-102	3.4662978649139404	RAP1GAP	1.2237500787673573e-08	5.52514	MAP1B	4.549713844012425e-07
LBP	1.0145978923344488e-10	4.667152404785156	LOC105866553	2.3504446698611344e-211	5.19575	C5H11orf96	3.797783458411931e-155	4.960192680358887	MFGE8	6.357177868750294e-34	3.640474796295166	TIMP2	4.225558669693606e-15	3.2232518196105957				RPL13	1.3184116193621008e-08	2.355294942855835							SERPINB1	2.2142981599921227e-48	5.945347309112549				LOC105862649	2.657630516891624e-153	5.9198994636535645	ZNF385D	5.681593275179311e-07	4.590432643890381	CELF4	2.316284786643374e-40	3.877805471420288	PBX1	1.4807969011747373e-99	4.624499320983887	CPNE5	1.4078027982929673e-08	5.532571315765381	AHI1	4.549713844012425e-07
SOD2	1.234875103585599e-10	3.4543023109436035	LOC105879799	2.921629573426382e-205	4.4391961097717285	MYLK	2.0688116140678298e-152	6.283041477203369	TRPV2	1.1435278278007425e-33	5.31409	PCOLCE	4.225558669693606e-15	6.833515167236328				RPL34	2.0998463445426042e-08	2.3670308589935303							GMFG	7.325785200857431e-48	5.8979268074035645				LGALS3BP	9.75746250627589e-146	5.402592182159424	LOC105871879	8.398013073526024e-07	3.7283449172973633	LOC105884179	1.3442421963838072e-39	3.5386505126953125	LOC105859555	1.9657619349711084e-99	4.8885321617126465	PRKCB	1.7399571706872026e-08	5.475559234619141	DNM1	4.6346131183876123e-07
ECSCR	2.1518131393650106e-10	6.364461898803711	LOC105871594	1.5849763142419973e-204	4.3462324142456055	MUSTN1	2.351821285996536e-152	4.890542507171631	NDUFA4L2	2.619802794494551e-33	7.2311177253723145	SERPING1	1.572915071018427e-14	5.786691188812256				LOC105873215	2.4491548005121763e-08	3.507577657699585							RAC2	8.85053570395086e-48	7.707278251647949				CCL15	7.350793289999339e-144	6.814054489135742	LOC105868188	1.4993258437138716e-06	3.802263021469116	BEX4	1.5475605745688513e-39	2.5004191398620605	BEX2	2.001502806324669e-99	3.1154086589813232	PLD3	1.925175484159535e-08	4.345712184906006	TMEM145	4.785943140948414e-07
CD82	3.090363419949402e-10	3.1371941566467285	CLDN5	6.980195875512161e-203	5.559818267822266	MYL6	7.878472972628681e-151	2.772839307785034	MYO1B	7.823400784789565e-32	5.664902210235596	S100A13	1.572915071018427e-14	2.9392647743225098				RPLP2	2.5229722858190266e-08	2.2741072177886963							PADI4	1.128408602601799e-46	8.513620376586914				LAPTM5	7.328697721837755e-142	5.742121696472168	SCG5	4.370070399935451e-06	3.470764636993408	ZEB2	2.6958225424484634e-38	3.124039649963379	VDAC1	4.331765682825484e-99	3.0398476123809814	CA11	3.8842007122568933e-08	4.297309875488281	SCG5	5.728123658948626e-07
SLC2A1	3.354005491877276e-10	3.3448216915130615	EPAS1	9.215407844957215e-189	3.581695318222046	SORBS2	6.134528451631923e-144	5.022717475891113	PDGFRB	1.9281335822271346e-31	4.896909236907959	PROS1	1.5919901216970505e-13	3.927380084991455				IL32	2.5229722858190266e-08	6.551237106323242							VASP	1.3683011568559422e-46	5.204367637634277				RNASET2	2.2116358370380996e-136	5.186638832092285	ANK3	7.121284087199691e-06	3.68657	SYBU	3.681771600383389e-38	3.9022412300109863	DYNC1I1	5.816802979849603e-96	5.406229496002197	GRIA3	4.272760159922465e-08	5.168372631072998	PNMAL2	6.678734426788244e-07
LOC105867540	3.372315504886725e-10	4.231691837310791	PODXL	1.0720687992751325e-185	5.72733	IGFBP7	1.5781823066311409e-143	4.788174152374268	PHLDA1	5.582880698231913e-31	4.688002586364746	TIMP1	2.404094620842448e-13	3.8288683891296387				RPS19	2.9231592155369135e-08	2.6883134841918945							LDHA	2.9665191711283564e-46	4.02356				RPS12	5.630993240011268e-127	2.2602715492248535	NDRG4	7.619512164659525e-06	3.107884645462036	PCSK1N	8.520545996802438e-38	3.2277886867523193	PCSK1N	1.4705607832965928e-95	3.5474917888641357	PTPN5	4.478265717270338e-08	7.004495143890381	BEX2	6.678734426788244e-07
TMEM176A	4.2379491503803564e-10	3.1406402587890625	EGFL7	1.0448956234155628e-182	4.688731670379639	ADIRF	1.0387989975071401e-142	4.655559539794922	NR2F1	2.9634192816867896e-30	4.351974964141846	MPZL2	7.787271581923913e-13	7.553313255310059				RPS11	3.763662378880973e-08	2.5207595825195312							TNNI2	1.2296053072879579e-45	6.360070705413818				LOC105855896	1.6317922322328725e-125	4.801415920257568	LOC105859555	7.7307729947974e-06	3.6725378036499023	DLX5	8.716047490729006e-38	5.479049205780029	SCG5	1.5611382601321711e-93	3.893450975418091	BAIAP2	5.023892617476577e-08	5.098337173461914	SEZ6L2	7.752137863814929e-07
S100A13	7.429846700260035e-10	2.6991753578186035	ENG	1.4957106035433168e-171	4.295304775238037	MCAM	2.498251191887546e-139	5.17681	ABCC9	4.774411308243954e-30	7.555997371673584	COL1A1	1.2714115365636528e-12	5.437872886657715				RPS21	3.8123215815536135e-08	2.6249992847442627							GLIPR2	2.133653236034699e-45	5.834458351135254				IFI30	4.375916027902135e-122	4.609975814819336	GRIK1	1.1089839074743997e-05	7.115485191345215	PHF24	3.1186047970109225e-37	5.222017765045166	GNG4	1.0441621844355454e-89	5.384638786315918	RGS14	6.502090372138337e-08	6.263051509857178	ATP1B1	8.558057254821676e-07
RAMP2	8.891034603610915e-10	3.366185426712036	ID3	8.717285533833545e-162	3.395207166671753	DES	1.368660264885926e-137	6.706697940826416	IGF2	4.143575861052901e-29	6.628390312194824	C1S	1.9532957827378487e-12	6.242431163787842				RPL37	3.9489757502645514e-08	2.33258							PNKP	2.80145656129196e-45	5.575258731842041				CD68	5.248937993566796e-122	5.442920684814453	LOC105880436	1.1106689846520294e-05	3.429610013961792	NAP1L3	4.068744534180087e-37	2.943390369415283	LOC105884179	9.571193340076769e-89	3.687673330307007	SEPT5	7.1563041666187e-08	4.8881378173828125	JARID2	9.899874919011415e-07
ADIRF	9.237129573196278e-10	3.423754930496216	CD320	7.920035498338987e-156	5.02742	LMOD1	6.619234636005837e-137	7.98635	EPAS1	1.3996613237617335e-28	3.019071340560913	FGFR1	3.6267499866546538e-12	3.486347198486328				LOC105862102	4.5895196326379335e-08	2.7478725910186768							GAPDH	3.440989647707997e-45	2.956751585006714				LGMN	8.116948009689949e-120	3.9963719844818115	CKB	1.340609547690471e-05	2.61967	LOC105878952	7.456747557479827e-37	1.4460324048995972	SLC4A10	1.0842149158350518e-88	4.767500877380371	DMTN	1.361788539916217e-07	4.626328468322754	NAP1L5	1.1694163789044183e-06
SELE	1.318745964595369e-09	4.437576770782471	SRGN	4.296659582096217e-153	3.8917016983032227	ACTG2	5.206271002319809e-134	7.711658477783203	LOC105874070	9.63171990820142e-28	3.3003323078155518	NKD2	3.6267499866546538e-12	4.5322675704956055				FAU	4.5895196326379335e-08	1.8017680644989014							CORO1A	4.403398103117905e-45	5.18291				SELPLG	2.110057063497564e-118	6.008236885070801	TTC3	2.2134457372692764e-05	2.8596925735473633	PCDH7	5.140796480749293e-35	3.8465795516967773	NDUFA4	1.2090618429748238e-88	2.19098	SYT5	2.3107049923445118e-07	5.12511	PLD3	1.2760603637133087e-06
RPS6	1.8538612186028073e-09	1.7731808423995972	ABCB1	8.57216516810006e-153	4.9422221183776855	CSRP1	1.7507693310301156e-132	3.9417877197265625	MBOAT2	4.671175437330997e-27	5.335293292999268	CLU	1.3845085656381161e-11	3.294346570968628				LOC105881350	4.5895196326379335e-08	2.9611082077026367							LCP1	7.612584331710576e-45	5.724267482757568				AIF1	5.955122696937434e-116	5.669781684875488	BEX2	2.3515751223235125e-05	2.6239612102508545	NOL4	7.823150487321566e-35	5.5567	ANKS1B	6.366167198471489e-88	4.041653633117676	UCHL1	2.950218451906162e-07	4.218023300170898	DUSP26	1.5244797059003365e-06
ABCB1	4.853795369628275e-09	3.743640422821045	LOC105883120	1.2510689828651288e-151	4.120888710021973	LRRFIP1	9.017324670738017e-126	4.345410346984863	AXL	3.302409611296032e-26	4.810614585876465	ZIC1	1.7412782164508948e-11	4.193248748779297				RPS29	9.63991453917922e-08	1.835502028465271							SRGN	7.612584331710576e-45	4.688923358917236				CMTM7	2.336771265906314e-113	4.903192520141602	LOC105861628	3.1740870765139645e-05	1.9220614433288574	LOC105868188	1.359438188531215e-34	3.647712469100952	GRIA2	7.482130637773258e-87	3.810218572616577	GRIN1	3.202535123807677e-07	5.376820087432861	CLCN6	2.0390962123961856e-06
LOC105870765	8.504214672641496e-09	2.7358012199401855	RHOB	2.5228848963040326e-148	2.5366175174713135	GSN	2.5958211124695994e-125	4.320789813995361	PTH1R	8.251790498336689e-26	5.0260443687438965	ANXA5	2.065462649709495e-11	2.71826				RPS14	1.1471825183387223e-07	1.8189769983291626							SPI1	3.580938434142718e-44	5.2695770263671875				LTC4S	5.507892180145965e-113	6.298522472381592	NRIP3	4.856989132728645e-05	4.756030082702637	PRDX2	6.323541373248717e-34	2.889569044113159	CKB	3.6945020036187004e-86	2.9044	FOXP1	3.679789296541942e-07	4.185635566711426	RTN1	2.714006089374267e-06
IL32	8.526069668342022e-09	5.267670154571533	POMP	5.677624294874566e-148	2.1846442222595215	MSRB3	8.628220670129723e-125	5.481901168823242	PPP1R14A	4.261357885530697e-25	3.4364399909973145	ZIC2	5.754423289089366e-11	3.212022542953491				LOC105873385	1.5396910562364175e-07	2.2722277641296387							ARPC2	4.923145247751654e-44	3.8000662326812744				SAT1	2.5636900209114204e-112	2.542848825454712	LOC105884179	6.199118733941565e-05	3.084618091583252	CPNE6	2.6077769827671616e-33	4.190277099609375	MDH1	5.377633962109219e-82	3.1275553703308105	NGEF	3.679789296541942e-07	4.762111186981201	LOC105869407	3.2779937804266315e-06
GPX1	1.2871988550390963e-08	2.235616683959961	ADIRF	2.4830746349224877e-147	3.4122986793518066	VCL	8.725016739099421e-125	5.001875400543213	UBB	1.4022506792959926e-22	1.9789173603057861	MMP2	8.600900432461473e-11	6.065579414367676				RPS13	1.620105334480599e-07	2.545543909072876							GPI	7.060622101550325e-44	3.7399513721466064				MSR1	1.9525281128633108e-108	7.151383876800537	HNRNPDL	7.556806109985957e-05	1.8477051258087158	VAMP2	4.831557603723777e-33	2.7314226627349854	ARPP21	6.2051483141723255e-80	4.11263	PLPPR2	4.5608408224894434e-07	4.8841753005981445	MAP2	4.157022870429359e-06
FAM110D	1.5589160089064207e-08	4.076785564422607	ARL4A	5.845442583341658e-145	3.936990261077881	S100A6	1.2878843120362596e-123	3.679654598236084	LOC105867418	1.615502470869908e-22	1.4892221689224243	SLC13A4	1.1975672163737595e-10	8.801888465881348				RPLP0	1.620105334480599e-07	2.1855597496032715							RGS18	2.3268529861350983e-42	8.601113319396973				HCST	3.214888205131822e-104	5.051172733306885	FHL1	0.000103568	4.044875621795654	NXPH1	7.055938032281031e-33	5.812451362609863	CRABP1	2.6908874045379328e-79	5.881783962249756	LOC105871879	4.5608408224894434e-07	4.249386310577393	PTPRN	5.48737116938863e-06
BSG	1.5589160089064207e-08	2.7045741081237793	SELENOP	5.351308720762598e-143	2.647836446762085	MFGE8	6.647518141594604e-121	4.219170570373535	SELENOP	2.220507721984674e-22	2.4427740573883057	ENPP6	1.743603881185049e-10	5.157461166381836				LOC105861123	1.6857604698940084e-07	2.5135467052459717							MCEMP1	2.6859571199710565e-42	5.640938758850098				RPS28	1.3979719441931017e-101	1.3945019245147705	CAMK2B	0.000130474	3.628262758255005	TCEAL7	1.1029960765351563e-32	3.0442261695861816	MAP2	3.920661648021462e-79	3.6923587322235107	CYFIP2	4.5608408224894434e-07	3.776121139526367	NRXN1	5.48737116938863e-06
LOC105870764	1.5589160089064207e-08	3.3495967388153076	FKBP1A	3.140138544439947e-139	2.069870710372925	PPP1R14A	1.236021331269309e-119	4.781586170196533	TNFRSF21	4.905883403917649e-22	4.713892459869385	ANXA2	2.1709105632630286e-10	2.6859254837036133				LOC105870896	2.0957596139517792e-07	3.115588665008545							RETN	2.7817442879394665e-42	5.845395088195801				PLTP	3.740483323773902e-101	4.429104804992676	LRP1B	0.000144833	4.9562482833862305	NECAB1	1.4202309371515406e-32	6.8263349533081055	BTBD3	6.126594358941381e-79	3.5805726051330566	ARPP21	4.5608408224894434e-07	4.717043876647949	GABRB2	5.669360122318136e-06
FKBP1A	1.9613420042609896e-08	1.9450273513793945	ACER2	1.7738559625611302e-138	4.638670921325684	KCNMB1	2.294868573667006e-118	6.519564151763916	FILIP1L	4.905883403917649e-22	4.326789379119873	RARRES2	3.3795227832302653e-10	3.8242528438568115				LOC105859379	2.1261749652217104e-07	4.040112018585205							CDKN2D	6.548084267986098e-42	4.848066806793213				ABCA8	4.4217058720143716e-101	5.5103888511657715	MAP1A	0.000144833	2.72351	SPON1	3.109736471959249e-32	4.420466423034668	CXHXorf56	7.356438900643968e-78	2.7561702728271484	PPP3CA	4.5608408224894434e-07	4.962080955505371	NRXN3	5.669360122318136e-06
NFKBIA	3.982788080623107e-08	2.505829334259033	WFDC1	3.0901190620405367e-134	3.678645133972168	LMNA	5.819604404469773e-118	4.184649467468262	CST3	1.761038193482525e-21	2.0234735012054443	NR2F1	4.153144336545935e-10	3.1528525352478027				RPL27	2.1261749652217104e-07	1.80769							MMP9	7.152172026096736e-42	7.485632419586182				GPR34	5.956627057272605e-101	7.352107524871826	VDAC1	0.000171905	2.2619717121124268	BEX3	7.195861243140532e-32	2.5569512844085693	LOC105861628	3.404055123484142e-76	2.115309000015259	RASD2	4.5608408224894434e-07	6.936812400817871	FGF12	5.669360122318136e-06
SRGN	7.122484557354235e-08	2.8103344440460205	ECM1	3.5108886181764796e-133	4.4354777336120605	RPS23	4.9219060358311904e-117	2.0775	PRKAR1A	6.140425239498622e-21	2.4946413040161133	APP	4.161909940112214e-10	2.700077533721924				RPS3A	2.1261749652217104e-07	2.5391035079956055							S100A11	8.992580495000365e-42	3.796198606491089				ARHGDIB	9.205699397370108e-99	4.259552001953125	PCSK1N	0.000200256	2.6909523010253906	ZCCHC12	9.346139391135909e-32	5.896679878234863	ATP5G3	1.4278422623844433e-75	2.1350512504577637	PPP2R5B	4.5608408224894434e-07	4.483880043029785	SYP	5.669360122318136e-06
ENG	1.7496009213089588e-07	2.964902400970459	NOSTRIN	2.984801997835485e-129	5.1449809074401855	RPS16	7.809871351101612e-116	2.0210959911346436	LPL	4.229984023125405e-18	8.405083656311035	MDK	7.733943370595547e-10	4.521213531494141				RPL8	2.956706818089342e-07	2.1470227241516113							SH3BGRL3	1.5251289810678776e-41	3.07367				RGS10	4.733702164778671e-96	6.614803791046143	HMGN3	0.000200256	2.1237847805023193	PSIP1	1.4991106100682485e-31	2.7437491416931152	LOC105868188	3.135627163015521e-75	3.9266064167022705	THY1	4.654865821760198e-07	4.790201187133789	MYT1L	5.669360122318136e-06
PTGS2	1.7496009213089588e-07	4.400249481201172	NFKBIA	3.3577742558912637e-128	2.696037769317627	FXYD1	1.6524782444682276e-115	4.216435432434082	LOC105882024	4.4461953124954975e-18	8.10054	FIBIN	1.340417205552583e-09	6.414567947387695				RPL24	2.982416982093344e-07	1.9872888326644897							GNG10	1.7748102135740898e-41	3.516127109527588				FUCA1	5.980975550268061e-95	3.859945058822632	VAMP2	0.000228555	2.527064561843872	NRXN1	2.5084641497919033e-31	3.1933069229125977	SNCA	8.379436332957028e-75	4.344081878662109	ATP2B1	5.500762130784792e-07	3.777336359024048	TCEAL7	5.669360122318136e-06
TMEM176B	3.295755064297616e-07	2.217651128768921	SOX17	6.833182257397707e-128	5.312108993530273	LOC105871035	3.244972010204098e-114	7.8209	GJA4	3.344590245283109e-17	5.365345001220703	LTBP4	1.5762711391814377e-09	3.533078193664551				RPL31	2.98747170498e-07	2.379206657409668							ANXA2	1.0814276106278055e-40	4.3303117752075195				LOC105870251	1.450963899464221e-94	1.9790520668029785	SLITRK5	0.000261397	4.401498794555664	LOC105869496	2.5084641497919033e-31	2.7659811973571777	CAMK2B	2.100699148593094e-72	4.339194297790527	ICAM5	6.936639141554474e-07	5.735702991485596	STXBP1	5.669360122318136e-06
CD9	4.90793041669314e-07	3.0275912284851074	C15H10orf10	6.653684686626294e-127	3.987072706222534	LGALS1	4.2293906533393735e-114	3.908482074737549	IGFBP7	4.83448440955726e-17	3.006493330001831	LAMA2	1.7651441041999242e-09	3.628803014755249				RPS5	3.426153871098579e-07	2.2751760482788086							C3H15orf48	1.8614967788664727e-40	5.216875076293945				LOC105873878	2.19541123216954e-87	2.2146294116973877	PEBP1	0.000270053	2.008817672729492	SNCB	3.4507210004174143e-31	3.619398593902588	CHCHD10	6.963645870540873e-72	1.9741039276123047	AGAP2	6.936639141554474e-07	4.570253849029541	VSNL1	5.669360122318136e-06
FCGRT	5.645170220631636e-07	3.0175352096557617	ZC3H10	9.107347260498363e-127	1.1185768842697144	SPARCL1	3.4427381005204233e-112	3.775341510772705	IGFBP6	6.259776444192087e-17	4.136913299560547	RBP1	1.7962541584690028e-09	4.798799514770508				RPS6	3.7933050984739975e-07	2.310264825820923							HMGB2	3.742930843941292e-40	4.68958				FTH1	1.6475872046557245e-85	1.3288456201553345	NAP1L3	0.00027218	2.5543582439422607	C17H16orf45	1.0964052681097382e-30	3.7196717262268066	ENO2	1.177254064429563e-71	3.5189945697784424	LMO3	7.680935663649751e-07	4.352895259857178	MZT2B	6.774355257505489e-06
CLDN5	6.638672643055623e-07	3.252412796020508	TPT1	5.202022660977624e-126	1.8197346925735474	NOTCH3	2.7181215854840324e-110	5.335168361663818	FHL2	6.529135660243777e-17	4.011810779571533	DSP	1.8851227115315395e-09	5.7103986740112305				RPL6	3.876516462574087e-07	2.333479642868042							S100P	5.300623807670589e-40	7.977212905883789				FYB	5.52314135439063e-85	5.8516764640808105	PCP4L1	0.000273637	3.137293815612793	HMGN3	1.2958829230748948e-30	2.14964	NAP1L3	1.5762264633479256e-71	2.838914632797241	PDE2A	9.64241413594816e-07	5.385499000549316	LOC105885437	7.1208787524462355e-06
JAM2	8.050288915309885e-07	2.8212709426879883	ROBO4	2.0762597021324595e-119	4.983565330505371	RASL11A	2.8735315470804387e-109	5.864378929138184	RHOB	1.1953125729764265e-16	2.030010461807251	CD81	1.8851227115315395e-09	2.243525981903076				UBA52	3.914089199331512e-07	1.8095746040344238							TREM1	1.987078318379107e-39	5.959664344787598				MEF2C	1.754784991824905e-84	2.5692625045776367	SRP14	0.000371284	1.514392375946045	ATP6V0C	4.440334081431363e-30	1.7992029190063477	SNCB	3.89238314621892e-71	3.9442198276519775	SEZ6L2	1.0028488548149244e-06	4.31397	LOC105877148	7.134405485247167e-06
LOC105866476	1.1528054303341052e-06	3.009143829345703	LOC105874070	8.903325677249868e-118	3.0171496868133545	TINAGL1	1.032125699367573e-106	3.6994450092315674	NOTCH3	1.3059418677844963e-15	3.9169440269470215	HEBP2	3.3293927823593873e-09	3.1313605308532715				LOC105874223	5.420984728844846e-07	2.5420589447021484							ANXA1	2.554091554368468e-39	5.0153703689575195				RPS24	7.253287309666688e-84	1.3351709842681885	PLPPR4	0.000449334	4.0161051750183105	RTN1	9.205898885410277e-30	3.090351104736328	THY1	1.1084845462419562e-70	4.061906814575195	ANO3	1.0347093406144674e-06	5.4103875160217285	LOC105871879	7.83492236443605e-06
FZD4	1.6844121976489045e-06	3.442664861679077	DUSP1	1.746922855396007e-116	2.523155927658081	CNN1	8.073308795783617e-105	7.537210941314697	PLXDC2	2.258786919305162e-15	4.157446384429932	LOC105862687	4.190556208500305e-09	2.7974789142608643				RPS16	6.388416086430059e-07	2.0820424556732178							TXN	1.014846026746222e-38	3.137831926345825				LOC105855951	4.615540501930308e-83	2.494086980819702	CIRBP	0.000471569	1.4535261392593384	SP8	1.4256938865567683e-29	5.1799468994140625	GAD2	1.7886867688084527e-70	5.802242755889893	DBP	1.0347093406144674e-06	4.011668682098389	SNAP25	9.700153485204464e-06
TPT1	1.9048983381388464e-06	1.6330674886703491	ABCG2	1.7495465503714523e-116	5.177245140075684	ITGB1	1.285750253485665e-104	3.575608968734741	CFD	8.602880957004329e-15	4.279314994812012	RPL22L1	5.987867176387407e-09	2.465879201889038				RPL28	7.00589508911528e-07	1.9302598237991333							LOC105859732	1.675684457416175e-38	2.339144468307495				RPS9	2.6488745066611197e-81	1.4008992910385132	SNCB	0.000524997	3.0784225463867188	CXHXorf56	2.1527077406433024e-29	2.5130369663238525	RTN1	1.485355004858818e-68	3.3313136100769043	CIT	1.0554137233521226e-06	5.271186828613281	KIF3C	9.700153485204464e-06
SLC25A6	2.108156262011323e-06	1.330212950706482	TAGLN2	2.06488509693117e-115	3.0942564010620117	AKAP12	4.9443246634079467e-104	4.211591720581055	PTGDS	2.1186468617989273e-14	2.9443137645721436	CEMIP	7.61869748465595e-09	6.366176605224609				RPL30	7.811240495038884e-07	2.1119091510772705							CDA	1.8136739342143737e-38	6.00054				RPS27	5.730728955009038e-81	1.2773431539535522	GPM6A	0.000528669	2.6412532329559326	LOC105872406	2.584262300845009e-29	4.721273899078369	BEX4	4.513559649058033e-67	2.293166399002075	PDZD2	1.113285392663223e-06	5.232866287231445	TTC3	9.700153485204464e-06
C2H1orf64	2.373608994756668e-06	2.906989574432373	RPS11	3.1711230947068602e-108	1.4505126476287842	PRKG1	1.254966169979633e-103	4.597568035125732	LAPTM4A	6.639695076555319e-14	1.6379399299621582	RBP4	8.087832061461563e-09	3.3353590965270996				LOC105861366	1.0320696390768802e-06	1.9562348127365112							CD44	2.7834209444199134e-38	5.37773				RPL39	3.786549455284129e-79	1.4576326608657837	NDUFA4	0.000861274	1.7022184133529663	LOC105870884	5.69334238484615e-29	3.5689563751220703	FAM171B	1.2862900399756537e-64	4.133958339691162	CELF5	1.113285392663223e-06	4.6436285972595215	DMTN	9.700153485204464e-06
C1R	2.918322451687219e-06	6.497016906738281	FMO2	3.298631405270667e-106	6.090470790863037	GOLGA6B	3.317666031959633e-103	7.586160182952881	TBX3	1.105338339410611e-13	3.4302804470062256	GJB2	8.087832061461563e-09	4.652447700500488				LOC105874071	1.0980468253153955e-06	7.54876							TSPO	1.3184334692582267e-37	5.4456610679626465				ACTB	3.545539004924376e-78	1.310981273651123	TAGLN3	0.000988241	3.046452283859253	UCHL1	7.830457605946516e-28	3.142174005508423	TCEAL7	1.554247660832717e-64	2.999765157699585	GAD2	1.2407858246559843e-06	4.680495738983154	NAP1L3	9.700153485204464e-06
ABCG2	3.4649330723311325e-06	3.007967472076416	CD82	1.7472464654928288e-105	2.8672218322753906	SYNPO	2.841493930799416e-102	6.011064052581787	MCAM	3.1778100100965543e-13	2.974865674972534	SERPINA5	1.4669351106648686e-08	4.700295448303223				LOC105861367	1.1885747464007116e-06	2.761445999145508							LOC105868168	1.489317618751563e-37	3.6624529361724854				CST3	8.689998914305854e-78	2.025996208190918	ATP1A1	0.00150951	2.3107104301452637	LOC105873482	1.407275775817946e-27	2.9655795097351074	CALM3	1.655189713333666e-64	2.235353469848633	WASF1	1.2782793023110083e-06	4.834519386291504	CAMK2N2	1.035955679567246e-05
ARL4A	3.838552847441021e-06	2.6436426639556885	LOC105855677	1.0152270024991155e-103	3.27211	RBPMS	1.1549491501455145e-101	4.60077	SPON1	6.468762076842211e-13	3.773845911026001	LOC105863998	1.724922120044496e-08	2.341972827911377				LOC109729770	1.206072311804289e-06	2.3000054359436035							TALDO1	2.2043113589292666e-37	3.531939744949341				RPL12	2.0346643672816057e-77	1.504459261894226	ENO2	0.00166967	2.773159980773926	PGRMC1	2.2629747643562542e-27	2.7518184185028076	STXBP1	2.0233353958546543e-64	3.3532400131225586	PKM	1.3256011989579637e-06	2.992543935775757	SLC22A17	1.2160933275932986e-05
TMSB10	4.416680723928777e-06	2.673114776611328	CD151	2.580327862415035e-103	2.592311382293701	CRIM1	2.2492729424337645e-99	3.8480327129364014	SLC30A10	9.659441166031854e-13	4.880988597869873	LRP1	2.2646248903882046e-08	2.3074464797973633				RPS3	1.3521968407717045e-06	2.274691343307495							COTL1	1.0962318489329885e-36	4.3560614585876465				CTSC	5.577830779838429e-77	4.611172199249268	KLHDC10	0.00171938	3.929246664047241	LOC105860521	3.3639901331865445e-27	3.4902873039245605	NCDN	4.150072895910153e-64	4.573294639587402	CTXN1	1.4514816607255673e-06	5.119315147399902	PCSK1N	1.2225912121833847e-05
ID3	4.424789342327733e-06	2.405974864959717	ST6GAL1	2.544854904557022e-102	3.446269989013672	ACTN1	1.1655470512436206e-98	3.7080464363098145	ADAP2	3.781116977200199e-12	3.439275026321411	SFRP1	2.4156892076542193e-08	4.818441390991211				LOC105859117	1.5704529612171108e-06	2.179548978805542							ARPC5	1.5299600707960983e-36	3.4865071773529053				RPL37	6.130257984880498e-77	1.2627230882644653	ID2	0.00171938	2.9262821674346924	NFIB	3.611750472887373e-27	2.5879499912261963	LOC105878206	1.4967421224719266e-63	7.488539218902588	CCDC88C	1.5553781972550323e-06	5.008639812469482	GAD1	1.2812616743543026e-05
OSMR	4.668728735260641e-06	3.0220677852630615	MECOM	4.6395798930454256e-102	5.645622730255127	RBPMS2	8.475148480865708e-97	6.508678913116455	LAMA2	1.1381644288575475e-11	3.7852795124053955	NNAT	2.7057826297528512e-08	3.344848394393921				LOC105874256	1.5744459044955837e-06	1.8728946447372437							ARHGDIB	1.5530698222615757e-36	4.5778632164001465				RPLP1	1.177194476745172e-76	1.2873947620391846	BCL11B	0.001831	4.004387378692627	CKB	5.779053862140705e-27	2.3502755165100098	ATP1A3	6.027721373250199e-63	4.261312007904053	USP2	1.7304904231310551e-06	3.9796292781829834	CADM3	1.2812616743543026e-05
CD200	5.243517243710815e-06	2.7219204902648926	CA4	9.946097392167146e-101	4.68088	FILIP1L	6.852344461709063e-95	4.981753826141357	NID1	1.154624726174147e-11	4.090266227722168	BMP5	2.9799013010570344e-08	5.97154				LOC105855707	2.3612731603024477e-06	3.012136220932007							SLC2A6	5.389573433823783e-36	6.589381694793701				ABI3	1.5642927474955508e-76	5.930994033813477	PNMAL2	0.001831	3.511035919189453	NRIP3	1.0911701277538378e-26	4.0583343505859375	CPNE6	6.510075470204317e-63	4.324118137359619	DNM1	1.7304904231310551e-06	4.1958231925964355	TSPAN7	1.2812616743543026e-05
DOCK9	5.243517243710815e-06	2.6390063762664795	ADGRF5	1.552932119840613e-100	4.370852470397949	EFHD1	7.963256026141654e-94	3.5847296714782715	INAFM1	1.1631121051276972e-11	2.8684706687927246	FSTL1	3.7304518459689116e-08	2.9674088954925537				RPL14	3.2006648221064816e-06	1.7628289461135864							LOC105876721	5.921725571816931e-36	9.634501457214355				LIPA	1.8184000279221973e-76	4.207865238189697	NDNF	0.00240013	4.908685684204102	CITED2	3.6454651738256753e-26	2.8586854934692383	CIRBP	1.0509097501355604e-62	1.545308232307434	ENO2	1.8637188804544301e-06	3.6142592430114746	PLPPR2	1.6871739313822898e-05
ID1	6.888346096567659e-06	2.975877523422241	RNF144B	1.8397547745322393e-100	4.110223770141602	LBH	3.975452748710021e-93	4.496209144592285	LOC105878952	2.132746742371766e-11	1.0296686887741089	SPARC	3.845188830990583e-08	2.600832462310791				RPL35	3.3288063814090834e-06	2.0477328300476074							PLP2	1.1870034229177064e-35	4.289546966552734				S100A4	4.452672257227513e-76	3.461810827255249	FAM171B	0.00240013	3.324497938156128	PFN2	4.099382869201901e-26	2.563993215560913	SIPA1L1	4.9627643015347055e-62	3.785290002822876	PPP2R1A	1.891044358774302e-06	3.083946704864502	VAMP2	1.722969229805506e-05
BIRC3	1.1273982049483875e-05	3.3283920288085938	ID1	6.819263428474613e-100	3.937352180480957	LOC105873158	3.857399504869481e-92	5.679769515991211	COL4A1	2.4527098306137454e-11	3.379119396209717	TGFBR3	4.0355724706828155e-08	4.122321128845215				LOC105856694	3.462804895556356e-06	2.32302							ARPC3	1.377346955788934e-35	3.237417697906494				RPS29	1.1258231441672245e-75	1.1041715145111084	ATPIF1	0.00256011	2.245394468307495	MOCS2	1.3552382386511768e-24	1.9479886293411255	PCBP3	9.374043657868707e-61	4.459952354431152	HAP1	2.187125199561732e-06	4.21668	TSPYL2	1.8358117304700017e-05
VCAM1	1.2661036139330015e-05	4.709400177001953	LOC105879846	2.133123901712483e-99	4.702826499938965	SMTN	1.755128262266139e-91	5.185226917266846	PON2	5.2987909853661195e-11	2.277454137802124	COL1A2	4.165982616450849e-08	6.013359546661377				RPL36	4.7897470246596985e-06	1.6713746786117554							NEDD8	1.377346955788934e-35	2.8943021297454834				MEF2A	1.3768144652324384e-75	2.3741390705108643	R3HDM1	0.00319345	3.725616216659546	SLC22A17	4.303596703826924e-24	2.5563721656799316	NRXN1	3.0844798971898324e-60	2.946016550064087	LY6H	2.187125199561732e-06	4.0673298835754395	SHANK1	2.105819381526696e-05
RPL27A	1.3993559468205704e-05	1.1602413654327393	LOC105855951	3.8448289129379223e-97	2.3327932357788086	LOC105878771	5.469704787860876e-91	4.717410087585449	RGS4	1.7586803683391465e-10	3.5062179565429688	PRG4	4.8670698152521215e-08	10.077275276184082				RPL9	4.7897470246596985e-06	2.1937267780303955							CSF3R	2.342278185467925e-35	7.085079669952393				LOC105872612	1.960169299825878e-75	2.2474489212036133	PBX1	0.00342689	3.1909377574920654	FXYD6	1.529158570207923e-23	2.6501076221466064	ATP1A1	4.0346573775416124e-59	2.552046298980713	CDK9	2.4968082664363135e-06	3.9205498695373535	DNER	2.1337101455564398e-05
ESAM	1.5613342362938432e-05	2.44041	CDC42EP5	1.840635180338859e-96	4.747284889221191	ACTB	1.9588660177452004e-89	1.5917681455612183	CD248	3.0554218431280417e-10	5.544621467590332	FOXC1	6.101965033554885e-08	2.8662571907043457				LOC105861633	5.401878609965512e-06	1.9468528032302856							LOC105879891	4.066278488146165e-35	9.391253471374512				LOC105865511	1.2452335731776373e-73	7.5715765953063965	CXHXorf56	0.00346692	2.175859212875366	MARCKSL1	1.7899302824006427e-23	2.9862780570983887	MAP2K1	8.136086133240126e-59	3.1718950271606445	SYT1	2.645947491584715e-06	4.5943708419799805	LOC105873482	2.342180825308046e-05
C2H1orf54	1.7138493044907653e-05	2.6951706409454346	S100A6	7.404278205200523e-96	2.3688411712646484	SYNM	4.422567411178739e-89	4.984345436096191	COLEC12	5.938599391471225e-10	5.8323163986206055	LOC109731207	6.979498167157666e-08	2.635457754135132				RPS23	5.806058064870757e-06	1.8954439163208008							LOC105863814	2.550440903667166e-34	1.8979454040527344				RNASE6	1.434753226623605e-73	6.758201599121094	RTN4	0.00411487	2.036831855773926	BCL11A	6.38544829720381e-23	3.823568105697632	NGRN	2.1470098847361867e-58	2.354896068572998	DPY19L3	2.645947491584715e-06	4.474210739135742	EIF4A2	2.3579464788739156e-05
ST6GAL1	2.040190850024533e-05	2.430119752883911	PTGES	1.8486463987383864e-94	4.314696788787842	PRKCDBP	4.573512071075649e-89	3.238342046737671	GJC1	6.297148503287441e-10	4.588318347930908	ALCAM	6.98117284282604e-08	3.478789806365967				RPL37A	6.014004073014476e-06	1.4644604921340942							LOC105883741	2.9288288938639233e-34	9.777649879455566				LGALS1	6.951501319132083e-72	2.871584892272949	GABRB3	0.00418946	3.4954164028167725	VSTM2L	7.05476292830435e-23	5.05681	TAGLN3	1.225700643810168e-56	3.392899990081787	KCTD17	2.663620961193562e-06	4.4651288986206055	SV2A	2.3579464788739156e-05
LOC105869125	2.6669582757255736e-05	2.671135187149048	AHNAK	1.626460972130006e-93	2.4464128017425537	NEXN	4.0156670950954553e-88	8.104384422302246	RASGRP2	6.447977339852278e-10	3.2244036197662354	CFH	9.03204002099256e-08	6.581199645996094				RPS12	6.45998447824954e-06	2.3920674324035645							CAMP	4.868806917230236e-34	8.525415420532227				CORO1A	1.1030026932810673e-71	3.685529947280884	CLU	0.0053429	2.141453981399536	SOX2	1.0816063429198827e-22	2.9319	CELF5	2.427342582064109e-56	4.1512932777404785	ANKS1B	3.8145590614976025e-06	3.8095171451568604	SERPINI1	2.3579464788739156e-05
ATP6V0E1	2.7718389968684804e-05	1.8541145324707031	LOC105861539	1.7990390341389347e-93	3.3953707218170166	PDLIM3	2.6521171280590725e-87	5.381618499755859	TAGLN	8.528079908566912e-10	2.211846351623535	TGFBR2	9.03204002099256e-08	2.5495104789733887				RPL38	6.53567219482232e-06	1.6590030193328857							UPP1	1.4081191843234762e-33	3.647427797317505				FAU	2.4790781136625783e-69	0.9726003408432007	BLCAP	0.00534401	2.4032628536224365	CHRM5	1.1633447013275635e-22	10.38587474822998	BEX3	4.402937661180342e-56	2.3849191665649414	AVP	4.85131452211271e-06	4.288672924041748	CYFIP2	2.3780102515592992e-05
EGFL7	2.7718389968684804e-05	2.6975879669189453	CAV2	1.9562669406215044e-93	3.14899	PPP1R12A	3.875569700443979e-87	3.1958816051483154	PSMA7	1.5028642074345548e-09	1.215598464012146	IGFBP6	9.941922217592841e-08	3.643742561340332				RPLP1	8.001053279704557e-06	1.743829607963562							OSTF1	1.4445304717045371e-33	3.4773106575012207				LOC105873385	1.6860233034491026e-68	1.205801248550415	ATP5G3	0.00740498	1.6165719032287598	EIF4A2	1.8303912011111918e-22	1.9309120178222656	PRDX2	5.833570375728426e-56	2.505337715148926	JPH4	5.180176156172874e-06	4.304491996765137	ATP6V0E2	2.4792790435912774e-05
RPL3	3.009718873554561e-05	1.2886015176773071	RPS6	3.2508848593603463e-91	1.3669164180755615	LAMC1	4.315107476937657e-87	3.920339584350586	ALDOA	1.896618018750305e-09	1.0072168111801147	FOXD1	1.4698814673937516e-07	4.341414451599121				LOC109731171	8.001053279704557e-06	2.5083467960357666							NOTCH4	3.979681007145391e-33	4.2459282875061035				FKBP5	3.5773015479249415e-68	2.6199309825897217	HSP90AA1	0.00752393	1.7339763641357422	KCNIP2	1.9553400391554416e-22	5.4301581382751465	AK1	3.8730736321023436e-55	3.1207730770111084	GNG7	5.820659542052647e-06	3.9615542888641357	TAGLN3	2.4792790435912774e-05
CD151	3.0513775413887668e-05	2.1531264781951904	LGALS3	1.3963779734792748e-90	2.719231605529785	ISYNA1	3.477918646178715e-85	3.8431296348571777	EVA1B	2.133939691012133e-09	3.8749916553497314	CTSZ	1.6873542272560376e-07	2.375356674194336				LOC105871739	9.2958869690189e-06	1.8756381273269653							LOC105855896	6.515585013438993e-33	4.037592887878418				RPS15A	3.04416312407434e-67	1.2633578777313232	PSIP1	0.00752421	2.255375385284424	CADM2	2.7070936825058315e-22	3.182267427444458	RTN4	1.0078391990504206e-54	2.2520763874053955	KLHL2	5.836279447916122e-06	4.060354709625244	DDX24	2.4792790435912774e-05
SERPINE1	4.828150487404686e-05	4.8661298751831055	S1PR1	1.1376359229674676e-88	3.4685888290405273	RPL37A	1.62428555456432e-82	1.2746182680130005	CDK2AP2	2.346229431053646e-09	2.4703359603881836	F3	2.70909890642999e-07	3.515105962753296				RPL39	9.2958869690189e-06	2.072981119155884							TYROBP	1.6801385960729493e-32	5.133812427520752				UCP2	1.1712627312120268e-66	3.6399779319763184	CNN3	0.00838166	2.4881858825683594	NECTIN3	2.957232335476174e-22	4.678732395172119	TSHZ1	1.5383278523971776e-54	3.74282	SLC22A17	6.107870170369631e-06	3.2935123443603516	ENO2	2.4792790435912774e-05
TAGLN2	5.5372253523173074e-05	2.2298336029052734	BCAM	1.9483245424744755e-88	2.7374699115753174	HSPB7	2.2106904245562203e-82	4.1009416580200195	MAFF	2.6564552058919077e-09	2.7945711612701416	NT5E	2.7712537517923635e-07	4.17134				LOC105880627	1.3669543464636843e-05	2.7745							IL1R2	3.0162128168937445e-32	4.548565864562988				RPS19	2.1183022619585242e-66	1.3197410106658936	PRDX2	0.00858608	2.2429428100585938	PTMS	1.504174321865804e-21	1.9729115962982178	HAP1	1.9975108682606824e-54	3.581231117248535	LAMP5	6.914000294950355e-06	5.3308329582214355	PCLO	2.520508441429774e-05
RPS11	5.5372253523173074e-05	1.3202717304229736	TMSB4X	2.0858866823764456e-88	1.3693666458129883	LOC105861100	2.0506132961405148e-80	3.324031114578247	APP	7.890556014225306e-09	1.349218726158142	CLDN11	3.5781196689862936e-07	3.1733129024505615				RPS8	1.3669543464636843e-05	1.7584456205368042							TKT	3.7914367193998993e-32	3.5604331493377686				RPL11	3.3704817203818457e-66	1.1724579334259033	NCAM1	0.00861475	2.236842155456543	SYNPR	2.1158747878231313e-21	2.9768288135528564	LOC109729832	3.510820973695984e-54	2.061947822570801	RIMS2	6.914000294950355e-06	5.317347526550293	LOC105883785	2.5809105122580813e-05
RPS28	5.637225088184838e-05	1.057997703552246	PALMD	3.2167236387178906e-87	5.3709235191345215	ZFHX3	4.0983349409912704e-80	3.4476358890533447	TMSB4X	1.5546083747793574e-08	1.0504188537597656	IGF2	4.242515212466608e-07	5.238166332244873				RPL22	1.827279145671408e-05	2.457573175430298							PRDX5	5.395025928497755e-32	3.1376044750213623				RPL27A	9.470657300944233e-66	1.2061580419540405	GAPDH	0.0087264	1.272087574005127	MAP2	2.173630650945832e-21	2.682143211364746	EIF4A2	6.553607740932904e-54	2.0029401779174805	FAIM2	7.708301203744997e-06	3.1111433506011963	RAB6B	2.713101134082784e-05
ZC3H10	5.637225088184838e-05	0.9745811223983765	LOC105856777	4.1863521467645506e-86	4.95841	NR4A1	4.1906704010368324e-80	3.378155469894409	CD63	2.0177736081803576e-08	1.226181149482727	ABLIM1	4.4814482007745635e-07	2.6636176109313965				LOC105855163	1.9158101874415308e-05	3.684671401977539							ICAM3	6.55497560046214e-32	4.81987				LOC105855930	9.915585988320006e-66	4.130866050720215	CAPZA2	0.00951131	2.178961992263794	BLCAP	5.454564226126622e-21	2.4327898025512695	SV2A	8.694307611095604e-54	3.8619894981384277	DKK3	7.855896561831216e-06	4.033902168273926	NDRG4	2.8396239377124467e-05
FMO3	5.731982968580708e-05	3.7766823768615723	ADAMTS1	1.1170366269607437e-85	3.1643569469451904	PARM1	1.6544901403363268e-79	5.9654741287231445	DAAM2	5.011521104256143e-08	2.6311373710632324	DCN	4.771469511159996e-07	5.354380130767822				RPL10	1.9602381141165066e-05	1.8144826889038086							CEBPB	1.041225864791061e-31	3.835352897644043				RPL13A	5.316354639275821e-65	1.2702839374542236	GABARAPL2	0.0104246	1.4033875465393066	LOC105861109	9.473502740679991e-21	3.168245792388916	HMGN3	1.077806040747467e-52	1.9314937591552734	YJEFN3	7.924842354756952e-06	5.1175713539123535	FGF14	2.8396239377124467e-05
TMSB4X	7.636330853091462e-05	1.291244626045227	LOC105883161	4.9127929752120564e-85	3.5536446571350098	MYADM	2.7496081327918385e-79	3.762300491333008	ANXA1	9.544860774355492e-08	2.6878244876861572	VIM	5.22420309203011e-07	2.3343429565429688				RPL5	2.051527210202093e-05	2.2056639194488525							SLC16A3	3.632289588556321e-31	5.342597961425781				ARPC1B	4.040686455915815e-64	2.3702170848846436	SERINC1	0.011069215163632394	1.953934669494629	LY6H	1.1445889493165983e-20	3.0649356842041016	LOC105861135	5.1405977831204484e-52	2.663902759552002	LOC105883784	8.28447923350707e-06	5.092174530029297	ANKS1B	2.8396239377124467e-05
LOC105874393	8.634750619611151e-05	2.533245325088501	EDN1	6.198178565463122e-85	5.729470729827881	SLC25A6	7.80792492588204e-79	1.5971086025238037	FOXS1	1.2147370784257175e-07	3.8356688022613525	APOD	5.82511046720623e-07	3.5424537658691406				LOC105883773	2.321582396587786e-05	2.7723135948181152							EMB	4.442670665401709e-31	7.847526550292969				CD37	4.699303410222051e-64	3.718614339828491	RGS4	0.012495411947315268	2.990480422973633	SCGN	1.4583698556139194e-20	6.360766410827637	SNAP91	8.69541717921546e-52	4.057150363922119	GRIA2	8.288029990434983e-06	3.481877088546753	CELF5	3.669315821688229e-05
LMO2	9.076917326826977e-05	2.877241611480713	GNG5	1.794554073833936e-84	1.935257911682129	CSPG4	1.0523291597273977e-78	4.738990306854248	LHFP	2.5879446290434943e-07	3.2044551372528076	TSKU	5.82511046720623e-07	4.478288650512695				LOC105869970	2.888452214033887e-05	1.8708128929138184							CSF2RA	1.2546655622718682e-30	4.635390281677246				EFHD2	1.1591226173917662e-63	2.9189417362213135	LOC105867216	0.012683318913551324	8.904397010803223	PCBP3	1.5616967863479576e-20	3.6410341262817383	SYT6	5.170535832767604e-51	6.121881484985352	PRKAR1B	8.800511177632448e-06	4.1020331382751465	SCG2	3.962357701806552e-05
HEG1	9.394064597011084e-05	2.6665267944335938	LOC105860934	2.169804701962283e-80	1.9296197891235352	FBLIM1	2.531814750872872e-78	5.852156162261963	FERMT2	1.0464441295112667e-06	2.337920904159546	TNNT2	7.405767129971662e-07	5.560634136199951				RPS7	3.460320578182842e-05	1.8664171695709229							TMSB4X	1.4311034696608203e-30	2.015371561050415				LOC105859117	1.8779690992429553e-63	1.3660956621170044	LOC105885437	0.013076265390390564	2.6247076988220215	ATP6V1G1	2.1705094957367026e-20	1.580248236656189	PCP4	1.351777009646563e-50	3.979949474334717	DGKB	1.0612943502702528e-05	4.86331	TCEAL5	3.962357701806552e-05
LOC105861633	0.00011291	1.1888383626937866	RHOC	5.7039385036161304e-80	2.3181488513946533	C10H9orf3	5.5502063030272955e-78	3.6041693687438965	SLC12A2	1.0951191043814094e-06	2.6894521713256836	LBP	7.97484482109696e-07	3.2419354915618896				EIF3K	3.500540452602562e-05	2.3325884342193604							LOC105882861	2.2363974105420975e-30	6.65023				B2M	6.023578591779318e-63	1.988694429397583	APEX1	0.013134251657222788	2.5212337970733643	TSPAN7	2.569154941179491e-20	2.8299810886383057	LDHB	1.74700343116774e-50	2.544609308242798	PPP1R9B	1.0913804457484915e-05	3.821815252304077	LY6H	4.033094581199327e-05
RPS18	0.000121147	1.0613068342208862	ESYT2	9.683254038551991e-80	2.8538472652435303	BTG2	6.825936166062792e-78	3.1587066650390625	RRAD	1.4917405735946749e-06	3.563246488571167	LOC105884508	7.97484482109696e-07	9.36893				RPS27A	4.1322449646729106e-05	1.7322055101394653							CAPG	1.1771262115131643e-29	4.443973541259766				RPL10	2.1594442468160127e-62	1.315910816192627	CELF4	0.0140112	2.586733341217041	CALM1	3.415280780178939e-20	1.5039100646972656	PNMAL2	1.080558078246316e-49	3.745077133178711	CHN1	1.4168214440223381e-05	4.62032	ROBO2	4.033094581199327e-05
XBP1	0.000125842	2.353337526321411	LOC105885709	1.0607063127952548e-79	1.8323063850402832	CBX6	1.0999076464554463e-77	2.910125255584717	TPM4	1.7908108215045337e-06	1.9321798086166382	MRC2	8.727529268112933e-07	3.2493085861206055				LOC105875739	4.2477779443297225e-05	3.504542350769043							NCF2	1.4161515078405316e-29	4.338372230529785				SAMSN1	6.214404465290817e-62	4.9705610275268555	CLIP3	0.014274622317955786	2.3297324180603027	SRPK2	4.780712014170425e-20	2.4937117099761963	TPI1	1.1984147696804227e-49	2.0175068378448486	MAPK8IP2	1.5075751108821341e-05	3.8142707347869873	RERE	4.033094581199327e-05
RPS29	0.000134381	0.9493680000305176	CRIP2	1.4528700204840883e-78	2.372631549835205	RPS2	2.1987883450023453e-76	1.6767809391021729	CD151	2.1096122262887427e-06	1.5645419359207153	CTSK	1.3968277784647073e-06	4.063893795013428				RPS20	4.295176334754058e-05	1.888859510421753							HCST	1.9812991185431664e-29	4.136340618133545				RPL23	3.56736395633207e-61	1.1826937198638916	PPP1CB	0.015464786258152192	1.7670996189117432	MLLT11	6.830164418347842e-20	2.6521310806274414	PPP3CA	4.774971014787183e-49	2.819861650466919	GABRD	1.5075751108821341e-05	4.712680339813232	ZCCHC17	4.033094581199327e-05
RPS12	0.00013562	1.4037044048309326	PELO	1.6703053809851e-78	3.1608564853668213	HCFC1R1	4.3133473642399445e-76	3.8071248531341553	OAZ2	2.60303326091615e-06	1.495528221130371	VAMP5	1.4902008935594675e-06	2.748952627182007				RPL23	4.670986126302004e-05	1.693387746810913							LOC105883738	2.038352145862961e-29	9.13088				KCTD12	5.542785246683303e-61	2.8917558193206787	RAN	0.015464786258152192	1.7424240112304688	PTPRD	8.807325642222655e-20	3.048715591430664	LOC105855934	4.179997340144365e-48	3.913301467895508	FBXL16	1.6713799469198363e-05	4.411555290222168	NAT16	4.376995064231164e-05
CYSLTR1	0.000141888	4.647440433502197	GATA2	8.460096951781784e-78	5.741653919219971	EEF2	1.1619993644933104e-75	1.9150418043136597	EPS8	3.307184710199068e-06	3.4790990352630615	PHLDB2	1.7084265978970285e-06	2.892836093902588				LOC105872967	6.224856669268254e-05	2.7404754161834717							MYL6	2.355697598102122e-29	2.0760083198547363				SPI1	9.660413299890743e-61	3.9836606979370117	CLTB	0.0159011	1.5686123371124268	LOC105885075	1.2672996988964849e-19	2.182603597640991	CHCHD2	7.76782966328298e-48	1.2204231023788452	GABRB3	1.761564447994027e-05	3.780783176422119	PGRMC1	4.407267290057579e-05
LOC105874070	0.000185839	2.1463241577148438	FXYD5	1.1384161201473344e-77	3.6957075595855713	TP53I11	1.1383078215821572e-74	4.8362836837768555	MUSTN1	3.3288174949805617e-06	1.8216805458068848	SAT1	1.9632615271343392e-06	1.8387264013290405				CCL5	6.942788004728117e-05	7.887373924255371							ITGB2	3.4472586191434097e-29	4.646419525146484				RPL36	1.3408566242584212e-60	0.9930503368377686	STMN2	0.016214482772738324	3.9939510822296143	LOC105861135	1.8026283509953397e-19	2.453187942504883	PPP1CC	1.374051015901339e-46	2.601792812347412	TMEM158	1.7633524379436387e-05	6.700314998626709	FSTL5	4.466076495293918e-05
RPL28	0.000199348	1.0091489553451538	MGLL	1.2245153524051834e-77	2.485344171524048	RPL34	1.6663774129882739e-74	1.3601280450820923	LOC105864749	4.574097846981263e-06	1.7265504598617554	COL5A2	2.0907881562122476e-06	5.462609767913818				LOC105855632	8.743904761813958e-05	2.2563135623931885							LOC105862649	5.064806119027832e-29	3.9259274005889893				OGFRL1	3.127202012143116e-60	4.257811069488525	GALNTL6	0.017903472327967376	5.647110462188721	NGRN	2.883000322934943e-19	2.0373589992523193	LOC105880436	1.5620185173872954e-46	2.971208095550537	MAP2	1.7633524379436387e-05	3.487044095993042	CSRNP3	5.533334833186555e-05
MKL2	0.000229429	2.289710760116577	PLA1A	3.510303438021896e-77	5.0645246505737305	ROCK1	1.1159642501724171e-73	2.8022730350494385	RASL11A	5.414972922422075e-06	2.9616565704345703	DEFB124	2.941862527931683e-06	5.9295268058776855				LOC105856937	9.6186587519797e-05	2.5755443572998047							BCL2A1	2.6527992342609624e-28	7.872812747955322				UNC93B1	5.367855162564719e-60	4.9301533699035645	VSNL1	0.018623822955848607	3.2974042892456055	SNCA	2.900233720509704e-19	2.9091649055480957	OCIAD1	4.0687927789718435e-46	1.9297221899032593	KALRN	1.77954302315896e-05	3.8474342823028564	BASP1	5.881398814730449e-05
CTGF	0.00023025	2.5266966819763184	LOC105869845	5.3456825254728995e-77	3.673172950744629	PPP1R12C	3.082574195069854e-73	4.258797645568848	MAP1LC3A	5.984121220835917e-06	1.0175484418869019	LOC105874070	3.1064010645959936e-06	2.148188352584839				LOC105883298	0.000115729	1.7568442821502686							LYN	2.6527992342609624e-28	3.8947300910949707				COL9A2	7.512843938199269e-60	3.2333476543426514	RPRD1A	0.0199121	3.0556423664093018	STMN3	1.100515439252741e-18	3.021594762802124	SLC22A17	8.705777301938883e-46	2.371107578277588	STMN3	1.77954302315896e-05	3.9206316471099854	CLIP3	6.054241263533698e-05
RPL13A	0.000482002	1.0521177053451538	LOC105882989	7.760693845319812e-77	5.237597465515137	RRAD	3.603271834316968e-73	5.218794822692871	DLC1	6.0153732749637315e-06	2.305544137954712	ALDH1A2	3.402544037032631e-06	7.792836666107178				RPL18	0.00014719	1.730478286743164							LTF	6.125396233208129e-28	7.375726699829102				SMAP2	1.0345970725126128e-59	3.291987419128418	LOC109730635	0.0202395	1.0791447162628174	LOC105883785	2.2952660332429707e-18	3.1457087993621826	PACSIN1	1.98905129933599e-45	3.5864906311035156	CELF3	2.0460449751390692e-05	4.292836666107178	LOC105868188	6.054241263533698e-05
RPS8	0.000482357	1.0015233755111694	HEG1	1.1374640226167421e-76	3.839935064315796	LOC105869970	1.7179338271129916e-72	1.4870431423187256	ARPC1A	7.101043621697069e-06	1.8524430990219116	ADGRA2	3.40635380066872e-06	3.703744649887085				RPL26	0.000157385	1.7180999517440796							LOC105877178	8.747414215669798e-28	4.239477634429932				LOC105870765	3.0336299304863434e-59	2.1652209758758545	CHCHD2	0.025395187958467055	1.0130155086517334	LOC105880436	2.3489253954066064e-18	2.5933854579925537	LOC105880776	2.1770328472954967e-45	2.302577018737793	AHI1	2.0739028090128245e-05	3.0879929065704346	SYT4	6.332531760491746e-05
RNF144B	0.000519855	2.4076898097991943	TM4SF1	1.727784145935405e-76	2.7907590866088867	RPS20	2.099462746067023e-72	1.701684594154358	MMD	7.790438314222955e-06	2.8365864753723145	RAB3IL1	3.440536818998425e-06	4.90801				RPL29	0.000183551	1.8851287364959717							CFL1	9.337826445821442e-28	1.5385075807571411				CD48	6.95734887978475e-59	4.639915466308594	OXR1	0.025523399131467384	2.559216260910034	NDFIP2	3.8803536680358455e-18	2.7345333099365234	TMEM59L	2.655117480085854e-45	3.150122880935669	LOC105869407	2.1727028232780375e-05	4.279544353485107	MOCS2	6.332531760491746e-05
UPP1	0.000520565	2.084284543991089	ETS2	1.82688628320456e-76	2.4111223220825195	TPM4	2.7085541543127007e-72	2.8804569244384766	LOC105860934	8.145089904400201e-06	1.2426255941390991	TMEM176A	3.440536818998425e-06	1.8705185651779175				LOC105872708	0.000185633	1.9123530387878418							FPR1	1.2931464922608256e-27	8.210390090942383				F13A1	1.0782993447504405e-57	5.3225626945495605	LOC105885075	0.025523399131467384	2.056971549987793	ATPIF1	6.3862771955356e-18	1.9802241325378418	CELF2	1.8499137835243333e-44	3.2889790534973145	SNAP25	2.409931660319427e-05	3.6149468421936035	PRKAR1B	6.332531760491746e-05
TNFRSF6B	0.000546566	6.2885966300964355	S100A16	1.6651088609523692e-75	2.624189615249634	RPS18	1.7010810775168506e-71	1.4156721830368042	DPYSL2	1.2554845346250911e-05	0.9706324934959412	NUDT4	3.603612859678919e-06	2.2338664531707764				TMSB10	0.000188012	3.448028326034546							NABP1	1.6564270776714947e-27	4.874531269073486				SYNGR2	2.010021196951559e-57	2.753232002258301	INHBA	0.025839949107648915	4.871615886688232	TMEM59L	1.0633027258836545e-17	2.7794485092163086	APC	2.8696283709707906e-44	2.735405445098877	PLK2	2.5970855404426414e-05	4.222073078155518	PSD	6.332531760491746e-05
PDLIM1	0.000657257	3.568784475326538	TACC1	2.1364659884464365e-74	1.8657280206680298	HEYL	3.2191412799730655e-71	4.82877	LOC105877808	1.2609013405096246e-05	8.381597518920898	AU129-gr01	3.945784613095037e-06	1.7423673868179321				LOC109729574	0.000229717	2.3646702766418457							VIM	1.9308243199104495e-27	3.709465503692627				RPL6	2.814092307466909e-57	1.3172718286514282	KCND2	0.030126791678580532	4.560174942016602	NDFIP1	1.4236080771035756e-17	1.4831000566482544	SMAP1	1.2418664397430033e-43	2.4894919395446777	CKB	2.661461091569443e-05	2.96559	B4GAT1	6.332531760491746e-05
FTH1	0.00066524	0.9511623382568359	RPL13	4.188863739624748e-74	1.1420291662216187	LAMA5	4.5173706296603564e-70	4.478827476501465	SPARCL1	1.2839584834217059e-05	1.4982565641403198	LAMB2	3.945784613095037e-06	2.684551239013672				EEF1A1	0.000241312	2.338212251663208							TMEM154	1.9308243199104495e-27	5.169395923614502				GPX1	2.126134897505848e-56	1.9470049142837524	CPNE6	0.0394565	2.9850006103515625	LOC105861628	1.9206031176075322e-17	1.455742597579956	GABRB3	1.6919644502606185e-43	3.9874114990234375	CAMTA1	2.6912014623871198e-05	3.05052	GPM6A	6.755315742816388e-05
RPL37A	0.000909265	0.8522377014160156	ITGA6	1.5324097006216818e-73	4.573917388916016	LOC105883298	5.847510209157926e-70	1.519178032875061	MYL6	1.3323377516359681e-05	0.8650308847427368	GPC6	5.807211113200275e-06	5.034981727600098				LOC105873878	0.000241312	2.323377847671509							LOC105864479	6.4600933741591175e-27	9.615495681762695				RPS20	2.6945328808598444e-56	1.3024312257766724	TERF2IP	0.0400426	2.1335768699645996	NRSN1	2.0380038468681314e-17	3.8097920417785645	GAPDH	2.5738179831708915e-43	1.377820372581482	CELF2	3.071470893627591e-05	3.563936471939087	SCAMP5	6.755315742816388e-05
SEC61G	0.000921807	1.3256046772003174	CTGF	9.02389259478223e-73	3.310304880142212	ITIH5	1.6941072637652962e-69	5.213008880615234	ADGRF5	1.3414051504650187e-05	2.2115626335144043	ANPEP	6.256652496115665e-06	4.403450012207031				RPL10A	0.000299873	1.6055718660354614							OAZ1	9.857063674954393e-27	1.4214149713516235				RPS8	4.593420630117499e-56	1.0377423763275146	MAP1B	0.0403484	2.007298469543457	ATXN7L3B	2.1497515711510608e-17	1.8159853219985962	HPCAL4	3.94808807158775e-43	3.933485507965088	GRINA	3.071470893627591e-05	2.651240348815918	CLSTN3	6.765330714974464e-05
RPLP2	0.000950029	1.032571792602539	TMCC3	6.876618452687996e-72	2.9486985206604004	PLP2	3.0075166553979724e-68	3.2539803981781006	SOD3	1.6322371081603797e-05	3.5041487216949463	SCARA3	6.400561348838008e-06	3.021594762802124				RPS9	0.000450354	1.5115612745285034							LOC105869603	1.0219424006122704e-26	8.367385864257812				GMFG	1.2392715554609294e-55	3.5798680782318115	MOCS2	0.044323646862621975	1.515645980834961	LOC105879639	3.126816738350827e-17	2.2364084720611572	GRIN1	9.624113167861295e-43	3.6122899055480957	RARB	3.588199036422109e-05	5.179426193237305	ANK2	7.554299514515377e-05
RPS27	0.0010657	0.9694681763648987	GIMAP7	1.2104564188434753e-71	3.420501947402954	RPL24	9.944073965004125e-68	1.2234894037246704	KCNJ8	2.4195286799550158e-05	6.052928924560547	ANGPT4	6.577972614446096e-06	3.93941				LOC105885300	0.000474724	2.563336133956909							DOK3	1.656168821663124e-26	7.420562267303467				LOC105876248	4.11282429378396e-55	2.987941265106201	NFIB	0.046044	2.326481819152832	LOC105869315	3.6938853049975974e-17	3.916686773300171	ZNF385D	1.7357816279111577e-42	3.869213819503784	WFS1	3.735400295997112e-05	5.101325035095215	PRKACB	7.896188912952702e-05
PLA1A	0.0010657	2.7733631134033203	VAMP5	2.0663920470113034e-71	2.957780599594116	RPL37	1.239646944299041e-67	1.2697033882141113	TNS2	2.770860010819242e-05	2.1484262943267822	LAMC1	7.144369602388212e-06	2.324822187423706				LOC105878074	0.000757901	1.8909540176391602							ACTR3	3.403817607400679e-26	3.1581695079803467				ASAH1	7.765960293232317e-55	2.8864569664001465	LRRC4C	0.046044	4.0478901863098145	TCF4	4.7790700598044505e-17	1.6468596458435059	TIAM1	2.52247598278325e-42	3.3627941608428955	COL1A1	4.148510349659184e-05	5.170760154724121	BEX5	9.294141031023826e-05
RPL18A	0.00113606	0.9051876068115234	PAQR6	5.570884154747418e-71	3.560762882232666	PDGFRB	1.1668806299668476e-66	3.8205301761627197	SEPT11	2.8392874849908972e-05	1.9839133024215698	PTN	7.2047607254498285e-06	2.307215929031372				RPS25	0.000873706	1.462778091430664							LOC105860934	5.008798630586038e-26	2.5582051277160645				CSTB	1.317385224521531e-54	1.3088889122009277				GPM6A	5.045582276363825e-17	2.149991989135742	OAZ1	2.6384810612166024e-42	1.0142344236373901	NDRG4	4.17960544597839e-05	3.4252002239227295	STX1B	0.000102373
LOC105871739	0.00130606	1.079334020614624	FLT1	3.472748117259004e-70	5.760409832000732	ARPC2	2.7473278027730055e-66	2.2584004402160645	HSP90AB1	2.8558243423471792e-05	0.837159	LOC105862535	7.325567023935853e-06	1.825709581375122				RPS17	0.00106032	1.2378748655319214							CD48	5.803412785058313e-26	4.2657551765441895				TMEM119	4.0451417793880623e-54	6.836225509643555				DBP	5.52831986009903e-17	2.9673163890838623	NAPB	1.571765925418857e-41	4.118329048156738	AGAP3	5.125116849002443e-05	3.9217402935028076	SGIP1	0.000106923
RPS24	0.00130606	0.8951961994171143	PFKL	6.332820182062451e-70	2.861553430557251	JUNB	2.000451431210407e-65	2.677459478378296	NR2F2	2.9091966579385876e-05	3.2735586166381836	CALD1	8.949932737569153e-06	1.81627				RPL19	0.00120914	1.387882947921753							PLA2G7	6.800334597325396e-26	5.201688289642334				FGL2	1.4042552054446144e-53	4.11892				ZNF385D	6.381667250742629e-17	3.2305917739868164	HSP90AA1	3.2928369541269745e-41	1.7615309953689575	GPRASP1	5.167539981472725e-05	3.8313632011413574	LOC105861109	0.000107797
RAB11A	0.00130606	2.048450469970703	TIFA	7.126606723781116e-70	3.1483304500579834	CAV1	4.752246328912254e-65	3.088794469833374	ARHGAP29	3.3647264482649945e-05	2.390446901321411	GGT5	1.2002405158394405e-05	4.841819763183594				CST7	0.00174111	5.03639							R3HDM4	1.0609948385558178e-25	4.078623294830322				PTPN18	2.536707296440384e-53	2.851284980773926				SRSF5	6.543940840394252e-17	1.593659520149231	JARID2	9.904030111003085e-41	2.4102253913879395	NCDN	5.356582916002656e-05	4.0095295906066895	GAD2	0.000107797
RARRES1	0.00130606	3.3474795818328857	LOC105866181	3.9612050117080677e-69	5.994505882263184	FOS	1.026439116396041e-64	2.831495523452759	EIF1	3.99359602489493e-05	0.5589113831520081	MASP1	1.2370994522866753e-05	4.900616645812988				CD3D	0.00222686	9.779613494873047							CLIC1	1.1332831694780847e-25	3.226149797439575				LOC109729770	3.633990848281081e-53	1.3023622035980225				B3GALNT1	7.151896273461763e-17	3.3379886150360107	SEZ6L2	9.90736097073827e-41	3.27022	LOC105877493	6.453695978257257e-05	3.7386488914489746	PURA	0.000107797
PSMB9	0.00131242	2.4187042713165283	LOC105866560	3.6698106218250464e-68	3.089164972305298	RCAN2	1.169653170358563e-64	2.742419481277466	CTBP2	3.9940574440545506e-05	1.8203459978103638	TBX18	1.3424148793326812e-05	4.676579475402832				LOC105863375	0.00222686	2.172848701477051							ADGRE5	1.3803065150195904e-25	4.642000198364258				RPS15	4.9725302851030556e-51	0.8599745035171509				VSNL1	7.151896273461763e-17	3.354529619216919	ANK3	1.2276197221430098e-40	2.9458470344543457	LMTK3	6.679627001745755e-05	4.657586097717285	MLLT11	0.000109479
RPS3	0.00132103	1.0430915355682373	FOSL2	1.825526259702302e-67	2.527458429336548	AHNAK	2.7778147003031065e-64	2.5611112117767334	RPS16	5.159388361231139e-05	0.7169230580329895	MSI2	1.4449173108652023e-05	2.134859323501587				LOC105873222	0.00225914	3.2007765769958496							TYMP	2.0377566097943582e-25	3.679670810699463				SERF2	1.1357285232813315e-50	1.4018208980560303				NDUFA4	1.1838346212999572e-16	1.3931676149368286	CADPS	1.698168815693373e-40	4.41724	GPR88	6.848957960012435e-05	9.55952	CNTNAP2	0.000117281
LOC105866554	0.00132103	2.3769049644470215	SOD2	1.8279871728897547e-66	2.5649313926696777	CD151	3.343724558262482e-64	2.5156185626983643	EMP2	5.2480296073300126e-05	2.2697675228118896	UACA	1.553435342384384e-05	2.3384621143341064				EEF1G	0.00228869	1.676047444343567							LOC105862979	2.7027904244730365e-25	3.072190284729004				EMP3	1.1430267231679004e-50	2.912893295288086				PAFAH1B3	1.3057011099975508e-16	3.393977165222168	PSIP1	3.456511574259543e-40	2.1183719635009766	ARHGAP32	7.017569542238195e-05	3.6536941528320312	ATP6V0C	0.000117352
FKBP11	0.00139386	2.8619132041931152	SPTBN1	6.226877179212582e-66	1.7921513319015503	RPLP1	1.2186351388907168e-63	1.276467204093933	ARHGDIB	7.861126105013983e-05	2.0807456970214844	COL18A1	1.553435342384384e-05	4.051621437072754				S100A4	0.00257194	3.711254358291626							LOC105869393	3.407192604726717e-25	6.52736				RPL28	1.3263203451966212e-50	0.980726				SPOCK2	1.8929858125137555e-16	2.1130425930023193	LOC105885075	5.168106995692012e-40	2.173553943634033	BCL11B	7.524360693460545e-05	4.6270551681518555	DIRAS1	0.000136881
RPL13	0.00147198	0.9891735315322876	BHLHE40	8.378523699443927e-66	2.492602825164795	RPS4X	1.2426596058732016e-63	1.5192618370056152	NNAT	8.15918013890452e-05	1.548318862915039	TCF7L1	1.567742492232184e-05	3.291560173034668				LOC105863618	0.00258882	1.7534879446029663							C2H1orf162	3.671809912863953e-25	6.503134250640869				ZG16	1.7715435897678969e-50	5.16751				ZIC2	2.752201063851695e-16	2.8756179809570312	GNG3	1.4856897108333172e-39	3.3465628623962402	SYNDIG1L	7.530022641006149e-05	7.774687767028809	CXHXorf56	0.000137304
PSMB8	0.00161742	2.397630214691162	RPS27	4.028909108122661e-65	0.9944875240325928	PTMS	7.351181091868422e-63	2.164429187774658	BCL2L1	8.46585576166216e-05	1.467077612876892	PDE1A	1.833795786276786e-05	3.81087				LOC105883161	0.00269171	3.690835475921631							LOC105877172	8.143827450589377e-25	7.3921356201171875				MAFB	2.912602805315914e-50	4.840158939361572				TSPYL2	3.729034183566931e-16	2.340109348297119	LOC105871362	1.7708274327527307e-39	1.258133053779602	LOC105861135	7.566769154410843e-05	3.4294233322143555	MAP1LC3A	0.000138311
RPL35	0.00161958	0.9265010952949524	LOC105867540	4.7282572847016175e-65	4.0029	PLS3	3.8844485842746985e-62	3.7173802852630615	LOC105863327	9.209878779721968e-05	4.605783462524414	CD164	2.2533941412935833e-05	1.9196559190750122				GPR65	0.00282419	6.912747859954834							LIMD2	8.522752449918014e-25	3.599395990371704				LOC105878074	4.558264683737735e-49	1.3408563137054443				CHCHD2	3.755916443320533e-16	1.0686800479888916	ARF3	2.0509802949929172e-39	2.569427251815796	LOC105862357	7.802139103062626e-05	3.8260140419006348	CAMK2B	0.000138758
RPS3A	0.00161958	1.1182608604431152	DOCK9	5.544303756309252e-65	2.750946521759033	RPS25	1.3825408926926847e-60	1.2774062156677246	MYLK2	0.000106874	4.5614776611328125	BMP4	2.5271687777267345e-05	5.144742965698242				SCML4	0.00297916	6.789295196533203							FGR	1.74974745511786e-24	3.4250216484069824				FCGR2A	5.975627841946483e-49	5.2133893966674805				SRP14	5.641701309051614e-16	1.205830454826355	NCAM1	2.4024983379192865e-39	2.2049155235290527	PYGB	7.894065518042298e-05	3.038756847381592	LANCL1	0.000148246
LOC105873385	0.00174015	0.9678939580917358	KLF6	5.56944693765781e-65	1.8784863948822021	LOC105878074	1.816257951183333e-60	1.7350746393203735	RCSD1	0.00011265	2.9969706535339355	BMP6	3.084149683549535e-05	5.03072				LOC105874908	0.00404965	2.24691							MXD1	1.786000438431909e-24	3.9722893238067627				PPDPF	7.787319878002338e-49	1.470674991607666				DYNLRB1	6.201237350435825e-16	1.3974632024765015	DNM1	2.4469943989570004e-39	3.3406410217285156	PRKCZ	8.09601040988813e-05	3.693342924118042	GNG3	0.00014989
RPL39	0.00174763	0.9899224042892456	POLR2L	8.047613262317238e-65	1.4286638498306274	LOC105873385	1.5940707506312527e-59	1.2706836462020874	STARD13	0.00015697	2.8778493404388428	AHCYL2	3.158304778992518e-05	3.43571				LOC105885709	0.00411579	2.026364803314209							PTGR1	1.924365334505825e-24	5.574530124664307				BHLHE41	1.072685096926944e-48	2.882171392440796				PHF14	6.912476260844299e-16	2.1268441677093506	GPM6A	2.8235151478972172e-39	2.2242414951324463	DRD1	8.314448899394686e-05	7.216606616973877	PACSIN1	0.000156755
C27H1orf115	0.00174763	2.857499122619629	ITM2A	5.9978786691023325e-64	4.331039905548096	JPH2	2.9500498861876686e-59	9.289801597595215	NUPR1	0.000159923	1.66094	PHACTR2	3.68525225365278e-05	3.0445804595947266				LOC105878361	0.00448682	2.2528233528137207							FCER1G	5.067160099698362e-24	3.3168375492095947				RPL13	1.4383592124291764e-48	1.0148016214370728				LOC105869479	8.727960243555223e-16	1.5623490810394287	STMN1	4.393188208039243e-39	2.22434	MAP1A	9.269164661522078e-05	3.2306978702545166	ANK3	0.000156924
ST8SIA4	0.00174763	2.782227039337158	TCF4	6.902752042247157e-64	1.5722705125808716	SLC25A4	6.6685024400602255e-59	2.4605212211608887	PLCL1	0.000162384	2.387770175933838	CRABP2	3.68525225365278e-05	8.637330055236816				RPSA	0.0046721	1.8573424816131592							C5AR1	7.97424428103008e-24	4.2290778160095215				TNNI2	1.7276865533617517e-48	3.719792127609253				SLC4A10	1.553087475276889e-15	2.8574233055114746	C18H4orf48	2.7810528132692435e-38	2.3218579292297363	CALM3	9.32879943232952e-05	2.3976917266845703	SRCIN1	0.000158975
PROS1	0.00192206	2.2546088695526123	CSRP2	8.792923618336033e-64	2.5331039428710938	HEY2	1.0309455582777576e-58	4.282995700836182	SLCO3A1	0.000202676	2.145287275314331	HTRA3	3.7964927239050973e-05	5.012998580932617				LOC105855056	0.00539271	1.6933907270431519							IGSF6	1.0322099048448288e-23	4.588405609130859				LOC105871038	5.2699051965477654e-48	3.759862184524536				GNG3	1.553087475276889e-15	2.778411388397217	MAP1A	4.2704775955689326e-38	2.3931081295013428	TTC3	9.589244089897538e-05	2.700254440307617	NCAM1	0.000158975
PLAC9	0.00232267	2.6029577255249023	GIMAP4	3.289247553589745e-63	3.2721264362335205	LOC105882347	5.8156944348459895e-58	1.852478265762329	HIC1	0.000305422	4.525827884674072	LGALS3BP	4.2175297599157044e-05	1.8095037937164307				RPS2	0.00593786	1.5661799907684326							PPDPF	1.0494818629239606e-23	2.106983184814453				MPEG1	6.766563172174038e-48	6.9702630043029785				AK1	1.6101828524701603e-15	2.376631498336792	CPLX1	1.4139354384419538e-37	3.6767213344573975	DLG4	9.589244089897538e-05	4.324804782867432	PAK3	0.000159084
CH25H	0.00238512	3.8281683921813965	RPS21	3.73112755430937e-63	0.9718426465988159	TGFB1I1	6.507460882411705e-58	4.235571384429932	ARHGAP10	0.000351424	3.1244242191314697	RRBP1	4.677436190495838e-05	2.1379356384277344				RPS26	0.00598824	1.4185233116149902							LOC105879083	2.3841004970488405e-23	8.068940162658691				CD53	7.808516353042655e-48	4.682923793792725				NCL	1.878133747573115e-15	1.6720651388168335	C17H16orf45	4.2891384601132544e-37	3.127779722213745	NEURL1	0.0001057	4.386977672576904	KIF21A	0.000159109
RPL6	0.00240537	1.180972933769226	SGMS1	8.78382812960783e-63	2.661639451980591	RPS15A	1.5543521456797602e-57	1.2941139936447144	APLP2	0.0003586	1.076063871383667	C2H1orf122	6.0226192558630346e-05	1.9668750762939453				LOC109731013	0.00964242	2.710946798324585							SNX10	2.5009945752124358e-23	3.1648001670837402				HMOX1	7.909490940789053e-48	2.863495111465454				SUB1	2.8825104013096376e-15	1.641221046447754	PGRMC1	4.547370211140694e-37	2.2572505474090576	NLGN2	0.0001057	4.191734790802002	CALM3	0.000160179
[truncated: 178 more rows]
[truncated: 2,167 more columns]

## Sheet: 3d DEG_tissue-compartment-wide
Brain_cortex__vein cell	Brain_cortex__vein cell	Brain_cortex__vein cell	Brain_cortex__capillary cell (FABP5- RBP7-)	Brain_cortex__capillary cell (FABP5- RBP7-)	Brain_cortex__capillary cell (FABP5- RBP7-)	Brain_cortex__vascular associated smooth muscle cell	Brain_cortex__vascular associated smooth muscle cell	Brain_cortex__vascular associated smooth muscle cell	Brain_cortex__pericyte	Brain_cortex__pericyte	Brain_cortex__pericyte	Brain_cortex__leptomeningeal cell	Brain_cortex__leptomeningeal cell	Brain_cortex__leptomeningeal cell	Brain_cortex__B cell	Brain_cortex__B cell	Brain_cortex__B cell	Brain_cortex__natural killer cell_T cell	Brain_cortex__natural killer cell_T cell	Brain_cortex__natural killer cell_T cell	Brain_cortex__erythroid lineage cell	Brain_cortex__erythroid lineage cell	Brain_cortex__erythroid lineage cell	Brain_cortex__erythroid lineage cell (PF)	Brain_cortex__erythroid lineage cell (PF)	Brain_cortex__erythroid lineage cell (PF)	Brain_cortex__neutrophil	Brain_cortex__neutrophil	Brain_cortex__neutrophil	Brain_cortex__neutrophil (PF)	Brain_cortex__neutrophil (PF)	Brain_cortex__neutrophil (PF)	Brain_cortex__macrophage (microglial cell)	Brain_cortex__macrophage (microglial cell)	Brain_cortex__macrophage (microglial cell)	Brain_cortex__GABAergic neuron (GRIK1+ MEIS2+ NECAB1-)	Brain_cortex__GABAergic neuron (GRIK1+ MEIS2+ NECAB1-)	Brain_cortex__GABAergic neuron (GRIK1+ MEIS2+ NECAB1-)	Brain_cortex__GABAergic neuron (GIRK1- MEIS2+ NECAB1+)	Brain_cortex__GABAergic neuron (GIRK1- MEIS2+ NECAB1+)	Brain_cortex__GABAergic neuron (GIRK1- MEIS2+ NECAB1+)	Brain_cortex__GABAergic neuron (GIRK1- MEIS2+ NECAB1-)	Brain_cortex__GABAergic neuron (GIRK1- MEIS2+ NECAB1-)	Brain_cortex__GABAergic neuron (GIRK1- MEIS2+ NECAB1-)	Brain_cortex__GABAergic neuron (PPP1R1B+)	Brain_cortex__GABAergic neuron (PPP1R1B+)	Brain_cortex__GABAergic neuron (PPP1R1B+)	Brain_cortex__neuron	Brain_cortex__neuron
[truncated: 301 more rows]
[truncated: 2,167 more columns]
