# Supplementary material for: A molecular cell atlas of mouse lemur, an emerging model primate
Source: Nature. 2025 Jul 30;644(8075):173–84. doi: 10.1038/s41586-025-09113-9 (PMC12328211; doi:10.1038/s41586-025-09113-9)
Supplement: Supplementary file 3 — Supplementary Tables 1–8. See Supplementary Information for Supplementary Table 9. [file 41586_2025_9113_MOESM3_ESM.zip › 2022-08-12359B-s3/2022-08-12359B-Table 4 Datasets and cell types analyzed across species.xlsx]

## Sheet: datasets
species	species (latin)	dataset	tissue	tissue group	individuals	# of high quality cells
Human	Homo sapiens	human_TabulaSapiens	Lung	Lung	P1, P2, P3	60993
Lemur	Microcebus murinus	lemur_TabulaMicrocebus	Lung	Lung	L1, L2, L3, L4	31527
Mouse	Mus musculus	mouse_TabulaMurisSenis	Lung	Lung	18-F-50, 18-F-51, 18-M-52, 18-M-53, 21-F-54, 21-F-55, 30-M-2, 30-M-3, 30-M-5, 30-M-4	18420
Macaque	Macaca fascicularis	Macaque_Atlas_Qu et al.	Lung	Lung	undesignated	9205
Human	Homo sapiens	human_TabulaSapiens	Abdominal muscle	Muscle	TSP2, TSP1	12376
Lemur	Microcebus murinus	lemur_TabulaMicrocebus	Limb muscle	Muscle	L2, L5	11911
Mouse	Mus musculus	mouse_TabulaMurisSenis	Limb muscle	Muscle	18-F-50, 18-F-51, 18-M-52, 18-M-53, 21-F-54, 21-F-55, 24-M-58, 24-M-59, 24-M-60, 24-M-61, 30-M-5, 30-M-4	18823
Human	Homo sapiens	human_TabulaSapiens	Liver	Liver	TSP14, TSP6	1537
Lemur	Microcebus murinus	lemur_TabulaMicrocebus	Liver	Liver	L2, L3, L4	485
Mouse	Mus musculus	mouse_TabulaMurisSenis	Liver	Liver	18-F-51, 21-F-54, 24-M-58, 24-M-59, 30-M-3, 30-M-5, 30-M-4	644
Human	Homo sapiens	human_TabulaSapiens	Spleen	Marrow & Spleen	TSP14, TSP2, TSP7	30256
Human	Homo sapiens	human_TabulaSapiens	Bone marrow	Marrow & Spleen	TSP11, TSP14, TSP2	9890
Lemur	Microcebus murinus	lemur_TabulaMicrocebus	Spleen	Marrow & Spleen	L2, L3, L4	8802
Lemur	Microcebus murinus	lemur_TabulaMicrocebus	Bone marrow	Marrow & Spleen	L2, L3, L4	29904
Mouse	Mus musculus	mouse_TabulaMurisSenis	Spleen	Marrow & Spleen	18-F-50, 18-F-51, 21-F-54, 21-F-55, 24-M-58, 24-M-59, 30-M-2, 30-M-3, 30-M-5, 30-M-4	24654
Mouse	Mus musculus	mouse_TabulaMurisSenis	Bone marrow	Marrow & Spleen	18-F-50, 18-F-51, 18-M-52, 18-M-53, 21-F-54, 21-F-55, 24-M-58, 24-M-59, 24-M-60, 24-M-61, 30-M-2, 30-M-3, 30-M-5	31904
Human	Homo sapiens	human&macaque_Shami	Testes	Testes	Human1, Human2, Human3, Human4	10115
Lemur	Microcebus murinus	lemur_TabulaMicrocebus	Testes	Testes	L4	5600
Mouse	Mus musculus	mouse_Ernst et al.	Testes	Testes	B6 do17815, B6 do17816	3174
Macaque	Macaca mulatta	human&macaque_Shami et al.	Testes	Testes	Monkey1, Monkey2, Monkey3, Monkey4, Monkey5	19476

## Sheet: cell types
			# of high quality cells				if compared
tissue group	compartment	cell type annotation (unified)	human	lemur	mouse	macaque	3 species	4 species
Lung	epithelial	ciliated cell	1409	33	16	72	TRUE	TRUE
Lung	epithelial	club cell	926	11	12	37	FALSE	FALSE
Lung	epithelial	tuft cell	0	13	0	0	FALSE	FALSE
Lung	epithelial	alveolar epithelial cell type 1	972	217	0	150	FALSE	FALSE
Lung	epithelial	alveolar epithelial cell type 2	4483	951	64	46	TRUE	TRUE
Lung	epithelial	uterine metastasis cell	0	70	0	0	FALSE	FALSE
Lung	epithelial	alveolar epithelial cell type 2_uterine metastasis cell	0	5	0	0	FALSE	FALSE
Lung	epithelial	basal cell	836	3	0	2	FALSE	FALSE
Lung	epithelial	basal cell (PF)	45	0	0	0	FALSE	FALSE
Lung	epithelial	goblet cell	159	0	0	0	FALSE	FALSE
Lung	epithelial	ionocyte	22	0	0	0	FALSE	FALSE
Lung	epithelial	mucous cell	491	0	0	0	FALSE	FALSE
Lung	epithelial	serous cell	24	0	0	0	FALSE	FALSE
Liver	epithelial	cholangiocyte	40	27	27	NA	TRUE	FALSE
Liver	epithelial	hepatocyte+	776	211	489	NA	TRUE	FALSE
Liver	epithelial	hepatocyte-	721	247	128	NA	TRUE	FALSE
Muscle	epithelial	unknown_epithelial_stromal (KRT5+)	0	0	5	NA	FALSE	FALSE
Lung	endothelial	artery cell	1484	143	69	48	TRUE	TRUE
Muscle	endothelial	artery cell	248	155	1046	NA	TRUE	FALSE
Lung	endothelial	vein cell	1155	135	273	24	TRUE	TRUE
Muscle	endothelial	vein cell	1186	141	766	NA	TRUE	FALSE
Lung	endothelial	capillary cell	7391	1697	1482	137	TRUE	TRUE
Muscle	endothelial	capillary cell	939	2351	2498	NA	TRUE	FALSE
Lung	endothelial	capillary cell (CXCL10+)	0	42	0	0	FALSE	FALSE
Muscle	endothelial	capillary cell (CXCL10+)	0	9	0	NA	FALSE	FALSE
Lung	endothelial	capillary aerocyte	4352	900	370	76	TRUE	TRUE
Lung	endothelial	capillary/aerocyte intermediate	1092	0	0	0	FALSE	FALSE
Lung	endothelial	endothelial cell	0	89	0	0	FALSE	FALSE
Muscle	endothelial	unknown_endothelial (COL13A1+)	0	0	49	NA	FALSE	FALSE
Lung	endothelial	bronchial vessel cell	690	0	0	0	FALSE	FALSE
Lung	endothelial	lymphatic cell	467	258	33	13	TRUE	FALSE
Muscle	endothelial	lymphatic cell	19	68	264	NA	TRUE	FALSE
Muscle	stromal	tendon cell	84	671	1924	NA	TRUE	FALSE
Muscle	stromal	tendon cell_chondrocyte (COL2A1+)	0	0	2	NA	FALSE	FALSE
Muscle	stromal	tendon cell_osteoblast (BGLAP+)	0	0	7	NA	FALSE	FALSE
Muscle	stromal	skeletal muscle satellite stem cell	2120	733	1170	NA	TRUE	FALSE
Muscle	stromal	skeletal muscle satellite stem cell (PF)	7	0	0	NA	FALSE	FALSE
Muscle	stromal	fast muscle cell	145	237	146	NA	TRUE	FALSE
Muscle	stromal	slow muscle cell	87	70	2	NA	FALSE	FALSE
Lung	stromal	vascular associated smooth muscle cell	469	29	0	0	FALSE	FALSE
Muscle	stromal	vascular associated smooth muscle cell	259	98	235	NA	TRUE	FALSE
Lung	stromal	airway associated smooth muscle cell	693	0	10	0	FALSE	FALSE
Muscle	stromal	fibroadipogenic progenitor cell	5912	4206	6441	NA	TRUE	FALSE
Muscle	stromal	fibroadipogenic progenitor cell_tendon cell (SFRP2+)	0	0	274	NA	FALSE	FALSE
Lung	stromal	fibroblast	5	32	8	0	FALSE	FALSE
Lung	stromal	adventitial fibroblast	474	390	79	25	TRUE	TRUE
Lung	stromal	alveolar fibroblast	1374	1007	328	8	TRUE	FALSE
Lung	stromal	myofibroblast	248	0	18	0	FALSE	FALSE
Lung	stromal	fibromyocyte	98	50	0	0	FALSE	FALSE
Lung	stromal	lipofibroblast	35	0	0	0	FALSE	FALSE
Lung	stromal	pericyte	1608	71	17	22	TRUE	TRUE
Muscle	stromal	pericyte	321	450	155	NA	TRUE	FALSE
Muscle	stromal	pericyte_vascular associated smooth muscle cell	0	0	184	NA	FALSE	FALSE
Muscle	stromal	adipocyte	0	18	0	NA	FALSE	FALSE
Lung	stromal	mesothelial cell	29	11	0	0	FALSE	FALSE
Muscle	stromal	reticular cell	0	18	0	NA	FALSE	FALSE
Muscle	stromal	unknown_stromal (ADGRL3+)	84	0	0	NA	FALSE	FALSE
Muscle	stromal	unknown_stromal (CLDN1- COL9A2+)	0	0	181	NA	FALSE	FALSE
Muscle	stromal	unknown_stromal (CLDN1+)	18	0	152	NA	FALSE	FALSE
Lung	lymphoid	B cell	250	241	1209	1183	TRUE	TRUE
Muscle	lymphoid	B cell	4	215	818	NA	FALSE	FALSE
Marrow & Spleen	lymphoid	B cell	7077	1722	16131	NA	TRUE	FALSE
Marrow & Spleen	lymphoid	B progenitor cell	0	0	115	NA	FALSE	FALSE
Marrow & Spleen	lymphoid	B progenitor cell (DNTT-)	0	0	609	NA	FALSE	FALSE
Marrow & Spleen	lymphoid	B progenitor cell (DNTT+)	0	0	194	NA	FALSE	FALSE
Muscle	lymphoid	B cell (PF)	0	12	6	NA	FALSE	FALSE
Marrow & Spleen	lymphoid	B cell (PF)	0	61	321	NA	FALSE	FALSE
Lung	lymphoid	plasma cell	181	143	44	11	TRUE	FALSE
Muscle	lymphoid	plasma cell	3	32	49	NA	FALSE	FALSE
Marrow & Spleen	lymphoid	plasma cell	1528	1406	1081	NA	TRUE	FALSE
Muscle	lymphoid	plasma cell (PF)	0	2	0	NA	FALSE	FALSE
Marrow & Spleen	lymphoid	plasma cell (PF)	1222	48	50	NA	TRUE	FALSE
Lung	lymphoid	innate lymphoid cell	0	74	0	0	FALSE	FALSE
Muscle	lymphoid	innate lymphoid cell	0	0	24	NA	FALSE	FALSE
Marrow & Spleen	lymphoid	innate lymphoid cell	101	0	20	NA	FALSE	FALSE
Muscle	lymphoid	unknown_lymphoid (FCER1G+)	0	0	5	NA	FALSE	FALSE
Lung	lymphoid	natural killer cell_T cell (PF)	101	696	82	69	TRUE	TRUE
Muscle	lymphoid	natural killer cell_T cell (PF)	0	13	11	NA	FALSE	FALSE
Marrow & Spleen	lymphoid	natural killer cell_T cell (PF)	157	172	91	NA	TRUE	FALSE
Lung	lymphoid	natural killer cell	4250	3155	497	645	TRUE	TRUE
Muscle	lymphoid	natural killer cell	44	0	14	NA	FALSE	FALSE
Marrow & Spleen	lymphoid	natural killer cell	2751	302	441	NA	TRUE	FALSE
Lung	lymphoid	natural killer T cell	335	519	393	935	TRUE	TRUE
Muscle	lymphoid	natural killer T cell	0	38	0	NA	FALSE	FALSE
Marrow & Spleen	lymphoid	natural killer T cell	1242	694	299	NA	TRUE	FALSE
Lung	lymphoid	natural killer cell_T cell	0	292	0	0	FALSE	FALSE
Marrow & Spleen	lymphoid	natural killer cell_T cell	0	73	0	NA	FALSE	FALSE
Lung	lymphoid	T cell (CD4+)	2707	1264	285	966	TRUE	TRUE
Muscle	lymphoid	T cell (CD4+)	51	1004	97	NA	TRUE	FALSE
Marrow & Spleen	lymphoid	T cell (CD4+)	4235	1383	1383	NA	TRUE	FALSE
Lung	lymphoid	T cell regulatory	0	0	103	0	FALSE	FALSE
Muscle	lymphoid	T cell regulatory (CD4+)	0	0	54	NA	FALSE	FALSE
Marrow & Spleen	lymphoid	T cell regulatory (CD4+)	303	0	559	NA	FALSE	FALSE
Lung	lymphoid	T cell (LY6G5B+)	0	0	160	0	FALSE	FALSE
Lung	lymphoid	T cell (CD8+)	2182	388	762	2883	TRUE	TRUE
Muscle	lymphoid	T cell (CD8+)	58	428	230	NA	TRUE	FALSE
Marrow & Spleen	lymphoid	T cell (CD8+)	5452	925	2420	NA	TRUE	FALSE
Lung	lymphoid	T cell (CD4+ CD8+)	0	1490	0	121	FALSE	FALSE
Marrow & Spleen	lymphoid	T cell (CD4- CD8-)	0	0	207	NA	FALSE	FALSE
Marrow & Spleen	lymphoid	T cell (CD4- CD8- RORC+)	0	0	20	NA	FALSE	FALSE
Marrow & Spleen	lymphoid	T cell (CD4+ CD8+ CCL5+)	0	378	0	NA	FALSE	FALSE
Muscle	lymphoid	T cell (CD4- CD8- TMEM176A+)	0	0	181	NA	FALSE	FALSE
Muscle	lymphoid	T cell (CD3D CXCR4)	0	13	0	NA	FALSE	FALSE
Muscle	lymphoid	T cell	0	16	0	NA	FALSE	FALSE
Lung	hematopoietic	hematopoietic precursor cell	0	12	0	0	FALSE	FALSE
Marrow & Spleen	hematopoietic	hematopoietic precursor cell	309	168	318	NA	TRUE	FALSE
Lung	myeloid	megakaryocyte progenitor cell	0	4	0	0	FALSE	FALSE
Marrow & Spleen	myeloid	megakaryocyte progenitor cell	100	43	21	NA	TRUE	FALSE
Lung	myeloid	platelet	11	3	0	0	FALSE	FALSE
Marrow & Spleen	myeloid	platelet	16	1	32	NA	FALSE	FALSE
Marrow & Spleen	myeloid	platelet (PF)	0	0	80	NA	FALSE	FALSE
Lung	myeloid	erythroid progenitor cell	0	8	0	0	FALSE	FALSE
Marrow & Spleen	myeloid	erythroid progenitor cell	348	938	23	NA	TRUE	FALSE
Lung	myeloid	erythroid lineage cell	0	14	0	6	FALSE	FALSE
Muscle	megakaryocyte-erythroid	erythroid lineage cell	8	10	13	NA	FALSE	FALSE
Marrow & Spleen	myeloid	erythroid lineage cell	336	1037	2658	NA	TRUE	FALSE
Lung	myeloid	erythroid lineage cell (PF)	0	7	0	0	FALSE	FALSE
Marrow & Spleen	myeloid	erythroid lineage cell (PF)	371	3749	4821	NA	TRUE	FALSE
Lung	myeloid	neutrophil	0	6967	464	132	FALSE	FALSE
Muscle	myeloid	neutrophil	0	126	106	NA	FALSE	FALSE
Marrow & Spleen	myeloid	neutrophil	7026	16393	11142	NA	TRUE	FALSE
Lung	myeloid	neutrophil (PF)	0	262	0	0	FALSE	FALSE
Muscle	myeloid	neutrophil (PF)	0	0	27	NA	FALSE	FALSE
Marrow & Spleen	myeloid	neutrophil (PF)	607	6258	6284	NA	TRUE	FALSE
Marrow & Spleen	myeloid	neutrophil_monocyte (PF)	144	2	5	NA	FALSE	FALSE
Lung	myeloid	basophil	1901	4	105	18	FALSE	FALSE
Muscle	myeloid	basophil	14	121	6	NA	FALSE	FALSE
Marrow & Spleen	myeloid	basophil	42	21	216	NA	TRUE	FALSE
Marrow & Spleen	myeloid	basophil (PF)	0	0	103	NA	FALSE	FALSE
Lung	myeloid	eosinophil	0	14	0	0	FALSE	FALSE
Marrow & Spleen	myeloid	eosinophil	9	3	16	NA	FALSE	FALSE
Lung	myeloid	granulocyte monocyte progenitor cell	0	13	0	0	FALSE	FALSE
Marrow & Spleen	myeloid	granulocyte monocyte progenitor cell	77	96	544	NA	TRUE	FALSE
Lung	myeloid	monocyte (PF)	0	78	2486	0	FALSE	FALSE
Marrow & Spleen	myeloid	monocyte (PF)	112	488	2722	NA	TRUE	FALSE
Lung	myeloid	monocyte	2012	2696	7102	715	TRUE	TRUE
Muscle	myeloid	monocyte	100	0	304	NA	FALSE	FALSE
Marrow & Spleen	myeloid	monocyte	5038	1337	1995	NA	TRUE	FALSE
Muscle	myeloid	neutrophil_monocyte	0	0	14	NA	FALSE	FALSE
Muscle	myeloid	macrophage	657	656	792	NA	TRUE	FALSE
Marrow & Spleen	myeloid	macrophage	1287	657	431	NA	TRUE	FALSE
Marrow & Spleen	myeloid	macrophage (PF)	15	0	0	NA	FALSE	FALSE
Lung	myeloid	alveolar macrophage	14734	3750	560	442	TRUE	TRUE
Lung	myeloid	alveolar macrophage (PF)	226	913	21	0	TRUE	FALSE
Lung	myeloid	interstitial macrophage	0	1885	1135	55	FALSE	FALSE
Lung	myeloid	conventional dendritic cell	366	320	160	69	TRUE	TRUE
Muscle	myeloid	conventional dendritic cell	8	0	107	NA	FALSE	FALSE
Marrow & Spleen	myeloid	conventional dendritic cell	162	181	403	NA	TRUE	FALSE
Muscle	myeloid	mature conventional dendritic cell	0	0	26	NA	FALSE	FALSE
Marrow & Spleen	myeloid	mature conventional dendritic cell	5	15	105	NA	FALSE	FALSE
Lung	myeloid	mature dendritic cell	0	75	14	0	FALSE	FALSE
Muscle	myeloid	conventional dendritic cell (PF)	0	0	15	NA	FALSE	FALSE
Marrow & Spleen	myeloid	conventional dendritic cell (PF)	0	0	35	NA	FALSE	FALSE
Lung	myeloid	plasmacytoid dendritic cell	116	65	39	46	TRUE	TRUE
Muscle	myeloid	plasmacytoid dendritic cell	0	0	10	NA	FALSE	FALSE
Marrow & Spleen	myeloid	plasmacytoid dendritic cell	27	92	528	NA	TRUE	FALSE
Marrow & Spleen	myeloid	plasmacytoid dendritic cell (PF)	4	8	113	NA	FALSE	FALSE
Lung	myeloid	dendritic cell (EREG+)	142	0	0	0	FALSE	FALSE
Lung	myeloid	dendritic cell (IGSF21+)	278	0	0	0	FALSE	FALSE
Lung	myeloid	dendritic cell (TREM2+)	159	0	0	0	FALSE	FALSE
Lung	myeloid	dendritic cell (PF)	0	0	20	0	FALSE	FALSE
Muscle	myeloid	unknown_myeloid (CD209A+)	0	0	227	NA	FALSE	FALSE
Muscle	myeloid	unknown_myeloid (PF CD209A+)	0	0	16	NA	FALSE	FALSE
Lung	neural	neuroendocrine cell	11	0	0	0	FALSE	FALSE
Lung	neural	myelinating Schwann cell	0	2	0	0	FALSE	FALSE
Muscle	neural	myelinating Schwann cell	0	0	28	NA	FALSE	FALSE
Lung	neural	non-myelinating Schwann cell	0	16	0	0	FALSE	FALSE
Muscle	neural	terminal Schwann cell	0	0	90	NA	FALSE	FALSE
Muscle	neural	Schwann cell (NGFR+)	0	0	52	NA	FALSE	FALSE
Testes	germ	spermatogonium	2167	59	40	1156	TRUE	TRUE
Testes	germ	spermatocyte	2247	2818	671	3731	TRUE	TRUE
Testes	germ	spermatid	5701	2723	2463	14589	TRUE	TRUE
