# Supplementary material for: A molecular cell atlas of mouse lemur, an emerging model primate
Source: Nature. 2025 Jul 30;644(8075):173–84. doi: 10.1038/s41586-025-09113-9 (PMC12328211; doi:10.1038/s41586-025-09113-9)
Supplement: Supplementary file 3 — Supplementary Tables 1–8. See Supplementary Information for Supplementary Table 9. [file 41586_2025_9113_MOESM3_ESM.zip › 2022-08-12359B-s3/2022-08-12359B-Table 5 One-to-one orthologs.xlsx]

## Sheet: Sheet1
GeneType	GeneDescription	Human_NCBI_GeneID	Human_NCBI_GeneName	Human_Ensembl_GeneID	Human_Ensembl_GeneName	Lemur_NCBI_GeneID	Lemur_NCBI_GeneName	Lemur_Ensembl_GeneID	Lemur_Ensembl_GeneName	Lemur_NCBI_HomologyType	Lemur_Ensembl_HomologyType	Mouse_NCBI_GeneID	Mouse_NCBI_GeneName	Mouse_Ensembl_GeneID	Mouse_Ensembl_GeneName	Mouse_NCBI_HomologyType	Mouse_Ensembl_HomologyType	RhesusMacaque_Ensembl_GeneID	RhesusMacaque_Ensembl_GeneName	RhesusMacaque_Ensembl_HomologyType	CrabEatingMacaque_Ensembl_GeneID	CrabEatingMacaque_Ensembl_GeneName	CrabEatingMacaque_Ensembl_HomologyType	isManualCuration
protein-coding	phosphodiesterase 6D	5147	PDE6D	ENSG00000156973	PDE6D	105854774	PDE6D	ENSMICG00000032098	PDE6D	ortholog	ortholog_one2one	18582	Pde6d	ENSMUSG00000026239	Pde6d	ortholog	ortholog_one2one	ENSMMUG00000064885	PDE6D	ortholog_one2one	ENSMFAG00000036966	PDE6D	ortholog_one2one	FALSE
protein-coding	nudix hydrolase 12	83594	NUDT12	ENSG00000112874	NUDT12	105854783	NUDT12	ENSMICG00000036782	NUDT12	ortholog	ortholog_one2one	67993	Nudt12	ENSMUSG00000024228	Nudt12	ortholog	ortholog_one2one	ENSMMUG00000017250	NUDT12	ortholog_one2one	ENSMFAG00000034456	NUDT12	ortholog_one2one	FALSE
protein-coding	peptidase inhibitor 15	51050	PI15	ENSG00000137558	PI15	105854790	PI15	ENSMICG00000003386	PI15	ortholog	ortholog_one2one	94227	Pi15	ENSMUSG00000067780	Pi15	ortholog	ortholog_one2one	ENSMMUG00000049279	PI15	ortholog_one2one	ENSMFAG00000031904	PI15	ortholog_one2one	FALSE
protein-coding	ganglioside induced differentiation associated protein 1	54332	GDAP1	ENSG00000104381	GDAP1	105854791	GDAP1	ENSMICG00000026766	GDAP1	ortholog	ortholog_one2one	14545	Gdap1	ENSMUSG00000025777	Gdap1	ortholog	ortholog_one2one	ENSMMUG00000022326	GDAP1	ortholog_one2one	ENSMFAG00000052390	GDAP1	ortholog_one2one	FALSE
protein-coding	junctophilin 1	56704	JPH1	ENSG00000104369	JPH1	105854792	JPH1	ENSMICG00000000667	JPH1	ortholog	ortholog_one2one	57339	Jph1	ENSMUSG00000042686	Jph1	ortholog	ortholog_one2one	ENSMMUG00000050527	JPH1	ortholog_one2one	ENSMFAG00000000513	JPH1	ortholog_one2one	FALSE
protein-coding	lymphocyte antigen 96	23643	LY96	ENSG00000154589	LY96	105854793	LY96	ENSMICG00000028451	LY96	ortholog	ortholog_one2one	17087	Ly96	ENSMUSG00000025779	Ly96	ortholog	ortholog_one2one	ENSMMUG00000003018	LY96	ortholog_one2one	ENSMFAG00000002255	LY96	ortholog_one2one	FALSE
protein-coding	transmembrane protein 70	54968	TMEM70	ENSG00000175606	TMEM70	105854797	TMEM70	ENSMICG00000027905	TMEM70	ortholog	ortholog_one2one	70397	Tmem70	ENSMUSG00000025940	Tmem70	ortholog	ortholog_one2one	ENSMMUG00000050147	TMEM70	ortholog_one2one	ENSMFAG00000062169	TMEM70	ortholog_one2one	FALSE
protein-coding	transmembrane protein 98	26022	TMEM98	ENSG00000006042	TMEM98	105854798	TMEM98	ENSMICG00000011888	TMEM98	ortholog	ortholog_one2one	103743	Tmem98	ENSMUSG00000035413	Tmem98	ortholog	ortholog_one2one	ENSMMUG00000022356	TMEM98	ortholog_one2one	ENSMFAG00000000693	TMEM98	ortholog_one2one	FALSE
protein-coding	xenotropic and polytropic retrovirus receptor 1	9213	XPR1	ENSG00000143324	XPR1	105854802	XPR1	ENSMICG00000017557	XPR1	ortholog	ortholog_one2one	19775	Xpr1	ENSMUSG00000026469	Xpr1	ortholog	ortholog_one2one	ENSMMUG00000012848	XPR1	ortholog_one2one	ENSMFAG00000036802	XPR1	ortholog_one2one	FALSE
protein-coding	staufen double-stranded RNA binding protein 2	27067	STAU2	ENSG00000040341	STAU2	105854804	STAU2	ENSMICG00000002886	STAU2	ortholog	ortholog_one2one	29819	Stau2	ENSMUSG00000025920	Stau2	ortholog	ortholog_one2one	ENSMMUG00000021588	STAU2	ortholog_one2one	ENSMFAG00000044834	STAU2	ortholog_one2one	FALSE
protein-coding	leucine rich repeat transmembrane neuronal 4	80059	LRRTM4	ENSG00000176204	LRRTM4	105854812	LRRTM4	ENSMICG00000010898	LRRTM4	ortholog	ortholog_one2one	243499	Lrrtm4	ENSMUSG00000052581	Lrrtm4	ortholog	ortholog_one2one	ENSMMUG00000000181	LRRTM4	ortholog_one2one	ENSMFAG00000001899	LRRTM4	ortholog_one2one	FALSE
protein-coding	protein tyrosine phosphatase non-receptor type 9	5780	PTPN9	ENSG00000169410	PTPN9	105854816	PTPN9	ENSMICG00000016181	PTPN9	ortholog	ortholog_one2one	56294	Ptpn9	ENSMUSG00000032290	Ptpn9	ortholog	ortholog_one2one	ENSMMUG00000003783	PTPN9	ortholog_one2one	ENSMFAG00000040965	PTPN9	ortholog_one2one	FALSE
protein-coding	lectin, mannose binding 1 like	79748	LMAN1L	ENSG00000140506	LMAN1L	105854819	LMAN1L			ortholog	no_ortholog	235416	Lman1l	ENSMUSG00000056271	Lman1l	ortholog	no_ortholog	ENSMMUG00000012970	LMAN1L	ortholog_one2one			no_ortholog	FALSE
protein-coding	syntaxin 6	10228	STX6	ENSG00000135823	STX6	105854820	STX6	ENSMICG00000017559	STX6	ortholog	ortholog_one2one	58244	Stx6	ENSMUSG00000026470	Stx6	ortholog	ortholog_one2one	ENSMMUG00000020021	STX6	ortholog_one2one	ENSMFAG00000032791	STX6	ortholog_one2one	FALSE
protein-coding	cytochrome P450 family 1 subfamily A member 2	1544	CYP1A2	ENSG00000140505	CYP1A2	105854822	CYP1A2	ENSMICG00000009689	CYP1A2	no_ortholog	ortholog_one2one	13077	Cyp1a2	ENSMUSG00000032310	Cyp1a2	no_ortholog	ortholog_one2one	ENSMMUG00000021832	CYP1A2	ortholog_one2one	ENSMFAG00000001260	CYP1A2	ortholog_one2one	FALSE
protein-coding	high mobility group 20A	10363	HMG20A	ENSG00000140382	HMG20A	105854824	HMG20A	ENSMICG00000011025	HMG20A	ortholog	ortholog_one2one	66867	Hmg20a	ENSMUSG00000032329	Hmg20a	ortholog	ortholog_one2one	ENSMMUG00000007430	HMG20A	ortholog_one2one	ENSMFAG00000037384	HMG20A	ortholog_one2one	FALSE
protein-coding	leucine rich repeat and Ig domain containing 1	84894	LINGO1	ENSG00000169783	LINGO1	105854826	LINGO1	ENSMICG00000007331	LINGO1	ortholog	ortholog_one2one	235402	Lingo1	ENSMUSG00000049556	Lingo1	ortholog	ortholog_one2one	ENSMMUG00000001782	LINGO1	ortholog_one2one	ENSMFAG00000010325	LINGO1	ortholog_one2one	FALSE
protein-coding	outer dense fiber of sperm tails 3 like 1	161753	ODF3L1	ENSG00000182950	ODF3L1	105854830	ODF3L1	ENSMICG00000042312	ODF3L1	ortholog	ortholog_one2one	382075	Odf3l1	ENSMUSG00000045620	Odf3l1	ortholog	ortholog_one2one	ENSMMUG00000061431	ODF3L1	ortholog_one2one	ENSMFAG00000047812	ODF3L1	ortholog_one2one	FALSE
protein-coding	chondroitin sulfate proteoglycan 4	1464	CSPG4	ENSG00000173546	CSPG4	105854831	CSPG4	ENSMICG00000007644	CSPG4	ortholog	ortholog_one2one	121021	Cspg4	ENSMUSG00000032911	Cspg4	ortholog	ortholog_one2one	ENSMMUG00000016104	CSPG4	ortholog_one2one	ENSMFAG00000031446	CSPG4	ortholog_one2one	FALSE
protein-coding	SIN3 transcription regulator family member A	25942	SIN3A	ENSG00000169375	SIN3A	105854832	SIN3A	ENSMICG00000016172	SIN3A	ortholog	ortholog_one2one	20466	Sin3a	ENSMUSG00000042557	Sin3a	ortholog	ortholog_one2one	ENSMMUG00000009281	SIN3A	ortholog_one2one	ENSMFAG00000041042	SIN3A	ortholog_one2one	FALSE
protein-coding	major histocompatibility complex class I-related gene protein	3140	MR1	ENSG00000153029	MR1	105854833	LOC105854833	ENSMICG00000035140	MR1	ortholog	ortholog_one2one	15064	Mr1	ENSMUSG00000026471	Mr1	ortholog	ortholog_one2one	ENSMMUG00000020023	MR1	ortholog_one2one	ENSMFAG00000036719	MR1	ortholog_one2one	FALSE
protein-coding	mannosidase alpha class 2C member 1	4123	MAN2C1	ENSG00000140400	MAN2C1	105854834	MAN2C1	ENSMICG00000016151	MAN2C1	ortholog	ortholog_one2one	73744	Man2c1	ENSMUSG00000032295	Man2c1	ortholog	ortholog_one2one	ENSMMUG00000009279	MAN2C1	ortholog_one2one	ENSMFAG00000000969	MAN2C1	ortholog_one2one	FALSE
protein-coding	sorting nexin 33	257364	SNX33	ENSG00000173548	SNX33	105854835	SNX33	ENSMICG00000007640	SNX33	ortholog	ortholog_one2one	235406	Snx33	ENSMUSG00000032733	Snx33	ortholog	ortholog_one2one	ENSMMUG00000016106	SNX33	ortholog_one2one	ENSMFAG00000002189	SNX33	ortholog_one2one	FALSE
protein-coding	snurportin 1	10073	SNUPN	ENSG00000169371	SNUPN	105854836	SNUPN	ENSMICG00000016438	SNUPN	ortholog	ortholog_one2one	66069	Snupn	ENSMUSG00000055334	Snupn	ortholog	ortholog_one2one	ENSMMUG00000004784	SNUPN	ortholog_one2one	ENSMFAG00000003706	SNUPN	ortholog_one2one	FALSE
protein-coding	nei like DNA glycosylase 1	79661	NEIL1	ENSG00000140398	NEIL1	105854841	NEIL1	ENSMICG00000016138	NEIL1	ortholog	ortholog_one2one	72774	Neil1	ENSMUSG00000032298	Neil1	ortholog	ortholog_one2one	ENSMMUG00000013079	NEIL1	ortholog_one2one	ENSMFAG00000046009	NEIL1	ortholog_one2one	FALSE
protein-coding	immediate early response 5	51278	IER5	ENSG00000162783	IER5	105854842	IER5			ortholog	no_ortholog	15939	Ier5	ENSMUSG00000056708	Ier5	ortholog	no_ortholog	ENSMMUG00000031286	IER5	ortholog_one2one			no_ortholog	FALSE
protein-coding	COMM domain containing 4	54939	COMMD4	ENSG00000140365	COMMD4	105854843	COMMD4	ENSMICG00000001116	COMMD4	ortholog	ortholog_one2one	66199	Commd4	ENSMUSG00000032299	Commd4	ortholog	ortholog_one2one	ENSMMUG00000047011	COMMD4	ortholog_one2one	ENSMFAG00000032886	COMMD4	ortholog_one2one	FALSE
protein-coding	chromosome 3 C15orf39 homolog	56905	C15orf39	ENSG00000167173	C15orf39	105854844	C3H15orf39	ENSMICG00000002853	C15orf39	ortholog	ortholog_one2one	74211	1700017B05Rik	ENSMUSG00000032300	1700017B05Rik	ortholog	ortholog_one2one	ENSMMUG00000008529	C7H15orf39	ortholog_one2one	ENSMFAG00000043358	C15orf39	ortholog_one2one	FALSE
protein-coding	calcium voltage-gated channel subunit alpha1 E	777	CACNA1E	ENSG00000198216	CACNA1E	105854850	CACNA1E	ENSMICG00000008818	CACNA1E	ortholog	ortholog_one2one	12290	Cacna1e	ENSMUSG00000004110	Cacna1e	ortholog	ortholog_one2one	ENSMMUG00000014498	CACNA1E	ortholog_one2one	ENSMFAG00000039476	CACNA1E	ortholog_one2one	FALSE
protein-coding	secretory carrier membrane protein 5	192683	SCAMP5	ENSG00000198794	SCAMP5	105854852	SCAMP5	ENSMICG00000010955	SCAMP5	ortholog	ortholog_one2one	56807	Scamp5	ENSMUSG00000040722	Scamp5	ortholog	ortholog_one2one	ENSMMUG00000018800	SCAMP5	ortholog_one2one	ENSMFAG00000000526		ortholog_one2one	FALSE
protein-coding	phosphopantothenoylcysteine decarboxylase	60490	PPCDC	ENSG00000138621	PPCDC	105854853	PPCDC	ENSMICG00000010961	PPCDC	ortholog	ortholog_one2one	66812	Ppcdc	ENSMUSG00000063849	Ppcdc	ortholog	ortholog_one2one			no_ortholog			no_ortholog	FALSE
protein-coding	ribonuclease P and MRP subunit p25	54913	RPP25	ENSG00000178718	RPP25	105854854	RPP25			ortholog	no_ortholog	102614	Rpp25	ENSMUSG00000062309	Rpp25	ortholog	no_ortholog			no_ortholog			no_ortholog	FALSE
protein-coding	cytochrome c oxidase subunit 5A, mitochondrial	9377	COX5A	ENSG00000178741	COX5A	105854855	LOC105854855	ENSMICG00000031164		ortholog	ortholog_one2many	12858	Cox5a	ENSMUSG00000000088	Cox5a	ortholog	ortholog_one2one	ENSMMUG00000011677	COX5A	ortholog_one2one	ENSMFAG00000029870	COX5A	ortholog_one2one	FALSE
protein-coding	mannose phosphate isomerase	4351	MPI	ENSG00000178802	MPI	105854859	MPI	ENSMICG00000009729	MPI	ortholog	ortholog_one2one	110119	Mpi	ENSMUSG00000032306	Mpi	ortholog	ortholog_one2one	ENSMMUG00000005227	MPI	ortholog_one2one			no_ortholog	FALSE
protein-coding	secretory carrier membrane protein 2	10066	SCAMP2	ENSG00000140497	SCAMP2	105854860	SCAMP2	ENSMICG00000009722	SCAMP2	ortholog	ortholog_one2one	24044	Scamp2	ENSMUSG00000040188	Scamp2	ortholog	ortholog_one2one	ENSMMUG00000012974	SCAMP2	ortholog_one2one			no_ortholog	FALSE
protein-coding	C-terminal Src kinase	1445	CSK	ENSG00000103653	CSK	105854863	CSK	ENSMICG00000035070	CSK	ortholog	ortholog_one2one	12988	Csk	ENSMUSG00000032312	Csk	ortholog	ortholog_one2one	ENSMMUG00000015267	CSK	ortholog_one2one			no_ortholog	FALSE
protein-coding	cytochrome P450 family 1 subfamily A member 1	1543	CYP1A1	ENSG00000140465	CYP1A1	105854864	CYP1A1	ENSMICG00000009669	CYP1A1	ortholog	ortholog_one2one	13076	Cyp1a1	ENSMUSG00000032315	Cyp1a1	ortholog	ortholog_one2one	ENSMMUG00000022481	CYP1A1	ortholog_one2one	ENSMFAG00000035791	CYP1A1	ortholog_one2one	FALSE
protein-coding	CDC like kinase 3	1198	CLK3	ENSG00000179335	CLK3	105854865	CLK3	ENSMICG00000009550	CLK3	ortholog	ortholog_one2one	102414	Clk3	ENSMUSG00000032316	Clk3	ortholog	ortholog_one2one	ENSMMUG00000011069	CLK3	ortholog_one2one	ENSMFAG00000045503	CLK3	ortholog_one2one	FALSE
protein-coding	AT-rich interaction domain 3B	10620	ARID3B	ENSG00000179361	ARID3B	105854866	ARID3B	ENSMICG00000009542	ARID3B	ortholog	ortholog_one2one	56380	Arid3b	ENSMUSG00000004661	Arid3b	ortholog	ortholog_one2one	ENSMMUG00000001568	ARID3B	ortholog_one2one	ENSMFAG00000033841	ARID3B	ortholog_one2one	FALSE
protein-coding	enhancer of mRNA decapping 3	80153	EDC3	ENSG00000179151	EDC3	105854867	EDC3	ENSMICG00000043190	EDC3	ortholog	ortholog_one2one	353190	Edc3	ENSMUSG00000038957	Edc3	ortholog	ortholog_one2one	ENSMMUG00000011071	EDC3	ortholog_one2one	ENSMFAG00000043074	EDC3	ortholog_one2one	FALSE
protein-coding	multiple EGF like domains 10	84466	MEGF10	ENSG00000145794	MEGF10	105854878	MEGF10	ENSMICG00000046751	MEGF10	ortholog	ortholog_one2one	70417	Megf10	ENSMUSG00000024593	Megf10	ortholog	ortholog_one2one	ENSMMUG00000018827	MEGF10	ortholog_one2one	ENSMFAG00000042999	MEGF10	ortholog_one2one	FALSE
protein-coding	lamin B1	4001	LMNB1	ENSG00000113368	LMNB1	105854879	LMNB1	ENSMICG00000032820	LMNB1	ortholog	ortholog_one2one	16906	Lmnb1	ENSMUSG00000024590	Lmnb1	ortholog	ortholog_one2one	ENSMMUG00000000823	LMNB1	ortholog_one2one	ENSMFAG00000033746	LMNB1	ortholog_one2one	FALSE
protein-coding	chromosome 12 C5orf63 homolog	401207	C5orf63	ENSG00000164241	C5orf63	105854882	C12H5orf63	ENSMICG00000032659		ortholog	ortholog_one2one	77422	C330018D20Rik	ENSMUSG00000024592	C330018D20Rik	ortholog	ortholog_one2one	ENSMMUG00000037806	C5orf63	ortholog_one2one	ENSMFAG00000009790		ortholog_one2one	FALSE
protein-coding	phosphorylated adaptor for RNA export	51808	PHAX	ENSG00000164902	PHAX	105854884	PHAX	ENSMICG00000029947	PHAX	ortholog	ortholog_one2one	56698	Phax	ENSMUSG00000008301	Phax	ortholog	ortholog_one2one	ENSMMUG00000016683	PHAX	ortholog_one2one	ENSMFAG00000049514	PHAX	ortholog_one2one	FALSE
protein-coding	aldehyde dehydrogenase 7 family member A1	501	ALDH7A1	ENSG00000164904	ALDH7A1	105854886	ALDH7A1	ENSMICG00000007316	ALDH7A1	ortholog	ortholog_one2one	110695	Aldh7a1	ENSMUSG00000053644	Aldh7a1	ortholog	ortholog_one2one	ENSMMUG00000016682	ALDH7A1	ortholog_one2one			ortholog_one2many	FALSE
protein-coding	coiled-coil domain containing 179	100500938	CCDC179	ENSG00000255359	CCDC179	105854898	CCDC179	ENSMICG00000030596	CCDC179	ortholog	ortholog_one2one	100503036	1700015G11Rik	ENSMUSG00000094445	1700015G11Rik	ortholog	ortholog_one2one	ENSMMUG00000048281	CCDC179	ortholog_one2one			no_ortholog	FALSE
protein-coding	solute carrier family 6 member 5	9152	SLC6A5	ENSG00000165970	SLC6A5	105854905	SLC6A5	ENSMICG00000017129	SLC6A5	ortholog	ortholog_one2one	104245	Slc6a5	ENSMUSG00000039728	Slc6a5	ortholog	ortholog_one2one	ENSMMUG00000009053	SLC6A5	ortholog_one2one	ENSMFAG00000040202	SLC6A5	ortholog_one2one	FALSE
protein-coding	neural EGFL like 1	4745	NELL1	ENSG00000165973	NELL1	105854906	NELL1	ENSMICG00000017138	NELL1	ortholog	ortholog_one2one	338352	Nell1	ENSMUSG00000055409	Nell1	ortholog	ortholog_one2one	ENSMMUG00000009055	NELL1	ortholog_one2one	ENSMFAG00000035840	NELL1	ortholog_one2one	FALSE
protein-coding	anoctamin 5	203859	ANO5	ENSG00000171714	ANO5	105854909	ANO5	ENSMICG00000004327	ANO5	ortholog	ortholog_one2one	233246	Ano5	ENSMUSG00000055489	Ano5	ortholog	ortholog_one2one	ENSMMUG00000006183	ANO5	ortholog_one2one	ENSMFAG00000001354	ANO5	ortholog_one2one	FALSE
protein-coding	myosin ID	4642	MYO1D	ENSG00000176658	MYO1D	105854911	MYO1D	ENSMICG00000011863	MYO1D	ortholog	ortholog_one2one	338367	Myo1d	ENSMUSG00000035441	Myo1d	ortholog	ortholog_one2one	ENSMMUG00000014689	MYO1D	ortholog_one2one	ENSMFAG00000033021	MYO1D	ortholog_one2one	FALSE
protein-coding	solute carrier family 17 member 6	57084	SLC17A6	ENSG00000091664	SLC17A6	105854913	SLC17A6	ENSMICG00000038594	SLC17A6	ortholog	ortholog_one2one	140919	Slc17a6	ENSMUSG00000030500	Slc17a6	ortholog	ortholog_one2one	ENSMMUG00000020368	SLC17A6	ortholog_one2one	ENSMFAG00000040379	SLC17A6	ortholog_one2one	FALSE
protein-coding	FA complementation group F	2188	FANCF	ENSG00000183161	FANCF	105854914	FANCF	ENSMICG00000014074	FANCF	ortholog	ortholog_one2one	100040608	Fancf	ENSMUSG00000092118	Fancf	ortholog	ortholog_one2one	ENSMMUG00000020817	FANCF	ortholog_one2one	ENSMFAG00000055596	FANCF	ortholog_one2one	FALSE
protein-coding	growth arrest specific 2	2620	GAS2	ENSG00000148935	GAS2	105854915	GAS2	ENSMICG00000031234	GAS2	ortholog	ortholog_one2one	14453	Gas2	ENSMUSG00000030498	Gas2	ortholog	ortholog_one2one	ENSMMUG00000020818	GAS2	ortholog_one2one	ENSMFAG00000039283	GAS2	ortholog_one2one	FALSE
protein-coding	small VCP interacting protein	258010	SVIP	ENSG00000198168	SVIP	105854916	SVIP	ENSMICG00000036788	SVIP	ortholog	ortholog_one2one	75744	Svip	ENSMUSG00000074093	Svip	ortholog	ortholog_one2one	ENSMMUG00000020820	SVIP	ortholog_one2one	ENSMFAG00000058984	SVIP	ortholog_one2one	FALSE
protein-coding	HHIP like 2	79802	HHIPL2	ENSG00000143512	HHIPL2	105854921	HHIPL2			ortholog	no_ortholog	78772	Hhipl2	ENSMUSG00000053461	Hhipl2	ortholog	no_ortholog	ENSMMUG00000007893	HHIPL2	ortholog_one2one	ENSMFAG00000036732	HHIPL2	ortholog_one2one	FALSE
protein-coding	dispatched RND transporter family member 1	84976	DISP1	ENSG00000154309	DISP1	105854924	DISP1	ENSMICG00000033846	DISP1	ortholog	ortholog_one2one	68897	Disp1	ENSMUSG00000030768	Disp1	ortholog	ortholog_one2one	ENSMMUG00000005873	DISP1	ortholog_one2one	ENSMFAG00000033892	DISP1	ortholog_one2one	FALSE
protein-coding	BRO1 domain and CAAX motif containing	148362	BROX	ENSG00000162819	BROX	105854925	BROX	ENSMICG00000017180	BROX	ortholog	ortholog_one2one	71678	Brox	ENSMUSG00000046836	Brox	ortholog	ortholog_one2one	ENSMMUG00000015026	BROX	ortholog_one2one	ENSMFAG00000000410	BROX	ortholog_one2one	FALSE
protein-coding	axin interactor, dorsalization associated	64853	AIDA	ENSG00000186063	AIDA	105854926	AIDA	ENSMICG00000017177	AIDA	ortholog	ortholog_one2one	108909	Aida	ENSMUSG00000042901	Aida	ortholog	ortholog_one2one	ENSMMUG00000015025	AIDA	ortholog_one2one			ortholog_one2many	FALSE
protein-coding	MIA SH3 domain ER export factor 3	375056	MIA3	ENSG00000154305	MIA3	105854927	MIA3	ENSMICG00000017165	MIA3	ortholog	ortholog_one2one	338366	Mia3	ENSMUSG00000056050	Mia3	ortholog	ortholog_one2one	ENSMMUG00000001021	MIA3	ortholog_one2one	ENSMFAG00000002094	MIA3	ortholog_one2one	FALSE
protein-coding	zinc finger protein 648	127665	ZNF648	ENSG00000179930	ZNF648	105854928	ZNF648			ortholog	no_ortholog	100503355	Zfp648	ENSMUSG00000066797	Zfp648	ortholog	no_ortholog	ENSMMUG00000059328	ZNF648	ortholog_one2one	ENSMFAG00000057266	ZNF648	ortholog_one2one	FALSE
protein-coding	TATA-box binding protein associated factor, RNA polymerase I subunit A	9015	TAF1A	ENSG00000143498	TAF1A	105854929	TAF1A	ENSMICG00000032953	TAF1A	ortholog	ortholog_one2one	21339	Taf1a	ENSMUSG00000072258	Taf1a	ortholog	ortholog_one2one	ENSMMUG00000007896	TAF1A	ortholog_one2one	ENSMFAG00000039364	TAF1A	ortholog_one2one	FALSE
protein-coding	dual specificity phosphatase 10	11221	DUSP10	ENSG00000143507	DUSP10	105854933	DUSP10	ENSMICG00000037572	DUSP10	ortholog	ortholog_one2one	63953	Dusp10	ENSMUSG00000039384	Dusp10	ortholog	ortholog_one2one	ENSMMUG00000004379	DUSP10	ortholog_one2one	ENSMFAG00000035766	DUSP10	ortholog_one2one	FALSE
protein-coding	H2.0 like homeobox	3142	HLX	ENSG00000136630	HLX	105854935	HLX	ENSMICG00000028264	HLX	ortholog	ortholog_one2one	15284	Hlx	ENSMUSG00000039377	Hlx	ortholog	ortholog_one2one	ENSMMUG00000062202	HLX	ortholog_one2one	ENSMFAG00000002500	HLX	ortholog_one2one	FALSE
protein-coding	glutamate-ammonia ligase	2752	GLUL	ENSG00000135821	GLUL	105854947	GLUL	ENSMICG00000046030	GLUL	ortholog	ortholog_one2one	14645	Glul	ENSMUSG00000026473	Glul	ortholog	ortholog_one2one	ENSMMUG00000022884	GLUL	ortholog_one2one	ENSMFAG00000040506	GLUL	ortholog_one2one	FALSE
protein-coding	transketolase like 2	84076	TKTL2	ENSG00000151005	TKTL2	105854954	TKTL2			ortholog	no_ortholog	74419	Tktl2	ENSMUSG00000025519	Tktl2	ortholog	no_ortholog	ENSMMUG00000003388	TKTL2	ortholog_one2one	ENSMFAG00000040704		ortholog_one2one	FALSE
protein-coding	neuropeptide Y receptor Y5	4889	NPY5R	ENSG00000164129	NPY5R	105854955	NPY5R	ENSMICG00000037170	NPY5R	ortholog	ortholog_one2one	18168	Npy5r	ENSMUSG00000044014	Npy5r	ortholog	ortholog_one2one	ENSMMUG00000020242	NPY5R	ortholog_one2one	ENSMFAG00000030111	NPY5R	ortholog_one2one	FALSE
protein-coding	neuropeptide Y receptor Y1	4886	NPY1R	ENSG00000164128	NPY1R	105854956	NPY1R	ENSMICG00000027199	NPY1R	ortholog	ortholog_one2one	18166	Npy1r	ENSMUSG00000036437	Npy1r	ortholog	ortholog_one2one	ENSMMUG00000060090	NPY1R	ortholog_one2one	ENSMFAG00000001038	NPY1R	ortholog_one2one	FALSE
protein-coding	nuclear assembly factor 1 ribonucleoprotein	92345	NAF1	ENSG00000145414	NAF1	105854959	NAF1	ENSMICG00000038661	NAF1	ortholog	ortholog_one2one	234344	Naf1	ENSMUSG00000014907	Naf1	ortholog	ortholog_one2one	ENSMMUG00000001717	NAF1	ortholog_one2one	ENSMFAG00000040952	NAF1	ortholog_one2one	FALSE
protein-coding	follistatin like 5	56884	FSTL5	ENSG00000168843	FSTL5	105854961	FSTL5	ENSMICG00000028063	FSTL5	ortholog	ortholog_one2one	213262	Fstl5	ENSMUSG00000034098	Fstl5	ortholog	ortholog_one2one	ENSMMUG00000009033	FSTL5	ortholog_one2one	ENSMFAG00000044416	FSTL5	ortholog_one2one	FALSE
protein-coding	Rap guanine nucleotide exchange factor 2	9693	RAPGEF2	ENSG00000109756	RAPGEF2	105854966	RAPGEF2	ENSMICG00000006389	RAPGEF2	ortholog	ortholog_one2one	76089	Rapgef2	ENSMUSG00000062232	Rapgef2	ortholog	ortholog_one2one	ENSMMUG00000010581	RAPGEF2	ortholog_one2one	ENSMFAG00000043639	RAPGEF2	ortholog_one2one	FALSE
protein-coding	chromosome 14 C4orf45 homolog	152940	C4orf45	ENSG00000164123	C4orf45	105854970	C14H4orf45	ENSMICG00000034925	C4orf45	ortholog	ortholog_one2one	100233207	Gm17359	ENSMUSG00000091685	Gm17359	ortholog	ortholog_one2one	ENSMMUG00000003488	C5H4orf45	ortholog_one2one	ENSMFAG00000001809	C4orf45	ortholog_one2one	FALSE
protein-coding	homer scaffold protein 3	9454	HOMER3	ENSG00000051128	HOMER3	105854971	HOMER3			ortholog	no_ortholog	26558	Homer3	ENSMUSG00000003573	Homer3	ortholog	no_ortholog	ENSMMUG00000023294	HOMER3	ortholog_one2one	ENSMFAG00000031509	HOMER3	ortholog_one2one	FALSE
protein-coding	DEAD-box helicase 49	54555	DDX49	ENSG00000105671	DDX49	105854972	DDX49			ortholog	no_ortholog	234374	Ddx49	ENSMUSG00000057788	Ddx49	ortholog	no_ortholog	ENSMMUG00000023293	DDX49	ortholog_one2one	ENSMFAG00000044697	DDX49	ortholog_one2one	FALSE
protein-coding	cartilage oligomeric matrix protein	1311	COMP	ENSG00000105664	COMP	105854973	COMP	ENSMICG00000028923	COMP	ortholog	ortholog_one2one	12845	Comp	ENSMUSG00000031849	Comp	ortholog	ortholog_one2one	ENSMMUG00000006511	COMP	ortholog_one2one	ENSMFAG00000004008		ortholog_one2one	FALSE
protein-coding	CREB regulated transcription coactivator 1	23373	CRTC1	ENSG00000105662	CRTC1	105854974	CRTC1	ENSMICG00000000711	CRTC1	ortholog	ortholog_one2one	382056	Crtc1	ENSMUSG00000003575	Crtc1	ortholog	ortholog_one2one	ENSMMUG00000006509	CRTC1	ortholog_one2one	ENSMFAG00000045375	CRTC1	ortholog_one2one	FALSE
protein-coding	transmembrane protein 59 like	25789	TMEM59L	ENSG00000105696	TMEM59L	105854975	TMEM59L			ortholog	no_ortholog	67937	Tmem59l	ENSMUSG00000035964	Tmem59l	ortholog	no_ortholog	ENSMMUG00000009988	TMEM59L	ortholog_one2one	ENSMFAG00000045477		ortholog_one2one	FALSE
protein-coding	FKBP prolyl isomerase 8	23770	FKBP8	ENSG00000105701	FKBP8	105854976	FKBP8			ortholog	no_ortholog	14232	Fkbp8	ENSMUSG00000019428	Fkbp8	ortholog	no_ortholog	ENSMMUG00000009587	FKBP8	ortholog_one2one	ENSMFAG00000034676	FKBP8	ortholog_one2one	FALSE
protein-coding	elongation factor for RNA polymerase II	8178	ELL	ENSG00000105656	ELL	105854977	ELL	ENSMICG00000017036	ELL	ortholog	ortholog_one2one	13716	Ell	ENSMUSG00000070002	Ell	ortholog	ortholog_one2one	ENSMMUG00000013671	ELL	ortholog_one2one	ENSMFAG00000044774	ELL	ortholog_one2one	FALSE
protein-coding	regulator of G protein signaling like 1	353299	RGSL1	ENSG00000121446	RGSL1	105854978	RGSL1	ENSMICG00000042019	RGSL1	ortholog	ortholog_one2one	240816	Rgsl1	ENSMUSG00000042641	Rgsl1	ortholog	ortholog_one2one	ENSMMUG00000031291	RGSL1	ortholog_one2one	ENSMFAG00000005623	RGSL1	ortholog_one2one	FALSE
protein-coding	single stranded DNA binding protein 4	170463	SSBP4	ENSG00000130511	SSBP4	105854980	SSBP4			ortholog	no_ortholog	76900	Ssbp4	ENSMUSG00000070003	Ssbp4	ortholog	no_ortholog	ENSMMUG00000021182	SSBP4	ortholog_one2one	ENSMFAG00000041433	SSBP4	ortholog_one2one	FALSE
protein-coding	pyroglutamyl-peptidase I	54858	PGPEP1	ENSG00000130517	PGPEP1	105854981	PGPEP1			ortholog	no_ortholog	66522	Pgpep1	ENSMUSG00000056204	Pgpep1	ortholog	no_ortholog	ENSMMUG00000004406	PGPEP1	ortholog_one2one	ENSMFAG00000009200	PGPEP1	ortholog_one2one	FALSE
protein-coding	JunD proto-oncogene, AP-1 transcription factor subunit	3727	JUND	ENSG00000130522	JUND	105854982	JUND			ortholog	no_ortholog	16478	Jund	ENSMUSG00000071076	Jund	ortholog	no_ortholog	ENSMMUG00000038371	JUND	ortholog_one2one			no_ortholog	FALSE
protein-coding	arrestin domain containing 2	27106	ARRDC2	ENSG00000105643	ARRDC2	105854987	ARRDC2			ortholog	no_ortholog	70807	Arrdc2	ENSMUSG00000002910	Arrdc2	ortholog	no_ortholog	ENSMMUG00000007401	ARRDC2	ortholog_one2one	ENSMFAG00000003817	ARRDC2	ortholog_one2one	FALSE
protein-coding	solute carrier family 5 member 5	6528	SLC5A5	ENSG00000105641	SLC5A5	105854988	SLC5A5	ENSMICG00000031990	SLC5A5	ortholog	ortholog_one2one	114479	Slc5a5	ENSMUSG00000000792	Slc5a5	ortholog	ortholog_one2one	ENSMMUG00000028843	SLC5A5	ortholog_one2one	ENSMFAG00000000036	SLC5A5	ortholog_one2one	FALSE
protein-coding	ribonuclease L	6041	RNASEL	ENSG00000135828	RNASEL	105854989	RNASEL	ENSMICG00000026907	RNASEL	ortholog	ortholog_one2one	24014	Rnasel	ENSMUSG00000066800	Rnasel	ortholog	ortholog_one2one	ENSMMUG00000005634	RNASEL	ortholog_one2one	ENSMFAG00000044965	RNASEL	ortholog_one2one	FALSE
protein-coding	Janus kinase 3	3718	JAK3	ENSG00000105639	JAK3	105854990	JAK3			ortholog	no_ortholog	16453	Jak3	ENSMUSG00000031805	Jak3	ortholog	no_ortholog			ortholog_one2many	ENSMFAG00000034366	JAK3	ortholog_one2one	FALSE
protein-coding	UDP-GlcNAc:betaGal beta-1,3-N-acetylglucosaminyltransferase 3	10331	B3GNT3	ENSG00000179913	B3GNT3	105854991	B3GNT3			ortholog	no_ortholog	72297	B3gnt3	ENSMUSG00000031803	B3gnt3	ortholog	no_ortholog	ENSMMUG00000012280	B3GNT3	ortholog_one2one			no_ortholog	FALSE
protein-coding	unc-13 homolog A	23025	UNC13A	ENSG00000130477	UNC13A	105854992	UNC13A			ortholog	no_ortholog	382018	Unc13a	ENSMUSG00000034799	Unc13a	ortholog	no_ortholog	ENSMMUG00000015476	UNC13A	ortholog_one2one	ENSMFAG00000002929	UNC13A	ortholog_one2one	FALSE
protein-coding	solute carrier family 27 member 1	376497	SLC27A1	ENSG00000130304	SLC27A1	105854995	SLC27A1	ENSMICG00000003391	SLC27A1	ortholog	ortholog_one2one	26457	Slc27a1	ENSMUSG00000031808	Slc27a1	ortholog	ortholog_one2one	ENSMMUG00000000194	SLC27A1	ortholog_one2one			no_ortholog	FALSE
protein-coding	leucine rich repeat containing 25	126364	LRRC25	ENSG00000175489	LRRC25	105854999	LRRC25			ortholog	no_ortholog	211228	Lrrc25	ENSMUSG00000049988	Lrrc25	ortholog	no_ortholog	ENSMMUG00000021181	LRRC25	ortholog_one2one	ENSMFAG00000034355	LRRC25	ortholog_one2one	FALSE
protein-coding	UPF1 RNA helicase and ATPase	5976	UPF1	ENSG00000005007	UPF1	105855003	UPF1	ENSMICG00000001659	UPF1	ortholog	ortholog_one2one	19704	Upf1	ENSMUSG00000058301	Upf1	ortholog	ortholog_one2one	ENSMMUG00000023286	UPF1	ortholog_one2one			ortholog_one2many	FALSE
protein-coding	ankyrin repeat and fibronectin type III domain containing 1	162282	ANKFN1	ENSG00000153930	ANKFN1	105855004	ANKFN1	ENSMICG00000003923	ANKFN1	ortholog	ortholog_one2one	382543	Ankfn1	ENSMUSG00000047773	Ankfn1	ortholog	no_ortholog	ENSMMUG00000005793	ANKFN1	ortholog_one2one	ENSMFAG00000032096	ANKFN1	ortholog_one2one	FALSE
protein-coding	cyclin dependent kinase 5 regulatory subunit 1	8851	CDK5R1	ENSG00000176749	CDK5R1	105855005	CDK5R1	ENSMICG00000042797	CDK5R1	ortholog	ortholog_one2one	12569	Cdk5r1	ENSMUSG00000048895	Cdk5r1	ortholog	ortholog_one2one	ENSMMUG00000009548	CDK5R1	ortholog_one2one	ENSMFAG00000048750		ortholog_one2one	FALSE
protein-coding	regulator of G protein signaling 16	6004	RGS16	ENSG00000143333	RGS16	105855006	RGS16	ENSMICG00000032512	RGS16	ortholog	ortholog_one2one	19734	Rgs16	ENSMUSG00000026475	Rgs16	ortholog	ortholog_one2one	ENSMMUG00000055481	RGS16	ortholog_one2one	ENSMFAG00000062737	RGS16	ortholog_one2one	FALSE
protein-coding	kelch like family member 26	55295	KLHL26	ENSG00000167487	KLHL26	105855011	KLHL26	ENSMICG00000045410	KLHL26	ortholog	ortholog_one2one	234378	Klhl26	ENSMUSG00000055707	Klhl26	ortholog	ortholog_one2one	ENSMMUG00000064204	KLHL26	ortholog_one2one	ENSMFAG00000062634	KLHL26	ortholog_one2one	FALSE
protein-coding	cytokine receptor like factor 1	9244	CRLF1	ENSG00000006016	CRLF1	105855013	CRLF1			ortholog	no_ortholog	12931	Crlf1	ENSMUSG00000007888	Crlf1	ortholog	no_ortholog	ENSMMUG00000060102	CRLF1	ortholog_one2one	ENSMFAG00000001307	CRLF1	ortholog_one2one	FALSE
protein-coding	inositol-3-phosphate synthase 1	51477	ISYNA1	ENSG00000105655	ISYNA1	105855018	ISYNA1	ENSMICG00000017023	ISYNA1	ortholog	ortholog_one2one	71780	Isyna1	ENSMUSG00000019139	Isyna1	ortholog	ortholog_one2one	ENSMMUG00000021183	ISYNA1	ortholog_one2one	ENSMFAG00000044263	ISYNA1	ortholog_one2one	FALSE
protein-coding	LSM4 homolog, U6 small nuclear RNA and mRNA degradation associated	25804	LSM4	ENSG00000130520	LSM4	105855021	LSM4	ENSMICG00000000222		ortholog	ortholog_one2one	50783	Lsm4	ENSMUSG00000031848	Lsm4	ortholog	ortholog_one2one	ENSMMUG00000004405	LSM4	ortholog_one2one	ENSMFAG00000031194	LSM4	ortholog_one2one	FALSE
protein-coding	regulator of G protein signaling 8	85397	RGS8	ENSG00000135824	RGS8	105855023	RGS8	ENSMICG00000031856	RGS8	ortholog	ortholog_one2one	67792	Rgs8	ENSMUSG00000042671	Rgs8	ortholog	ortholog_one2one	ENSMMUG00000008990	RGS8	ortholog_one2one	ENSMFAG00000035700	RGS8	ortholog_one2one	FALSE
protein-coding	RAB3A, member RAS oncogene family	5864	RAB3A	ENSG00000105649	RAB3A	105855024	RAB3A			ortholog	no_ortholog	19339	Rab3a	ENSMUSG00000031840	Rab3a	ortholog	no_ortholog	ENSMMUG00000011317	RAB3A	ortholog_one2one	ENSMFAG00000030826	RAB3A	ortholog_one2one	FALSE
protein-coding	MPV17 mitochondrial inner membrane protein like 2	84769	MPV17L2	ENSG00000254858	MPV17L2	105855025	MPV17L2	ENSMICG00000044224	MPV17L2	ortholog	ortholog_one2one	234384	Mpv17l2	ENSMUSG00000035559	Mpv17l2	ortholog	ortholog_one2one	ENSMMUG00000057067	MPV17L2	ortholog_one2one	ENSMFAG00000041586	MPV17L2	ortholog_one2one	FALSE
protein-coding	potassium calcium-activated channel subfamily N member 1	3780	KCNN1	ENSG00000105642	KCNN1	105855027	KCNN1	ENSMICG00000000005	KCNN1	ortholog	ortholog_one2one	84036	Kcnn1	ENSMUSG00000002908	Kcnn1	ortholog	ortholog_one2one	ENSMMUG00000007398	KCNN1	ortholog_one2one	ENSMFAG00000040924	KCNN1	ortholog_one2one	FALSE
protein-coding	coiled-coil domain containing 124	115098	CCDC124	ENSG00000007080	CCDC124	105855028	CCDC124	ENSMICG00000008707	CCDC124	ortholog	ortholog_one2one	234388	Ccdc124	ENSMUSG00000007721	Ccdc124	ortholog	ortholog_one2one	ENSMMUG00000038308	CCDC124	ortholog_one2one	ENSMFAG00000042756	CCDC124	ortholog_one2one	FALSE
protein-coding	ribosomal protein L18a	6142	RPL18A	ENSG00000105640	RPL18A	105855029	RPL18A	ENSMICG00000029204	RPL18A	ortholog	ortholog_one2one	76808	Rpl18a	ENSMUSG00000045128	Rpl18a	ortholog	ortholog_one2one			ortholog_one2many			ortholog_one2many	FALSE
protein-coding	FCH and mu domain containing endocytic adaptor 1	23149	FCHO1	ENSG00000130475	FCHO1	105855030	FCHO1	ENSMICG00000028462	FCHO1	ortholog	ortholog_one2one	74015	Fcho1	ENSMUSG00000070000	Fcho1	ortholog	ortholog_one2one	ENSMMUG00000012277	FCHO1	ortholog_one2one	ENSMFAG00000041892	FCHO1	ortholog_one2one	FALSE
protein-coding	6-phosphogluconolactonase	25796	PGLS	ENSG00000130313	PGLS	105855032	PGLS	ENSMICG00000037868	PGLS	ortholog	ortholog_one2one	66171	Pgls	ENSMUSG00000031807	Pgls	ortholog	ortholog_one2one	ENSMMUG00000000195	PGLS	ortholog_one2one			no_ortholog	FALSE
protein-coding	TRAF family member associated NFKB activator	10010	TANK	ENSG00000136560	TANK	105855035	TANK	ENSMICG00000033684	TANK	ortholog	ortholog_one2one	21353	Tank	ENSMUSG00000064289	Tank	ortholog	ortholog_one2one	ENSMMUG00000001680	TANK	ortholog_one2one	ENSMFAG00000037351	TANK	ortholog_one2one	FALSE
protein-coding	proteasome 26S subunit, non-ATPase 14	10213	PSMD14	ENSG00000115233	PSMD14	105855038	PSMD14	ENSMICG00000036560	PSMD14	ortholog	ortholog_one2one	59029	Psmd14	ENSMUSG00000026914	Psmd14	ortholog	ortholog_one2one	ENSMMUG00000011906	PSMD14	ortholog_one2one	ENSMFAG00000002257	PSMD14	ortholog_one2one	FALSE
protein-coding	T-box brain transcription factor 1	10716	TBR1	ENSG00000136535	TBR1	105855039	TBR1	ENSMICG00000009721	TBR1	ortholog	ortholog_one2one	21375	Tbr1	ENSMUSG00000035033	Tbr1	ortholog	ortholog_one2one	ENSMMUG00000011911	TBR1	ortholog_one2one			no_ortholog	FALSE
protein-coding	solute carrier family 4 member 10	57282	SLC4A10	ENSG00000144290	SLC4A10	105855040	SLC4A10	ENSMICG00000007690	SLC4A10	ortholog	ortholog_one2one	94229	Slc4a10	ENSMUSG00000026904	Slc4a10	ortholog	ortholog_one2one	ENSMMUG00000008384	SLC4A10	ortholog_one2one	ENSMFAG00000034426	SLC4A10	ortholog_one2one	FALSE
protein-coding	dipeptidyl peptidase 4	1803	DPP4	ENSG00000197635	DPP4	105855041	DPP4	ENSMICG00000007707	DPP4	ortholog	ortholog_one2one	13482	Dpp4	ENSMUSG00000035000	Dpp4	ortholog	ortholog_one2one	ENSMMUG00000008387	DPP4	ortholog_one2one	ENSMFAG00000041945	DPP4	ortholog_one2one	FALSE
protein-coding	carbonic anhydrase 5A	763	CA5A	ENSG00000174990	CA5A	105855043	CA5A	ENSMICG00000046573	CA5A	ortholog	ortholog_one2one	12352	Car5a	ENSMUSG00000025317	Car5a	ortholog	ortholog_one2one	ENSMMUG00000041867	CA5A	ortholog_one2one	ENSMFAG00000054520	CA5A	ortholog_one2one	FALSE
protein-coding	F-box protein 31	79791	FBXO31	ENSG00000103264	FBXO31	105855048	FBXO31	ENSMICG00000007352	FBXO31	ortholog	ortholog_one2one	76454	Fbxo31	ENSMUSG00000052934	Fbxo31	ortholog	ortholog_one2one	ENSMMUG00000063535	FBXO31	ortholog_one2one	ENSMFAG00000060056	FBXO31	ortholog_one2one	FALSE
protein-coding	chromosome 20 C16orf95 homolog	100506581	C16orf95	ENSG00000260456	C16orf95	105855049	C20H16orf95			ortholog	no_ortholog	76405	1700018B08Rik	ENSMUSG00000031809	1700018B08Rik	ortholog	no_ortholog	ENSMMUG00000017608	C16orf95	ortholog_one2one	ENSMFAG00000044620		ortholog_one2one	FALSE
protein-coding	zinc finger CCHC-type containing 14	23174	ZCCHC14	ENSG00000140948	ZCCHC14	105855050	ZCCHC14	ENSMICG00000034441	ZCCHC14	ortholog	ortholog_one2one	142682	Zcchc14	ENSMUSG00000061410	Zcchc14	ortholog	ortholog_one2one	ENSMMUG00000017615	ZCCHC14	ortholog_one2one	ENSMFAG00000044504	ZCCHC14	ortholog_one2one	FALSE
protein-coding	junctophilin 3	57338	JPH3	ENSG00000154118	JPH3	105855052	JPH3	ENSMICG00000012327		ortholog	no_ortholog	57340	Jph3	ENSMUSG00000025318	Jph3	ortholog	no_ortholog	ENSMMUG00000052495	JPH3	ortholog_one2one	ENSMFAG00000042205	JPH3	ortholog_one2one	FALSE
protein-coding	solute carrier family 7 member 5	8140	SLC7A5	ENSG00000103257	SLC7A5	105855054	SLC7A5	ENSMICG00000004514	SLC7A5	ortholog	ortholog_one2one	20539	Slc7a5	ENSMUSG00000040010	Slc7a5	ortholog	ortholog_one2one	ENSMMUG00000052851	SLC7A5	ortholog_one2one	ENSMFAG00000041887	SLC7A5	ortholog_one2one	FALSE
protein-coding	BTG3 associated nuclear protein	54971	BANP	ENSG00000172530	BANP	105855055	BANP	ENSMICG00000006974	BANP	ortholog	ortholog_one2one	53325	Banp	ENSMUSG00000025316	Banp	ortholog	ortholog_one2one	ENSMMUG00000009473	BANP	ortholog_one2one	ENSMFAG00000037628	BANP	ortholog_one2one	FALSE
protein-coding	Cbp/p300 interacting transactivator with Glu/Asp rich carboxy-terminal domain 4	163732	CITED4	ENSG00000179862	CITED4	105855061	CITED4			ortholog	no_ortholog	56222	Cited4	ENSMUSG00000070803	Cited4	ortholog	no_ortholog	ENSMMUG00000043675	CITED4	ortholog_one2one			no_ortholog	FALSE
protein-coding	tRNA isopentenyltransferase 1	54802	TRIT1	ENSG00000043514	TRIT1	105855062	TRIT1	ENSMICG00000016294	TRIT1	ortholog	ortholog_one2one	66966	Trit1	ENSMUSG00000028653	Trit1	ortholog	ortholog_one2one	ENSMMUG00000016220	TRIT1	ortholog_one2one	ENSMFAG00000001316	TRIT1	ortholog_one2one	FALSE
protein-coding	major facilitator superfamily domain containing 2A	84879	MFSD2A	ENSG00000168389	MFSD2A	105855064	MFSD2A	ENSMICG00000016306	MFSD2A	ortholog	ortholog_one2one	76574	Mfsd2a	ENSMUSG00000028655	Mfsd2a	ortholog	ortholog_one2one	ENSMMUG00000011264	MFSD2A	ortholog_one2one	ENSMFAG00000003330	MFSD2A	ortholog_one2one	FALSE
protein-coding	cyclase associated actin cytoskeleton regulatory protein 1	10487	CAP1	ENSG00000131236	CAP1	105855065	CAP1	ENSMICG00000000248	CAP1	ortholog	ortholog_one2one	12331	Cap1	ENSMUSG00000028656	Cap1	ortholog	ortholog_one2one	ENSMMUG00000009188	CAP1	ortholog_one2one	ENSMFAG00000036663	CAP1	ortholog_one2one	FALSE
protein-coding	palmitoyl-protein thioesterase 1	5538	PPT1	ENSG00000131238	PPT1	105855066	PPT1	ENSMICG00000000250		ortholog	ortholog_one2many	19063	Ppt1	ENSMUSG00000028657	Ppt1	no_ortholog	ortholog_one2many	ENSMMUG00000009189	PPT1	ortholog_one2one	ENSMFAG00000029038	PPT1	ortholog_one2one	FALSE
protein-coding	RLF zinc finger	6018	RLF	ENSG00000117000	RLF	105855067	RLF	ENSMICG00000000307	RLF	ortholog	ortholog_one2one	109263	Rlf	ENSMUSG00000049878	Rlf	ortholog	ortholog_one2one	ENSMMUG00000032180	RLF	ortholog_one2one	ENSMFAG00000001299	RLF	ortholog_one2one	FALSE
protein-coding	N-acetylneuraminate pyruvate lyase	80896	NPL	ENSG00000135838	NPL	105855068	NPL	ENSMICG00000003951	NPL	ortholog	ortholog_one2one	74091	Npl	ENSMUSG00000042684	Npl	ortholog	ortholog_one2one	ENSMMUG00000008992	NPL	ortholog_one2one	ENSMFAG00000034260	NPL	ortholog_one2one	FALSE
protein-coding	transmembrane and coiled-coil domains 2	127391	TMCO2	ENSG00000188800	TMCO2	105855069	TMCO2			ortholog	no_ortholog	69469	Tmco2	ENSMUSG00000078577	Tmco2	ortholog	no_ortholog	ENSMMUG00000052510	TMCO2	ortholog_one2one	ENSMFAG00000038683	TMCO2	ortholog_one2one	FALSE
protein-coding	zinc metallopeptidase STE24	10269	ZMPSTE24	ENSG00000084073	ZMPSTE24	105855070	ZMPSTE24	ENSMICG00000000308	ZMPSTE24	ortholog	ortholog_one2one	230709	Zmpste24	ENSMUSG00000043207	Zmpste24	ortholog	ortholog_one2one	ENSMMUG00000005992	ZMPSTE24	ortholog_one2one	ENSMFAG00000044167	ZMPSTE24	ortholog_one2one	FALSE
protein-coding	collagen type IX alpha 2 chain	1298	COL9A2	ENSG00000049089	COL9A2	105855071	COL9A2	ENSMICG00000009969	COL9A2	ortholog	ortholog_one2one	12840	Col9a2	ENSMUSG00000028626	Col9a2	ortholog	ortholog_one2one	ENSMMUG00000018664	COL9A2	ortholog_one2one	ENSMFAG00000028569	COL9A2	ortholog_one2one	FALSE
protein-coding	small ArfGAP2	64744	SMAP2	ENSG00000084070	SMAP2	105855073	SMAP2	ENSMICG00000015504	SMAP2	ortholog	ortholog_one2one	69780	Smap2	ENSMUSG00000032870	Smap2	ortholog	ortholog_one2one	ENSMMUG00000013839	SMAP2	ortholog_one2one	ENSMFAG00000044100	SMAP2	ortholog_one2one	FALSE
protein-coding	DExH-box helicase 9	1660	DHX9	ENSG00000135829	DHX9	105855076	DHX9	ENSMICG00000008285	DHX9	ortholog	ortholog_one2one	13211	Dhx9	ENSMUSG00000042699	Dhx9	ortholog	ortholog_one2one	ENSMMUG00000005635	DHX9	ortholog_one2one	ENSMFAG00000041152	DHX9	ortholog_one2one	FALSE
protein-coding	regulating synaptic membrane exocytosis 3	9783	RIMS3	ENSG00000117016	RIMS3	105855079	RIMS3	ENSMICG00000004270	RIMS3	ortholog	ortholog_one2one	242662	Rims3	ENSMUSG00000032890	Rims3	ortholog	ortholog_one2one	ENSMMUG00000039139	RIMS3	ortholog_one2one	ENSMFAG00000036770	RIMS3	ortholog_one2one	FALSE
protein-coding	nuclear transcription factor Y subunit gamma	4802	NFYC	ENSG00000066136	NFYC	105855083	NFYC	ENSMICG00000004285	NFYC	ortholog	ortholog_one2one	18046	Nfyc	ENSMUSG00000032897	Nfyc	ortholog	ortholog_one2one	ENSMMUG00000014970	NFYC	ortholog_one2one	ENSMFAG00000033858	NFYC	ortholog_one2one	FALSE
protein-coding	potassium voltage-gated channel subfamily Q member 4	9132	KCNQ4	ENSG00000117013	KCNQ4	105855084	KCNQ4	ENSMICG00000046630	KCNQ4	ortholog	ortholog_one2one	60613	Kcnq4	ENSMUSG00000028631	Kcnq4	ortholog	ortholog_one2one	ENSMMUG00000019536	KCNQ4	ortholog_one2one	ENSMFAG00000034264	KCNQ4	ortholog_one2one	FALSE
protein-coding	Scm polycomb group protein homolog 1	22955	SCMH1	ENSG00000010803	SCMH1	105855085	SCMH1	ENSMICG00000012377	SCMH1	ortholog	ortholog_one2one	29871	Scmh1	ENSMUSG00000000085	Scmh1	ortholog	ortholog_one2one	ENSMMUG00000017104	SCMH1	ortholog_one2one	ENSMFAG00000036779	SCMH1	ortholog_one2one	FALSE
protein-coding	CTP synthase 1	1503	CTPS1	ENSG00000171793	CTPS1	105855087	CTPS1	ENSMICG00000014626	CTPS1	ortholog	ortholog_one2one	51797	Ctps	ENSMUSG00000028633	Ctps	ortholog	ortholog_one2one	ENSMMUG00000017101	CTPS1	ortholog_one2one	ENSMFAG00000039379	CTPS1	ortholog_one2one	FALSE
protein-coding	schlafen like 1	200172	SLFNL1	ENSG00000171790	SLFNL1	105855088	SLFNL1			ortholog	no_ortholog	194219	Slfnl1	ENSMUSG00000047518	Slfnl1	ortholog	no_ortholog	ENSMMUG00000017103	SLFNL1	ortholog_one2one	ENSMFAG00000041721	SLFNL1	ortholog_one2one	FALSE
protein-coding	laminin subunit gamma 1	3915	LAMC1	ENSG00000135862	LAMC1	105855091	LAMC1	ENSMICG00000007087	LAMC1	ortholog	ortholog_one2one	226519	Lamc1	ENSMUSG00000026478	Lamc1	ortholog	ortholog_one2one	ENSMMUG00000015084	LAMC1	ortholog_one2one	ENSMFAG00000033997	LAMC1	ortholog_one2one	FALSE
protein-coding	forkhead box O6	100132074	FOXO6	ENSG00000204060	FOXO6	105855092	FOXO6			ortholog	no_ortholog	329934	Foxo6	ENSMUSG00000052135	Foxo6	ortholog	no_ortholog	ENSMMUG00000044175	FOXO6	ortholog_one2one	ENSMFAG00000032820	FOXO6	ortholog_one2one	FALSE
protein-coding	endothelin 2	1907	EDN2	ENSG00000127129	EDN2	105855093	EDN2	ENSMICG00000042709	EDN2	ortholog	ortholog_one2one	13615	Edn2	ENSMUSG00000028635	Edn2	ortholog	ortholog_one2one	ENSMMUG00000016214	EDN2	ortholog_one2one	ENSMFAG00000036352	EDN2	ortholog_one2one	FALSE
protein-coding	HIVEP zinc finger 3	59269	HIVEP3	ENSG00000127124	HIVEP3	105855094	HIVEP3	ENSMICG00000037990	HIVEP3	ortholog	ortholog_one2one	16656	Hivep3	ENSMUSG00000028634	Hivep3	ortholog	ortholog_one2one	ENSMMUG00000016215	HIVEP3	ortholog_one2one	ENSMFAG00000041340	HIVEP3	ortholog_one2one	FALSE
protein-coding	neural cell adhesion molecule 2	4685	NCAM2	ENSG00000154654	NCAM2	105855096	NCAM2	ENSMICG00000001626	NCAM2	ortholog	ortholog_one2one	17968	Ncam2	ENSMUSG00000022762	Ncam2	ortholog	ortholog_one2one	ENSMMUG00000004300	NCAM2	ortholog_one2one	ENSMFAG00000041136	NCAM2	ortholog_one2one	FALSE
protein-coding	nicotinamide nucleotide adenylyltransferase 2	23057	NMNAT2	ENSG00000157064	NMNAT2	105855097	NMNAT2	ENSMICG00000007134	NMNAT2	ortholog	ortholog_one2one	226518	Nmnat2	ENSMUSG00000042751	Nmnat2	ortholog	ortholog_one2one	ENSMMUG00000001481	NMNAT2	ortholog_one2one	ENSMFAG00000043841	NMNAT2	ortholog_one2one	FALSE
protein-coding	indolethylamine N-methyltransferase	11185	INMT	ENSG00000241644	INMT	105855099	INMT			ortholog	no_ortholog	21743	Inmt	ENSMUSG00000003477	Inmt	ortholog	no_ortholog	ENSMMUG00000064085	INMT	ortholog_one2one	ENSMFAG00000035609	INMT	ortholog_one2one	FALSE
protein-coding	ADCYAP receptor type I	117	ADCYAP1R1	ENSG00000078549	ADCYAP1R1	105855101	ADCYAP1R1	ENSMICG00000012961	ADCYAP1R1	ortholog	ortholog_one2one	11517	Adcyap1r1	ENSMUSG00000029778	Adcyap1r1	ortholog	ortholog_one2one	ENSMMUG00000005299	ADCYAP1R1	ortholog_one2one	ENSMFAG00000040314	ADCYAP1R1	ortholog_one2one	FALSE
protein-coding	growth hormone releasing hormone receptor	2692	GHRHR	ENSG00000106128	GHRHR	105855102	GHRHR	ENSMICG00000012951	GHRHR	ortholog	ortholog_one2one	14602	Ghrhr	ENSMUSG00000004654	Ghrhr	ortholog	ortholog_one2one	ENSMMUG00000011764	GHRHR	ortholog_one2one	ENSMFAG00000031512	GHRHR	ortholog_one2one	FALSE
protein-coding	SMG7 nonsense mediated mRNA decay factor	9887	SMG7	ENSG00000116698	SMG7	105855104	SMG7	ENSMICG00000007145	SMG7	ortholog	ortholog_one2one	226517	Smg7	ENSMUSG00000042772	Smg7	ortholog	ortholog_one2one	ENSMMUG00000018458	SMG7	ortholog_one2one	ENSMFAG00000031653	SMG7	ortholog_one2one	FALSE
protein-coding	corticotropin releasing hormone receptor 2	1395	CRHR2	ENSG00000106113	CRHR2	105855107	CRHR2	ENSMICG00000012173	CRHR2	ortholog	ortholog_one2one	12922	Crhr2	ENSMUSG00000003476	Crhr2	ortholog	ortholog_one2one	ENSMMUG00000011758	CRHR2	ortholog_one2one	ENSMFAG00000046108	CRHR2	ortholog_one2one	FALSE
protein-coding	nucleotide binding oligomerization domain containing 1	10392	NOD1	ENSG00000106100	NOD1	105855112	NOD1	ENSMICG00000012125	NOD1	ortholog	ortholog_one2one	107607	Nod1	ENSMUSG00000038058	Nod1	ortholog	ortholog_one2one	ENSMMUG00000012547	NOD1	ortholog_one2one	ENSMFAG00000034463	NOD1	ortholog_one2one	FALSE
protein-coding	zinc and ring finger 2	223082	ZNRF2	ENSG00000180233	ZNRF2	105855113	ZNRF2	ENSMICG00000045789	ZNRF2	ortholog	ortholog_one2one	387524	Znrf2	ENSMUSG00000058446	Znrf2	ortholog	ortholog_one2one	ENSMMUG00000012541	ZNRF2	ortholog_one2one	ENSMFAG00000007926	ZNRF2	ortholog_one2one	FALSE
protein-coding	pleckstrin homology domain containing A8	84725	PLEKHA8	ENSG00000106086	PLEKHA8	105855116	PLEKHA8			ortholog	no_ortholog	231999	Plekha8	ENSMUSG00000005225	Plekha8	ortholog	no_ortholog	ENSMMUG00000012529	PLEKHA8	ortholog_one2one	ENSMFAG00000040078	PLEKHA8	ortholog_one2one	FALSE
protein-coding	FKBP prolyl isomerase 14	55033	FKBP14	ENSG00000106080	FKBP14	105855117	FKBP14	ENSMICG00000036409	FKBP14	ortholog	ortholog_one2one	231997	Fkbp14	ENSMUSG00000038074	Fkbp14	ortholog	ortholog_one2one	ENSMMUG00000012528	FKBP14	ortholog_one2one	ENSMFAG00000045864	FKBP14	ortholog_one2one	FALSE
protein-coding	secernin 1	9805	SCRN1	ENSG00000136193	SCRN1	105855118	SCRN1	ENSMICG00000012191	SCRN1	ortholog	ortholog_one2one	69938	Scrn1	ENSMUSG00000019124	Scrn1	ortholog	ortholog_one2one	ENSMMUG00000016803	SCRN1	ortholog_one2one	ENSMFAG00000037021	SCRN1	ortholog_one2one	FALSE
protein-coding	WAS/WASL interacting protein family member 3	644150	WIPF3	ENSG00000122574	WIPF3	105855119	WIPF3	ENSMICG00000012182	WIPF3	ortholog	ortholog_one2one	330319	Wipf3	ENSMUSG00000086040	Wipf3	ortholog	ortholog_one2one	ENSMMUG00000045852	WIPF3	ortholog_one2one	ENSMFAG00000036122	WIPF3	ortholog_one2one	FALSE
protein-coding	proline rich 15	222171	PRR15	ENSG00000176532	PRR15	105855121	PRR15			ortholog	no_ortholog	78004	Prr15	ENSMUSG00000045725	Prr15	ortholog	no_ortholog	ENSMMUG00000064213	PRR15	ortholog_one2one	ENSMFAG00000023520	PRR15	ortholog_one2one	FALSE
protein-coding	carboxypeptidase vitellogenic like	54504	CPVL	ENSG00000106066	CPVL	105855125	CPVL	ENSMICG00000037854	CPVL	ortholog	ortholog_one2one	71287	Cpvl	ENSMUSG00000052955	Cpvl	ortholog	ortholog_one2one	ENSMMUG00000020184	CPVL	ortholog_one2one	ENSMFAG00000000559	CPVL	ortholog_one2one	FALSE
protein-coding	cyclic AMP-responsive element-binding protein 5	9586	CREB5	ENSG00000146592	CREB5	105855129	LOC105855129	ENSMICG00000007967	CREB5	no_ortholog	ortholog_one2one	231991	Creb5	ENSMUSG00000053007	Creb5	no_ortholog	ortholog_one2one	ENSMMUG00000039317	CREB5	ortholog_one2one	ENSMFAG00000037539	CREB5	ortholog_one2one	FALSE
protein-coding	G protein-coupled receptor 50	9248	GPR50	ENSG00000102195	GPR50	105855131	GPR50			ortholog	no_ortholog	14765	Gpr50	ENSMUSG00000056380	Gpr50	ortholog	no_ortholog	ENSMMUG00000001620	GPR50	ortholog_one2one	ENSMFAG00000034411	GPR50	ortholog_one2one	FALSE
protein-coding	gamma-aminobutyric acid type A receptor subunit epsilon	2564	GABRE	ENSG00000102287	GABRE	105855139	GABRE	ENSMICG00000045186	GABRE	ortholog	ortholog_one2one	14404	Gabre	ENSMUSG00000031340	Gabre	ortholog	ortholog_one2one	ENSMMUG00000010936	GABRE	ortholog_one2one	ENSMFAG00000063734		ortholog_one2one	FALSE
protein-coding	proline rich and Gla domain 3	79057	PRRG3	ENSG00000130032	PRRG3	105855141	PRRG3	ENSMICG00000030324	PRRG3	ortholog	ortholog_one2one	208748	Prrg3	ENSMUSG00000033361	Prrg3	ortholog	ortholog_one2one	ENSMMUG00000016929	PRRG3	ortholog_one2one	ENSMFAG00000040208	PRRG3	ortholog_one2one	FALSE
protein-coding	fetal and adult testis expressed 1	89885	FATE1	ENSG00000147378	FATE1	105855142	FATE1	ENSMICG00000047061	FATE1	ortholog	ortholog_one2one	77905	Fate1	ENSMUSG00000053593	Fate1	no_ortholog	ortholog_one2one	ENSMMUG00000040974	FATE1	ortholog_one2one	ENSMFAG00000039967	FATE1	ortholog_one2one	FALSE
protein-coding	vacuolar ATPase assembly factor VMA21	203547	VMA21	ENSG00000160131	VMA21	105855145	VMA21	ENSMICG00000030051	VMA21	ortholog	ortholog_one2one	67048	Vma21	ENSMUSG00000073131	Vma21	ortholog	ortholog_one2one	ENSMMUG00000058334		ortholog_one2one	ENSMFAG00000002244		ortholog_one2one	FALSE
protein-coding	high mobility group box 3	3149	HMGB3	ENSG00000029993	HMGB3	105855146	HMGB3	ENSMICG00000045791		ortholog	no_ortholog	15354	Hmgb3	ENSMUSG00000015217	Hmgb3	ortholog	no_ortholog	ENSMMUG00000004633	HMGB3	ortholog_one2one	ENSMFAG00000053564		ortholog_one2one	FALSE
protein-coding	trafficking protein particle complex 9	83696	TRAPPC9	ENSG00000167632	TRAPPC9	105855150	TRAPPC9			ortholog	no_ortholog	76510	Trappc9	ENSMUSG00000047921	Trappc9	ortholog	no_ortholog	ENSMMUG00000048066	TRAPPC9	ortholog_one2one	ENSMFAG00000044625	TRAPPC9	ortholog_one2one	FALSE
protein-coding	protein tyrosine kinase 2	5747	PTK2	ENSG00000169398	PTK2	105855154	PTK2	ENSMICG00000004440	PTK2	ortholog	ortholog_one2one	14083	Ptk2	ENSMUSG00000022607	Ptk2	ortholog	ortholog_one2one	ENSMMUG00000002336	PTK2	ortholog_one2one	ENSMFAG00000001164	PTK2	ortholog_one2one	FALSE
protein-coding	chromatin accessibility complex subunit 1	54108	CHRAC1	ENSG00000104472	CHRAC1	105855156	CHRAC1	ENSMICG00000042491	CHRAC1	ortholog	ortholog_one2one	93696	Chrac1	ENSMUSG00000068391	Chrac1	ortholog	ortholog_one2one	ENSMMUG00000057448	CHRAC1	ortholog_one2one	ENSMFAG00000029360	CHRAC1	ortholog_one2one	FALSE
protein-coding	collagen type XXII alpha 1 chain	169044	COL22A1	ENSG00000169436	COL22A1	105855161	COL22A1	ENSMICG00000005224	COL22A1	ortholog	ortholog_one2one	69700	Col22a1	ENSMUSG00000079022	Col22a1	ortholog	no_ortholog	ENSMMUG00000047643	COL22A1	ortholog_one2one			no_ortholog	FALSE
protein-coding	family with sequence similarity 135 member B	51059	FAM135B	ENSG00000147724	FAM135B	105855162	FAM135B	ENSMICG00000005212	FAM135B	ortholog	ortholog_one2one	70363	Fam135b	ENSMUSG00000036800	Fam135b	ortholog	ortholog_one2one	ENSMMUG00000020326	FAM135B	ortholog_one2one	ENSMFAG00000045015	FAM135B	ortholog_one2one	FALSE
protein-coding	neutrophil cytosolic factor 2	4688	NCF2	ENSG00000116701	NCF2	105855168	NCF2	ENSMICG00000007165	NCF2	ortholog	ortholog_one2one	17970	Ncf2	ENSMUSG00000026480	Ncf2	ortholog	ortholog_one2one	ENSMMUG00000018460	NCF2	ortholog_one2one	ENSMFAG00000036375	NCF2	ortholog_one2one	FALSE
protein-coding	HUS1 checkpoint clamp component	3364	HUS1	ENSG00000136273	HUS1	105855174	HUS1	ENSMICG00000006513	HUS1	ortholog	ortholog_one2one	15574	Hus1	ENSMUSG00000020413	Hus1	ortholog	ortholog_one2one			no_ortholog	ENSMFAG00000000144	HUS1	ortholog_one2one	FALSE
protein-coding	Sad1 and UNC84 domain containing 3	256979	SUN3	ENSG00000164744	SUN3	105855175	SUN3	ENSMICG00000006337	SUN3	ortholog	ortholog_one2one	194974	Sun3	ENSMUSG00000040985	Sun3	ortholog	ortholog_one2one	ENSMMUG00000048740	SUN3	ortholog_one2one	ENSMFAG00000031387	SUN3	ortholog_one2one	FALSE
protein-coding	chromosome 11 C7orf57 homolog	136288	C7orf57	ENSG00000164746	C7orf57	105855176	C11H7orf57	ENSMICG00000006345	C7orf57	ortholog	ortholog_one2one	626870	Gm11992	ENSMUSG00000040978	Gm11992	ortholog	ortholog_one2one	ENSMMUG00000007036	C3H7orf57	ortholog_one2one	ENSMFAG00000033047	C7orf57	ortholog_one2one	FALSE
protein-coding	uridine phosphorylase 1	7378	UPP1	ENSG00000183696	UPP1	105855178	UPP1	ENSMICG00000015020	UPP1	ortholog	ortholog_one2one	22271	Upp1	ENSMUSG00000020407	Upp1	ortholog	ortholog_one2one	ENSMMUG00000007037	UPP1	ortholog_one2one	ENSMFAG00000003183	UPP1	ortholog_one2one	FALSE
protein-coding	ATP binding cassette subfamily A member 13	154664	ABCA13	ENSG00000179869	ABCA13	105855179	ABCA13	ENSMICG00000043468	ABCA13	ortholog	ortholog_one2one	268379	Abca13	ENSMUSG00000004668	Abca13	ortholog	ortholog_one2one	ENSMMUG00000016191	ABCA13	ortholog_one2one	ENSMFAG00000002061	ABCA13	ortholog_one2one	FALSE
protein-coding	zona pellucida binding protein	11055	ZPBP	ENSG00000042813	ZPBP	105855180	ZPBP	ENSMICG00000047043	ZPBP	ortholog	ortholog_one2one	53604	Zpbp	ENSMUSG00000020193	Zpbp	ortholog	ortholog_one2one	ENSMMUG00000058084	ZPBP	ortholog_one2one	ENSMFAG00000042535	ZPBP	ortholog_one2one	FALSE
protein-coding	von Willebrand factor C domain containing 2	375567	VWC2	ENSG00000188730	VWC2	105855181	VWC2	ENSMICG00000028673	VWC2	ortholog	ortholog_one2one	319922	Vwc2	ENSMUSG00000050830	Vwc2	ortholog	ortholog_one2one	ENSMMUG00000038178	VWC2	ortholog_one2one	ENSMFAG00000051675	VWC2	ortholog_one2one	FALSE
protein-coding	IKAROS family zinc finger 1	10320	IKZF1	ENSG00000185811	IKZF1	105855183	IKZF1	ENSMICG00000037465	IKZF1	ortholog	ortholog_one2one	22778	Ikzf1	ENSMUSG00000018654	Ikzf1	ortholog	ortholog_one2one	ENSMMUG00000000504	IKZF1	ortholog_one2one	ENSMFAG00000063963		ortholog_one2one	FALSE
protein-coding	ral guanine nucleotide dissociation stimulator like 1	23179	RGL1	ENSG00000143344	RGL1	105855184	RGL1	ENSMICG00000007185	RGL1	ortholog	ortholog_one2one	19731	Rgl1	ENSMUSG00000026482	Rgl1	ortholog	ortholog_one2one	ENSMMUG00000016399	RGL1	ortholog_one2one	ENSMFAG00000032110	RGL1	ortholog_one2one	FALSE
protein-coding	fidgetin like 1	63979	FIGNL1	ENSG00000132436	FIGNL1	105855187	FIGNL1			ortholog	no_ortholog	60530	Fignl1	ENSMUSG00000035455	Fignl1	ortholog	no_ortholog	ENSMMUG00000000505	FIGNL1	ortholog_one2one	ENSMFAG00000063787	FIGNL1	ortholog_one2one	FALSE
protein-coding	dopa decarboxylase	1644	DDC	ENSG00000132437	DDC	105855188	DDC	ENSMICG00000002347	DDC	ortholog	ortholog_one2one	13195	Ddc	ENSMUSG00000020182	Ddc	ortholog	ortholog_one2one	ENSMMUG00000019991	DDC	ortholog_one2one	ENSMFAG00000025021	DDC	ortholog_one2one	FALSE
protein-coding	growth factor receptor bound protein 10	2887	GRB10	ENSG00000106070	GRB10	105855189	GRB10	ENSMICG00000002358	GRB10	ortholog	ortholog_one2one	14783	Grb10	ENSMUSG00000020176	Grb10	ortholog	ortholog_one2one	ENSMMUG00000019992	GRB10	ortholog_one2one	ENSMFAG00000002619	GRB10	ortholog_one2one	FALSE
protein-coding	cordon-bleu WH2 repeat protein	23242	COBL	ENSG00000106078	COBL	105855191	COBL	ENSMICG00000015584	COBL	ortholog	ortholog_one2one	12808	Cobl	ENSMUSG00000020173	Cobl	ortholog	ortholog_one2one	ENSMMUG00000000246	COBL	ortholog_one2one	ENSMFAG00000035434	COBL	ortholog_one2one	FALSE
protein-coding	transmembrane channel like 5	79838	TMC5	ENSG00000103534	TMC5	105855192	TMC5	ENSMICG00000011045	TMC5	ortholog	ortholog_one2one	74424	Tmc5	ENSMUSG00000030650	Tmc5	ortholog	ortholog_one2one	ENSMMUG00000013329	TMC5	ortholog_one2one	ENSMFAG00000045588	TMC5	ortholog_one2one	FALSE
protein-coding	SMG1 nonsense mediated mRNA decay associated PI3K related kinase	23049	SMG1	ENSG00000157106	SMG1	105855200	SMG1	ENSMICG00000012253	SMG1	ortholog	ortholog_one2one	233789	Smg1	ENSMUSG00000030655	Smg1	ortholog	ortholog_one2one	ENSMMUG00000022441	SMG1	ortholog_one2one	ENSMFAG00000043062	SMG1	ortholog_one2one	FALSE
protein-coding	ADP ribosylation factor like GTPase 6 interacting protein 1	23204	ARL6IP1	ENSG00000170540	ARL6IP1	105855201	ARL6IP1	ENSMICG00000012246		ortholog	ortholog_one2many	54208	Arl6ip1	ENSMUSG00000030654	Arl6ip1	ortholog	ortholog_one2many	ENSMMUG00000057739		ortholog_one2one	ENSMFAG00000038755		ortholog_one2one	FALSE
protein-coding	ribosomal protein S15a	6210	RPS15A	ENSG00000134419	RPS15A	105855202	RPS15A	ENSMICG00000043512		ortholog	ortholog_one2many	267019	Rps15a	ENSMUSG00000008683	Rps15a	ortholog	ortholog_one2one	ENSMMUG00000038348		ortholog_one2one	ENSMFAG00000039736		ortholog_one2one	FALSE
protein-coding	synaptotagmin 17	51760	SYT17	ENSG00000103528	SYT17	105855204	SYT17	ENSMICG00000014000	SYT17	ortholog	ortholog_one2one	110058	Syt17	ENSMUSG00000058420	Syt17	ortholog	ortholog_one2one	ENSMMUG00000014757	SYT17	ortholog_one2one	ENSMFAG00000031347	SYT17	ortholog_one2one	FALSE
protein-coding	ITPRIP like 2	162073	ITPRIPL2	ENSG00000205730	ITPRIPL2	105855205	ITPRIPL2			ortholog	no_ortholog	319622	Itpripl2	ENSMUSG00000095115	Itpripl2	ortholog	no_ortholog	ENSMMUG00000058281	ITPRIPL2	ortholog_one2one	ENSMFAG00000015632	ITPRIPL2	ortholog_one2one	FALSE
protein-coding	transmembrane channel like 7	79905	TMC7	ENSG00000170537	TMC7	105855206	TMC7	ENSMICG00000013966	TMC7	ortholog	ortholog_one2one	209760	Tmc7	ENSMUSG00000042246	Tmc7	ortholog	ortholog_one2one	ENSMMUG00000006911	TMC7	ortholog_one2one	ENSMFAG00000045638	TMC7	ortholog_one2one	FALSE
protein-coding	coenzyme Q7, hydroxylase	10229	COQ7	ENSG00000167186	COQ7	105855207	COQ7	ENSMICG00000013990	COQ7	ortholog	ortholog_one2one	12850	Coq7	ENSMUSG00000030652	Coq7	ortholog	ortholog_one2one	ENSMMUG00000011613		ortholog_one2one	ENSMFAG00000065327	COQ7	ortholog_one2one	FALSE
protein-coding	apolipoprotein B mRNA editing enzyme catalytic polypeptide like 4	403314	APOBEC4	ENSG00000173627	APOBEC4	105855210	APOBEC4			ortholog	no_ortholog	71281	Apobec4	ENSMUSG00000055547	Apobec4	ortholog	no_ortholog	ENSMMUG00000060284	APOBEC4	ortholog_one2one	ENSMFAG00000049493	APOBEC4	ortholog_one2one	FALSE
protein-coding	G protein-coupled receptor class C group 5 member B	51704	GPRC5B	ENSG00000167191	GPRC5B	105855212	GPRC5B	ENSMICG00000011128	GPRC5B	ortholog	ortholog_one2one	64297	Gprc5b	ENSMUSG00000008734	Gprc5b	ortholog	ortholog_one2one	ENSMMUG00000002709	GPRC5B	ortholog_one2one	ENSMFAG00000043980	GPRC5B	ortholog_one2one	FALSE
protein-coding	glycerophosphodiester phosphodiesterase 1	51573	GDE1	ENSG00000006007	GDE1	105855213	GDE1	ENSMICG00000027538	GDE1	ortholog	ortholog_one2one	56209	Gde1	ENSMUSG00000033917	Gde1	ortholog	ortholog_one2one	ENSMMUG00000013331	GDE1	ortholog_one2one	ENSMFAG00000031962	GDE1	ortholog_one2one	FALSE
protein-coding	IQ motif containing K	124152	IQCK	ENSG00000174628	IQCK	105855214	IQCK			ortholog	no_ortholog	434232	Iqck	ENSMUSG00000073856	Iqck	ortholog	no_ortholog	ENSMMUG00000002708	IQCK	ortholog_one2one	ENSMFAG00000033259	IQCK	ortholog_one2one	FALSE
protein-coding	glycoprotein 2	2813	GP2	ENSG00000169347	GP2	105855221	GP2	ENSMICG00000011140		ortholog	no_ortholog	67133	Gp2	ENSMUSG00000030954	Gp2	ortholog	no_ortholog	ENSMMUG00000016411	GP2	ortholog_one2one	ENSMFAG00000041038	GP2	ortholog_one2one	FALSE
protein-coding	proteasome 26S subunit, non-ATPase 11	5717	PSMD11	ENSG00000108671	PSMD11	105855223	PSMD11	ENSMICG00000011849	PSMD11	ortholog	ortholog_one2one	69077	Psmd11	ENSMUSG00000017428	Psmd11	ortholog	ortholog_one2one	ENSMMUG00000018962	PSMD11	ortholog_one2one	ENSMFAG00000039747	PSMD11	ortholog_one2one	FALSE
protein-coding	uromodulin	7369	UMOD	ENSG00000169344	UMOD	105855225	UMOD	ENSMICG00000011148	UMOD	ortholog	ortholog_one2one	22242	Umod	ENSMUSG00000030963	Umod	ortholog	ortholog_one2one	ENSMMUG00000006935	UMOD	ortholog_one2one	ENSMFAG00000045632	UMOD	ortholog_one2one	FALSE
protein-coding	actin related protein 2/3 complex subunit 5	10092	ARPC5	ENSG00000162704	ARPC5	105855226	ARPC5	ENSMICG00000047677		ortholog	ortholog_one2many	67771	Arpc5	ENSMUSG00000008475	Arpc5	ortholog	ortholog_one2many	ENSMMUG00000061128		ortholog_one2one	ENSMFAG00000036678	ARPC5	ortholog_one2one	FALSE
protein-coding	acyl-CoA synthetase medium chain family member 5	54988	ACSM5	ENSG00000183549	ACSM5	105855227	ACSM5	ENSMICG00000011169	ACSM5	ortholog	ortholog_one2one	272428	Acsm5	ENSMUSG00000030972	Acsm5	ortholog	ortholog_one2one	ENSMMUG00000009002	ACSM5	ortholog_one2one	ENSMFAG00000003399		ortholog_one2one	FALSE
protein-coding	protein disulfide isomerase like, testis expressed	204474	PDILT	ENSG00000169340	PDILT	105855228	PDILT	ENSMICG00000011157	PDILT	ortholog	ortholog_one2one	71830	Pdilt	ENSMUSG00000030968	Pdilt	ortholog	ortholog_one2one	ENSMMUG00000006938	PDILT	ortholog_one2one	ENSMFAG00000042439	PDILT	ortholog_one2one	FALSE
protein-coding	acyl-CoA synthetase medium chain family member 1	116285	ACSM1	ENSG00000166743	ACSM1	105855230	ACSM1	ENSMICG00000044649	ACSM1	ortholog	ortholog_one2one	117147	Acsm1	ENSMUSG00000033533	Acsm1	ortholog	ortholog_one2one	ENSMMUG00000004226	ACSM1	ortholog_one2one	ENSMFAG00000002831	ACSM1	ortholog_one2one	FALSE
protein-coding	bifunctional apoptosis regulator	51283	BFAR	ENSG00000103429	BFAR	105855231	BFAR	ENSMICG00000016090	BFAR	ortholog	ortholog_one2one	67118	Bfar	ENSMUSG00000022684	Bfar	ortholog	ortholog_one2one	ENSMMUG00000008264	BFAR	ortholog_one2one	ENSMFAG00000039965	BFAR	ortholog_one2one	FALSE
protein-coding	tRNA splicing endonuclease subunit 15	116461	TSEN15	ENSG00000198860	TSEN15	105855232	TSEN15	ENSMICG00000047404	TSEN15	ortholog	ortholog_one2one	66637	Tsen15	ENSMUSG00000014980	Tsen15	ortholog	ortholog_one2one	ENSMMUG00000064206	TSEN15	ortholog_one2one	ENSMFAG00000037321	TSEN15	ortholog_one2one	FALSE
protein-coding	phospholipase A2 group X	8399	PLA2G10	ENSG00000069764	PLA2G10	105855233	PLA2G10	ENSMICG00000045132	PLA2G10	ortholog	ortholog_one2one	26565	Pla2g10	ENSMUSG00000022683	Pla2g10	ortholog	ortholog_one2one	ENSMMUG00000054410	PLA2G10	ortholog_one2one	ENSMFAG00000037183	PLA2G10	ortholog_one2one	FALSE
protein-coding	poly(A)-specific ribonuclease	5073	PARN	ENSG00000140694	PARN	105855234	PARN	ENSMICG00000016053	PARN	ortholog	ortholog_one2one	74108	Parn	ENSMUSG00000022685	Parn	ortholog	ortholog_one2one	ENSMMUG00000018849	PARN	ortholog_one2one	ENSMFAG00000044852	PARN	ortholog_one2one	FALSE
protein-coding	ERCC excision repair 4, endonuclease catalytic subunit	2072	ERCC4	ENSG00000175595	ERCC4	105855242	ERCC4	ENSMICG00000007901	ERCC4	ortholog	ortholog_one2one	50505	Ercc4	ENSMUSG00000022545	Ercc4	ortholog	ortholog_one2one	ENSMMUG00000015665	ERCC4	ortholog_one2one	ENSMFAG00000043059	ERCC4	ortholog_one2one	FALSE
protein-coding	ankyrin repeat domain 42	338699	ANKRD42	ENSG00000137494	ANKRD42	105855243	ANKRD42	ENSMICG00000009004	ANKRD42	ortholog	ortholog_one2one	73845	Ankrd42	ENSMUSG00000041343	Ankrd42	ortholog	ortholog_one2one	ENSMMUG00000005031	ANKRD42	ortholog_one2one	ENSMFAG00000017987	ANKRD42	ortholog_one2one	FALSE
protein-coding	family with sequence similarity 181 member B	220382	FAM181B	ENSG00000182103	FAM181B	105855248	FAM181B			ortholog	no_ortholog	58238	Fam181b	ENSMUSG00000051515	Fam181b	ortholog	no_ortholog	ENSMMUG00000061566	FAM181B	ortholog_one2one			no_ortholog	FALSE
protein-coding	prolylcarboxypeptidase	5547	PRCP	ENSG00000137509	PRCP	105855250	PRCP	ENSMICG00000011983	PRCP	ortholog	ortholog_one2one	72461	Prcp	ENSMUSG00000061119	Prcp	ortholog	ortholog_one2one	ENSMMUG00000007838	PRCP	ortholog_one2one	ENSMFAG00000031062	PRCP	ortholog_one2one	FALSE
protein-coding	RAB30, member RAS oncogene family	27314	RAB30	ENSG00000137502	RAB30	105855251	RAB30	ENSMICG00000012002	RAB30	ortholog	ortholog_one2one	75985	Rab30	ENSMUSG00000030643	Rab30	ortholog	ortholog_one2one	ENSMMUG00000007842	RAB30	ortholog_one2one	ENSMFAG00000063424	RAB30	ortholog_one2one	FALSE
protein-coding	PCF11 cleavage and polyadenylation factor subunit	51585	PCF11	ENSG00000165494	PCF11	105855252	PCF11	ENSMICG00000008986	PCF11	ortholog	ortholog_one2one	74737	Pcf11	ENSMUSG00000041328	Pcf11	ortholog	ortholog_one2one	ENSMMUG00000005029	PCF11	ortholog_one2one	ENSMFAG00000034679	PCF11	ortholog_one2one	FALSE
protein-coding	coiled-coil domain containing 90B	60492	CCDC90B	ENSG00000137500	CCDC90B	105855253	CCDC90B	ENSMICG00000038111	CCDC90B	ortholog	ortholog_one2one	66365	Ccdc90b	ENSMUSG00000030613	Ccdc90b	ortholog	ortholog_one2one	ENSMMUG00000020154	CCDC90B	ortholog_one2one	ENSMFAG00000034340	CCDC90B	ortholog_one2one	FALSE
protein-coding	chromosome 27 C1orf21 homolog	81563	C1orf21	ENSG00000116667	C1orf21	105855254	C27H1orf21	ENSMICG00000042970	C1orf21	ortholog	ortholog_one2one	69399	1700025G04Rik	ENSMUSG00000032666	1700025G04Rik	ortholog	ortholog_one2one	ENSMMUG00000062353	C1H1orf21	ortholog_one2one	ENSMFAG00000045835	C1orf21	ortholog_one2one	FALSE
protein-coding	discs large MAGUK scaffold protein 2	1740	DLG2	ENSG00000150672	DLG2	105855256	DLG2	ENSMICG00000027095		ortholog	ortholog_one2one	23859	Dlg2	ENSMUSG00000052572	Dlg2	ortholog	ortholog_one2one	ENSMMUG00000007921	DLG2	ortholog_one2one	ENSMFAG00000043394	DLG2	ortholog_one2one	FALSE
protein-coding	ER degradation enhancing alpha-mannosidase like protein 3	80267	EDEM3	ENSG00000116406	EDEM3	105855261	EDEM3	ENSMICG00000005929	EDEM3	ortholog	ortholog_one2one	66967	Edem3	ENSMUSG00000043019	Edem3	ortholog	ortholog_one2one	ENSMMUG00000005410	EDEM3	ortholog_one2one	ENSMFAG00000032349	EDEM3	ortholog_one2one	FALSE
protein-coding	MyoD family inhibitor domain containing	29969	MDFIC	ENSG00000135272	MDFIC	105855262	MDFIC			ortholog	no_ortholog	16543	Mdfic	ENSMUSG00000041390	Mdfic	ortholog	no_ortholog	ENSMMUG00000019776	MDFIC	ortholog_one2one	ENSMFAG00000050895	MDFIC	ortholog_one2one	FALSE
protein-coding	dedicator of cytokinesis 4	9732	DOCK4	ENSG00000128512	DOCK4	105855266	DOCK4	ENSMICG00000014052	DOCK4	ortholog	ortholog_one2one	238130	Dock4	ENSMUSG00000035954	Dock4	ortholog	ortholog_one2one	ENSMMUG00000002894	DOCK4	ortholog_one2one	ENSMFAG00000044248	DOCK4	ortholog_one2one	FALSE
protein-coding	zinc finger protein 277	11179	ZNF277	ENSG00000198839	ZNF277	105855267	ZNF277	ENSMICG00000014129	ZNF277	ortholog	ortholog_one2one	246196	Zfp277	ENSMUSG00000055917	Zfp277	ortholog	ortholog_one2one	ENSMMUG00000015965	ZNF277	ortholog_one2one	ENSMFAG00000035406	ZNF277	ortholog_one2one	FALSE
protein-coding	interferon related developmental regulator 1	3475	IFRD1	ENSG00000006652	IFRD1	105855269	IFRD1	ENSMICG00000047065	IFRD1	ortholog	ortholog_one2one	15982	Ifrd1	ENSMUSG00000001627	Ifrd1	ortholog	ortholog_one2one			ortholog_one2many	ENSMFAG00000045385	IFRD1	ortholog_one2one	FALSE
protein-coding	transmembrane protein 168	64418	TMEM168	ENSG00000146802	TMEM168	105855273	TMEM168	ENSMICG00000007451	TMEM168	ortholog	ortholog_one2one	101118	Tmem168	ENSMUSG00000029569	Tmem168	ortholog	ortholog_one2one	ENSMMUG00000015543	TMEM168	ortholog_one2one	ENSMFAG00000022462	TMEM168	ortholog_one2one	FALSE
protein-coding	G protein-coupled receptor 85	54329	GPR85	ENSG00000164604	GPR85	105855278	GPR85			ortholog	no_ortholog	64450	Gpr85	ENSMUSG00000048216	Gpr85	ortholog	no_ortholog	ENSMMUG00000015548	GPR85	ortholog_one2one	ENSMFAG00000052996	GPR85	ortholog_one2one	FALSE
protein-coding	protein phosphatase 1 regulatory subunit 3A	5506	PPP1R3A	ENSG00000154415	PPP1R3A	105855281	PPP1R3A	ENSMICG00000046647	PPP1R3A	ortholog	ortholog_one2one	140491	Ppp1r3a	ENSMUSG00000042717	Ppp1r3a	ortholog	ortholog_one2one	ENSMMUG00000022642	PPP1R3A	ortholog_one2one	ENSMFAG00000053780	PPP1R3A	ortholog_one2one	FALSE
protein-coding	forkhead box P2	93986	FOXP2	ENSG00000128573	FOXP2	105855282	FOXP2	ENSMICG00000003648	FOXP2	ortholog	ortholog_one2one	114142	Foxp2	ENSMUSG00000029563	Foxp2	ortholog	ortholog_one2one	ENSMMUG00000008005	FOXP2	ortholog_one2one	ENSMFAG00000000636	FOXP2	ortholog_one2one	FALSE
protein-coding	transcription factor EC	22797	TFEC	ENSG00000105967	TFEC	105855283	TFEC	ENSMICG00000006995	TFEC	ortholog	ortholog_one2one	21426	Tfec	ENSMUSG00000029553	Tfec	ortholog	ortholog_one2one	ENSMMUG00000038489	TFEC	ortholog_one2one	ENSMFAG00000035684	TFEC	ortholog_one2one	FALSE
protein-coding	solute carrier family 7 member 3	84889	SLC7A3	ENSG00000165349	SLC7A3	105855292	SLC7A3	ENSMICG00000011546	SLC7A3	ortholog	ortholog_one2one	11989	Slc7a3	ENSMUSG00000031297	Slc7a3	ortholog	ortholog_one2one	ENSMMUG00000003274	SLC7A3	ortholog_one2one	ENSMFAG00000002533	SLC7A3	ortholog_one2one	FALSE
protein-coding	testis expressed 11	56159	TEX11	ENSG00000120498	TEX11	105855293	TEX11	ENSMICG00000009408	TEX11	ortholog	ortholog_one2one	83558	Tex11	ENSMUSG00000009670	Tex11	ortholog	ortholog_one2one	ENSMMUG00000003049	TEX11	ortholog_one2one	ENSMFAG00000037625	TEX11	ortholog_one2one	FALSE
protein-coding	C-X-C motif chemokine receptor 3	2833	CXCR3	ENSG00000186810	CXCR3	105855307	CXCR3	ENSMICG00000038479	CXCR3	ortholog	ortholog_one2one	12766	Cxcr3	ENSMUSG00000050232	Cxcr3	ortholog	ortholog_one2one	ENSMMUG00000032424	CXCR3	ortholog_one2one	ENSMFAG00000031295	CXCR3	ortholog_one2one	FALSE
protein-coding	O-linked N-acetylglucosamine (GlcNAc) transferase	8473	OGT	ENSG00000147162	OGT	105855308	OGT	ENSMICG00000003078	OGT	ortholog	ortholog_one2one	108155	Ogt	ENSMUSG00000034160	Ogt	ortholog	ortholog_one2one	ENSMMUG00000015238	OGT	ortholog_one2one	ENSMFAG00000001803	OGT	ortholog_one2one	FALSE
protein-coding	ring finger protein 2	6045	RNF2	ENSG00000121481	RNF2	105855310	RNF2	ENSMICG00000031722		ortholog	ortholog_one2many	19821	Rnf2	ENSMUSG00000026484	Rnf2	ortholog	ortholog_one2many	ENSMMUG00000013878	RNF2	ortholog_one2one	ENSMFAG00000036583	RNF2	ortholog_one2one	FALSE
protein-coding	non-POU domain containing octamer binding	4841	NONO	ENSG00000147140	NONO	105855312	NONO	ENSMICG00000000232	NONO	ortholog	ortholog_one2one	53610	Nono	ENSMUSG00000031311	Nono	ortholog	ortholog_one2one	ENSMMUG00000020481	NONO	ortholog_one2one	ENSMFAG00000041557	NONO	ortholog_one2one	FALSE
protein-coding	integrin subunit beta 1 binding protein 2	26548	ITGB1BP2	ENSG00000147166	ITGB1BP2	105855313	ITGB1BP2	ENSMICG00000000235	ITGB1BP2	ortholog	ortholog_one2one	26549	Itgb1bp2	ENSMUSG00000031312	Itgb1bp2	ortholog	ortholog_one2one	ENSMMUG00000020479	ITGB1BP2	ortholog_one2one	ENSMFAG00000037969	ITGB1BP2	ortholog_one2one	FALSE
protein-coding	zinc finger MYM-type containing 3	9203	ZMYM3	ENSG00000147130	ZMYM3	105855314	ZMYM3	ENSMICG00000014095	ZMYM3	ortholog	ortholog_one2one	56364	Zmym3	ENSMUSG00000031310	Zmym3	ortholog	ortholog_one2one	ENSMMUG00000000667	ZMYM3	ortholog_one2one	ENSMFAG00000043632	ZMYM3	ortholog_one2one	FALSE
protein-coding	gap junction protein beta 1	2705	GJB1	ENSG00000169562	GJB1	105855315	GJB1			ortholog	no_ortholog	14618	Gjb1	ENSMUSG00000047797	Gjb1	ortholog	no_ortholog	ENSMMUG00000000669	GJB1	ortholog_one2one	ENSMFAG00000063942	GJB1	ortholog_one2one	FALSE
protein-coding	neuroligin 3	54413	NLGN3	ENSG00000196338	NLGN3	105855316	NLGN3	ENSMICG00000014073	NLGN3	ortholog	ortholog_one2one	245537	Nlgn3	ENSMUSG00000031302	Nlgn3	ortholog	ortholog_one2one	ENSMMUG00000032427	NLGN3	ortholog_one2one	ENSMFAG00000002421	NLGN3	ortholog_one2one	FALSE
protein-coding	mediator complex subunit 12	9968	MED12	ENSG00000184634	MED12	105855319	MED12	ENSMICG00000014009	MED12	ortholog	ortholog_one2one	59024	Med12	ENSMUSG00000079487	Med12	ortholog	ortholog_one2one	ENSMMUG00000017797	MED12	ortholog_one2one	ENSMFAG00000032161	MED12	ortholog_one2one	FALSE
protein-coding	chromosome X CXorf65 homolog	158830	CXorf65	ENSG00000204165	CXorf65	105855321	CXHXorf65			ortholog	no_ortholog	245536	Gm614	ENSMUSG00000090141	Gm614	ortholog	no_ortholog	ENSMMUG00000032428	CXHXorf65	ortholog_one2one			no_ortholog	FALSE
protein-coding	forkhead box O4	4303	FOXO4	ENSG00000184481	FOXO4	105855322	FOXO4	ENSMICG00000030501	FOXO4	ortholog	ortholog_one2one	54601	Foxo4	ENSMUSG00000042903	Foxo4	ortholog	ortholog_one2one	ENSMMUG00000032429	FOXO4	ortholog_one2one	ENSMFAG00000043151	FOXO4	ortholog_one2one	FALSE
protein-coding	sorting nexin 12	29934	SNX12	ENSG00000147164	SNX12	105855323	SNX12	ENSMICG00000015016	SNX12	ortholog	ortholog_one2one	55988	Snx12	ENSMUSG00000046032	Snx12	ortholog	ortholog_one2one	ENSMMUG00000021906	SNX12	ortholog_one2one	ENSMFAG00000033920	SNX12	ortholog_one2one	FALSE
protein-coding	discs large MAGUK scaffold protein 3	1741	DLG3	ENSG00000082458	DLG3	105855325	DLG3	ENSMICG00000012615	DLG3	ortholog	ortholog_one2one	53310	Dlg3	ENSMUSG00000000881	Dlg3	ortholog	ortholog_one2one	ENSMMUG00000013948	DLG3	ortholog_one2one	ENSMFAG00000036638	DLG3	ortholog_one2one	FALSE
protein-coding	kinesin family member 4A	24137	KIF4A	ENSG00000090889	KIF4A	105855326	KIF4A	ENSMICG00000014254	KIF4A	ortholog	ortholog_one2one	16571	Kif4	ENSMUSG00000034311	Kif4	ortholog	ortholog_one2one	ENSMMUG00000013940	KIF4A	ortholog_one2one	ENSMFAG00000037167	KIF4A	ortholog_one2one	FALSE
protein-coding	glycerophosphodiester phosphodiesterase domain containing 2	54857	GDPD2	ENSG00000130055	GDPD2	105855328	GDPD2	ENSMICG00000028527	GDPD2	ortholog	ortholog_one2one	71584	Gdpd2	ENSMUSG00000019359	Gdpd2	ortholog	ortholog_one2one	ENSMMUG00000013943	GDPD2	ortholog_one2one	ENSMFAG00000037742	GDPD2	ortholog_one2one	FALSE
protein-coding	PDZ domain containing 11	51248	PDZD11	ENSG00000120509	PDZD11	105855330	PDZD11	ENSMICG00000014239	PDZD11	ortholog	ortholog_one2one	72621	Pdzd11	ENSMUSG00000015668	Pdzd11	ortholog	ortholog_one2one	ENSMMUG00000061295	PDZD11	ortholog_one2one	ENSMFAG00000038177	PDZD11	ortholog_one2one	FALSE
protein-coding	acyl-CoA wax alcohol acyltransferase 2	158835	AWAT2	ENSG00000147160	AWAT2	105855332	AWAT2	ENSMICG00000015973	AWAT2	ortholog	ortholog_one2one	245532	Awat2	ENSMUSG00000031220	Awat2	ortholog	ortholog_one2one	ENSMMUG00000050727	AWAT2	ortholog_one2one	ENSMFAG00000003948	AWAT2	ortholog_one2one	FALSE
protein-coding	ectodysplasin A	1896	EDA	ENSG00000158813	EDA	105855335	EDA	ENSMICG00000015968	EDA	ortholog	ortholog_one2one	13607	Eda	ENSMUSG00000059327	Eda	ortholog	ortholog_one2one	ENSMMUG00000017753	EDA	ortholog_one2one	ENSMFAG00000042139	EDA	ortholog_one2one	FALSE
protein-coding	family with sequence similarity 155 member B	27112	FAM155B	ENSG00000130054	FAM155B	105855337	FAM155B	ENSMICG00000037349	FAM155B	ortholog	ortholog_one2one	620592	Tmem28	ENSMUSG00000071719	Tmem28	ortholog	ortholog_one2one	ENSMMUG00000006416	NALF2	ortholog_one2one	ENSMFAG00000044685	NALF2	ortholog_one2one	FALSE
protein-coding	praja ring finger ubiquitin ligase 1	64219	PJA1	ENSG00000181191	PJA1	105855340	PJA1			ortholog	no_ortholog	18744	Pja1	ENSMUSG00000034403	Pja1	ortholog	no_ortholog	ENSMMUG00000047336	PJA1	ortholog_one2one	ENSMFAG00000047349	PJA1	ortholog_one2one	FALSE
protein-coding	ephrin B1	1947	EFNB1	ENSG00000090776	EFNB1	105855341	EFNB1	ENSMICG00000026493	EFNB1	ortholog	ortholog_one2one	13641	Efnb1	ENSMUSG00000031217	Efnb1	ortholog	ortholog_one2one	ENSMMUG00000020965	EFNB1	ortholog_one2one	ENSMFAG00000043144	EFNB1	ortholog_one2one	FALSE
protein-coding	StAR related lipid transfer domain containing 8	9754	STARD8	ENSG00000130052	STARD8	105855342	STARD8	ENSMICG00000004400	STARD8	ortholog	ortholog_one2one	236920	Stard8	ENSMUSG00000031216	Stard8	ortholog	ortholog_one2one	ENSMMUG00000015291	STARD8	ortholog_one2one	ENSMFAG00000046242	STARD8	ortholog_one2one	FALSE
protein-coding	Yip1 domain family member 6	286451	YIPF6	ENSG00000181704	YIPF6	105855345	YIPF6	ENSMICG00000038511	YIPF6	ortholog	ortholog_one2one	77929	Yipf6	ENSMUSG00000047694	Yipf6	ortholog	ortholog_one2one	ENSMMUG00000016986	YIPF6	ortholog_one2one	ENSMFAG00000040579	YIPF6	ortholog_one2one	FALSE
protein-coding	oligophrenin 1	4983	OPHN1	ENSG00000079482	OPHN1	105855348	OPHN1	ENSMICG00000004388	OPHN1	ortholog	ortholog_one2one	94190	Ophn1	ENSMUSG00000031214	Ophn1	ortholog	ortholog_one2one	ENSMMUG00000018366	OPHN1	ortholog_one2one	ENSMFAG00000041327	OPHN1	ortholog_one2one	FALSE
protein-coding	androgen receptor	367	AR	ENSG00000169083	AR	105855349	AR	ENSMICG00000014721	AR	ortholog	ortholog_one2one	11835	Ar	ENSMUSG00000046532	Ar	ortholog	ortholog_one2one	ENSMMUG00000011437	AR	ortholog_one2one	ENSMFAG00000042543	AR	ortholog_one2one	FALSE
protein-coding	TLE family member 1, transcriptional corepressor	7088	TLE1	ENSG00000196781	TLE1	105855352	TLE1	ENSMICG00000012918	TLE1	ortholog	ortholog_one2one	21885	Tle1	ENSMUSG00000008305	Tle1	no_ortholog	ortholog_one2one	ENSMMUG00000003718	TLE1	ortholog_one2one	ENSMFAG00000042116	TLE1	ortholog_one2one	FALSE
protein-coding	zinc finger protein 207	7756	ZNF207	ENSG00000010244	ZNF207	105855362	ZNF207	ENSMICG00000002395	ZNF207	ortholog	ortholog_one2one	22680	Zfp207	ENSMUSG00000017421	Zfp207	ortholog	ortholog_one2one	ENSMMUG00000016875	ZNF207	ortholog_one2one	ENSMFAG00000001904	ZNF207	ortholog_one2one	FALSE
protein-coding	tripartite motif containing 10	10107	TRIM10	ENSG00000204613	TRIM10	105855367	TRIM10	ENSMICG00000044593	TRIM10	ortholog	ortholog_one2one	19824	Trim10	ENSMUSG00000073400	Trim10	ortholog	ortholog_one2one	ENSMMUG00000012129	TRIM10	ortholog_one2one	ENSMFAG00000039062	TRIM10	ortholog_one2one	FALSE
protein-coding	ZFP57 zinc finger protein	346171	ZFP57	ENSG00000204644	ZFP57	105855368	ZFP57	ENSMICG00000035396	ZFP57	ortholog	ortholog_one2one	22715	Zfp57	ENSMUSG00000036036	Zfp57	ortholog	ortholog_one2one	ENSMMUG00000045668	ZFP57	ortholog_one2one	ENSMFAG00000033585	ZFP57	ortholog_one2one	FALSE
protein-coding	myelin oligodendrocyte glycoprotein	4340	MOG	ENSG00000204655	MOG	105855369	MOG	ENSMICG00000013337	MOG	ortholog	ortholog_one2one	17441	Mog	ENSMUSG00000076439	Mog	ortholog	ortholog_one2one	ENSMMUG00000002967	MOG	ortholog_one2one	ENSMFAG00000037244	MOG	ortholog_one2one	FALSE
protein-coding	zinc ribbon domain containing 1	30834	ZNRD1	ENSG00000066379	ZNRD1	105855371	ZNRD1	ENSMICG00000045696	ZNRD1	ortholog	ortholog_one2one	66136	Znrd1	ENSMUSG00000036315	Znrd1	ortholog	ortholog_one2one	ENSMMUG00000012120	POLR1H	ortholog_one2one	ENSMFAG00000039802	POLR1H	ortholog_one2one	FALSE
protein-coding	ring finger protein 39	80352	RNF39	ENSG00000204618	RNF39	105855372	RNF39	ENSMICG00000034392	RNF39	ortholog	ortholog_one2one	386454	Rnf39	ENSMUSG00000036492	Rnf39	ortholog	ortholog_one2one	ENSMMUG00000012124	RNF39	ortholog_one2one	ENSMFAG00000040191	RNF39	ortholog_one2one	FALSE
protein-coding	protein phosphatase 1 regulatory inhibitor subunit 11	6992	PPP1R11	ENSG00000204619	PPP1R11	105855373	PPP1R11	ENSMICG00000034291	PPP1R11	ortholog	ortholog_one2one	76497	Ppp1r11	ENSMUSG00000036398	Ppp1r11	ortholog	ortholog_one2one	ENSMMUG00000012122	PPP1R11	ortholog_one2one	ENSMFAG00000001673	PPP1R11	ortholog_one2one	FALSE
protein-coding	tripartite motif containing 26	7726	TRIM26	ENSG00000231002	TRIM26	105855375	TRIM26			ortholog	no_ortholog	22670	Trim26	ENSMUSG00000024457	Trim26	ortholog	no_ortholog			no_ortholog			no_ortholog	FALSE
protein-coding	ribonuclease P/MRP subunit p21	79897	RPP21	ENSG00000239865	RPP21	105855377	RPP21			ortholog	no_ortholog	67676	Rpp21	ENSMUSG00000024446	Rpp21	ortholog	no_ortholog			no_ortholog			no_ortholog	FALSE
protein-coding	G protein nucleolar 1 (putative)	2794	GNL1	ENSG00000204590	GNL1	105855386	GNL1	ENSMICG00000014708	GNL1	ortholog	ortholog_one2one	14670	Gnl1	ENSMUSG00000024429	Gnl1	ortholog	ortholog_one2one	ENSMMUG00000020077	GNL1	ortholog_one2one	ENSMFAG00000001167	GNL1	ortholog_one2one	FALSE
protein-coding	proline rich 3	80742	PRR3	ENSG00000204576	PRR3	105855387	PRR3	ENSMICG00000042955	PRR3	ortholog	ortholog_one2one	75210	Prr3	ENSMUSG00000038500	Prr3	ortholog	ortholog_one2one	ENSMMUG00000013893	PRR3	ortholog_one2one	ENSMFAG00000045525	PRR3	ortholog_one2one	FALSE
protein-coding	ATP binding cassette subfamily F member 1	23	ABCF1	ENSG00000204574	ABCF1	105855388	ABCF1	ENSMICG00000014745	ABCF1	ortholog	ortholog_one2one	224742	Abcf1	ENSMUSG00000038762	Abcf1	ortholog	ortholog_one2one	ENSMMUG00000001886	ABCF1	ortholog_one2one	ENSMFAG00000001346	ABCF1	ortholog_one2one	FALSE
protein-coding	DEAH-box helicase 16	8449	DHX16	ENSG00000204560	DHX16	105855390	DHX16	ENSMICG00000014819	DHX16	ortholog	ortholog_one2one	69192	Dhx16	ENSMUSG00000024422	Dhx16	ortholog	ortholog_one2one	ENSMMUG00000019960	DHX16	ortholog_one2one	ENSMFAG00000003575	DHX16	ortholog_one2one	FALSE
protein-coding	protein phosphatase 1 regulatory subunit 10	5514	PPP1R10	ENSG00000204569	PPP1R10	105855391	PPP1R10	ENSMICG00000038776	PPP1R10	ortholog	ortholog_one2one	52040	Ppp1r10	ENSMUSG00000039220	Ppp1r10	ortholog	ortholog_one2one	ENSMMUG00000006524	PPP1R10	ortholog_one2one	ENSMFAG00000035544	PPP1R10	ortholog_one2one	FALSE
protein-coding	alpha tubulin acetyltransferase 1	79969	ATAT1	ENSG00000137343	ATAT1	105855392	ATAT1	ENSMICG00000014783	ATAT1	ortholog	ortholog_one2one	73242	Atat1	ENSMUSG00000024426	Atat1	ortholog	ortholog_one2one			no_ortholog			no_ortholog	FALSE
protein-coding	influenza virus NS1A binding protein	10625	IVNS1ABP	ENSG00000116679	IVNS1ABP	105855393	IVNS1ABP	ENSMICG00000029941	IVNS1ABP	ortholog	ortholog_one2one	117198	Ivns1abp	ENSMUSG00000023150	Ivns1abp	ortholog	ortholog_one2one	ENSMMUG00000013884	IVNS1ABP	ortholog_one2one	ENSMFAG00000039625	IVNS1ABP	ortholog_one2one	FALSE
protein-coding	chromosome 6 C6orf136 homolog	221545	C6orf136	ENSG00000204564	C6orf136	105855394	C6H6orf136	ENSMICG00000014805	C6orf136	ortholog	ortholog_one2one	69662	2310061I04Rik	ENSMUSG00000050705	2310061I04Rik	ortholog	ortholog_one2one	ENSMMUG00000051407	C6orf136	ortholog_one2one	ENSMFAG00000000438	C6orf136	ortholog_one2one	FALSE
protein-coding	mitochondrial ribosomal protein S18B	28973	MRPS18B	ENSG00000204568	MRPS18B	105855395	MRPS18B	ENSMICG00000031536	MRPS18B	ortholog	ortholog_one2one	66973	Mrps18b	ENSMUSG00000024436	Mrps18b	ortholog	ortholog_one2one	ENSMMUG00000006525	MRPS18B	ortholog_one2one	ENSMFAG00000003966	MRPS18B	ortholog_one2one	FALSE
protein-coding	protein phosphatase 1 regulatory subunit 18	170954	PPP1R18	ENSG00000146112	PPP1R18	105855396	PPP1R18	ENSMICG00000014846	PPP1R18	ortholog	ortholog_one2one	76448	Ppp1r18	ENSMUSG00000034595	Ppp1r18	ortholog	ortholog_one2one	ENSMMUG00000019961	PPP1R18	ortholog_one2one	ENSMFAG00000002399	PPP1R18	ortholog_one2one	FALSE
protein-coding	nurim	11270	NRM	ENSG00000137404	NRM	105855397	NRM	ENSMICG00000014861	NRM	ortholog	ortholog_one2one	106582	Nrm	ENSMUSG00000059791	Nrm	ortholog	ortholog_one2one	ENSMMUG00000017194	NRM	ortholog_one2one	ENSMFAG00000061761	NRM	ortholog_one2one	FALSE
protein-coding	tubulin beta class I	203068	TUBB	ENSG00000196230	TUBB	105855398	TUBB	ENSMICG00000010647	TUBB	ortholog	ortholog_one2one	22154	Tubb5	ENSMUSG00000001525	Tubb5	ortholog	ortholog_one2one	ENSMMUG00000030028	TUBB	ortholog_one2one	ENSMFAG00000044340	TUBB	ortholog_one2one	FALSE
protein-coding	flotillin 1	10211	FLOT1	ENSG00000137312	FLOT1	105855400	FLOT1	ENSMICG00000014564	FLOT1	ortholog	ortholog_one2one	14251	Flot1	ENSMUSG00000059714	Flot1	ortholog	ortholog_one2one	ENSMMUG00000014071	FLOT1	ortholog_one2one	ENSMFAG00000002025	FLOT1	ortholog_one2one	FALSE
protein-coding	immediate early response 3	8870	IER3	ENSG00000137331	IER3	105855401	IER3	ENSMICG00000026480	IER3	ortholog	ortholog_one2one	15937	Ier3	ENSMUSG00000003541	Ier3	ortholog	ortholog_one2one	ENSMMUG00000064297	IER3	ortholog_one2one	ENSMFAG00000035656	IER3	ortholog_one2one	FALSE
protein-coding	mediator of DNA damage checkpoint 1	9656	MDC1	ENSG00000228575	MDC1	105855402	MDC1			ortholog	no_ortholog	240087	Mdc1	ENSMUSG00000061607	Mdc1	ortholog	no_ortholog			no_ortholog			no_ortholog	FALSE
protein-coding	discoidin domain receptor tyrosine kinase 1	780	DDR1	ENSG00000204580	DDR1	105855407	DDR1	ENSMICG00000007629	DDR1	ortholog	ortholog_one2one	12305	Ddr1	ENSMUSG00000003534	Ddr1	ortholog	ortholog_one2one	ENSMMUG00000018601	DDR1	ortholog_one2one	ENSMFAG00000033051	DDR1	ortholog_one2one	FALSE
protein-coding	valyl-tRNA synthetase 2, mitochondrial	57176	VARS2	ENSG00000137411	VARS2	105855408	VARS2	ENSMICG00000005365	VARS2	ortholog	ortholog_one2one	68915	Vars2	ENSMUSG00000038838	Vars2	ortholog	ortholog_one2one	ENSMMUG00000018609	VARS2	ortholog_one2one	ENSMFAG00000042367	VARS2	ortholog_one2one	FALSE
protein-coding	surfactant associated 2	389376	SFTA2	ENSG00000196260	SFTA2	105855411	SFTA2	ENSMICG00000030909	SFTA2	ortholog	ortholog_one2one	433102	Sfta2	ENSMUSG00000090509	Sfta2	ortholog	ortholog_one2one	ENSMMUG00000057864	SFTA2	ortholog_one2one	ENSMFAG00000058402	SFTA2	ortholog_one2one	FALSE
protein-coding	growth hormone secretagogue receptor	2693	GHSR	ENSG00000121853	GHSR	105855414	GHSR	ENSMICG00000049355	GHSR	ortholog	ortholog_one2one	208188	Ghsr	ENSMUSG00000051136	Ghsr	ortholog	ortholog_one2one	ENSMMUG00000004194	GHSR	ortholog_one2one	ENSMFAG00000049961	GHSR	ortholog_one2one	FALSE
protein-coding	TRAF2 and NCK interacting kinase	23043	TNIK	ENSG00000154310	TNIK	105855415	TNIK	ENSMICG00000049397	TNIK	ortholog	ortholog_one2one	665113	Tnik	ENSMUSG00000027692	Tnik	ortholog	ortholog_one2one	ENSMMUG00000022262	TNIK	ortholog_one2one	ENSMFAG00000039273	TNIK	ortholog_one2one	FALSE
protein-coding	solute carrier family 2 member 2	6514	SLC2A2	ENSG00000163581	SLC2A2	105855416	SLC2A2	ENSMICG00000049076	SLC2A2	ortholog	ortholog_one2one	20526	Slc2a2	ENSMUSG00000027690	Slc2a2	ortholog	ortholog_one2one	ENSMMUG00000014385	SLC2A2	ortholog_one2one	ENSMFAG00000038078	SLC2A2	ortholog_one2one	FALSE
protein-coding	eukaryotic translation initiation factor 5A2	56648	EIF5A2	ENSG00000163577	EIF5A2	105855417	EIF5A2	ENSMICG00000049338	EIF5A2	ortholog	ortholog_one2one	208691	Eif5a2	ENSMUSG00000050192	Eif5a2	ortholog	ortholog_one2one	ENSMMUG00000022880	EIF5A2	ortholog_one2one	ENSMFAG00000032595	EIF5A2	ortholog_one2one	FALSE
protein-coding	ribosomal protein L22 like 1	200916	RPL22L1	ENSG00000163584	RPL22L1	105855418	RPL22L1	ENSMICG00000049215		ortholog	ortholog_one2many	68028	Rpl22l1	ENSMUSG00000039221	Rpl22l1	ortholog	ortholog_one2one	ENSMMUG00000022881	RPL22L1	ortholog_one2one	ENSMFAG00000041383	RPL22L1	ortholog_one2one	FALSE
protein-coding	phospholipase D1	5337	PLD1	ENSG00000075651	PLD1	105855425	PLD1	ENSMICG00000049434	PLD1	ortholog	ortholog_one2one	18805	Pld1	ENSMUSG00000027695	Pld1	ortholog	ortholog_one2one	ENSMMUG00000023289	PLD1	ortholog_one2one	ENSMFAG00000002954	PLD1	ortholog_one2one	FALSE
protein-coding	transmembrane protein 212	389177	TMEM212	ENSG00000186329	TMEM212	105855428	TMEM212	ENSMICG00000048602	TMEM212	ortholog	ortholog_one2one	208613	Tmem212	ENSMUSG00000043164	Tmem212	ortholog	ortholog_one2one	ENSMMUG00000043637	TMEM212	ortholog_one2one	ENSMFAG00000001516	TMEM212	ortholog_one2one	FALSE
protein-coding	fibronectin type III domain containing 3B	64778	FNDC3B	ENSG00000075420	FNDC3B	105855429	FNDC3B	ENSMICG00000049279	FNDC3B	ortholog	ortholog_one2one	72007	Fndc3b	ENSMUSG00000039286	Fndc3b	ortholog	ortholog_one2one	ENSMMUG00000004189	FNDC3B	ortholog_one2one	ENSMFAG00000033083	FNDC3B	ortholog_one2one	FALSE
protein-coding	TNF superfamily member 10	8743	TNFSF10	ENSG00000121858	TNFSF10	105855430	TNFSF10	ENSMICG00000049347	TNFSF10	ortholog	ortholog_one2one	22035	Tnfsf10	ENSMUSG00000039304	Tnfsf10	ortholog	ortholog_one2one	ENSMMUG00000019302	TNFSF10	ortholog_one2one	ENSMFAG00000002428	TNFSF10	ortholog_one2one	FALSE
protein-coding	neutral cholesterol ester hydrolase 1	57552	NCEH1	ENSG00000144959	NCEH1	105855431	NCEH1	ENSMICG00000049131	NCEH1	ortholog	ortholog_one2one	320024	Nceh1	ENSMUSG00000027698	Nceh1	ortholog	ortholog_one2one	ENSMMUG00000056425	NCEH1	ortholog_one2one	ENSMFAG00000043084	NCEH1	ortholog_one2one	FALSE
protein-coding	epithelial cell transforming 2	1894	ECT2	ENSG00000114346	ECT2	105855432	ECT2	ENSMICG00000049582	ECT2	ortholog	ortholog_one2one	13605	Ect2	ENSMUSG00000027699	Ect2	ortholog	ortholog_one2one	ENSMMUG00000017014	ECT2	ortholog_one2one	ENSMFAG00000041285	ECT2	ortholog_one2one	FALSE
protein-coding	sperm flagellar 2	79925	SPEF2	ENSG00000152582	SPEF2	105855447	SPEF2	ENSMICG00000001636	SPEF2	ortholog	ortholog_one2one	320277	Spef2	ENSMUSG00000072663	Spef2	ortholog	ortholog_one2one	ENSMMUG00000018739	SPEF2	ortholog_one2one	ENSMFAG00000036146	SPEF2	ortholog_one2one	FALSE
protein-coding	hemicentin 1	83872	HMCN1	ENSG00000143341	HMCN1	105855448	HMCN1	ENSMICG00000015564	HMCN1	ortholog	ortholog_one2one	545370	Hmcn1	ENSMUSG00000066842	Hmcn1	ortholog	ortholog_one2one	ENSMMUG00000010474	HMCN1	ortholog_one2one	ENSMFAG00000037495	HMCN1	ortholog_one2one	FALSE
protein-coding	interleukin 7 receptor	3575	IL7R	ENSG00000168685	IL7R	105855452	IL7R	ENSMICG00000001648	IL7R	ortholog	ortholog_one2one	16197	Il7r	ENSMUSG00000003882	Il7r	ortholog	ortholog_one2one	ENSMMUG00000001676	IL7R	ortholog_one2one	ENSMFAG00000040996	IL7R	ortholog_one2one	FALSE
protein-coding	calcyphosine like	133690	CAPSL	ENSG00000152611	CAPSL	105855453	CAPSL	ENSMICG00000042256	CAPSL	ortholog	ortholog_one2one	75568	Capsl	ENSMUSG00000039676	Capsl	ortholog	ortholog_one2one	ENSMMUG00000001678	CAPSL	ortholog_one2one	ENSMFAG00000002782	CAPSL	ortholog_one2one	FALSE
protein-coding	proteoglycan 4	10216	PRG4	ENSG00000116690	PRG4	105855454	PRG4	ENSMICG00000045917	PRG4	ortholog	ortholog_one2one	96875	Prg4	ENSMUSG00000006014	Prg4	ortholog	ortholog_one2one	ENSMMUG00000009076	PRG4	ortholog_one2one	ENSMFAG00000045020	PRG4	ortholog_one2one	FALSE
protein-coding	LMBR1 domain containing 2	92255	LMBRD2	ENSG00000164187	LMBRD2	105855457	LMBRD2	ENSMICG00000017828	LMBRD2	ortholog	ortholog_one2one	320506	Lmbrd2	ENSMUSG00000039704	Lmbrd2	ortholog	ortholog_one2one	ENSMMUG00000015223	LMBRD2	ortholog_one2one	ENSMFAG00000003540	LMBRD2	ortholog_one2one	FALSE
protein-coding	S-phase kinase associated protein 2	6502	SKP2	ENSG00000145604	SKP2	105855459	SKP2	ENSMICG00000017829	SKP2	ortholog	ortholog_one2one	27401	Skp2	ENSMUSG00000054115	Skp2	ortholog	ortholog_one2one	ENSMMUG00000015225	SKP2	ortholog_one2one	ENSMFAG00000030476	SKP2	ortholog_one2one	FALSE
protein-coding	RAN binding protein 3 like	202151	RANBP3L	ENSG00000164188	RANBP3L	105855460	RANBP3L	ENSMICG00000017831	RANBP3L	ortholog	ortholog_one2one	223332	Ranbp3l	ENSMUSG00000048424	Ranbp3l	ortholog	ortholog_one2one	ENSMMUG00000059966	RANBP3L	ortholog_one2one	ENSMFAG00000014218	RANBP3L	ortholog_one2one	FALSE
protein-coding	solute carrier family 1 member 3	6507	SLC1A3	ENSG00000079215	SLC1A3	105855461	SLC1A3	ENSMICG00000012786	SLC1A3	ortholog	ortholog_one2one	20512	Slc1a3	ENSMUSG00000005360	Slc1a3	ortholog	ortholog_one2one	ENSMMUG00000006202	SLC1A3	ortholog_one2one	ENSMFAG00000024693	SLC1A3	ortholog_one2one	FALSE
protein-coding	NIPBL cohesin loading factor	25836	NIPBL	ENSG00000164190	NIPBL	105855462	NIPBL	ENSMICG00000012468	NIPBL	ortholog	ortholog_one2one	71175	Nipbl	ENSMUSG00000022141	Nipbl	ortholog	ortholog_one2one	ENSMMUG00000022154	NIPBL	ortholog_one2one	ENSMFAG00000041940	NIPBL	ortholog_one2one	FALSE
protein-coding	nucleoporin 155	9631	NUP155	ENSG00000113569	NUP155	105855465	NUP155	ENSMICG00000017202	NUP155	ortholog	ortholog_one2one	170762	Nup155	ENSMUSG00000022142	Nup155	ortholog	ortholog_one2one	ENSMMUG00000000704	NUP155	ortholog_one2one	ENSMFAG00000040363	NUP155	ortholog_one2one	FALSE
protein-coding	WD repeat domain 70	55100	WDR70	ENSG00000082068	WDR70	105855468	WDR70	ENSMICG00000027615	WDR70	ortholog	ortholog_one2one	545085	Wdr70	ENSMUSG00000039828	Wdr70	ortholog	ortholog_one2one	ENSMMUG00000006107	WDR70	ortholog_one2one	ENSMFAG00000030910	WDR70	ortholog_one2one	FALSE
protein-coding	glial cell derived neurotrophic factor	2668	GDNF	ENSG00000168621	GDNF	105855469	GDNF	ENSMICG00000038777	GDNF	ortholog	ortholog_one2one	14573	Gdnf	ENSMUSG00000022144	Gdnf	ortholog	ortholog_one2one	ENSMMUG00000018963	GDNF	ortholog_one2one	ENSMFAG00000047234	GDNF	ortholog_one2one	FALSE
protein-coding	EGF like, fibronectin type III and laminin G domains	133584	EGFLAM	ENSG00000164318	EGFLAM	105855470	EGFLAM	ENSMICG00000017230	EGFLAM	ortholog	ortholog_one2one	268780	Egflam	ENSMUSG00000042961	Egflam	ortholog	ortholog_one2one	ENSMMUG00000017163	EGFLAM	ortholog_one2one	ENSMFAG00000001590	EGFLAM	ortholog_one2one	FALSE
protein-coding	LIF receptor subunit alpha	3977	LIFR	ENSG00000113594	LIFR	105855472	LIFR	ENSMICG00000017232	LIFR	ortholog	ortholog_one2one	16880	Lifr	ENSMUSG00000054263	Lifr	ortholog	ortholog_one2one	ENSMMUG00000007386	LIFR	ortholog_one2one	ENSMFAG00000036647	LIFR	ortholog_one2one	FALSE
protein-coding	RPTOR independent companion of MTOR complex 2	253260	RICTOR	ENSG00000164327	RICTOR	105855473	RICTOR	ENSMICG00000006675	RICTOR	ortholog	ortholog_one2one	78757	Rictor	ENSMUSG00000050310	Rictor	ortholog	ortholog_one2one	ENSMMUG00000001611	RICTOR	ortholog_one2one	ENSMFAG00000032530	RICTOR	ortholog_one2one	FALSE
protein-coding	oncostatin M receptor	9180	OSMR	ENSG00000145623	OSMR	105855474	OSMR	ENSMICG00000006658	OSMR	ortholog	ortholog_one2one	18414	Osmr	ENSMUSG00000022146	Osmr	ortholog	ortholog_one2one	ENSMMUG00000001609	OSMR	ortholog_one2one	ENSMFAG00000014306	OSMR	ortholog_one2one	FALSE
protein-coding	complement C9	735	C9	ENSG00000113600	C9	105855476	C9	ENSMICG00000006710	C9	ortholog	ortholog_one2one	12279	C9	ENSMUSG00000022149	C9	ortholog	ortholog_one2one	ENSMMUG00000019878	C9	ortholog_one2one	ENSMFAG00000039299	C9	ortholog_one2one	FALSE
protein-coding	bromodomain adjacent to zinc finger domain 1A	11177	BAZ1A	ENSG00000198604	BAZ1A	105855480	BAZ1A	ENSMICG00000009244	BAZ1A	ortholog	ortholog_one2one	217578	Baz1a	ENSMUSG00000035021	Baz1a	ortholog	ortholog_one2one	ENSMMUG00000058073	BAZ1A	ortholog_one2one	ENSMFAG00000043129	BAZ1A	ortholog_one2one	FALSE
protein-coding	sorting nexin 6	58533	SNX6	ENSG00000129515	SNX6	105855485	SNX6	ENSMICG00000031874	SNX6	ortholog	ortholog_one2one	72183	Snx6	ENSMUSG00000005656	Snx6	ortholog	ortholog_one2one	ENSMMUG00000012576	SNX6	ortholog_one2one	ENSMFAG00000040770	SNX6	ortholog_one2one	FALSE
protein-coding	phosducin	5132	PDC	ENSG00000116703	PDC	105855486	PDC	ENSMICG00000038158	PDC	ortholog	ortholog_one2one	20028	Pdc	ENSMUSG00000006007	Pdc	ortholog	ortholog_one2one	ENSMMUG00000064825	PDC	ortholog_one2one	ENSMFAG00000001382	PDC	ortholog_one2one	FALSE
protein-coding	cofilin 2	1073	CFL2	ENSG00000165410	CFL2	105855487	CFL2	ENSMICG00000009237		ortholog	ortholog_one2many	12632	Cfl2	ENSMUSG00000062929	Cfl2	ortholog	ortholog_one2many	ENSMMUG00000039560	CFL2	ortholog_one2one	ENSMFAG00000001352	CFL2	ortholog_one2one	FALSE
protein-coding	protein phosphatase 2 regulatory subunit B''gamma	55012	PPP2R3C	ENSG00000092020	PPP2R3C	105855491	PPP2R3C	ENSMICG00000001435	PPP2R3C	ortholog	ortholog_one2one	59032	Ppp2r3c	ENSMUSG00000021022	Ppp2r3c	no_ortholog	ortholog_one2one	ENSMMUG00000003530	PPP2R3C	ortholog_one2one	ENSMFAG00000033038	PPP2R3C	ortholog_one2one	FALSE
protein-coding	proteasome 20S subunit alpha 6	5687	PSMA6	ENSG00000100902	PSMA6	105855494	PSMA6	ENSMICG00000000083		ortholog	ortholog_one2many	26443	Psma6	ENSMUSG00000021024	Psma6	ortholog	ortholog_one2many			ortholog_one2many			ortholog_one2many	FALSE
protein-coding	NFKB inhibitor alpha	4792	NFKBIA	ENSG00000100906	NFKBIA	105855502	NFKBIA	ENSMICG00000004403	NFKBIA	ortholog	ortholog_one2one	18035	Nfkbia	ENSMUSG00000021025	Nfkbia	ortholog	ortholog_one2one	ENSMMUG00000020374	NFKBIA	ortholog_one2one	ENSMFAG00000017605	NFKBIA	ortholog_one2one	FALSE
protein-coding	Ral GTPase activating protein catalytic subunit alpha 1	253959	RALGAPA1	ENSG00000174373	RALGAPA1	105855504	RALGAPA1	ENSMICG00000005732	RALGAPA1	ortholog	ortholog_one2one	56784	Ralgapa1	ENSMUSG00000021027	Ralgapa1	ortholog	ortholog_one2one	ENSMMUG00000016487	RALGAPA1	ortholog_one2one	ENSMFAG00000043770	RALGAPA1	ortholog_one2one	FALSE
protein-coding	prostaglandin-endoperoxide synthase 2	5743	PTGS2	ENSG00000073756	PTGS2	105855505	PTGS2	ENSMICG00000014469	PTGS2	ortholog	ortholog_one2one	19225	Ptgs2	ENSMUSG00000032487	Ptgs2	ortholog	ortholog_one2one	ENSMMUG00000016857	PTGS2	ortholog_one2one	ENSMFAG00000029066	PTGS2	ortholog_one2one	FALSE
protein-coding	INSM transcriptional repressor 2	84684	INSM2	ENSG00000168348	INSM2	105855506	INSM2			ortholog	no_ortholog	56856	Insm2	ENSMUSG00000045440	Insm2	ortholog	no_ortholog	ENSMMUG00000016483	INSM2	ortholog_one2one	ENSMFAG00000009696	INSM2	ortholog_one2one	FALSE
protein-coding	BRMS1 like transcriptional repressor	84312	BRMS1L	ENSG00000100916	BRMS1L	105855507	BRMS1L	ENSMICG00000034521	BRMS1L	ortholog	ortholog_one2one	52592	Brms1l	ENSMUSG00000012076	Brms1l	ortholog	ortholog_one2one	ENSMMUG00000010665	BRMS1L	ortholog_one2one	ENSMFAG00000037936	BRMS1L	ortholog_one2one	FALSE
protein-coding	phospholipase A2 group IVA	5321	PLA2G4A	ENSG00000116711	PLA2G4A	105855508	PLA2G4A	ENSMICG00000015957	PLA2G4A	ortholog	ortholog_one2one	18783	Pla2g4a	ENSMUSG00000056220	Pla2g4a	ortholog	ortholog_one2one	ENSMMUG00000021423	PLA2G4A	ortholog_one2one	ENSMFAG00000043784	PLA2G4A	ortholog_one2one	FALSE
protein-coding	thymocyte selection associated	387357	THEMIS	ENSG00000172673	THEMIS	105855530	THEMIS	ENSMICG00000009877	THEMIS	ortholog	ortholog_one2one	210757	Themis	ENSMUSG00000049109	Themis	ortholog	ortholog_one2one	ENSMMUG00000014652	THEMIS	ortholog_one2one	ENSMFAG00000043072	THEMIS	ortholog_one2one	FALSE
protein-coding	protein tyrosine phosphatase receptor type K	5796	PTPRK	ENSG00000152894	PTPRK	105855531	PTPRK	ENSMICG00000009882	PTPRK	ortholog	ortholog_one2one	19272	Ptprk	ENSMUSG00000019889	Ptprk	ortholog	ortholog_one2one	ENSMMUG00000029421	PTPRK	ortholog_one2one	ENSMFAG00000038674	PTPRK	ortholog_one2one	FALSE
protein-coding	laminin subunit alpha 2	3908	LAMA2	ENSG00000196569	LAMA2	105855533	LAMA2	ENSMICG00000017693	LAMA2	ortholog	ortholog_one2one	16773	Lama2	ENSMUSG00000019899	Lama2	ortholog	ortholog_one2one	ENSMMUG00000022136	LAMA2	ortholog_one2one	ENSMFAG00000039270	LAMA2	ortholog_one2one	FALSE
protein-coding	Rho GTPase activating protein 18	93663	ARHGAP18	ENSG00000146376	ARHGAP18	105855535	ARHGAP18	ENSMICG00000017694	ARHGAP18	ortholog	ortholog_one2one	73910	Arhgap18	ENSMUSG00000039031	Arhgap18	ortholog	ortholog_one2one	ENSMMUG00000020365	ARHGAP18	ortholog_one2one	ENSMFAG00000002561	ARHGAP18	ortholog_one2one	FALSE
protein-coding	L3MBTL histone methyl-lysine binding protein 3	84456	L3MBTL3	ENSG00000198945	L3MBTL3	105855537	L3MBTL3	ENSMICG00000006114	L3MBTL3	ortholog	ortholog_one2one	237339	L3mbtl3	ENSMUSG00000039089	L3mbtl3	ortholog	ortholog_one2one	ENSMMUG00000021498	L3MBTL3	ortholog_one2one	ENSMFAG00000036330	L3MBTL3	ortholog_one2one	FALSE
protein-coding	isoleucyl-tRNA synthetase 2, mitochondrial	55699	IARS2	ENSG00000067704	IARS2	105855538	IARS2	ENSMICG00000017746	IARS2	ortholog	ortholog_one2one	381314	Iars2	ENSMUSG00000026618	Iars2	ortholog	ortholog_one2one	ENSMMUG00000007783	IARS2	ortholog_one2one	ENSMFAG00000000345	IARS2	ortholog_one2one	FALSE
protein-coding	sterile alpha motif domain containing 3	154075	SAMD3	ENSG00000164483	SAMD3	105855540	SAMD3	ENSMICG00000006123	SAMD3	ortholog	ortholog_one2one	268288	Samd3	ENSMUSG00000051354	Samd3	ortholog	ortholog_one2one	ENSMMUG00000021499	SAMD3	ortholog_one2one	ENSMFAG00000038071	SAMD3	ortholog_one2one	FALSE
protein-coding	transmembrane protein 200A	114801	TMEM200A	ENSG00000164484	TMEM200A	105855541	TMEM200A	ENSMICG00000041995	TMEM200A	ortholog	ortholog_one2one	77220	Tmem200a	ENSMUSG00000049420	Tmem200a	ortholog	ortholog_one2one	ENSMMUG00000051597	TMEM200A	ortholog_one2one	ENSMFAG00000030288	TMEM200A	ortholog_one2one	FALSE
protein-coding	LIM homeobox 4	89884	LHX4	ENSG00000121454	LHX4	105855543	LHX4			ortholog	no_ortholog	16872	Lhx4	ENSMUSG00000026468	Lhx4	ortholog	no_ortholog	ENSMMUG00000055544	LHX4	ortholog_one2one	ENSMFAG00000040765	LHX4	ortholog_one2one	FALSE
protein-coding	A-kinase anchoring protein 7	9465	AKAP7	ENSG00000118507	AKAP7	105855546	AKAP7	ENSMICG00000015262	AKAP7	ortholog	ortholog_one2one	432442	Akap7	ENSMUSG00000039166	Akap7	ortholog	ortholog_one2one	ENSMMUG00000000577	AKAP7	ortholog_one2one	ENSMFAG00000044065	AKAP7	ortholog_one2one	FALSE
protein-coding	mediator complex subunit 23	9439	MED23	ENSG00000112282	MED23	105855550	MED23	ENSMICG00000002926	MED23	ortholog	ortholog_one2one	70208	Med23	ENSMUSG00000019984	Med23	ortholog	ortholog_one2one	ENSMMUG00000017544	MED23	ortholog_one2one	ENSMFAG00000008281	MED23	ortholog_one2one	FALSE
protein-coding	arginase 1	383	ARG1	ENSG00000118520	ARG1	105855551	ARG1	ENSMICG00000005535	ARG1	ortholog	ortholog_one2one	11846	Arg1	ENSMUSG00000019987	Arg1	ortholog	ortholog_one2one	ENSMMUG00000017540	ARG1	ortholog_one2one	ENSMFAG00000045543	ARG1	ortholog_one2one	FALSE
protein-coding	ectonucleotide pyrophosphatase/phosphodiesterase 3	5169	ENPP3	ENSG00000154269	ENPP3	105855552	ENPP3	ENSMICG00000002944	ENPP3	ortholog	ortholog_one2one	209558	Enpp3	ENSMUSG00000019989	Enpp3	ortholog	ortholog_one2one	ENSMMUG00000017549	ENPP3	ortholog_one2one	ENSMFAG00000040950	ENPP3	ortholog_one2one	FALSE
protein-coding	ectonucleotide pyrophosphatase/phosphodiesterase 1	5167	ENPP1	ENSG00000197594	ENPP1	105855554	ENPP1	ENSMICG00000002958	ENPP1	ortholog	ortholog_one2one	18605	Enpp1	ENSMUSG00000037370	Enpp1	ortholog	ortholog_one2one	ENSMMUG00000014151	ENPP1	ortholog_one2one	ENSMFAG00000036178	ENPP1	ortholog_one2one	FALSE
protein-coding	monooxygenase DBH like 1	26002	MOXD1	ENSG00000079931	MOXD1	105855556	MOXD1	ENSMICG00000003214	MOXD1	ortholog	ortholog_one2one	59012	Moxd1	ENSMUSG00000020000	Moxd1	ortholog	ortholog_one2one	ENSMMUG00000004996	MOXD1	ortholog_one2one	ENSMFAG00000037185	MOXD1	ortholog_one2one	FALSE
protein-coding	syntaxin 7	8417	STX7	ENSG00000079950	STX7	105855557	STX7	ENSMICG00000003220		ortholog	ortholog_one2many	53331	Stx7	ENSMUSG00000019998	Stx7	ortholog	ortholog_one2many	ENSMMUG00000004994	STX7	ortholog_one2one	ENSMFAG00000003709	STX7	ortholog_one2one	FALSE
protein-coding	vanin 1	8876	VNN1	ENSG00000112299	VNN1	105855559	VNN1	ENSMICG00000005229	VNN1	ortholog	ortholog_one2one	22361	Vnn1	ENSMUSG00000037440	Vnn1	ortholog	ortholog_one2one	ENSMMUG00000015089	VNN1	ortholog_one2one	ENSMFAG00000044253	VNN1	ortholog_one2one	FALSE
protein-coding	ribosomal protein S12	6206	RPS12	ENSG00000112306	RPS12	105855563	RPS12	ENSMICG00000043038	RPS12	ortholog	ortholog_one2one	20042	Rps12	ENSMUSG00000061983	Rps12	ortholog	ortholog_one2one			ortholog_one2many			ortholog_one2many	FALSE
protein-coding	laminin subunit gamma 2	3918	LAMC2	ENSG00000058085	LAMC2	105855571	LAMC2	ENSMICG00000045606	LAMC2	ortholog	ortholog_one2one	16782	Lamc2	ENSMUSG00000026479	Lamc2	ortholog	ortholog_one2one	ENSMMUG00000001479	LAMC2	ortholog_one2one	ENSMFAG00000000974	LAMC2	ortholog_one2one	FALSE
protein-coding	proline rich and Gla domain 1	5638	PRRG1	ENSG00000130962	PRRG1	105855593	PRRG1	ENSMICG00000043549	PRRG1	ortholog	ortholog_one2one	546336	Prrg1	ENSMUSG00000047996	Prrg1	ortholog	ortholog_one2one			no_ortholog	ENSMFAG00000031879	PRRG1	ortholog_one2one	FALSE
protein-coding	LanC like 3	347404	LANCL3	ENSG00000147036	LANCL3	105855595	LANCL3	ENSMICG00000005180	LANCL3	ortholog	ortholog_one2one	236285	Lancl3	ENSMUSG00000047344	Lancl3	ortholog	ortholog_one2one	ENSMMUG00000006967	LANCL3	ortholog_one2one	ENSMFAG00000038488	LANCL3	ortholog_one2one	FALSE
protein-coding	X-linked Kx blood group	7504	XK	ENSG00000047597	XK	105855596	XK	ENSMICG00000047814	XK	ortholog	ortholog_one2one	22439	Xk	ENSMUSG00000015342	Xk	ortholog	ortholog_one2one	ENSMMUG00000061198	XK	ortholog_one2one	ENSMFAG00000047895	XK	ortholog_one2one	FALSE
protein-coding	cytochrome b-245 heavy chain	1536	CYBB	ENSG00000165168	CYBB	105855598	LOC105855598	ENSMICG00000026872	CYBB	ortholog	ortholog_one2one	13058	Cybb	ENSMUSG00000015340	Cybb	ortholog	ortholog_one2one	ENSMMUG00000013220	CYBB	ortholog_one2one	ENSMFAG00000040813	CYBB	ortholog_one2one	FALSE
protein-coding	dynein light chain Tctex-type 3	6990	DYNLT3	ENSG00000165169	DYNLT3	105855599	DYNLT3	ENSMICG00000033194		ortholog	ortholog_one2many	67117	Dynlt3	ENSMUSG00000031176	Dynlt3	ortholog	ortholog_one2many			no_ortholog	ENSMFAG00000038542	DYNLT3	ortholog_one2one	FALSE
protein-coding	synaptotagmin like 5	94122	SYTL5	ENSG00000147041	SYTL5	105855600	SYTL5	ENSMICG00000045851	SYTL5	ortholog	ortholog_one2one	236643	Sytl5	ENSMUSG00000054453	Sytl5	ortholog	ortholog_one2one	ENSMMUG00000013131	SYTL5	ortholog_one2one	ENSMFAG00000031961	SYTL5	ortholog_one2one	FALSE
protein-coding	translocated promoter region, nuclear basket protein	7175	TPR	ENSG00000047410	TPR	105855601	TPR	ENSMICG00000008969	TPR	ortholog	ortholog_one2one	108989	Tpr	ENSMUSG00000006005	Tpr	ortholog	ortholog_one2one	ENSMMUG00000009081	TPR	ortholog_one2one	ENSMFAG00000032525	TPR	ortholog_one2one	FALSE
protein-coding	sushi repeat containing protein X-linked	8406	SRPX	ENSG00000101955	SRPX	105855604	SRPX	ENSMICG00000001454	SRPX	ortholog	ortholog_one2one	51795	Srpx	ENSMUSG00000090084	Srpx	ortholog	ortholog_one2one	ENSMMUG00000013135	SRPX	ortholog_one2one	ENSMFAG00000032104	SRPX	ortholog_one2one	FALSE
protein-coding	rhomboid like 3	162494	RHBDL3	ENSG00000141314	RHBDL3	105855605	RHBDL3	ENSMICG00000007783	RHBDL3	ortholog	ortholog_one2one	246104	Rhbdl3	ENSMUSG00000017692	Rhbdl3	ortholog	ortholog_one2one	ENSMMUG00000003158	RHBDL3	ortholog_one2one	ENSMFAG00000041020	RHBDL3	ortholog_one2one	FALSE
protein-coding	retinitis pigmentosa GTPase regulator	6103	RPGR	ENSG00000156313	RPGR	105855607	RPGR	ENSMICG00000026397		ortholog	ortholog_one2one	19893	Rpgr	ENSMUSG00000031174	Rpgr	ortholog	ortholog_one2one			ortholog_one2many	ENSMFAG00000024781		ortholog_one2one	FALSE
protein-coding	ornithine carbamoyltransferase	5009	OTC	ENSG00000036473	OTC	105855609	OTC	ENSMICG00000011724	OTC	ortholog	ortholog_one2one	18416	Otc	ENSMUSG00000031173	Otc	ortholog	ortholog_one2one	ENSMMUG00000013493	OTC	ortholog_one2one	ENSMFAG00000040619	OTC	ortholog_one2one	FALSE
protein-coding	tetraspanin 7	7102	TSPAN7	ENSG00000156298	TSPAN7	105855610	TSPAN7	ENSMICG00000011737	TSPAN7	ortholog	ortholog_one2one	21912	Tspan7	ENSMUSG00000058254	Tspan7	ortholog	ortholog_one2one	ENSMMUG00000006876	TSPAN7	ortholog_one2one	ENSMFAG00000002802	TSPAN7	ortholog_one2one	FALSE
protein-coding	MID1 interacting protein 1	58526	MID1IP1	ENSG00000165175	MID1IP1	105855611	MID1IP1	ENSMICG00000042367	MID1IP1	ortholog	ortholog_one2one	68041	Mid1ip1	ENSMUSG00000008035	Mid1ip1	ortholog	ortholog_one2one	ENSMMUG00000003201	MID1IP1	ortholog_one2one			no_ortholog	FALSE
protein-coding	death associated protein kinase 1	1612	DAPK1	ENSG00000196730	DAPK1	105855614	DAPK1	ENSMICG00000017284	DAPK1	ortholog	ortholog_one2one	69635	Dapk1	ENSMUSG00000021559	Dapk1	ortholog	ortholog_one2one	ENSMMUG00000017053	DAPK1	ortholog_one2one	ENSMFAG00000037117	DAPK1	ortholog_one2one	FALSE
protein-coding	iron-sulfur cluster assembly 1	81689	ISCA1	ENSG00000135070	ISCA1	105855627	ISCA1	ENSMICG00000043545	ISCA1	ortholog	ortholog_one2one	69046	Isca1	ENSMUSG00000044792	Isca1	ortholog	no_ortholog	ENSMMUG00000052398		ortholog_one2one	ENSMFAG00000057005		ortholog_one2one	FALSE
protein-coding	growth arrest specific 1	2619	GAS1	ENSG00000180447	GAS1	105855628	GAS1			ortholog	no_ortholog	14451	Gas1	ENSMUSG00000052957	Gas1	ortholog	no_ortholog	ENSMMUG00000062912	GAS1	ortholog_one2one			no_ortholog	FALSE
protein-coding	dnaJ homolog subfamily C member 25	548645	DNAJC25	ENSG00000059769	DNAJC25	105855655	LOC105855655	ENSMICG00000006903	DNAJC25	no_ortholog	ortholog_one2one	72429	Dnajc25	ENSMUSG00000070972	Dnajc25	no_ortholog	ortholog_one2one	ENSMMUG00000023304	DNAJC25	ortholog_one2one	ENSMFAG00000037632	DNAJC25	ortholog_one2one	FALSE
protein-coding	prostaglandin reductase 1	22949	PTGR1	ENSG00000106853	PTGR1	105855656	PTGR1	ENSMICG00000005784	PTGR1	ortholog	ortholog_one2one	67103	Ptgr1	ENSMUSG00000028378	Ptgr1	ortholog	ortholog_one2one			ortholog_one2many	ENSMFAG00000036279	PTGR1	ortholog_one2one	FALSE
protein-coding	olfactory receptor 2K2	26248	OR2K2	ENSG00000171133	OR2K2	105855661	LOC105855661			ortholog	no_ortholog	258922	Olfr267	ENSMUSG00000043385	Olfr267	ortholog	no_ortholog	ENSMMUG00000064363	OR2K2	ortholog_one2one	ENSMFAG00000014044	OR2K2	ortholog_one2one	FALSE
protein-coding	lysophosphatidic acid receptor 1	1902	LPAR1	ENSG00000198121	LPAR1	105855669	LPAR1	ENSMICG00000004352	LPAR1	ortholog	ortholog_one2one	14745	Lpar1	ENSMUSG00000038668	Lpar1	ortholog	ortholog_one2one			ortholog_one2many			ortholog_one2many	FALSE
protein-coding	muscle associated receptor tyrosine kinase	4593	MUSK	ENSG00000030304	MUSK	105855670	MUSK	ENSMICG00000004347	MUSK	ortholog	ortholog_one2one	18198	Musk	ENSMUSG00000057280	Musk	ortholog	ortholog_one2one	ENSMMUG00000007065	MUSK	ortholog_one2one	ENSMFAG00000030822	MUSK	ortholog_one2one	FALSE
protein-coding	sushi, von Willebrand factor type A, EGF and pentraxin domain containing 1	79987	SVEP1	ENSG00000165124	SVEP1	105855672	SVEP1	ENSMICG00000002133	SVEP1	ortholog	ortholog_one2one	64817	Svep1	ENSMUSG00000028369	Svep1	ortholog	ortholog_one2one	ENSMMUG00000047960	SVEP1	ortholog_one2one	ENSMFAG00000043533	SVEP1	ortholog_one2one	FALSE
protein-coding	thioredoxin domain containing 8	255220	TXNDC8	ENSG00000204193	TXNDC8	105855673	TXNDC8	ENSMICG00000002131	TXNDC8	ortholog	ortholog_one2one	67402	Txndc8	ENSMUSG00000038709	Txndc8	ortholog	ortholog_one2one	ENSMMUG00000010325	TXNDC8	ortholog_one2one	ENSMFAG00000031905	TXNDC8	ortholog_one2one	FALSE
protein-coding	thioredoxin	7295	TXN	ENSG00000136810	TXN	105855674	TXN	ENSMICG00000002128		ortholog	no_ortholog	22166	Txn1	ENSMUSG00000028367	Txn1	ortholog	ortholog_one2one			no_ortholog			no_ortholog	FALSE
protein-coding	chromosome 10 C9orf152 homolog	401546	C9orf152	ENSG00000188959	C9orf152	105855676	C10H9orf152	ENSMICG00000042061	C9orf152	ortholog	ortholog_one2one	242484	D630039A03Rik	ENSMUSG00000052117	D630039A03Rik	ortholog	ortholog_one2one	ENSMMUG00000052156	C9orf152	ortholog_one2one	ENSMFAG00000048389	C9orf152	ortholog_one2one	FALSE
protein-coding	protein tyrosine phosphatase non-receptor type 3	5774	PTPN3	ENSG00000070159	PTPN3	105855679	PTPN3	ENSMICG00000002104	PTPN3	ortholog	ortholog_one2one	545622	Ptpn3	ENSMUSG00000038764	Ptpn3	ortholog	ortholog_one2one	ENSMMUG00000001250	PTPN3	ortholog_one2one	ENSMFAG00000035170	PTPN3	ortholog_one2one	FALSE
protein-coding	catenin alpha like 1	8727	CTNNAL1	ENSG00000119326	CTNNAL1	105855684	CTNNAL1	ENSMICG00000002075	CTNNAL1	ortholog	ortholog_one2one	54366	Ctnnal1	ENSMUSG00000038816	Ctnnal1	ortholog	ortholog_one2one	ENSMMUG00000000690	CTNNAL1	ortholog_one2one	ENSMFAG00000017883	CTNNAL1	ortholog_one2one	FALSE
protein-coding	actin like 7B	10880	ACTL7B	ENSG00000148156	ACTL7B	105855687	ACTL7B			ortholog	no_ortholog	11471	Actl7b	ENSMUSG00000070980	Actl7b	ortholog	no_ortholog	ENSMMUG00000019354	ACTL7B	ortholog_one2one	ENSMFAG00000006984	ACTL7B	ortholog_one2one	FALSE
protein-coding	MAM domain containing 2	256691	MAMDC2	ENSG00000165072	MAMDC2	105855700	MAMDC2	ENSMICG00000001043	MAMDC2	ortholog	ortholog_one2one	71738	Mamdc2	ENSMUSG00000033207	Mamdc2	ortholog	ortholog_one2one	ENSMMUG00000008343	MAMDC2	ortholog_one2one	ENSMFAG00000035807	MAMDC2	ortholog_one2one	FALSE
protein-coding	Kruppel like factor 4	9314	KLF4	ENSG00000136826	KLF4	105855701	KLF4	ENSMICG00000004603	KLF4	ortholog	ortholog_one2one	16600	Klf4	ENSMUSG00000003032	Klf4	ortholog	ortholog_one2one	ENSMMUG00000006088	KLF4	ortholog_one2one	ENSMFAG00000035870	KLF4	ortholog_one2one	FALSE
protein-coding	RAD23 homolog B, nucleotide excision repair protein	5887	RAD23B	ENSG00000119318	RAD23B	105855702	RAD23B	ENSMICG00000027027		ortholog	ortholog_one2many	19359	Rad23b	ENSMUSG00000028426	Rad23b	ortholog	ortholog_one2many	ENSMMUG00000014944	RAD23B	ortholog_one2one	ENSMFAG00000031929	RAD23B	ortholog_one2one	FALSE
protein-coding	zinc finger protein 462	58499	ZNF462	ENSG00000148143	ZNF462	105855704	ZNF462	ENSMICG00000008466	ZNF462	ortholog	ortholog_one2one	242466	Zfp462	ENSMUSG00000060206	Zfp462	ortholog	ortholog_one2one	ENSMMUG00000017151	ZNF462	ortholog_one2one	ENSMFAG00000037841	ZNF462	ortholog_one2one	FALSE
protein-coding	transmembrane protein 38B	55151	TMEM38B	ENSG00000095209	TMEM38B	105855712	TMEM38B	ENSMICG00000001721	TMEM38B	ortholog	ortholog_one2one	52076	Tmem38b	ENSMUSG00000028420	Tmem38b	ortholog	ortholog_one2one	ENSMMUG00000002672	TMEM38B	ortholog_one2one			no_ortholog	FALSE
protein-coding	protein prenyltransferase alpha subunit repeat containing 1	375743	PTAR1	ENSG00000188647	PTAR1	105855713	PTAR1	ENSMICG00000001040		ortholog	ortholog_one2many	72351	Ptar1	ENSMUSG00000074925	Ptar1	ortholog	ortholog_one2many	ENSMMUG00000003132	PTAR1	ortholog_one2one	ENSMFAG00000039090	PTAR1	ortholog_one2one	FALSE
protein-coding	TAL bHLH transcription factor 2	6887	TAL2	ENSG00000186051	TAL2	105855714	TAL2	ENSMICG00000045486	TAL2	ortholog	ortholog_one2one	21350	Tal2	ENSMUSG00000028417	Tal2	ortholog	ortholog_one2one			no_ortholog			no_ortholog	FALSE
protein-coding	solute carrier family 44 member 1	23446	SLC44A1	ENSG00000070214	SLC44A1	105855715	SLC44A1	ENSMICG00000012375	SLC44A1	ortholog	ortholog_one2one	100434	Slc44a1	ENSMUSG00000028412	Slc44a1	ortholog	ortholog_one2one	ENSMMUG00000015024	SLC44A1	ortholog_one2one	ENSMFAG00000044299	SLC44A1	ortholog_one2one	FALSE
protein-coding	fibronectin type III and SPRY domain containing 1 like	83856	FSD1L	ENSG00000106701	FSD1L	105855716	FSD1L	ENSMICG00000001704	FSD1L	ortholog	ortholog_one2one	319636	Fsd1l	ENSMUSG00000054752	Fsd1l	ortholog	ortholog_one2one	ENSMMUG00000002665	FSD1L	ortholog_one2one	ENSMFAG00000000831	FSD1L	ortholog_one2one	FALSE
protein-coding	chromosome 10 C9orf135 homolog	138255	C9orf135	ENSG00000204711	C9orf135	105855717	C10H9orf135	ENSMICG00000033544	C9orf135	ortholog	ortholog_one2one	67483	1700028P14Rik	ENSMUSG00000033053	1700028P14Rik	ortholog	ortholog_one2one	ENSMMUG00000015844	CFAP95	ortholog_one2one	ENSMFAG00000034619	CFAP95	ortholog_one2one	FALSE
protein-coding	fukutin	2218	FKTN	ENSG00000106692	FKTN	105855718	FKTN	ENSMICG00000001709	FKTN	ortholog	ortholog_one2one	246179	Fktn	ENSMUSG00000028414	Fktn	ortholog	ortholog_one2one	ENSMMUG00000002669	FKTN	ortholog_one2one	ENSMFAG00000035942	FKTN	ortholog_one2one	FALSE
protein-coding	ATP binding cassette subfamily A member 1	19	ABCA1	ENSG00000165029	ABCA1	105855724	ABCA1	ENSMICG00000006176	ABCA1	ortholog	ortholog_one2one	11303	Abca1	ENSMUSG00000015243	Abca1	ortholog	ortholog_one2one	ENSMMUG00000020608	ABCA1	ortholog_one2one	ENSMFAG00000002145	ABCA1	ortholog_one2one	FALSE
protein-coding	amyloid beta precursor protein binding family A member 1	320	APBA1	ENSG00000107282	APBA1	105855725	APBA1	ENSMICG00000009602	APBA1	ortholog	ortholog_one2one	319924	Apba1	ENSMUSG00000024897	Apba1	ortholog	ortholog_one2one	ENSMMUG00000011401	APBA1	ortholog_one2one	ENSMFAG00000031379		ortholog_one2one	FALSE
protein-coding	myotubularin related protein 6	9107	MTMR6	ENSG00000139505	MTMR6	105855729	MTMR6	ENSMICG00000000407	MTMR6	ortholog	ortholog_one2one	219135	Mtmr6	ENSMUSG00000021987	Mtmr6	ortholog	ortholog_one2one	ENSMMUG00000018419	MTMR6	ortholog_one2one	ENSMFAG00000032748	MTMR6	ortholog_one2one	FALSE
protein-coding	mitochondrial intermediate peptidase	4285	MIPEP	ENSG00000027001	MIPEP	105855732	MIPEP	ENSMICG00000036068	MIPEP	ortholog	ortholog_one2one	70478	Mipep	ENSMUSG00000021993	Mipep	ortholog	ortholog_one2one	ENSMMUG00000006942	MIPEP	ortholog_one2one	ENSMFAG00000002942	MIPEP	ortholog_one2one	FALSE
protein-coding	family with sequence similarity 189 member A2	9413	FAM189A2	ENSG00000135063	FAM189A2	105855735	FAM189A2			ortholog	no_ortholog	381217	Fam189a2	ENSMUSG00000071604	Fam189a2	ortholog	no_ortholog	ENSMMUG00000005401	FAM189A2	ortholog_one2one	ENSMFAG00000032849	ENTREP1	ortholog_one2one	FALSE
protein-coding	chromosome 1 C3orf70 homolog	285382	C3orf70	ENSG00000187068	C3orf70	105855740	C1H3orf70	ENSMICG00000049150	C3orf70	ortholog	ortholog_one2one	72190	2510009E07Rik	ENSMUSG00000043391	2510009E07Rik	ortholog	ortholog_one2one	ENSMMUG00000059767	C2H3orf70	ortholog_one2one	ENSMFAG00000063392	C3orf70	ortholog_one2one	FALSE
protein-coding	VPS8 subunit of CORVET complex	23355	VPS8	ENSG00000156931	VPS8	105855742	VPS8	ENSMICG00000048987	VPS8	ortholog	ortholog_one2one	209018	Vps8	ENSMUSG00000033653	Vps8	ortholog	ortholog_one2one	ENSMMUG00000000425	VPS8	ortholog_one2one	ENSMFAG00000044357	VPS8	ortholog_one2one	FALSE
protein-coding	methylcrotonoyl-CoA carboxylase 1	56922	MCCC1	ENSG00000078070	MCCC1	105855747	MCCC1	ENSMICG00000048884	MCCC1	ortholog	ortholog_one2one	72039	Mccc1	ENSMUSG00000027709	Mccc1	ortholog	ortholog_one2one	ENSMMUG00000010553	MCCC1	ortholog_one2one	ENSMFAG00000000043	MCCC1	ortholog_one2one	FALSE
protein-coding	EPH receptor B3	2049	EPHB3	ENSG00000182580	EPHB3	105855754	EPHB3	ENSMICG00000049312	EPHB3	ortholog	ortholog_one2one	13845	Ephb3	ENSMUSG00000005958	Ephb3	ortholog	ortholog_one2one	ENSMMUG00000003304	EPHB3	ortholog_one2one	ENSMFAG00000037014	EPHB3	ortholog_one2one	FALSE
protein-coding	chordin	8646	CHRD	ENSG00000090539	CHRD	105855756	CHRD	ENSMICG00000049478	CHRD	ortholog	ortholog_one2one	12667	Chrd	ENSMUSG00000006958	Chrd	ortholog	ortholog_one2one	ENSMMUG00000007528	CHRD	ortholog_one2one	ENSMFAG00000001808	CHRD	ortholog_one2one	FALSE
protein-coding	eukaryotic translation initiation factor 4 gamma 1	1981	EIF4G1	ENSG00000114867	EIF4G1	105855757	EIF4G1	ENSMICG00000049010	EIF4G1	ortholog	ortholog_one2one	208643	Eif4g1	ENSMUSG00000045983	Eif4g1	ortholog	ortholog_one2one	ENSMMUG00000010934	EIF4G1	ortholog_one2one	ENSMFAG00000034331	EIF4G1	ortholog_one2one	FALSE
protein-coding	chloride voltage-gated channel 2	1181	CLCN2	ENSG00000114859	CLCN2	105855758	CLCN2	ENSMICG00000049507	CLCN2	ortholog	ortholog_one2one	12724	Clcn2	ENSMUSG00000022843	Clcn2	ortholog	ortholog_one2one	ENSMMUG00000007507	CLCN2	ortholog_one2one	ENSMFAG00000041358	CLCN2	ortholog_one2one	FALSE
protein-coding	family with sequence similarity 131 member A	131408	FAM131A	ENSG00000175182	FAM131A	105855759	FAM131A	ENSMICG00000049438	FAM131A	ortholog	ortholog_one2one	78408	Fam131a	ENSMUSG00000050821	Fam131a	ortholog	ortholog_one2one	ENSMMUG00000007503	FAM131A	ortholog_one2one	ENSMFAG00000028860	FAM131A	ortholog_one2one	FALSE
protein-coding	thrombopoietin	7066	THPO	ENSG00000090534	THPO	105855760	THPO	ENSMICG00000049369	THPO	ortholog	ortholog_one2one	21832	Thpo	ENSMUSG00000022847	Thpo	ortholog	ortholog_one2one	ENSMMUG00000007525	THPO	ortholog_one2one	ENSMFAG00000044370	THPO	ortholog_one2one	FALSE
protein-coding	RNA polymerase II subunit H	5437	POLR2H	ENSG00000163882	POLR2H	105855761	POLR2H	ENSMICG00000048991		ortholog	ortholog_one2many	245841	Polr2h	ENSMUSG00000021018	Polr2h	ortholog	ortholog_one2many	ENSMMUG00000007524	POLR2H	ortholog_one2one	ENSMFAG00000038115	POLR2H	ortholog_one2one	FALSE
protein-coding	proteasome 26S subunit, non-ATPase 2	5708	PSMD2	ENSG00000175166	PSMD2	105855762	PSMD2	ENSMICG00000049512	PSMD2	ortholog	ortholog_one2one	21762	Psmd2	ENSMUSG00000006998	Psmd2	ortholog	ortholog_one2one	ENSMMUG00000000800	PSMD2	ortholog_one2one	ENSMFAG00000037802	PSMD2	ortholog_one2one	FALSE
protein-coding	chromosome 16 C17orf75 homolog	64149	C17orf75	ENSG00000108666	C17orf75	105855765	C16H17orf75	ENSMICG00000007788	C17orf75	ortholog	ortholog_one2one	70591	5730455P16Rik	ENSMUSG00000057181	5730455P16Rik	ortholog	ortholog_one2one	ENSMMUG00000022379	C16H17orf75	ortholog_one2one	ENSMFAG00000000431	C17orf75	ortholog_one2one	FALSE
protein-coding	calcium/calmodulin dependent protein kinase II inhibitor 2	94032	CAMK2N2	ENSG00000163888	CAMK2N2	105855767	CAMK2N2	ENSMICG00000049125	CAMK2N2	ortholog	ortholog_one2one	73047	Camk2n2	ENSMUSG00000051146	Camk2n2	ortholog	ortholog_one2one	ENSMMUG00000018956	CAMK2N2	ortholog_one2one	ENSMFAG00000062559	CAMK2N2	ortholog_one2one	FALSE
protein-coding	von Willebrand factor A domain containing 5B2	90113	VWA5B2	ENSG00000145198	VWA5B2	105855768	VWA5B2	ENSMICG00000049272	VWA5B2	ortholog	ortholog_one2one	328643	Vwa5b2	ENSMUSG00000046613	Vwa5b2	ortholog	ortholog_one2one	ENSMMUG00000018949	VWA5B2	ortholog_one2one	ENSMFAG00000033707	VWA5B2	ortholog_one2one	FALSE
protein-coding	ALG3 alpha-1,3- mannosyltransferase	10195	ALG3	ENSG00000214160	ALG3	105855769	ALG3	ENSMICG00000048992	ALG3	ortholog	ortholog_one2one	208624	Alg3	ENSMUSG00000033809	Alg3	ortholog	ortholog_one2one	ENSMMUG00000018951	ALG3	ortholog_one2one	ENSMFAG00000001621	ALG3	ortholog_one2one	FALSE
protein-coding	ATP binding cassette subfamily F member 3	55324	ABCF3	ENSG00000161204	ABCF3	105855771	ABCF3	ENSMICG00000049418	ABCF3	ortholog	ortholog_one2one	27406	Abcf3	ENSMUSG00000003234	Abcf3	ortholog	ortholog_one2one	ENSMMUG00000006558	ABCF3	ortholog_one2one	ENSMFAG00000000479	ABCF3	ortholog_one2one	FALSE
protein-coding	phosphatidylinositol-4-phosphate 5-kinase type 1 beta	8395	PIP5K1B	ENSG00000107242	PIP5K1B	105855772	PIP5K1B	ENSMICG00000004323	PIP5K1B	ortholog	ortholog_one2one	18719	Pip5k1b	ENSMUSG00000024867	Pip5k1b	ortholog	ortholog_one2one	ENSMMUG00000012472	PIP5K1B	ortholog_one2one	ENSMFAG00000038711	PIP5K1B	ortholog_one2one	FALSE
protein-coding	adaptor related protein complex 2 subunit mu 1	1173	AP2M1	ENSG00000161203	AP2M1	105855773	AP2M1	ENSMICG00000048935	AP2M1	ortholog	ortholog_one2one	11773	Ap2m1	ENSMUSG00000022841	Ap2m1	ortholog	ortholog_one2one	ENSMMUG00000006557	AP2M1	ortholog_one2one	ENSMFAG00000024802	AP2M1	ortholog_one2one	FALSE
protein-coding	dishevelled segment polarity protein 3	1857	DVL3	ENSG00000161202	DVL3	105855775	DVL3	ENSMICG00000049000	DVL3	ortholog	ortholog_one2one	13544	Dvl3	ENSMUSG00000003233	Dvl3	ortholog	ortholog_one2one	ENSMMUG00000006553	DVL3	ortholog_one2one	ENSMFAG00000035356	DVL3	ortholog_one2one	FALSE
protein-coding	eukaryotic translation initiation factor 2B subunit epsilon	8893	EIF2B5	ENSG00000145191	EIF2B5	105855776	EIF2B5	ENSMICG00000049428	EIF2B5	ortholog	ortholog_one2one	224045	Eif2b5	ENSMUSG00000003235	Eif2b5	ortholog	ortholog_one2one	ENSMMUG00000006562	EIF2B5	ortholog_one2one	ENSMFAG00000045589	EIF2B5	ortholog_one2one	FALSE
protein-coding	ATP binding cassette subfamily C member 5	10057	ABCC5	ENSG00000114770	ABCC5	105855779	ABCC5	ENSMICG00000049116	ABCC5	ortholog	ortholog_one2one	27416	Abcc5	ENSMUSG00000022822	Abcc5	ortholog	ortholog_one2one	ENSMMUG00000005515	ABCC5	ortholog_one2one	ENSMFAG00000038091	ABCC5	ortholog_one2one	FALSE
protein-coding	presenilin associated rhomboid like	55486	PARL	ENSG00000175193	PARL	105855781	PARL	ENSMICG00000049265	PARL	ortholog	ortholog_one2one	381038	Parl	ENSMUSG00000033918	Parl	ortholog	ortholog_one2one	ENSMMUG00000013661	PARL	ortholog_one2one	ENSMFAG00000036652	PARL	ortholog_one2one	FALSE
protein-coding	MAP6 domain containing 1	79929	MAP6D1	ENSG00000180834	MAP6D1	105855782	MAP6D1	ENSMICG00000049143	MAP6D1	ortholog	ortholog_one2one	208158	Map6d1	ENSMUSG00000041205	Map6d1	ortholog	ortholog_one2one			no_ortholog	ENSMFAG00000064027	MAP6D1	ortholog_one2one	FALSE
protein-coding	YEATS domain containing 2	55689	YEATS2	ENSG00000163872	YEATS2	105855783	YEATS2	ENSMICG00000049411	YEATS2	ortholog	ortholog_one2one	208146	Yeats2	ENSMUSG00000041215	Yeats2	ortholog	ortholog_one2one	ENSMMUG00000008070	YEATS2	ortholog_one2one	ENSMFAG00000045323	YEATS2	ortholog_one2one	FALSE
protein-coding	kelch like family member 24	54800	KLHL24	ENSG00000114796	KLHL24	105855784	KLHL24	ENSMICG00000049481	KLHL24	ortholog	ortholog_one2one	75785	Klhl24	ENSMUSG00000062901	Klhl24	ortholog	ortholog_one2one			no_ortholog			no_ortholog	FALSE
protein-coding	kelch like family member 6	89857	KLHL6	ENSG00000172578	KLHL6	105855785	KLHL6	ENSMICG00000049467		ortholog	no_ortholog	239743	Klhl6	ENSMUSG00000043008	Klhl6	ortholog	no_ortholog	ENSMMUG00000022115	KLHL6	ortholog_one2one			no_ortholog	FALSE
protein-coding	UDP-GlcNAc:betaGal beta-1,3-N-acetylglucosaminyltransferase 5	84002	B3GNT5	ENSG00000176597	B3GNT5	105855788	B3GNT5	ENSMICG00000049049	B3GNT5	ortholog	ortholog_one2one	108105	B3gnt5	ENSMUSG00000022686	B3gnt5	ortholog	ortholog_one2one	ENSMMUG00000031605	B3GNT5	ortholog_one2one	ENSMFAG00000011168	B3GNT5	ortholog_one2one	FALSE
protein-coding	lysosomal associated membrane protein 3	27074	LAMP3	ENSG00000078081	LAMP3	105855789	LAMP3	ENSMICG00000049005		ortholog	no_ortholog	239739	Lamp3	ENSMUSG00000041247	Lamp3	ortholog	ortholog_one2one	ENSMMUG00000010555	LAMP3	ortholog_one2one	ENSMFAG00000042658	LAMP3	ortholog_one2one	FALSE
protein-coding	ATPase phospholipid transporting 11B (putative)	23200	ATP11B	ENSG00000058063	ATP11B	105855793	ATP11B	ENSMICG00000049475	ATP11B	ortholog	ortholog_one2one	76295	Atp11b	ENSMUSG00000037400	Atp11b	ortholog	ortholog_one2one	ENSMMUG00000019323	ATP11B	ortholog_one2one	ENSMFAG00000035388	ATP11B	ortholog_one2one	FALSE
protein-coding	SRY-box transcription factor 2	6657	SOX2	ENSG00000181449	SOX2	105855800	SOX2	ENSMICG00000049239	SOX2	ortholog	ortholog_one2one	20674	Sox2	ENSMUSG00000074637	Sox2	ortholog	ortholog_one2one			no_ortholog	ENSMFAG00000027781	SOX2	ortholog_one2one	FALSE
protein-coding	DnaJ heat shock protein family (Hsp40) member C19	131118	DNAJC19	ENSG00000205981	DNAJC19	105855802	DNAJC19	ENSMICG00000049008		ortholog	no_ortholog	67713	Dnajc19	ENSMUSG00000027679	Dnajc19	ortholog	no_ortholog	ENSMMUG00000012104	DNAJC19	ortholog_one2one	ENSMFAG00000034041	DNAJC19	ortholog_one2one	FALSE
protein-coding	FMR1 autosomal homolog 1	8087	FXR1	ENSG00000114416	FXR1	105855803	FXR1	ENSMICG00000048978		ortholog	ortholog_one2many	14359	Fxr1	ENSMUSG00000027680	Fxr1	ortholog	ortholog_one2many	ENSMMUG00000012105	FXR1	ortholog_one2one	ENSMFAG00000040264	FXR1	ortholog_one2one	FALSE
protein-coding	family with sequence similarity 122A	116224	FAM122A	ENSG00000187866	FAM122A	105855804	FAM122A			ortholog	no_ortholog	68034	Fam122a	ENSMUSG00000074922	Fam122a	ortholog	no_ortholog			no_ortholog			no_ortholog	FALSE
protein-coding	coiled-coil domain containing 39	339829	CCDC39	ENSG00000284862	CCDC39	105855807	CCDC39	ENSMICG00000048849	CCDC39	ortholog	ortholog_one2one	51938	Ccdc39	ENSMUSG00000027676	Ccdc39	ortholog	ortholog_one2one	ENSMMUG00000045200	CCDC39	ortholog_one2one	ENSMFAG00000002267	CCDC39	ortholog_one2one	FALSE
protein-coding	tetratricopeptide repeat domain 14	151613	TTC14	ENSG00000163728	TTC14	105855808	TTC14	ENSMICG00000049351	TTC14	ortholog	ortholog_one2one	67120	Ttc14	ENSMUSG00000027677	Ttc14	ortholog	ortholog_one2one	ENSMMUG00000019656	TTC14	ortholog_one2one	ENSMFAG00000046249	TTC14	ortholog_one2one	FALSE
protein-coding	peroxisomal biogenesis factor 5 like	51555	PEX5L	ENSG00000114757	PEX5L	105855811	PEX5L	ENSMICG00000048938	PEX5L	ortholog	ortholog_one2one	58869	Pex5l	ENSMUSG00000027674	Pex5l	ortholog	ortholog_one2one	ENSMMUG00000003595	PEX5L	ortholog_one2one	ENSMFAG00000036976	PEX5L	ortholog_one2one	FALSE
protein-coding	ubiquitin specific peptidase 13	8975	USP13	ENSG00000058056	USP13	105855813	USP13	ENSMICG00000049124	USP13	ortholog	ortholog_one2one	72607	Usp13	ENSMUSG00000056900	Usp13	ortholog	ortholog_one2one	ENSMMUG00000003594	USP13	ortholog_one2one	ENSMFAG00000042834	USP13	ortholog_one2one	FALSE
protein-coding	actin like 6A	86	ACTL6A	ENSG00000136518	ACTL6A	105855815	ACTL6A	ENSMICG00000049032	ACTL6A	ortholog	ortholog_one2one	56456	Actl6a	ENSMUSG00000027671	Actl6a	ortholog	ortholog_one2one	ENSMMUG00000009742	ACTL6A	ortholog_one2one	ENSMFAG00000030153	ACTL6A	ortholog_one2one	FALSE
protein-coding	mitochondrial ribosomal protein L47	57129	MRPL47	ENSG00000136522	MRPL47	105855816	MRPL47	ENSMICG00000049377	MRPL47	ortholog	ortholog_one2one	74600	Mrpl47	ENSMUSG00000037531	Mrpl47	ortholog	ortholog_one2one	ENSMMUG00000009744	MRPL47	ortholog_one2one			ortholog_one2many	FALSE
protein-coding	NADH:ubiquinone oxidoreductase subunit B5	4711	NDUFB5	ENSG00000136521	NDUFB5	105855817	NDUFB5	ENSMICG00000049551		ortholog	ortholog_one2many	66046	Ndufb5	ENSMUSG00000027673	Ndufb5	ortholog	ortholog_one2many	ENSMMUG00000009746	NDUFB5	ortholog_one2one	ENSMFAG00000042220	NDUFB5	ortholog_one2one	FALSE
protein-coding	G protein subunit beta 4	59345	GNB4	ENSG00000114450	GNB4	105855818	GNB4	ENSMICG00000049251	GNB4	ortholog	ortholog_one2one	14696	Gnb4	ENSMUSG00000027669	Gnb4	ortholog	ortholog_one2one	ENSMMUG00000004083	GNB4	ortholog_one2one	ENSMFAG00000041470	GNB4	ortholog_one2one	FALSE
protein-coding	mitofusin 1	55669	MFN1	ENSG00000171109	MFN1	105855819	MFN1	ENSMICG00000049257	MFN1	ortholog	ortholog_one2one	67414	Mfn1	ENSMUSG00000027668	Mfn1	ortholog	ortholog_one2one	ENSMMUG00000004079	MFN1	ortholog_one2one	ENSMFAG00000003857	MFN1	ortholog_one2one	FALSE
protein-coding	zinc finger protein 639	51193	ZNF639	ENSG00000121864	ZNF639	105855820	ZNF639	ENSMICG00000048810		ortholog	ortholog_one2many	67778	Zfp639	ENSMUSG00000027667	Zfp639	ortholog	ortholog_one2many	ENSMMUG00000023078	ZNF639	ortholog_one2one	ENSMFAG00000002403	ZNF639	ortholog_one2one	FALSE
protein-coding	phosphatidylinositol-4,5-bisphosphate 3-kinase catalytic subunit alpha	5290	PIK3CA	ENSG00000121879	PIK3CA	105855821	PIK3CA	ENSMICG00000049155	PIK3CA	ortholog	ortholog_one2one	18706	Pik3ca	ENSMUSG00000027665	Pik3ca	ortholog	ortholog_one2one	ENSMMUG00000005188	PIK3CA	ortholog_one2one	ENSMFAG00000045156	PIK3CA	ortholog_one2one	FALSE
protein-coding	potassium calcium-activated channel subfamily M regulatory beta subunit 3	27094	KCNMB3	ENSG00000171121	KCNMB3	105855822	KCNMB3	ENSMICG00000048999	KCNMB3	ortholog	ortholog_one2one	100502876	Kcnmb3	ENSMUSG00000091091	Kcnmb3	ortholog	ortholog_one2one	ENSMMUG00000005187	KCNMB3	ortholog_one2one	ENSMFAG00000000185	KCNMB3	ortholog_one2one	FALSE
protein-coding	zinc finger matrin-type 3	64393	ZMAT3	ENSG00000172667	ZMAT3	105855823	ZMAT3	ENSMICG00000049501	ZMAT3	ortholog	ortholog_one2one	22401	Zmat3	ENSMUSG00000027663	Zmat3	ortholog	ortholog_one2one	ENSMMUG00000003216	ZMAT3	ortholog_one2one	ENSMFAG00000021292	ZMAT3	ortholog_one2one	FALSE
protein-coding	phosphoglucomutase 5	5239	PGM5	ENSG00000154330	PGM5	105855827	PGM5	ENSMICG00000015998	PGM5	ortholog	ortholog_one2one	226041	Pgm5	ENSMUSG00000041731	Pgm5	ortholog	ortholog_one2one	ENSMMUG00000008230	PGM5	ortholog_one2one	ENSMFAG00000045131	PGM5	ortholog_one2one	FALSE
protein-coding	KN motif and ankyrin repeat domains 1	23189	KANK1	ENSG00000107104	KANK1	105855839	KANK1	ENSMICG00000010410	KANK1	ortholog	ortholog_one2one	107351	Kank1	ENSMUSG00000032702	Kank1	ortholog	ortholog_one2one	ENSMMUG00000019862	KANK1	ortholog_one2one	ENSMFAG00000036947	KANK1	ortholog_one2one	FALSE
protein-coding	Kruppel like factor 12	11278	KLF12	ENSG00000118922	KLF12	105855844	KLF12	ENSMICG00000005731	KLF12	ortholog	ortholog_one2one	16597	Klf12	ENSMUSG00000072294	Klf12	ortholog	ortholog_one2one	ENSMMUG00000019097	KLF12	ortholog_one2one	ENSMFAG00000002684	KLF12	ortholog_one2one	FALSE
protein-coding	LIM domain 7	4008	LMO7	ENSG00000136153	LMO7	105855845	LMO7	ENSMICG00000014340	LMO7	ortholog	ortholog_one2one	380928	Lmo7	ENSMUSG00000033060	Lmo7	ortholog	ortholog_one2one	ENSMMUG00000001312	LMO7	ortholog_one2one	ENSMFAG00000008703	LMO7	ortholog_one2one	FALSE
protein-coding	COMM domain containing 6	170622	COMMD6	ENSG00000188243	COMMD6	105855847	COMMD6	ENSMICG00000014323	COMMD6	ortholog	ortholog_one2one	66200	Commd6	ENSMUSG00000075486	Commd6	ortholog	ortholog_one2one	ENSMMUG00000021199	COMMD6	ortholog_one2one	ENSMFAG00000045742	COMMD6	ortholog_one2one	FALSE
protein-coding	potassium channel tetramerization domain containing 12	115207	KCTD12	ENSG00000178695	KCTD12	105855855	KCTD12			ortholog	no_ortholog	239217	Kctd12	ENSMUSG00000098557	Kctd12	ortholog	no_ortholog	ENSMMUG00000060210	KCTD12	ortholog_one2one			no_ortholog	FALSE
protein-coding	F-box and leucine rich repeat protein 3	26224	FBXL3	ENSG00000005812	FBXL3	105855856	FBXL3	ENSMICG00000002671	FBXL3	ortholog	ortholog_one2one	50789	Fbxl3	ENSMUSG00000022124	Fbxl3	ortholog	ortholog_one2one	ENSMMUG00000021458	FBXL3	ortholog_one2one	ENSMFAG00000044754	FBXL3	ortholog_one2one	FALSE
protein-coding	MYC binding protein 2	23077	MYCBP2	ENSG00000005810	MYCBP2	105855857	MYCBP2	ENSMICG00000002673	MYCBP2	ortholog	ortholog_one2one	105689	Mycbp2	ENSMUSG00000033004	Mycbp2	ortholog	ortholog_one2one	ENSMMUG00000021459	MYCBP2	ortholog_one2one	ENSMFAG00000031053	MYCBP2	ortholog_one2one	FALSE
protein-coding	TBC1 domain family member 4	9882	TBC1D4	ENSG00000136111	TBC1D4	105855858	TBC1D4			ortholog	no_ortholog	210789	Tbc1d4	ENSMUSG00000033083	Tbc1d4	ortholog	no_ortholog	ENSMMUG00000021197	TBC1D4	ortholog_one2one	ENSMFAG00000045534	TBC1D4	ortholog_one2one	FALSE
protein-coding	carbohydrate sulfotransferase 9	83539	CHST9	ENSG00000154080	CHST9	105855864	CHST9	ENSMICG00000042932	CHST9	ortholog	ortholog_one2one	71367	Chst9	ENSMUSG00000047161	Chst9	ortholog	ortholog_one2one	ENSMMUG00000011801	CHST9	ortholog_one2one	ENSMFAG00000037917	CHST9	ortholog_one2one	FALSE
protein-coding	cadherin 2	1000	CDH2	ENSG00000170558	CDH2	105855871	CDH2	ENSMICG00000000847	CDH2	ortholog	ortholog_one2one	12558	Cdh2	ENSMUSG00000024304	Cdh2	ortholog	ortholog_one2one	ENSMMUG00000015178	CDH2	ortholog_one2one	ENSMFAG00000004661	CDH2	ortholog_one2one	FALSE
protein-coding	desmocollin 2	1824	DSC2	ENSG00000134755	DSC2	105855872	DSC2	ENSMICG00000004351	DSC2	ortholog	ortholog_one2one	13506	Dsc2	ENSMUSG00000024331	Dsc2	ortholog	ortholog_one2one	ENSMMUG00000011687	DSC2	ortholog_one2one	ENSMFAG00000045076	DSC2	ortholog_one2one	FALSE
protein-coding	desmocollin 3	1825	DSC3	ENSG00000134762	DSC3	105855874	DSC3	ENSMICG00000004345	DSC3	ortholog	ortholog_one2one	13507	Dsc3	ENSMUSG00000059898	Dsc3	ortholog	ortholog_one2one	ENSMMUG00000007668	DSC3	ortholog_one2one			no_ortholog	FALSE
protein-coding	desmocollin 1	1823	DSC1	ENSG00000134765	DSC1	105855876	DSC1	ENSMICG00000007794	DSC1	ortholog	ortholog_one2one	13505	Dsc1	ENSMUSG00000044322	Dsc1	ortholog	ortholog_one2one	ENSMMUG00000011690	DSC1	ortholog_one2one	ENSMFAG00000035735	DSC1	ortholog_one2one	FALSE
protein-coding	acyl-CoA synthetase family member 3	197322	ACSF3	ENSG00000176715	ACSF3	105855877	ACSF3	ENSMICG00000033395		ortholog	ortholog_one2many	257633	Acsf3	ENSMUSG00000015016	Acsf3	ortholog	ortholog_one2many	ENSMMUG00000023245	ACSF3	ortholog_one2one	ENSMFAG00000044180	ACSF3	ortholog_one2one	FALSE
protein-coding	CBFA2/RUNX1 partner transcriptional co-repressor 3	863	CBFA2T3	ENSG00000129993	CBFA2T3	105855879	CBFA2T3	ENSMICG00000000410	CBFA2T3	ortholog	ortholog_one2one	12398	Cbfa2t3	ENSMUSG00000006362	Cbfa2t3	ortholog	ortholog_one2one	ENSMMUG00000063909	CBFA2T3	ortholog_one2one	ENSMFAG00000003781	CBFA2T3	ortholog_one2one	FALSE
protein-coding	galactosamine (N-acetyl)-6-sulfatase	2588	GALNS	ENSG00000141012	GALNS	105855880	GALNS			ortholog	no_ortholog	50917	Galns	ENSMUSG00000015027	Galns	ortholog	no_ortholog	ENSMMUG00000012430	GALNS	ortholog_one2one	ENSMFAG00000041824	GALNS	ortholog_one2one	FALSE
protein-coding	adenine phosphoribosyltransferase	353	APRT	ENSG00000198931	APRT	105855882	APRT	ENSMICG00000042171	APRT	ortholog	ortholog_one2one	11821	Aprt	ENSMUSG00000006589	Aprt	ortholog	ortholog_one2one			no_ortholog	ENSMFAG00000003499	APRT	ortholog_one2one	FALSE
protein-coding	trafficking protein particle complex 2 like	51693	TRAPPC2L	ENSG00000167515	TRAPPC2L	105855883	TRAPPC2L	ENSMICG00000001303	TRAPPC2L	ortholog	ortholog_one2one	59005	Trappc2l	ENSMUSG00000015013	Trappc2l	ortholog	ortholog_one2one	ENSMMUG00000053471		ortholog_one2one	ENSMFAG00000030382	TRAPPC2L	ortholog_one2one	FALSE
protein-coding	ring finger protein 166	115992	RNF166	ENSG00000158717	RNF166	105855886	RNF166	ENSMICG00000034727	RNF166	ortholog	ortholog_one2one	68718	Rnf166	ENSMUSG00000014470	Rnf166	ortholog	ortholog_one2one	ENSMMUG00000029068	RNF166	ortholog_one2one	ENSMFAG00000039545		ortholog_one2one	FALSE
protein-coding	mevalonate diphosphate decarboxylase	4597	MVD	ENSG00000167508	MVD	105855887	MVD	ENSMICG00000006723	MVD	ortholog	ortholog_one2one	192156	Mvd	ENSMUSG00000006517	Mvd	ortholog	ortholog_one2one	ENSMMUG00000014326	MVD	ortholog_one2one	ENSMFAG00000000591	MVD	ortholog_one2one	FALSE
protein-coding	interleukin 17C	27189	IL17C	ENSG00000124391	IL17C	105855888	IL17C	ENSMICG00000006713	IL17C	ortholog	ortholog_one2one	234836	Il17c	ENSMUSG00000046108	Il17c	ortholog	ortholog_one2one	ENSMMUG00000014324	IL17C	ortholog_one2one	ENSMFAG00000036423	IL17C	ortholog_one2one	FALSE
protein-coding	zinc finger CCCH-type containing 18	124245	ZC3H18	ENSG00000158545	ZC3H18	105855889	ZC3H18	ENSMICG00000006699	ZC3H18	ortholog	ortholog_one2one	76014	Zc3h18	ENSMUSG00000017478	Zc3h18	ortholog	ortholog_one2one	ENSMMUG00000014323	ZC3H18	ortholog_one2one	ENSMFAG00000002975	ZC3H18	ortholog_one2one	FALSE
protein-coding	chromatin licensing and DNA replication factor 1	81620	CDT1	ENSG00000167513	CDT1	105855892	CDT1			ortholog	no_ortholog	67177	Cdt1	ENSMUSG00000006585	Cdt1	ortholog	no_ortholog	ENSMMUG00000013823	CDT1	ortholog_one2one	ENSMFAG00000030941	CDT1	ortholog_one2one	FALSE
protein-coding	cytochrome b-245 light chain	1535	CYBA	ENSG00000051523	CYBA	105855896	LOC105855896	ENSMICG00000043128	CYBA	ortholog	ortholog_one2one	13057	Cyba	ENSMUSG00000006519	Cyba	ortholog	ortholog_one2one	ENSMMUG00000053929	CYBA	ortholog_one2one	ENSMFAG00000048014		ortholog_one2one	FALSE
protein-coding	zinc finger protein, FOG family member 1	161882	ZFPM1	ENSG00000179588	ZFPM1	105855897	ZFPM1	ENSMICG00000032078	ZFPM1	ortholog	ortholog_one2one	22761	Zfpm1	ENSMUSG00000049577	Zfpm1	ortholog	ortholog_one2one	ENSMMUG00000053494	ZFPM1	ortholog_one2one	ENSMFAG00000036335		ortholog_one2one	FALSE
protein-coding	PABPN1 like, cytoplasmic	390748	PABPN1L	ENSG00000205022	PABPN1L	105855898	PABPN1L	ENSMICG00000028179	PABPN1L	ortholog	ortholog_one2one	382035	Pabpn1l	ENSMUSG00000069867	Pabpn1l	ortholog	ortholog_one2one	ENSMMUG00000012438	PABPN1L	ortholog_one2one	ENSMFAG00000002924	PABPN1L	ortholog_one2one	FALSE
protein-coding	snail family transcriptional repressor 3	333929	SNAI3	ENSG00000185669	SNAI3	105855899	SNAI3	ENSMICG00000048066	SNAI3	ortholog	ortholog_one2one	30927	Snai3	ENSMUSG00000006587	Snai3	ortholog	ortholog_one2one	ENSMMUG00000008716	SNAI3	ortholog_one2one	ENSMFAG00000063008	SNAI3	ortholog_one2one	FALSE
protein-coding	roundabout guidance receptor 1	6091	ROBO1	ENSG00000169855	ROBO1	105855900	ROBO1	ENSMICG00000005222	ROBO1	ortholog	ortholog_one2one	19876	Robo1	ENSMUSG00000022883	Robo1	ortholog	ortholog_one2one	ENSMMUG00000002327	ROBO1	ortholog_one2one	ENSMFAG00000037016	ROBO1	ortholog_one2one	FALSE
protein-coding	dedicator of cytokinesis 8	81704	DOCK8	ENSG00000107099	DOCK8	105855901	DOCK8	ENSMICG00000008267	DOCK8	ortholog	ortholog_one2one	76088	Dock8	ENSMUSG00000052085	Dock8	ortholog	ortholog_one2one	ENSMMUG00000016976	DOCK8	ortholog_one2one	ENSMFAG00000008069	DOCK8	ortholog_one2one	FALSE
protein-coding	roundabout guidance receptor 2	6092	ROBO2	ENSG00000185008	ROBO2	105855902	ROBO2	ENSMICG00000010408	ROBO2	ortholog	ortholog_one2one	268902	Robo2	ENSMUSG00000052516	Robo2	ortholog	ortholog_one2one	ENSMMUG00000012609	ROBO2	ortholog_one2one	ENSMFAG00000000082	ROBO2	ortholog_one2one	FALSE
protein-coding	ras homolog family member T1	55288	RHOT1	ENSG00000126858	RHOT1	105855903	RHOT1	ENSMICG00000007771	RHOT1	ortholog	ortholog_one2one	59040	Rhot1	ENSMUSG00000017686	Rhot1	ortholog	ortholog_one2one	ENSMMUG00000018222	RHOT1	ortholog_one2one	ENSMFAG00000034504	RHOT1	ortholog_one2one	FALSE
protein-coding	ribosome biogenesis regulator 1 homolog	23212	RRS1	ENSG00000179041	RRS1	105855912	RRS1			ortholog	no_ortholog	59014	Rrs1	ENSMUSG00000061024	Rrs1	ortholog	no_ortholog	ENSMMUG00000000886	RRS1	ortholog_one2one	ENSMFAG00000042747	RRS1	ortholog_one2one	FALSE
protein-coding	tripartite motif containing 55	84675	TRIM55	ENSG00000147573	TRIM55	105855913	TRIM55	ENSMICG00000012826	TRIM55	ortholog	ortholog_one2one	381485	Trim55	ENSMUSG00000060913	Trim55	ortholog	ortholog_one2one	ENSMMUG00000021586	TRIM55	ortholog_one2one	ENSMFAG00000004059	TRIM55	ortholog_one2one	FALSE
protein-coding	DnaJ heat shock protein family (Hsp40) member C5 beta	85479	DNAJC5B	ENSG00000147570	DNAJC5B	105855915	DNAJC5B	ENSMICG00000043410	DNAJC5B	ortholog	ortholog_one2one	66326	Dnajc5b	ENSMUSG00000027606	Dnajc5b	ortholog	ortholog_one2one	ENSMMUG00000021585	DNAJC5B	ortholog_one2one	ENSMFAG00000001799	DNAJC5B	ortholog_one2one	FALSE
protein-coding	mitochondrial fission regulator 1	9650	MTFR1	ENSG00000066855	MTFR1	105855916	MTFR1	ENSMICG00000012792	MTFR1	ortholog	ortholog_one2one	67472	Mtfr1	ENSMUSG00000027601	Mtfr1	ortholog	ortholog_one2one	ENSMMUG00000011263	MTFR1	ortholog_one2one	ENSMFAG00000042646	MTFR1	ortholog_one2one	FALSE
protein-coding	armadillo repeat containing 1	55156	ARMC1	ENSG00000104442	ARMC1	105855918	ARMC1	ENSMICG00000044923	ARMC1	ortholog	ortholog_one2one	74252	Armc1	ENSMUSG00000027599	Armc1	ortholog	ortholog_one2one	ENSMMUG00000028974	ARMC1	ortholog_one2one	ENSMFAG00000020573	ARMC1	ortholog_one2one	FALSE
protein-coding	phosphodiesterase 7A	5150	PDE7A	ENSG00000205268	PDE7A	105855920	PDE7A	ENSMICG00000012802	PDE7A	ortholog	ortholog_one2one	18583	Pde7a	ENSMUSG00000069094	Pde7a	ortholog	ortholog_one2one	ENSMMUG00000011262	PDE7A	ortholog_one2one	ENSMFAG00000034489	PDE7A	ortholog_one2one	FALSE
protein-coding	growth arrest specific 8	2622	GAS8	ENSG00000141013	GAS8	105855928	GAS8	ENSMICG00000013982	GAS8	ortholog	ortholog_one2one	104346	Gas8	ENSMUSG00000040220	Gas8	ortholog	ortholog_one2one	ENSMMUG00000000401	GAS8	ortholog_one2one	ENSMFAG00000029755	GAS8	ortholog_one2one	FALSE
protein-coding	doublesex and mab-3 related transcription factor 1	1761	DMRT1	ENSG00000137090	DMRT1	105855929	DMRT1	ENSMICG00000010417	DMRT1	ortholog	ortholog_one2one	50796	Dmrt1	ENSMUSG00000024837	Dmrt1	ortholog	ortholog_one2one			no_ortholog			no_ortholog	FALSE
protein-coding	differentially expressed in FDCP 8 homolog	54849	DEF8	ENSG00000140995	DEF8	105855932	DEF8	ENSMICG00000013942	DEF8	ortholog	ortholog_one2one	23854	Def8	ENSMUSG00000001482	Def8	ortholog	ortholog_one2one	ENSMMUG00000000391	DEF8	ortholog_one2one	ENSMFAG00000031002	DEF8	ortholog_one2one	FALSE
protein-coding	dysbindin domain containing 1	79007	DBNDD1	ENSG00000003249	DBNDD1	105855933	DBNDD1	ENSMICG00000028045		ortholog	ortholog_one2one	72185	Dbndd1	ENSMUSG00000031970	Dbndd1	ortholog	ortholog_one2one	ENSMMUG00000000398	DBNDD1	ortholog_one2one	ENSMFAG00000038151	DBNDD1	ortholog_one2one	FALSE
protein-coding	transcription factor 25	22980	TCF25	ENSG00000141002	TCF25	105855935	TCF25	ENSMICG00000000078	TCF25	ortholog	ortholog_one2one	66855	Tcf25	ENSMUSG00000001472	Tcf25	ortholog	ortholog_one2one	ENSMMUG00000004926	TCF25	ortholog_one2one	ENSMFAG00000041200	TCF25	ortholog_one2one	FALSE
protein-coding	spire type actin nucleation factor 2	84501	SPIRE2	ENSG00000204991	SPIRE2	105855936	SPIRE2	ENSMICG00000000077	SPIRE2	ortholog	ortholog_one2one	234857	Spire2	ENSMUSG00000010154	Spire2	ortholog	ortholog_one2one	ENSMMUG00000029062	SPIRE2	ortholog_one2one			no_ortholog	FALSE
protein-coding	doublesex and mab-3 related transcription factor 2	10655	DMRT2	ENSG00000173253	DMRT2	105855937	DMRT2	ENSMICG00000010426	DMRT2	ortholog	ortholog_one2one	226049	Dmrt2	ENSMUSG00000048138	Dmrt2	ortholog	ortholog_one2one	ENSMMUG00000014844	DMRT2	ortholog_one2one	ENSMFAG00000040812	DMRT2	ortholog_one2one	FALSE
protein-coding	zinc finger protein 276	92822	ZNF276	ENSG00000158805	ZNF276	105855939	ZNF276	ENSMICG00000003291	ZNF276	ortholog	ortholog_one2one	57247	Zfp276	ENSMUSG00000001065	Zfp276	ortholog	ortholog_one2one	ENSMMUG00000002506	ZNF276	ortholog_one2one	ENSMFAG00000037319	ZNF276	ortholog_one2one	FALSE
protein-coding	spermatogenesis associated 2 like	124044	SPATA2L	ENSG00000158792	SPATA2L	105855940	SPATA2L	ENSMICG00000035332	SPATA2L	ortholog	ortholog_one2one	78779	Spata2l	ENSMUSG00000033594	Spata2l	ortholog	ortholog_one2one	ENSMMUG00000002504	SPATA2L	ortholog_one2one	ENSMFAG00000041067	SPATA2L	ortholog_one2one	FALSE
protein-coding	cyclin dependent kinase 10	8558	CDK10	ENSG00000185324	CDK10	105855941	CDK10	ENSMICG00000003270	CDK10	ortholog	ortholog_one2one	234854	Cdk10	ENSMUSG00000033862	Cdk10	ortholog	ortholog_one2one	ENSMMUG00000002503	CDK10	ortholog_one2one	ENSMFAG00000039303	CDK10	ortholog_one2one	FALSE
protein-coding	dipeptidase 1	1800	DPEP1	ENSG00000015413	DPEP1	105855942	DPEP1	ENSMICG00000015532	DPEP1	ortholog	ortholog_one2one	13479	Dpep1	ENSMUSG00000019278	Dpep1	ortholog	ortholog_one2one	ENSMMUG00000014910	DPEP1	ortholog_one2one	ENSMFAG00000031442	DPEP1	ortholog_one2one	FALSE
protein-coding	charged multivesicular body protein 1A	5119	CHMP1A	ENSG00000131165	CHMP1A	105855943	CHMP1A	ENSMICG00000046535	CHMP1A	ortholog	ortholog_one2one	234852	Chmp1a	ENSMUSG00000000743	Chmp1a	ortholog	ortholog_one2one			no_ortholog	ENSMFAG00000038083	CHMP1A	ortholog_one2one	FALSE
protein-coding	copine 7	27132	CPNE7	ENSG00000178773	CPNE7	105855946	CPNE7	ENSMICG00000008194	CPNE7	ortholog	ortholog_one2one	102278	Cpne7	ENSMUSG00000034796	Cpne7	ortholog	ortholog_one2one	ENSMMUG00000029064	CPNE7	ortholog_one2one	ENSMFAG00000038027	CPNE7	ortholog_one2one	FALSE
protein-coding	SPG7 matrix AAA peptidase subunit, paraplegin	6687	SPG7	ENSG00000197912	SPG7	105855947	SPG7	ENSMICG00000008180	SPG7	ortholog	ortholog_one2one	234847	Spg7	ENSMUSG00000000738	Spg7	ortholog	ortholog_one2one	ENSMMUG00000017920	SPG7	ortholog_one2one	ENSMFAG00000001315	SPG7	ortholog_one2one	FALSE
protein-coding	ankyrin repeat domain 11	29123	ANKRD11	ENSG00000167522	ANKRD11	105855948	ANKRD11	ENSMICG00000032745	ANKRD11	ortholog	ortholog_one2one	77087	Ankrd11	ENSMUSG00000035569	Ankrd11	ortholog	ortholog_one2one	ENSMMUG00000017161	ANKRD11	ortholog_one2one	ENSMFAG00000040263	ANKRD11	ortholog_one2one	FALSE
protein-coding	cadherin 15	1013	CDH15	ENSG00000129910	CDH15	105855956	CDH15	ENSMICG00000015535	CDH15	ortholog	ortholog_one2one	12555	Cdh15	ENSMUSG00000031962	Cdh15	ortholog	ortholog_one2one	ENSMMUG00000012100	CDH15	ortholog_one2one	ENSMFAG00000024502	CDH15	ortholog_one2one	FALSE
protein-coding	FA complementation group A	2175	FANCA	ENSG00000187741	FANCA	105855958	FANCA	ENSMICG00000003300	FANCA	ortholog	ortholog_one2one	14087	Fanca	ENSMUSG00000032815	Fanca	ortholog	ortholog_one2one	ENSMMUG00000029067	FANCA	ortholog_one2one			no_ortholog	FALSE
protein-coding	short stature homeobox	6473	SHOX	ENSG00000185960	SHOX	105855963	SHOX	ENSMICG00000014601	SHOX	ortholog	ortholog_one2one	434769	Rhox10	ENSMUSG00000053909	Rhox10	no_ortholog	ortholog_one2one	ENSMMUG00000004955	SHOX	ortholog_one2one	ENSMFAG00000051859	SHOX	ortholog_one2one	FALSE
protein-coding	integral membrane protein 2B	9445	ITM2B	ENSG00000136156	ITM2B	105855964	ITM2B	ENSMICG00000001759	ITM2B	ortholog	ortholog_one2one	16432	Itm2b	ENSMUSG00000022108	Itm2b	ortholog	ortholog_one2one	ENSMMUG00000007888	ITM2B	ortholog_one2one	ENSMFAG00000036817	ITM2B	ortholog_one2one	FALSE
protein-coding	lysophosphatidic acid receptor 6	10161	LPAR6	ENSG00000139679	LPAR6	105855965	LPAR6			ortholog	no_ortholog	67168	Lpar6	ENSMUSG00000033446	Lpar6	ortholog	no_ortholog			no_ortholog			no_ortholog	FALSE
protein-coding	RB transcriptional corepressor 1	5925	RB1	ENSG00000139687	RB1	105855966	RB1	ENSMICG00000001747	RB1	ortholog	ortholog_one2one	19645	Rb1	ENSMUSG00000022105	Rb1	ortholog	ortholog_one2one	ENSMMUG00000007891	RB1	ortholog_one2one	ENSMFAG00000004544	RB1	ortholog_one2one	FALSE
protein-coding	RCC1 and BTB domain containing protein 2	1102	RCBTB2	ENSG00000136161	RCBTB2	105855968	RCBTB2	ENSMICG00000001761	RCBTB2	ortholog	ortholog_one2one	105670	Rcbtb2	ENSMUSG00000022106	Rcbtb2	ortholog	ortholog_one2one	ENSMMUG00000017688	RCBTB2	ortholog_one2one	ENSMFAG00000042366	RCBTB2	ortholog_one2one	FALSE
protein-coding	cysteinyl leukotriene receptor 2	57105	CYSLTR2	ENSG00000152207	CYSLTR2	105855971	CYSLTR2			ortholog	no_ortholog	70086	Cysltr2	ENSMUSG00000033470	Cysltr2	ortholog	no_ortholog	ENSMMUG00000063377	CYSLTR2	ortholog_one2one	ENSMFAG00000055024	CYSLTR2	ortholog_one2one	FALSE
protein-coding	cytidine and dCMP deaminase domain containing 1	81602	CDADC1	ENSG00000102543	CDADC1	105855975	CDADC1	ENSMICG00000017527	CDADC1	ortholog	ortholog_one2one	71891	Cdadc1	ENSMUSG00000021982	Cdadc1	ortholog	ortholog_one2one	ENSMMUG00000013470	CDADC1	ortholog_one2one	ENSMFAG00000032976	CDADC1	ortholog_one2one	FALSE
protein-coding	calcium binding protein 39 like	81617	CAB39L	ENSG00000102547	CAB39L	105855978	CAB39L	ENSMICG00000017528	CAB39L	ortholog	ortholog_one2one	69008	Cab39l	ENSMUSG00000021981	Cab39l	ortholog	ortholog_one2one	ENSMMUG00000013472	CAB39L	ortholog_one2one	ENSMFAG00000031142	CAB39L	ortholog_one2one	FALSE
protein-coding	RCC1 and BTB domain containing protein 1	55213	RCBTB1	ENSG00000136144	RCBTB1	105855982	RCBTB1	ENSMICG00000006630	RCBTB1	ortholog	ortholog_one2one	71330	Rcbtb1	ENSMUSG00000035469	Rcbtb1	ortholog	ortholog_one2one	ENSMMUG00000021029	RCBTB1	ortholog_one2one	ENSMFAG00000045129	RCBTB1	ortholog_one2one	FALSE
protein-coding	SWI/SNF related, matrix associated, actin dependent regulator of chromatin, subfamily a, member 2	6595	SMARCA2	ENSG00000080503	SMARCA2	105855983	SMARCA2	ENSMICG00000005162	SMARCA2	ortholog	ortholog_one2one	67155	Smarca2	ENSMUSG00000024921	Smarca2	ortholog	ortholog_one2one	ENSMMUG00000015279	SMARCA2	ortholog_one2one			ortholog_one2many	FALSE
protein-coding	ADP ribosylation factor like GTPase 11	115761	ARL11	ENSG00000152213	ARL11	105855985	ARL11			ortholog	no_ortholog	219144	Arl11	ENSMUSG00000043157	Arl11	ortholog	no_ortholog	ENSMMUG00000011766	ARL11	ortholog_one2one	ENSMFAG00000051612	ARL11	ortholog_one2one	FALSE
protein-coding	EBP like	84650	EBPL	ENSG00000123179	EBPL	105855986	EBPL			ortholog	no_ortholog	68177	Ebpl	ENSMUSG00000021928	Ebpl	ortholog	no_ortholog	ENSMMUG00000020571	EBPL	ortholog_one2one	ENSMFAG00000042629		ortholog_one2one	FALSE
protein-coding	karyopherin subunit alpha 3	3839	KPNA3	ENSG00000102753	KPNA3	105855988	KPNA3	ENSMICG00000006647	KPNA3	ortholog	ortholog_one2one	16648	Kpna3	ENSMUSG00000021929	Kpna3	ortholog	ortholog_one2one	ENSMMUG00000020572	KPNA3	ortholog_one2one	ENSMFAG00000043025	KPNA3	ortholog_one2one	FALSE
protein-coding	tripartite motif containing 13	10206	TRIM13	ENSG00000204977	TRIM13	105855990	TRIM13			ortholog	no_ortholog	66597	Trim13	ENSMUSG00000035235	Trim13	ortholog	no_ortholog	ENSMMUG00000010898	TRIM13	ortholog_one2one	ENSMFAG00000042055	TRIM13	ortholog_one2one	FALSE
protein-coding	very low density lipoprotein receptor	7436	VLDLR	ENSG00000147852	VLDLR	105855991	VLDLR	ENSMICG00000005182	VLDLR	ortholog	ortholog_one2one	22359	Vldlr	ENSMUSG00000024924	Vldlr	ortholog	ortholog_one2one	ENSMMUG00000015093	VLDLR	ortholog_one2one	ENSMFAG00000032374	VLDLR	ortholog_one2one	FALSE
protein-coding	potassium channel regulator	283518	KCNRG	ENSG00000198553	KCNRG	105855992	KCNRG	ENSMICG00000042205	KCNRG	ortholog	ortholog_one2one	328424	Kcnrg	ENSMUSG00000046168	Kcnrg	ortholog	ortholog_one2one	ENSMMUG00000010899	KCNRG	ortholog_one2one	ENSMFAG00000042387	KCNRG	ortholog_one2one	FALSE
protein-coding	fibronectin type III domain containing 3A	22862	FNDC3A	ENSG00000102531	FNDC3A	105855997	FNDC3A	ENSMICG00000009814	FNDC3A	ortholog	ortholog_one2one	319448	Fndc3a	ENSMUSG00000033487	Fndc3a	ortholog	ortholog_one2one	ENSMMUG00000023756	FNDC3A	ortholog_one2one	ENSMFAG00000032790	FNDC3A	ortholog_one2one	FALSE
protein-coding	LDL receptor related protein associated protein 1	4043	LRPAP1	ENSG00000163956	LRPAP1	105855998	LRPAP1	ENSMICG00000013565	LRPAP1	ortholog	ortholog_one2one	16976	Lrpap1	ENSMUSG00000029103	Lrpap1	ortholog	ortholog_one2one	ENSMMUG00000023099	LRPAP1	ortholog_one2one	ENSMFAG00000045907	LRPAP1	ortholog_one2one	FALSE
protein-coding	docking protein 7	285489	DOK7	ENSG00000175920	DOK7	105855999	DOK7	ENSMICG00000006754	DOK7	ortholog	ortholog_one2one	231134	Dok7	ENSMUSG00000044716	Dok7	ortholog	ortholog_one2one	ENSMMUG00000046062	DOK7	ortholog_one2one	ENSMFAG00000045592	DOK7	ortholog_one2one	FALSE
protein-coding	regulator of G protein signaling 12	6002	RGS12	ENSG00000159788	RGS12	105856000	RGS12	ENSMICG00000007623	RGS12	ortholog	ortholog_one2one	71729	Rgs12	ENSMUSG00000029101	Rgs12	ortholog	ortholog_one2one	ENSMMUG00000007154	RGS12	ortholog_one2one	ENSMFAG00000039419	RGS12	ortholog_one2one	FALSE
protein-coding	HGF activator	3083	HGFAC	ENSG00000109758	HGFAC	105856001	HGFAC	ENSMICG00000007634	HGFAC	ortholog	ortholog_one2one	54426	Hgfac	ENSMUSG00000029102	Hgfac	ortholog	ortholog_one2one	ENSMMUG00000007162	HGFAC	ortholog_one2one	ENSMFAG00000002414	HGFAC	ortholog_one2one	FALSE
protein-coding	huntingtin	3064	HTT	ENSG00000197386	HTT	105856002	HTT	ENSMICG00000006879	HTT	ortholog	ortholog_one2one	15194	Htt	ENSMUSG00000029104	Htt	ortholog	ortholog_one2one	ENSMMUG00000008392	HTT	ortholog_one2one	ENSMFAG00000036776	HTT	ortholog_one2one	FALSE
protein-coding	NOP14 nucleolar protein	8602	NOP14	ENSG00000087269	NOP14	105856006	NOP14	ENSMICG00000007804	NOP14	ortholog	ortholog_one2one	75416	Nop14	ENSMUSG00000036693	Nop14	ortholog	ortholog_one2one	ENSMMUG00000008385	NOP14	ortholog_one2one			no_ortholog	FALSE
protein-coding	major facilitator superfamily domain containing 10	10227	MFSD10	ENSG00000109736	MFSD10	105856007	MFSD10	ENSMICG00000007796	MFSD10	ortholog	ortholog_one2one	68294	Mfsd10	ENSMUSG00000001082	Mfsd10	ortholog	ortholog_one2one			ortholog_many2many	ENSMFAG00000038471	MFSD10	ortholog_one2one	FALSE
protein-coding	SH3 domain binding protein 2	6452	SH3BP2	ENSG00000087266	SH3BP2	105856011	SH3BP2	ENSMICG00000002298	SH3BP2	ortholog	ortholog_one2one	24055	Sh3bp2	ENSMUSG00000054520	Sh3bp2	ortholog	ortholog_one2one	ENSMMUG00000014335	SH3BP2	ortholog_one2one	ENSMFAG00000040599	SH3BP2	ortholog_one2one	FALSE
protein-coding	family with sequence similarity 193 member A	8603	FAM193A	ENSG00000125386	FAM193A	105856012	FAM193A	ENSMICG00000008863	FAM193A	ortholog	ortholog_one2one	231128	Fam193a	ENSMUSG00000037210	Fam193a	ortholog	ortholog_one2one	ENSMMUG00000013158	FAM193A	ortholog_one2one	ENSMFAG00000045259	FAM193A	ortholog_one2one	FALSE
protein-coding	TNFAIP3 interacting protein 2	79155	TNIP2	ENSG00000168884	TNIP2	105856014	TNIP2	ENSMICG00000008835	TNIP2	ortholog	ortholog_one2one	231130	Tnip2	ENSMUSG00000059866	Tnip2	ortholog	ortholog_one2one	ENSMMUG00000007966	TNIP2	ortholog_one2one	ENSMFAG00000003617	TNIP2	ortholog_one2one	FALSE
protein-coding	ring finger protein 4	6047	RNF4	ENSG00000063978	RNF4	105856015	RNF4	ENSMICG00000041515	RNF4	ortholog	ortholog_one2one	19822	Rnf4	ENSMUSG00000029110	Rnf4	ortholog	ortholog_one2one	ENSMMUG00000007948	RNF4	ortholog_one2one	ENSMFAG00000050616	RNF4	ortholog_one2one	FALSE
protein-coding	zinc finger FYVE-type containing 28	57732	ZFYVE28	ENSG00000159733	ZFYVE28	105856017	ZFYVE28	ENSMICG00000031619	ZFYVE28	ortholog	ortholog_one2one	231125	Zfyve28	ENSMUSG00000037224	Zfyve28	ortholog	ortholog_one2one	ENSMMUG00000032306	ZFYVE28	ortholog_one2one	ENSMFAG00000062429	ZFYVE28	ortholog_one2one	FALSE
protein-coding	MAX dimerization protein 4	10608	MXD4	ENSG00000123933	MXD4	105856021	MXD4	ENSMICG00000047939	MXD4	ortholog	ortholog_one2one	17122	Mxd4	ENSMUSG00000037235	Mxd4	ortholog	ortholog_one2one	ENSMMUG00000048558	MXD4	ortholog_one2one	ENSMFAG00000053887		ortholog_one2one	FALSE
protein-coding	DNA polymerase nu	353497	POLN	ENSG00000130997	POLN	105856022	POLN	ENSMICG00000047538	POLN	ortholog	ortholog_one2one	272158	Poln	ENSMUSG00000045102	Poln	ortholog	ortholog_one2one	ENSMMUG00000001156	POLN	ortholog_one2one	ENSMFAG00000032512	POLN	ortholog_one2one	FALSE
protein-coding	HAUS augmin like complex subunit 3	79441	HAUS3	ENSG00000214367	HAUS3	105856023	HAUS3	ENSMICG00000028831	HAUS3	ortholog	ortholog_one2one	231123	Haus3	ENSMUSG00000079555	Haus3	ortholog	ortholog_one2one			no_ortholog	ENSMFAG00000034116	HAUS3	ortholog_one2one	FALSE
protein-coding	chromosome 18 C4orf48 homolog	401115	C4orf48	ENSG00000243449	C4orf48	105856026	C18H4orf48	ENSMICG00000046656	C4orf48	ortholog	ortholog_one2one	381633	Gm1673	ENSMUSG00000070858	Gm1673	ortholog	ortholog_one2one	ENSMMUG00000032304	CKQ732225.1H4orf48	ortholog_one2one	ENSMFAG00000001046	C4orf48	ortholog_one2one	FALSE
protein-coding	potassium voltage-gated channel modifier subfamily V member 2	169522	KCNV2	ENSG00000168263	KCNV2	105856031	KCNV2			ortholog	no_ortholog	240595	Kcnv2	ENSMUSG00000047298	Kcnv2	ortholog	no_ortholog	ENSMMUG00000060949	KCNV2	ortholog_one2one	ENSMFAG00000055892	KCNV2	ortholog_one2one	FALSE
protein-coding	fibroblast growth factor receptor 3	2261	FGFR3	ENSG00000068078	FGFR3	105856032	FGFR3	ENSMICG00000008153	FGFR3	ortholog	ortholog_one2one	14184	Fgfr3	ENSMUSG00000054252	Fgfr3	ortholog	ortholog_one2one	ENSMMUG00000019945	FGFR3	ortholog_one2one	ENSMFAG00000032292	FGFR3	ortholog_one2one	FALSE
protein-coding	leucine zipper and EF-hand containing transmembrane protein 1	3954	LETM1	ENSG00000168924	LETM1	105856033	LETM1	ENSMICG00000008169	LETM1	ortholog	ortholog_one2one	56384	Letm1	ENSMUSG00000005299	Letm1	ortholog	ortholog_one2one	ENSMMUG00000019948	LETM1	ortholog_one2one	ENSMFAG00000039886	LETM1	ortholog_one2one	FALSE
protein-coding	G protein-coupled receptor kinase 4	2868	GRK4	ENSG00000125388	GRK4	105856035	GRK4	ENSMICG00000006863	GRK4	ortholog	ortholog_one2one	14772	Grk4	ENSMUSG00000052783	Grk4	ortholog	ortholog_one2one			no_ortholog	ENSMFAG00000000327	GRK4	ortholog_one2one	FALSE
protein-coding	N-acetyltransferase 8 like	339983	NAT8L	ENSG00000185818	NAT8L	105856037	NAT8L			ortholog	no_ortholog	269642	Nat8l	ENSMUSG00000048142	Nat8l	ortholog	no_ortholog			no_ortholog	ENSMFAG00000059887		ortholog_one2one	FALSE
protein-coding	SEL1L family member 3	23231	SEL1L3	ENSG00000091490	SEL1L3	105856040	SEL1L3	ENSMICG00000017216	SEL1L3	ortholog	ortholog_one2one	231238	Sel1l3	ENSMUSG00000029189	Sel1l3	ortholog	ortholog_one2one	ENSMMUG00000020349	SEL1L3	ortholog_one2one	ENSMFAG00000002093	SEL1L3	ortholog_one2one	FALSE
protein-coding	anaphase promoting complex subunit 4	29945	ANAPC4	ENSG00000053900	ANAPC4	105856046	ANAPC4	ENSMICG00000017188	ANAPC4	ortholog	ortholog_one2one	52206	Anapc4	ENSMUSG00000029176	Anapc4	ortholog	ortholog_one2one	ENSMMUG00000004458	ANAPC4	ortholog_one2one	ENSMFAG00000037891	ANAPC4	ortholog_one2one	FALSE
protein-coding	zinc finger CCHC-type containing 4	29063	ZCCHC4	ENSG00000168228	ZCCHC4	105856047	ZCCHC4	ENSMICG00000017179	ZCCHC4	ortholog	ortholog_one2one	78796	Zcchc4	ENSMUSG00000029179	Zcchc4	ortholog	ortholog_one2one			no_ortholog	ENSMFAG00000033636	ZCCHC4	ortholog_one2one	FALSE
protein-coding	phosphatidylinositol 4-kinase type 2 beta	55300	PI4K2B	ENSG00000038210	PI4K2B	105856048	PI4K2B	ENSMICG00000017176	PI4K2B	ortholog	ortholog_one2one	67073	Pi4k2b	ENSMUSG00000029186	Pi4k2b	ortholog	ortholog_one2one	ENSMMUG00000003629	PI4K2B	ortholog_one2one	ENSMFAG00000033102	PI4K2B	ortholog_one2one	FALSE
protein-coding	Sep (O-phosphoserine) tRNA:Sec (selenocysteine) tRNA synthase	51091	SEPSECS	ENSG00000109618	SEPSECS	105856049	SEPSECS	ENSMICG00000028863	SEPSECS	ortholog	ortholog_one2one	211006	Sepsecs	ENSMUSG00000029173	Sepsecs	ortholog	ortholog_one2one	ENSMMUG00000019784	SEPSECS	ortholog_one2one	ENSMFAG00000003516	SEPSECS	ortholog_one2one	FALSE
protein-coding	leucine rich repeat LGI family member 2	55203	LGI2	ENSG00000153012	LGI2	105856050	LGI2	ENSMICG00000002206	LGI2	ortholog	ortholog_one2one	246316	Lgi2	ENSMUSG00000039252	Lgi2	ortholog	ortholog_one2one	ENSMMUG00000060440	LGI2	ortholog_one2one	ENSMFAG00000036970	LGI2	ortholog_one2one	FALSE
protein-coding	coiled-coil domain containing 149	91050	CCDC149	ENSG00000181982	CCDC149	105856051	CCDC149	ENSMICG00000017475	CCDC149	ortholog	ortholog_one2one	100503884	Ccdc149	ENSMUSG00000045790	Ccdc149	ortholog	ortholog_one2one	ENSMMUG00000004785	CCDC149	ortholog_one2one	ENSMFAG00000042580	CCDC149	ortholog_one2one	FALSE
protein-coding	superoxide dismutase 3	6649	SOD3	ENSG00000109610	SOD3	105856053	SOD3			ortholog	no_ortholog	20657	Sod3	ENSMUSG00000072941	Sod3	ortholog	no_ortholog	ENSMMUG00000002612	SOD3	ortholog_one2one	ENSMFAG00000020365	SOD3	ortholog_one2one	FALSE
protein-coding	DEAH-box helicase 15	1665	DHX15	ENSG00000109606	DHX15	105856055	DHX15	ENSMICG00000015414	DHX15	ortholog	ortholog_one2one	13204	Dhx15	ENSMUSG00000029169	Dhx15	ortholog	ortholog_one2one	ENSMMUG00000009637	DHX15	ortholog_one2one	ENSMFAG00000003532	DHX15	ortholog_one2one	FALSE
protein-coding	PPARG coactivator 1 alpha	10891	PPARGC1A	ENSG00000109819	PPARGC1A	105856056	PPARGC1A	ENSMICG00000015390	PPARGC1A	ortholog	ortholog_one2one	19017	Ppargc1a	ENSMUSG00000029167	Ppargc1a	ortholog	ortholog_one2one	ENSMMUG00000001844	PPARGC1A	ortholog_one2one	ENSMFAG00000000534	PPARGC1A	ortholog_one2one	FALSE
protein-coding	slit guidance ligand 2	9353	SLIT2	ENSG00000145147	SLIT2	105856059	SLIT2	ENSMICG00000005622	SLIT2	ortholog	ortholog_one2one	20563	Slit2	ENSMUSG00000031558	Slit2	ortholog	ortholog_one2one	ENSMMUG00000002614	SLIT2	ortholog_one2one	ENSMFAG00000000096	SLIT2	ortholog_one2one	FALSE
protein-coding	ligand dependent nuclear receptor corepressor like	254251	LCORL	ENSG00000178177	LCORL	105856060	LCORL	ENSMICG00000034656		ortholog	no_ortholog	209707	Lcorl	ENSMUSG00000015882	Lcorl	ortholog	no_ortholog	ENSMMUG00000018073	LCORL	ortholog_one2one	ENSMFAG00000043664	LCORL	ortholog_one2one	FALSE
protein-coding	regulatory factor X3	5991	RFX3	ENSG00000080298	RFX3	105856061	RFX3	ENSMICG00000011871	RFX3	ortholog	ortholog_one2one	19726	Rfx3	ENSMUSG00000040929	Rfx3	ortholog	ortholog_one2one	ENSMMUG00000000802	RFX3	ortholog_one2one	ENSMFAG00000000237	RFX3	ortholog_one2one	FALSE
protein-coding	non-SMC condensin I complex subunit G	64151	NCAPG	ENSG00000109805	NCAPG	105856062	NCAPG	ENSMICG00000006804	NCAPG	ortholog	ortholog_one2one	54392	Ncapg	ENSMUSG00000015880	Ncapg	ortholog	ortholog_one2one	ENSMMUG00000018070	NCAPG	ortholog_one2one	ENSMFAG00000000798	NCAPG	ortholog_one2one	FALSE
protein-coding	family with sequence similarity 184 member B	27146	FAM184B	ENSG00000047662	FAM184B	105856065	FAM184B	ENSMICG00000006794	FAM184B	ortholog	ortholog_one2one	58227	Fam184b	ENSMUSG00000015879	Fam184b	ortholog	ortholog_one2one	ENSMMUG00000018067	FAM184B	ortholog_one2one	ENSMFAG00000002820	FAM184B	ortholog_one2one	FALSE
protein-coding	mediator complex subunit 28	80306	MED28	ENSG00000118579	MED28	105856066	MED28	ENSMICG00000035340	MED28	ortholog	ortholog_one2one	66999	Med28	ENSMUSG00000015804	Med28	ortholog	ortholog_one2one	ENSMMUG00000053953	MED28	ortholog_one2one	ENSMFAG00000058102	MED28	ortholog_one2one	FALSE
protein-coding	leucine aminopeptidase 3	51056	LAP3	ENSG00000002549	LAP3	105856067	LAP3	ENSMICG00000006788		ortholog	ortholog_one2many	66988	Lap3	ENSMUSG00000039682	Lap3	ortholog	ortholog_one2many	ENSMMUG00000005732	LAP3	ortholog_one2one	ENSMFAG00000000500	LAP3	ortholog_one2one	FALSE
protein-coding	quinoid dihydropteridine reductase	5860	QDPR	ENSG00000151552	QDPR	105856070	QDPR	ENSMICG00000000596	QDPR	ortholog	ortholog_one2one	110391	Qdpr	ENSMUSG00000015806	Qdpr	ortholog	ortholog_one2one	ENSMMUG00000005730	QDPR	ortholog_one2one	ENSMFAG00000039731	QDPR	ortholog_one2one	FALSE
protein-coding	LIM domain binding 2	9079	LDB2	ENSG00000169744	LDB2	105856071	LDB2	ENSMICG00000000598	LDB2	ortholog	ortholog_one2one	16826	Ldb2	ENSMUSG00000039706	Ldb2	ortholog	ortholog_one2one	ENSMMUG00000023116	LDB2	ortholog_one2one	ENSMFAG00000038875	LDB2	ortholog_one2one	FALSE
protein-coding	transmembrane anterior posterior transformation 1	202018	TAPT1	ENSG00000169762	TAPT1	105856075	TAPT1	ENSMICG00000016984	TAPT1	ortholog	ortholog_one2one	231225	Tapt1	ENSMUSG00000046985	Tapt1	ortholog	ortholog_one2one	ENSMMUG00000001747	TAPT1	ortholog_one2one	ENSMFAG00000033652	TAPT1	ortholog_one2one	FALSE
protein-coding	prominin 1	8842	PROM1	ENSG00000007062	PROM1	105856076	PROM1	ENSMICG00000016967	PROM1	ortholog	ortholog_one2one	19126	Prom1	ENSMUSG00000029086	Prom1	ortholog	ortholog_one2one	ENSMMUG00000008164	PROM1	ortholog_one2one	ENSMFAG00000043852	PROM1	ortholog_one2one	FALSE
protein-coding	fibroblast growth factor binding protein 1	9982	FGFBP1	ENSG00000137440	FGFBP1	105856077	FGFBP1			ortholog	no_ortholog	14181	Fgfbp1	ENSMUSG00000048373	Fgfbp1	ortholog	no_ortholog	ENSMMUG00000008162	FGFBP1	ortholog_one2one	ENSMFAG00000056719	FGFBP1	ortholog_one2one	FALSE
protein-coding	CD38 molecule	952	CD38	ENSG00000004468	CD38	105856078	CD38	ENSMICG00000030541	CD38	ortholog	ortholog_one2one	12494	Cd38	ENSMUSG00000029084	Cd38	ortholog	ortholog_one2one	ENSMMUG00000015298	CD38	ortholog_one2one	ENSMFAG00000034115	CD38	ortholog_one2one	FALSE
protein-coding	bone marrow stromal cell antigen 1	683	BST1	ENSG00000109743	BST1	105856080	BST1	ENSMICG00000016939	BST1	ortholog	ortholog_one2one	12182	Bst1	ENSMUSG00000029082	Bst1	ortholog	ortholog_one2one	ENSMMUG00000015294	BST1	ortholog_one2one	ENSMFAG00000043527	BST1	ortholog_one2one	FALSE
protein-coding	F-box and leucine rich repeat protein 5	26234	FBXL5	ENSG00000118564	FBXL5	105856082	FBXL5	ENSMICG00000016925	FBXL5	ortholog	ortholog_one2one	242960	Fbxl5	ENSMUSG00000039753	Fbxl5	ortholog	ortholog_one2one	ENSMMUG00000009388	FBXL5	ortholog_one2one	ENSMFAG00000043321	FBXL5	ortholog_one2one	FALSE
protein-coding	coiled-coil and C2 domain containing 2A	57545	CC2D2A	ENSG00000048342	CC2D2A	105856083	CC2D2A	ENSMICG00000016896	CC2D2A	ortholog	ortholog_one2one	231214	Cc2d2a	ENSMUSG00000039765	Cc2d2a	ortholog	ortholog_one2one	ENSMMUG00000009383	CC2D2A	ortholog_one2one	ENSMFAG00000035103	CC2D2A	ortholog_one2one	FALSE
protein-coding	C1q and TNF related 7	114905	C1QTNF7	ENSG00000163145	C1QTNF7	105856084	C1QTNF7	ENSMICG00000016892	C1QTNF7	ortholog	ortholog_one2one	109323	C1qtnf7	ENSMUSG00000061535	C1qtnf7	ortholog	ortholog_one2one	ENSMMUG00000053853	C1QTNF7	ortholog_one2one	ENSMFAG00000025264	C1QTNF7	ortholog_one2one	FALSE
protein-coding	cytoplasmic polyadenylation element binding protein 2	132864	CPEB2	ENSG00000137449	CPEB2	105856086	CPEB2	ENSMICG00000032133	CPEB2	ortholog	ortholog_one2one	231207	Cpeb2	ENSMUSG00000039782	Cpeb2	ortholog	ortholog_one2one	ENSMMUG00000001384	CPEB2	ortholog_one2one	ENSMFAG00000006541	CPEB2	ortholog_one2one	FALSE
protein-coding	biorientation of chromosomes in cell division 1 like 1	259282	BOD1L1	ENSG00000038219	BOD1L1	105856090	BOD1L1	ENSMICG00000031531	BOD1L1	ortholog	ortholog_one2one	665775	Bod1l	ENSMUSG00000061755	Bod1l	ortholog	ortholog_one2one	ENSMMUG00000022027	BOD1L1	ortholog_one2one	ENSMFAG00000036973	BOD1L1	ortholog_one2one	FALSE
protein-coding	NK3 homeobox 2	579	NKX3-2	ENSG00000109705	NKX3-2	105856091	NKX3-2	ENSMICG00000047225	NKX3-2	ortholog	ortholog_one2one	12020	Nkx3-2	ENSMUSG00000049691	Nkx3-2	ortholog	ortholog_one2one	ENSMMUG00000062096	NKX3-2	ortholog_one2one	ENSMFAG00000061419	NKX3-2	ortholog_one2one	FALSE
protein-coding	RAB28, member RAS oncogene family	9364	RAB28	ENSG00000157869	RAB28	105856092	RAB28	ENSMICG00000030335	RAB28	ortholog	ortholog_one2one	100972	Rab28	ENSMUSG00000029128	Rab28	ortholog	ortholog_one2one	ENSMMUG00000022025	RAB28	ortholog_one2one	ENSMFAG00000037037	RAB28	ortholog_one2one	FALSE
protein-coding	heparan sulfate-glucosamine 3-sulfotransferase 1	9957	HS3ST1	ENSG00000002587	HS3ST1	105856097	HS3ST1			ortholog	no_ortholog	15476	Hs3st1	ENSMUSG00000051022	Hs3st1	ortholog	no_ortholog	ENSMMUG00000001341	HS3ST1	ortholog_one2one	ENSMFAG00000034637		ortholog_one2one	FALSE
protein-coding	cytokine dependent hematopoietic cell linker	116449	CLNK	ENSG00000109684	CLNK	105856099	CLNK	ENSMICG00000005288	CLNK	ortholog	ortholog_one2one	27278	Clnk	ENSMUSG00000039315	Clnk	ortholog	ortholog_one2one	ENSMMUG00000017762	CLNK	ortholog_one2one	ENSMFAG00000046379	CLNK	ortholog_one2one	FALSE
protein-coding	zinc finger protein 518B	85460	ZNF518B	ENSG00000178163	ZNF518B	105856101	ZNF518B	ENSMICG00000042362	ZNF518B	ortholog	ortholog_one2one	100515	Zfp518b	ENSMUSG00000046572	Zfp518b	ortholog	ortholog_one2one	ENSMMUG00000017761	ZNF518B	ortholog_one2one	ENSMFAG00000030181	ZNF518B	ortholog_one2one	FALSE
protein-coding	WD repeat domain 1	9948	WDR1	ENSG00000071127	WDR1	105856108	WDR1	ENSMICG00000001162	WDR1	ortholog	ortholog_one2one	22388	Wdr1	ENSMUSG00000005103	Wdr1	ortholog	ortholog_one2one	ENSMMUG00000000960	WDR1	ortholog_one2one	ENSMFAG00000003069	WDR1	ortholog_one2one	FALSE
protein-coding	sosondowah ankyrin repeat domain family member C	65124	SOWAHC	ENSG00000198142	SOWAHC	105856120	SOWAHC			ortholog	no_ortholog	268301	Sowahc	ENSMUSG00000098188	Sowahc	ortholog	no_ortholog	ENSMMUG00000017179	SOWAHC	ortholog_one2one			no_ortholog	FALSE
protein-coding	SH3 domain containing ring finger 3	344558	SH3RF3	ENSG00000172985	SH3RF3	105856122	SH3RF3	ENSMICG00000010782	SH3RF3	ortholog	ortholog_one2one	237353	Sh3rf3	ENSMUSG00000037990	Sh3rf3	ortholog	ortholog_one2one	ENSMMUG00000017175	SH3RF3	ortholog_one2one	ENSMFAG00000039435	SH3RF3	ortholog_one2one	FALSE
protein-coding	ectodysplasin A receptor	10913	EDAR	ENSG00000135960	EDAR	105856127	EDAR	ENSMICG00000010757	EDAR	ortholog	ortholog_one2one	13608	Edar	ENSMUSG00000003227	Edar	ortholog	ortholog_one2one	ENSMMUG00000019574	EDAR	ortholog_one2one	ENSMFAG00000042084	EDAR	ortholog_one2one	FALSE
protein-coding	ring finger protein 135	84282	RNF135	ENSG00000181481	RNF135	105856128	RNF135	ENSMICG00000005151	RNF135	ortholog	ortholog_one2one	71956	Rnf135	ENSMUSG00000020707	Rnf135	ortholog	no_ortholog	ENSMMUG00000007967	RNF135	ortholog_one2one	ENSMFAG00000002510		ortholog_one2one	FALSE
protein-coding	coiled-coil domain containing 138	165055	CCDC138	ENSG00000163006	CCDC138	105856130	CCDC138	ENSMICG00000011882	CCDC138	ortholog	ortholog_one2one	76138	Ccdc138	ENSMUSG00000038010	Ccdc138	ortholog	ortholog_one2one	ENSMMUG00000021024	CCDC138	ortholog_one2one	ENSMFAG00000041842	CCDC138	ortholog_one2one	FALSE
protein-coding	GRIP and coiled-coil domain containing 2	9648	GCC2	ENSG00000135968	GCC2	105856135	GCC2	ENSMICG00000028759	GCC2	ortholog	ortholog_one2one	70297	Gcc2	ENSMUSG00000038039	Gcc2	ortholog	ortholog_one2one	ENSMMUG00000022844	GCC2	ortholog_one2one	ENSMFAG00000000931	GCC2	ortholog_one2one	FALSE
protein-coding	sulfotransferase 1C1	442038	SULT1C3	ENSG00000196228	SULT1C3	105856136	LOC105856136	ENSMICG00000007221	SULT1C3	no_ortholog	ortholog_one2one	20888	Sult1c1	ENSMUSG00000023943	Sult1c1	no_ortholog	ortholog_one2one	ENSMMUG00000002589	SULT1C3	ortholog_one2one	ENSMFAG00000039825	SULT1C3	ortholog_one2one	FALSE
protein-coding	GLIS family zinc finger 3	169792	GLIS3	ENSG00000107249	GLIS3	105856139	GLIS3			ortholog	no_ortholog	226075	Glis3	ENSMUSG00000052942	Glis3	ortholog	no_ortholog	ENSMMUG00000057568	GLIS3	ortholog_one2one	ENSMFAG00000030908		ortholog_one2one	FALSE
protein-coding	solute carrier family 5 member 7	60482	SLC5A7	ENSG00000115665	SLC5A7	105856140	SLC5A7	ENSMICG00000035850	SLC5A7	ortholog	ortholog_one2one	63993	Slc5a7	ENSMUSG00000023945	Slc5a7	ortholog	ortholog_one2one	ENSMMUG00000058650	SLC5A7	ortholog_one2one	ENSMFAG00000037536	SLC5A7	ortholog_one2one	FALSE
protein-coding	ST6 beta-galactoside alpha-2,6-sialyltransferase 2	84620	ST6GAL2	ENSG00000144057	ST6GAL2	105856143	ST6GAL2	ENSMICG00000042257	ST6GAL2	ortholog	ortholog_one2one	240119	St6gal2	ENSMUSG00000024172	St6gal2	ortholog	ortholog_one2one	ENSMMUG00000001802	ST6GAL2	ortholog_one2one			no_ortholog	FALSE
protein-coding	UDP-glucuronate decarboxylase 1	80146	UXS1	ENSG00000115652	UXS1	105856145	UXS1	ENSMICG00000000234	UXS1	ortholog	ortholog_one2one	67883	Uxs1	ENSMUSG00000057363	Uxs1	ortholog	ortholog_one2one	ENSMMUG00000001693	UXS1	ortholog_one2one	ENSMFAG00000001172	UXS1	ortholog_one2one	FALSE
protein-coding	NCK adaptor protein 2	8440	NCK2	ENSG00000071051	NCK2	105856148	NCK2	ENSMICG00000000231	NCK2	ortholog	ortholog_one2one	17974	Nck2	ENSMUSG00000066877	Nck2	ortholog	ortholog_one2one	ENSMMUG00000001390	NCK2	ortholog_one2one	ENSMFAG00000038909	NCK2	ortholog_one2one	FALSE
protein-coding	four and a half LIM domains 2	2274	FHL2	ENSG00000115641	FHL2	105856150	FHL2	ENSMICG00000000229	FHL2	ortholog	ortholog_one2one	14200	Fhl2	ENSMUSG00000008136	Fhl2	ortholog	ortholog_one2one	ENSMMUG00000016594	FHL2	ortholog_one2one	ENSMFAG00000038427		ortholog_one2one	FALSE
protein-coding	chromosome 4 C2orf49 homolog	79074	C2orf49	ENSG00000135974	C2orf49	105856151	C4H2orf49			ortholog	no_ortholog	98404	AI597479	ENSMUSG00000010290	AI597479	ortholog	no_ortholog	ENSMMUG00000058025	C13H2orf49	ortholog_one2one	ENSMFAG00000003155	C2orf49	ortholog_one2one	FALSE
protein-coding	transforming growth factor beta receptor associated protein 1	9392	TGFBRAP1	ENSG00000135966	TGFBRAP1	105856154	TGFBRAP1	ENSMICG00000000226	TGFBRAP1	ortholog	ortholog_one2one	73122	Tgfbrap1	ENSMUSG00000070939	Tgfbrap1	ortholog	ortholog_one2one	ENSMMUG00000015789	TGFBRAP1	ortholog_one2one	ENSMFAG00000000996	TGFBRAP1	ortholog_one2one	FALSE
protein-coding	G protein-coupled receptor 45	11250	GPR45	ENSG00000135973	GPR45	105856155	GPR45			ortholog	no_ortholog	93690	Gpr45	ENSMUSG00000041907	Gpr45	ortholog	no_ortholog	ENSMMUG00000015787	GPR45	ortholog_one2one	ENSMFAG00000016339	GPR45	ortholog_one2one	FALSE
protein-coding	mitochondrial ribosomal protein S9	64965	MRPS9	ENSG00000135972	MRPS9	105856156	MRPS9	ENSMICG00000000223	MRPS9	ortholog	ortholog_one2one	69527	Mrps9	ENSMUSG00000060679	Mrps9	ortholog	ortholog_one2one	ENSMMUG00000019682	MRPS9	ortholog_one2one	ENSMFAG00000039793	MRPS9	ortholog_one2one	FALSE
protein-coding	POU class 3 homeobox 3	5455	POU3F3	ENSG00000198914	POU3F3	105856157	POU3F3	ENSMICG00000001214	POU3F3	ortholog	ortholog_one2one	18993	Pou3f3	ENSMUSG00000045515	Pou3f3	ortholog	ortholog_one2one			no_ortholog			no_ortholog	FALSE
protein-coding	solute carrier family 1 member 1	6505	SLC1A1	ENSG00000106688	SLC1A1	105856181	SLC1A1	ENSMICG00000005171	SLC1A1	ortholog	ortholog_one2one	20510	Slc1a1	ENSMUSG00000024935	Slc1a1	ortholog	ortholog_one2one	ENSMMUG00000000135	SLC1A1	ortholog_one2one	ENSMFAG00000038163	SLC1A1	ortholog_one2one	FALSE
protein-coding	potassium voltage-gated channel interacting protein 4	80333	KCNIP4	ENSG00000185774	KCNIP4	105856192	KCNIP4	ENSMICG00000035356	KCNIP4	ortholog	ortholog_one2one	80334	Kcnip4	ENSMUSG00000029088	Kcnip4	ortholog	ortholog_one2one	ENSMMUG00000030380	KCNIP4	ortholog_one2one	ENSMFAG00000042661	KCNIP4	ortholog_one2one	FALSE
protein-coding	cysteine and histidine rich domain containing 1	26973	CHORDC1	ENSG00000110172	CHORDC1	105856199	CHORDC1	ENSMICG00000015646		ortholog	ortholog_one2many	66917	Chordc1	ENSMUSG00000001774	Chordc1	ortholog	ortholog_one2many	ENSMMUG00000005209	CHORDC1	ortholog_one2one	ENSMFAG00000035565	CHORDC1	ortholog_one2one	FALSE
protein-coding	N-acetylated alpha-linked acidic dipeptidase 2	10003	NAALAD2	ENSG00000077616	NAALAD2	105856200	NAALAD2	ENSMICG00000015630	NAALAD2	ortholog	ortholog_one2one	72560	Naalad2	ENSMUSG00000043943	Naalad2	ortholog	ortholog_one2one	ENSMMUG00000005207	NAALAD2	ortholog_one2one	ENSMFAG00000034412	NAALAD2	ortholog_one2one	FALSE
protein-coding	spermatogenesis associated 6 like	55064	SPATA6L	ENSG00000106686	SPATA6L	105856202	SPATA6L	ENSMICG00000017688	SPATA6L	ortholog	ortholog_one2one	381218	4430402I18Rik	ENSMUSG00000064202	4430402I18Rik	ortholog	ortholog_one2one	ENSMMUG00000000136	SPATA6L	ortholog_one2one	ENSMFAG00000032285	SPATA6L	ortholog_one2one	FALSE
protein-coding	protein phosphatase 1 regulatory subunit 3G	648791	PPP1R3G	ENSG00000219607	PPP1R3G	105856209	PPP1R3G			ortholog	no_ortholog	76487	Ppp1r3g	ENSMUSG00000050423	Ppp1r3g	ortholog	no_ortholog	ENSMMUG00000061878	PPP1R3G	ortholog_one2one			no_ortholog	FALSE
protein-coding	phenylalanyl-tRNA synthetase 2, mitochondrial	10667	FARS2	ENSG00000145982	FARS2	105856210	FARS2	ENSMICG00000003828	FARS2	ortholog	ortholog_one2one	69955	Fars2	ENSMUSG00000021420	Fars2	ortholog	ortholog_one2one	ENSMMUG00000016352	FARS2	ortholog_one2one	ENSMFAG00000043484	FARS2	ortholog_one2one	FALSE
protein-coding	LYR motif containing 4	57128	LYRM4	ENSG00000214113	LYRM4	105856211	LYRM4	ENSMICG00000028549		ortholog	no_ortholog	380840	Lyrm4	ENSMUSG00000046573	Lyrm4	ortholog	ortholog_one2one			no_ortholog	ENSMFAG00000002120		ortholog_one2one	FALSE
protein-coding	neuritin 1	51299	NRN1	ENSG00000124785	NRN1	105856212	NRN1	ENSMICG00000003842	NRN1	ortholog	ortholog_one2one	68404	Nrn1	ENSMUSG00000039114	Nrn1	ortholog	ortholog_one2one	ENSMMUG00000064807	NRN1	ortholog_one2one	ENSMFAG00000062211	NRN1	ortholog_one2one	FALSE
protein-coding	coagulation factor XIII A chain	2162	F13A1	ENSG00000124491	F13A1	105856213	F13A1	ENSMICG00000011731	F13A1	ortholog	ortholog_one2one	74145	F13a1	ENSMUSG00000039109	F13a1	ortholog	ortholog_one2one	ENSMMUG00000001248	F13A1	ortholog_one2one	ENSMFAG00000001306	F13A1	ortholog_one2one	FALSE
protein-coding	lymphocyte antigen 86	9450	LY86	ENSG00000112799	LY86	105856217	LY86	ENSMICG00000016183	LY86	ortholog	ortholog_one2one	17084	Ly86	ENSMUSG00000021423	Ly86	ortholog	ortholog_one2one	ENSMMUG00000057286	LY86	ortholog_one2one	ENSMFAG00000031478		ortholog_one2one	FALSE
protein-coding	ras responsive element binding protein 1	6239	RREB1	ENSG00000124782	RREB1	105856221	RREB1	ENSMICG00000003683	RREB1	ortholog	ortholog_one2one	68750	Rreb1	ENSMUSG00000039087	Rreb1	ortholog	ortholog_one2one	ENSMMUG00000007852	RREB1	ortholog_one2one	ENSMFAG00000000389	RREB1	ortholog_one2one	FALSE
protein-coding	zinc finger protein 236	7776	ZNF236	ENSG00000130856	ZNF236	105856229	ZNF236	ENSMICG00000004031	ZNF236	ortholog	ortholog_one2one	329002	Zfp236	ENSMUSG00000041258	Zfp236	ortholog	ortholog_one2one	ENSMMUG00000011329	ZNF236	ortholog_one2one	ENSMFAG00000044643	ZNF236	ortholog_one2one	FALSE
protein-coding	zinc finger protein 516	9658	ZNF516	ENSG00000101493	ZNF516	105856231	ZNF516			ortholog	no_ortholog	329003	Zfp516	ENSMUSG00000058881	Zfp516	ortholog	no_ortholog	ENSMMUG00000017408	ZNF516	ortholog_one2one			no_ortholog	FALSE
protein-coding	cell division cycle 37 like 1	55664	CDC37L1	ENSG00000106993	CDC37L1	105856234	CDC37L1	ENSMICG00000017690	CDC37L1	ortholog	ortholog_one2one	67072	Cdc37l1	ENSMUSG00000024780	Cdc37l1	ortholog	ortholog_one2one	ENSMMUG00000000141	CDC37L1	ortholog_one2one	ENSMFAG00000000879	CDC37L1	ortholog_one2one	FALSE
protein-coding	rhomboid 5 homolog 1	64285	RHBDF1	ENSG00000007384	RHBDF1	105856245	RHBDF1	ENSMICG00000010336	RHBDF1	ortholog	ortholog_one2one	13650	Rhbdf1	ENSMUSG00000020282	Rhbdf1	ortholog	ortholog_one2one	ENSMMUG00000000588	RHBDF1	ortholog_one2one			no_ortholog	FALSE
protein-coding	NPR3 like, GATOR1 complex subunit	8131	NPRL3	ENSG00000103148	NPRL3	105856247	NPRL3	ENSMICG00000010365	NPRL3	ortholog	ortholog_one2one	17168	Nprl3	ENSMUSG00000020289	Nprl3	ortholog	ortholog_one2one	ENSMMUG00000000590	NPRL3	ortholog_one2one			ortholog_one2many	FALSE
protein-coding	N-methylpurine DNA glycosylase	4350	MPG	ENSG00000103152	MPG	105856249	MPG	ENSMICG00000010359	MPG	ortholog	ortholog_one2one	268395	Mpg	ENSMUSG00000020287	Mpg	ortholog	ortholog_one2one	ENSMMUG00000000589	MPG	ortholog_one2one			ortholog_one2many	FALSE
protein-coding	small nuclear ribonucleoprotein U11/U12 subunit 25	79622	SNRNP25	ENSG00000161981	SNRNP25	105856251	SNRNP25	ENSMICG00000036732	SNRNP25	ortholog	ortholog_one2one	78372	Snrnp25	ENSMUSG00000040767	Snrnp25	ortholog	ortholog_one2one			no_ortholog			no_ortholog	FALSE
protein-coding	RNA polymerase III subunit K	51728	POLR3K	ENSG00000161980	POLR3K	105856253	POLR3K	ENSMICG00000031366		ortholog	ortholog_one2many	67005	Polr3k	ENSMUSG00000038628	Polr3k	ortholog	ortholog_one2many	ENSMMUG00000000586	POLR3K	ortholog_one2one			no_ortholog	FALSE
protein-coding	adenylate kinase 3	50808	AK3	ENSG00000147853	AK3	105856257	AK3	ENSMICG00000013112		ortholog	ortholog_one2many	56248	Ak3	ENSMUSG00000024782	Ak3	ortholog	ortholog_one2many	ENSMMUG00000000143	AK3	ortholog_one2one	ENSMFAG00000041698	AK3	ortholog_one2one	FALSE
protein-coding	LUC7 like	55692	LUC7L	ENSG00000007392	LUC7L	105856258	LUC7L	ENSMICG00000010397	LUC7L	ortholog	ortholog_one2one	66978	Luc7l	ENSMUSG00000024188	Luc7l	ortholog	ortholog_one2one	ENSMMUG00000000596	LUC7L	ortholog_one2one	ENSMFAG00000003743	LUC7L	ortholog_one2one	FALSE
protein-coding	regulator of G protein signaling 11	8786	RGS11	ENSG00000076344	RGS11	105856260	RGS11	ENSMICG00000010412	RGS11	ortholog	ortholog_one2one	50782	Rgs11	ENSMUSG00000024186	Rgs11	ortholog	ortholog_one2one	ENSMMUG00000000602	RGS11	ortholog_one2one	ENSMFAG00000034218	RGS11	ortholog_one2one	FALSE
protein-coding	axin 1	8312	AXIN1	ENSG00000103126	AXIN1	105856263	AXIN1	ENSMICG00000047256	AXIN1	ortholog	ortholog_one2one	12005	Axin1	ENSMUSG00000024182	Axin1	ortholog	ortholog_one2one	ENSMMUG00000000605	AXIN1	ortholog_one2one	ENSMFAG00000002216	AXIN1	ortholog_one2one	FALSE
protein-coding	Rho GDP dissociation inhibitor gamma	398	ARHGDIG	ENSG00000242173	ARHGDIG	105856264	ARHGDIG	ENSMICG00000010430	ARHGDIG	ortholog	ortholog_one2one	14570	Arhgdig	ENSMUSG00000073433	Arhgdig	ortholog	ortholog_one2one	ENSMMUG00000000603	ARHGDIG	ortholog_one2one	ENSMFAG00000038549		ortholog_one2one	FALSE
protein-coding	protein disulfide isomerase family A member 2	64714	PDIA2	ENSG00000185615	PDIA2	105856265	PDIA2	ENSMICG00000037095	PDIA2	ortholog	ortholog_one2one	69191	Pdia2	ENSMUSG00000024184	Pdia2	ortholog	ortholog_one2one	ENSMMUG00000000604	PDIA2	ortholog_one2one	ENSMFAG00000003199	PDIA2	ortholog_one2one	FALSE
protein-coding	RNA terminal phosphate cyclase like 1	10171	RCL1	ENSG00000120158	RCL1	105856267	RCL1	ENSMICG00000015562	RCL1	ortholog	ortholog_one2one	59028	Rcl1	ENSMUSG00000024785	Rcl1	ortholog	ortholog_one2one	ENSMMUG00000057331	RCL1	ortholog_one2one	ENSMFAG00000037906	RCL1	ortholog_one2one	FALSE
protein-coding	mitochondrial ribosomal protein L28	10573	MRPL28	ENSG00000086504	MRPL28	105856268	MRPL28	ENSMICG00000031344	MRPL28	ortholog	ortholog_one2one	68611	Mrpl28	ENSMUSG00000024181	Mrpl28	ortholog	ortholog_one2one	ENSMMUG00000000609	MRPL28	ortholog_one2one	ENSMFAG00000006698	MRPL28	ortholog_one2one	FALSE
protein-coding	2,4-dienoyl-CoA reductase 2	26063	DECR2	ENSG00000242612	DECR2	105856269	DECR2	ENSMICG00000029686	DECR2	ortholog	ortholog_one2one	26378	Decr2	ENSMUSG00000036775	Decr2	ortholog	ortholog_one2one			no_ortholog			no_ortholog	FALSE
protein-coding	NME/NM23 nucleoside diphosphate kinase 4	4833	NME4	ENSG00000103202	NME4	105856270	NME4	ENSMICG00000004076	NME4	ortholog	ortholog_one2one	56520	Nme4	ENSMUSG00000024177	Nme4	ortholog	ortholog_one2one	ENSMMUG00000008522	DECR2	ortholog_one2one	ENSMFAG00000031790		ortholog_one2one	FALSE
protein-coding	RAB11 family interacting protein 3	9727	RAB11FIP3	ENSG00000090565	RAB11FIP3	105856271	RAB11FIP3	ENSMICG00000004088	RAB11FIP3	ortholog	ortholog_one2one	215445	Rab11fip3	ENSMUSG00000037098	Rab11fip3	ortholog	ortholog_one2one	ENSMMUG00000000613	RAB11FIP3	ortholog_one2one	ENSMFAG00000034645	RAB11FIP3	ortholog_one2one	FALSE
protein-coding	phosphatidylinositol glycan anchor biosynthesis class Q	9091	PIGQ	ENSG00000007541	PIGQ	105856274	PIGQ	ENSMICG00000029792	PIGQ	ortholog	ortholog_one2one	14755	Pigq	ENSMUSG00000025728	Pigq	ortholog	ortholog_one2one	ENSMMUG00000029296	PIGQ	ortholog_one2one	ENSMFAG00000034605	PIGQ	ortholog_one2one	FALSE
protein-coding	RAB40C, member RAS oncogene family	57799	RAB40C	ENSG00000197562	RAB40C	105856275	RAB40C	ENSMICG00000035792	RAB40C	ortholog	ortholog_one2one	224624	Rab40c	ENSMUSG00000025730	Rab40c	ortholog	ortholog_one2one	ENSMMUG00000038629	RAB40C	ortholog_one2one	ENSMFAG00000038800	RAB40C	ortholog_one2one	FALSE
protein-coding	Janus kinase 2	3717	JAK2	ENSG00000096968	JAK2	105856276	JAK2	ENSMICG00000003885	JAK2	ortholog	ortholog_one2one	16452	Jak2	ENSMUSG00000024789	Jak2	ortholog	ortholog_one2one	ENSMMUG00000014558	JAK2	ortholog_one2one	ENSMFAG00000003627	JAK2	ortholog_one2one	FALSE
protein-coding	WAP, follistatin/kazal, immunoglobulin, kunitz and netrin domain containing 1	117166	WFIKKN1	ENSG00000127578	WFIKKN1	105856277	WFIKKN1	ENSMICG00000034843	WFIKKN1	ortholog	ortholog_one2one	215001	Wfikkn1	ENSMUSG00000071192	Wfikkn1	ortholog	ortholog_one2one	ENSMMUG00000021967	WFIKKN1	ortholog_one2one			no_ortholog	FALSE
protein-coding	WD repeat domain 90	197335	WDR90	ENSG00000161996	WDR90	105856281	WDR90			ortholog	no_ortholog	106618	Wdr90	ENSMUSG00000073434	Wdr90	ortholog	no_ortholog			no_ortholog	ENSMFAG00000038635		ortholog_one2one	FALSE
protein-coding	rhomboid like 1	9028	RHBDL1	ENSG00000103269	RHBDL1	105856283	RHBDL1	ENSMICG00000010547	RHBDL1	ortholog	ortholog_one2one	214951	Rhbdl1	ENSMUSG00000025735	Rhbdl1	ortholog	ortholog_one2one	ENSMMUG00000001982	RHBDL1	ortholog_one2one	ENSMFAG00000032567	RHBDL1	ortholog_one2one	FALSE
protein-coding	WD repeat domain 24	84219	WDR24	ENSG00000127580	WDR24	105856284	WDR24	ENSMICG00000010588	WDR24	ortholog	ortholog_one2one	268933	Wdr24	ENSMUSG00000025737	Wdr24	ortholog	ortholog_one2one	ENSMMUG00000001986	WDR24	ortholog_one2one	ENSMFAG00000031351	WDR24	ortholog_one2one	FALSE
protein-coding	ArfGAP with dual PH domains 2	55803	ADAP2	ENSG00000184060	ADAP2	105856285	ADAP2	ENSMICG00000003621	ADAP2	ortholog	ortholog_one2one	216991	Adap2	ENSMUSG00000020709	Adap2	ortholog	ortholog_one2one	ENSMMUG00000009077	ADAP2	ortholog_one2one	ENSMFAG00000059379		ortholog_one2one	FALSE
protein-coding	F-box and leucine rich repeat protein 16	146330	FBXL16	ENSG00000127585	FBXL16	105856286	FBXL16	ENSMICG00000010612	FBXL16	ortholog	ortholog_one2one	214931	Fbxl16	ENSMUSG00000025738	Fbxl16	ortholog	ortholog_one2one	ENSMMUG00000016906	FBXL16	ortholog_one2one	ENSMFAG00000003280	FBXL16	ortholog_one2one	FALSE
protein-coding	STIP1 homology and U-box containing protein 1	10273	STUB1	ENSG00000103266	STUB1	105856287	STUB1	ENSMICG00000010559	STUB1	ortholog	ortholog_one2one	56424	Stub1	ENSMUSG00000039615	Stub1	ortholog	ortholog_one2one	ENSMMUG00000049219	STUB1	ortholog_one2one	ENSMFAG00000031388	STUB1	ortholog_one2one	FALSE
protein-coding	jumonji domain containing 8	339123	JMJD8	ENSG00000161999	JMJD8	105856288	JMJD8	ENSMICG00000010570	JMJD8	ortholog	ortholog_one2one	72106	Jmjd8	ENSMUSG00000025736	Jmjd8	ortholog	ortholog_one2one	ENSMMUG00000001984	JMJD8	ortholog_one2one	ENSMFAG00000042974	JMJD8	ortholog_one2one	FALSE
protein-coding	coiled-coil domain containing 78	124093	CCDC78	ENSG00000162004	CCDC78	105856289	CCDC78			ortholog	no_ortholog	381077	Ccdc78	ENSMUSG00000071202	Ccdc78	ortholog	no_ortholog	ENSMMUG00000006452	CCDC78	ortholog_one2one	ENSMFAG00000039493	CCDC78	ortholog_one2one	FALSE
protein-coding	hydroxyacylglutathione hydrolase like	84264	HAGHL	ENSG00000103253	HAGHL	105856291	HAGHL	ENSMICG00000010673	HAGHL	ortholog	ortholog_one2one	68977	Haghl	ENSMUSG00000061046	Haghl	ortholog	ortholog_one2one	ENSMMUG00000006453	HAGHL	ortholog_one2one			no_ortholog	FALSE
protein-coding	RNA pseudouridine synthase domain containing 1	113000	RPUSD1	ENSG00000007376	RPUSD1	105856294	RPUSD1	ENSMICG00000017561	RPUSD1	ortholog	ortholog_one2one	106707	Rpusd1	ENSMUSG00000041199	Rpusd1	ortholog	ortholog_one2one	ENSMMUG00000000842	RPUSD1	ortholog_one2one	ENSMFAG00000003961		ortholog_one2one	FALSE
protein-coding	chromosome transmission fidelity factor 18	63922	CHTF18	ENSG00000127586	CHTF18	105856295	CHTF18	ENSMICG00000017562	CHTF18	ortholog	ortholog_one2one	214901	Chtf18	ENSMUSG00000019214	Chtf18	ortholog	ortholog_one2one	ENSMMUG00000000843	CHTF18	ortholog_one2one	ENSMFAG00000033447	CHTF18	ortholog_one2one	FALSE
protein-coding	lipase maturation factor 1	64788	LMF1	ENSG00000103227	LMF1	105856296	LMF1			ortholog	no_ortholog	76483	Lmf1	ENSMUSG00000002279	Lmf1	ortholog	no_ortholog	ENSMMUG00000011133	LMF1	ortholog_one2one	ENSMFAG00000031494	LMF1	ortholog_one2one	FALSE
protein-coding	meteorin, glial cell differentiation regulator	79006	METRN	ENSG00000103260	METRN	105856297	METRN	ENSMICG00000026761	METRN	ortholog	ortholog_one2one	70083	Metrn	ENSMUSG00000002274	Metrn	ortholog	ortholog_one2one	ENSMMUG00000063713	METRN	ortholog_one2one	ENSMFAG00000030206	METRN	ortholog_one2one	FALSE
protein-coding	insulin like 6	11172	INSL6	ENSG00000120210	INSL6	105856301	INSL6	ENSMICG00000044551	INSL6	ortholog	ortholog_one2one	27356	Insl6	ENSMUSG00000050957	Insl6	ortholog	ortholog_one2one	ENSMMUG00000065127	INSL6	ortholog_one2one	ENSMFAG00000027620	INSL6	ortholog_one2one	FALSE
protein-coding	mesothelin	10232	MSLN	ENSG00000102854	MSLN	105856302	MSLN	ENSMICG00000033271	MSLN	ortholog	ortholog_one2one	56047	Msln	ENSMUSG00000063011	Msln	ortholog	ortholog_one2one	ENSMMUG00000000835	MSLN	ortholog_one2one			no_ortholog	FALSE
protein-coding	unc-51 like autophagy activating kinase 2	9706	ULK2	ENSG00000083290	ULK2	105856303	ULK2	ENSMICG00000031631	ULK2	ortholog	ortholog_one2one	29869	Ulk2	ENSMUSG00000004798	Ulk2	ortholog	ortholog_one2one	ENSMMUG00000021156	ULK2	ortholog_one2one	ENSMFAG00000037593	ULK2	ortholog_one2one	FALSE
protein-coding	nuclear receptor corepressor 1	9611	NCOR1	ENSG00000141027	NCOR1	105856305	NCOR1	ENSMICG00000007118	NCOR1	ortholog	ortholog_one2one	20185	Ncor1	ENSMUSG00000018501	Ncor1	ortholog	ortholog_one2one	ENSMMUG00000002523	NCOR1	ortholog_one2one	ENSMFAG00000034439	NCOR1	ortholog_one2one	FALSE
protein-coding	sperm antigen with calponin homology and coiled-coil domains 1	92521	SPECC1	ENSG00000128487	SPECC1	105856307	SPECC1	ENSMICG00000010932	SPECC1	ortholog	ortholog_one2one	432572	Specc1	ENSMUSG00000042331	Specc1	ortholog	ortholog_one2one	ENSMMUG00000018579	SPECC1	ortholog_one2one	ENSMFAG00000040315	SPECC1	ortholog_one2one	FALSE
protein-coding	A-kinase anchoring protein 10	11216	AKAP10	ENSG00000108599	AKAP10	105856308	AKAP10	ENSMICG00000037089	AKAP10	ortholog	ortholog_one2one	56697	Akap10	ENSMUSG00000047804	Akap10	ortholog	ortholog_one2one	ENSMMUG00000030279	AKAP10	ortholog_one2one	ENSMFAG00000043260	AKAP10	ortholog_one2one	FALSE
protein-coding	tetratricopeptide repeat domain 19	54902	TTC19	ENSG00000011295	TTC19	105856311	TTC19	ENSMICG00000007108	TTC19	ortholog	ortholog_one2one	72795	Ttc19	ENSMUSG00000042298	Ttc19	ortholog	ortholog_one2one	ENSMMUG00000008949	TTC19	ortholog_one2one	ENSMFAG00000036185	TTC19	ortholog_one2one	FALSE
protein-coding	potassium inwardly rectifying channel subfamily J member 12	3768	KCNJ12	ENSG00000184185	KCNJ12	105856317	KCNJ12			ortholog	no_ortholog	16515	Kcnj12	ENSMUSG00000042529	Kcnj12	ortholog	no_ortholog			ortholog_one2many			ortholog_one2many	FALSE
protein-coding	mitogen-activated protein kinase kinase 3	5606	MAP2K3	ENSG00000034152	MAP2K3	105856318	MAP2K3	ENSMICG00000037904	MAP2K3	ortholog	ortholog_one2one	26397	Map2k3	ENSMUSG00000018932	Map2k3	ortholog	ortholog_one2one	ENSMMUG00000010904	MAP2K3	ortholog_one2one	ENSMFAG00000037919	MAP2K3	ortholog_one2one	FALSE
protein-coding	transmembrane protein 11	8834	TMEM11	ENSG00000178307	TMEM11	105856321	TMEM11	ENSMICG00000003895	TMEM11	ortholog	ortholog_one2one	216821	Tmem11	ENSMUSG00000043284	Tmem11	ortholog	ortholog_one2one	ENSMMUG00000020893	TMEM11	ortholog_one2one	ENSMFAG00000033019	TMEM11	ortholog_one2one	FALSE
protein-coding	dehydrogenase/reductase 7B	25979	DHRS7B	ENSG00000109016	DHRS7B	105856322	DHRS7B	ENSMICG00000045049	DHRS7B	ortholog	ortholog_one2one	216820	Dhrs7b	ENSMUSG00000042569	Dhrs7b	ortholog	ortholog_one2one	ENSMMUG00000013194	DHRS7B	ortholog_one2one	ENSMFAG00000027901	DHRS7B	ortholog_one2one	FALSE
protein-coding	TNF receptor superfamily member 13B	23495	TNFRSF13B	ENSG00000240505	TNFRSF13B	105856325	TNFRSF13B	ENSMICG00000041511	TNFRSF13B	ortholog	ortholog_one2one	57916	Tnfrsf13b	ENSMUSG00000010142	Tnfrsf13b	ortholog	ortholog_one2one			ortholog_one2many			ortholog_one2many	FALSE
protein-coding	CD274 molecule	29126	CD274	ENSG00000120217	CD274	105856326	CD274	ENSMICG00000035171	CD274	ortholog	ortholog_one2one	60533	Cd274	ENSMUSG00000016496	Cd274	ortholog	ortholog_one2one	ENSMMUG00000012235	CD274	ortholog_one2one	ENSMFAG00000044358	CD274	ortholog_one2one	FALSE
protein-coding	myosin phosphatase Rho interacting protein	23164	MPRIP	ENSG00000133030	MPRIP	105856328	MPRIP	ENSMICG00000037330		ortholog	ortholog_one2one	26936	Mprip	ENSMUSG00000005417	Mprip	ortholog	ortholog_one2one	ENSMMUG00000013343	MPRIP	ortholog_one2one	ENSMFAG00000037689	MPRIP	ortholog_one2one	FALSE
protein-coding	phospholipase D family member 6	201164	PLD6	ENSG00000179598	PLD6	105856330	PLD6	ENSMICG00000004758	PLD6	ortholog	ortholog_one2one	194908	Pld6	ENSMUSG00000043648	Pld6	ortholog	ortholog_one2one	ENSMMUG00000013344	PLD6	ortholog_one2one	ENSMFAG00000061597	PLD6	ortholog_one2one	FALSE
protein-coding	folliculin	201163	FLCN	ENSG00000154803	FLCN	105856333	FLCN	ENSMICG00000009422		ortholog	ortholog_one2many	216805	Flcn	ENSMUSG00000032633	Flcn	ortholog	ortholog_one2many	ENSMMUG00000013345	FLCN	ortholog_one2one	ENSMFAG00000037655	FLCN	ortholog_one2one	FALSE
protein-coding	programmed cell death 1 ligand 2	80380	PDCD1LG2	ENSG00000197646	PDCD1LG2	105856339	PDCD1LG2	ENSMICG00000004284	PDCD1LG2	ortholog	ortholog_one2one	58205	Pdcd1lg2	ENSMUSG00000016498	Pdcd1lg2	ortholog	ortholog_one2one	ENSMMUG00000017991	PDCD1LG2	ortholog_one2one	ENSMFAG00000042841	PDCD1LG2	ortholog_one2one	FALSE
protein-coding	ubiquitin specific peptidase 22	23326	USP22	ENSG00000124422	USP22	105856340	USP22	ENSMICG00000009998	USP22	ortholog	ortholog_one2one	216825	Usp22	ENSMUSG00000042506	Usp22	ortholog	ortholog_one2one	ENSMMUG00000005377	USP22	ortholog_one2one	ENSMFAG00000000538	USP22	ortholog_one2one	FALSE
protein-coding	family with sequence similarity 171 member A1	221061	FAM171A1	ENSG00000148468	FAM171A1	105856344	FAM171A1	ENSMICG00000002830	FAM171A1	ortholog	ortholog_one2one	269233	Fam171a1	ENSMUSG00000050530	Fam171a1	ortholog	ortholog_one2one	ENSMMUG00000015286	FAM171A1	ortholog_one2one	ENSMFAG00000003475	FAM171A1	ortholog_one2one	FALSE
protein-coding	N-myristoyltransferase 2	9397	NMT2	ENSG00000152465	NMT2	105856345	NMT2	ENSMICG00000002826	NMT2	ortholog	ortholog_one2one	18108	Nmt2	ENSMUSG00000026643	Nmt2	ortholog	ortholog_one2one	ENSMMUG00000007680	NMT2	ortholog_one2one	ENSMFAG00000039555	NMT2	ortholog_one2one	FALSE
protein-coding	ribonuclease P/MRP subunit p38	10557	RPP38	ENSG00000152464	RPP38	105856346	RPP38			ortholog	no_ortholog	227522	Rpp38	ENSMUSG00000049950	Rpp38	ortholog	no_ortholog	ENSMMUG00000007679	RPP38	ortholog_one2one			no_ortholog	FALSE
protein-coding	acyl-CoA binding domain containing 7	414149	ACBD7	ENSG00000176244	ACBD7	105856347	ACBD7	ENSMICG00000034874	ACBD7	ortholog	ortholog_one2one	78245	Acbd7	ENSMUSG00000026644	Acbd7	ortholog	ortholog_one2one	ENSMMUG00000040456	ACBD7	ortholog_one2one			ortholog_one2many	FALSE
protein-coding	DNA cross-link repair 1C	64421	DCLRE1C	ENSG00000152457	DCLRE1C	105856352	DCLRE1C	ENSMICG00000002808	DCLRE1C	ortholog	ortholog_one2one	227525	Dclre1c	ENSMUSG00000026648	Dclre1c	ortholog	ortholog_one2one	ENSMMUG00000017176	DCLRE1C	ortholog_one2one	ENSMFAG00000000598	DCLRE1C	ortholog_one2one	FALSE
protein-coding	suppressor of variegation 3-9 homolog 2	79723	SUV39H2	ENSG00000152455	SUV39H2	105856353	SUV39H2	ENSMICG00000038762		ortholog	ortholog_one2many	64707	Suv39h2	ENSMUSG00000026646	Suv39h2	ortholog	ortholog_one2many	ENSMMUG00000017174	SUV39H2	ortholog_one2one	ENSMFAG00000031495	SUV39H2	ortholog_one2one	FALSE
protein-coding	oleoyl-ACP hydrolase	55301	OLAH	ENSG00000152463	OLAH	105856354	OLAH	ENSMICG00000045566	OLAH	ortholog	ortholog_one2one	99035	Olah	ENSMUSG00000026645	Olah	ortholog	ortholog_one2one	ENSMMUG00000052297	OLAH	ortholog_one2one	ENSMFAG00000058997	OLAH	ortholog_one2one	FALSE
protein-coding	meiosis/spermiogenesis associated 1	644890	MEIG1	ENSG00000197889	MEIG1	105856355	MEIG1	ENSMICG00000034359	MEIG1	ortholog	ortholog_one2one	104362	Meig1	ENSMUSG00000026650	Meig1	ortholog	ortholog_one2one	ENSMMUG00000061792	MEIG1	ortholog_one2one	ENSMFAG00000030458	MEIG1	ortholog_one2one	FALSE
protein-coding	heat shock protein family A (Hsp70) member 14	51182	HSPA14	ENSG00000187522	HSPA14	105856356	HSPA14	ENSMICG00000002793	HSPA14	ortholog	ortholog_one2one	50497	Hspa14	ENSMUSG00000109865	Hspa14	ortholog	ortholog_one2one	ENSMMUG00000017173	HSPA14	ortholog_one2one	ENSMFAG00000044126	HSPA14	ortholog_one2one	FALSE
protein-coding	cerebral dopamine neurotrophic factor	441549	CDNF	ENSG00000185267	CDNF	105856357	CDNF	ENSMICG00000033317	CDNF	ortholog	ortholog_one2one	227526	Cdnf	ENSMUSG00000039496	Cdnf	ortholog	ortholog_one2one	ENSMMUG00000017170	CDNF	ortholog_one2one	ENSMFAG00000045468		ortholog_one2one	FALSE
protein-coding	family with sequence similarity 107 member B	83641	FAM107B	ENSG00000065809	FAM107B	105856359	FAM107B	ENSMICG00000029614	FAM107B	ortholog	ortholog_one2one	66540	Fam107b	ENSMUSG00000026655	Fam107b	ortholog	ortholog_one2one	ENSMMUG00000017169	FAM107B	ortholog_one2one	ENSMFAG00000036972	FAM107B	ortholog_one2one	FALSE
protein-coding	FERM domain containing 4A	55691	FRMD4A	ENSG00000151474	FRMD4A	105856360	FRMD4A	ENSMICG00000006587	FRMD4A	ortholog	ortholog_one2one	209630	Frmd4a	ENSMUSG00000026657	Frmd4a	ortholog	ortholog_one2one	ENSMMUG00000017164	FRMD4A	ortholog_one2one	ENSMFAG00000000050		ortholog_one2one	FALSE
protein-coding	integrin subunit alpha 8	8516	ITGA8	ENSG00000077943	ITGA8	105856364	ITGA8	ENSMICG00000005791	ITGA8	ortholog	ortholog_one2one	241226	Itga8	ENSMUSG00000026768	Itga8	ortholog	ortholog_one2one	ENSMMUG00000011661	ITGA8	ortholog_one2one	ENSMFAG00000032706	ITGA8	ortholog_one2one	FALSE
protein-coding	histone deacetylase 6	10013	HDAC6	ENSG00000094631	HDAC6	105856366	HDAC6	ENSMICG00000005955	HDAC6	ortholog	ortholog_one2one	15185	Hdac6	ENSMUSG00000031161	Hdac6	ortholog	ortholog_one2one	ENSMMUG00000016465	HDAC6	ortholog_one2one	ENSMFAG00000044074	HDAC6	ortholog_one2one	FALSE
protein-coding	TBC1 domain family member 25	4943	TBC1D25	ENSG00000068354	TBC1D25	105856367	TBC1D25	ENSMICG00000013126	TBC1D25	ortholog	ortholog_one2one	209815	Tbc1d25	ENSMUSG00000039201	Tbc1d25	ortholog	ortholog_one2one	ENSMMUG00000018335	TBC1D25	ortholog_one2one	ENSMFAG00000045738	TBC1D25	ortholog_one2one	FALSE
protein-coding	zinc finger protein 182	7569	ZNF182	ENSG00000147118	ZNF182	105856369	ZNF182	ENSMICG00000037147	ZNF182	ortholog	ortholog_one2one	319535	Zfp182	ENSMUSG00000054737	Zfp182	ortholog	ortholog_one2one	ENSMMUG00000001258	ZNF182	ortholog_one2one	ENSMFAG00000036192	ZNF182	ortholog_one2one	FALSE
protein-coding	WD repeat domain 13	64743	WDR13	ENSG00000101940	WDR13	105856370	WDR13	ENSMICG00000012548	WDR13	ortholog	ortholog_one2one	73447	Wdr13	ENSMUSG00000031166	Wdr13	ortholog	ortholog_one2one	ENSMMUG00000015396	WDR13	ortholog_one2one	ENSMFAG00000038642	WDR13	ortholog_one2one	FALSE
protein-coding	ATPase family AAA domain containing 5	79915	ATAD5	ENSG00000176208	ATAD5	105856371	ATAD5	ENSMICG00000003613	ATAD5	ortholog	ortholog_one2one	237877	Atad5	ENSMUSG00000017550	Atad5	ortholog	ortholog_one2one	ENSMMUG00000040177	ATAD5	ortholog_one2one	ENSMFAG00000039082	ATAD5	ortholog_one2one	FALSE
protein-coding	OTU deubiquitinase 5	55593	OTUD5	ENSG00000068308	OTUD5	105856372	OTUD5	ENSMICG00000005989	OTUD5	ortholog	ortholog_one2one	54644	Otud5	ENSMUSG00000031154	Otud5	ortholog	ortholog_one2one	ENSMMUG00000004558	OTUD5	ortholog_one2one	ENSMFAG00000039347	OTUD5	ortholog_one2one	FALSE
protein-coding	WASP actin nucleation promoting factor	7454	WAS	ENSG00000015285	WAS	105856374	WAS	ENSMICG00000035528	WAS	ortholog	ortholog_one2one	22376	Was	ENSMUSG00000031165	Was	ortholog	ortholog_one2one	ENSMMUG00000019767	WAS	ortholog_one2one	ENSMFAG00000034169	WAS	ortholog_one2one	FALSE
protein-coding	suppressor of variegation 3-9 homolog 1	6839	SUV39H1	ENSG00000101945	SUV39H1	105856376	SUV39H1	ENSMICG00000014379	SUV39H1	ortholog	ortholog_one2one	20937	Suv39h1	ENSMUSG00000039231	Suv39h1	ortholog	ortholog_one2one	ENSMMUG00000019768	SUV39H1	ortholog_one2one	ENSMFAG00000042131	SUV39H1	ortholog_one2one	FALSE
protein-coding	endoplasmic reticulum metallopeptidase 1	79956	ERMP1	ENSG00000099219	ERMP1	105856377	ERMP1	ENSMICG00000016329	ERMP1	ortholog	ortholog_one2one	226090	Ermp1	ENSMUSG00000046324	Ermp1	ortholog	ortholog_one2one	ENSMMUG00000005469	ERMP1	ortholog_one2one	ENSMFAG00000008006	ERMP1	ortholog_one2one	FALSE
protein-coding	solute carrier family 38 member 5	92745	SLC38A5	ENSG00000017483	SLC38A5	105856378	SLC38A5	ENSMICG00000013083	SLC38A5	ortholog	ortholog_one2one	209837	Slc38a5	ENSMUSG00000031170	Slc38a5	ortholog	ortholog_one2one	ENSMMUG00000016975	SLC38A5	ortholog_one2one	ENSMFAG00000000065	SLC38A5	ortholog_one2one	FALSE
protein-coding	porcupine O-acyltransferase	64840	PORCN	ENSG00000102312	PORCN	105856379	PORCN	ENSMICG00000013105	PORCN	ortholog	ortholog_one2one	53627	Porcn	ENSMUSG00000031169	Porcn	ortholog	ortholog_one2one	ENSMMUG00000018895	PORCN	ortholog_one2one	ENSMFAG00000035976	PORCN	ortholog_one2one	FALSE
protein-coding	solute carrier family 35 member A2	7355	SLC35A2	ENSG00000102100	SLC35A2	105856380	SLC35A2	ENSMICG00000005976	SLC35A2	ortholog	ortholog_one2one	22232	Slc35a2	ENSMUSG00000031156	Slc35a2	ortholog	ortholog_one2one	ENSMMUG00000004553	SLC35A2	ortholog_one2one	ENSMFAG00000046212	SLC35A2	ortholog_one2one	FALSE
protein-coding	melan-A	2315	MLANA	ENSG00000120215	MLANA	105856381	MLANA	ENSMICG00000048054	MLANA	ortholog	ortholog_one2one	77836	Mlana	ENSMUSG00000024806	Mlana	ortholog	ortholog_one2one	ENSMMUG00000056663	MLANA	ortholog_one2one	ENSMFAG00000057459	MLANA	ortholog_one2one	FALSE
protein-coding	Pim-2 proto-oncogene, serine/threonine kinase	11040	PIM2	ENSG00000102096	PIM2	105856382	PIM2	ENSMICG00000043000	PIM2	ortholog	ortholog_one2one	18715	Pim2	ENSMUSG00000031155	Pim2	ortholog	ortholog_one2one	ENSMMUG00000053345	PIM2	ortholog_one2one	ENSMFAG00000032689	PIM2	ortholog_one2one	FALSE
protein-coding	GATA binding protein 1	2623	GATA1	ENSG00000102145	GATA1	105856383	GATA1	ENSMICG00000032208	GATA1	ortholog	ortholog_one2one	14460	Gata1	ENSMUSG00000031162	Gata1	ortholog	ortholog_one2one	ENSMMUG00000016464	GATA1	ortholog_one2one	ENSMFAG00000031953	GATA1	ortholog_one2one	FALSE
protein-coding	proprotein convertase subtilisin/kexin type 1 inhibitor	27344	PCSK1N	ENSG00000102109	PCSK1N	105856386	PCSK1N	ENSMICG00000030219	PCSK1N	ortholog	ortholog_one2one	30052	Pcsk1n	ENSMUSG00000039278	Pcsk1n	ortholog	ortholog_one2one	ENSMMUG00000016469	PCSK1N	ortholog_one2one			no_ortholog	FALSE
protein-coding	polyglutamine binding protein 1	10084	PQBP1	ENSG00000102103	PQBP1	105856387	PQBP1	ENSMICG00000005973	PQBP1	ortholog	ortholog_one2one	54633	Pqbp1	ENSMUSG00000031157	Pqbp1	ortholog	ortholog_one2one	ENSMMUG00000004548	PQBP1	ortholog_one2one	ENSMFAG00000029786	PQBP1	ortholog_one2one	FALSE
protein-coding	KIAA2026 ortholog	158358	KIAA2026	ENSG00000183354	KIAA2026	105856390	KIAA2026	ENSMICG00000032366	KIAA2026	ortholog	ortholog_one2one	240613	9930021J03Rik	ENSMUSG00000046138	9930021J03Rik	ortholog	ortholog_one2one	ENSMMUG00000018306	KIAA2026	ortholog_one2one	ENSMFAG00000041756	KIAA2026	ortholog_one2one	FALSE
protein-coding	ES cell expressed Ras	3266	ERAS	ENSG00000187682	ERAS	105856391	ERAS			ortholog	no_ortholog	353283	Eras	ENSMUSG00000031160	Eras	ortholog	no_ortholog	ENSMMUG00000016467	ERAS	ortholog_one2one	ENSMFAG00000018924	ERAS	ortholog_one2one	FALSE
protein-coding	EBP cholestenol delta-isomerase	10682	EBP	ENSG00000147155	EBP	105856392	EBP	ENSMICG00000037008	EBP	ortholog	ortholog_one2one	13595	Ebp	ENSMUSG00000031168	Ebp	ortholog	ortholog_one2one			no_ortholog	ENSMFAG00000037811	EBP	ortholog_one2one	FALSE
protein-coding	RNA binding motif protein 3	5935	RBM3	ENSG00000102317	RBM3	105856394	RBM3	ENSMICG00000047440		ortholog	no_ortholog	19652	Rbm3	ENSMUSG00000031167	Rbm3	ortholog	no_ortholog	ENSMMUG00000037648		ortholog_one2one			no_ortholog	FALSE
protein-coding	translocase of inner mitochondrial membrane 17B	10245	TIMM17B	ENSG00000126768	TIMM17B	105856396	TIMM17B	ENSMICG00000005971	TIMM17B	ortholog	ortholog_one2one	21855	Timm17b	ENSMUSG00000031158	Timm17b	ortholog	ortholog_one2one	ENSMMUG00000004547	TIMM17B	ortholog_one2one	ENSMFAG00000000862	TIMM17B	ortholog_one2one	FALSE
protein-coding	glyoxalase domain containing 5	392465	GLOD5	ENSG00000171433	GLOD5	105856397	GLOD5	ENSMICG00000029182	GLOD5	ortholog	ortholog_one2one	69824	Glod5	ENSMUSG00000031163	Glod5	ortholog	ortholog_one2one	ENSMMUG00000007505	GLOD5	ortholog_one2one	ENSMFAG00000042609	GLOD5	ortholog_one2one	FALSE
protein-coding	RAN binding protein 6	26953	RANBP6	ENSG00000137040	RANBP6	105856403	RANBP6	ENSMICG00000026566		ortholog	no_ortholog	240614	Ranbp6	ENSMUSG00000074909	Ranbp6	ortholog	no_ortholog			no_ortholog	ENSMFAG00000000871		ortholog_one2one	FALSE
protein-coding	potassium voltage-gated channel subfamily D member 1	3750	KCND1	ENSG00000102057	KCND1	105856407	KCND1	ENSMICG00000033913	KCND1	ortholog	ortholog_one2one	16506	Kcnd1	ENSMUSG00000009731	Kcnd1	ortholog	ortholog_one2one	ENSMMUG00000004559	KCND1	ortholog_one2one	ENSMFAG00000032065		ortholog_one2one	FALSE
protein-coding	GRIP1 associated protein 1	56850	GRIPAP1	ENSG00000068400	GRIPAP1	105856408	GRIPAP1	ENSMICG00000034554	GRIPAP1	ortholog	ortholog_one2one	54645	Gripap1	ENSMUSG00000031153	Gripap1	ortholog	ortholog_one2one	ENSMMUG00000020059	GRIPAP1	ortholog_one2one	ENSMFAG00000002305	GRIPAP1	ortholog_one2one	FALSE
protein-coding	transcription factor binding to IGHM enhancer 3	7030	TFE3	ENSG00000068323	TFE3	105856409	TFE3	ENSMICG00000009708	TFE3	ortholog	ortholog_one2one	209446	Tfe3	ENSMUSG00000000134	Tfe3	ortholog	ortholog_one2one	ENSMMUG00000023494	TFE3	ortholog_one2one	ENSMFAG00000000673	TFE3	ortholog_one2one	FALSE
protein-coding	coiled-coil domain containing 120	90060	CCDC120	ENSG00000147144	CCDC120	105856410	CCDC120	ENSMICG00000001966	CCDC120	ortholog	ortholog_one2one	54648	Ccdc120	ENSMUSG00000031150	Ccdc120	ortholog	ortholog_one2one	ENSMMUG00000010617	CCDC120	ortholog_one2one			no_ortholog	FALSE
protein-coding	PRA1 domain family member 2	11230	PRAF2	ENSG00000243279	PRAF2	105856412	PRAF2			ortholog	no_ortholog	54637	Praf2	ENSMUSG00000031149	Praf2	ortholog	no_ortholog	ENSMMUG00000055688	PRAF2	ortholog_one2one	ENSMFAG00000059455	PRAF2	ortholog_one2one	FALSE
protein-coding	G-patch domain and KOW motifs	27238	GPKOW	ENSG00000068394	GPKOW	105856415	GPKOW	ENSMICG00000045083	GPKOW	ortholog	ortholog_one2one	209416	Gpkow	ENSMUSG00000031148	Gpkow	ortholog	ortholog_one2one	ENSMMUG00000020557	GPKOW	ortholog_one2one	ENSMFAG00000035346	GPKOW	ortholog_one2one	FALSE
protein-coding	prickle planar cell polarity protein 3	4007	PRICKLE3	ENSG00000012211	PRICKLE3	105856416	PRICKLE3	ENSMICG00000006347	PRICKLE3	ortholog	ortholog_one2one	54630	Prickle3	ENSMUSG00000031145	Prickle3	ortholog	ortholog_one2one	ENSMMUG00000023024	PRICKLE3	ortholog_one2one	ENSMFAG00000037781	PRICKLE3	ortholog_one2one	FALSE
protein-coding	synaptophysin	6855	SYP	ENSG00000102003	SYP	105856418	SYP	ENSMICG00000006351	SYP	ortholog	ortholog_one2one	20977	Syp	ENSMUSG00000031144	Syp	ortholog	ortholog_one2one	ENSMMUG00000023025	SYP	ortholog_one2one	ENSMFAG00000037682	SYP	ortholog_one2one	FALSE
protein-coding	coiled-coil domain containing 22	28952	CCDC22	ENSG00000101997	CCDC22	105856419	CCDC22	ENSMICG00000006380	CCDC22	ortholog	ortholog_one2one	54638	Ccdc22	ENSMUSG00000031143	Ccdc22	ortholog	ortholog_one2one	ENSMMUG00000008623	CCDC22	ortholog_one2one	ENSMFAG00000003539	CCDC22	ortholog_one2one	FALSE
protein-coding	forkhead box P3	50943	FOXP3	ENSG00000049768	FOXP3	105856420	FOXP3	ENSMICG00000006391	FOXP3	ortholog	ortholog_one2one	20371	Foxp3	ENSMUSG00000039521	Foxp3	ortholog	ortholog_one2one	ENSMMUG00000008624	FOXP3	ortholog_one2one	ENSMFAG00000003327	FOXP3	ortholog_one2one	FALSE
protein-coding	protein phosphatase 1 regulatory subunit 3F	89801	PPP1R3F	ENSG00000049769	PPP1R3F	105856421	PPP1R3F	ENSMICG00000006403	PPP1R3F	ortholog	ortholog_one2one	54646	Ppp1r3f	ENSMUSG00000039556	Ppp1r3f	ortholog	ortholog_one2one	ENSMMUG00000052252	PPP1R3F	ortholog_one2one			no_ortholog	FALSE
protein-coding	FtsJ RNA 2'-O-methyltransferase 1	24140	FTSJ1	ENSG00000068438	FTSJ1	105856429	FTSJ1			ortholog	no_ortholog	54632	Ftsj1	ENSMUSG00000031171	Ftsj1	ortholog	no_ortholog	ENSMMUG00000018894	FTSJ1	ortholog_one2one	ENSMFAG00000003467	FTSJ1	ortholog_one2one	FALSE
protein-coding	MAGI family member, X-linked	79917	MAGIX	ENSG00000269313	MAGIX	105856430	MAGIX			ortholog	no_ortholog	54634	Magix	ENSMUSG00000031147	Magix	ortholog	no_ortholog	ENSMMUG00000023021	MAGIX	ortholog_one2one	ENSMFAG00000035726	MAGIX	ortholog_one2one	FALSE
protein-coding	ubiquitin specific peptidase 27 X-linked	389856	USP27X	ENSG00000273820	USP27X	105856431	USP27X			ortholog	no_ortholog	54651	Usp27x	ENSMUSG00000046269	Usp27x	ortholog	no_ortholog	ENSMMUG00000001138	USP27X	ortholog_one2one	ENSMFAG00000035150	USP27X	ortholog_one2one	FALSE
protein-coding	calcium voltage-gated channel subunit alpha1 F	778	CACNA1F	ENSG00000102001	CACNA1F	105856433	CACNA1F	ENSMICG00000006356	CACNA1F	ortholog	ortholog_one2one	54652	Cacna1f	ENSMUSG00000031142	Cacna1f	ortholog	ortholog_one2one	ENSMMUG00000008618	CACNA1F	ortholog_one2one	ENSMFAG00000036714	CACNA1F	ortholog_one2one	FALSE
protein-coding	polypeptide N-acetylgalactosaminyltransferase 2	2590	GALNT2	ENSG00000143641	GALNT2	105856435	GALNT2			ortholog	no_ortholog	108148	Galnt2	ENSMUSG00000089704	Galnt2	ortholog	no_ortholog	ENSMMUG00000002285	GALNT2	ortholog_one2one	ENSMFAG00000043385	GALNT2	ortholog_one2one	FALSE
protein-coding	piggyBac transposable element derived 5	79605	PGBD5	ENSG00000177614	PGBD5	105856436	PGBD5	ENSMICG00000004140	PGBD5	ortholog	ortholog_one2one	209966	Pgbd5	ENSMUSG00000050751	Pgbd5	ortholog	ortholog_one2one	ENSMMUG00000002287	PGBD5	ortholog_one2one	ENSMFAG00000001236	PGBD5	ortholog_one2one	FALSE
protein-coding	component of oligomeric golgi complex 2	22796	COG2	ENSG00000135775	COG2	105856438	COG2	ENSMICG00000004171	COG2	ortholog	ortholog_one2one	76332	Cog2	ENSMUSG00000031979	Cog2	ortholog	ortholog_one2one	ENSMMUG00000005877	COG2	ortholog_one2one	ENSMFAG00000036591	COG2	ortholog_one2one	FALSE
protein-coding	angiotensinogen	183	AGT	ENSG00000135744	AGT	105856439	AGT	ENSMICG00000028058	AGT	ortholog	ortholog_one2one	11606	Agt	ENSMUSG00000031980	Agt	ortholog	ortholog_one2one	ENSMMUG00000005881	AGT	ortholog_one2one	ENSMFAG00000008235	AGT	ortholog_one2one	FALSE
protein-coding	calpain 9	10753	CAPN9	ENSG00000135773	CAPN9	105856440	CAPN9	ENSMICG00000004194	CAPN9	ortholog	ortholog_one2one	73647	Capn9	ENSMUSG00000031981	Capn9	ortholog	ortholog_one2one	ENSMMUG00000005882	CAPN9	ortholog_one2one	ENSMFAG00000042957	CAPN9	ortholog_one2one	FALSE
protein-coding	chromosome 17 C1orf198 homolog	84886	C1orf198	ENSG00000119280	C1orf198	105856441	C17H1orf198	ENSMICG00000037972	C1orf198	ortholog	ortholog_one2one	69551	2310022B05Rik	ENSMUSG00000031983	2310022B05Rik	ortholog	ortholog_one2one	ENSMMUG00000005886	C1H1orf198	ortholog_one2one	ENSMFAG00000039985	C1orf198	ortholog_one2one	FALSE
protein-coding	tetratricopeptide repeat domain 13	79573	TTC13	ENSG00000143643	TTC13	105856442	TTC13	ENSMICG00000004208	TTC13	ortholog	ortholog_one2one	234875	Ttc13	ENSMUSG00000037300	Ttc13	ortholog	ortholog_one2one	ENSMMUG00000005888	TTC13	ortholog_one2one	ENSMFAG00000038133	TTC13	ortholog_one2one	FALSE
protein-coding	ARV1 homolog, fatty acid homeostasis modulator	64801	ARV1	ENSG00000173409	ARV1	105856443	ARV1	ENSMICG00000004225	ARV1	ortholog	ortholog_one2one	68865	Arv1	ENSMUSG00000031982	Arv1	ortholog	ortholog_one2one	ENSMMUG00000005892	ARV1	ortholog_one2one	ENSMFAG00000030703	ARV1	ortholog_one2one	FALSE
protein-coding	family with sequence similarity 89 member A	375061	FAM89A	ENSG00000182118	FAM89A	105856445	FAM89A	ENSMICG00000027871	FAM89A	ortholog	ortholog_one2one	69627	Fam89a	ENSMUSG00000043068	Fam89a	ortholog	ortholog_one2one	ENSMMUG00000008191	FAM89A	ortholog_one2one	ENSMFAG00000039366	FAM89A	ortholog_one2one	FALSE
protein-coding	tripartite motif containing 67	440730	TRIM67	ENSG00000119283	TRIM67	105856446	TRIM67	ENSMICG00000004233	TRIM67	ortholog	ortholog_one2one	330863	Trim67	ENSMUSG00000036913	Trim67	ortholog	ortholog_one2one	ENSMMUG00000017449	TRIM67	ortholog_one2one	ENSMFAG00000035817	TRIM67	ortholog_one2one	FALSE
protein-coding	glyceronephosphate O-acyltransferase	8443	GNPAT	ENSG00000116906	GNPAT	105856447	GNPAT	ENSMICG00000029639	GNPAT	ortholog	ortholog_one2one	14712	Gnpat	ENSMUSG00000031985	Gnpat	ortholog	ortholog_one2one	ENSMMUG00000005801	GNPAT	ortholog_one2one	ENSMFAG00000033412	GNPAT	ortholog_one2one	FALSE
protein-coding	chromosome 17 C1orf131 homolog	128061	C1orf131	ENSG00000143633	C1orf131	105856448	C17H1orf131	ENSMICG00000000143		ortholog	ortholog_one2many	66523	2810004N23Rik	ENSMUSG00000031984	2810004N23Rik	ortholog	ortholog_one2many	ENSMMUG00000005803	C1H1orf131	ortholog_one2one	ENSMFAG00000004049	C1orf131	ortholog_one2one	FALSE
protein-coding	exocyst complex component 8	149371	EXOC8	ENSG00000116903	EXOC8	105856450	EXOC8			ortholog	no_ortholog	102058	Exoc8	ENSMUSG00000074030	Exoc8	ortholog	no_ortholog	ENSMMUG00000005243	EXOC8	ortholog_one2one	ENSMFAG00000039846	EXOC8	ortholog_one2one	FALSE
protein-coding	interleukin 33	90865	IL33	ENSG00000137033	IL33	105856452	IL33	ENSMICG00000009247	IL33	ortholog	ortholog_one2one	77125	Il33	ENSMUSG00000024810	Il33	ortholog	ortholog_one2one	ENSMMUG00000021344	IL33	ortholog_one2one	ENSMFAG00000036876	IL33	ortholog_one2one	FALSE
protein-coding	egl-9 family hypoxia inducible factor 1	54583	EGLN1	ENSG00000135766	EGLN1	105856453	EGLN1	ENSMICG00000010348	EGLN1	ortholog	ortholog_one2one	112405	Egln1	ENSMUSG00000031987	Egln1	ortholog	ortholog_one2one	ENSMMUG00000053396	EGLN1	ortholog_one2one	ENSMFAG00000039962	EGLN1	ortholog_one2one	FALSE
protein-coding	DISC1 scaffold protein	27185	DISC1	ENSG00000162946	DISC1	105856455	DISC1	ENSMICG00000010360	DISC1	ortholog	ortholog_one2one	244667	Disc1	ENSMUSG00000043051	Disc1	ortholog	ortholog_one2one	ENSMMUG00000013119	DISC1	ortholog_one2one	ENSMFAG00000042435	DISC1	ortholog_one2one	FALSE
protein-coding	translin associated factor X	7257	TSNAX	ENSG00000116918	TSNAX	105856456	TSNAX	ENSMICG00000043895	TSNAX	ortholog	ortholog_one2one	53424	Tsnax	ENSMUSG00000056820	Tsnax	ortholog	ortholog_one2one	ENSMMUG00000016204	TSNAX	ortholog_one2one			no_ortholog	FALSE
protein-coding	signal induced proliferation associated 1 like 2	57568	SIPA1L2	ENSG00000116991	SIPA1L2	105856457	SIPA1L2	ENSMICG00000015451	SIPA1L2	ortholog	ortholog_one2one	244668	Sipa1l2	ENSMUSG00000001995	Sipa1l2	ortholog	ortholog_one2one	ENSMMUG00000012068	SIPA1L2	ortholog_one2one	ENSMFAG00000039676	SIPA1L2	ortholog_one2one	FALSE
protein-coding	nucleoside-triphosphatase, cancer-related	84284	NTPCR	ENSG00000135778	NTPCR	105856462	NTPCR	ENSMICG00000015482	NTPCR	ortholog	ortholog_one2one	66566	Ntpcr	ENSMUSG00000031851	Ntpcr	ortholog	ortholog_one2one	ENSMMUG00000063981	NTPCR	ortholog_one2one	ENSMFAG00000037305	NTPCR	ortholog_one2one	FALSE
protein-coding	potassium two pore domain channel subfamily K member 1	3775	KCNK1	ENSG00000135750	KCNK1	105856469	KCNK1	ENSMICG00000041556	KCNK1	ortholog	ortholog_one2one	16525	Kcnk1	ENSMUSG00000033998	Kcnk1	ortholog	ortholog_one2one	ENSMMUG00000022429	KCNK1	ortholog_one2one	ENSMFAG00000041435	KCNK1	ortholog_one2one	FALSE
protein-coding	solute carrier family 35 member F3	148641	SLC35F3	ENSG00000183780	SLC35F3	105856471	SLC35F3	ENSMICG00000013397	SLC35F3	ortholog	ortholog_one2one	210027	Slc35f3	ENSMUSG00000057060	Slc35f3	ortholog	ortholog_one2one	ENSMMUG00000006226	SLC35F3	ortholog_one2one	ENSMFAG00000045604	SLC35F3	ortholog_one2one	FALSE
protein-coding	interferon regulatory factor 2 binding protein 2	359948	IRF2BP2	ENSG00000168264	IRF2BP2	105856474	IRF2BP2	ENSMICG00000046369	IRF2BP2	ortholog	ortholog_one2one	270110	Irf2bp2	ENSMUSG00000051495	Irf2bp2	ortholog	ortholog_one2one	ENSMMUG00000049832	IRF2BP2	ortholog_one2one	ENSMFAG00000041239		ortholog_one2one	FALSE
protein-coding	translocase of outer mitochondrial membrane 20	9804	TOMM20	ENSG00000173726	TOMM20	105856479	TOMM20	ENSMICG00000042731		ortholog	no_ortholog	67952	Tomm20	ENSMUSG00000093904	Tomm20	ortholog	no_ortholog			ortholog_one2many	ENSMFAG00000003478	TOMM20	ortholog_one2one	FALSE
protein-coding	AT-rich interaction domain 4B	51742	ARID4B	ENSG00000054267	ARID4B	105856481	ARID4B	ENSMICG00000016358	ARID4B	ortholog	ortholog_one2one	94246	Arid4b	ENSMUSG00000039219	Arid4b	ortholog	ortholog_one2one	ENSMMUG00000007141	ARID4B	ortholog_one2one	ENSMFAG00000044016	ARID4B	ortholog_one2one	FALSE
protein-coding	geranylgeranyl diphosphate synthase 1	9453	GGPS1	ENSG00000152904	GGPS1	105856482	GGPS1	ENSMICG00000007369	GGPS1	ortholog	ortholog_one2one	14593	Ggps1	ENSMUSG00000021302	Ggps1	ortholog	ortholog_one2one	ENSMMUG00000007145	GGPS1	ortholog_one2one	ENSMFAG00000033173	GGPS1	ortholog_one2one	FALSE
protein-coding	beta-1,3-N-acetylgalactosaminyltransferase 2	148789	B3GALNT2	ENSG00000162885	B3GALNT2	105856483	B3GALNT2	ENSMICG00000007386		ortholog	ortholog_one2many	97884	B3galnt2	ENSMUSG00000039242	B3galnt2	ortholog	ortholog_one2many	ENSMMUG00000008427	B3GALNT2	ortholog_one2one	ENSMFAG00000001068	B3GALNT2	ortholog_one2one	FALSE
protein-coding	G protein subunit gamma 4	2786	GNG4	ENSG00000168243	GNG4	105856485	GNG4	ENSMICG00000028656	GNG4	ortholog	ortholog_one2one	14706	Gng4	ENSMUSG00000021303	Gng4	ortholog	ortholog_one2one	ENSMMUG00000053807	GNG4	ortholog_one2one	ENSMFAG00000062601	GNG4	ortholog_one2one	FALSE
protein-coding	lysosomal trafficking regulator	1130	LYST	ENSG00000143669	LYST	105856486	LYST	ENSMICG00000009412	LYST	ortholog	ortholog_one2one	17101	Lyst	ENSMUSG00000019726	Lyst	ortholog	ortholog_one2one	ENSMMUG00000012729	LYST	ortholog_one2one	ENSMFAG00000044431	LYST	ortholog_one2one	FALSE
protein-coding	nidogen 1	4811	NID1	ENSG00000116962	NID1	105856490	NID1	ENSMICG00000002600	NID1	ortholog	ortholog_one2one	18073	Nid1	ENSMUSG00000005397	Nid1	no_ortholog	ortholog_one2one	ENSMMUG00000012716	NID1	ortholog_one2one	ENSMFAG00000026117	NID1	ortholog_one2one	FALSE
protein-coding	G protein-coupled receptor 137B	7107	GPR137B	ENSG00000077585	GPR137B	105856491	GPR137B	ENSMICG00000002610	GPR137B	ortholog	ortholog_one2one	83924	Gpr137b	ENSMUSG00000021306	Gpr137b	ortholog	ortholog_one2one	ENSMMUG00000014263	GPR137B	ortholog_one2one	ENSMFAG00000034812	GPR137B	ortholog_one2one	FALSE
protein-coding	galectin 8	3964	LGALS8	ENSG00000116977	LGALS8	105856493	LGALS8	ENSMICG00000015835	LGALS8	ortholog	ortholog_one2one	56048	Lgals8	ENSMUSG00000057554	Lgals8	ortholog	ortholog_one2one	ENSMMUG00000015132	LGALS8	ortholog_one2one	ENSMFAG00000032856	LGALS8	ortholog_one2one	FALSE
protein-coding	EDAR associated death domain	128178	EDARADD	ENSG00000186197	EDARADD	105856494	EDARADD	ENSMICG00000047115	EDARADD	ortholog	ortholog_one2one	171211	Edaradd	ENSMUSG00000095105	Edaradd	ortholog	ortholog_one2one	ENSMMUG00000021238	EDARADD	ortholog_one2one	ENSMFAG00000038481	EDARADD	ortholog_one2one	FALSE
protein-coding	HEAT repeat containing 1	55127	HEATR1	ENSG00000119285	HEATR1	105856497	HEATR1	ENSMICG00000015859	HEATR1	ortholog	ortholog_one2one	217995	Heatr1	ENSMUSG00000050244	Heatr1	ortholog	ortholog_one2one	ENSMMUG00000015135	HEATR1	ortholog_one2one	ENSMFAG00000044672	HEATR1	ortholog_one2one	FALSE
protein-coding	actinin alpha 2	88	ACTN2	ENSG00000077522	ACTN2	105856499	ACTN2	ENSMICG00000015908	ACTN2	ortholog	ortholog_one2one	11472	Actn2	ENSMUSG00000052374	Actn2	ortholog	ortholog_one2one	ENSMMUG00000020471	ACTN2	ortholog_one2one	ENSMFAG00000041700	ACTN2	ortholog_one2one	FALSE
protein-coding	ryanodine receptor 2	6262	RYR2	ENSG00000198626	RYR2	105856500	RYR2	ENSMICG00000015975	RYR2	ortholog	ortholog_one2one	20191	Ryr2	ENSMUSG00000021313	Ryr2	ortholog	ortholog_one2one	ENSMMUG00000001060	RYR2	ortholog_one2one	ENSMFAG00000039417	RYR2	ortholog_one2one	FALSE
protein-coding	cholinergic receptor muscarinic 3	1131	CHRM3	ENSG00000133019	CHRM3	105856501	CHRM3	ENSMICG00000031202	CHRM3	ortholog	ortholog_one2one	12671	Chrm3	ENSMUSG00000046159	Chrm3	ortholog	ortholog_one2one	ENSMMUG00000021442	CHRM3	ortholog_one2one	ENSMFAG00000034701	CHRM3	ortholog_one2one	FALSE
protein-coding	TPD52 like 3	89882	TPD52L3	ENSG00000170777	TPD52L3	105856502	TPD52L3			ortholog	no_ortholog	66745	Trpd52l3	ENSMUSG00000024815	Trpd52l3	ortholog	no_ortholog	ENSMMUG00000002175	TPD52L3	ortholog_one2one	ENSMFAG00000034371	TPD52L3	ortholog_one2one	FALSE
protein-coding	formin 2	56776	FMN2	ENSG00000155816	FMN2	105856506	FMN2	ENSMICG00000037462	FMN2	ortholog	ortholog_one2one	54418	Fmn2	ENSMUSG00000028354	Fmn2	ortholog	ortholog_one2one	ENSMMUG00000059650	FMN2	ortholog_one2one			no_ortholog	FALSE
protein-coding	gremlin 2, DAN family BMP antagonist	64388	GREM2	ENSG00000180875	GREM2	105856507	GREM2	ENSMICG00000044365	GREM2	ortholog	ortholog_one2one	23893	Grem2	ENSMUSG00000050069	Grem2	ortholog	ortholog_one2one	ENSMMUG00000064824	GREM2	ortholog_one2one	ENSMFAG00000052821	GREM2	ortholog_one2one	FALSE
protein-coding	5-methyltetrahydrofolate-homocysteine methyltransferase	4548	MTR	ENSG00000116984	MTR	105856514	MTR	ENSMICG00000015938	MTR	ortholog	ortholog_one2one	238505	Mtr	ENSMUSG00000021311	Mtr	ortholog	ortholog_one2one	ENSMMUG00000010073	MTR	ortholog_one2one	ENSMFAG00000031925	MTR	ortholog_one2one	FALSE
protein-coding	tubulin folding cofactor A	6902	TBCA	ENSG00000171530	TBCA	105856523	TBCA	ENSMICG00000016668	TBCA	ortholog	ortholog_one2one	21371	Tbca	ENSMUSG00000042043	Tbca	ortholog	no_ortholog			ortholog_one2many	ENSMFAG00000034059	TBCA	ortholog_one2one	FALSE
protein-coding	WD repeat domain 41	55255	WDR41	ENSG00000164253	WDR41	105856525	WDR41	ENSMICG00000016642	WDR41	ortholog	ortholog_one2one	218460	Wdr41	ENSMUSG00000042015	Wdr41	ortholog	ortholog_one2one	ENSMMUG00000021361	WDR41	ortholog_one2one	ENSMFAG00000002206	WDR41	ortholog_one2one	FALSE
protein-coding	cytokine receptor like factor 3	51379	CRLF3	ENSG00000176390	CRLF3	105856526	CRLF3	ENSMICG00000033044	CRLF3	ortholog	ortholog_one2one	54394	Crlf3	ENSMUSG00000017561	Crlf3	ortholog	ortholog_one2one	ENSMMUG00000009069	CRLF3	ortholog_one2one	ENSMFAG00000044393	CRLF3	ortholog_one2one	FALSE
protein-coding	ubiquitin like with PHD and ring finger domains 2	115426	UHRF2	ENSG00000147854	UHRF2	105856527	UHRF2	ENSMICG00000036338	UHRF2	ortholog	ortholog_one2one	109113	Uhrf2	ENSMUSG00000024817	Uhrf2	ortholog	ortholog_one2one	ENSMMUG00000002176	UHRF2	ortholog_one2one	ENSMFAG00000033273	UHRF2	ortholog_one2one	FALSE
protein-coding	zinc finger BED-type containing 3	84327	ZBED3	ENSG00000132846	ZBED3	105856528	ZBED3			ortholog	no_ortholog	72114	Zbed3	ENSMUSG00000041995	Zbed3	ortholog	no_ortholog	ENSMMUG00000021357	ZBED3	ortholog_one2one	ENSMFAG00000065084	ZBED3	ortholog_one2one	FALSE
protein-coding	corticotropin releasing hormone binding protein	1393	CRHBP	ENSG00000145708	CRHBP	105856530	CRHBP	ENSMICG00000034984	CRHBP	ortholog	ortholog_one2one	12919	Crhbp	ENSMUSG00000021680	Crhbp	ortholog	ortholog_one2one	ENSMMUG00000021354	CRHBP	ortholog_one2one	ENSMFAG00000041775	CRHBP	ortholog_one2one	FALSE
protein-coding	S100 calcium binding protein Z	170591	S100Z	ENSG00000171643	S100Z	105856531	S100Z	ENSMICG00000026826	S100Z	ortholog	ortholog_one2one	268686	S100z	ENSMUSG00000021679	S100z	ortholog	ortholog_one2one			no_ortholog			no_ortholog	FALSE
protein-coding	coagulation factor II thrombin receptor	2149	F2R	ENSG00000181104	F2R	105856532	F2R	ENSMICG00000029417	F2R	ortholog	ortholog_one2one	14062	F2r	ENSMUSG00000048376	F2r	ortholog	ortholog_one2one	ENSMMUG00000039522	F2R	ortholog_one2one	ENSMFAG00000044734	F2R	ortholog_one2one	FALSE
protein-coding	IQ motif containing GTPase activating protein 2	10788	IQGAP2	ENSG00000145703	IQGAP2	105856533	IQGAP2	ENSMICG00000007353	IQGAP2	ortholog	ortholog_one2one	544963	Iqgap2	ENSMUSG00000021676	Iqgap2	ortholog	ortholog_one2one	ENSMMUG00000022982	IQGAP2	ortholog_one2one	ENSMFAG00000032362	IQGAP2	ortholog_one2one	FALSE
protein-coding	coagulation factor II thrombin receptor like 2	2151	F2RL2	ENSG00000164220	F2RL2	105856534	F2RL2	ENSMICG00000036441	F2RL2	ortholog	ortholog_one2one	14064	F2rl2	ENSMUSG00000021675	F2rl2	ortholog	ortholog_one2one	ENSMMUG00000022988	F2RL2	ortholog_one2one	ENSMFAG00000045908	F2RL2	ortholog_one2one	FALSE
protein-coding	synaptic vesicle glycoprotein 2C	22987	SV2C	ENSG00000122012	SV2C	105856536	SV2C	ENSMICG00000007347	SV2C	ortholog	ortholog_one2one	75209	Sv2c	ENSMUSG00000051111	Sv2c	ortholog	ortholog_one2one	ENSMMUG00000019887	SV2C	ortholog_one2one	ENSMFAG00000036123	SV2C	ortholog_one2one	FALSE
protein-coding	F2R like trypsin receptor 1	2150	F2RL1	ENSG00000164251	F2RL1	105856538	F2RL1	ENSMICG00000032411	F2RL1	ortholog	ortholog_one2one	14063	F2rl1	ENSMUSG00000021678	F2rl1	ortholog	ortholog_one2one	ENSMMUG00000060389	F2RL1	ortholog_one2one	ENSMFAG00000037697	F2RL1	ortholog_one2one	FALSE
protein-coding	cathepsin H	1512	CTSH	ENSG00000103811	CTSH	105856543	CTSH	ENSMICG00000037121	CTSH	ortholog	ortholog_one2one	13036	Ctsh	ENSMUSG00000032359	Ctsh	ortholog	ortholog_one2one	ENSMMUG00000010093	CTSH	ortholog_one2one	ENSMFAG00000042803	CTSH	ortholog_one2one	FALSE
protein-coding	mortality factor 4 like 1	10933	MORF4L1	ENSG00000185787	MORF4L1	105856544	MORF4L1	ENSMICG00000027750	MORF4L1	ortholog	ortholog_one2one	21761	Morf4l1	ENSMUSG00000062270	Morf4l1	ortholog	ortholog_one2one	ENSMMUG00000022926	MORF4L1	ortholog_one2one	ENSMFAG00000007410	MORF4L1	ortholog_one2one	FALSE
protein-coding	glycine decarboxylase	2731	GLDC	ENSG00000178445	GLDC	105856546	GLDC	ENSMICG00000000602	GLDC	ortholog	ortholog_one2one	104174	Gldc	ENSMUSG00000024827	Gldc	ortholog	ortholog_one2one	ENSMMUG00000031755	GLDC	ortholog_one2one	ENSMFAG00000039599	GLDC	ortholog_one2one	FALSE
protein-coding	TBC1 domain family member 2B	23102	TBC1D2B	ENSG00000167202	TBC1D2B	105856548	TBC1D2B	ENSMICG00000009141	TBC1D2B	ortholog	ortholog_one2one	67016	Tbc1d2b	ENSMUSG00000037410	Tbc1d2b	ortholog	ortholog_one2one	ENSMMUG00000009907	TBC1D2B	ortholog_one2one	ENSMFAG00000031378	TBC1D2B	ortholog_one2one	FALSE
protein-coding	SH2 domain containing 7	646892	SH2D7	ENSG00000183476	SH2D7	105856549	SH2D7	ENSMICG00000046037	SH2D7	ortholog	ortholog_one2one	244885	Sh2d7	ENSMUSG00000046460	Sh2d7	ortholog	ortholog_one2one	ENSMMUG00000042955	SH2D7	ortholog_one2one	ENSMFAG00000001416	SH2D7	ortholog_one2one	FALSE
protein-coding	lysine demethylase 4C	23081	KDM4C	ENSG00000107077	KDM4C	105856550	KDM4C	ENSMICG00000010464	KDM4C	ortholog	ortholog_one2one	76804	Kdm4c	ENSMUSG00000028397	Kdm4c	ortholog	ortholog_one2one	ENSMMUG00000015985	KDM4C	ortholog_one2one	ENSMFAG00000003778	KDM4C	ortholog_one2one	FALSE
protein-coding	calcium and integrin binding family member 2	10518	CIB2	ENSG00000136425	CIB2	105856551	CIB2	ENSMICG00000033416	CIB2	ortholog	ortholog_one2one	56506	Cib2	ENSMUSG00000037493	Cib2	ortholog	ortholog_one2one	ENSMMUG00000058021	CIB2	ortholog_one2one	ENSMFAG00000036567	CIB2	ortholog_one2one	FALSE
protein-coding	ADAM metallopeptidase with thrombospondin type 1 motif 7	11173	ADAMTS7	ENSG00000136378	ADAMTS7	105856553	ADAMTS7	ENSMICG00000035475	ADAMTS7	ortholog	ortholog_one2one	108153	Adamts7	ENSMUSG00000032363	Adamts7	ortholog	ortholog_one2one	ENSMMUG00000010716	ADAMTS7	ortholog_one2one	ENSMFAG00000042737	ADAMTS7	ortholog_one2one	FALSE
protein-coding	Ras protein specific guanine nucleotide releasing factor 1	5923	RASGRF1	ENSG00000058335	RASGRF1	105856557	RASGRF1			ortholog	no_ortholog	19417	Rasgrf1	ENSMUSG00000032356	Rasgrf1	ortholog	no_ortholog	ENSMMUG00000064827	RASGRF1	ortholog_one2one	ENSMFAG00000005368	RASGRF1	ortholog_one2one	FALSE
protein-coding	endomucin	51705	EMCN	ENSG00000164035	EMCN	105856559	EMCN	ENSMICG00000028542	EMCN	ortholog	ortholog_one2one	59308	Emcn	ENSMUSG00000054690	Emcn	ortholog	ortholog_one2one	ENSMMUG00000038085	EMCN	ortholog_one2one	ENSMFAG00000044968	EMCN	ortholog_one2one	FALSE
protein-coding	DNA damage inducible transcript 4 like	115265	DDIT4L	ENSG00000145358	DDIT4L	105856560	DDIT4L	ENSMICG00000034039	DDIT4L	ortholog	ortholog_one2one	73284	Ddit4l	ENSMUSG00000046818	Ddit4l	ortholog	ortholog_one2one	ENSMMUG00000056608	DDIT4L	ortholog_one2one	ENSMFAG00000046154	DDIT4L	ortholog_one2one	FALSE
protein-coding	DnaJ heat shock protein family (Hsp40) member B14	79982	DNAJB14	ENSG00000164031	DNAJB14	105856564	DNAJB14	ENSMICG00000002463	DNAJB14	ortholog	ortholog_one2one	70604	Dnajb14	ENSMUSG00000074212	Dnajb14	ortholog	ortholog_one2one	ENSMMUG00000006831	DNAJB14	ortholog_one2one	ENSMFAG00000037104	DNAJB14	ortholog_one2one	FALSE
protein-coding	late endosomal/lysosomal adaptor, MAPK and MTOR activator 3	8649	LAMTOR3	ENSG00000109270	LAMTOR3	105856565	LAMTOR3	ENSMICG00000029537	LAMTOR3	ortholog	ortholog_one2one	56692	Lamtor3	ENSMUSG00000091512	Lamtor3	ortholog	ortholog_one2one	ENSMMUG00000040293	LAMTOR3	ortholog_one2one	ENSMFAG00000051523	LAMTOR3	ortholog_one2one	FALSE
protein-coding	dual adaptor of phosphotyrosine and 3-phosphoinositides 1	27071	DAPP1	ENSG00000070190	DAPP1	105856566	DAPP1	ENSMICG00000036755	DAPP1	ortholog	ortholog_one2one	26377	Dapp1	ENSMUSG00000028159	Dapp1	ortholog	ortholog_one2one	ENSMMUG00000006829	DAPP1	ortholog_one2one	ENSMFAG00000003925	DAPP1	ortholog_one2one	FALSE
protein-coding	microsomal triglyceride transfer protein	4547	MTTP	ENSG00000138823	MTTP	105856569	MTTP	ENSMICG00000003510	MTTP	ortholog	ortholog_one2one	17777	Mttp	ENSMUSG00000028158	Mttp	ortholog	ortholog_one2one	ENSMMUG00000009091	MTTP	ortholog_one2one	ENSMFAG00000003116	MTTP	ortholog_one2one	FALSE
protein-coding	chromosome 29 C4orf17 homolog	84103	C4orf17	ENSG00000138813	C4orf17	105856571	C29H4orf17	ENSMICG00000003501	C4orf17	ortholog	ortholog_one2one	67741	4930579F01Rik	ENSMUSG00000012042	4930579F01Rik	ortholog	ortholog_one2one	ENSMMUG00000009089	C5H4orf17	ortholog_one2one	ENSMFAG00000037946	C4orf17	ortholog_one2one	FALSE
protein-coding	alcohol dehydrogenase 7 (class IV), mu or sigma polypeptide	131	ADH7	ENSG00000196344	ADH7	105856572	ADH7	ENSMICG00000003495	ADH7	ortholog	ortholog_one2one	11529	Adh7	ENSMUSG00000055301	Adh7	ortholog	ortholog_one2one			no_ortholog	ENSMFAG00000039572	ADH7	ortholog_one2one	FALSE
protein-coding	alcohol dehydrogenase 5 (class III), chi polypeptide	128	ADH5	ENSG00000197894	ADH5	105856574	ADH5	ENSMICG00000006116	ADH5	ortholog	ortholog_one2one	11532	Adh5	ENSMUSG00000028138	Adh5	ortholog	ortholog_one2one	ENSMMUG00000003552	ADH5	ortholog_one2one	ENSMFAG00000044468	ADH5	ortholog_one2one	FALSE
protein-coding	alcohol dehydrogenase 4 (class II), pi polypeptide	127	ADH4	ENSG00000198099	ADH4	105856578	ADH4	ENSMICG00000006121	ADH4	ortholog	ortholog_one2one	26876	Adh4	ENSMUSG00000037797	Adh4	ortholog	ortholog_one2one	ENSMMUG00000011059	ADH4	ortholog_one2one	ENSMFAG00000003884	ADH4	ortholog_one2one	FALSE
protein-coding	methionyl aminopeptidase 1	23173	METAP1	ENSG00000164024	METAP1	105856580	METAP1	ENSMICG00000006107	METAP1	ortholog	ortholog_one2one	75624	Metap1	ENSMUSG00000005813	Metap1	ortholog	ortholog_one2one	ENSMMUG00000011062	METAP1	ortholog_one2one	ENSMFAG00000041798	METAP1	ortholog_one2one	FALSE
protein-coding	eukaryotic translation initiation factor 4E	1977	EIF4E	ENSG00000151247	EIF4E	105856581	EIF4E	ENSMICG00000001482		ortholog	ortholog_one2many	13684	Eif4e	ENSMUSG00000028156	Eif4e	ortholog	ortholog_one2many	ENSMMUG00000011066	EIF4E	ortholog_one2one	ENSMFAG00000041112	EIF4E	ortholog_one2one	FALSE
protein-coding	frataxin	2395	FXN	ENSG00000165060	FXN	105856583	FXN			ortholog	no_ortholog	14297	Fxn	ENSMUSG00000059363	Fxn	ortholog	no_ortholog	ENSMMUG00000000357	FXN	ortholog_one2one	ENSMFAG00000041923	FXN	ortholog_one2one	FALSE
protein-coding	cadherin 6	1004	CDH6	ENSG00000113361	CDH6	105856585	CDH6	ENSMICG00000002235	CDH6	ortholog	ortholog_one2one	12563	Cdh6	ENSMUSG00000039385	Cdh6	ortholog	ortholog_one2one	ENSMMUG00000000712	CDH6	ortholog_one2one	ENSMFAG00000001830	CDH6	ortholog_one2one	FALSE
protein-coding	chromosome 12 C5orf22 homolog	55322	C5orf22	ENSG00000082213	C5orf22	105856588	C12H5orf22	ENSMICG00000002254	C5orf22	ortholog	ortholog_one2one	77877	6030458C11Rik	ENSMUSG00000022195	6030458C11Rik	ortholog	ortholog_one2one	ENSMMUG00000012200	C6H5orf22	ortholog_one2one	ENSMFAG00000031021	C5orf22	ortholog_one2one	FALSE
protein-coding	PDZ domain containing 2	23037	PDZD2	ENSG00000133401	PDZD2	105856590	PDZD2	ENSMICG00000002258	PDZD2	ortholog	ortholog_one2one	68070	Pdzd2	ENSMUSG00000022197	Pdzd2	ortholog	ortholog_one2one	ENSMMUG00000013954	PDZD2	ortholog_one2one	ENSMFAG00000001834	PDZD2	ortholog_one2one	FALSE
protein-coding	golgi phosphoprotein 3	64083	GOLPH3	ENSG00000113384	GOLPH3	105856592	GOLPH3	ENSMICG00000002267	GOLPH3	ortholog	ortholog_one2one	66629	Golph3	ENSMUSG00000022200	Golph3	ortholog	ortholog_one2one	ENSMMUG00000013957	GOLPH3	ortholog_one2one	ENSMFAG00000045311	GOLPH3	ortholog_one2one	FALSE
protein-coding	myotubularin related protein 12	54545	MTMR12	ENSG00000150712	MTMR12	105856593	MTMR12	ENSMICG00000002269	MTMR12	ortholog	ortholog_one2one	268783	Mtmr12	ENSMUSG00000039458	Mtmr12	ortholog	ortholog_one2one	ENSMMUG00000006600	MTMR12	ortholog_one2one	ENSMFAG00000037827	MTMR12	ortholog_one2one	FALSE
protein-coding	zinc finger RNA binding protein	51663	ZFR	ENSG00000056097	ZFR	105856594	ZFR	ENSMICG00000001244	ZFR	ortholog	ortholog_one2one	22763	Zfr	ENSMUSG00000022201	Zfr	ortholog	ortholog_one2one	ENSMMUG00000001317	ZFR	ortholog_one2one	ENSMFAG00000042691	ZFR	ortholog_one2one	FALSE
protein-coding	SUB1 regulator of transcription	10923	SUB1	ENSG00000113387	SUB1	105856597	SUB1	ENSMICG00000014535	SUB1	ortholog	ortholog_one2one	20024	Sub1	ENSMUSG00000022205	Sub1	ortholog	ortholog_one2one	ENSMMUG00000050960	SUB1	ortholog_one2one	ENSMFAG00000062564	SUB1	ortholog_one2one	FALSE
protein-coding	natriuretic peptide receptor 3	4883	NPR3	ENSG00000113389	NPR3	105856599	NPR3	ENSMICG00000014544	NPR3	ortholog	ortholog_one2one	18162	Npr3	ENSMUSG00000022206	Npr3	ortholog	ortholog_one2one	ENSMMUG00000013366	NPR3	ortholog_one2one	ENSMFAG00000043552	NPR3	ortholog_one2one	FALSE
protein-coding	drosha ribonuclease III	29102	DROSHA	ENSG00000113360	DROSHA	105856608	DROSHA	ENSMICG00000002241	DROSHA	ortholog	ortholog_one2one	14000	Drosha	ENSMUSG00000022191	Drosha	ortholog	ortholog_one2one	ENSMMUG00000012193	DROSHA	ortholog_one2one	ENSMFAG00000003055	DROSHA	ortholog_one2one	FALSE
protein-coding	cadherin 18	1016	CDH18	ENSG00000145526	CDH18	105856615	CDH18	ENSMICG00000008090	CDH18	ortholog	ortholog_one2one	320865	Cdh18	ENSMUSG00000040420	Cdh18	ortholog	ortholog_one2one	ENSMMUG00000004389	CDH18	ortholog_one2one	ENSMFAG00000030294	CDH18	ortholog_one2one	FALSE
protein-coding	cadherin 12	1010	CDH12	ENSG00000154162	CDH12	105856621	CDH12	ENSMICG00000013261	CDH12	ortholog	ortholog_one2one	215654	Cdh12	ENSMUSG00000040452	Cdh12	ortholog	ortholog_one2one	ENSMMUG00000015092	CDH12	ortholog_one2one	ENSMFAG00000030271	CDH12	ortholog_one2one	FALSE
protein-coding	oxidative stress induced growth inhibitor 1	29948	OSGIN1	ENSG00000140961	OSGIN1	105856626	OSGIN1	ENSMICG00000037758	OSGIN1	ortholog	ortholog_one2one	71839	Osgin1	ENSMUSG00000074063	Osgin1	ortholog	ortholog_one2one	ENSMMUG00000009849	OSGIN1	ortholog_one2one	ENSMFAG00000000406	OSGIN1	ortholog_one2one	FALSE
protein-coding	N-terminal EF-hand calcium binding protein 2	54550	NECAB2	ENSG00000103154	NECAB2	105856628	NECAB2	ENSMICG00000012291	NECAB2	ortholog	ortholog_one2one	117148	Necab2	ENSMUSG00000031837	Necab2	ortholog	ortholog_one2one	ENSMMUG00000029071	NECAB2	ortholog_one2one	ENSMFAG00000041548	NECAB2	ortholog_one2one	FALSE
protein-coding	solute carrier family 38 member 8	146167	SLC38A8	ENSG00000166558	SLC38A8	105856629	SLC38A8	ENSMICG00000012295	SLC38A8	ortholog	ortholog_one2one	234788	Slc38a8	ENSMUSG00000034224	Slc38a8	ortholog	ortholog_one2one	ENSMMUG00000029070	SLC38A8	ortholog_one2one	ENSMFAG00000002345	SLC38A8	ortholog_one2one	FALSE
protein-coding	membrane bound transcription factor peptidase, site 1	8720	MBTPS1	ENSG00000140943	MBTPS1	105856630	MBTPS1	ENSMICG00000012306	MBTPS1	ortholog	ortholog_one2one	56453	Mbtps1	ENSMUSG00000031835	Mbtps1	ortholog	ortholog_one2one	ENSMMUG00000020053	MBTPS1	ortholog_one2one	ENSMFAG00000032326	MBTPS1	ortholog_one2one	FALSE
protein-coding	TATA-box binding protein associated factor, RNA polymerase I subunit C	9013	TAF1C	ENSG00000103168	TAF1C	105856631	TAF1C	ENSMICG00000012355	TAF1C	ortholog	ortholog_one2one	21341	Taf1c	ENSMUSG00000031832	Taf1c	ortholog	ortholog_one2one	ENSMMUG00000008569	TAF1C	ortholog_one2one	ENSMFAG00000003245	TAF1C	ortholog_one2one	FALSE
protein-coding	adenosine deaminase domain containing 2	161931	ADAD2	ENSG00000140955	ADAD2	105856632	ADAD2	ENSMICG00000012378	ADAD2	ortholog	ortholog_one2one	75773	Adad2	ENSMUSG00000024266	Adad2	ortholog	ortholog_one2one	ENSMMUG00000019188	ADAD2	ortholog_one2one	ENSMFAG00000044274	ADAD2	ortholog_one2one	FALSE
protein-coding	hydroxysteroid dehydrogenase like 1	83693	HSDL1	ENSG00000103160	HSDL1	105856634	HSDL1	ENSMICG00000012329	HSDL1	ortholog	ortholog_one2one	72552	Hsdl1	ENSMUSG00000034189	Hsdl1	ortholog	ortholog_one2one	ENSMMUG00000020055	HSDL1	ortholog_one2one	ENSMFAG00000041105	HSDL1	ortholog_one2one	FALSE
protein-coding	potassium voltage-gated channel modifier subfamily G member 4	93107	KCNG4	ENSG00000168418	KCNG4	105856635	KCNG4	ENSMICG00000027284	KCNG4	ortholog	ortholog_one2one	66733	Kcng4	ENSMUSG00000045246	Kcng4	ortholog	ortholog_one2one	ENSMMUG00000000540	KCNG4	ortholog_one2one	ENSMFAG00000044144	KCNG4	ortholog_one2one	FALSE
protein-coding	WAP four-disulfide core domain 1	58189	WFDC1	ENSG00000103175	WFDC1	105856636	WFDC1			ortholog	no_ortholog	67866	Wfdc1	ENSMUSG00000023336	Wfdc1	ortholog	no_ortholog	ENSMMUG00000004442	WFDC1	ortholog_one2one	ENSMFAG00000059724	WFDC1	ortholog_one2one	FALSE
protein-coding	coactosin like F-actin binding protein 1	23406	COTL1	ENSG00000103187	COTL1	105856640	COTL1	ENSMICG00000045006	COTL1	ortholog	ortholog_one2one	72042	Cotl1	ENSMUSG00000031827	Cotl1	ortholog	ortholog_one2one	ENSMMUG00000053589	COTL1	ortholog_one2one	ENSMFAG00000063714	COTL1	ortholog_one2one	FALSE
protein-coding	ATPase secretory pathway Ca2+ transporting 2	9914	ATP2C2	ENSG00000064270	ATP2C2	105856644	ATP2C2	ENSMICG00000004563	ATP2C2	ortholog	ortholog_one2one	69047	Atp2c2	ENSMUSG00000034112	Atp2c2	ortholog	ortholog_one2one	ENSMMUG00000013542	ATP2C2	ortholog_one2one	ENSMFAG00000041363	ATP2C2	ortholog_one2one	FALSE
protein-coding	zinc finger protein 169	169841	ZNF169	ENSG00000175787	ZNF169	105856649	ZNF169	ENSMICG00000003159	ZNF169	ortholog	ortholog_one2one	67911	Zfp169	ENSMUSG00000050954	Zfp169	ortholog	ortholog_one2one	ENSMMUG00000015805	ZNF169	ortholog_one2one	ENSMFAG00000000435	ZNF169	ortholog_one2one	FALSE
protein-coding	SUZ12 polycomb repressive complex 2 subunit	23512	SUZ12	ENSG00000178691	SUZ12	105856652	SUZ12	ENSMICG00000002637	SUZ12	ortholog	ortholog_one2one	52615	Suz12	ENSMUSG00000017548	Suz12	ortholog	ortholog_one2one	ENSMMUG00000001116	SUZ12	ortholog_one2one	ENSMFAG00000040091	SUZ12	ortholog_one2one	FALSE
protein-coding	protein tyrosine phosphatase domain containing 1	138639	PTPDC1	ENSG00000158079	PTPDC1	105856656	PTPDC1	ENSMICG00000006876	PTPDC1	ortholog	ortholog_one2one	218232	Ptpdc1	ENSMUSG00000038042	Ptpdc1	ortholog	ortholog_one2one	ENSMMUG00000002517	PTPDC1	ortholog_one2one	ENSMFAG00000001618	PTPDC1	ortholog_one2one	FALSE
protein-coding	PHD finger protein 2	5253	PHF2	ENSG00000197724	PHF2	105856657	PHF2	ENSMICG00000011463	PHF2	ortholog	ortholog_one2one	18676	Phf2	ENSMUSG00000038025	Phf2	ortholog	ortholog_one2one	ENSMMUG00000008281	PHF2	ortholog_one2one	ENSMFAG00000001396	PHF2	ortholog_one2one	FALSE
protein-coding	doublesex and mab-3 related transcription factor 3	58524	DMRT3	ENSG00000064218	DMRT3	105856658	DMRT3	ENSMICG00000044854	DMRT3	ortholog	ortholog_one2one	240590	Dmrt3	ENSMUSG00000042372	Dmrt3	ortholog	ortholog_one2one	ENSMMUG00000044083	DMRT3	ortholog_one2one	ENSMFAG00000045391	DMRT3	ortholog_one2one	FALSE
protein-coding	family with sequence similarity 120A	23196	FAM120A	ENSG00000048828	FAM120A	105856660	FAM120A	ENSMICG00000011445		ortholog	ortholog_one2many	218236	Fam120a	ENSMUSG00000038014	Fam120a	ortholog	ortholog_one2many	ENSMMUG00000009493	FAM120A	ortholog_one2one	ENSMFAG00000043116	FAM120A	ortholog_one2one	FALSE
protein-coding	spindlin 1	10927	SPIN1	ENSG00000106723	SPIN1	105856670	SPIN1	ENSMICG00000048058		ortholog	ortholog_one2many	20729	Spin1	ENSMUSG00000021395	Spin1	ortholog	ortholog_one2many	ENSMMUG00000016295	SPIN1	ortholog_one2one	ENSMFAG00000002525	SPIN1	ortholog_one2one	FALSE
protein-coding	nucleoredoxin like 2	158046	NXNL2	ENSG00000130045	NXNL2	105856673	NXNL2	ENSMICG00000045442	NXNL2	ortholog	ortholog_one2one	75124	Nxnl2	ENSMUSG00000021396	Nxnl2	ortholog	ortholog_one2one	ENSMMUG00000008414	NXNL2	ortholog_one2one	ENSMFAG00000045135	NXNL2	ortholog_one2one	FALSE
protein-coding	BARX homeobox 1	56033	BARX1	ENSG00000131668	BARX1	105856682	BARX1	ENSMICG00000045287	BARX1	ortholog	ortholog_one2one	12022	Barx1	ENSMUSG00000021381	Barx1	ortholog	ortholog_one2one	ENSMMUG00000008058	BARX1	ortholog_one2one	ENSMFAG00000050575	BARX1	ortholog_one2one	FALSE
protein-coding	ZFP62 zinc finger protein	643836	ZFP62	ENSG00000196670	ZFP62	105856690	ZFP62			ortholog	no_ortholog	22720	Zfp62	ENSMUSG00000046311	Zfp62	ortholog	no_ortholog	ENSMMUG00000042832	ZFP62	ortholog_one2one	ENSMFAG00000033634	ZFP62	ortholog_one2one	FALSE
protein-coding	tripartite motif containing 7	81786	TRIM7	ENSG00000146054	TRIM7	105856691	TRIM7	ENSMICG00000028707	TRIM7	ortholog	ortholog_one2one	94089	Trim7	ENSMUSG00000040350	Trim7	ortholog	ortholog_one2one	ENSMMUG00000003598	TRIM7	ortholog_one2one	ENSMFAG00000035461	TRIM7	ortholog_one2one	FALSE
protein-coding	tripartite motif containing 41	90933	TRIM41	ENSG00000146063	TRIM41	105856692	TRIM41	ENSMICG00000032858		ortholog	no_ortholog	211007	Trim41	ENSMUSG00000040365	Trim41	ortholog	no_ortholog	ENSMMUG00000003603	TRIM41	ortholog_one2one	ENSMFAG00000045108	TRIM41	ortholog_one2one	FALSE
protein-coding	zinc finger protein 354B	117608	ZNF354B	ENSG00000178338	ZNF354B	105856696	LOC105856696	ENSMICG00000035274	ZNF354B	no_ortholog	ortholog_one2one	27274	Zfp354b	ENSMUSG00000020335	Zfp354b	no_ortholog	ortholog_one2one	ENSMMUG00000008976	ZNF354B	ortholog_one2one	ENSMFAG00000029623	ZNF354B	ortholog_one2one	FALSE
protein-coding	butyrophilin like 9	153579	BTNL9	ENSG00000165810	BTNL9	105856698	BTNL9			ortholog	no_ortholog	237754	Btnl9	ENSMUSG00000040283	Btnl9	ortholog	no_ortholog			ortholog_one2many			ortholog_one2many	FALSE
protein-coding	solute carrier family 24 member 4	123041	SLC24A4	ENSG00000140090	SLC24A4	105856736	SLC24A4	ENSMICG00000001663	SLC24A4	ortholog	ortholog_one2one	238384	Slc24a4	ENSMUSG00000041771	Slc24a4	ortholog	ortholog_one2one	ENSMMUG00000013960	SLC24A4	ortholog_one2one	ENSMFAG00000037870	SLC24A4	ortholog_one2one	FALSE
protein-coding	legumain	5641	LGMN	ENSG00000100600	LGMN	105856740	LGMN	ENSMICG00000001672	LGMN	ortholog	ortholog_one2one	19141	Lgmn	ENSMUSG00000021190	Lgmn	ortholog	ortholog_one2one	ENSMMUG00000013966	LGMN	ortholog_one2one	ENSMFAG00000044255	LGMN	ortholog_one2one	FALSE
protein-coding	golgin A5	9950	GOLGA5	ENSG00000066455	GOLGA5	105856741	GOLGA5	ENSMICG00000001678	GOLGA5	ortholog	ortholog_one2one	27277	Golga5	ENSMUSG00000021192	Golga5	ortholog	ortholog_one2one	ENSMMUG00000015169	GOLGA5	ortholog_one2one	ENSMFAG00000001742	GOLGA5	ortholog_one2one	FALSE
protein-coding	inositol-tetrakisphosphate 1-kinase	3705	ITPK1	ENSG00000100605	ITPK1	105856742	ITPK1	ENSMICG00000001693	ITPK1	ortholog	ortholog_one2one	217837	Itpk1	ENSMUSG00000057963	Itpk1	ortholog	ortholog_one2one	ENSMMUG00000009974	ITPK1	ortholog_one2one	ENSMFAG00000040735	ITPK1	ortholog_one2one	FALSE
protein-coding	chromogranin A	1113	CHGA	ENSG00000100604	CHGA	105856744	CHGA	ENSMICG00000001686	CHGA	ortholog	ortholog_one2one	12652	Chga	ENSMUSG00000021194	Chga	ortholog	ortholog_one2one	ENSMMUG00000009971	CHGA	ortholog_one2one	ENSMFAG00000032473	CHGA	ortholog_one2one	FALSE
protein-coding	unc-79 homolog, NALCN channel complex subunit	57578	UNC79	ENSG00000133958	UNC79	105856748	UNC79	ENSMICG00000008305	UNC79	ortholog	ortholog_one2one	217843	Unc79	ENSMUSG00000021198	Unc79	ortholog	ortholog_one2one	ENSMMUG00000012388	UNC79	ortholog_one2one	ENSMFAG00000042508	UNC79	ortholog_one2one	FALSE
protein-coding	protein tyrosine phosphatase receptor type J	5795	PTPRJ	ENSG00000149177	PTPRJ	105856749	PTPRJ	ENSMICG00000005145	PTPRJ	ortholog	ortholog_one2one	19271	Ptprj	ENSMUSG00000025314	Ptprj	ortholog	ortholog_one2one	ENSMMUG00000005861	PTPRJ	ortholog_one2one	ENSMFAG00000003968	PTPRJ	ortholog_one2one	FALSE
protein-coding	BTB domain containing 7	55727	BTBD7	ENSG00000011114	BTBD7	105856750	BTBD7	ENSMICG00000000788	BTBD7	ortholog	ortholog_one2one	238386	Btbd7	ENSMUSG00000041702	Btbd7	ortholog	ortholog_one2one	ENSMMUG00000004027	BTBD7	ortholog_one2one	ENSMFAG00000040615	BTBD7	ortholog_one2one	FALSE
protein-coding	proline rich membrane anchor 1	145270	PRIMA1	ENSG00000175785	PRIMA1	105856751	PRIMA1	ENSMICG00000032855	PRIMA1	ortholog	ortholog_one2one	170952	Prima1	ENSMUSG00000041669	Prima1	ortholog	ortholog_one2one	ENSMMUG00000042148	PRIMA1	ortholog_one2one	ENSMFAG00000060238		ortholog_one2one	FALSE
protein-coding	ankyrin repeat and SOCS box containing 2	51676	ASB2	ENSG00000100628	ASB2	105856753	ASB2	ENSMICG00000008355	ASB2	ortholog	ortholog_one2one	65256	Asb2	ENSMUSG00000021200	Asb2	ortholog	ortholog_one2one	ENSMMUG00000012400	ASB2	ortholog_one2one	ENSMFAG00000042110	ASB2	ortholog_one2one	FALSE
protein-coding	DEAD-box helicase 24	57062	DDX24	ENSG00000089737	DDX24	105856761	DDX24	ENSMICG00000008376	DDX24	ortholog	ortholog_one2one	27225	Ddx24	ENSMUSG00000041645	Ddx24	ortholog	ortholog_one2one	ENSMMUG00000007763	DDX24	ortholog_one2one	ENSMFAG00000033695	DDX24	ortholog_one2one	FALSE
protein-coding	OTU deubiquitinase, ubiquitin aldehyde binding 2	78990	OTUB2	ENSG00000089723	OTUB2	105856763	OTUB2	ENSMICG00000008371	OTUB2	ortholog	ortholog_one2one	68149	Otub2	ENSMUSG00000021203	Otub2	ortholog	ortholog_one2one	ENSMMUG00000007762	OTUB2	ortholog_one2one	ENSMFAG00000044022	OTUB2	ortholog_one2one	FALSE
protein-coding	protein phosphatase 4 regulatory subunit 4	57718	PPP4R4	ENSG00000119698	PPP4R4	105856766	PPP4R4	ENSMICG00000009139	PPP4R4	ortholog	ortholog_one2one	74521	Ppp4r4	ENSMUSG00000021209	Ppp4r4	ortholog	ortholog_one2one	ENSMMUG00000021295	PPP4R4	ortholog_one2one	ENSMFAG00000031167	PPP4R4	ortholog_one2one	FALSE
protein-coding	COMM domain containing 8	54951	COMMD8	ENSG00000169019	COMMD8	105856767	COMMD8	ENSMICG00000007853		ortholog	ortholog_one2many	27784	Commd8	ENSMUSG00000029213	Commd8	ortholog	ortholog_one2many	ENSMMUG00000021777	COMMD8	ortholog_one2one	ENSMFAG00000041161	COMMD8	ortholog_one2one	FALSE
protein-coding	corticosteroid-binding globulin	866	SERPINA6	ENSG00000170099	SERPINA6	105856768	LOC105856768	ENSMICG00000016404	SERPINA6	no_ortholog	ortholog_one2one	12401	Serpina6	ENSMUSG00000060807	Serpina6	no_ortholog	ortholog_one2one	ENSMMUG00000007308	SERPINA6	ortholog_one2one	ENSMFAG00000039765	SERPINA6	ortholog_one2one	FALSE
protein-coding	serpin family A member 9	327657	SERPINA9	ENSG00000170054	SERPINA9	105856771	SERPINA9	ENSMICG00000016432	SERPINA9	ortholog	ortholog_one2one	71907	Serpina9	ENSMUSG00000058260	Serpina9	ortholog	ortholog_one2one	ENSMMUG00000012356	SERPINA9	ortholog_one2one	ENSMFAG00000039680	SERPINA9	ortholog_one2one	FALSE
protein-coding	serpin family A member 11	256394	SERPINA11	ENSG00000186910	SERPINA11	105856773	SERPINA11	ENSMICG00000038551	SERPINA11	ortholog	ortholog_one2one	380780	Serpina11	ENSMUSG00000063232	Serpina11	no_ortholog	ortholog_one2one	ENSMMUG00000052453	SERPINA11	ortholog_one2one	ENSMFAG00000045424	SERPINA11	ortholog_one2one	FALSE
protein-coding	serpin family A member 12	145264	SERPINA12	ENSG00000165953	SERPINA12	105856774	SERPINA12	ENSMICG00000047762	SERPINA12	ortholog	ortholog_one2one	68054	Serpina12	ENSMUSG00000041567	Serpina12	no_ortholog	ortholog_one2one	ENSMMUG00000020586	SERPINA12	ortholog_one2one	ENSMFAG00000061257	SERPINA12	ortholog_one2one	FALSE
protein-coding	serpin family A member 5	5104	SERPINA5	ENSG00000188488	SERPINA5	105856776	SERPINA5	ENSMICG00000016458	SERPINA5	ortholog	ortholog_one2one	268591	Serpina5	ENSMUSG00000041550	Serpina5	no_ortholog	ortholog_one2one	ENSMMUG00000011217	SERPINA5	ortholog_one2one	ENSMFAG00000038025	SERPINA5	ortholog_one2one	FALSE
protein-coding	RAB2A, member RAS oncogene family	5862	RAB2A	ENSG00000104388	RAB2A	105856782	RAB2A	ENSMICG00000034540	RAB2A	ortholog	ortholog_one2one	59021	Rab2a	ENSMUSG00000047187	Rab2a	ortholog	ortholog_one2one	ENSMMUG00000017038	RAB2A	ortholog_one2one	ENSMFAG00000037805	RAB2A	ortholog_one2one	FALSE
protein-coding	chromodomain helicase DNA binding protein 7	55636	CHD7	ENSG00000171316	CHD7	105856784	CHD7	ENSMICG00000002430	CHD7	ortholog	ortholog_one2one	320790	Chd7	ENSMUSG00000041235	Chd7	ortholog	ortholog_one2one	ENSMMUG00000011584	CHD7	ortholog_one2one	ENSMFAG00000041825	CHD7	ortholog_one2one	FALSE
protein-coding	clavesin 1	157807	CLVS1	ENSG00000177182	CLVS1	105856787	CLVS1			ortholog	no_ortholog	74438	Clvs1	ENSMUSG00000041216	Clvs1	ortholog	no_ortholog	ENSMMUG00000008774	CLVS1	ortholog_one2one	ENSMFAG00000035625	CLVS1	ortholog_one2one	FALSE
protein-coding	POU class 3 homeobox 4	5456	POU3F4	ENSG00000196767	POU3F4	105856791	POU3F4	ENSMICG00000017301	POU3F4	ortholog	ortholog_one2one	18994	Pou3f4	ENSMUSG00000056854	Pou3f4	ortholog	ortholog_one2one	ENSMMUG00000003112	POU3F4	ortholog_one2one	ENSMFAG00000027128	POU3F4	ortholog_one2one	FALSE
protein-coding	ribosomal protein S6 kinase A6	27330	RPS6KA6	ENSG00000072133	RPS6KA6	105856794	RPS6KA6	ENSMICG00000006433	RPS6KA6	ortholog	ortholog_one2one	67071	Rps6ka6	ENSMUSG00000025665	Rps6ka6	ortholog	ortholog_one2one	ENSMMUG00000020532	RPS6KA6	ortholog_one2one	ENSMFAG00000045848	RPS6KA6	ortholog_one2one	FALSE
protein-coding	transmembrane protein 126B	55863	TMEM126B	ENSG00000171204	TMEM126B	105856799	TMEM126B	ENSMICG00000029604	TMEM126B	ortholog	ortholog_one2one	68472	Tmem126b	ENSMUSG00000030614	Tmem126b	ortholog	ortholog_one2one	ENSMMUG00000016540	TMEM126B	ortholog_one2one			ortholog_one2many	FALSE
protein-coding	UTP6 small subunit processome component	55813	UTP6	ENSG00000108651	UTP6	105856800	UTP6	ENSMICG00000002632	UTP6	ortholog	ortholog_one2one	216987	Utp6	ENSMUSG00000035575	Utp6	ortholog	ortholog_one2one	ENSMMUG00000020403	UTP6	ortholog_one2one	ENSMFAG00000038842	UTP6	ortholog_one2one	FALSE
protein-coding	CREB/ATF bZIP transcription factor	58487	CREBZF	ENSG00000137504	CREBZF	105856801	CREBZF	ENSMICG00000033683	CREBZF	ortholog	ortholog_one2one	233490	Crebzf	ENSMUSG00000051451	Crebzf	ortholog	ortholog_one2one	ENSMMUG00000016543	CREBZF	ortholog_one2one			no_ortholog	FALSE
protein-coding	transmembrane protein 126A	84233	TMEM126A	ENSG00000171202	TMEM126A	105856803	TMEM126A	ENSMICG00000005510	TMEM126A	ortholog	ortholog_one2one	66271	Tmem126a	ENSMUSG00000030615	Tmem126a	ortholog	ortholog_one2one	ENSMMUG00000057373	TMEM126A	ortholog_one2one	ENSMFAG00000000919	TMEM126A	ortholog_one2one	FALSE
protein-coding	coiled-coil domain containing 89	220388	CCDC89	ENSG00000179071	CCDC89	105856804	CCDC89			ortholog	no_ortholog	70054	Ccdc89	ENSMUSG00000044362	Ccdc89	ortholog	no_ortholog	ENSMMUG00000063415	CCDC89	ortholog_one2one	ENSMFAG00000015719	CCDC89	ortholog_one2one	FALSE
protein-coding	synaptotagmin like 2	54843	SYTL2	ENSG00000137501	SYTL2	105856805	SYTL2	ENSMICG00000005519		ortholog	ortholog_one2one	83671	Sytl2	ENSMUSG00000030616	Sytl2	ortholog	ortholog_one2one	ENSMMUG00000012449	SYTL2	ortholog_one2one	ENSMFAG00000032887	SYTL2	ortholog_one2one	FALSE
protein-coding	coiled-coil domain containing 83	220047	CCDC83	ENSG00000150676	CCDC83	105856807	CCDC83	ENSMICG00000017254	CCDC83	ortholog	ortholog_one2one	75338	Ccdc83	ENSMUSG00000030617	Ccdc83	ortholog	ortholog_one2one	ENSMMUG00000019617	CCDC83	ortholog_one2one	ENSMFAG00000002840	CCDC83	ortholog_one2one	FALSE
protein-coding	phosphatidylinositol binding clathrin assembly protein	8301	PICALM	ENSG00000073921	PICALM	105856808	PICALM	ENSMICG00000017261	PICALM	ortholog	ortholog_one2one	233489	Picalm	ENSMUSG00000039361	Picalm	ortholog	ortholog_one2one	ENSMMUG00000019618	PICALM	ortholog_one2one	ENSMFAG00000002978	PICALM	ortholog_one2one	FALSE
protein-coding	embryonic ectoderm development	8726	EED	ENSG00000074266	EED	105856812	EED	ENSMICG00000010728		ortholog	ortholog_one2many	13626	Eed	ENSMUSG00000030619	Eed	ortholog	ortholog_one2many	ENSMMUG00000019621	EED	ortholog_one2one	ENSMFAG00000045418	EED	ortholog_one2one	FALSE
protein-coding	coiled-coil domain containing 81	60494	CCDC81	ENSG00000149201	CCDC81	105856814	CCDC81	ENSMICG00000000948	CCDC81	ortholog	ortholog_one2one	70884	Ccdc81	ENSMUSG00000039391	Ccdc81	ortholog	ortholog_one2one	ENSMMUG00000013045	CCDC81	ortholog_one2one	ENSMFAG00000003801	CCDC81	ortholog_one2one	FALSE
protein-coding	malic enzyme 3	10873	ME3	ENSG00000151376	ME3	105856818	ME3	ENSMICG00000000951	ME3	ortholog	ortholog_one2one	109264	Me3	ENSMUSG00000030621	Me3	ortholog	ortholog_one2one	ENSMMUG00000013055	ME3	ortholog_one2one	ENSMFAG00000037695	ME3	ortholog_one2one	FALSE
protein-coding	recombination activating 2	5897	RAG2	ENSG00000175097	RAG2	105856825	RAG2			ortholog	no_ortholog	19374	Rag2	ENSMUSG00000032864	Rag2	ortholog	no_ortholog	ENSMMUG00000018268	RAG2	ortholog_one2one	ENSMFAG00000029426	RAG2	ortholog_one2one	FALSE
protein-coding	recombination activating 1	5896	RAG1	ENSG00000166349	RAG1	105856827	RAG1			ortholog	no_ortholog	19373	Rag1	ENSMUSG00000061311	Rag1	ortholog	no_ortholog	ENSMMUG00000049488	RAG1	ortholog_one2one	ENSMFAG00000011988	RAG1	ortholog_one2one	FALSE
protein-coding	TNF receptor associated factor 6	7189	TRAF6	ENSG00000175104	TRAF6	105856828	TRAF6	ENSMICG00000008604	TRAF6	ortholog	ortholog_one2one	22034	Traf6	ENSMUSG00000027164	Traf6	ortholog	ortholog_one2one	ENSMMUG00000018266	TRAF6	ortholog_one2one	ENSMFAG00000040017	TRAF6	ortholog_one2one	FALSE
protein-coding	proline rich 5 like	79899	PRR5L	ENSG00000135362	PRR5L	105856829	PRR5L	ENSMICG00000047184	PRR5L	ortholog	ortholog_one2one	72446	Prr5l	ENSMUSG00000032841	Prr5l	ortholog	ortholog_one2one	ENSMMUG00000018265	PRR5L	ortholog_one2one	ENSMFAG00000059336	PRR5L	ortholog_one2one	FALSE
protein-coding	COMM domain containing 9	29099	COMMD9	ENSG00000110442	COMMD9	105856831	COMMD9	ENSMICG00000008594	COMMD9	ortholog	ortholog_one2one	76501	Commd9	ENSMUSG00000027163	Commd9	ortholog	ortholog_one2one	ENSMMUG00000007095	COMMD9	ortholog_one2one	ENSMFAG00000060407	COMMD9	ortholog_one2one	FALSE
protein-coding	low density lipoprotein receptor class A domain containing 3	143458	LDLRAD3	ENSG00000179241	LDLRAD3	105856832	LDLRAD3	ENSMICG00000008590	LDLRAD3	ortholog	ortholog_one2one	241576	Ldlrad3	ENSMUSG00000048058	Ldlrad3	ortholog	ortholog_one2one	ENSMMUG00000007093	LDLRAD3	ortholog_one2one	ENSMFAG00000043269	LDLRAD3	ortholog_one2one	FALSE
protein-coding	tripartite motif containing 44	54765	TRIM44	ENSG00000166326	TRIM44	105856836	TRIM44	ENSMICG00000008587	TRIM44	ortholog	ortholog_one2one	80985	Trim44	ENSMUSG00000027189	Trim44	ortholog	ortholog_one2one	ENSMMUG00000004332	TRIM44	ortholog_one2one	ENSMFAG00000045833	TRIM44	ortholog_one2one	FALSE
protein-coding	guanine monophosphate synthase	8833	GMPS	ENSG00000163655	GMPS	105856841	GMPS	ENSMICG00000049568		ortholog	ortholog_one2many	229363	Gmps	ENSMUSG00000027823	Gmps	ortholog	ortholog_one2many	ENSMMUG00000007324	GMPS	ortholog_one2one	ENSMFAG00000039350	GMPS	ortholog_one2one	FALSE
protein-coding	four-jointed box kinase 1	24147	FJX1	ENSG00000179431	FJX1	105856842	FJX1	ENSMICG00000033879	FJX1	ortholog	ortholog_one2one	14221	Fjx1	ENSMUSG00000075012	Fjx1	ortholog	ortholog_one2one	ENSMMUG00000004331	FJX1	ortholog_one2one			no_ortholog	FALSE
protein-coding	peptidase domain containing associated with muscle regeneration 1	25891	PAMR1	ENSG00000149090	PAMR1	105856843	PAMR1	ENSMICG00000003733	PAMR1	ortholog	ortholog_one2one	210622	Pamr1	ENSMUSG00000027188	Pamr1	ortholog	ortholog_one2one	ENSMMUG00000004330	PAMR1	ortholog_one2one	ENSMFAG00000042856	PAMR1	ortholog_one2one	FALSE
protein-coding	ectodysplasin A2 receptor	60401	EDA2R	ENSG00000131080	EDA2R	105856847	EDA2R	ENSMICG00000032599	EDA2R	ortholog	ortholog_one2one	245527	Eda2r	ENSMUSG00000034457	Eda2r	ortholog	ortholog_one2one	ENSMMUG00000015031	EDA2R	ortholog_one2one	ENSMFAG00000000072	EDA2R	ortholog_one2one	FALSE
protein-coding	hephaestin	9843	HEPH	ENSG00000089472	HEPH	105856849	HEPH	ENSMICG00000010448	HEPH	ortholog	ortholog_one2one	15203	Heph	ENSMUSG00000031209	Heph	ortholog	ortholog_one2one	ENSMMUG00000002805	HEPH	ortholog_one2one	ENSMFAG00000039996	HEPH	ortholog_one2one	FALSE
protein-coding	V-set and immunoglobulin domain containing 4	11326	VSIG4	ENSG00000155659	VSIG4	105856851	VSIG4	ENSMICG00000008706	VSIG4	ortholog	ortholog_one2one	278180	Vsig4	ENSMUSG00000044206	Vsig4	ortholog	ortholog_one2one	ENSMMUG00000002750	VSIG4	ortholog_one2one	ENSMFAG00000001866	VSIG4	ortholog_one2one	FALSE
protein-coding	moesin	4478	MSN	ENSG00000147065	MSN	105856853	MSN	ENSMICG00000042978	MSN	ortholog	ortholog_one2one	17698	Msn	ENSMUSG00000031207	Msn	ortholog	ortholog_one2one	ENSMMUG00000015653	MSN	ortholog_one2one	ENSMFAG00000003717	MSN	ortholog_one2one	FALSE
protein-coding	LAS1 like ribosome biogenesis factor	81887	LAS1L	ENSG00000001497	LAS1L	105856854	LAS1L	ENSMICG00000010703	LAS1L	ortholog	ortholog_one2one	76130	Las1l	ENSMUSG00000057421	Las1l	ortholog	ortholog_one2one	ENSMMUG00000003922	LAS1L	ortholog_one2one	ENSMFAG00000039204	LAS1L	ortholog_one2one	FALSE
protein-coding	zinc finger CCCH-type containing 12B	340554	ZC3H12B	ENSG00000102053	ZC3H12B	105856856	ZC3H12B	ENSMICG00000010697	ZC3H12B	ortholog	ortholog_one2one	547176	Zc3h12b	ENSMUSG00000035045	Zc3h12b	ortholog	ortholog_one2one	ENSMMUG00000012261	ZC3H12B	ortholog_one2one	ENSMFAG00000042237	ZC3H12B	ortholog_one2one	FALSE
protein-coding	PR/SET domain 13	59336	PRDM13	ENSG00000112238	PRDM13	105856866	PRDM13	ENSMICG00000032322	PRDM13	ortholog	ortholog_one2one	230025	Prdm13	ENSMUSG00000040478	Prdm13	ortholog	ortholog_one2one	ENSMMUG00000048121	PRDM13	ortholog_one2one	ENSMFAG00000064719	PRDM13	ortholog_one2one	FALSE
protein-coding	glutamate ionotropic receptor kainate type subunit 2	2898	GRIK2	ENSG00000164418	GRIK2	105856867	GRIK2			ortholog	no_ortholog	14806	Grik2	ENSMUSG00000056073	Grik2	ortholog	no_ortholog	ENSMMUG00000009856	GRIK2	ortholog_one2one	ENSMFAG00000040349	GRIK2	ortholog_one2one	FALSE
protein-coding	activating signal cointegrator 1 complex subunit 3	10973	ASCC3	ENSG00000112249	ASCC3	105856868	ASCC3	ENSMICG00000008861	ASCC3	ortholog	ortholog_one2one	77987	Ascc3	ENSMUSG00000038774	Ascc3	ortholog	ortholog_one2one	ENSMMUG00000022287	ASCC3	ortholog_one2one	ENSMFAG00000002081	ASCC3	ortholog_one2one	FALSE
protein-coding	SIM bHLH transcription factor 1	6492	SIM1	ENSG00000112246	SIM1	105856870	SIM1	ENSMICG00000008851	SIM1	ortholog	ortholog_one2one	20464	Sim1	ENSMUSG00000019913	Sim1	ortholog	ortholog_one2one	ENSMMUG00000022285	SIM1	ortholog_one2one	ENSMFAG00000002878	SIM1	ortholog_one2one	FALSE
protein-coding	cyclin C	892	CCNC	ENSG00000112237	CCNC	105856871	CCNC	ENSMICG00000001092	CCNC	ortholog	ortholog_one2one	51813	Ccnc	ENSMUSG00000028252	Ccnc	ortholog	ortholog_one2one	ENSMMUG00000004061	CCNC	ortholog_one2one	ENSMFAG00000030903	CCNC	ortholog_one2one	FALSE
protein-coding	ubiquitin specific peptidase 45	85015	USP45	ENSG00000123552	USP45	105856872	USP45	ENSMICG00000013266	USP45	ortholog	ortholog_one2one	77593	Usp45	ENSMUSG00000040455	Usp45	ortholog	ortholog_one2one	ENSMMUG00000005929	USP45	ortholog_one2one	ENSMFAG00000038745	USP45	ortholog_one2one	FALSE
protein-coding	thyrotropin releasing hormone degrading enzyme	29953	TRHDE	ENSG00000072657	TRHDE	105856883	TRHDE	ENSMICG00000014223	TRHDE	ortholog	ortholog_one2one	237553	Trhde	ENSMUSG00000050663	Trhde	ortholog	ortholog_one2one	ENSMMUG00000014775	TRHDE	ortholog_one2one	ENSMFAG00000044278	TRHDE	ortholog_one2one	FALSE
protein-coding	tryptophan hydroxylase 2	121278	TPH2	ENSG00000139287	TPH2	105856884	TPH2	ENSMICG00000014200	TPH2	ortholog	ortholog_one2one	216343	Tph2	ENSMUSG00000006764	Tph2	ortholog	ortholog_one2one	ENSMMUG00000007730	TPH2	ortholog_one2one	ENSMFAG00000035804	TPH2	ortholog_one2one	FALSE
protein-coding	TBC1 domain family member 15	64786	TBC1D15	ENSG00000121749	TBC1D15	105856885	TBC1D15	ENSMICG00000009172	TBC1D15	ortholog	ortholog_one2one	66687	Tbc1d15	ENSMUSG00000020130	Tbc1d15	ortholog	ortholog_one2one	ENSMMUG00000007727	TBC1D15	ortholog_one2one	ENSMFAG00000000077	TBC1D15	ortholog_one2one	FALSE
protein-coding	RAB21, member RAS oncogene family	23011	RAB21	ENSG00000080371	RAB21	105856886	RAB21	ENSMICG00000028003		ortholog	ortholog_one2many	216344	Rab21	ENSMUSG00000020132	Rab21	ortholog	ortholog_one2many	ENSMMUG00000040380	RAB21	ortholog_one2one	ENSMFAG00000044317	RAB21	ortholog_one2one	FALSE
protein-coding	zinc finger C3H1-type containing	196441	ZFC3H1	ENSG00000133858	ZFC3H1	105856888	ZFC3H1	ENSMICG00000009137	ZFC3H1	ortholog	ortholog_one2one	216345	Zfc3h1	ENSMUSG00000034163	Zfc3h1	ortholog	ortholog_one2one	ENSMMUG00000020943	ZFC3H1	ortholog_one2one	ENSMFAG00000039403	ZFC3H1	ortholog_one2one	FALSE
protein-coding	transmembrane protein 19	55266	TMEM19	ENSG00000139291	TMEM19	105856889	TMEM19	ENSMICG00000047949	TMEM19	ortholog	ortholog_one2one	67226	Tmem19	ENSMUSG00000069520	Tmem19	ortholog	ortholog_one2one	ENSMMUG00000020948	TMEM19	ortholog_one2one	ENSMFAG00000033955	TMEM19	ortholog_one2one	FALSE
protein-coding	THAP domain containing 2	83591	THAP2	ENSG00000173451	THAP2	105856890	THAP2			ortholog	no_ortholog	66816	Thap2	ENSMUSG00000020137	Thap2	ortholog	no_ortholog	ENSMMUG00000058689	THAP2	ortholog_one2one	ENSMFAG00000056975	THAP2	ortholog_one2one	FALSE
protein-coding	leucine rich repeat containing G protein-coupled receptor 5	8549	LGR5	ENSG00000139292	LGR5	105856891	LGR5	ENSMICG00000009125	LGR5	ortholog	ortholog_one2one	14160	Lgr5	ENSMUSG00000020140	Lgr5	ortholog	ortholog_one2one	ENSMMUG00000020942	LGR5	ortholog_one2one	ENSMFAG00000037729	LGR5	ortholog_one2one	FALSE
protein-coding	NADH:ubiquinone oxidoreductase core subunit S1	4719	NDUFS1	ENSG00000023228	NDUFS1	105856893	NDUFS1	ENSMICG00000010601	NDUFS1	ortholog	ortholog_one2one	227197	Ndufs1	ENSMUSG00000025968	Ndufs1	ortholog	ortholog_one2one	ENSMMUG00000016788	NDUFS1	ortholog_one2one	ENSMFAG00000039201	NDUFS1	ortholog_one2one	FALSE
protein-coding	neurobeachin like 1	65065	NBEAL1	ENSG00000144426	NBEAL1	105856894	NBEAL1	ENSMICG00000003736	NBEAL1	ortholog	ortholog_one2one	269198	Nbeal1	ENSMUSG00000073664	Nbeal1	ortholog	ortholog_one2one	ENSMMUG00000006420	NBEAL1	ortholog_one2one	ENSMFAG00000032529	NBEAL1	ortholog_one2one	FALSE
protein-coding	FAST kinase domain-containing protein 2, mitochondrial	22868	FASTKD2	ENSG00000118246	FASTKD2	105856906	LOC105856906	ENSMICG00000026515	FASTKD2	no_ortholog	ortholog_one2one	75619	Fastkd2	ENSMUSG00000025962	Fastkd2	no_ortholog	ortholog_one2one	ENSMMUG00000017735	FASTKD2	ortholog_one2one	ENSMFAG00000033471	FASTKD2	ortholog_one2one	FALSE
protein-coding	malate dehydrogenase 1B	130752	MDH1B	ENSG00000138400	MDH1B	105856907	MDH1B	ENSMICG00000009487	MDH1B	ortholog	ortholog_one2one	76668	Mdh1b	ENSMUSG00000025963	Mdh1b	ortholog	ortholog_one2one	ENSMMUG00000017734	MDH1B	ortholog_one2one	ENSMFAG00000035811	MDH1B	ortholog_one2one	FALSE
protein-coding	dystrotelin	391475	DYTN	ENSG00000232125	DYTN	105856908	DYTN	ENSMICG00000027944	DYTN	ortholog	ortholog_one2one	241073	Dytn	ENSMUSG00000069085	Dytn	ortholog	ortholog_one2one	ENSMMUG00000048288	DYTN	ortholog_one2one	ENSMFAG00000044098	DYTN	ortholog_one2one	FALSE
protein-coding	ADAM metallopeptidase domain 23	8745	ADAM23	ENSG00000114948	ADAM23	105856909	ADAM23	ENSMICG00000009477	ADAM23	ortholog	ortholog_one2one	23792	Adam23	ENSMUSG00000025964	Adam23	ortholog	ortholog_one2one	ENSMMUG00000011641	ADAM23	ortholog_one2one	ENSMFAG00000030094	ADAM23	ortholog_one2one	FALSE
protein-coding	zinc finger DBF-type containing 2	57683	ZDBF2	ENSG00000204186	ZDBF2	105856910	ZDBF2			ortholog	no_ortholog	73884	Zdbf2	ENSMUSG00000027520	Zdbf2	ortholog	no_ortholog	ENSMMUG00000031276	ZDBF2	ortholog_one2one	ENSMFAG00000044616	ZDBF2	ortholog_one2one	FALSE
protein-coding	G protein-coupled receptor 1	2825	GPR1	ENSG00000183671	GPR1	105856912	GPR1			ortholog	no_ortholog	241070	Gpr1	ENSMUSG00000046856	Gpr1	ortholog	no_ortholog	ENSMMUG00000008334	CMKLR2	ortholog_one2one	ENSMFAG00000013528	CMKLR2	ortholog_one2one	FALSE
protein-coding	eukaryotic translation elongation factor 1 beta 2	1933	EEF1B2	ENSG00000114942	EEF1B2	105856915	EEF1B2	ENSMICG00000047922	EEF1B2	ortholog	ortholog_one2one	55949	Eef1b2	ENSMUSG00000025967	Eef1b2	ortholog	ortholog_one2one	ENSMMUG00000001054	EEF1B2	ortholog_one2one			ortholog_one2many	FALSE
protein-coding	INO80 complex subunit D	54891	INO80D	ENSG00000114933	INO80D	105856917	INO80D	ENSMICG00000010590	INO80D	ortholog	ortholog_one2one	227195	Ino80d	ENSMUSG00000040865	Ino80d	ortholog	ortholog_one2one	ENSMMUG00000001053	INO80D	ortholog_one2one	ENSMFAG00000001629	INO80D	ortholog_one2one	FALSE
protein-coding	neuropilin 2	8828	NRP2	ENSG00000118257	NRP2	105856920	NRP2	ENSMICG00000009376	NRP2	ortholog	ortholog_one2one	18187	Nrp2	ENSMUSG00000025969	Nrp2	ortholog	ortholog_one2one	ENSMMUG00000020052	NRP2	ortholog_one2one	ENSMFAG00000038385	NRP2	ortholog_one2one	FALSE
protein-coding	par-3 family cell polarity regulator beta	117583	PARD3B	ENSG00000116117	PARD3B	105856922	PARD3B			ortholog	no_ortholog	72823	Pard3b	ENSMUSG00000052062	Pard3b	ortholog	no_ortholog	ENSMMUG00000014814	PARD3B	ortholog_one2one	ENSMFAG00000043904	PARD3B	ortholog_one2one	FALSE
protein-coding	inducible T cell costimulator	29851	ICOS	ENSG00000163600	ICOS	105856923	ICOS	ENSMICG00000037046	ICOS	ortholog	ortholog_one2one	54167	Icos	ENSMUSG00000026009	Icos	ortholog	ortholog_one2one	ENSMMUG00000002648	ICOS	ortholog_one2one	ENSMFAG00000053159	ICOS	ortholog_one2one	FALSE
protein-coding	cytotoxic T-lymphocyte associated protein 4	1493	CTLA4	ENSG00000163599	CTLA4	105856924	CTLA4	ENSMICG00000032206	CTLA4	ortholog	ortholog_one2one	12477	Ctla4	ENSMUSG00000026011	Ctla4	ortholog	ortholog_one2one	ENSMMUG00000015903	CTLA4	ortholog_one2one	ENSMFAG00000004047	CTLA4	ortholog_one2one	FALSE
protein-coding	CD28 molecule	940	CD28	ENSG00000178562	CD28	105856925	CD28	ENSMICG00000044645	CD28	ortholog	ortholog_one2one	12487	Cd28	ENSMUSG00000026012	Cd28	ortholog	ortholog_one2one	ENSMMUG00000057214	CD28	ortholog_one2one	ENSMFAG00000003864	CD28	ortholog_one2one	FALSE
protein-coding	Ras association (RalGDS/AF-6) and pleckstrin homology domains 1	65059	RAPH1	ENSG00000173166	RAPH1	105856927	RAPH1	ENSMICG00000001085	RAPH1	ortholog	ortholog_one2one	77300	Raph1	ENSMUSG00000026014	Raph1	ortholog	ortholog_one2one	ENSMMUG00000000314	RAPH1	ortholog_one2one	ENSMFAG00000003148		ortholog_one2one	FALSE
protein-coding	abl interactor 2	10152	ABI2	ENSG00000138443	ABI2	105856928	ABI2	ENSMICG00000048062	ABI2	ortholog	ortholog_one2one	329165	Abi2	ENSMUSG00000026782	Abi2	ortholog	ortholog_one2one	ENSMMUG00000000312	ABI2	ortholog_one2one	ENSMFAG00000031286	ABI2	ortholog_one2one	FALSE
protein-coding	C1GALT1 specific chaperone 1	29071	C1GALT1C1	ENSG00000171155	C1GALT1C1	105856929	C1GALT1C1	ENSMICG00000044155	C1GALT1C1	ortholog	ortholog_one2one	59048	C1galt1c1	ENSMUSG00000048970	C1galt1c1	ortholog	ortholog_one2one	ENSMMUG00000023574	C1GALT1C1	ortholog_one2one	ENSMFAG00000002256	C1GALT1C1	ortholog_one2one	FALSE
protein-coding	cytochrome P450 family 20 subfamily A member 1	57404	CYP20A1	ENSG00000119004	CYP20A1	105856931	CYP20A1	ENSMICG00000010806	CYP20A1	ortholog	ortholog_one2one	77951	Cyp20a1	ENSMUSG00000049439	Cyp20a1	ortholog	ortholog_one2one	ENSMMUG00000005971	CYP20A1	ortholog_one2one	ENSMFAG00000036924	CYP20A1	ortholog_one2one	FALSE
protein-coding	cullin 4B	8450	CUL4B	ENSG00000158290	CUL4B	105856932	CUL4B	ENSMICG00000014517	CUL4B	ortholog	ortholog_one2one	72584	Cul4b	ENSMUSG00000031095	Cul4b	ortholog	ortholog_one2one	ENSMMUG00000009037	CUL4B	ortholog_one2one	ENSMFAG00000042209	CUL4B	ortholog_one2one	FALSE
protein-coding	calcium responsive transcription factor	79800	CARF	ENSG00000138380	CARF	105856933	CARF	ENSMICG00000011943	CARF	ortholog	ortholog_one2one	241066	Carf	ENSMUSG00000026017	Carf	ortholog	ortholog_one2one	ENSMMUG00000006418	CARF	ortholog_one2one	ENSMFAG00000042636	CARF	ortholog_one2one	FALSE
protein-coding	islet cell autoantigen 1 like	130026	ICA1L	ENSG00000163596	ICA1L	105856934	ICA1L	ENSMICG00000002701	ICA1L	ortholog	ortholog_one2one	70375	Ica1l	ENSMUSG00000026018	Ica1l	ortholog	ortholog_one2one	ENSMMUG00000017364	ICA1L	ortholog_one2one	ENSMFAG00000046002	ICA1L	ortholog_one2one	FALSE
protein-coding	WD repeat domain 12	55759	WDR12	ENSG00000138442	WDR12	105856935	WDR12	ENSMICG00000044580		ortholog	ortholog_one2many	57750	Wdr12	ENSMUSG00000026019	Wdr12	ortholog	ortholog_one2many	ENSMMUG00000043068	WDR12	ortholog_one2one	ENSMFAG00000044326	WDR12	ortholog_one2one	FALSE
protein-coding	family with sequence similarity 117 member B	150864	FAM117B	ENSG00000138439	FAM117B	105856939	FAM117B	ENSMICG00000042296	FAM117B	ortholog	ortholog_one2one	72750	Fam117b	ENSMUSG00000041040	Fam117b	ortholog	ortholog_one2one	ENSMMUG00000021152	FAM117B	ortholog_one2one	ENSMFAG00000045349	FAM117B	ortholog_one2one	FALSE
protein-coding	bone morphogenetic protein receptor type 2	659	BMPR2	ENSG00000204217	BMPR2	105856941	BMPR2	ENSMICG00000004432	BMPR2	ortholog	ortholog_one2one	12168	Bmpr2	ENSMUSG00000067336	Bmpr2	ortholog	ortholog_one2one	ENSMMUG00000009009	BMPR2	ortholog_one2one	ENSMFAG00000032075	BMPR2	ortholog_one2one	FALSE
protein-coding	frizzled class receptor 7	8324	FZD7	ENSG00000155760	FZD7	105856944	FZD7	ENSMICG00000037803	FZD7	ortholog	ortholog_one2one	14369	Fzd7	ENSMUSG00000041075	Fzd7	ortholog	ortholog_one2one	ENSMMUG00000045285	FZD7	ortholog_one2one			no_ortholog	FALSE
protein-coding	NOP58 ribonucleoprotein	51602	NOP58	ENSG00000055044	NOP58	105856945	NOP58	ENSMICG00000003539		ortholog	ortholog_one2many	55989	Nop58	ENSMUSG00000026020	Nop58	ortholog	ortholog_one2many	ENSMMUG00000000582	NOP58	ortholog_one2one	ENSMFAG00000036935	NOP58	ortholog_one2one	FALSE
protein-coding	small ubiquitin like modifier 1	7341	SUMO1	ENSG00000116030	SUMO1	105856947	SUMO1	ENSMICG00000008968	SUMO1	ortholog	ortholog_one2one	22218	Sumo1	ENSMUSG00000026021	Sumo1	ortholog	ortholog_one2one	ENSMMUG00000005240	SUMO1	ortholog_one2one			ortholog_one2many	FALSE
protein-coding	cyclin dependent kinase 15	65061	CDK15	ENSG00000138395	CDK15	105856949	CDK15	ENSMICG00000008920	CDK15	ortholog	ortholog_one2one	271697	Cdk15	ENSMUSG00000026023	Cdk15	ortholog	ortholog_one2one	ENSMMUG00000014321	CDK15	ortholog_one2one	ENSMFAG00000002188	CDK15	ortholog_one2one	FALSE
protein-coding	alsin Rho guanine nucleotide exchange factor ALS2	57679	ALS2	ENSG00000003393	ALS2	105856950	ALS2	ENSMICG00000013399	ALS2	ortholog	ortholog_one2one	74018	Als2	ENSMUSG00000026024	Als2	ortholog	ortholog_one2one	ENSMMUG00000018155	ALS2	ortholog_one2one	ENSMFAG00000039968	ALS2	ortholog_one2one	FALSE
protein-coding	membrane palmitoylated protein 4	58538	MPP4	ENSG00000082126	MPP4	105856951	MPP4	ENSMICG00000013369	MPP4	ortholog	ortholog_one2one	227157	Mpp4	ENSMUSG00000079550	Mpp4	ortholog	ortholog_one2one	ENSMMUG00000018151	MPP4	ortholog_one2one	ENSMFAG00000038003	MPP4	ortholog_one2one	FALSE
protein-coding	lysosomal associated membrane protein 2	3920	LAMP2	ENSG00000005893	LAMP2	105856953	LAMP2	ENSMICG00000042413	LAMP2	ortholog	ortholog_one2one	16784	Lamp2	ENSMUSG00000016534	Lamp2	ortholog	ortholog_one2one	ENSMMUG00000001484	LAMP2	ortholog_one2one	ENSMFAG00000026553	LAMP2	ortholog_one2one	FALSE
protein-coding	trafficking kinesin protein 2	66008	TRAK2	ENSG00000115993	TRAK2	105856958	TRAK2	ENSMICG00000013250		ortholog	ortholog_one2many	70827	Trak2	ENSMUSG00000026028	Trak2	ortholog	ortholog_one2many	ENSMMUG00000023812	TRAK2	ortholog_one2one	ENSMFAG00000046205	TRAK2	ortholog_one2one	FALSE
protein-coding	caspase 8	841	CASP8	ENSG00000064012	CASP8	105856959	CASP8	ENSMICG00000004468	CASP8	ortholog	ortholog_one2one	12370	Casp8	ENSMUSG00000026029	Casp8	ortholog	ortholog_one2one	ENSMMUG00000031296	CASP8	ortholog_one2one	ENSMFAG00000034568	CASP8	ortholog_one2one	FALSE
protein-coding	STE20 related adaptor beta	55437	STRADB	ENSG00000082146	STRADB	105856961	STRADB	ENSMICG00000013292	STRADB	ortholog	ortholog_one2one	227154	Stradb	ENSMUSG00000026027	Stradb	ortholog	ortholog_one2one	ENSMMUG00000018141	STRADB	ortholog_one2one	ENSMFAG00000040280	STRADB	ortholog_one2one	FALSE
protein-coding	CASP8 and FADD like apoptosis regulator	8837	CFLAR	ENSG00000003402	CFLAR	105856964	CFLAR	ENSMICG00000004452	CFLAR	ortholog	ortholog_one2one	12633	Cflar	ENSMUSG00000026031	Cflar	ortholog	ortholog_one2one	ENSMMUG00000012310	CFLAR	ortholog_one2one	ENSMFAG00000042284	CFLAR	ortholog_one2one	FALSE
protein-coding	NADH:ubiquinone oxidoreductase subunit B3	4709	NDUFB3	ENSG00000119013	NDUFB3	105856967	NDUFB3	ENSMICG00000047803	NDUFB3	ortholog	ortholog_one2one	66495	Ndufb3	ENSMUSG00000026032	Ndufb3	ortholog	ortholog_one2one	ENSMMUG00000060044	NDUFB3	ortholog_one2one	ENSMFAG00000030964	NDUFB3	ortholog_one2one	FALSE
protein-coding	family with sequence similarity 126 member B	285172	FAM126B	ENSG00000155744	FAM126B	105856968	FAM126B	ENSMICG00000008160	FAM126B	ortholog	ortholog_one2one	213056	Fam126b	ENSMUSG00000038174	Fam126b	ortholog	ortholog_one2one	ENSMMUG00000012224	FAM126B	ortholog_one2one	ENSMFAG00000032144	HYCC2	ortholog_one2one	FALSE
protein-coding	ATPase Na+/K+ transporting family member beta 4	23439	ATP1B4	ENSG00000101892	ATP1B4	105856969	ATP1B4	ENSMICG00000029966	ATP1B4	ortholog	ortholog_one2one	67821	Atp1b4	ENSMUSG00000016327	Atp1b4	ortholog	ortholog_one2one	ENSMMUG00000000705	ATP1B4	ortholog_one2one	ENSMFAG00000040089	ATP1B4	ortholog_one2one	FALSE
protein-coding	CDC like kinase 1	1195	CLK1	ENSG00000013441	CLK1	105856970	CLK1	ENSMICG00000003361	CLK1	ortholog	ortholog_one2one	12747	Clk1	ENSMUSG00000026034	Clk1	ortholog	ortholog_one2one	ENSMMUG00000006640	CLK1	ortholog_one2one	ENSMFAG00000030719	CLK1	ortholog_one2one	FALSE
protein-coding	origin recognition complex subunit 2	4999	ORC2	ENSG00000115942	ORC2	105856971	ORC2	ENSMICG00000043343	ORC2	ortholog	ortholog_one2one	18393	Orc2	ENSMUSG00000026037	Orc2	ortholog	ortholog_one2one	ENSMMUG00000014460	ORC2	ortholog_one2one	ENSMFAG00000040620	ORC2	ortholog_one2one	FALSE
protein-coding	basic leucine zipper and W2 domains 1	9689	BZW1	ENSG00000082153	BZW1	105856972	BZW1	ENSMICG00000003355	BZW1	ortholog	ortholog_one2one	66882	Bzw1	ENSMUSG00000051223	Bzw1	ortholog	ortholog_one2one	ENSMMUG00000022202	BZW1	ortholog_one2one	ENSMFAG00000020809	BZW1	ortholog_one2one	FALSE
protein-coding	NGG1 interacting factor 3 like 1	60491	NIF3L1	ENSG00000196290	NIF3L1	105856973	NIF3L1	ENSMICG00000003372	NIF3L1	ortholog	ortholog_one2one	65102	Nif3l1	ENSMUSG00000026036	Nif3l1	ortholog	ortholog_one2many	ENSMMUG00000006639	NIF3L1	ortholog_one2one	ENSMFAG00000003012	NIF3L1	ortholog_one2one	FALSE
protein-coding	peptidylprolyl isomerase like 3	53938	PPIL3	ENSG00000240344	PPIL3	105856974	PPIL3	ENSMICG00000003367		ortholog	no_ortholog	70225	Ppil3	ENSMUSG00000026035	Ppil3	ortholog	ortholog_one2one			no_ortholog	ENSMFAG00000038708	PPIL3	ortholog_one2one	FALSE
protein-coding	zinc finger and BTB domain containing 33	10009	ZBTB33	ENSG00000177485	ZBTB33	105856977	ZBTB33	ENSMICG00000043048		ortholog	ortholog_one2many	56805	Zbtb33	ENSMUSG00000048047	Zbtb33	ortholog	ortholog_one2many	ENSMMUG00000011076	ZBTB33	ortholog_one2one	ENSMFAG00000026263	ZBTB33	ortholog_one2one	FALSE
protein-coding	aldehyde oxidase	316	AOX1	ENSG00000138356	AOX1	105856981	LOC105856981	ENSMICG00000005718	AOX1	no_ortholog	ortholog_one2one	11761	Aox1	ENSMUSG00000063558	Aox1	no_ortholog	ortholog_one2one	ENSMMUG00000021931	AOX1	ortholog_one2one	ENSMFAG00000036889	AOX1	ortholog_one2one	FALSE
protein-coding	potassium channel tetramerization domain containing 18	130535	KCTD18	ENSG00000155729	KCTD18	105856983	KCTD18	ENSMICG00000003963		ortholog	ortholog_one2many	51960	Kctd18	ENSMUSG00000054770	Kctd18	ortholog	ortholog_one2many	ENSMMUG00000008102	KCTD18	ortholog_one2one	ENSMFAG00000037300	KCTD18	ortholog_one2one	FALSE
protein-coding	spermatogenesis associated serine rich 2 like	26010	SPATS2L	ENSG00000196141	SPATS2L	105856985	SPATS2L	ENSMICG00000003956	SPATS2L	ortholog	ortholog_one2one	67198	Spats2l	ENSMUSG00000038305	Spats2l	ortholog	ortholog_one2one	ENSMMUG00000008101	SPATS2L	ortholog_one2one	ENSMFAG00000003450	SPATS2L	ortholog_one2one	FALSE
protein-coding	chromosome 8 C2orf69 homolog	205327	C2orf69	ENSG00000178074	C2orf69	105856987	C8H2orf69	ENSMICG00000035511	C2orf69	ortholog	ortholog_one2one	73467	1700066M21Rik	ENSMUSG00000038323	1700066M21Rik	ortholog	ortholog_one2one	ENSMMUG00000041535	C12H2orf69	ortholog_one2one	ENSMFAG00000032268	C2orf69	ortholog_one2one	FALSE
protein-coding	SATB homeobox 2	23314	SATB2	ENSG00000119042	SATB2	105856995	SATB2	ENSMICG00000009378	SATB2	ortholog	ortholog_one2one	212712	Satb2	ENSMUSG00000038331	Satb2	ortholog	ortholog_one2one	ENSMMUG00000046254	SATB2	ortholog_one2one	ENSMFAG00000035983	SATB2	ortholog_one2one	FALSE
protein-coding	Cdc42 guanine nucleotide exchange factor 9	23229	ARHGEF9	ENSG00000131089	ARHGEF9	105857004	ARHGEF9	ENSMICG00000007135	ARHGEF9	ortholog	ortholog_one2one	236915	Arhgef9	ENSMUSG00000025656	Arhgef9	ortholog	ortholog_one2one	ENSMMUG00000016233	ARHGEF9	ortholog_one2one	ENSMFAG00000001080	ARHGEF9	ortholog_one2one	FALSE
protein-coding	mannosidase alpha class 1A member 1	4121	MAN1A1	ENSG00000111885	MAN1A1	105857017	MAN1A1	ENSMICG00000003859	MAN1A1	ortholog	ortholog_one2one	17155	Man1a	ENSMUSG00000003746	Man1a	ortholog	ortholog_one2one	ENSMMUG00000013304	MAN1A1	ortholog_one2one	ENSMFAG00000039714	MAN1A1	ortholog_one2one	FALSE
protein-coding	family with sequence similarity 184 member A	79632	FAM184A	ENSG00000111879	FAM184A	105857019	FAM184A	ENSMICG00000016591	FAM184A	ortholog	ortholog_one2one	75906	Fam184a	ENSMUSG00000019856	Fam184a	ortholog	ortholog_one2one	ENSMMUG00000013302	FAM184A	ortholog_one2one	ENSMFAG00000033715	FAM184A	ortholog_one2one	FALSE
protein-coding	minichromosome maintenance 9 homologous recombination repair factor	254394	MCM9	ENSG00000111877	MCM9	105857021	MCM9	ENSMICG00000016579	MCM9	ortholog	ortholog_one2one	71567	Mcm9	ENSMUSG00000058298	Mcm9	ortholog	ortholog_one2one	ENSMMUG00000008525	MCM9	ortholog_one2one	ENSMFAG00000002788	MCM9	ortholog_one2one	FALSE
protein-coding	anti-silencing function 1A histone chaperone	25842	ASF1A	ENSG00000111875	ASF1A	105857022	ASF1A	ENSMICG00000048055	ASF1A	ortholog	ortholog_one2one	66403	Asf1a	ENSMUSG00000019857	Asf1a	ortholog	ortholog_one2one	ENSMMUG00000008526	ASF1A	ortholog_one2one	ENSMFAG00000035748	ASF1A	ortholog_one2one	FALSE
protein-coding	phospholamban	5350	PLN	ENSG00000198523	PLN	105857027	PLN			ortholog	no_ortholog	18821	Pln	ENSMUSG00000038583	Pln	ortholog	no_ortholog			no_ortholog			no_ortholog	FALSE
protein-coding	solute carrier family 35 member F1	222553	SLC35F1	ENSG00000196376	SLC35F1	105857028	SLC35F1	ENSMICG00000014553	SLC35F1	ortholog	ortholog_one2one	215085	Slc35f1	ENSMUSG00000038602	Slc35f1	ortholog	ortholog_one2one	ENSMMUG00000022354	SLC35F1	ortholog_one2one	ENSMFAG00000043289	SLC35F1	ortholog_one2one	FALSE
protein-coding	RAB11 family interacting protein 4	84440	RAB11FIP4	ENSG00000131242	RAB11FIP4	105857036	RAB11FIP4	ENSMICG00000002885	RAB11FIP4	ortholog	ortholog_one2one	268451	Rab11fip4	ENSMUSG00000017639	Rab11fip4	ortholog	ortholog_one2one	ENSMMUG00000008127	RAB11FIP4	ortholog_one2one	ENSMFAG00000036401	RAB11FIP4	ortholog_one2one	FALSE
protein-coding	ribosomal protein L39	6170	RPL39	ENSG00000198918	RPL39	105857038	RPL39	ENSMICG00000036738		ortholog	no_ortholog	67248	Rpl39	ENSMUSG00000079641	Rpl39	ortholog	no_ortholog	ENSMMUG00000018391	RPL39	ortholog_one2one	ENSMFAG00000036866	RPL39	ortholog_one2one	FALSE
protein-coding	UPF3B regulator of nonsense mediated mRNA decay	65109	UPF3B	ENSG00000125351	UPF3B	105857039	UPF3B			ortholog	no_ortholog	68134	Upf3b	ENSMUSG00000036572	Upf3b	ortholog	no_ortholog	ENSMMUG00000020222	UPF3B	ortholog_one2one	ENSMFAG00000045414	UPF3B	ortholog_one2one	FALSE
protein-coding	nanos C2HC-type zinc finger 1	340719	NANOS1	ENSG00000188613	NANOS1	105857041	NANOS1			ortholog	no_ortholog	332397	Nanos1	ENSMUSG00000072437	Nanos1	ortholog	no_ortholog	ENSMMUG00000048654	NANOS1	ortholog_one2one			no_ortholog	FALSE
protein-coding	eukaryotic translation initiation factor 3 subunit A	8661	EIF3A	ENSG00000107581	EIF3A	105857042	EIF3A	ENSMICG00000007588	EIF3A	ortholog	ortholog_one2one	13669	Eif3a	ENSMUSG00000024991	Eif3a	ortholog	ortholog_one2one	ENSMMUG00000008994	EIF3A	ortholog_one2one	ENSMFAG00000032082	EIF3A	ortholog_one2one	FALSE
protein-coding	sideroflexin 4	119559	SFXN4	ENSG00000183605	SFXN4	105857045	SFXN4	ENSMICG00000007614	SFXN4	ortholog	ortholog_one2one	94281	Sfxn4	ENSMUSG00000063698	Sfxn4	ortholog	ortholog_one2one	ENSMMUG00000008291	SFXN4	ortholog_one2one	ENSMFAG00000043135	SFXN4	ortholog_one2one	FALSE
protein-coding	peroxiredoxin 3	10935	PRDX3	ENSG00000165672	PRDX3	105857046	PRDX3	ENSMICG00000007627	PRDX3	ortholog	ortholog_one2one	11757	Prdx3	ENSMUSG00000024997	Prdx3	ortholog	ortholog_one2one	ENSMMUG00000008294	PRDX3	ortholog_one2one	ENSMFAG00000039826	PRDX3	ortholog_one2one	FALSE
protein-coding	G protein-coupled receptor kinase 5	2869	GRK5	ENSG00000198873	GRK5	105857047	GRK5	ENSMICG00000007635	GRK5	ortholog	ortholog_one2one	14773	Grk5	ENSMUSG00000003228	Grk5	ortholog	ortholog_one2one	ENSMMUG00000004596	GRK5	ortholog_one2one	ENSMFAG00000000421	GRK5	ortholog_one2one	FALSE
protein-coding	regulator of G protein signaling 10	6001	RGS10	ENSG00000148908	RGS10	105857048	RGS10	ENSMICG00000005524		ortholog	no_ortholog	67865	Rgs10	ENSMUSG00000030844	Rgs10	ortholog	no_ortholog	ENSMMUG00000021610	RGS10	ortholog_one2one	ENSMFAG00000035933	RGS10	ortholog_one2one	FALSE
protein-coding	TIA1 cytotoxic granule associated RNA binding protein like 1	7073	TIAL1	ENSG00000151923	TIAL1	105857049	TIAL1	ENSMICG00000037857	TIAL1	ortholog	ortholog_one2one	21843	Tial1	ENSMUSG00000030846	Tial1	ortholog	ortholog_one2one	ENSMMUG00000001472	TIAL1	ortholog_one2one	ENSMFAG00000002789	TIAL1	ortholog_one2one	FALSE
protein-coding	BAG cochaperone 3	9531	BAG3	ENSG00000151929	BAG3	105857053	BAG3	ENSMICG00000027251	BAG3	ortholog	ortholog_one2one	29810	Bag3	ENSMUSG00000030847	Bag3	ortholog	ortholog_one2one	ENSMMUG00000000798	BAG3	ortholog_one2one	ENSMFAG00000035851	BAG3	ortholog_one2one	FALSE
protein-coding	inositol polyphosphate-5-phosphatase F	22876	INPP5F	ENSG00000198825	INPP5F	105857054	INPP5F	ENSMICG00000007525	INPP5F	ortholog	ortholog_one2one	101490	Inpp5f	ENSMUSG00000042105	Inpp5f	ortholog	ortholog_one2one	ENSMMUG00000009558	INPP5F	ortholog_one2one	ENSMFAG00000042323	INPP5F	ortholog_one2one	FALSE
protein-coding	minichromosome maintenance complex binding protein	79892	MCMBP	ENSG00000197771	MCMBP	105857055	MCMBP	ENSMICG00000007540	MCMBP	ortholog	ortholog_one2one	210711	Mcmbp	ENSMUSG00000048170	Mcmbp	ortholog	ortholog_one2one	ENSMMUG00000009559	MCMBP	ortholog_one2one	ENSMFAG00000000064	MCMBP	ortholog_one2one	FALSE
protein-coding	SEC23 interacting protein	11196	SEC23IP	ENSG00000107651	SEC23IP	105857057	SEC23IP	ENSMICG00000007551	SEC23IP	ortholog	ortholog_one2one	207352	Sec23ip	ENSMUSG00000055319	Sec23ip	ortholog	ortholog_one2one	ENSMMUG00000009561	SEC23IP	ortholog_one2one	ENSMFAG00000042549	SEC23IP	ortholog_one2one	FALSE
protein-coding	zinc finger homeobox 4	79776	ZFHX4	ENSG00000091656	ZFHX4	105857064	ZFHX4	ENSMICG00000008252	ZFHX4	ortholog	ortholog_one2one	80892	Zfhx4	ENSMUSG00000025255	Zfhx4	ortholog	ortholog_one2one	ENSMMUG00000019414	ZFHX4	ortholog_one2one	ENSMFAG00000034757	ZFHX4	ortholog_one2one	FALSE
protein-coding	A-kinase anchoring protein 14	158798	AKAP14	ENSG00000186471	AKAP14	105857065	AKAP14	ENSMICG00000043830		ortholog	ortholog_one2one	434756	Akap14	ENSMUSG00000036551	Akap14	ortholog	ortholog_one2one	ENSMMUG00000012384	AKAP14	ortholog_one2one	ENSMFAG00000000582	AKAP14	ortholog_one2one	FALSE
protein-coding	paired box 1	5075	PAX1	ENSG00000125813	PAX1	105857080	PAX1	ENSMICG00000016968	PAX1	ortholog	ortholog_one2one	18503	Pax1	ENSMUSG00000037034	Pax1	ortholog	ortholog_one2one	ENSMMUG00000019409	PAX1	ortholog_one2one	ENSMFAG00000044435	PAX1	ortholog_one2one	FALSE
protein-coding	cystatin 11	140880	CST11	ENSG00000125831	CST11	105857084	CST11	ENSMICG00000017904	CST11	ortholog	ortholog_one2one	78240	Cst11	ENSMUSG00000036958	Cst11	ortholog	ortholog_one2one	ENSMMUG00000022393	CST11	ortholog_one2one	ENSMFAG00000038093	CST11	ortholog_one2one	FALSE
protein-coding	cystatin C	1471	CST3	ENSG00000101439	CST3	105857088	CST3	ENSMICG00000004617	CST3	ortholog	ortholog_one2one	13010	Cst3	ENSMUSG00000027447	Cst3	ortholog	ortholog_one2one	ENSMMUG00000050596	CST3	ortholog_one2one	ENSMFAG00000062094	CST3	ortholog_one2one	FALSE
protein-coding	cystatin 8	10047	CST8	ENSG00000125815	CST8	105857091	CST8	ENSMICG00000017905	CST8	ortholog	ortholog_one2one	13012	Cst8	ENSMUSG00000027442	Cst8	ortholog	ortholog_one2one	ENSMMUG00000016489	CST8	ortholog_one2one	ENSMFAG00000033001	CST8	ortholog_one2one	FALSE
protein-coding	NSF attachment protein beta	63908	NAPB	ENSG00000125814	NAPB	105857094	NAPB	ENSMICG00000017902	NAPB	ortholog	ortholog_one2one	17957	Napb	ENSMUSG00000027438	Napb	ortholog	ortholog_one2one	ENSMMUG00000022388	NAPB	ortholog_one2one	ENSMFAG00000012865	NAPB	ortholog_one2one	FALSE
protein-coding	GDNF inducible zinc finger protein 1	64412	GZF1	ENSG00000125812	GZF1	105857096	GZF1	ENSMICG00000046070	GZF1	ortholog	ortholog_one2one	74533	Gzf1	ENSMUSG00000027439	Gzf1	ortholog	ortholog_one2one	ENSMMUG00000022387	GZF1	ortholog_one2one	ENSMFAG00000042408	GZF1	ortholog_one2one	FALSE
protein-coding	NFKB activating protein	79576	NKAP	ENSG00000101882	NKAP	105857097	NKAP	ENSMICG00000013599	NKAP	ortholog	ortholog_one2one	67050	Nkap	ENSMUSG00000016409	Nkap	ortholog	ortholog_one2one	ENSMMUG00000012382	NKAP	ortholog_one2one	ENSMFAG00000003304	NKAP	ortholog_one2one	FALSE
protein-coding	nuclear transport factor 2 like export factor 1	29107	NXT1	ENSG00000132661	NXT1	105857098	NXT1	ENSMICG00000044853	NXT1	ortholog	ortholog_one2one	56488	Nxt1	ENSMUSG00000036992	Nxt1	ortholog	ortholog_one2one	ENSMMUG00000022386	NXT1	ortholog_one2one	ENSMFAG00000065310	NXT1	ortholog_one2one	FALSE
protein-coding	CD93 molecule	22918	CD93	ENSG00000125810	CD93	105857102	CD93	ENSMICG00000017898	CD93	ortholog	ortholog_one2one	17064	Cd93	ENSMUSG00000027435	Cd93	ortholog	ortholog_one2one	ENSMMUG00000016813	CD93	ortholog_one2one	ENSMFAG00000043644	CD93	ortholog_one2one	FALSE
protein-coding	thrombomodulin	7056	THBD	ENSG00000178726	THBD	105857103	THBD			ortholog	no_ortholog	21824	Thbd	ENSMUSG00000074743	Thbd	ortholog	no_ortholog	ENSMMUG00000016814	THBD	ortholog_one2one			no_ortholog	FALSE
protein-coding	forkhead box A2	3170	FOXA2	ENSG00000125798	FOXA2	105857107	FOXA2	ENSMICG00000030588	FOXA2	ortholog	ortholog_one2one	15376	Foxa2	ENSMUSG00000037025	Foxa2	ortholog	ortholog_one2one	ENSMMUG00000010410	FOXA2	ortholog_one2one	ENSMFAG00000047214	FOXA2	ortholog_one2one	FALSE
protein-coding	NK2 homeobox 2	4821	NKX2-2	ENSG00000125820	NKX2-2	105857112	NKX2-2	ENSMICG00000045009	NKX2-2	ortholog	ortholog_one2one	18088	Nkx2-2	ENSMUSG00000027434	Nkx2-2	ortholog	ortholog_one2one	ENSMMUG00000056728		ortholog_one2one	ENSMFAG00000044462	NKX2-2	ortholog_one2one	FALSE
protein-coding	5'-3' exoribonuclease 2	22803	XRN2	ENSG00000088930	XRN2	105857114	XRN2	ENSMICG00000008126	XRN2	ortholog	ortholog_one2one	24128	Xrn2	ENSMUSG00000027433	Xrn2	ortholog	ortholog_one2one	ENSMMUG00000011405	XRN2	ortholog_one2one	ENSMFAG00000038122	XRN2	ortholog_one2one	FALSE
protein-coding	R3H domain and coiled-coil containing 1	203069	R3HCC1	ENSG00000104679	R3HCC1	105857121	R3HCC1	ENSMICG00000011146	R3HCC1	ortholog	ortholog_one2one	71843	R3hcc1	ENSMUSG00000034194	R3hcc1	ortholog	ortholog_one2one	ENSMMUG00000016655	R3HCC1	ortholog_one2one	ENSMFAG00000032894	R3HCC1	ortholog_one2one	FALSE
protein-coding	GDNF family receptor alpha 2	2675	GFRA2	ENSG00000168546	GFRA2	105857123	GFRA2	ENSMICG00000047452		ortholog	ortholog_one2many	14586	Gfra2	ENSMUSG00000022103	Gfra2	ortholog	ortholog_one2many	ENSMMUG00000023361	GFRA2	ortholog_one2one	ENSMFAG00000023628	GFRA2	ortholog_one2one	FALSE
protein-coding	exportin 7	23039	XPO7	ENSG00000130227	XPO7	105857125	XPO7	ENSMICG00000011573	XPO7	ortholog	ortholog_one2one	65246	Xpo7	ENSMUSG00000022100	Xpo7	ortholog	ortholog_one2one	ENSMMUG00000002032	XPO7	ortholog_one2one	ENSMFAG00000030886	XPO7	ortholog_one2one	FALSE
protein-coding	docking protein 2	9046	DOK2	ENSG00000147443	DOK2	105857126	DOK2	ENSMICG00000011568	DOK2	ortholog	ortholog_one2one	13449	Dok2	ENSMUSG00000022102	Dok2	ortholog	ortholog_one2one	ENSMMUG00000023464	DOK2	ortholog_one2one	ENSMFAG00000026923	DOK2	ortholog_one2one	FALSE
protein-coding	fibroblast growth factor 17	8822	FGF17	ENSG00000158815	FGF17	105857128	FGF17	ENSMICG00000029135	FGF17	ortholog	ortholog_one2one	14171	Fgf17	ENSMUSG00000022101	Fgf17	ortholog	ortholog_one2one			no_ortholog	ENSMFAG00000032610		ortholog_one2one	FALSE
protein-coding	nucleophosmin/nucleoplasmin 2	10361	NPM2	ENSG00000158806	NPM2	105857129	NPM2			ortholog	no_ortholog	328440	Npm2	ENSMUSG00000047911	Npm2	ortholog	no_ortholog			no_ortholog			no_ortholog	FALSE
protein-coding	family with sequence similarity 160 member B2	64760	FAM160B2	ENSG00000158863	FAM160B2	105857131	FAM160B2	ENSMICG00000000981	FAM160B2	ortholog	ortholog_one2one	239170	Fam160b2	ENSMUSG00000022095	Fam160b2	ortholog	ortholog_one2one	ENSMMUG00000013017	FHIP2B	ortholog_one2one	ENSMFAG00000041716	FHIP2B	ortholog_one2one	FALSE
protein-coding	nudix hydrolase 18	79873	NUDT18	ENSG00000275074	NUDT18	105857132	NUDT18	ENSMICG00000000990	NUDT18	ortholog	ortholog_one2one	213484	Nudt18	ENSMUSG00000045211	Nudt18	ortholog	ortholog_one2one	ENSMMUG00000049401	NUDT18	ortholog_one2one	ENSMFAG00000001150	NUDT18	ortholog_one2one	FALSE
protein-coding	HR lysine demethylase and nuclear receptor corepressor	55806	HR	ENSG00000168453	HR	105857133	HR	ENSMICG00000001003	HR	ortholog	ortholog_one2one	15460	Hr	ENSMUSG00000022096	Hr	ortholog	ortholog_one2one	ENSMMUG00000013022	HR	ortholog_one2one	ENSMFAG00000040324	HR	ortholog_one2one	FALSE
protein-coding	leucine rich repeat LGI family member 3	203190	LGI3	ENSG00000168481	LGI3	105857134	LGI3	ENSMICG00000001018	LGI3	ortholog	ortholog_one2one	213469	Lgi3	ENSMUSG00000033595	Lgi3	ortholog	ortholog_one2one	ENSMMUG00000013028	LGI3	ortholog_one2one	ENSMFAG00000031993	LGI3	ortholog_one2one	FALSE
protein-coding	receptor accessory protein 4	80346	REEP4	ENSG00000168476	REEP4	105857135	REEP4	ENSMICG00000001013	REEP4	ortholog	ortholog_one2one	72549	Reep4	ENSMUSG00000033589	Reep4	ortholog	ortholog_one2one	ENSMMUG00000059519	REEP4	ortholog_one2one	ENSMFAG00000036428		ortholog_one2one	FALSE
protein-coding	surfactant protein C	6440	SFTPC	ENSG00000168484	SFTPC	105857138	SFTPC	ENSMICG00000001027	SFTPC	ortholog	ortholog_one2one	20389	Sftpc	ENSMUSG00000022097	Sftpc	ortholog	ortholog_one2one	ENSMMUG00000013029	SFTPC	ortholog_one2one	ENSMFAG00000003047	SFTPC	ortholog_one2one	FALSE
protein-coding	bone morphogenetic protein 1	649	BMP1	ENSG00000168487	BMP1	105857139	BMP1	ENSMICG00000031636	BMP1	ortholog	ortholog_one2one	12153	Bmp1	ENSMUSG00000022098	Bmp1	ortholog	ortholog_one2one	ENSMMUG00000013031	BMP1	ortholog_one2one	ENSMFAG00000040256	BMP1	ortholog_one2one	FALSE
protein-coding	phytanoyl-CoA hydroxylase-interacting protein	9796	PHYHIP	ENSG00000168490	PHYHIP	105857140	LOC105857140	ENSMICG00000001045	PHYHIP	no_ortholog	ortholog_one2one	105653	Phyhip	ENSMUSG00000003469	Phyhip	no_ortholog	ortholog_one2one	ENSMMUG00000013032	PHYHIP	ortholog_one2one	ENSMFAG00000044768	PHYHIP	ortholog_one2one	FALSE
protein-coding	RNA polymerase III subunit D	661	POLR3D	ENSG00000168495	POLR3D	105857142	POLR3D	ENSMICG00000001049	POLR3D	ortholog	ortholog_one2one	67065	Polr3d	ENSMUSG00000000776	Polr3d	ortholog	ortholog_one2one	ENSMMUG00000023226	POLR3D	ortholog_one2one	ENSMFAG00000029141	POLR3D	ortholog_one2one	FALSE
protein-coding	piwi like RNA-mediated gene silencing 2	55124	PIWIL2	ENSG00000197181	PIWIL2	105857143	PIWIL2	ENSMICG00000001062	PIWIL2	ortholog	ortholog_one2one	57746	Piwil2	ENSMUSG00000033644	Piwil2	ortholog	ortholog_one2one	ENSMMUG00000014438	PIWIL2	ortholog_one2one	ENSMFAG00000038537	PIWIL2	ortholog_one2one	FALSE
protein-coding	solute carrier family 39 member 14	23516	SLC39A14	ENSG00000104635	SLC39A14	105857144	SLC39A14	ENSMICG00000001076	SLC39A14	ortholog	ortholog_one2one	213053	Slc39a14	ENSMUSG00000022094	Slc39a14	ortholog	ortholog_one2one	ENSMMUG00000017713	SLC39A14	ortholog_one2one	ENSMFAG00000003405	SLC39A14	ortholog_one2one	FALSE
protein-coding	sorbin and SH3 domain containing 3	10174	SORBS3	ENSG00000120896	SORBS3	105857147	SORBS3	ENSMICG00000003915	SORBS3	ortholog	ortholog_one2one	20410	Sorbs3	ENSMUSG00000022091	Sorbs3	ortholog	ortholog_one2one	ENSMMUG00000014445	SORBS3	ortholog_one2one	ENSMFAG00000030516	SORBS3	ortholog_one2one	FALSE
protein-coding	NFKB repressing factor	55922	NKRF	ENSG00000186416	NKRF	105857149	NKRF	ENSMICG00000004220	NKRF	ortholog	ortholog_one2one	77286	Nkrf	ENSMUSG00000044149	Nkrf	ortholog	ortholog_one2one	ENSMMUG00000022665	STEEP1	ortholog_one2one	ENSMFAG00000031196	NKRF	ortholog_one2one	FALSE
protein-coding	protein phosphatase 3 catalytic subunit gamma	5533	PPP3CC	ENSG00000120910	PPP3CC	105857150	PPP3CC	ENSMICG00000001851	PPP3CC	ortholog	ortholog_one2one	19057	Ppp3cc	ENSMUSG00000022092	Ppp3cc	ortholog	ortholog_one2one	ENSMMUG00000014442	PPP3CC	ortholog_one2one	ENSMFAG00000007036	PPP3CC	ortholog_one2one	FALSE
protein-coding	PDZ and LIM domain 2	64236	PDLIM2	ENSG00000120913	PDLIM2	105857152	PDLIM2	ENSMICG00000003919	PDLIM2	ortholog	ortholog_one2one	213019	Pdlim2	ENSMUSG00000022090	Pdlim2	ortholog	ortholog_one2one	ENSMMUG00000018520	PDLIM2	ortholog_one2one	ENSMFAG00000032463	PDLIM2	ortholog_one2one	FALSE
protein-coding	ubiquitin conjugating enzyme E2 A	7319	UBE2A	ENSG00000077721	UBE2A	105857153	UBE2A	ENSMICG00000002766	UBE2A	ortholog	ortholog_one2one	22209	Ube2a	ENSMUSG00000016308	Ube2a	ortholog	ortholog_one2one	ENSMMUG00000022667	UBE2A	ortholog_one2one	ENSMFAG00000000307	UBE2A	ortholog_one2one	FALSE
protein-coding	bridging integrator 3	55909	BIN3	ENSG00000147439	BIN3	105857154	BIN3	ENSMICG00000007768	BIN3	ortholog	ortholog_one2one	57784	Bin3	ENSMUSG00000022089	Bin3	ortholog	ortholog_one2one	ENSMMUG00000021994	BIN3	ortholog_one2one	ENSMFAG00000042420	BIN3	ortholog_one2one	FALSE
protein-coding	early growth response 3	1960	EGR3	ENSG00000179388	EGR3	105857156	EGR3	ENSMICG00000029687	EGR3	ortholog	ortholog_one2one	13655	Egr3	ENSMUSG00000033730	Egr3	ortholog	ortholog_one2one	ENSMMUG00000058396	EGR3	ortholog_one2one	ENSMFAG00000065520	EGR3	ortholog_one2one	FALSE
protein-coding	phosphatidylethanolamine binding protein 4	157310	PEBP4	ENSG00000134020	PEBP4	105857157	PEBP4			ortholog	no_ortholog	73523	Pebp4	ENSMUSG00000022085	Pebp4	ortholog	no_ortholog	ENSMMUG00000018345	PEBP4	ortholog_one2one	ENSMFAG00000036169	PEBP4	ortholog_one2one	FALSE
protein-coding	chromosome X CXorf56 homolog	63932	CXorf56	ENSG00000018610	CXorf56	105857158	CXHXorf56	ENSMICG00000002760	CXorf56	ortholog	ortholog_one2one	77644	C330007P06Rik	ENSMUSG00000006423	C330007P06Rik	ortholog	ortholog_one2one			no_ortholog			no_ortholog	FALSE
protein-coding	Rho related BTB domain containing 2	23221	RHOBTB2	ENSG00000008853	RHOBTB2	105857160	RHOBTB2	ENSMICG00000011180	RHOBTB2	ortholog	ortholog_one2one	246710	Rhobtb2	ENSMUSG00000022075	Rhobtb2	ortholog	ortholog_one2one	ENSMMUG00000007540	RHOBTB2	ortholog_one2one	ENSMFAG00000036619	RHOBTB2	ortholog_one2one	FALSE
protein-coding	charged multivesicular body protein 7	91782	CHMP7	ENSG00000147457	CHMP7	105857166	CHMP7	ENSMICG00000011964	CHMP7	ortholog	ortholog_one2one	105513	Chmp7	ENSMUSG00000034190	Chmp7	ortholog	ortholog_one2one	ENSMMUG00000016653	CHMP7	ortholog_one2one	ENSMFAG00000031228	CHMP7	ortholog_one2one	FALSE
protein-coding	lysyl oxidase like 2	4017	LOXL2	ENSG00000134013	LOXL2	105857168	LOXL2	ENSMICG00000011154	LOXL2	ortholog	ortholog_one2one	94352	Loxl2	ENSMUSG00000034205	Loxl2	no_ortholog	ortholog_one2one	ENSMMUG00000050549	LOXL2	ortholog_one2one	ENSMFAG00000041868	LOXL2	ortholog_one2one	FALSE
protein-coding	solute carrier family 25 member 37	51312	SLC25A37	ENSG00000147454	SLC25A37	105857171	SLC25A37	ENSMICG00000034841	SLC25A37	ortholog	ortholog_one2one	67712	Slc25a37	ENSMUSG00000034248	Slc25a37	ortholog	ortholog_one2one	ENSMMUG00000054404	SLC25A37	ortholog_one2one	ENSMFAG00000027746	SLC25A37	ortholog_one2one	FALSE
protein-coding	NK3 homeobox 1	4824	NKX3-1	ENSG00000167034	NKX3-1	105857172	NKX3-1	ENSMICG00000011189	NKX3-1	ortholog	ortholog_one2one	18095	Nkx3-1	ENSMUSG00000022061	Nkx3-1	ortholog	ortholog_one2one	ENSMMUG00000009796	NKX3-1	ortholog_one2one	ENSMFAG00000047611	NKX3-1	ortholog_one2one	FALSE
protein-coding	stanniocalcin 1	6781	STC1	ENSG00000159167	STC1	105857173	STC1	ENSMICG00000032857	STC1	ortholog	ortholog_one2one	20855	Stc1	ENSMUSG00000014813	Stc1	ortholog	ortholog_one2one	ENSMMUG00000046186	STC1	ortholog_one2one	ENSMFAG00000060775	STC1	ortholog_one2one	FALSE
protein-coding	solute carrier family 25 member 43	203427	SLC25A43	ENSG00000077713	SLC25A43	105857176	SLC25A43	ENSMICG00000043952	SLC25A43	ortholog	ortholog_one2one	194744	Slc25a43	ENSMUSG00000037636	Slc25a43	ortholog	ortholog_one2one	ENSMMUG00000020282	SLC25A43	ortholog_one2one	ENSMFAG00000041936	SLC25A43	ortholog_one2one	FALSE
protein-coding	ISL LIM homeobox 2	64843	ISL2	ENSG00000159556	ISL2	105857184	ISL2	ENSMICG00000044370	ISL2	ortholog	ortholog_one2one	104360	Isl2	ENSMUSG00000032318	Isl2	ortholog	ortholog_one2one	ENSMMUG00000059556	ISL2	ortholog_one2one	ENSMFAG00000032654	ISL2	ortholog_one2one	FALSE
protein-coding	reticulocalbin 2	5955	RCN2	ENSG00000117906	RCN2	105857185	RCN2	ENSMICG00000031181	RCN2	ortholog	ortholog_one2one	26611	Rcn2	ENSMUSG00000032320	Rcn2	ortholog	ortholog_one2one	ENSMMUG00000008213	RCN2	ortholog_one2one	ENSMFAG00000030940	RCN2	ortholog_one2one	FALSE
protein-coding	S-phase cyclin A associated protein in the ER	49855	SCAPER	ENSG00000140386	SCAPER	105857187	SCAPER	ENSMICG00000002635	SCAPER	ortholog	ortholog_one2one	244891	Scaper	ENSMUSG00000034007	Scaper	ortholog	ortholog_one2one	ENSMMUG00000011047	SCAPER	ortholog_one2one	ENSMFAG00000030020	SCAPER	ortholog_one2one	FALSE
protein-coding	electron transfer flavoprotein subunit alpha	2108	ETFA	ENSG00000140374	ETFA	105857189	ETFA	ENSMICG00000000961	ETFA	ortholog	ortholog_one2one	110842	Etfa	ENSMUSG00000032314	Etfa	ortholog	ortholog_one2one	ENSMMUG00000011045	ETFA	ortholog_one2one	ENSMFAG00000018597	ETFA	ortholog_one2one	FALSE
protein-coding	progesterone receptor membrane component 1	10857	PGRMC1	ENSG00000101856	PGRMC1	105857191	PGRMC1	ENSMICG00000004265	PGRMC1	ortholog	ortholog_one2one	53328	Pgrmc1	ENSMUSG00000006373	Pgrmc1	ortholog	ortholog_one2one	ENSMMUG00000014466	PGRMC1	ortholog_one2one	ENSMFAG00000043849	PGRMC1	ortholog_one2one	FALSE
protein-coding	F-box protein 22	26263	FBXO22	ENSG00000167196	FBXO22	105857192	FBXO22	ENSMICG00000014874	FBXO22	ortholog	ortholog_one2one	71999	Fbxo22	ENSMUSG00000032309	Fbxo22	ortholog	ortholog_one2one			no_ortholog			no_ortholog	FALSE
protein-coding	ubiquitin conjugating enzyme E2 Q2	92912	UBE2Q2	ENSG00000140367	UBE2Q2	105857193	UBE2Q2	ENSMICG00000014850	UBE2Q2	ortholog	ortholog_one2one	109161	Ube2q2	ENSMUSG00000032307	Ube2q2	ortholog	ortholog_one2one	ENSMMUG00000060521		ortholog_one2one	ENSMFAG00000006846	UBE2Q2	ortholog_one2one	FALSE
protein-coding	neuregulin 4	145957	NRG4	ENSG00000169752	NRG4	105857197	NRG4	ENSMICG00000032925	NRG4	ortholog	ortholog_one2one	83961	Nrg4	ENSMUSG00000032311	Nrg4	ortholog	ortholog_one2one	ENSMMUG00000020882	NRG4	ortholog_one2one	ENSMFAG00000036333	NRG4	ortholog_one2one	FALSE
protein-coding	iron responsive element binding protein 2	3658	IREB2	ENSG00000136381	IREB2	105857201	IREB2	ENSMICG00000005757	IREB2	ortholog	ortholog_one2one	64602	Ireb2	ENSMUSG00000032293	Ireb2	ortholog	ortholog_one2one	ENSMMUG00000045680	IREB2	ortholog_one2one	ENSMFAG00000039630	IREB2	ortholog_one2one	FALSE
protein-coding	cholinergic receptor nicotinic alpha 3 subunit	1136	CHRNA3	ENSG00000080644	CHRNA3	105857202	CHRNA3	ENSMICG00000003405	CHRNA3	ortholog	ortholog_one2one	110834	Chrna3	ENSMUSG00000032303	Chrna3	ortholog	ortholog_one2one	ENSMMUG00000023736	CHRNA3	ortholog_one2one	ENSMFAG00000002440	CHRNA3	ortholog_one2one	FALSE
protein-coding	cholinergic receptor nicotinic alpha 5 subunit	1138	CHRNA5	ENSG00000169684	CHRNA5	105857203	CHRNA5	ENSMICG00000005783	CHRNA5	ortholog	ortholog_one2one	110835	Chrna5	ENSMUSG00000035594	Chrna5	ortholog	ortholog_one2one	ENSMMUG00000010743	CHRNA5	ortholog_one2one	ENSMFAG00000039718	CHRNA5	ortholog_one2one	FALSE
protein-coding	proteasome 20S subunit alpha 4	5685	PSMA4	ENSG00000041357	PSMA4	105857205	PSMA4	ENSMICG00000005777	PSMA4	ortholog	ortholog_one2one	26441	Psma4	ENSMUSG00000032301	Psma4	ortholog	ortholog_one2one	ENSMMUG00000010740	PSMA4	ortholog_one2one	ENSMFAG00000002125	PSMA4	ortholog_one2one	FALSE
protein-coding	DnaJ heat shock protein family (Hsp40) member A4	55466	DNAJA4	ENSG00000140403	DNAJA4	105857209	DNAJA4	ENSMICG00000008789		ortholog	ortholog_one2many	58233	Dnaja4	ENSMUSG00000032285	Dnaja4	ortholog	ortholog_one2many	ENSMMUG00000014204	DNAJA4	ortholog_one2one	ENSMFAG00000031045	DNAJA4	ortholog_one2one	FALSE
protein-coding	WD repeat domain 61	80349	WDR61	ENSG00000140395	WDR61	105857210	WDR61	ENSMICG00000008797	WDR61	ortholog	ortholog_one2one	66317	Wdr61	ENSMUSG00000061559	Wdr61	ortholog	ortholog_one2one	ENSMMUG00000014207	WDR61	ortholog_one2one	ENSMFAG00000036343	SKIC8	ortholog_one2one	FALSE
protein-coding	oligodendrocyte myelin glycoprotein	4974	OMG	ENSG00000126861	OMG	105857211	OMG			ortholog	no_ortholog	18377	Omg	ENSMUSG00000049612	Omg	ortholog	no_ortholog	ENSMMUG00000006824	OMG	ortholog_one2one	ENSMFAG00000029409	OMG	ortholog_one2one	FALSE
protein-coding	acyl-CoA synthetase bubblegum family member 1	23205	ACSBG1	ENSG00000103740	ACSBG1	105857212	ACSBG1	ENSMICG00000008772	ACSBG1	ortholog	ortholog_one2one	94180	Acsbg1	ENSMUSG00000032281	Acsbg1	ortholog	ortholog_one2one	ENSMMUG00000011839	ACSBG1	ortholog_one2one	ENSMFAG00000034157	ACSBG1	ortholog_one2one	FALSE
protein-coding	isocitrate dehydrogenase (NAD(+)) 3 catalytic subunit alpha	3419	IDH3A	ENSG00000166411	IDH3A	105857213	IDH3A	ENSMICG00000008764	IDH3A	ortholog	ortholog_one2one	67834	Idh3a	ENSMUSG00000032279	Idh3a	ortholog	ortholog_one2one	ENSMMUG00000011838	IDH3A	ortholog_one2one	ENSMFAG00000035335	IDH3A	ortholog_one2one	FALSE
protein-coding	LON peptidase N-terminal domain and ring finger 3	79836	LONRF3	ENSG00000175556	LONRF3	105857215	LONRF3	ENSMICG00000004246	LONRF3	ortholog	ortholog_one2one	74365	Lonrf3	ENSMUSG00000016239	Lonrf3	ortholog	ortholog_one2one	ENSMMUG00000016431	LONRF3	ortholog_one2one	ENSMFAG00000043034	LONRF3	ortholog_one2one	FALSE
protein-coding	cellular retinoic acid binding protein 1	1381	CRABP1	ENSG00000166426	CRABP1	105857216	CRABP1	ENSMICG00000008816	CRABP1	ortholog	ortholog_one2one	12903	Crabp1	ENSMUSG00000032291	Crabp1	ortholog	ortholog_one2one	ENSMMUG00000009393	CRABP1	ortholog_one2one	ENSMFAG00000060740	CRABP1	ortholog_one2one	FALSE
protein-coding	HBS1 like translational GTPase	10767	HBS1L	ENSG00000112339	HBS1L	105857221	HBS1L	ENSMICG00000001533		ortholog	ortholog_one2many	56422	Hbs1l	ENSMUSG00000019977	Hbs1l	ortholog	ortholog_one2many	ENSMMUG00000004802	HBS1L	ortholog_one2one	ENSMFAG00000003766	HBS1L	ortholog_one2one	FALSE
protein-coding	solute carrier family 35 member D3	340146	SLC35D3	ENSG00000182747	SLC35D3	105857225	SLC35D3	ENSMICG00000046861	SLC35D3	ortholog	ortholog_one2one	76157	Slc35d3	ENSMUSG00000050473	Slc35d3	ortholog	ortholog_one2one	ENSMMUG00000055984	SLC35D3	ortholog_one2one	ENSMFAG00000036990	SLC35D3	ortholog_one2one	FALSE
protein-coding	peroxisomal biogenesis factor 7	5191	PEX7	ENSG00000112357	PEX7	105857226	PEX7	ENSMICG00000004938	PEX7	ortholog	ortholog_one2one	18634	Pex7	ENSMUSG00000020003	Pex7	ortholog	ortholog_one2one	ENSMMUG00000016382	PEX7	ortholog_one2one	ENSMFAG00000036835	PEX7	ortholog_one2one	FALSE
protein-coding	mitogen-activated protein kinase kinase kinase 5	4217	MAP3K5	ENSG00000197442	MAP3K5	105857227	MAP3K5	ENSMICG00000004915	MAP3K5	ortholog	ortholog_one2one	26408	Map3k5	ENSMUSG00000071369	Map3k5	ortholog	ortholog_one2one	ENSMMUG00000016376	MAP3K5	ortholog_one2one	ENSMFAG00000040944	MAP3K5	ortholog_one2one	FALSE
protein-coding	BCL2 associated transcription factor 1	9774	BCLAF1	ENSG00000029363	BCLAF1	105857232	BCLAF1	ENSMICG00000004946	BCLAF1	ortholog	ortholog_one2one	72567	Bclaf1	ENSMUSG00000037608	Bclaf1	ortholog	ortholog_one2one	ENSMMUG00000003710	BCLAF1	ortholog_one2one	ENSMFAG00000039754	BCLAF1	ortholog_one2one	FALSE
protein-coding	interleukin 13 receptor subunit alpha 1	3597	IL13RA1	ENSG00000131724	IL13RA1	105857233	IL13RA1	ENSMICG00000046669	IL13RA1	ortholog	ortholog_one2one	16164	Il13ra1	ENSMUSG00000017057	Il13ra1	ortholog	ortholog_one2one	ENSMMUG00000053844	IL13RA1	ortholog_one2one	ENSMFAG00000045803	IL13RA1	ortholog_one2one	FALSE
protein-coding	phosphodiesterase 7B	27115	PDE7B	ENSG00000171408	PDE7B	105857235	PDE7B	ENSMICG00000032302	PDE7B	ortholog	ortholog_one2one	29863	Pde7b	ENSMUSG00000019990	Pde7b	ortholog	ortholog_one2one	ENSMMUG00000003708	PDE7B	ortholog_one2one	ENSMFAG00000032923	PDE7B	ortholog_one2one	FALSE
protein-coding	Abelson helper integration site 1	54806	AHI1	ENSG00000135541	AHI1	105857238	AHI1	ENSMICG00000005541	AHI1	ortholog	ortholog_one2one	52906	Ahi1	ENSMUSG00000019986	Ahi1	ortholog	ortholog_one2one	ENSMMUG00000009368	AHI1	ortholog_one2one	ENSMFAG00000033411	AHI1	ortholog_one2one	FALSE
protein-coding	MYB proto-oncogene, transcription factor	4602	MYB	ENSG00000118513	MYB	105857240	MYB	ENSMICG00000005531	MYB	ortholog	ortholog_one2one	17863	Myb	ENSMUSG00000019982	Myb	ortholog	ortholog_one2one	ENSMMUG00000018166	MYB	ortholog_one2one	ENSMFAG00000036535	MYB	ortholog_one2one	FALSE
protein-coding	aldehyde dehydrogenase 8 family member A1	64577	ALDH8A1	ENSG00000118514	ALDH8A1	105857241	ALDH8A1	ENSMICG00000001527	ALDH8A1	ortholog	ortholog_one2one	237320	Aldh8a1	ENSMUSG00000037542	Aldh8a1	ortholog	ortholog_one2one			no_ortholog	ENSMFAG00000037548	ALDH8A1	ortholog_one2one	FALSE
protein-coding	dedicator of cytokinesis 11	139818	DOCK11	ENSG00000147251	DOCK11	105857242	DOCK11	ENSMICG00000011698	DOCK11	ortholog	ortholog_one2one	75974	Dock11	ENSMUSG00000031093	Dock11	ortholog	ortholog_one2one	ENSMMUG00000011498	DOCK11	ortholog_one2one	ENSMFAG00000000236	DOCK11	ortholog_one2one	FALSE
protein-coding	serum/glucocorticoid regulated kinase 1	6446	SGK1	ENSG00000118515	SGK1	105857243	SGK1	ENSMICG00000007886		ortholog	ortholog_one2many	20393	Sgk1	ENSMUSG00000019970	Sgk1	ortholog	ortholog_one2many	ENSMMUG00000008140	SGK1	ortholog_one2one	ENSMFAG00000037310	SGK1	ortholog_one2one	FALSE
protein-coding	actin related protein 3	10096	ACTR3	ENSG00000115091	ACTR3	105857249	ACTR3	ENSMICG00000033065		ortholog	ortholog_one2many	74117	Actr3	ENSMUSG00000026341	Actr3	ortholog	ortholog_one2many	ENSMMUG00000015032	ACTR3	ortholog_one2one	ENSMFAG00000041594	ACTR3	ortholog_one2one	FALSE
protein-coding	solute carrier family 35 member F5	80255	SLC35F5	ENSG00000115084	SLC35F5	105857251	SLC35F5	ENSMICG00000010476	SLC35F5	ortholog	ortholog_one2one	74150	Slc35f5	ENSMUSG00000026342	Slc35f5	ortholog	ortholog_one2one	ENSMMUG00000008875	SLC35F5	ortholog_one2one	ENSMFAG00000001843	SLC35F5	ortholog_one2one	FALSE
protein-coding	mitochondrial ribosomal protein S35	60488	MRPS35	ENSG00000061794	MRPS35	105857263	MRPS35	ENSMICG00000017686		ortholog	ortholog_one2many	232536	Mrps35	ENSMUSG00000040112	Mrps35	ortholog	ortholog_one2many	ENSMMUG00000063176	MRPS35	ortholog_one2one			ortholog_one2many	FALSE
protein-coding	PPFIA binding protein 1	8496	PPFIBP1	ENSG00000110841	PPFIBP1	105857264	PPFIBP1	ENSMICG00000017684	PPFIBP1	ortholog	ortholog_one2one	67533	Ppfibp1	ENSMUSG00000016487	Ppfibp1	ortholog	ortholog_one2one	ENSMMUG00000021737	PPFIBP1	ortholog_one2one	ENSMFAG00000036882	PPFIBP1	ortholog_one2one	FALSE
protein-coding	chromosome 21 C12orf71 homolog	728858	C12orf71	ENSG00000214700	C12orf71	105857265	C21H12orf71	ENSMICG00000035518	C12orf71	ortholog	ortholog_one2one	73344	1700034J05Rik	ENSMUSG00000040163	1700034J05Rik	ortholog	ortholog_one2one	ENSMMUG00000004106	C11H12orf71	ortholog_one2one	ENSMFAG00000039958	C12orf71	ortholog_one2one	FALSE
protein-coding	RAB15 effector protein	387849	REP15	ENSG00000174236	REP15	105857267	REP15			ortholog	no_ortholog	66532	Rep15	ENSMUSG00000040121	Rep15	ortholog	no_ortholog	ENSMMUG00000053271	REP15	ortholog_one2one	ENSMFAG00000062839	REP15	ortholog_one2one	FALSE
protein-coding	aryl hydrocarbon receptor nuclear translocator like 2	56938	ARNTL2	ENSG00000029153	ARNTL2	105857268	ARNTL2	ENSMICG00000007583	ARNTL2	ortholog	ortholog_one2one	272322	Arntl2	ENSMUSG00000040187	Arntl2	ortholog	ortholog_one2one	ENSMMUG00000023249	ARNTL2	ortholog_one2one	ENSMFAG00000002262	BMAL2	ortholog_one2one	FALSE
protein-coding	serine/threonine kinase 38 like	23012	STK38L	ENSG00000211455	STK38L	105857269	STK38L	ENSMICG00000027059	STK38L	ortholog	ortholog_one2one	232533	Stk38l	ENSMUSG00000001630	Stk38l	ortholog	ortholog_one2one	ENSMMUG00000023248	STK38L	ortholog_one2one	ENSMFAG00000030945	STK38L	ortholog_one2one	FALSE
protein-coding	ecotropic viral integration site 2A	2123	EVI2A	ENSG00000126860	EVI2A	105857270	EVI2A			ortholog	no_ortholog	14017	Evi2a	ENSMUSG00000078771	Evi2a	ortholog	no_ortholog	ENSMMUG00000008604	EVI2A	ortholog_one2one	ENSMFAG00000003552	EVI2A	ortholog_one2one	FALSE
protein-coding	MCTS1 re-initiation and release factor	28985	MCTS1	ENSG00000232119	MCTS1	105857273	MCTS1	ENSMICG00000014551		ortholog	ortholog_one2many	68995	Mcts1	ENSMUSG00000000355	Mcts1	ortholog	ortholog_one2many	ENSMMUG00000009043	MCTS1	ortholog_one2one	ENSMFAG00000062761	MCTS1	ortholog_one2one	FALSE
protein-coding	FGFR1 oncogene partner 2	26127	FGFR1OP2	ENSG00000111790	FGFR1OP2	105857274	FGFR1OP2	ENSMICG00000035135	FGFR1OP2	ortholog	ortholog_one2one	67529	Fgfr1op2	ENSMUSG00000040242	Fgfr1op2	ortholog	ortholog_one2one	ENSMMUG00000006468	FGFR1OP2	ortholog_one2one	ENSMFAG00000043095	FGFR1OP2	ortholog_one2one	FALSE
protein-coding	mediator complex subunit 21	9412	MED21	ENSG00000152944	MED21	105857275	MED21	ENSMICG00000028317	MED21	ortholog	ortholog_one2one	108098	Med21	ENSMUSG00000030291	Med21	ortholog	ortholog_one2one	ENSMMUG00000003218	MED21	ortholog_one2one	ENSMFAG00000041759	MED21	ortholog_one2one	FALSE
protein-coding	inositol 1,4,5-trisphosphate receptor type 2	3709	ITPR2	ENSG00000123104	ITPR2	105857276	ITPR2	ENSMICG00000009476	ITPR2	ortholog	ortholog_one2one	16439	Itpr2	ENSMUSG00000030287	Itpr2	ortholog	ortholog_one2one	ENSMMUG00000023128	ITPR2	ortholog_one2one	ENSMFAG00000035688	ITPR2	ortholog_one2one	FALSE
protein-coding	basic helix-loop-helix family member e41	79365	BHLHE41	ENSG00000123095	BHLHE41	105857277	BHLHE41	ENSMICG00000026785	BHLHE41	ortholog	ortholog_one2one	79362	Bhlhe41	ENSMUSG00000030256	Bhlhe41	ortholog	ortholog_one2one	ENSMMUG00000039562	BHLHE41	ortholog_one2one	ENSMFAG00000051510	BHLHE41	ortholog_one2one	FALSE
protein-coding	sarcospan	8082	SSPN	ENSG00000123096	SSPN	105857279	SSPN	ENSMICG00000029815	SSPN	ortholog	ortholog_one2one	16651	Sspn	ENSMUSG00000030255	Sspn	ortholog	ortholog_one2one	ENSMMUG00000018630	SSPN	ortholog_one2one	ENSMFAG00000045387	SSPN	ortholog_one2one	FALSE
protein-coding	Ras association domain family member 8	11228	RASSF8	ENSG00000123094	RASSF8	105857282	RASSF8	ENSMICG00000006156	RASSF8	ortholog	ortholog_one2one	71323	Rassf8	ENSMUSG00000030259	Rassf8	ortholog	ortholog_one2one	ENSMMUG00000018385	RASSF8	ortholog_one2one	ENSMFAG00000001620	RASSF8	ortholog_one2one	FALSE
protein-coding	cancer susceptibility 1	55259	CASC1	ENSG00000118307	CASC1	105857285	CASC1	ENSMICG00000001474	CASC1	ortholog	ortholog_one2one	320662	Casc1	ENSMUSG00000043541	Casc1	ortholog	ortholog_one2one	ENSMMUG00000015377	DNAI7	ortholog_one2one	ENSMFAG00000032055	DNAI7	ortholog_one2one	FALSE
protein-coding	KRAS proto-oncogene, GTPase	3845	KRAS	ENSG00000133703	KRAS	105857286	KRAS			ortholog	no_ortholog	16653	Kras	ENSMUSG00000030265	Kras	ortholog	no_ortholog	ENSMMUG00000015381	KRAS	ortholog_one2one	ENSMFAG00000047411	KRAS	ortholog_one2one	FALSE
protein-coding	branched chain amino acid transaminase 1	586	BCAT1	ENSG00000060982	BCAT1	105857290	BCAT1	ENSMICG00000004844		ortholog	ortholog_one2many	12035	Bcat1	ENSMUSG00000030268	Bcat1	ortholog	ortholog_one2many	ENSMMUG00000012223	BCAT1	ortholog_one2one	ENSMFAG00000003944	BCAT1	ortholog_one2one	FALSE
protein-coding	SRY-box transcription factor 5	6660	SOX5	ENSG00000134532	SOX5	105857292	SOX5	ENSMICG00000041591		ortholog	no_ortholog	20678	Sox5	ENSMUSG00000041540	Sox5	ortholog	no_ortholog	ENSMMUG00000020370	SOX5	ortholog_one2one	ENSMFAG00000033855	SOX5	ortholog_one2one	FALSE
protein-coding	solute carrier family 25 member 5	292	SLC25A5	ENSG00000005022	SLC25A5	105857293	SLC25A5			ortholog	no_ortholog	11740	Slc25a5	ENSMUSG00000016319	Slc25a5	ortholog	no_ortholog			no_ortholog	ENSMFAG00000042853	SLC25A5	ortholog_one2one	FALSE
protein-coding	parathyroid hormone like hormone	5744	PTHLH	ENSG00000087494	PTHLH	105857294	PTHLH	ENSMICG00000038036	PTHLH	ortholog	ortholog_one2one	19227	Pthlh	ENSMUSG00000048776	Pthlh	ortholog	ortholog_one2one	ENSMMUG00000010531	PTHLH	ortholog_one2one	ENSMFAG00000003152	PTHLH	ortholog_one2one	FALSE
protein-coding	neurotrimin	50863	NTM	ENSG00000182667	NTM	105857299	NTM	ENSMICG00000004808	NTM	ortholog	ortholog_one2one	235106	Ntm	ENSMUSG00000059974	Ntm	ortholog	ortholog_one2one	ENSMMUG00000020197	NTM	ortholog_one2one	ENSMFAG00000044135	NTM	ortholog_one2one	FALSE
protein-coding	non-SMC condensin II complex subunit D3	23310	NCAPD3	ENSG00000151503	NCAPD3	105857300	NCAPD3	ENSMICG00000005023	NCAPD3	ortholog	ortholog_one2one	78658	Ncapd3	ENSMUSG00000035024	Ncapd3	ortholog	ortholog_one2one	ENSMMUG00000007102	NCAPD3	ortholog_one2one	ENSMFAG00000039895	NCAPD3	ortholog_one2one	FALSE
protein-coding	immunoglobulin superfamily member 9B	22997	IGSF9B	ENSG00000080854	IGSF9B	105857303	IGSF9B	ENSMICG00000004995	IGSF9B	ortholog	ortholog_one2one	235086	Igsf9b	ENSMUSG00000034275	Igsf9b	ortholog	ortholog_one2one	ENSMMUG00000012410	IGSF9B	ortholog_one2one	ENSMFAG00000000967	IGSF9B	ortholog_one2one	FALSE
protein-coding	acyl-CoA dehydrogenase family member 8	27034	ACAD8	ENSG00000151498	ACAD8	105857305	ACAD8	ENSMICG00000005045	ACAD8	ortholog	ortholog_one2one	66948	Acad8	ENSMUSG00000031969	Acad8	ortholog	ortholog_one2one	ENSMMUG00000007107	ACAD8	ortholog_one2one	ENSMFAG00000038809	ACAD8	ortholog_one2one	FALSE
protein-coding	junctional adhesion molecule 3	83700	JAM3	ENSG00000166086	JAM3	105857307	JAM3	ENSMICG00000005013	JAM3	ortholog	ortholog_one2one	83964	Jam3	ENSMUSG00000031990	Jam3	ortholog	ortholog_one2one	ENSMMUG00000007100	JAM3	ortholog_one2one	ENSMFAG00000038555	JAM3	ortholog_one2one	FALSE
protein-coding	VPS26, retromer complex component B	112936	VPS26B	ENSG00000151502	VPS26B	105857308	VPS26B	ENSMICG00000030270	VPS26B	ortholog	ortholog_one2one	69091	Vps26b	ENSMUSG00000031988	Vps26b	ortholog	ortholog_one2one	ENSMMUG00000046625	VPS26B	ortholog_one2one	ENSMFAG00000038681	VPS26B	ortholog_one2one	FALSE
protein-coding	thymocyte nuclear protein 1	29087	THYN1	ENSG00000151500	THYN1	105857309	THYN1	ENSMICG00000005039	THYN1	ortholog	ortholog_one2one	77862	Thyn1	ENSMUSG00000035443	Thyn1	ortholog	ortholog_one2one	ENSMMUG00000007103	THYN1	ortholog_one2one	ENSMFAG00000039498	THYN1	ortholog_one2one	FALSE
protein-coding	beta-galactosidase-1-like protein 2	89944	GLB1L2	ENSG00000149328	GLB1L2	105857312	LOC105857312	ENSMICG00000010540	GLB1L2	no_ortholog	ortholog_one2one	244757	Glb1l2	ENSMUSG00000036395	Glb1l2	no_ortholog	ortholog_one2one	ENSMMUG00000041104	GLB1L2	ortholog_one2one	ENSMFAG00000044876	GLB1L2	ortholog_one2one	FALSE
protein-coding	sosondowah ankyrin repeat domain family member D	347454	SOWAHD	ENSG00000187808	SOWAHD	105857313	SOWAHD			ortholog	no_ortholog	245381	Sowahd	ENSMUSG00000044400	Sowahd	ortholog	no_ortholog	ENSMMUG00000010476	SOWAHD	ortholog_one2one			no_ortholog	FALSE
protein-coding	beta-1,3-glucuronyltransferase 1	27087	B3GAT1	ENSG00000109956	B3GAT1	105857314	B3GAT1	ENSMICG00000032749	B3GAT1	ortholog	ortholog_one2one	76898	B3gat1	ENSMUSG00000045994	B3gat1	ortholog	ortholog_one2one	ENSMMUG00000002250	B3GAT1	ortholog_one2one	ENSMFAG00000040335	B3GAT1	ortholog_one2one	FALSE
protein-coding	spermatogenesis associated 19	219938	SPATA19	ENSG00000166118	SPATA19	105857316	SPATA19	ENSMICG00000004498	SPATA19	ortholog	ortholog_one2one	75469	Spata19	ENSMUSG00000031991	Spata19	ortholog	ortholog_one2one	ENSMMUG00000001710	SPATA19	ortholog_one2one	ENSMFAG00000002338	SPATA19	ortholog_one2one	FALSE
protein-coding	opioid binding protein/cell adhesion molecule like	4978	OPCML	ENSG00000183715	OPCML	105857319	OPCML	ENSMICG00000004832	OPCML	ortholog	ortholog_one2one	330908	Opcml	ENSMUSG00000062257	Opcml	ortholog	ortholog_one2one	ENSMMUG00000047242	OPCML	ortholog_one2one	ENSMFAG00000037095	OPCML	ortholog_one2one	FALSE
protein-coding	neurofibromin 1	4763	NF1	ENSG00000196712	NF1	105857327	NF1	ENSMICG00000002852	NF1	ortholog	ortholog_one2one	18015	Nf1	ENSMUSG00000020716	Nf1	ortholog	ortholog_one2one	ENSMMUG00000008605	NF1	ortholog_one2one	ENSMFAG00000033978	NF1	ortholog_one2one	FALSE
protein-coding	pannexin 1	24145	PANX1	ENSG00000110218	PANX1	105857329	PANX1			ortholog	no_ortholog	55991	Panx1	ENSMUSG00000031934	Panx1	ortholog	no_ortholog	ENSMMUG00000004503	PANX1	ortholog_one2one	ENSMFAG00000002464	PANX1	ortholog_one2one	FALSE
protein-coding	FAT atypical cadherin 3	120114	FAT3	ENSG00000165323	FAT3	105857335	FAT3			ortholog	no_ortholog	270120	Fat3	ENSMUSG00000074505	Fat3	ortholog	no_ortholog	ENSMMUG00000060452	FAT3	ortholog_one2one	ENSMFAG00000035883	FAT3	ortholog_one2one	FALSE
protein-coding	solute carrier family 36 member 4	120103	SLC36A4	ENSG00000180773	SLC36A4	105857336	SLC36A4	ENSMICG00000033063	SLC36A4	ortholog	ortholog_one2one	234967	Slc36a4	ENSMUSG00000043885	Slc36a4	ortholog	ortholog_one2one	ENSMMUG00000017741	SLC36A4	ortholog_one2one	ENSMFAG00000041537	SLC36A4	ortholog_one2one	FALSE
protein-coding	chromosome 5 C11orf54 homolog	28970	C11orf54	ENSG00000182919	C11orf54	105857340	C5H11orf54	ENSMICG00000028510	C11orf54	ortholog	ortholog_one2one	70984	4931406C07Rik	ENSMUSG00000031938	4931406C07Rik	ortholog	ortholog_one2one			no_ortholog	ENSMFAG00000039634	C11orf54	ortholog_one2one	FALSE
protein-coding	TATA-box binding protein associated factor, RNA polymerase I subunit D	79101	TAF1D	ENSG00000166012	TAF1D	105857342	TAF1D	ENSMICG00000034947	TAF1D	ortholog	ortholog_one2one	75316	Taf1d	ENSMUSG00000031939	Taf1d	ortholog	ortholog_one2one	ENSMMUG00000011646	TAF1D	ortholog_one2one	ENSMFAG00000039236	TAF1D	ortholog_one2one	FALSE
protein-coding	hephaestin like 1	341208	HEPHL1	ENSG00000181333	HEPHL1	105857348	HEPHL1	ENSMICG00000006401	HEPHL1	ortholog	ortholog_one2one	244698	Hephl1	ENSMUSG00000031936	Hephl1	ortholog	ortholog_one2one	ENSMMUG00000004500	HEPHL1	ortholog_one2one	ENSMFAG00000046086	HEPHL1	ortholog_one2one	FALSE
protein-coding	ankyrin repeat domain 49	54851	ANKRD49	ENSG00000168876	ANKRD49	105857350	ANKRD49			ortholog	no_ortholog	56503	Ankrd49	ENSMUSG00000031931	Ankrd49	ortholog	no_ortholog	ENSMMUG00000061391	ANKRD49	ortholog_one2one	ENSMFAG00000038557	ANKRD49	ortholog_one2one	FALSE
protein-coding	fucosyltransferase 4	2526	FUT4	ENSG00000196371	FUT4	105857353	FUT4	ENSMICG00000043071	FUT4	ortholog	ortholog_one2one	14345	Fut4	ENSMUSG00000049307	Fut4	ortholog	ortholog_one2one			no_ortholog			no_ortholog	FALSE
protein-coding	piwi like RNA-mediated gene silencing 4	143689	PIWIL4	ENSG00000134627	PIWIL4	105857354	PIWIL4	ENSMICG00000006375	PIWIL4	ortholog	ortholog_one2one	330890	Piwil4	ENSMUSG00000036912	Piwil4	ortholog	ortholog_one2one	ENSMMUG00000008965	PIWIL4	ortholog_one2one	ENSMFAG00000042631	PIWIL4	ortholog_one2one	FALSE
protein-coding	angiomotin like 1	154810	AMOTL1	ENSG00000166025	AMOTL1	105857356	AMOTL1	ENSMICG00000001878	AMOTL1	ortholog	ortholog_one2one	75723	Amotl1	ENSMUSG00000013076	Amotl1	ortholog	ortholog_one2one	ENSMMUG00000001730	AMOTL1	ortholog_one2one	ENSMFAG00000032749	AMOTL1	ortholog_one2one	FALSE
protein-coding	G protein-coupled receptor 83	10888	GPR83	ENSG00000123901	GPR83	105857358	GPR83	ENSMICG00000028902	GPR83	ortholog	ortholog_one2one	14608	Gpr83	ENSMUSG00000031932	Gpr83	ortholog	ortholog_one2one			no_ortholog			no_ortholog	FALSE
protein-coding	cytokine like 1	54360	CYTL1	ENSG00000170891	CYTL1	105857362	CYTL1			ortholog	no_ortholog	231162	Cytl1	ENSMUSG00000062329	Cytl1	ortholog	no_ortholog	ENSMMUG00000016921	CYTL1	ortholog_one2one	ENSMFAG00000002991		ortholog_one2one	FALSE
protein-coding	EvC ciliary complex subunit 1	2121	EVC	ENSG00000072840	EVC	105857363	EVC			ortholog	no_ortholog	59056	Evc	ENSMUSG00000029122	Evc	ortholog	no_ortholog	ENSMMUG00000020861	EVC	ortholog_one2one	ENSMFAG00000035895	EVC	ortholog_one2one	FALSE
protein-coding	aspartate beta-hydroxylase	444	ASPH	ENSG00000198363	ASPH	105857364	ASPH	ENSMICG00000006413	ASPH	ortholog	ortholog_one2one	65973	Asph	ENSMUSG00000028207	Asph	ortholog	ortholog_one2one	ENSMMUG00000008777	ASPH	ortholog_one2one	ENSMFAG00000031456	ASPH	ortholog_one2one	FALSE
protein-coding	otopetrin 1	133060	OTOP1	ENSG00000163982	OTOP1	105857367	OTOP1	ENSMICG00000032463	OTOP1	ortholog	ortholog_one2one	21906	Otop1	ENSMUSG00000051596	Otop1	ortholog	ortholog_one2one	ENSMMUG00000002782	OTOP1	ortholog_one2one	ENSMFAG00000044512	OTOP1	ortholog_one2one	FALSE
protein-coding	zinc finger and BTB domain containing 49	166793	ZBTB49	ENSG00000168826	ZBTB49	105857369	ZBTB49	ENSMICG00000042304	ZBTB49	ortholog	ortholog_one2one	75079	Zbtb49	ENSMUSG00000029127	Zbtb49	ortholog	ortholog_one2one	ENSMMUG00000023394	ZBTB49	ortholog_one2one	ENSMFAG00000043670	ZBTB49	ortholog_one2one	FALSE
protein-coding	Ly1 antibody reactive	55646	LYAR	ENSG00000145220	LYAR	105857370	LYAR	ENSMICG00000000202	LYAR	ortholog	ortholog_one2one	17089	Lyar	ENSMUSG00000067367	Lyar	ortholog	ortholog_one2one	ENSMMUG00000023393	LYAR	ortholog_one2one	ENSMFAG00000032542	LYAR	ortholog_one2one	FALSE
protein-coding	syntaxin 18	53407	STX18	ENSG00000168818	STX18	105857371	STX18	ENSMICG00000009557	STX18	ortholog	ortholog_one2one	71116	Stx18	ENSMUSG00000029125	Stx18	ortholog	ortholog_one2one	ENSMMUG00000020204	STX18	ortholog_one2one	ENSMFAG00000043473	STX18	ortholog_one2one	FALSE
protein-coding	neuronal vesicle trafficking associated 1	27065	NSG1	ENSG00000168824	NSG1	105857372	NSG1	ENSMICG00000009553	NSG1	ortholog	ortholog_one2one	18196	Nsg1	ENSMUSG00000029126	Nsg1	ortholog	ortholog_one2one	ENSMMUG00000020203	NSG1	ortholog_one2one	ENSMFAG00000043521	NSG1	ortholog_one2one	FALSE
protein-coding	serine/threonine kinase 32B	55351	STK32B	ENSG00000152953	STK32B	105857373	STK32B	ENSMICG00000047439	STK32B	ortholog	ortholog_one2one	64293	Stk32b	ENSMUSG00000029123	Stk32b	ortholog	ortholog_one2one	ENSMMUG00000016922	STK32B	ortholog_one2one	ENSMFAG00000046080	STK32B	ortholog_one2one	FALSE
protein-coding	EvC ciliary complex subunit 2	132884	EVC2	ENSG00000173040	EVC2	105857374	EVC2	ENSMICG00000010507	EVC2	ortholog	ortholog_one2one	68525	Evc2	ENSMUSG00000050248	Evc2	ortholog	ortholog_one2one	ENSMMUG00000020860	EVC2	ortholog_one2one	ENSMFAG00000037744	EVC2	ortholog_one2one	FALSE
protein-coding	janus kinase and microtubule interacting protein 1	152789	JAKMIP1	ENSG00000152969	JAKMIP1	105857376	JAKMIP1	ENSMICG00000002468	JAKMIP1	ortholog	ortholog_one2one	76071	Jakmip1	ENSMUSG00000063646	Jakmip1	ortholog	ortholog_one2one	ENSMMUG00000015099	JAKMIP1	ortholog_one2one	ENSMFAG00000036205	JAKMIP1	ortholog_one2one	FALSE
protein-coding	collapsin response mediator protein 1	1400	CRMP1	ENSG00000072832	CRMP1	105857377	CRMP1	ENSMICG00000005762	CRMP1	ortholog	ortholog_one2one	12933	Crmp1	ENSMUSG00000029121	Crmp1	ortholog	ortholog_one2one	ENSMMUG00000019563	CRMP1	ortholog_one2one	ENSMFAG00000000318	CRMP1	ortholog_one2one	FALSE
protein-coding	transmembrane protein 128	85013	TMEM128	ENSG00000132406	TMEM128	105857380	TMEM128	ENSMICG00000042056	TMEM128	ortholog	ortholog_one2one	66309	Tmem128	ENSMUSG00000067365	Tmem128	ortholog	ortholog_one2one	ENSMMUG00000023242	TMEM128	ortholog_one2one	ENSMFAG00000043258	TMEM128	ortholog_one2one	FALSE
protein-coding	msh homeobox 1	4487	MSX1	ENSG00000163132	MSX1	105857381	MSX1	ENSMICG00000043130	MSX1	ortholog	ortholog_one2one	17701	Msx1	ENSMUSG00000048450	Msx1	ortholog	ortholog_one2one	ENSMMUG00000051198	MSX1	ortholog_one2one			no_ortholog	FALSE
protein-coding	muskelin 1	4289	MKLN1	ENSG00000128585	MKLN1	105857383	MKLN1	ENSMICG00000004385	MKLN1	ortholog	ortholog_one2one	27418	Mkln1	ENSMUSG00000025609	Mkln1	ortholog	ortholog_one2one	ENSMMUG00000018259	MKLN1	ortholog_one2one	ENSMFAG00000039710	MKLN1	ortholog_one2one	FALSE
protein-coding	plexin A4	91584	PLXNA4	ENSG00000221866	PLXNA4	105857386	PLXNA4	ENSMICG00000017140	PLXNA4	ortholog	ortholog_one2one	243743	Plxna4	ENSMUSG00000029765	Plxna4	ortholog	ortholog_one2one	ENSMMUG00000005127	PLXNA4	ortholog_one2one	ENSMFAG00000041659	PLXNA4	ortholog_one2one	FALSE
protein-coding	coiled-coil-helix-coiled-coil-helix domain containing 3	54927	CHCHD3	ENSG00000106554	CHCHD3	105857389	CHCHD3	ENSMICG00000038427	CHCHD3	ortholog	ortholog_one2one	66075	Chchd3	ENSMUSG00000053768	Chchd3	ortholog	ortholog_one2one	ENSMMUG00000001671	CHCHD3	ortholog_one2one	ENSMFAG00000024346	CHCHD3	ortholog_one2one	FALSE
protein-coding	exocyst complex component 4	60412	EXOC4	ENSG00000131558	EXOC4	105857391	EXOC4	ENSMICG00000011281	EXOC4	ortholog	ortholog_one2one	20336	Exoc4	ENSMUSG00000029763	Exoc4	ortholog	ortholog_one2one	ENSMMUG00000040076	EXOC4	ortholog_one2one			no_ortholog	FALSE
protein-coding	podocalyxin like	5420	PODXL	ENSG00000128567	PODXL	105857394	PODXL	ENSMICG00000042010		ortholog	ortholog_one2one	27205	Podxl	ENSMUSG00000025608	Podxl	ortholog	ortholog_one2one	ENSMMUG00000018260	PODXL	ortholog_one2one	ENSMFAG00000035169		ortholog_one2one	FALSE
protein-coding	solute carrier family 35 member B4	84912	SLC35B4	ENSG00000205060	SLC35B4	105857395	SLC35B4	ENSMICG00000001914	SLC35B4	ortholog	ortholog_one2one	58246	Slc35b4	ENSMUSG00000018999	Slc35b4	ortholog	ortholog_one2one	ENSMMUG00000000916	SLC35B4	ortholog_one2one			no_ortholog	FALSE
protein-coding	aldose reductase	231	AKR1B1	ENSG00000085662	AKR1B1	105857397	LOC105857397	ENSMICG00000001921	AKR1B1	no_ortholog	ortholog_one2one	11677	Akr1b3	ENSMUSG00000001642	Akr1b3	no_ortholog	ortholog_one2one	ENSMMUG00000000917	AKR1B1	ortholog_one2one	ENSMFAG00000041770	AKR1B1	ortholog_one2one	FALSE
protein-coding	leucine rich repeats and guanylate kinase domain containing	136332	LRGUK	ENSG00000155530	LRGUK	105857398	LRGUK	ENSMICG00000011293	LRGUK	ortholog	ortholog_one2one	74354	Lrguk	ENSMUSG00000056215	Lrguk	ortholog	ortholog_one2one	ENSMMUG00000000915	LRGUK	ortholog_one2one			no_ortholog	FALSE
protein-coding	G elongation factor mitochondrial 1	85476	GFM1	ENSG00000168827	GFM1	105857415	GFM1	ENSMICG00000049086	GFM1	ortholog	ortholog_one2one	28030	Gfm1	ENSMUSG00000027774	Gfm1	ortholog	ortholog_one2one	ENSMMUG00000004961	GFM1	ortholog_one2one	ENSMFAG00000035731	GFM1	ortholog_one2one	FALSE
protein-coding	retinoic acid receptor responder 1	5918	RARRES1	ENSG00000118849	RARRES1	105857416	RARRES1			ortholog	no_ortholog	109222	Rarres1	ENSMUSG00000049404	Rarres1	ortholog	no_ortholog	ENSMMUG00000014825	RARRES1	ortholog_one2one	ENSMFAG00000023184	RARRES1	ortholog_one2one	FALSE
protein-coding	latexin	56925	LXN	ENSG00000079257	LXN	105857417	LXN	ENSMICG00000049388	LXN	ortholog	ortholog_one2one	17035	Lxn	ENSMUSG00000047557	Lxn	ortholog	ortholog_one2one	ENSMMUG00000004963	LXN	ortholog_one2one	ENSMFAG00000038453	LXN	ortholog_one2one	FALSE
protein-coding	myeloid leukemia factor 1	4291	MLF1	ENSG00000178053	MLF1	105857419	MLF1	ENSMICG00000048928	MLF1	ortholog	ortholog_one2one	17349	Mlf1	ENSMUSG00000048416	Mlf1	ortholog	ortholog_one2one	ENSMMUG00000004958	MLF1	ortholog_one2one	ENSMFAG00000032723	MLF1	ortholog_one2one	FALSE
protein-coding	arginine and serine rich coiled-coil 1	51319	RSRC1	ENSG00000174891	RSRC1	105857421	RSRC1	ENSMICG00000048785		ortholog	ortholog_one2many	66880	Rsrc1	ENSMUSG00000034544	Rsrc1	ortholog	ortholog_one2many	ENSMMUG00000004956	RSRC1	ortholog_one2one	ENSMFAG00000006023	RSRC1	ortholog_one2one	FALSE
protein-coding	ventricular zone expressed PH domain containing 1	79674	VEPH1	ENSG00000197415	VEPH1	105857422	VEPH1	ENSMICG00000049487	VEPH1	ortholog	ortholog_one2one	72789	Veph1	ENSMUSG00000027831	Veph1	ortholog	ortholog_one2one	ENSMMUG00000022848	VEPH1	ortholog_one2one	ENSMFAG00000043410	VEPH1	ortholog_one2one	FALSE
protein-coding	pentraxin 3	5806	PTX3	ENSG00000163661	PTX3	105857424	PTX3	ENSMICG00000049341	PTX3	ortholog	ortholog_one2one	19288	Ptx3	ENSMUSG00000027832	Ptx3	ortholog	ortholog_one2one	ENSMMUG00000062582	PTX3	ortholog_one2one	ENSMFAG00000040863	PTX3	ortholog_one2one	FALSE
protein-coding	cyclin L1	57018	CCNL1	ENSG00000163660	CCNL1	105857426	CCNL1	ENSMICG00000049517	CCNL1	ortholog	ortholog_one2one	56706	Ccnl1	ENSMUSG00000027829	Ccnl1	ortholog	ortholog_one2one	ENSMMUG00000016497	CCNL1	ortholog_one2one	ENSMFAG00000030104	CCNL1	ortholog_one2one	FALSE
protein-coding	major facilitator superfamily domain containing 1	64747	MFSD1	ENSG00000118855	MFSD1	105857429	MFSD1	ENSMICG00000049472	MFSD1	ortholog	ortholog_one2one	66868	Mfsd1	ENSMUSG00000027775	Mfsd1	ortholog	ortholog_one2one	ENSMMUG00000023510	MFSD1	ortholog_one2one	ENSMFAG00000041451	MFSD1	ortholog_one2one	FALSE
protein-coding	short stature homeobox 2	6474	SHOX2	ENSG00000168779	SHOX2	105857432	SHOX2	ENSMICG00000049132	SHOX2	ortholog	ortholog_one2one	20429	Shox2	ENSMUSG00000027833	Shox2	ortholog	ortholog_one2one	ENSMMUG00000019030	SHOX2	ortholog_one2one	ENSMFAG00000029366	SHOX2	ortholog_one2one	FALSE
protein-coding	tankyrase	8658	TNKS	ENSG00000173273	TNKS	105857436	TNKS	ENSMICG00000012998	TNKS	ortholog	ortholog_one2one	21951	Tnks	ENSMUSG00000031529	Tnks	ortholog	ortholog_one2one	ENSMMUG00000000965	TNKS	ortholog_one2one	ENSMFAG00000029976	TNKS	ortholog_one2one	FALSE
protein-coding	malignant fibrous histiocytoma amplified sequence 1	9258	MFHAS1	ENSG00000147324	MFHAS1	105857438	MFHAS1	ENSMICG00000012971	MFHAS1	ortholog	ortholog_one2one	52065	Mfhas1	ENSMUSG00000070056	Mfhas1	ortholog	ortholog_one2one	ENSMMUG00000016708	MFHAS1	ortholog_one2one	ENSMFAG00000035654	MFHAS1	ortholog_one2one	FALSE
protein-coding	claudin 23	137075	CLDN23	ENSG00000253958	CLDN23	105857439	CLDN23			ortholog	no_ortholog	71908	Cldn23	ENSMUSG00000055976	Cldn23	ortholog	no_ortholog	ENSMMUG00000058938	CLDN23	ortholog_one2one	ENSMFAG00000048993	CLDN23	ortholog_one2one	FALSE
protein-coding	LON peptidase N-terminal domain and ring finger 1	91694	LONRF1	ENSG00000154359	LONRF1	105857441	LONRF1	ENSMICG00000012945	LONRF1	ortholog	ortholog_one2one	244421	Lonrf1	ENSMUSG00000039633	Lonrf1	ortholog	ortholog_one2one	ENSMMUG00000009500	LONRF1	ortholog_one2one	ENSMFAG00000033742	LONRF1	ortholog_one2one	FALSE
protein-coding	DLC1 Rho GTPase activating protein	10395	DLC1	ENSG00000164741	DLC1	105857445	DLC1	ENSMICG00000012925	DLC1	ortholog	ortholog_one2one	50768	Dlc1	ENSMUSG00000031523	Dlc1	ortholog	ortholog_one2one	ENSMMUG00000015144	DLC1	ortholog_one2one	ENSMFAG00000041985	DLC1	ortholog_one2one	FALSE
protein-coding	chromosome 20 C8orf48 homolog	157773	C8orf48	ENSG00000164743	C8orf48	105857446	C20H8orf48			ortholog	no_ortholog	621080	AI429214	ENSMUSG00000074384	AI429214	ortholog	no_ortholog			no_ortholog	ENSMFAG00000038458	C8orf48	ortholog_one2one	FALSE
protein-coding	sarcoglycan zeta	137868	SGCZ	ENSG00000185053	SGCZ	105857450	SGCZ	ENSMICG00000001439	SGCZ	ortholog	ortholog_one2one	244431	Sgcz	ENSMUSG00000039539	Sgcz	ortholog	ortholog_one2one	ENSMMUG00000006710	SGCZ	ortholog_one2one	ENSMFAG00000035466	SGCZ	ortholog_one2one	FALSE
protein-coding	exoribonuclease 1	90459	ERI1	ENSG00000104626	ERI1	105857452	ERI1	ENSMICG00000012988		ortholog	ortholog_one2many	67276	Eri1	ENSMUSG00000031527	Eri1	ortholog	ortholog_one2many	ENSMMUG00000008867	ERI1	ortholog_one2one	ENSMFAG00000032602	ERI1	ortholog_one2one	FALSE
protein-coding	protein phosphatase 1 regulatory subunit 3B	79660	PPP1R3B	ENSG00000173281	PPP1R3B	105857453	PPP1R3B			ortholog	no_ortholog	244416	Ppp1r3b	ENSMUSG00000046794	Ppp1r3b	ortholog	no_ortholog	ENSMMUG00000050623	PPP1R3B	ortholog_one2one	ENSMFAG00000042746	PPP1R3B	ortholog_one2one	FALSE
protein-coding	WD repeat and SOCS box containing 1	26118	WSB1	ENSG00000109046	WSB1	105857458	WSB1	ENSMICG00000012873	WSB1	ortholog	ortholog_one2one	78889	Wsb1	ENSMUSG00000017677	Wsb1	ortholog	ortholog_one2one	ENSMMUG00000020226	WSB1	ortholog_one2one	ENSMFAG00000042968	WSB1	ortholog_one2one	FALSE
protein-coding	paired box 6	5080	PAX6	ENSG00000007372	PAX6	105857465	PAX6	ENSMICG00000004089	PAX6	ortholog	ortholog_one2one	18508	Pax6	ENSMUSG00000027168	Pax6	ortholog	ortholog_one2one	ENSMMUG00000016810	PAX6	ortholog_one2one	ENSMFAG00000019311	PAX6	ortholog_one2one	FALSE
protein-coding	reticulocalbin 1	5954	RCN1	ENSG00000049449	RCN1	105857467	RCN1	ENSMICG00000027735	RCN1	ortholog	ortholog_one2one	19672	Rcn1	ENSMUSG00000005973	Rcn1	ortholog	ortholog_one2one	ENSMMUG00000018360	RCN1	ortholog_one2one	ENSMFAG00000029569	RCN1	ortholog_one2one	FALSE
protein-coding	elongator acetyltransferase complex subunit 4	26610	ELP4	ENSG00000109911	ELP4	105857468	ELP4			ortholog	no_ortholog	77766	Elp4	ENSMUSG00000027167	Elp4	ortholog	no_ortholog	ENSMMUG00000016807	ELP4	ortholog_one2one	ENSMFAG00000001333	ELP4	ortholog_one2one	FALSE
protein-coding	eukaryotic translation initiation factor 3 subunit M	10480	EIF3M	ENSG00000149100	EIF3M	105857470	EIF3M	ENSMICG00000035817	EIF3M	ortholog	ortholog_one2one	98221	Eif3m	ENSMUSG00000027170	Eif3m	ortholog	ortholog_one2one	ENSMMUG00000009026	EIF3M	ortholog_one2one	ENSMFAG00000040767	EIF3M	ortholog_one2one	FALSE
protein-coding	coiled-coil domain containing 73	493860	CCDC73	ENSG00000186714	CCDC73	105857471	CCDC73	ENSMICG00000027398	CCDC73	ortholog	ortholog_one2one	211936	Ccdc73	ENSMUSG00000045106	Ccdc73	ortholog	ortholog_one2one	ENSMMUG00000009028	CCDC73	ortholog_one2one	ENSMFAG00000043757	CCDC73	ortholog_one2one	FALSE
protein-coding	proline rich and Gla domain 4	79056	PRRG4	ENSG00000135378	PRRG4	105857473	PRRG4	ENSMICG00000046080	PRRG4	ortholog	ortholog_one2one	228413	Prrg4	ENSMUSG00000027171	Prrg4	ortholog	ortholog_one2one	ENSMMUG00000049850	PRRG4	ortholog_one2one	ENSMFAG00000001744	PRRG4	ortholog_one2one	FALSE
protein-coding	glutamine and serine rich 1	79832	QSER1	ENSG00000060749	QSER1	105857474	QSER1	ENSMICG00000035367	QSER1	ortholog	ortholog_one2one	99003	Qser1	ENSMUSG00000074994	Qser1	ortholog	ortholog_one2one	ENSMMUG00000001536	QSER1	ortholog_one2one	ENSMFAG00000042029	QSER1	ortholog_one2one	FALSE
protein-coding	DEP domain containing 7	91614	DEPDC7	ENSG00000121690	DEPDC7	105857475	DEPDC7	ENSMICG00000004770	DEPDC7	ortholog	ortholog_one2one	211896	Depdc7	ENSMUSG00000027173	Depdc7	ortholog	ortholog_one2one	ENSMMUG00000002535	DEPDC7	ortholog_one2one	ENSMFAG00000030758	DEPDC7	ortholog_one2one	FALSE
protein-coding	cleavage stimulation factor subunit 3	1479	CSTF3	ENSG00000176102	CSTF3	105857476	CSTF3	ENSMICG00000004784	CSTF3	ortholog	ortholog_one2one	228410	Cstf3	ENSMUSG00000027176	Cstf3	ortholog	ortholog_one2one	ENSMMUG00000002542	CSTF3	ortholog_one2one	ENSMFAG00000029516	CSTF3	ortholog_one2one	FALSE
protein-coding	t-complex 11 like 1	55346	TCP11L1	ENSG00000176148	TCP11L1	105857477	TCP11L1	ENSMICG00000004776	TCP11L1	ortholog	ortholog_one2one	320554	Tcp11l1	ENSMUSG00000027175	Tcp11l1	ortholog	ortholog_one2one	ENSMMUG00000002539	TCP11L1	ortholog_one2one	ENSMFAG00000036174	TCP11L1	ortholog_one2one	FALSE
protein-coding	homeodomain interacting protein kinase 3	10114	HIPK3	ENSG00000110422	HIPK3	105857478	HIPK3	ENSMICG00000038979	HIPK3	ortholog	ortholog_one2one	15259	Hipk3	ENSMUSG00000027177	Hipk3	ortholog	ortholog_one2one	ENSMMUG00000019988	HIPK3	ortholog_one2one	ENSMFAG00000045654	HIPK3	ortholog_one2one	FALSE
protein-coding	KIAA1549 like	25758	KIAA1549L	ENSG00000110427	KIAA1549L	105857480	KIAA1549L	ENSMICG00000012651	KIAA1549L	ortholog	ortholog_one2one	241589	D430041D05Rik	ENSMUSG00000068373	D430041D05Rik	ortholog	ortholog_one2one	ENSMMUG00000017218	KIAA1549L	ortholog_one2one	ENSMFAG00000037738	KIAA1549L	ortholog_one2one	FALSE
protein-coding	chromosome 5 C11orf91 homolog	100131378	C11orf91	ENSG00000205177	C11orf91	105857482	C5H11orf91	ENSMICG00000042497	C11orf91	ortholog	ortholog_one2one	68243	A930018P22Rik	ENSMUSG00000032671	A930018P22Rik	ortholog	ortholog_one2one			no_ortholog	ENSMFAG00000032872	C11orf91	ortholog_one2one	FALSE
protein-coding	F-box protein 3	26273	FBXO3	ENSG00000110429	FBXO3	105857483	FBXO3	ENSMICG00000012713	FBXO3	ortholog	ortholog_one2one	57443	Fbxo3	ENSMUSG00000027180	Fbxo3	ortholog	ortholog_one2one	ENSMMUG00000006063	FBXO3	ortholog_one2one	ENSMFAG00000044515	FBXO3	ortholog_one2one	FALSE
protein-coding	cell cycle associated protein 1	4076	CAPRIN1	ENSG00000135387	CAPRIN1	105857487	CAPRIN1	ENSMICG00000003617	CAPRIN1	ortholog	ortholog_one2one	53872	Caprin1	ENSMUSG00000027184	Caprin1	ortholog	ortholog_one2one	ENSMMUG00000021643	CAPRIN1	ortholog_one2one	ENSMFAG00000038273	CAPRIN1	ortholog_one2one	FALSE
protein-coding	N-acetyltransferase 10	55226	NAT10	ENSG00000135372	NAT10	105857489	NAT10	ENSMICG00000003627	NAT10	ortholog	ortholog_one2one	98956	Nat10	ENSMUSG00000027185	Nat10	ortholog	ortholog_one2one	ENSMMUG00000021646	NAT10	ortholog_one2one	ENSMFAG00000041013	NAT10	ortholog_one2one	FALSE
protein-coding	WT1 transcription factor	7490	WT1	ENSG00000184937	WT1	105857490	WT1	ENSMICG00000004097	WT1	ortholog	ortholog_one2one	22431	Wt1	ENSMUSG00000016458	Wt1	ortholog	ortholog_one2one	ENSMMUG00000009881	WT1	ortholog_one2one	ENSMFAG00000030746	WT1	ortholog_one2one	FALSE
protein-coding	LIM domain only 2	4005	LMO2	ENSG00000135363	LMO2	105857494	LMO2	ENSMICG00000027826	LMO2	ortholog	ortholog_one2one	16909	Lmo2	ENSMUSG00000032698	Lmo2	ortholog	ortholog_one2one	ENSMMUG00000007633	LMO2	ortholog_one2one	ENSMFAG00000038993	LMO2	ortholog_one2one	FALSE
protein-coding	phosphatidylinositol-3,4,5-trisphosphate dependent Rac exchange factor 2	80243	PREX2	ENSG00000046889	PREX2	105857506	PREX2	ENSMICG00000012516	PREX2	ortholog	ortholog_one2one	109294	Prex2	ENSMUSG00000048960	Prex2	ortholog	ortholog_one2one	ENSMMUG00000016023	PREX2	ortholog_one2one	ENSMFAG00000031374	PREX2	ortholog_one2one	FALSE
protein-coding	chromosome 9 C8orf34 homolog	116328	C8orf34	ENSG00000165084	C8orf34	105857509	C9H8orf34			ortholog	no_ortholog	320492	A830018L16Rik	ENSMUSG00000057715	A830018L16Rik	ortholog	no_ortholog	ENSMMUG00000004573	C8H8orf34	ortholog_one2one	ENSMFAG00000045715	C8orf34	ortholog_one2one	FALSE
protein-coding	carboxypeptidase A6	57094	CPA6	ENSG00000165078	CPA6	105857512	CPA6	ENSMICG00000012503	CPA6	ortholog	ortholog_one2one	329093	Cpa6	ENSMUSG00000042501	Cpa6	ortholog	ortholog_one2one	ENSMMUG00000023015	CPA6	ortholog_one2one	ENSMFAG00000039794	CPA6	ortholog_one2one	FALSE
protein-coding	protein C, inactivator of coagulation factors Va and VIIIa	5624	PROC	ENSG00000115718	PROC	105857515	PROC	ENSMICG00000047595		ortholog	no_ortholog	19123	Proc	ENSMUSG00000024386	Proc	ortholog	ortholog_one2one	ENSMMUG00000049035	PROC	ortholog_one2one	ENSMFAG00000044923	PROC	ortholog_one2one	FALSE
protein-coding	AMMECR1 like	83607	AMMECR1L	ENSG00000144233	AMMECR1L	105857518	AMMECR1L	ENSMICG00000043486	AMMECR1L	ortholog	ortholog_one2one	225339	Ammecr1l	ENSMUSG00000041915	Ammecr1l	ortholog	ortholog_one2one	ENSMMUG00000049232	AMMECR1L	ortholog_one2one	ENSMFAG00000044626	AMMECR1L	ortholog_one2one	FALSE
protein-coding	RNA polymerase II subunit D	5433	POLR2D	ENSG00000144231	POLR2D	105857519	POLR2D	ENSMICG00000009931	POLR2D	ortholog	ortholog_one2one	69241	Polr2d	ENSMUSG00000024258	Polr2d	ortholog	ortholog_one2one	ENSMMUG00000001989	POLR2D	ortholog_one2one	ENSMFAG00000031937	POLR2D	ortholog_one2one	FALSE
protein-coding	SFT2 domain containing 3	84826	SFT2D3	ENSG00000173349	SFT2D3	105857520	SFT2D3			ortholog	no_ortholog	67158	Sft2d3	ENSMUSG00000044982	Sft2d3	ortholog	no_ortholog			no_ortholog			no_ortholog	FALSE
protein-coding	WD repeat domain 33	55339	WDR33	ENSG00000136709	WDR33	105857522	WDR33	ENSMICG00000031042	WDR33	ortholog	ortholog_one2one	74320	Wdr33	ENSMUSG00000024400	Wdr33	ortholog	ortholog_one2one	ENSMMUG00000019277	WDR33	ortholog_one2one	ENSMFAG00000005367	WDR33	ortholog_one2one	FALSE
protein-coding	myosin VIIB	4648	MYO7B	ENSG00000169994	MYO7B	105857524	MYO7B	ENSMICG00000002875	MYO7B	ortholog	ortholog_one2one	17922	Myo7b	ENSMUSG00000024388	Myo7b	ortholog	ortholog_one2one	ENSMMUG00000004177	MYO7B	ortholog_one2one	ENSMFAG00000062671		ortholog_one2one	FALSE
protein-coding	LIM zinc finger domain containing 2	55679	LIMS2	ENSG00000072163	LIMS2	105857526	LIMS2	ENSMICG00000017200	LIMS2	ortholog	ortholog_one2one	225341	Lims2	ENSMUSG00000024395	Lims2	ortholog	ortholog_one2one	ENSMMUG00000004179	LIMS2	ortholog_one2one	ENSMFAG00000000950	LIMS2	ortholog_one2one	FALSE
protein-coding	G protein-coupled receptor 17	2840	GPR17	ENSG00000144230	GPR17	105857527	GPR17			ortholog	no_ortholog	574402	Gpr17	ENSMUSG00000052229	Gpr17	ortholog	no_ortholog	ENSMMUG00000004180	GPR17	ortholog_one2one	ENSMFAG00000036834	GPR17	ortholog_one2one	FALSE
protein-coding	interacts with SUPT6H, CTD assembly factor 1	55677	IWS1	ENSG00000163166	IWS1	105857530	IWS1	ENSMICG00000009948	IWS1	ortholog	ortholog_one2one	73473	Iws1	ENSMUSG00000024384	Iws1	ortholog	ortholog_one2one	ENSMMUG00000002799	IWS1	ortholog_one2one	ENSMFAG00000016975	IWS1	ortholog_one2one	FALSE
protein-coding	ERCC excision repair 3, TFIIH core complex helicase subunit	2071	ERCC3	ENSG00000163161	ERCC3	105857533	ERCC3	ENSMICG00000009578	ERCC3	ortholog	ortholog_one2one	13872	Ercc3	ENSMUSG00000024382	Ercc3	ortholog	ortholog_one2one	ENSMMUG00000064234	ERCC3	ortholog_one2one	ENSMFAG00000003370	ERCC3	ortholog_one2one	FALSE
protein-coding	mitogen-activated protein kinase kinase kinase 2	10746	MAP3K2	ENSG00000169967	MAP3K2	105857534	MAP3K2	ENSMICG00000009592	MAP3K2	ortholog	ortholog_one2one	26405	Map3k2	ENSMUSG00000024383	Map3k2	ortholog	ortholog_one2one	ENSMMUG00000018568	MAP3K2	ortholog_one2one	ENSMFAG00000037837	MAP3K2	ortholog_one2one	FALSE
protein-coding	zinc finger protein 787	126208	ZNF787	ENSG00000142409	ZNF787	105857540	ZNF787	ENSMICG00000042044	ZNF787	ortholog	ortholog_one2one	67109	Zfp787	ENSMUSG00000046792	Zfp787	ortholog	ortholog_one2one	ENSMMUG00000022338	ZNF787	ortholog_one2one			no_ortholog	FALSE
protein-coding	zinc finger protein 444	55311	ZNF444	ENSG00000167685	ZNF444	105857541	ZNF444	ENSMICG00000017167	ZNF444	ortholog	ortholog_one2one	72667	Zfp444	ENSMUSG00000044876	Zfp444	ortholog	ortholog_one2one	ENSMMUG00000017498	ZNF444	ortholog_one2one			no_ortholog	FALSE
protein-coding	C-type lectin domain family 12 member B	387837	CLEC12B	ENSG00000256660	CLEC12B	105857545	CLEC12B	ENSMICG00000030372	CLEC12B	ortholog	ortholog_one2one	71183	Clec12b	ENSMUSG00000030158	Clec12b	ortholog	ortholog_one2one	ENSMMUG00000002954	CLEC12B	ortholog_one2one	ENSMFAG00000001448	CLEC12B	ortholog_one2one	FALSE
protein-coding	C-type lectin domain family 1 member B	51266	CLEC1B	ENSG00000165682	CLEC1B	105857546	CLEC1B	ENSMICG00000045353	CLEC1B	ortholog	ortholog_one2one	56760	Clec1b	ENSMUSG00000030159	Clec1b	ortholog	ortholog_one2one	ENSMMUG00000002955	CLEC1B	ortholog_one2one	ENSMFAG00000034215	CLEC1B	ortholog_one2one	FALSE
protein-coding	CD69 molecule	969	CD69	ENSG00000110848	CD69	105857550	CD69	ENSMICG00000029791	CD69	ortholog	ortholog_one2one	12515	Cd69	ENSMUSG00000030156	Cd69	ortholog	ortholog_one2one	ENSMMUG00000015297	CD69	ortholog_one2one	ENSMFAG00000060873	CD69	ortholog_one2one	FALSE
protein-coding	fatty acid-binding protein, adipocyte-like	2167	FABP4	ENSG00000170323	FABP4	105857556	LOC105857556	ENSMICG00000005313	FABP4	no_ortholog	ortholog_one2one	11770	Fabp4	ENSMUSG00000062515	Fabp4	no_ortholog	ortholog_one2one	ENSMMUG00000020987	FABP4	ortholog_one2one	ENSMFAG00000038597	FABP4	ortholog_one2one	FALSE
protein-coding	tumor protein D52	7163	TPD52	ENSG00000076554	TPD52	105857557	TPD52			ortholog	no_ortholog	21985	Tpd52	ENSMUSG00000027506	Tpd52	ortholog	no_ortholog	ENSMMUG00000022369	TPD52	ortholog_one2one	ENSMFAG00000031459	TPD52	ortholog_one2one	FALSE
protein-coding	zinc finger protein 704	619279	ZNF704	ENSG00000164684	ZNF704	105857565	ZNF704	ENSMICG00000001305	ZNF704	ortholog	ortholog_one2one	170753	Zfp704	ENSMUSG00000040209	Zfp704	ortholog	ortholog_one2one	ENSMMUG00000009969	ZNF704	ortholog_one2one	ENSMFAG00000035658	ZNF704	ortholog_one2one	FALSE
protein-coding	mitochondrial ribosomal protein S28	28957	MRPS28	ENSG00000147586	MRPS28	105857567	MRPS28	ENSMICG00000044873	MRPS28	ortholog	ortholog_one2one	66230	Mrps28	ENSMUSG00000040269	Mrps28	ortholog	ortholog_one2one	ENSMMUG00000051817	MRPS28	ortholog_one2one	ENSMFAG00000057020	MRPS28	ortholog_one2one	FALSE
protein-coding	sorting nexin 16	64089	SNX16	ENSG00000104497	SNX16	105857571	SNX16	ENSMICG00000013943	SNX16	ortholog	ortholog_one2one	74718	Snx16	ENSMUSG00000027534	Snx16	ortholog	ortholog_one2one	ENSMMUG00000007694	SNX16	ortholog_one2one	ENSMFAG00000044735	SNX16	ortholog_one2one	FALSE
protein-coding	charged multivesicular body protein 4C	92421	CHMP4C	ENSG00000164695	CHMP4C	105857573	CHMP4C	ENSMICG00000026865	CHMP4C	ortholog	ortholog_one2one	66371	Chmp4c	ENSMUSG00000027536	Chmp4c	ortholog	ortholog_one2one	ENSMMUG00000002625	CHMP4C	ortholog_one2one	ENSMFAG00000026066	CHMP4C	ortholog_one2one	FALSE
protein-coding	zinc finger AN1-type containing 1	79752	ZFAND1	ENSG00000104231	ZFAND1	105857574	ZFAND1	ENSMICG00000016889	ZFAND1	ortholog	ortholog_one2one	66361	Zfand1	ENSMUSG00000039795	Zfand1	ortholog	ortholog_one2one	ENSMMUG00000002626	ZFAND1	ortholog_one2one			no_ortholog	FALSE
protein-coding	solute carrier family 10 member 5	347051	SLC10A5	ENSG00000253598	SLC10A5	105857575	SLC10A5			ortholog	no_ortholog	241877	Slc10a5	ENSMUSG00000058921	Slc10a5	ortholog	no_ortholog	ENSMMUG00000048476	SLC10A5	ortholog_one2one			no_ortholog	FALSE
protein-coding	inositol monophosphatase 1-like	3612	IMPA1	ENSG00000133731	IMPA1	105857577	LOC105857577	ENSMICG00000005324	IMPA1	no_ortholog	ortholog_one2one	55980	Impa1	ENSMUSG00000027531	Impa1	no_ortholog	ortholog_one2many	ENSMMUG00000002628	IMPA1	ortholog_one2one	ENSMFAG00000031108	IMPA1	ortholog_one2one	FALSE
protein-coding	stathmin 2	11075	STMN2	ENSG00000104435	STMN2	105857578	STMN2	ENSMICG00000026842	STMN2	ortholog	ortholog_one2one	20257	Stmn2	ENSMUSG00000027500	Stmn2	ortholog	ortholog_one2one	ENSMMUG00000000507	STMN2	ortholog_one2one	ENSMFAG00000003646	STMN2	ortholog_one2one	FALSE
protein-coding	phosphoprotein membrane anchor with glycosphingolipid microdomains 1	55824	PAG1	ENSG00000076641	PAG1	105857579	PAG1	ENSMICG00000001308	PAG1	ortholog	ortholog_one2one	94212	Pag1	ENSMUSG00000027508	Pag1	ortholog	ortholog_one2one	ENSMMUG00000023342	PAG1	ortholog_one2one	ENSMFAG00000057813	PAG1	ortholog_one2one	FALSE
protein-coding	interleukin 7	3574	IL7	ENSG00000104432	IL7	105857580	IL7	ENSMICG00000007412	IL7	ortholog	ortholog_one2one	16196	Il7	ENSMUSG00000040329	Il7	ortholog	ortholog_one2one	ENSMMUG00000001655	IL7	ortholog_one2one	ENSMFAG00000002965	IL7	ortholog_one2one	FALSE
protein-coding	zinc finger and BTB domain containing 10	65986	ZBTB10	ENSG00000205189	ZBTB10	105857582	ZBTB10	ENSMICG00000007243	ZBTB10	ortholog	ortholog_one2one	229055	Zbtb10	ENSMUSG00000069114	Zbtb10	ortholog	ortholog_one2one	ENSMMUG00000008438	ZBTB10	ortholog_one2one	ENSMFAG00000032056	ZBTB10	ortholog_one2one	FALSE
protein-coding	cAMP-dependent protein kinase inhibitor alpha	5569	PKIA	ENSG00000171033	PKIA	105857586	PKIA	ENSMICG00000045782	PKIA	ortholog	ortholog_one2one	18767	Pkia	ENSMUSG00000027499	Pkia	ortholog	ortholog_one2one			no_ortholog			no_ortholog	FALSE
protein-coding	hes related family bHLH transcription factor with YRPW motif 1	23462	HEY1	ENSG00000164683	HEY1	105857587	HEY1	ENSMICG00000001913	HEY1	ortholog	ortholog_one2one	15213	Hey1	ENSMUSG00000040289	Hey1	ortholog	ortholog_one2one	ENSMMUG00000002740	HEY1	ortholog_one2one	ENSMFAG00000039491	HEY1	ortholog_one2one	FALSE
protein-coding	fatty acid binding protein 5	2171	FABP5	ENSG00000164687	FABP5	105857589	FABP5	ENSMICG00000001311	FABP5	ortholog	ortholog_one2one	16592	Fabp5	ENSMUSG00000027533	Fabp5	ortholog	ortholog_one2one	ENSMMUG00000064718	FABP5	ortholog_one2one			ortholog_one2many	FALSE
protein-coding	myelin P2 protein	5375	PMP2	ENSG00000147588	PMP2	105857592	LOC105857592	ENSMICG00000038741	PMP2	no_ortholog	ortholog_one2one	18857	Pmp2	ENSMUSG00000052468	Pmp2	no_ortholog	ortholog_one2one	ENSMMUG00000047024	PMP2	ortholog_one2one	ENSMFAG00000044728	PMP2	ortholog_one2one	FALSE
protein-coding	fatty acid binding protein 12	646486	FABP12	ENSG00000197416	FABP12	105857597	FABP12	ENSMICG00000048103	FABP12	ortholog	ortholog_one2one	75497	Fabp12	ENSMUSG00000027530	Fabp12	ortholog	ortholog_one2one	ENSMMUG00000019337	FABP12	ortholog_one2one	ENSMFAG00000045988	FABP12	ortholog_one2one	FALSE
protein-coding	transmembrane protein 163	81615	TMEM163	ENSG00000152128	TMEM163	105857600	TMEM163			ortholog	no_ortholog	72160	Tmem163	ENSMUSG00000026347	Tmem163	ortholog	no_ortholog	ENSMMUG00000059634	TMEM163	ortholog_one2one	ENSMFAG00000004027	TMEM163	ortholog_one2one	FALSE
protein-coding	lactase	3938	LCT	ENSG00000115850	LCT	105857603	LCT	ENSMICG00000012949	LCT	ortholog	ortholog_one2one	226413	Lct	ENSMUSG00000026354	Lct	ortholog	ortholog_one2one	ENSMMUG00000012250	LCT	ortholog_one2one	ENSMFAG00000043296	LCT	ortholog_one2one	FALSE
protein-coding	NCK associated protein 5	344148	NCKAP5	ENSG00000176771	NCKAP5	105857606	NCKAP5	ENSMICG00000035648	NCKAP5	ortholog	ortholog_one2one	210356	Nckap5	ENSMUSG00000049690	Nckap5	ortholog	ortholog_one2one	ENSMMUG00000045491	NCKAP5	ortholog_one2one	ENSMFAG00000035593	NCKAP5	ortholog_one2one	FALSE
protein-coding	LY6/PLAUR domain containing 1	116372	LYPD1	ENSG00000150551	LYPD1	105857607	LYPD1	ENSMICG00000029863	LYPD1	ortholog	ortholog_one2one	72585	Lypd1	ENSMUSG00000026344	Lypd1	ortholog	ortholog_one2one	ENSMMUG00000058920	LYPD1	ortholog_one2one	ENSMFAG00000033924	LYPD1	ortholog_one2one	FALSE
protein-coding	G protein-coupled receptor 39	2863	GPR39	ENSG00000183840	GPR39	105857608	GPR39			ortholog	no_ortholog	71111	Gpr39	ENSMUSG00000026343	Gpr39	ortholog	no_ortholog	ENSMMUG00000016115	GPR39	ortholog_one2one	ENSMFAG00000041717	GPR39	ortholog_one2one	FALSE
protein-coding	alpha-1,6-mannosylglycoprotein 6-beta-N-acetylglucosaminyltransferase	4249	MGAT5	ENSG00000152127	MGAT5	105857612	MGAT5	ENSMICG00000015068	MGAT5	ortholog	ortholog_one2one	107895	Mgat5	ENSMUSG00000036155	Mgat5	ortholog	ortholog_one2one	ENSMMUG00000010563	MGAT5	ortholog_one2one	ENSMFAG00000002058	MGAT5	ortholog_one2one	FALSE
protein-coding	zinc finger RANBP2-type containing 3	84083	ZRANB3	ENSG00000121988	ZRANB3	105857617	ZRANB3	ENSMICG00000013893	ZRANB3	ortholog	ortholog_one2one	226409	Zranb3	ENSMUSG00000036086	Zranb3	ortholog	ortholog_one2one	ENSMMUG00000000765	ZRANB3	ortholog_one2one	ENSMFAG00000034071	ZRANB3	ortholog_one2one	FALSE
protein-coding	R3H domain containing 1	23518	R3HDM1	ENSG00000048991	R3HDM1	105857618	R3HDM1	ENSMICG00000005900		ortholog	ortholog_one2many	226412	R3hdm1	ENSMUSG00000056211	R3hdm1	ortholog	ortholog_one2many	ENSMMUG00000009844	R3HDM1	ortholog_one2one	ENSMFAG00000030331	R3HDM1	ortholog_one2one	FALSE
protein-coding	kinesin family member 5C	3800	KIF5C	ENSG00000168280	KIF5C	105857620	KIF5C	ENSMICG00000016670	KIF5C	ortholog	ortholog_one2one	16574	Kif5c	ENSMUSG00000026764	Kif5c	ortholog	ortholog_one2one	ENSMMUG00000009268	KIF5C	ortholog_one2one	ENSMFAG00000038774	KIF5C	ortholog_one2one	FALSE
protein-coding	UBX domain protein 4	23190	UBXN4	ENSG00000144224	UBXN4	105857621	UBXN4	ENSMICG00000012933	UBXN4	ortholog	ortholog_one2one	67812	Ubxn4	ENSMUSG00000026353	Ubxn4	ortholog	ortholog_one2one	ENSMMUG00000012248	UBXN4	ortholog_one2one	ENSMFAG00000002817	UBXN4	ortholog_one2one	FALSE
protein-coding	minichromosome maintenance complex component 6	4175	MCM6	ENSG00000076003	MCM6	105857625	MCM6	ENSMICG00000012968	MCM6	ortholog	ortholog_one2one	17219	Mcm6	ENSMUSG00000026355	Mcm6	ortholog	ortholog_one2one	ENSMMUG00000017486	MCM6	ortholog_one2one	ENSMFAG00000041102	MCM6	ortholog_one2one	FALSE
protein-coding	cyclin T2	905	CCNT2	ENSG00000082258	CCNT2	105857632	CCNT2	ENSMICG00000044355	CCNT2	ortholog	ortholog_one2one	72949	Ccnt2	ENSMUSG00000026349	Ccnt2	ortholog	ortholog_one2one	ENSMMUG00000010196	CCNT2	ortholog_one2one	ENSMFAG00000042791	CCNT2	ortholog_one2one	FALSE
protein-coding	enhancer of polycomb homolog 2	26122	EPC2	ENSG00000135999	EPC2	105857633	EPC2	ENSMICG00000016659	EPC2	ortholog	ortholog_one2one	227867	Epc2	ENSMUSG00000069495	Epc2	ortholog	ortholog_one2one	ENSMMUG00000023176	EPC2	ortholog_one2one	ENSMFAG00000002751	EPC2	ortholog_one2one	FALSE
protein-coding	aminocarboxymuconate semialdehyde decarboxylase	130013	ACMSD	ENSG00000153086	ACMSD	105857634	ACMSD	ENSMICG00000013809	ACMSD	ortholog	ortholog_one2one	266645	Acmsd	ENSMUSG00000026348	Acmsd	ortholog	ortholog_one2one	ENSMMUG00000010195	ACMSD	ortholog_one2one	ENSMFAG00000001001	ACMSD	ortholog_one2one	FALSE
protein-coding	RAB3 GTPase activating protein catalytic subunit 1	22930	RAB3GAP1	ENSG00000115839	RAB3GAP1	105857635	RAB3GAP1	ENSMICG00000013854	RAB3GAP1	ortholog	ortholog_one2one	226407	Rab3gap1	ENSMUSG00000036104	Rab3gap1	ortholog	ortholog_one2one	ENSMMUG00000014630	RAB3GAP1	ortholog_one2one	ENSMFAG00000026109	RAB3GAP1	ortholog_one2one	FALSE
protein-coding	thrombospondin type 1 domain containing 7B	80731	THSD7B	ENSG00000144229	THSD7B	105857637	THSD7B	ENSMICG00000047887	THSD7B	ortholog	ortholog_one2one	210417	Thsd7b	ENSMUSG00000042581	Thsd7b	ortholog	ortholog_one2one	ENSMMUG00000017081	THSD7B	ortholog_one2one	ENSMFAG00000031342	THSD7B	ortholog_one2one	FALSE
protein-coding	speckle type BTB/POZ protein like	339745	SPOPL	ENSG00000144228	SPOPL	105857638	SPOPL	ENSMICG00000036028		ortholog	ortholog_one2many	76857	Spopl	ENSMUSG00000026771	Spopl	ortholog	ortholog_one2many	ENSMMUG00000002560	SPOPL	ortholog_one2one	ENSMFAG00000033909	SPOPL	ortholog_one2one	FALSE
protein-coding	neurexophilin 2	11249	NXPH2	ENSG00000144227	NXPH2	105857642	NXPH2	ENSMICG00000045401	NXPH2	ortholog	ortholog_one2one	18232	Nxph2	ENSMUSG00000069132	Nxph2	ortholog	ortholog_one2one	ENSMMUG00000005176	NXPH2	ortholog_one2one	ENSMFAG00000039309	NXPH2	ortholog_one2one	FALSE
protein-coding	histamine N-methyltransferase	3176	HNMT	ENSG00000150540	HNMT	105857643	HNMT	ENSMICG00000042723	HNMT	ortholog	ortholog_one2one	140483	Hnmt	ENSMUSG00000026986	Hnmt	ortholog	ortholog_one2one	ENSMMUG00000006918	HNMT	ortholog_one2one			ortholog_one2many	FALSE
protein-coding	C-X-C motif chemokine receptor 4	7852	CXCR4	ENSG00000121966	CXCR4	105857645	CXCR4	ENSMICG00000013852	CXCR4	ortholog	ortholog_one2one	12767	Cxcr4	ENSMUSG00000045382	Cxcr4	ortholog	ortholog_one2one	ENSMMUG00000011918	CXCR4	ortholog_one2one	ENSMFAG00000037063	CXCR4	ortholog_one2one	FALSE
protein-coding	methyl-CpG binding domain protein 5	55777	MBD5	ENSG00000204406	MBD5	105857647	MBD5	ENSMICG00000017046	MBD5	ortholog	ortholog_one2one	109241	Mbd5	ENSMUSG00000036792	Mbd5	ortholog	ortholog_one2one	ENSMMUG00000014921	MBD5	ortholog_one2one	ENSMFAG00000035493	MBD5	ortholog_one2one	FALSE
protein-coding	regulated endocrine specific protein 18	389075	RESP18	ENSG00000182698	RESP18	105857648	RESP18			ortholog	no_ortholog	19711	Resp18	ENSMUSG00000033061	Resp18	ortholog	no_ortholog	ENSMMUG00000017926	RESP18	ortholog_one2one	ENSMFAG00000059836		ortholog_one2one	FALSE
protein-coding	crystallin beta A2	1412	CRYBA2	ENSG00000163499	CRYBA2	105857651	CRYBA2	ENSMICG00000042726	CRYBA2	ortholog	ortholog_one2one	12958	Cryba2	ENSMUSG00000006546	Cryba2	ortholog	ortholog_one2one	ENSMMUG00000064755	CRYBA2	ortholog_one2one	ENSMFAG00000030380	CRYBA2	ortholog_one2one	FALSE
protein-coding	Wnt family member 10A	80326	WNT10A	ENSG00000135925	WNT10A	105857652	WNT10A	ENSMICG00000043872	WNT10A	ortholog	ortholog_one2one	22409	Wnt10a	ENSMUSG00000026167	Wnt10a	ortholog	ortholog_one2one	ENSMMUG00000055913	WNT10A	ortholog_one2one	ENSMFAG00000040659	WNT10A	ortholog_one2one	FALSE
protein-coding	FEV transcription factor, ETS family member	54738	FEV	ENSG00000163497	FEV	105857654	FEV	ENSMICG00000047914	FEV	ortholog	ortholog_one2one	260298	Fev	ENSMUSG00000055197	Fev	ortholog	ortholog_one2one	ENSMMUG00000064772	FEV	ortholog_one2one	ENSMFAG00000000657	FEV	ortholog_one2one	FALSE
protein-coding	obscurin like cytoskeletal adaptor 1	23363	OBSL1	ENSG00000124006	OBSL1	105857655	OBSL1	ENSMICG00000008122	OBSL1	ortholog	ortholog_one2one	98733	Obsl1	ENSMUSG00000026211	Obsl1	ortholog	ortholog_one2one	ENSMMUG00000007481	OBSL1	ortholog_one2one	ENSMFAG00000034443		ortholog_one2one	FALSE
protein-coding	chondroitin polymerizing factor	79586	CHPF	ENSG00000123989	CHPF	105857657	CHPF	ENSMICG00000001344	CHPF	ortholog	ortholog_one2one	74241	Chpf	ENSMUSG00000032997	Chpf	ortholog	ortholog_one2one	ENSMMUG00000013242	CHPF	ortholog_one2one	ENSMFAG00000041505	CHPF	ortholog_one2one	FALSE
protein-coding	GDP-mannose pyrophosphorylase A	29926	GMPPA	ENSG00000144591	GMPPA	105857659	GMPPA	ENSMICG00000001329	GMPPA	ortholog	ortholog_one2one	69080	Gmppa	ENSMUSG00000033021	Gmppa	ortholog	ortholog_one2one	ENSMMUG00000017938	GMPPA	ortholog_one2one	ENSMFAG00000041906	GMPPA	ortholog_one2one	FALSE
protein-coding	inhibin subunit alpha	3623	INHA	ENSG00000123999	INHA	105857660	INHA	ENSMICG00000008146	INHA	ortholog	ortholog_one2one	16322	Inha	ENSMUSG00000032968	Inha	ortholog	ortholog_one2one	ENSMMUG00000007483	INHA	ortholog_one2one	ENSMFAG00000002594	INHA	ortholog_one2one	FALSE
protein-coding	transmembrane protein 198	130612	TMEM198	ENSG00000188760	TMEM198	105857661	TMEM198	ENSMICG00000029883	TMEM198	ortholog	ortholog_one2one	319998	Tmem198	ENSMUSG00000051703	Tmem198	ortholog	ortholog_one2one	ENSMMUG00000013241	TMEM198	ortholog_one2one	ENSMFAG00000037512	TMEM198	ortholog_one2one	FALSE
protein-coding	striated muscle enriched protein kinase	10290	SPEG	ENSG00000072195	SPEG	105857663	SPEG	ENSMICG00000001317	SPEG	ortholog	ortholog_one2one	11790	Speg	ENSMUSG00000026207	Speg	ortholog	ortholog_one2one	ENSMMUG00000017936	SPEG	ortholog_one2one	ENSMFAG00000037480		ortholog_one2one	FALSE
protein-coding	desmin	1674	DES	ENSG00000175084	DES	105857664	DES	ENSMICG00000038375	DES	ortholog	ortholog_one2one	13346	Des	ENSMUSG00000026208	Des	ortholog	ortholog_one2one	ENSMMUG00000017933	DES	ortholog_one2one	ENSMFAG00000036498	DES	ortholog_one2one	FALSE
protein-coding	protein tyrosine phosphatase receptor type N	5798	PTPRN	ENSG00000054356	PTPRN	105857665	PTPRN	ENSMICG00000000810	PTPRN	ortholog	ortholog_one2one	19275	Ptprn	ENSMUSG00000026204	Ptprn	ortholog	ortholog_one2one	ENSMMUG00000012008	PTPRN	ortholog_one2one	ENSMFAG00000029064	PTPRN	ortholog_one2one	FALSE
protein-coding	aspartyl aminopeptidase	23549	DNPEP	ENSG00000123992	DNPEP	105857666	DNPEP	ENSMICG00000015765	DNPEP	ortholog	ortholog_one2one	13437	Dnpep	ENSMUSG00000026209	Dnpep	ortholog	ortholog_one2one	ENSMMUG00000017929	DNPEP	ortholog_one2one	ENSMFAG00000036683	DNPEP	ortholog_one2one	FALSE
protein-coding	DnaJ heat shock protein family (Hsp40) member B2	3300	DNAJB2	ENSG00000135924	DNAJB2	105857667	DNAJB2	ENSMICG00000000806	DNAJB2	ortholog	ortholog_one2one	56812	Dnajb2	ENSMUSG00000026203	Dnajb2	ortholog	ortholog_one2one	ENSMMUG00000012003	DNAJB2	ortholog_one2one	ENSMFAG00000041287	DNAJB2	ortholog_one2one	FALSE
protein-coding	ATP binding cassette subfamily B member 6 (Langereis blood group)	10058	ABCB6	ENSG00000115657	ABCB6	105857670	ABCB6	ENSMICG00000000778	ABCB6	ortholog	ortholog_one2one	74104	Abcb6	ENSMUSG00000026198	Abcb6	ortholog	ortholog_one2one	ENSMMUG00000019619	ATG9A	ortholog_one2one	ENSMFAG00000044424	ABCB6	ortholog_one2one	FALSE
protein-coding	ankyrin repeat and zinc finger peptidyl tRNA hydrolase 1	55139	ANKZF1	ENSG00000163516	ANKZF1	105857671	ANKZF1	ENSMICG00000000789	ANKZF1	ortholog	ortholog_one2one	52231	Ankzf1	ENSMUSG00000026199	Ankzf1	ortholog	ortholog_one2one	ENSMMUG00000014510	ANKZF1	ortholog_one2one	ENSMFAG00000002912	ANKZF1	ortholog_one2one	FALSE
protein-coding	galactosidase beta 1 like	79411	GLB1L	ENSG00000163521	GLB1L	105857672	GLB1L	ENSMICG00000000795	GLB1L	ortholog	ortholog_one2one	74577	Glb1l	ENSMUSG00000026200	Glb1l	ortholog	ortholog_one2one	ENSMMUG00000019624	GLB1L	ortholog_one2one	ENSMFAG00000003895	GLB1L	ortholog_one2one	FALSE
protein-coding	tubulin alpha 4a	7277	TUBA4A	ENSG00000127824	TUBA4A	105857673	TUBA4A	ENSMICG00000035827	TUBA4A	ortholog	ortholog_one2one	22145	Tuba4a	ENSMUSG00000026202	Tuba4a	no_ortholog	ortholog_one2one	ENSMMUG00000019628	TUBA4A	ortholog_one2one	ENSMFAG00000007541	TUBA4A	ortholog_one2one	FALSE
protein-coding	serine/threonine kinase 16	8576	STK16	ENSG00000115661	STK16	105857674	STK16	ENSMICG00000000800	STK16	ortholog	ortholog_one2one	20872	Stk16	ENSMUSG00000026201	Stk16	ortholog	ortholog_one2one	ENSMMUG00000019626	STK16	ortholog_one2one	ENSMFAG00000037581	STK16	ortholog_one2one	FALSE
protein-coding	zinc finger AN1-type containing 2B	130617	ZFAND2B	ENSG00000158552	ZFAND2B	105857675	ZFAND2B	ENSMICG00000000774	ZFAND2B	ortholog	ortholog_one2one	68818	Zfand2b	ENSMUSG00000026197	Zfand2b	ortholog	ortholog_one2one	ENSMMUG00000019614	ZFAND2B	ortholog_one2one	ENSMFAG00000032980	ZFAND2B	ortholog_one2one	FALSE
protein-coding	solute carrier family 23 member 3	151295	SLC23A3	ENSG00000213901	SLC23A3	105857676	SLC23A3	ENSMICG00000000765	SLC23A3	ortholog	ortholog_one2one	22626	Slc23a3	ENSMUSG00000026205	Slc23a3	ortholog	ortholog_one2one	ENSMMUG00000000788	SLC23A3	ortholog_one2one	ENSMFAG00000043251	SLC23A3	ortholog_one2one	FALSE
protein-coding	non-homologous end joining factor 1	79840	NHEJ1	ENSG00000187736	NHEJ1	105857679	NHEJ1	ENSMICG00000042607	NHEJ1	ortholog	ortholog_one2one	75570	Nhej1	ENSMUSG00000026162	Nhej1	ortholog	ortholog_one2one	ENSMMUG00000000786	NHEJ1	ortholog_one2one	ENSMFAG00000037501	NHEJ1	ortholog_one2one	FALSE
protein-coding	angio associated migratory cell protein	14	AAMP	ENSG00000127837	AAMP	105857680	AAMP	ENSMICG00000006828	AAMP	ortholog	ortholog_one2one	227290	Aamp	ENSMUSG00000006299	Aamp	ortholog	ortholog_one2one	ENSMMUG00000022812	AAMP	ortholog_one2one	ENSMFAG00000034415	AAMP	ortholog_one2one	FALSE
protein-coding	PNKD metallo-beta-lactamase domain containing	25953	PNKD	ENSG00000127838	PNKD	105857681	PNKD	ENSMICG00000042547	PNKD	ortholog	ortholog_one2one	56695	Pnkd	ENSMUSG00000026179	Pnkd	ortholog	ortholog_one2one	ENSMMUG00000038299	PNKD	ortholog_one2one	ENSMFAG00000038281	PNKD	ortholog_one2one	FALSE
protein-coding	transmembrane BAX inhibitor motif containing 1	64114	TMBIM1	ENSG00000135926	TMBIM1	105857682	TMBIM1	ENSMICG00000006846	TMBIM1	ortholog	ortholog_one2one	69660	Tmbim1	ENSMUSG00000006301	Tmbim1	ortholog	ortholog_one2one	ENSMMUG00000022817	TMBIM1	ortholog_one2one	ENSMFAG00000022782	TMBIM1	ortholog_one2one	FALSE
protein-coding	G protein-coupled bile acid receptor 1	151306	GPBAR1	ENSG00000179921	GPBAR1	105857683	GPBAR1			ortholog	no_ortholog	227289	Gpbar1	ENSMUSG00000064272	Gpbar1	ortholog	no_ortholog	ENSMMUG00000065075	GPBAR1	ortholog_one2one			no_ortholog	FALSE
protein-coding	actin related protein 2/3 complex subunit 2	10109	ARPC2	ENSG00000163466	ARPC2	105857684	ARPC2	ENSMICG00000006821	ARPC2	ortholog	ortholog_one2one	76709	Arpc2	ENSMUSG00000006304	Arpc2	ortholog	ortholog_one2one	ENSMMUG00000022808	ARPC2	ortholog_one2one	ENSMFAG00000030106	ARPC2	ortholog_one2one	FALSE
protein-coding	ubiquitin specific peptidase 37	57695	USP37	ENSG00000135913	USP37	105857686	USP37	ENSMICG00000005129	USP37	ortholog	ortholog_one2one	319651	Usp37	ENSMUSG00000033364	Usp37	ortholog	ortholog_one2one	ENSMMUG00000015218	USP37	ortholog_one2one	ENSMFAG00000003758	USP37	ortholog_one2one	FALSE
protein-coding	villin 1	7429	VIL1	ENSG00000127831	VIL1	105857687	VIL1	ENSMICG00000005119	VIL1	ortholog	ortholog_one2one	22349	Vil1	ENSMUSG00000026175	Vil1	ortholog	ortholog_one2one	ENSMMUG00000016899	VIL1	ortholog_one2one	ENSMFAG00000043203	VIL1	ortholog_one2one	FALSE
protein-coding	CTD small phosphatase 1	58190	CTDSP1	ENSG00000144579	CTDSP1	105857689	CTDSP1	ENSMICG00000033882	CTDSP1	ortholog	ortholog_one2one	227292	Ctdsp1	ENSMUSG00000026176	Ctdsp1	ortholog	ortholog_one2one			no_ortholog	ENSMFAG00000032883	CTDSP1	ortholog_one2one	FALSE
protein-coding	zinc finger protein 142	7701	ZNF142	ENSG00000115568	ZNF142	105857691	ZNF142	ENSMICG00000045688		ortholog	no_ortholog	77264	Zfp142	ENSMUSG00000026135	Zfp142	ortholog	no_ortholog	ENSMMUG00000006737	ZNF142	ortholog_one2one	ENSMFAG00000043994	ZNF142	ortholog_one2one	FALSE
protein-coding	serine/threonine kinase 36	27148	STK36	ENSG00000163482	STK36	105857692	STK36	ENSMICG00000005186	STK36	ortholog	ortholog_one2one	269209	Stk36	ENSMUSG00000033276	Stk36	ortholog	ortholog_one2one	ENSMMUG00000006744	STK36	ortholog_one2one	ENSMFAG00000003769	STK36	ortholog_one2one	FALSE
protein-coding	phospholipase C delta 4	84812	PLCD4	ENSG00000115556	PLCD4	105857693	PLCD4	ENSMICG00000005159	PLCD4	ortholog	ortholog_one2one	18802	Plcd4	ENSMUSG00000026173	Plcd4	ortholog	ortholog_one2one	ENSMMUG00000009626	PLCD4	ortholog_one2one	ENSMFAG00000031094	PLCD4	ortholog_one2one	FALSE
protein-coding	ring finger protein 25	64320	RNF25	ENSG00000163481	RNF25	105857694	RNF25	ENSMICG00000005179	RNF25	ortholog	ortholog_one2one	57751	Rnf25	ENSMUSG00000026171	Rnf25	ortholog	ortholog_one2one	ENSMMUG00000006743	RNF25	ortholog_one2one	ENSMFAG00000000075	RNF25	ortholog_one2one	FALSE
protein-coding	mitochondrial chaperone BCS1	617	BCS1L	ENSG00000074582	BCS1L	105857695	LOC105857695	ENSMICG00000005175		ortholog	ortholog_one2many	66821	Bcs1l	ENSMUSG00000026172	Bcs1l	ortholog	ortholog_one2many	ENSMMUG00000006740	BCS1L	ortholog_one2one	ENSMFAG00000044997	BCS1L	ortholog_one2one	FALSE
protein-coding	tubulin tyrosine ligase like 4	9654	TTLL4	ENSG00000135912	TTLL4	105857700	TTLL4	ENSMICG00000005204	TTLL4	ortholog	ortholog_one2one	67534	Ttll4	ENSMUSG00000033257	Ttll4	ortholog	ortholog_one2one	ENSMMUG00000006755	TTLL4	ortholog_one2one	ENSMFAG00000000211	TTLL4	ortholog_one2one	FALSE
protein-coding	protein kinase AMP-activated non-catalytic subunit gamma 3	53632	PRKAG3	ENSG00000115592	PRKAG3	105857701	PRKAG3	ENSMICG00000007009	PRKAG3	ortholog	ortholog_one2one	241113	Prkag3	ENSMUSG00000006542	Prkag3	ortholog	ortholog_one2one	ENSMMUG00000021877	PRKAG3	ortholog_one2one			ortholog_one2many	FALSE
protein-coding	cytochrome P450 family 27 subfamily A member 1	1593	CYP27A1	ENSG00000135929	CYP27A1	105857702	CYP27A1	ENSMICG00000006999	CYP27A1	ortholog	ortholog_one2one	104086	Cyp27a1	ENSMUSG00000026170	Cyp27a1	ortholog	ortholog_one2one	ENSMMUG00000006758	CYP27A1	ortholog_one2one	ENSMFAG00000036102	CYP27A1	ortholog_one2one	FALSE
protein-coding	solute carrier family 4 member 3	6508	SLC4A3	ENSG00000114923	SLC4A3	105857703	SLC4A3	ENSMICG00000006627	SLC4A3	ortholog	ortholog_one2one	20536	Slc4a3	ENSMUSG00000006576	Slc4a3	ortholog	ortholog_one2one			no_ortholog	ENSMFAG00000002002	SLC4A3	ortholog_one2one	FALSE
protein-coding	serine/threonine kinase 11 interacting protein	114790	STK11IP	ENSG00000144589	STK11IP	105857705	STK11IP	ENSMICG00000008151	STK11IP	ortholog	ortholog_one2one	71728	Stk11ip	ENSMUSG00000026213	Stk11ip	ortholog	ortholog_one2one	ENSMMUG00000002519	STK11IP	ortholog_one2one	ENSMFAG00000038550	STK11IP	ortholog_one2one	FALSE
protein-coding	solute carrier family 11 member 1	6556	SLC11A1	ENSG00000018280	SLC11A1	105857706	SLC11A1	ENSMICG00000032402	SLC11A1	ortholog	ortholog_one2one	18173	Slc11a1	ENSMUSG00000026177	Slc11a1	ortholog	ortholog_one2one	ENSMMUG00000013359	SLC11A1	ortholog_one2one	ENSMFAG00000044291	SLC11A1	ortholog_one2one	FALSE
protein-coding	C-X-C motif chemokine receptor 1	3577	CXCR1	ENSG00000163464	CXCR1	105857710	CXCR1	ENSMICG00000047045	CXCR1	ortholog	ortholog_one2one	227288	Cxcr1	ENSMUSG00000048480	Cxcr1	no_ortholog	ortholog_one2one	ENSMMUG00000019351	CXCR1	ortholog_one2one	ENSMFAG00000047431	CXCR1	ortholog_one2one	FALSE
protein-coding	Wnt family member 6	7475	WNT6	ENSG00000115596	WNT6	105857713	WNT6	ENSMICG00000045948	WNT6	ortholog	ortholog_one2one	22420	Wnt6	ENSMUSG00000033227	Wnt6	ortholog	ortholog_one2one	ENSMMUG00000052954	WNT6	ortholog_one2one			ortholog_one2many	FALSE
protein-coding	cyclin dependent kinase 5 regulatory subunit 2	8941	CDK5R2	ENSG00000171450	CDK5R2	105857714	CDK5R2	ENSMICG00000007028	CDK5R2	ortholog	ortholog_one2one	12570	Cdk5r2	ENSMUSG00000090071	Cdk5r2	ortholog	ortholog_one2one	ENSMMUG00000031210	CDK5R2	ortholog_one2one			no_ortholog	FALSE
protein-coding	Indian hedgehog signaling molecule	3549	IHH	ENSG00000163501	IHH	105857715	IHH	ENSMICG00000026390	IHH	ortholog	ortholog_one2one	16147	Ihh	ENSMUSG00000006538	Ihh	ortholog	ortholog_one2one	ENSMMUG00000000785	IHH	ortholog_one2one	ENSMFAG00000059126	IHH	ortholog_one2one	FALSE
protein-coding	RUN and FYVE domain containing 4	285180	RUFY4	ENSG00000188282	RUFY4	105857718	RUFY4			ortholog	no_ortholog	435626	Rufy4	ENSMUSG00000061815	Rufy4	ortholog	no_ortholog	ENSMMUG00000020228	RUFY4	ortholog_one2one	ENSMFAG00000032847	RUFY4	ortholog_one2one	FALSE
protein-coding	UPF2 regulator of nonsense mediated mRNA decay	26019	UPF2	ENSG00000151461	UPF2	105857721	UPF2	ENSMICG00000001716	UPF2	ortholog	ortholog_one2one	326622	Upf2	ENSMUSG00000043241	Upf2	ortholog	ortholog_one2one	ENSMMUG00000008241	UPF2	ortholog_one2one	ENSMFAG00000043865	UPF2	ortholog_one2one	FALSE
protein-coding	enoyl-CoA hydratase domain containing 3	79746	ECHDC3	ENSG00000134463	ECHDC3	105857722	ECHDC3			ortholog	no_ortholog	67856	Echdc3	ENSMUSG00000039063	Echdc3	ortholog	no_ortholog	ENSMMUG00000061804	ECHDC3	ortholog_one2one	ENSMFAG00000041388	ECHDC3	ortholog_one2one	FALSE
protein-coding	CUGBP Elav-like family member 2	10659	CELF2	ENSG00000048740	CELF2	105857724	CELF2	ENSMICG00000007867	CELF2	ortholog	ortholog_one2one	14007	Celf2	ENSMUSG00000002107	Celf2	ortholog	ortholog_one2one	ENSMMUG00000037449	CELF2	ortholog_one2one	ENSMFAG00000033084	CELF2	ortholog_one2one	FALSE
protein-coding	integrin subunit beta 1	3688	ITGB1	ENSG00000150093	ITGB1	105857729	ITGB1	ENSMICG00000008479	ITGB1	ortholog	ortholog_one2one	16412	Itgb1	ENSMUSG00000025809	Itgb1	ortholog	ortholog_one2one	ENSMMUG00000017767	ITGB1	ortholog_one2one	ENSMFAG00000034612	ITGB1	ortholog_one2one	FALSE
protein-coding	dehydrogenase E1 and transketolase domain containing 1	55526	DHTKD1	ENSG00000181192	DHTKD1	105857730	DHTKD1	ENSMICG00000001727	DHTKD1	ortholog	ortholog_one2one	209692	Dhtkd1	ENSMUSG00000025815	Dhtkd1	ortholog	ortholog_one2one	ENSMMUG00000017139	SEC61A2	ortholog_one2one	ENSMFAG00000032814	DHTKD1	ortholog_one2one	FALSE
protein-coding	USP6 N-terminal like	9712	USP6NL	ENSG00000148429	USP6NL	105857733	USP6NL	ENSMICG00000014584	USP6NL	ortholog	ortholog_one2one	98910	Usp6nl	ENSMUSG00000039046	Usp6nl	ortholog	ortholog_one2one	ENSMMUG00000006790	USP6NL	ortholog_one2one			no_ortholog	FALSE
protein-coding	PDZ domain containing ring finger 3	23024	PDZRN3	ENSG00000121440	PDZRN3	105857735	PDZRN3	ENSMICG00000028272	PDZRN3	ortholog	ortholog_one2one	55983	Pdzrn3	ENSMUSG00000035357	Pdzrn3	ortholog	ortholog_one2one	ENSMMUG00000012661	PDZRN3	ortholog_one2one	ENSMFAG00000000986	PDZRN3	ortholog_one2one	FALSE
protein-coding	fibrillin 2	2201	FBN2	ENSG00000138829	FBN2	105857737	FBN2	ENSMICG00000001587	FBN2	ortholog	ortholog_one2one	14119	Fbn2	ENSMUSG00000024598	Fbn2	ortholog	ortholog_one2one	ENSMMUG00000010682	FBN2	ortholog_one2one	ENSMFAG00000041645	FBN2	ortholog_one2one	FALSE
protein-coding	cortexin 3	613212	CTXN3	ENSG00000205279	CTXN3	105857740	CTXN3			ortholog	no_ortholog	629147	Ctxn3	ENSMUSG00000069372	Ctxn3	ortholog	no_ortholog			no_ortholog			no_ortholog	FALSE
protein-coding	solute carrier family 12 member 2	6558	SLC12A2	ENSG00000064651	SLC12A2	105857747	SLC12A2	ENSMICG00000013234	SLC12A2	ortholog	ortholog_one2one	20496	Slc12a2	ENSMUSG00000024597	Slc12a2	ortholog	ortholog_one2one	ENSMMUG00000011214	SLC12A2	ortholog_one2one	ENSMFAG00000001384	SLC12A2	ortholog_one2one	FALSE
protein-coding	proline rich coiled-coil 1	133619	PRRC1	ENSG00000164244	PRRC1	105857749	PRRC1	ENSMICG00000009016	PRRC1	ortholog	ortholog_one2one	73137	Prrc1	ENSMUSG00000024594	Prrc1	ortholog	ortholog_one2one	ENSMMUG00000008202	PRRC1	ortholog_one2one	ENSMFAG00000044127	PRRC1	ortholog_one2one	FALSE
protein-coding	solute carrier family 27 member 6	28965	SLC27A6	ENSG00000113396	SLC27A6	105857750	SLC27A6	ENSMICG00000047567	SLC27A6	ortholog	ortholog_one2one	225579	Slc27a6	ENSMUSG00000024600	Slc27a6	ortholog	ortholog_one2one	ENSMMUG00000017031	SLC27A6	ortholog_one2one	ENSMFAG00000041201	SLC27A6	ortholog_one2one	FALSE
protein-coding	hyperpolarization activated cyclic nucleotide gated potassium channel 1	348980	HCN1	ENSG00000164588	HCN1	105857775	HCN1	ENSMICG00000035751	HCN1	ortholog	ortholog_one2one	15165	Hcn1	ENSMUSG00000021730	Hcn1	ortholog	ortholog_one2one	ENSMMUG00000059786	HCN1	ortholog_one2one	ENSMFAG00000031844	HCN1	ortholog_one2one	FALSE
protein-coding	poly(A) binding protein interacting protein 1	10605	PAIP1	ENSG00000172239	PAIP1	105857779	PAIP1	ENSMICG00000008198		ortholog	no_ortholog	218693	Paip1	ENSMUSG00000025451	Paip1	ortholog	ortholog_one2many	ENSMMUG00000011878	PAIP1	ortholog_one2one	ENSMFAG00000043517	PAIP1	ortholog_one2one	FALSE
protein-coding	poly(ADP-ribose) polymerase family member 8	79668	PARP8	ENSG00000151883	PARP8	105857782	PARP8	ENSMICG00000002481	PARP8	ortholog	ortholog_one2one	52552	Parp8	ENSMUSG00000021725	Parp8	ortholog	ortholog_one2one	ENSMMUG00000013841	PARP8	ortholog_one2one	ENSMFAG00000002798	PARP8	ortholog_one2one	FALSE
protein-coding	integrin subunit alpha 1	3672	ITGA1	ENSG00000213949	ITGA1	105857784	ITGA1	ENSMICG00000004683	ITGA1	ortholog	ortholog_one2one	109700	Itga1	ENSMUSG00000042284	Itga1	ortholog	ortholog_one2one	ENSMMUG00000001753	ITGA1	ortholog_one2one	ENSMFAG00000034671	ITGA1	ortholog_one2one	FALSE
protein-coding	pelota mRNA surveillance and ribosome rescue factor	53918	PELO	ENSG00000152684	PELO	105857785	PELO	ENSMICG00000044040	PELO	ortholog	ortholog_one2one	105083	Pelo	ENSMUSG00000042275	Pelo	ortholog	ortholog_one2one	ENSMMUG00000039101	PELO	ortholog_one2one	ENSMFAG00000000651	PELO	ortholog_one2one	FALSE
protein-coding	integrin subunit alpha 2	3673	ITGA2	ENSG00000164171	ITGA2	105857786	ITGA2	ENSMICG00000004699	ITGA2	ortholog	ortholog_one2one	16398	Itga2	ENSMUSG00000015533	Itga2	ortholog	ortholog_one2one	ENSMMUG00000020448	ITGA2	ortholog_one2one	ENSMFAG00000031678	ITGA2	ortholog_one2one	FALSE
protein-coding	contactin 3	5067	CNTN3	ENSG00000113805	CNTN3	105857787	CNTN3	ENSMICG00000006231	CNTN3	ortholog	ortholog_one2one	18488	Cntn3	ENSMUSG00000030075	Cntn3	no_ortholog	ortholog_one2one	ENSMMUG00000021241	CNTN3	ortholog_one2one	ENSMFAG00000045446	CNTN3	ortholog_one2one	FALSE
protein-coding	molybdenum cofactor synthesis 2	4338	MOCS2	ENSG00000164172	MOCS2	105857788	MOCS2	ENSMICG00000004714	MOCS2	ortholog	ortholog_one2one	17434	Mocs2	ENSMUSG00000015536	Mocs2	ortholog	ortholog_one2one	ENSMMUG00000020449	MOCS2	ortholog_one2one	ENSMFAG00000037730	MOCS2	ortholog_one2one	FALSE
protein-coding	embigin	133418	EMB	ENSG00000170571	EMB	105857789	EMB	ENSMICG00000046898	EMB	ortholog	ortholog_one2one	13723	Emb	ENSMUSG00000021728	Emb	ortholog	ortholog_one2one	ENSMMUG00000016149	EMB	ortholog_one2one	ENSMFAG00000003525	EMB	ortholog_one2one	FALSE
protein-coding	mitochondrial ribosomal protein S30	10884	MRPS30	ENSG00000112996	MRPS30	105857790	MRPS30	ENSMICG00000008017	MRPS30	ortholog	ortholog_one2one	59054	Mrps30	ENSMUSG00000021731	Mrps30	ortholog	ortholog_one2one	ENSMMUG00000016180	MRPS30	ortholog_one2one	ENSMFAG00000037068	MRPS30	ortholog_one2one	FALSE
protein-coding	ISL LIM homeobox 1	3670	ISL1	ENSG00000016082	ISL1	105857792	ISL1	ENSMICG00000001868	ISL1	ortholog	ortholog_one2one	16392	Isl1	ENSMUSG00000042258	Isl1	ortholog	ortholog_one2one	ENSMMUG00000003984	ISL1	ortholog_one2one	ENSMFAG00000035949	ISL1	ortholog_one2one	FALSE
protein-coding	neural cell adhesion molecule L1-like protein	10752	CHL1	ENSG00000134121	CHL1	105857794	LOC105857794	ENSMICG00000010518	CHL1	no_ortholog	ortholog_one2one	12661	Chl1	ENSMUSG00000030077	Chl1	no_ortholog	ortholog_one2one	ENSMMUG00000001349	CHL1	ortholog_one2one	ENSMFAG00000040804	CHL1	ortholog_one2one	FALSE
protein-coding	fibroblast growth factor 10	2255	FGF10	ENSG00000070193	FGF10	105857795	FGF10	ENSMICG00000034543	FGF10	ortholog	ortholog_one2one	14165	Fgf10	ENSMUSG00000021732	Fgf10	ortholog	ortholog_one2one	ENSMMUG00000047162	FGF10	ortholog_one2one	ENSMFAG00000003698	FGF10	ortholog_one2one	FALSE
protein-coding	kelch repeat and BTB domain containing 12	166348	KBTBD12	ENSG00000187715	KBTBD12	105857796	KBTBD12			ortholog	no_ortholog	74589	Kbtbd12	ENSMUSG00000033182	Kbtbd12	ortholog	no_ortholog	ENSMMUG00000046638	KBTBD12	ortholog_one2one	ENSMFAG00000007505	KBTBD12	ortholog_one2one	FALSE
protein-coding	monoglyceride lipase	11343	MGLL	ENSG00000074416	MGLL	105857797	MGLL	ENSMICG00000031034	MGLL	ortholog	ortholog_one2one	23945	Mgll	ENSMUSG00000033174	Mgll	ortholog	ortholog_one2one	ENSMMUG00000000168	MGLL	ortholog_one2one	ENSMFAG00000033079	MGLL	ortholog_one2one	FALSE
protein-coding	ubiquitin like modifier activating enzyme 3	9039	UBA3	ENSG00000144744	UBA3	105857801	UBA3	ENSMICG00000003407		ortholog	ortholog_one2many	22200	Uba3	ENSMUSG00000030061	Uba3	ortholog	ortholog_one2many	ENSMMUG00000008620	UBA3	ortholog_one2one	ENSMFAG00000036648	UBA3	ortholog_one2one	FALSE
protein-coding	TATA element modulatory factor 1	7110	TMF1	ENSG00000144747	TMF1	105857802	TMF1	ENSMICG00000035913	TMF1	ortholog	ortholog_one2one	232286	Tmf1	ENSMUSG00000030059	Tmf1	ortholog	ortholog_one2one	ENSMMUG00000008616	TMF1	ortholog_one2one	ENSMFAG00000037002	TMF1	ortholog_one2one	FALSE
protein-coding	potassium channel tetramerization domain containing 1	284252	KCTD1	ENSG00000134504	KCTD1	105857804	KCTD1	ENSMICG00000002325		ortholog	ortholog_one2one	106931	Kctd1	ENSMUSG00000036225	Kctd1	ortholog	ortholog_one2one	ENSMMUG00000004595	KCTD1	ortholog_one2one	ENSMFAG00000036987		ortholog_one2one	FALSE
protein-coding	SS18 subunit of BAF chromatin remodeling complex	6760	SS18	ENSG00000141380	SS18	105857807	SS18	ENSMICG00000013326	SS18	ortholog	ortholog_one2one	268996	Ss18	ENSMUSG00000037013	Ss18	ortholog	ortholog_one2one	ENSMMUG00000018059	SS18	ortholog_one2one	ENSMFAG00000035986	SS18	ortholog_one2one	FALSE
protein-coding	TATA-box binding protein associated factor 4b	6875	TAF4B	ENSG00000141384	TAF4B	105857808	TAF4B	ENSMICG00000007838	TAF4B	ortholog	ortholog_one2one	72504	Taf4b	ENSMUSG00000054321	Taf4b	ortholog	ortholog_one2one	ENSMMUG00000016190	TAF4B	ortholog_one2one	ENSMFAG00000031932	TAF4B	ortholog_one2one	FALSE
protein-coding	aquaporin 4	361	AQP4	ENSG00000171885	AQP4	105857809	AQP4	ENSMICG00000002328	AQP4	ortholog	ortholog_one2one	11829	Aqp4	ENSMUSG00000024411	Aqp4	ortholog	ortholog_one2one	ENSMMUG00000014934	AQP4	ortholog_one2one	ENSMFAG00000041146	AQP4	ortholog_one2one	FALSE
protein-coding	proteasome 20S subunit alpha 8	143471	PSMA8	ENSG00000154611	PSMA8	105857811	PSMA8	ENSMICG00000008199	PSMA8	ortholog	ortholog_one2one	73677	Psma8	ENSMUSG00000036743	Psma8	ortholog	ortholog_one2one	ENSMMUG00000018066	PSMA8	ortholog_one2one	ENSMFAG00000011562	PSMA8	ortholog_one2one	FALSE
protein-coding	solute carrier family 9 member A4	389015	SLC9A4	ENSG00000180251	SLC9A4	105857825	SLC9A4	ENSMICG00000039809	SLC9A4	ortholog	ortholog_one2one	110895	Slc9a4	ENSMUSG00000026065	Slc9a4	ortholog	ortholog_one2one	ENSMMUG00000004164	SLC9A4	ortholog_one2one	ENSMFAG00000044816	SLC9A4	ortholog_one2one	FALSE
protein-coding	neuronal PAS domain protein 2	4862	NPAS2	ENSG00000170485	NPAS2	105857828	NPAS2	ENSMICG00000016027	NPAS2	ortholog	ortholog_one2one	18143	Npas2	ENSMUSG00000026077	Npas2	ortholog	ortholog_one2one	ENSMMUG00000009871	NPAS2	ortholog_one2one	ENSMFAG00000001513	NPAS2	ortholog_one2one	FALSE
protein-coding	ribosomal protein L31	6160	RPL31	ENSG00000071082	RPL31	105857829	RPL31	ENSMICG00000016059	RPL31	ortholog	ortholog_one2one	114641	Rpl31	ENSMUSG00000073702	Rpl31	ortholog	no_ortholog	ENSMMUG00000010630		ortholog_one2one	ENSMFAG00000056127		ortholog_one2one	FALSE
protein-coding	TBC1 domain family member 8	11138	TBC1D8	ENSG00000204634	TBC1D8	105857830	TBC1D8	ENSMICG00000046616	TBC1D8	ortholog	ortholog_one2one	54610	Tbc1d8	ENSMUSG00000003134	Tbc1d8	ortholog	ortholog_one2one	ENSMMUG00000009874	TBC1D8	ortholog_one2one	ENSMFAG00000004006	TBC1D8	ortholog_one2one	FALSE
protein-coding	mitogen-activated protein kinase kinase kinase kinase 4	9448	MAP4K4	ENSG00000071054	MAP4K4	105857831	MAP4K4	ENSMICG00000003905	MAP4K4	ortholog	ortholog_one2one	26921	Map4k4	ENSMUSG00000026074	Map4k4	ortholog	ortholog_one2one	ENSMMUG00000010811	MAP4K4	ortholog_one2one	ENSMFAG00000030642	MAP4K4	ortholog_one2one	FALSE
protein-coding	contactin 6	27255	CNTN6	ENSG00000134115	CNTN6	105857832	CNTN6	ENSMICG00000001000	CNTN6	ortholog	ortholog_one2one	53870	Cntn6	ENSMUSG00000030092	Cntn6	ortholog	ortholog_one2one	ENSMMUG00000008549	CNTN6	ortholog_one2one	ENSMFAG00000001088	CNTN6	ortholog_one2one	FALSE
protein-coding	interleukin 1 receptor type 1	3554	IL1R1	ENSG00000115594	IL1R1	105857833	IL1R1	ENSMICG00000047136	IL1R1	ortholog	ortholog_one2one	16177	Il1r1	ENSMUSG00000026072	Il1r1	ortholog	ortholog_one2one	ENSMMUG00000020737	IL1R1	ortholog_one2one	ENSMFAG00000034258	IL1R1	ortholog_one2one	FALSE
protein-coding	ring finger protein 149	284996	RNF149	ENSG00000163162	RNF149	105857835	RNF149	ENSMICG00000034230	RNF149	ortholog	ortholog_one2one	67702	Rnf149	ENSMUSG00000048234	Rnf149	ortholog	ortholog_one2one	ENSMMUG00000057257	RNF149	ortholog_one2one	ENSMFAG00000038019	RNF149	ortholog_one2one	FALSE
protein-coding	RFX family member 8, lacking RFX DNA binding domain	731220	RFX8	ENSG00000196460	RFX8	105857838	RFX8			ortholog	no_ortholog	619289	Rfx8	ENSMUSG00000057173	Rfx8	ortholog	no_ortholog	ENSMMUG00000030702	RFX8	ortholog_one2one	ENSMFAG00000034469	RFX8	ortholog_one2one	FALSE
protein-coding	cellular repressor of E1A stimulated genes 2	200407	CREG2	ENSG00000175874	CREG2	105857839	CREG2	ENSMICG00000037594	CREG2	ortholog	ortholog_one2one	263764	Creg2	ENSMUSG00000050967	Creg2	ortholog	ortholog_one2one	ENSMMUG00000017356	CREG2	ortholog_one2one	ENSMFAG00000043737	CREG2	ortholog_one2one	FALSE
protein-coding	major facilitator superfamily domain containing 9	84804	MFSD9	ENSG00000135953	MFSD9	105857840	MFSD9	ENSMICG00000037979	MFSD9	ortholog	ortholog_one2one	211798	Mfsd9	ENSMUSG00000041945	Mfsd9	ortholog	ortholog_one2one	ENSMMUG00000043149	MFSD9	ortholog_one2one	ENSMFAG00000042016	MFSD9	ortholog_one2one	FALSE
protein-coding	solute carrier family 9 member A2	6549	SLC9A2	ENSG00000115616	SLC9A2	105857841	SLC9A2	ENSMICG00000008821	SLC9A2	ortholog	ortholog_one2one	226999	Slc9a2	ENSMUSG00000026062	Slc9a2	ortholog	ortholog_one2one	ENSMMUG00000004165	SLC9A2	ortholog_one2one	ENSMFAG00000045336	SLC9A2	ortholog_one2one	FALSE
protein-coding	interleukin 1 receptor type 2	7850	IL1R2	ENSG00000115590	IL1R2	105857843	IL1R2	ENSMICG00000003917	IL1R2	ortholog	ortholog_one2one	16178	Il1r2	ENSMUSG00000026073	Il1r2	ortholog	ortholog_one2one	ENSMMUG00000020739	IL1R2	ortholog_one2one	ENSMFAG00000046196	IL1R2	ortholog_one2one	FALSE
protein-coding	transmembrane protein 182	130827	TMEM182	ENSG00000170417	TMEM182	105857844	TMEM182	ENSMICG00000008841	TMEM182	ortholog	ortholog_one2one	381339	Tmem182	ENSMUSG00000079588	Tmem182	ortholog	ortholog_one2one	ENSMMUG00000004169	TMEM182	ortholog_one2one	ENSMFAG00000036897	TMEM182	ortholog_one2one	FALSE
protein-coding	interleukin 18 receptor 1	8809	IL18R1	ENSG00000115604	IL18R1	105857845	IL18R1	ENSMICG00000008776	IL18R1	ortholog	ortholog_one2one	16182	Il18r1	ENSMUSG00000026070	Il18r1	ortholog	ortholog_one2one	ENSMMUG00000009244	IL18R1	ortholog_one2one	ENSMFAG00000032671	IL18R1	ortholog_one2one	FALSE
protein-coding	interleukin 1 receptor like 2	8808	IL1RL2	ENSG00000115598	IL1RL2	105857847	IL1RL2	ENSMICG00000043351	IL1RL2	ortholog	ortholog_one2one	107527	Il1rl2	ENSMUSG00000070942	Il1rl2	ortholog	ortholog_one2one	ENSMMUG00000016533	IL1RL2	ortholog_one2one	ENSMFAG00000046248	IL1RL2	ortholog_one2one	FALSE
protein-coding	interleukin 18 receptor accessory protein	8807	IL18RAP	ENSG00000115607	IL18RAP	105857848	IL18RAP	ENSMICG00000047921	IL18RAP	ortholog	ortholog_one2one	16174	Il18rap	ENSMUSG00000026068	Il18rap	ortholog	ortholog_one2one	ENSMMUG00000009246	IL18RAP	ortholog_one2one	ENSMFAG00000043038	IL18RAP	ortholog_one2one	FALSE
protein-coding	interleukin 1 receptor like 1	9173	IL1RL1	ENSG00000115602	IL1RL1	105857852	IL1RL1	ENSMICG00000008768	IL1RL1	ortholog	ortholog_one2one	17082	Il1rl1	ENSMUSG00000026069	Il1rl1	ortholog	ortholog_one2one	ENSMMUG00000009238	IL1RL1	ortholog_one2one	ENSMFAG00000007059	IL1RL1	ortholog_one2one	FALSE
protein-coding	abhydrolase domain containing 15	116236	ABHD15	ENSG00000168792	ABHD15	105857859	ABHD15	ENSMICG00000005394	ABHD15	ortholog	ortholog_one2one	67477	Abhd15	ENSMUSG00000000686	Abhd15	ortholog	ortholog_one2one	ENSMMUG00000019670	ABHD15	ortholog_one2one	ENSMFAG00000033088	ABHD15	ortholog_one2one	FALSE
protein-coding	basic helix-loop-helix family member a9	727857	BHLHA9	ENSG00000205899	BHLHA9	105857860	BHLHA9			ortholog	no_ortholog	320522	Bhlha9	ENSMUSG00000044243	Bhlha9	ortholog	no_ortholog			no_ortholog	ENSMFAG00000065543	BHLHA9	ortholog_one2one	FALSE
protein-coding	scavenger receptor class F member 1	8578	SCARF1	ENSG00000074660	SCARF1	105857861	SCARF1	ENSMICG00000003881	SCARF1	ortholog	ortholog_one2one	380713	Scarf1	ENSMUSG00000038188	Scarf1	ortholog	ortholog_one2one	ENSMMUG00000002376	SCARF1	ortholog_one2one	ENSMFAG00000032062	SCARF1	ortholog_one2one	FALSE
protein-coding	TLC domain containing 2	727910	TLCD2	ENSG00000185561	TLCD2	105857862	TLCD2			ortholog	no_ortholog	380712	Tlcd2	ENSMUSG00000038217	Tlcd2	ortholog	no_ortholog	ENSMMUG00000062386	TLCD2	ortholog_one2one			no_ortholog	FALSE
protein-coding	ABR activator of RhoGEF and GTPase	29	ABR	ENSG00000159842	ABR	105857866	ABR	ENSMICG00000009381	ABR	ortholog	ortholog_one2one	109934	Abr	ENSMUSG00000017631	Abr	ortholog	ortholog_one2one	ENSMMUG00000008130	ABR	ortholog_one2one	ENSMFAG00000044480	ABR	ortholog_one2one	FALSE
protein-coding	nucleoredoxin	64359	NXN	ENSG00000167693	NXN	105857867	NXN	ENSMICG00000009368	NXN	ortholog	ortholog_one2one	18230	Nxn	ENSMUSG00000020844	Nxn	ortholog	ortholog_one2one	ENSMMUG00000011425	NXN	ortholog_one2one	ENSMFAG00000041118	NXN	ortholog_one2one	FALSE
protein-coding	translocase of inner mitochondrial membrane 22	29928	TIMM22	ENSG00000177370	TIMM22	105857869	TIMM22	ENSMICG00000041939	TIMM22	ortholog	ortholog_one2one	56322	Timm22	ENSMUSG00000020843	Timm22	ortholog	ortholog_one2one	ENSMMUG00000008129	TIMM22	ortholog_one2one	ENSMFAG00000031269	TIMM22	ortholog_one2one	FALSE
protein-coding	glyoxalase domain containing 4	51031	GLOD4	ENSG00000167699	GLOD4	105857872	GLOD4	ENSMICG00000009361		ortholog	ortholog_one2many	67201	Glod4	ENSMUSG00000017286	Glod4	ortholog	ortholog_one2many	ENSMMUG00000011417	GLOD4	ortholog_one2one	ENSMFAG00000032435	GLOD4	ortholog_one2one	FALSE
protein-coding	gem nuclear organelle associated protein 4	50628	GEMIN4	ENSG00000179409	GEMIN4	105857873	GEMIN4	ENSMICG00000033667	GEMIN4	ortholog	ortholog_one2one	276919	Gemin4	ENSMUSG00000049396	Gemin4	ortholog	ortholog_one2one	ENSMMUG00000030401	GEMIN4	ortholog_one2one	ENSMFAG00000037363	GEMIN4	ortholog_one2one	FALSE
protein-coding	VPS53 subunit of GARP complex	55275	VPS53	ENSG00000141252	VPS53	105857874	VPS53	ENSMICG00000009328	VPS53	ortholog	ortholog_one2one	68299	Vps53	ENSMUSG00000017288	Vps53	ortholog	ortholog_one2one	ENSMMUG00000003042	VPS53	ortholog_one2one	ENSMFAG00000002507	VPS53	ortholog_one2one	FALSE
protein-coding	KIAA0100 ortholog	9703	KIAA0100	ENSG00000007202	KIAA0100	105857879	KIAA0100	ENSMICG00000016856	KIAA0100	ortholog	ortholog_one2one	72503	2610507B11Rik	ENSMUSG00000010277	2610507B11Rik	ortholog	ortholog_one2one	ENSMMUG00000023412	KIAA0100	ortholog_one2one	ENSMFAG00000001375	BLTP2	ortholog_one2one	FALSE
protein-coding	stromal cell derived factor 2	6388	SDF2	ENSG00000132581	SDF2	105857884	SDF2	ENSMICG00000045271	SDF2	ortholog	ortholog_one2one	20316	Sdf2	ENSMUSG00000002064	Sdf2	ortholog	ortholog_one2one	ENSMMUG00000053611	SDF2	ortholog_one2one	ENSMFAG00000037309	SDF2	ortholog_one2one	FALSE
protein-coding	NIMA related kinase 8	284086	NEK8	ENSG00000160602	NEK8	105857885	NEK8	ENSMICG00000005332	NEK8	ortholog	ortholog_one2one	140859	Nek8	ENSMUSG00000017405	Nek8	ortholog	ortholog_one2one	ENSMMUG00000030250	NEK8	ortholog_one2one	ENSMFAG00000046314	NEK8	ortholog_one2one	FALSE
protein-coding	TNF receptor associated factor 4	9618	TRAF4	ENSG00000076604	TRAF4	105857888	TRAF4	ENSMICG00000005338	TRAF4	ortholog	ortholog_one2one	22032	Traf4	ENSMUSG00000017386	Traf4	ortholog	ortholog_one2one	ENSMMUG00000021407	TRAF4	ortholog_one2one	ENSMFAG00000036809	TRAF4	ortholog_one2one	FALSE
protein-coding	protein interacting with cyclin A1	147011	PROCA1	ENSG00000167525	PROCA1	105857889	PROCA1	ENSMICG00000016911	PROCA1	ortholog	ortholog_one2one	216974	Proca1	ENSMUSG00000044122	Proca1	ortholog	ortholog_one2one	ENSMMUG00000004710	PROCA1	ortholog_one2one	ENSMFAG00000038426	PROCA1	ortholog_one2one	FALSE
protein-coding	RAB34, member RAS oncogene family	83871	RAB34	ENSG00000109113	RAB34	105857890	RAB34	ENSMICG00000016913	RAB34	ortholog	ortholog_one2one	19376	Rab34	ENSMUSG00000002059	Rab34	ortholog	ortholog_one2one	ENSMMUG00000007293	RAB34	ortholog_one2one	ENSMFAG00000045768	RAB34	ortholog_one2one	FALSE
protein-coding	TLC domain containing 1	116238	TLCD1	ENSG00000160606	TLCD1	105857892	TLCD1	ENSMICG00000005325	TLCD1	ortholog	ortholog_one2one	68385	Tlcd1	ENSMUSG00000019437	Tlcd1	ortholog	ortholog_one2one	ENSMMUG00000051743	TLCD1	ortholog_one2one	ENSMFAG00000037103	TLCD1	ortholog_one2one	FALSE
protein-coding	ribosomal protein L23a	6147	RPL23A	ENSG00000198242	RPL23A	105857893	RPL23A	ENSMICG00000029495		ortholog	no_ortholog	268449	Rpl23a	ENSMUSG00000058546	Rpl23a	ortholog	no_ortholog	ENSMMUG00000031876		ortholog_one2one	ENSMFAG00000023169		ortholog_one2one	FALSE
protein-coding	Era like 12S mitochondrial rRNA chaperone 1	26284	ERAL1	ENSG00000132591	ERAL1	105857895	ERAL1	ENSMICG00000005345	ERAL1	ortholog	ortholog_one2one	57837	Eral1	ENSMUSG00000020832	Eral1	ortholog	ortholog_one2one	ENSMMUG00000002776	ERAL1	ortholog_one2one	ENSMFAG00000000501	ERAL1	ortholog_one2one	FALSE
protein-coding	flotillin 2	2319	FLOT2	ENSG00000132589	FLOT2	105857897	FLOT2	ENSMICG00000037652	FLOT2	ortholog	ortholog_one2one	14252	Flot2	ENSMUSG00000061981	Flot2	ortholog	ortholog_one2one			ortholog_one2many	ENSMFAG00000039682	FLOT2	ortholog_one2one	FALSE
protein-coding	dehydrogenase/reductase 13	147015	DHRS13	ENSG00000167536	DHRS13	105857898	DHRS13	ENSMICG00000044247	DHRS13	ortholog	ortholog_one2one	70451	Dhrs13	ENSMUSG00000020834	Dhrs13	ortholog	ortholog_one2one			ortholog_one2many			no_ortholog	FALSE
protein-coding	slingshot protein phosphatase 2	85464	SSH2	ENSG00000141298	SSH2	105857899	SSH2	ENSMICG00000005441	SSH2	ortholog	ortholog_one2one	237860	Ssh2	ENSMUSG00000037926	Ssh2	ortholog	ortholog_one2one	ENSMMUG00000014413	SSH2	ortholog_one2one	ENSMFAG00000033235	SSH2	ortholog_one2one	FALSE
protein-coding	EF-hand calcium binding domain 5	374786	EFCAB5	ENSG00000176927	EFCAB5	105857907	EFCAB5	ENSMICG00000013739	EFCAB5	ortholog	ortholog_one2one	319634	Efcab5	ENSMUSG00000050944	Efcab5	ortholog	ortholog_one2one	ENSMMUG00000012118	EFCAB5	ortholog_one2one	ENSMFAG00000015172	EFCAB5	ortholog_one2one	FALSE
protein-coding	double C2 domain beta	8447	DOC2B	ENSG00000272636	DOC2B	105857908	DOC2B	ENSMICG00000026925	DOC2B	ortholog	ortholog_one2one	13447	Doc2b	ENSMUSG00000020848	Doc2b	ortholog	ortholog_one2one	ENSMMUG00000005222	DOC2B	ortholog_one2one	ENSMFAG00000048901	DOC2B	ortholog_one2one	FALSE
protein-coding	rabphilin 3A like (without C2 domains)	9501	RPH3AL	ENSG00000181031	RPH3AL	105857909	RPH3AL	ENSMICG00000044522	RPH3AL	ortholog	ortholog_one2one	380714	Rph3al	ENSMUSG00000020847	Rph3al	ortholog	ortholog_one2one	ENSMMUG00000038897	RPH3AL	ortholog_one2one	ENSMFAG00000064361		ortholog_one2one	FALSE
protein-coding	CRK proto-oncogene, adaptor protein	1398	CRK	ENSG00000167193	CRK	105857910	CRK	ENSMICG00000043200	CRK	ortholog	ortholog_one2one	12928	Crk	ENSMUSG00000017776	Crk	ortholog	ortholog_one2one	ENSMMUG00000040390	CRK	ortholog_one2one	ENSMFAG00000000502	CRK	ortholog_one2one	FALSE
protein-coding	tyrosine 3-monooxygenase/tryptophan 5-monooxygenase activation protein epsilon	7531	YWHAE	ENSG00000108953	YWHAE	105857911	YWHAE	ENSMICG00000003595	YWHAE	ortholog	ortholog_one2one	22627	Ywhae	ENSMUSG00000020849	Ywhae	ortholog	ortholog_one2one	ENSMMUG00000019378	YWHAE	ortholog_one2one	ENSMFAG00000039687	YWHAE	ortholog_one2one	FALSE
protein-coding	myosin IC	4641	MYO1C	ENSG00000197879	MYO1C	105857913	MYO1C	ENSMICG00000003839	MYO1C	ortholog	ortholog_one2one	17913	Myo1c	ENSMUSG00000017774	Myo1c	ortholog	ortholog_one2one	ENSMMUG00000002371	MYO1C	ortholog_one2one	ENSMFAG00000044455	MYO1C	ortholog_one2one	FALSE
protein-coding	reticulon 4 receptor like 1	146760	RTN4RL1	ENSG00000185924	RTN4RL1	105857914	RTN4RL1	ENSMICG00000012885	RTN4RL1	ortholog	ortholog_one2one	237847	Rtn4rl1	ENSMUSG00000045287	Rtn4rl1	ortholog	ortholog_one2one	ENSMMUG00000063233	RTN4RL1	ortholog_one2one	ENSMFAG00000042091	RTN4RL1	ortholog_one2one	FALSE
protein-coding	SMG6 nonsense mediated mRNA decay factor	23293	SMG6	ENSG00000070366	SMG6	105857917	SMG6	ENSMICG00000012913	SMG6	ortholog	ortholog_one2one	103677	Smg6	ENSMUSG00000038290	Smg6	ortholog	ortholog_one2one	ENSMMUG00000023161	SMG6	ortholog_one2one	ENSMFAG00000003394	SMG6	ortholog_one2one	FALSE
protein-coding	small G protein signaling modulator 2	9905	SGSM2	ENSG00000141258	SGSM2	105857918	SGSM2	ENSMICG00000012965	SGSM2	ortholog	ortholog_one2one	97761	Sgsm2	ENSMUSG00000038351	Sgsm2	ortholog	ortholog_one2one	ENSMMUG00000017518	SGSM2	ortholog_one2one	ENSMFAG00000000154	SGSM2	ortholog_one2one	FALSE
protein-coding	TSR1 ribosome maturation factor	55720	TSR1	ENSG00000167721	TSR1	105857920	TSR1	ENSMICG00000012943	TSR1	ortholog	ortholog_one2one	104662	Tsr1	ENSMUSG00000038335	Tsr1	ortholog	ortholog_one2one	ENSMMUG00000017519	TSR1	ortholog_one2one	ENSMFAG00000021330	TSR1	ortholog_one2one	FALSE
protein-coding	HIC ZBTB transcriptional repressor 1	3090	HIC1	ENSG00000177374	HIC1	105857921	HIC1	ENSMICG00000012908	HIC1	ortholog	ortholog_one2one	15248	Hic1	ENSMUSG00000043099	Hic1	ortholog	ortholog_one2one	ENSMMUG00000048710	HIC1	ortholog_one2one			no_ortholog	FALSE
protein-coding	diphthamide biosynthesis 1	1801	DPH1	ENSG00000108963	DPH1	105857922	DPH1	ENSMICG00000012888	DPH1	ortholog	ortholog_one2one	116905	Dph1	ENSMUSG00000078789	Dph1	ortholog	ortholog_one2one	ENSMMUG00000010699	DPH1	ortholog_one2one	ENSMFAG00000046413	DPH1	ortholog_one2one	FALSE
protein-coding	serine racemase	63826	SRR	ENSG00000167720	SRR	105857923	SRR	ENSMICG00000042689	SRR	ortholog	ortholog_one2one	27364	Srr	ENSMUSG00000001323	Srr	ortholog	ortholog_one2one	ENSMMUG00000052387	SRR	ortholog_one2one	ENSMFAG00000042683	SRR	ortholog_one2one	FALSE
protein-coding	nemo like kinase	51701	NLK	ENSG00000087095	NLK	105857929	NLK	ENSMICG00000033073	NLK	ortholog	ortholog_one2one	18099	Nlk	ENSMUSG00000017376	Nlk	ortholog	ortholog_one2one	ENSMMUG00000018719	NLK	ortholog_one2one	ENSMFAG00000041658	NLK	ortholog_one2one	FALSE
protein-coding	sterile alpha and TIR motif containing 1	23098	SARM1	ENSG00000004139	SARM1	105857931	SARM1	ENSMICG00000028616	SARM1	ortholog	ortholog_one2one	237868	Sarm1	ENSMUSG00000050132	Sarm1	ortholog	ortholog_one2one	ENSMMUG00000061478	SARM1	ortholog_one2one	ENSMFAG00000000906	SARM1	ortholog_one2one	FALSE
protein-coding	vitronectin	7448	VTN	ENSG00000109072	VTN	105857932	VTN	ENSMICG00000005099	VTN	ortholog	ortholog_one2one	22370	Vtn	ENSMUSG00000017344	Vtn	ortholog	ortholog_one2one	ENSMMUG00000019148	VTN	ortholog_one2one	ENSMFAG00000033337	VTN	ortholog_one2one	FALSE
protein-coding	DNA polymerase delta interacting protein 2	26073	POLDIP2	ENSG00000004142	POLDIP2	105857933	POLDIP2	ENSMICG00000005078	POLDIP2	ortholog	ortholog_one2one	67811	Poldip2	ENSMUSG00000001100	Poldip2	ortholog	ortholog_one2one	ENSMMUG00000019146	POLDIP2	ortholog_one2one	ENSMFAG00000033246	POLDIP2	ortholog_one2one	FALSE
protein-coding	TNF alpha induced protein 1	7126	TNFAIP1	ENSG00000109079	TNFAIP1	105857934	TNFAIP1	ENSMICG00000027414	TNFAIP1	ortholog	ortholog_one2one	21927	Tnfaip1	ENSMUSG00000017615	Tnfaip1	ortholog	ortholog_one2one	ENSMMUG00000019145	TNFAIP1	ortholog_one2one	ENSMFAG00000033389	TNFAIP1	ortholog_one2one	FALSE
protein-coding	gamma-aminobutyric acid type A receptor subunit beta2	2561	GABRB2	ENSG00000145864	GABRB2	105857935	GABRB2	ENSMICG00000015110	GABRB2	ortholog	ortholog_one2one	14401	Gabrb2	ENSMUSG00000007653	Gabrb2	ortholog	ortholog_one2one	ENSMMUG00000018044	GABRB2	ortholog_one2one	ENSMFAG00000033709	GABRB2	ortholog_one2one	FALSE
protein-coding	intraflagellar transport 20	90410	IFT20	ENSG00000109083	IFT20	105857936	IFT20	ENSMICG00000005074		ortholog	no_ortholog	55978	Ift20	ENSMUSG00000001105	Ift20	ortholog	no_ortholog	ENSMMUG00000019143	IFT20	ortholog_one2one	ENSMFAG00000032862	IFT20	ortholog_one2one	FALSE
protein-coding	transmembrane protein 199	147007	TMEM199	ENSG00000244045	TMEM199	105857938	TMEM199	ENSMICG00000005087	TMEM199	ortholog	ortholog_one2one	195040	Tmem199	ENSMUSG00000051232	Tmem199	ortholog	ortholog_one2one	ENSMMUG00000021351	TMEM199	ortholog_one2one	ENSMFAG00000027349	TMEM199	ortholog_one2one	FALSE
protein-coding	transmembrane protein 97	27346	TMEM97	ENSG00000109084	TMEM97	105857939	TMEM97	ENSMICG00000005073	TMEM97	ortholog	ortholog_one2one	69071	Tmem97	ENSMUSG00000037278	Tmem97	ortholog	ortholog_one2one	ENSMMUG00000054461	TMEM97	ortholog_one2one	ENSMFAG00000031646	TMEM97	ortholog_one2one	FALSE
protein-coding	TAO kinase 1	57551	TAOK1	ENSG00000160551	TAOK1	105857940	TAOK1	ENSMICG00000005354	TAOK1	ortholog	ortholog_one2one	216965	Taok1	ENSMUSG00000017291	Taok1	ortholog	ortholog_one2one	ENSMMUG00000019667	TAOK1	ortholog_one2one	ENSMFAG00000041025	TAOK1	ortholog_one2one	FALSE
protein-coding	GIT ArfGAP 1	28964	GIT1	ENSG00000108262	GIT1	105857941	GIT1	ENSMICG00000005414	GIT1	ortholog	ortholog_one2one	216963	Git1	ENSMUSG00000011877	Git1	ortholog	ortholog_one2one	ENSMMUG00000014408	GIT1	ortholog_one2one	ENSMFAG00000039346	GIT1	ortholog_one2one	FALSE
protein-coding	tumor protein p53 inducible protein 13	90313	TP53I13	ENSG00000167543	TP53I13	105857942	TP53I13	ENSMICG00000005403	TP53I13	ortholog	ortholog_one2one	216964	Trp53i13	ENSMUSG00000044328	Trp53i13	ortholog	ortholog_one2one	ENSMMUG00000003866	TP53I13	ortholog_one2one	ENSMFAG00000040828	TP53I13	ortholog_one2one	FALSE
protein-coding	ankyrin repeat domain 13B	124930	ANKRD13B	ENSG00000198720	ANKRD13B	105857943	ANKRD13B	ENSMICG00000013392	ANKRD13B	ortholog	ortholog_one2one	268445	Ankrd13b	ENSMUSG00000037907	Ankrd13b	ortholog	ortholog_one2one	ENSMMUG00000014409	ANKRD13B	ortholog_one2one	ENSMFAG00000002123	ANKRD13B	ortholog_one2one	FALSE
protein-coding	coronin 6	84940	CORO6	ENSG00000167549	CORO6	105857944	CORO6	ENSMICG00000013407	CORO6	ortholog	ortholog_one2one	216961	Coro6	ENSMUSG00000020836	Coro6	ortholog	ortholog_one2one	ENSMMUG00000014411	CORO6	ortholog_one2one	ENSMFAG00000042987	CORO6	ortholog_one2one	FALSE
protein-coding	carboxypeptidase D	1362	CPD	ENSG00000108582	CPD	105857947	CPD	ENSMICG00000007896	CPD	ortholog	ortholog_one2one	12874	Cpd	ENSMUSG00000020841	Cpd	ortholog	ortholog_one2one	ENSMMUG00000037644	CPD	ortholog_one2one	ENSMFAG00000042013	CPD	ortholog_one2one	FALSE
protein-coding	golgi SNAP receptor complex member 1	9527	GOSR1	ENSG00000108587	GOSR1	105857948	GOSR1	ENSMICG00000007911	GOSR1	ortholog	ortholog_one2one	53334	Gosr1	ENSMUSG00000010392	Gosr1	ortholog	ortholog_one2one	ENSMMUG00000023698	GOSR1	ortholog_one2one	ENSMFAG00000038581	GOSR1	ortholog_one2one	FALSE
protein-coding	forkhead box N1	8456	FOXN1	ENSG00000109101	FOXN1	105857950	FOXN1	ENSMICG00000016795	FOXN1	ortholog	ortholog_one2one	15218	Foxn1	ENSMUSG00000002057	Foxn1	ortholog	ortholog_one2one	ENSMMUG00000021975	FOXN1	ortholog_one2one	ENSMFAG00000041725	FOXN1	ortholog_one2one	FALSE
protein-coding	unc-119 lipid binding chaperone	9094	UNC119	ENSG00000109103	UNC119	105857951	UNC119	ENSMICG00000016810	UNC119	ortholog	ortholog_one2one	22248	Unc119	ENSMUSG00000002058	Unc119	ortholog	ortholog_one2one	ENSMMUG00000012239	UNC119	ortholog_one2one	ENSMFAG00000041737	UNC119	ortholog_one2one	FALSE
[truncated: 12,075 more rows]
