# Supplementary material for: A molecular cell atlas of mouse lemur, an emerging model primate
Source: Nature. 2025 Jul 30;644(8075):173–84. doi: 10.1038/s41586-025-09113-9 (PMC12328211; doi:10.1038/s41586-025-09113-9)
Supplement: Supplementary file 3 — Supplementary Tables 1–8. See Supplementary Information for Supplementary Table 9. [file 41586_2025_9113_MOESM3_ESM.zip › 2022-08-12359B-s3/2022-08-12359B-Table 6 DEGs across species.xlsx]

## Sheet: conserved
tissue group	compartment	free annotation (unified)	Human_NCBI_GeneName	p-val (this cell type vs other cell types)	fold-change (this cell type vs other cell types)
Lung	epithelial	ciliated cell	LDLRAD1	0	2765.94
Lung	epithelial	ciliated cell	CCDC78	0	951.963
Lung	epithelial	ciliated cell	C11orf16	0	514.944
Lung	epithelial	ciliated cell	TMEM212	0	511.629
Lung	epithelial	ciliated cell	FAM166B	0	405.98
Lung	epithelial	ciliated cell	SLC44A4	0	372.133
Lung	epithelial	ciliated cell	CAPSL	0	351.099
Lung	epithelial	ciliated cell	TSPAN1	0	339.997
Lung	epithelial	ciliated cell	LRRC10B	0	288.444
Lung	epithelial	ciliated cell	CDHR3	0	280.911
Lung	epithelial	ciliated cell	TCTEX1D4	0	279.055
Lung	epithelial	ciliated cell	FOXJ1	0	251.3
Lung	epithelial	ciliated cell	CCDC153	0	208.646
Lung	epithelial	ciliated cell	RSPH4A	0	192.051
Lung	epithelial	ciliated cell	SOX2	0	190.094
Lung	epithelial	ciliated cell	MUC4	0	145.813
Lung	epithelial	ciliated cell	DYDC2	0	143.663
Lung	epithelial	ciliated cell	CTXN1	0	143.307
Lung	epithelial	ciliated cell	FAM183A	0	138.405
Lung	epithelial	ciliated cell	CCDC17	0	131.296
Lung	epithelial	ciliated cell	AGR3	0	118.132
Lung	epithelial	ciliated cell	MAPK15	0	111.708
Lung	epithelial	ciliated cell	SPEF1	0	105.214
Lung	epithelial	ciliated cell	DNAI1	0	87.9047
Lung	epithelial	ciliated cell	C21orf58	0	83.1815
Lung	epithelial	ciliated cell	CALML4	0	63.3445
Lung	epithelial	ciliated cell	IRX3	0	58.6118
Lung	epithelial	ciliated cell	MYH14	0	54.2382
Lung	epithelial	ciliated cell	ATP2C2	0	46.1688
Lung	epithelial	ciliated cell	CETN2	0	42.9758
Lung	epithelial	ciliated cell	IQCA1	0	40.1346
Lung	epithelial	ciliated cell	AK7	0	36.5631
Lung	epithelial	ciliated cell	AKAP14	0	35.7114
Lung	epithelial	ciliated cell	HYDIN	0	34.4808
Lung	epithelial	ciliated cell	DZIP1L	0	34.3487
Lung	epithelial	ciliated cell	VWA3A	0	33.4821
Lung	epithelial	ciliated cell	PPIL6	0	32.6276
Lung	epithelial	ciliated cell	ZDHHC1	0	32.4685
Lung	epithelial	ciliated cell	PPP1R14C	0	32.0567
Lung	epithelial	ciliated cell	NAT14	0	29.6192
Lung	epithelial	ciliated cell	BAIAP2L1	0	28.088
Lung	epithelial	ciliated cell	FBXW9	0	27.9627
Lung	epithelial	ciliated cell	MORN1	0	25.2633
Lung	epithelial	ciliated cell	GPX2	0	23.9538
Lung	epithelial	ciliated cell	TMPRSS2	0	22.3733
Lung	epithelial	ciliated cell	PPP1R16A	0	20.1643
Lung	epithelial	ciliated cell	RIIAD1	0	19.427
Lung	epithelial	ciliated cell	CYP4B1	0	19.2164
Lung	epithelial	ciliated cell	RFX3	0	17.8032
Lung	epithelial	ciliated cell	HSPB11	0	17.4278
Lung	epithelial	ciliated cell	TCTN2	0	17.3485
Lung	epithelial	ciliated cell	GAS8	0	17.2809
Lung	epithelial	ciliated cell	ARMC4	0	16.3796
Lung	epithelial	ciliated cell	HMGN3	0	16.2268
Lung	epithelial	ciliated cell	RPGRIP1L	0	15.6059
Lung	epithelial	ciliated cell	LCA5	0	15.0682
Lung	epithelial	ciliated cell	SCNN1A	0	14.7833
Lung	epithelial	ciliated cell	HSPBP1	0	14.0873
Lung	epithelial	ciliated cell	C4orf47	0	13.7821
Lung	epithelial	ciliated cell	UNC119B	0	13.2945
Lung	epithelial	ciliated cell	WDR35	0	12.9873
Lung	epithelial	ciliated cell	FBXO36	0	12.8157
Lung	epithelial	ciliated cell	DUSP18	0	12.623
Lung	epithelial	ciliated cell	C20orf96	0	12.1807
Lung	epithelial	ciliated cell	DUSP14	0	12.0932
Lung	epithelial	ciliated cell	LZTFL1	0	11.8935
Lung	epithelial	ciliated cell	AK8	0	11.8234
Lung	epithelial	ciliated cell	AGBL2	0	11.497
Lung	epithelial	ciliated cell	IFT172	0	11.4304
Lung	epithelial	ciliated cell	LRRC45	0	11.0684
Lung	epithelial	ciliated cell	CIB1	0	10.9942
Lung	epithelial	ciliated cell	UBXN11	0	10.7849
Lung	epithelial	ciliated cell	UFC1	0	10.4469
Lung	epithelial	ciliated cell	SPINT2	0	9.51705
Lung	epithelial	ciliated cell	TMEM107	0	9.50707
Lung	epithelial	ciliated cell	APOO	0	9.49381
Lung	epithelial	ciliated cell	BBS4	0	9.29932
Lung	epithelial	ciliated cell	LLGL2	0	9.23654
Lung	epithelial	ciliated cell	ENPP5	0	9.20262
Lung	epithelial	ciliated cell	NUDT14	0	8.89616
Lung	epithelial	ciliated cell	NGRN	0	8.8376
Lung	epithelial	ciliated cell	EZR	0	8.7756
Lung	epithelial	ciliated cell	POLR2I	0	8.67506
Lung	epithelial	ciliated cell	FAM174A	0	8.59522
Lung	epithelial	ciliated cell	NUCB2	0	8.2988
Lung	epithelial	ciliated cell	CXCL17	0	8.18395
Lung	epithelial	ciliated cell	HSBP1	0	8.18252
Lung	epithelial	ciliated cell	TSPAN3	0	8.01836
Lung	epithelial	ciliated cell	TTC21A	0	7.98865
Lung	epithelial	ciliated cell	PSENEN	0	7.78668
Lung	epithelial	ciliated cell	B9D2	0	7.71631
Lung	epithelial	ciliated cell	DALRD3	0	7.61666
Lung	epithelial	ciliated cell	CEP290	0	7.22419
Lung	epithelial	ciliated cell	WDR13	0	7.06099
Lung	epithelial	ciliated cell	CRY2	0	6.98292
Lung	epithelial	ciliated cell	WDR73	0	6.80753
Lung	epithelial	ciliated cell	CCDC157	0	6.80644
Lung	epithelial	ciliated cell	APPL2	0	6.5471
Lung	epithelial	ciliated cell	HMGN5	0	6.49578
Lung	epithelial	ciliated cell	ATP2A2	0	6.38628
Lung	epithelial	ciliated cell	TRAK1	0	6.33867
Lung	epithelial	ciliated cell	DPY30	0	6.23018
Lung	epithelial	ciliated cell	RPA3	0	6.09077
Lung	epithelial	ciliated cell	SLC12A7	0	5.84713
Lung	epithelial	ciliated cell	CALM2	0	5.78711
Lung	epithelial	ciliated cell	FAM13A	0	5.49254
Lung	epithelial	ciliated cell	MDM1	0	5.4442
Lung	epithelial	ciliated cell	ERGIC3	0	5.19326
Lung	epithelial	ciliated cell	C9orf24	0	88.9114
Lung	epithelial	ciliated cell	FOXA1	0	87.4681
Lung	epithelial	ciliated cell	LRRC23	0	74.8816
Lung	epithelial	ciliated cell	C9orf135	0	70.1646
Lung	epithelial	ciliated cell	C1orf194	0	67.0558
Lung	epithelial	ciliated cell	RSPH1	0	66.6719
Lung	epithelial	ciliated cell	RSPH9	0	53.4771
Lung	epithelial	ciliated cell	WDR54	0	52.1497
Lung	epithelial	ciliated cell	C9orf116	0	52.0714
Lung	epithelial	ciliated cell	UBXN10	0	51.7265
Lung	epithelial	ciliated cell	TMC4	0	51.1816
Lung	epithelial	ciliated cell	DNAI2	0	49.4619
Lung	epithelial	ciliated cell	WDR63	0	44.2303
Lung	epithelial	ciliated cell	C5orf49	0	39.1256
Lung	epithelial	ciliated cell	STK33	0	37.3844
Lung	epithelial	ciliated cell	ZMYND10	0	33.6453
Lung	epithelial	ciliated cell	DYNC2H1	0	33.1407
Lung	epithelial	ciliated cell	KIF21A	0	32.826
Lung	epithelial	ciliated cell	CCDC40	0	32.1084
Lung	epithelial	ciliated cell	DNALI1	0	31.4428
Lung	epithelial	ciliated cell	LRRIQ1	0	31.1418
Lung	epithelial	ciliated cell	CCDC39	0	29.676
Lung	epithelial	ciliated cell	IGFBP2	0	27.4041
Lung	epithelial	ciliated cell	ENKUR	0	26.262
Lung	epithelial	ciliated cell	PERP	0	25.723
Lung	epithelial	ciliated cell	DNAJB13	0	23.4026
Lung	epithelial	ciliated cell	DCDC2	0	22.9928
Lung	epithelial	ciliated cell	LRRC46	0	22.3948
Lung	epithelial	ciliated cell	KRT19	0	22.3865
Lung	epithelial	ciliated cell	KIF9	0	21.9069
Lung	epithelial	ciliated cell	IQCG	0	21.5607
Lung	epithelial	ciliated cell	WDR93	0	21.5271
Lung	epithelial	ciliated cell	PFN2	0	21.1473
Lung	epithelial	ciliated cell	CCDC146	0	20.6414
Lung	epithelial	ciliated cell	TMEM232	0	18.7011
Lung	epithelial	ciliated cell	CLUAP1	0	18.5799
Lung	epithelial	ciliated cell	CCDC65	0	17.911
Lung	epithelial	ciliated cell	B9D1	0	17.7755
Lung	epithelial	ciliated cell	TTC25	0	17.1912
Lung	epithelial	ciliated cell	SQLE	0	17.1206
Lung	epithelial	ciliated cell	WDR34	0	16.4919
Lung	epithelial	ciliated cell	LRRC6	0	16.2391
Lung	epithelial	ciliated cell	SPEF2	0	16.1562
Lung	epithelial	ciliated cell	ST14	0	14.7326
Lung	epithelial	ciliated cell	LRRC56	0	14.3703
Lung	epithelial	ciliated cell	IFT27	0	14.2264
Lung	epithelial	ciliated cell	PIH1D2	0	13.9039
Lung	epithelial	ciliated cell	CKB	0	13.7048
Lung	epithelial	ciliated cell	PLXNB2	0	12.6558
Lung	epithelial	ciliated cell	DHCR24	0	11.8261
Lung	epithelial	ciliated cell	RUVBL2	0	11.4976
Lung	epithelial	ciliated cell	IQUB	0	10.9666
Lung	epithelial	ciliated cell	CBY1	0	10.2025
Lung	epithelial	ciliated cell	IFT88	0	10.05
Lung	epithelial	ciliated cell	NME7	0	9.97519
Lung	epithelial	ciliated cell	TUBA1A	0	9.94642
Lung	epithelial	ciliated cell	CYB561	0	9.77865
Lung	epithelial	ciliated cell	ZMYND12	0	9.66994
Lung	epithelial	ciliated cell	MAPRE3	0	9.66429
Lung	epithelial	ciliated cell	TRAF3IP1	0	9.4572
Lung	epithelial	ciliated cell	ANK3	0	9.41504
Lung	epithelial	ciliated cell	IFT46	0	9.23394
Lung	epithelial	ciliated cell	CCDC60	0	8.30603
Lung	epithelial	ciliated cell	NKX2-1	0	8.22848
Lung	epithelial	ciliated cell	ARL3	0	8.21853
Lung	epithelial	ciliated cell	NUDC	0	8.18433
Lung	epithelial	ciliated cell	KRT7	0	8.01411
Lung	epithelial	ciliated cell	KIF3A	0	7.10223
Lung	epithelial	ciliated cell	PPP1R32	0	7.06601
Lung	epithelial	ciliated cell	CSPP1	0	6.92697
Lung	epithelial	ciliated cell	ITGA3	0	6.75115
Lung	epithelial	ciliated cell	IK	0	6.74971
Lung	epithelial	ciliated cell	PRDX5	0	6.37217
Lung	epithelial	ciliated cell	ANXA4	0	6.31775
Lung	epithelial	ciliated cell	ALDH3B1	0	6.18545
Lung	epithelial	ciliated cell	ARHGAP18	0	6.14581
Lung	epithelial	ciliated cell	AKAP9	0	5.71732
Lung	epithelial	ciliated cell	EFCAB2	0	5.52815
Lung	epithelial	ciliated cell	BAIAP2	0	5.43125
Lung	epithelial	ciliated cell	HSP90AA1	0	5.40039
Lung	epithelial	ciliated cell	CLDN3	0	122.926
Lung	epithelial	ciliated cell	C11orf88	0	77.7997
Lung	epithelial	ciliated cell	TPPP3	0	74.4592
Lung	epithelial	ciliated cell	NME5	0	36.4462
Lung	epithelial	ciliated cell	EFHC1	0	31.709
Lung	epithelial	ciliated cell	MORN2	0	30.1175
Lung	epithelial	ciliated cell	MORN5	0	28.617
Lung	epithelial	ciliated cell	CDH1	0	28.1573
Lung	epithelial	ciliated cell	DYNLRB2	0	27.4971
Lung	epithelial	ciliated cell	WFDC2	0	24.7906
Lung	epithelial	ciliated cell	RAB25	0	23.7755
Lung	epithelial	ciliated cell	CLDN7	0	21.999
Lung	epithelial	ciliated cell	CCDC113	0	17.528
Lung	epithelial	ciliated cell	ALCAM	0	15.1079
Lung	epithelial	ciliated cell	FANK1	0	14.6893
Lung	epithelial	ciliated cell	CXADR	0	14.5998
Lung	epithelial	ciliated cell	TEX9	0	12.013
Lung	epithelial	ciliated cell	PACRG	0	11.9977
Lung	epithelial	ciliated cell	TEKT1	0	11.8251
Lung	epithelial	ciliated cell	ATP1B1	0	11.5325
Lung	epithelial	ciliated cell	OSCP1	0	11.0609
Lung	epithelial	ciliated cell	LMO7	0	11.0171
Lung	epithelial	ciliated cell	IFT81	0	10.9956
Lung	epithelial	ciliated cell	EPS8L2	0	10.5762
Lung	epithelial	ciliated cell	IFT57	0	10.3688
Lung	epithelial	ciliated cell	SPAG17	0	9.71886
Lung	epithelial	ciliated cell	EFCAB10	0	9.57178
Lung	epithelial	ciliated cell	TSNAXIP1	0	9.10875
Lung	epithelial	ciliated cell	FHAD1	0	8.62466
Lung	epithelial	ciliated cell	TTC29	0	7.87601
Lung	epithelial	ciliated cell	TUBB4B	0	7.77821
Lung	epithelial	ciliated cell	TEKT2	0	7.30845
Lung	epithelial	ciliated cell	MNS1	0	6.80268
Lung	epithelial	ciliated cell	C17orf97	0	5.82056
Lung	epithelial	ciliated cell	C22orf23	0	5.75366
Lung	epithelial	ciliated cell	MECOM	0	5.5763
Lung	epithelial	ciliated cell	MYO1D	0	5.16364
Lung	epithelial	ciliated cell	KRT8	0	34.928
Lung	epithelial	ciliated cell	PTPRF	0	34.8488
Lung	epithelial	ciliated cell	EPCAM	0	19.2739
Lung	epithelial	ciliated cell	ITGB4	0	14.7539
Lung	epithelial	ciliated cell	LSR	0	5.80879
Lung	epithelial	ciliated cell	SDC4	0	5.18322
Lung	epithelial	ciliated cell	KRT18	0	14.6006
Lung	epithelial	ciliated cell	EPHX1	0	7.92644
Lung	epithelial	ciliated cell	F11R	0	8.10797
Lung	epithelial	ciliated cell	MYB	0	6.11666
Lung	epithelial	ciliated cell	CLU	0	5.73636
Lung	epithelial	alveolar epithelial cell type 2	SFTPC	0	852.154
Lung	epithelial	alveolar epithelial cell type 2	SFTPD	0	391.664
Lung	epithelial	alveolar epithelial cell type 2	SFTPB	0	214.255
Lung	epithelial	alveolar epithelial cell type 2	PLA2G1B	0	213.059
Lung	epithelial	alveolar epithelial cell type 2	LAMP3	0	188.821
Lung	epithelial	alveolar epithelial cell type 2	SFTA2	0	183.048
Lung	epithelial	alveolar epithelial cell type 2	MUC1	0	90.2886
Lung	epithelial	alveolar epithelial cell type 2	NAPSA	0	43.9506
Lung	epithelial	alveolar epithelial cell type 2	CLDN18	0	36.3303
Lung	epithelial	alveolar epithelial cell type 2	VSIG2	0	32.6728
Lung	epithelial	alveolar epithelial cell type 2	ABCA3	0	31.5131
Lung	epithelial	alveolar epithelial cell type 2	NPC2	0	13.3051
Lung	epithelial	alveolar epithelial cell type 2	KRTCAP3	0	12.9524
Lung	epithelial	alveolar epithelial cell type 2	CLIC3	0	10.8544
Lung	epithelial	alveolar epithelial cell type 2	CTSH	0	10.4732
Lung	epithelial	alveolar epithelial cell type 2	TMEM63B	0	9.77498
Lung	epithelial	alveolar epithelial cell type 2	SNX25	0	9.14975
Lung	epithelial	alveolar epithelial cell type 2	MBIP	0	8.66588
Lung	epithelial	alveolar epithelial cell type 2	ATP11A	0	7.54889
Lung	epithelial	alveolar epithelial cell type 2	AHCYL2	0	7.13482
Lung	epithelial	alveolar epithelial cell type 2	MID1IP1	0	6.83616
Lung	epithelial	alveolar epithelial cell type 2	MRPL14	0	6.20423
Lung	epithelial	alveolar epithelial cell type 2	NKX2-1	0	47.1673
Lung	epithelial	alveolar epithelial cell type 2	PRSS8	0	31.5705
Lung	epithelial	alveolar epithelial cell type 2	EHF	0	23.4263
Lung	epithelial	alveolar epithelial cell type 2	ETV5	0	22.7011
Lung	epithelial	alveolar epithelial cell type 2	LRRK2	0	11.1822
Lung	epithelial	alveolar epithelial cell type 2	ANK3	0	6.88392
Lung	epithelial	alveolar epithelial cell type 2	DRAM1	0	6.5624
Lung	epithelial	alveolar epithelial cell type 2	CADM1	0	5.26942
Lung	epithelial	alveolar epithelial cell type 2	RAB25	0	36.5493
Lung	epithelial	alveolar epithelial cell type 2	CLDN7	0	21.4634
Lung	epithelial	alveolar epithelial cell type 2	CLDN3	0	20.6579
Lung	epithelial	alveolar epithelial cell type 2	FASN	0	18.7789
Lung	epithelial	alveolar epithelial cell type 2	WFDC2	0	16.9741
Lung	epithelial	alveolar epithelial cell type 2	ATP1B1	0	12.7182
Lung	epithelial	alveolar epithelial cell type 2	CDH1	0	10.035
Lung	epithelial	alveolar epithelial cell type 2	FABP5	0	6.4819
Lung	epithelial	alveolar epithelial cell type 2	LMO7	0	6.47297
Lung	epithelial	alveolar epithelial cell type 2	KRT8	0	18.4092
Lung	epithelial	alveolar epithelial cell type 2	EPCAM	0	12.6078
Lung	epithelial	alveolar epithelial cell type 2	SDC4	0	6.56262
Lung	epithelial	alveolar epithelial cell type 2	KRT18	0	15.8806
Lung	epithelial	alveolar epithelial cell type 2	SDC1	0	6.0552
Lung	epithelial	alveolar epithelial cell type 2	TSC22D1	0	5.17839
Liver	epithelial	cholangiocyte	SLC5A1	0	411.625
Liver	epithelial	cholangiocyte	LGALS4	0	260.236
Liver	epithelial	cholangiocyte	FGFR2	0	137.504
Liver	epithelial	cholangiocyte	SOX9	0	115.918
Liver	epithelial	cholangiocyte	DSP	0	60.6111
Liver	epithelial	cholangiocyte	PKHD1	0	58.3529
Liver	epithelial	cholangiocyte	CGN	0	57.673
Liver	epithelial	cholangiocyte	ELF3	7.60029e-272	21.2029
Liver	epithelial	cholangiocyte	LAD1	1.71755e-266	40.3761
Liver	epithelial	cholangiocyte	SPP1	2.23419e-262	69.3986
Liver	epithelial	cholangiocyte	FGFR3	6.77474e-244	30.925
Liver	epithelial	cholangiocyte	DSG2	4.23545e-220	32.2737
Liver	epithelial	cholangiocyte	S100A14	2.05632e-213	16.2241
Liver	epithelial	cholangiocyte	PIGR	1.36702e-197	13.6402
Liver	epithelial	cholangiocyte	SLC4A4	1.4484e-190	28.5946
Liver	epithelial	cholangiocyte	CLDN4	4.27086e-182	13.4432
Liver	epithelial	cholangiocyte	PDZK1IP1	1.24512e-181	18.1099
Liver	epithelial	cholangiocyte	SLC44A3	4.57136e-181	30.4515
Liver	epithelial	cholangiocyte	SERINC2	1.48196e-152	28.7292
Liver	epithelial	cholangiocyte	TACSTD2	1.48847e-144	10.0537
Liver	epithelial	cholangiocyte	THSD4	3.99387e-140	17.3453
Liver	epithelial	cholangiocyte	IRF6	5.05844e-118	23.6241
Liver	epithelial	cholangiocyte	TSPAN8	6.55236e-104	25.0341
Liver	epithelial	cholangiocyte	TFF3	7.28383e-94	82.8646
Liver	epithelial	cholangiocyte	FZD5	8.91882e-94	16.9562
Liver	epithelial	cholangiocyte	VEGFA	3.34874e-80	8.95293
Liver	epithelial	cholangiocyte	DDR1	3.66376e-78	13.1438
Liver	epithelial	cholangiocyte	AGRN	9.95211e-76	12.4787
Liver	epithelial	cholangiocyte	EEPD1	2.57133e-70	9.80828
Liver	epithelial	cholangiocyte	SOX4	2.64679e-61	8.79343
Liver	epithelial	cholangiocyte	KIFC3	2.38541e-60	8.73215
Liver	epithelial	cholangiocyte	PDGFC	6.3587e-49	13.4102
Liver	epithelial	cholangiocyte	LGALS2	1.27024e-47	89.6072
Liver	epithelial	cholangiocyte	STAP2	4.63855e-43	8.57441
Liver	epithelial	cholangiocyte	LAPTM4B	1.08429e-38	5.09964
Liver	epithelial	cholangiocyte	WASL	2.32497e-38	5.53679
Liver	epithelial	cholangiocyte	TMEM54	9.68293e-35	14.4106
Liver	epithelial	cholangiocyte	PLD1	2.68665e-34	11.2973
Liver	epithelial	cholangiocyte	KLF5	3.88521e-24	7.78208
Liver	epithelial	cholangiocyte	TM4SF4	0	901.289
Liver	epithelial	cholangiocyte	DCDC2	0	92.9153
Liver	epithelial	cholangiocyte	EHF	0	58.1946
Liver	epithelial	cholangiocyte	PROC	0	51.9777
Liver	epithelial	cholangiocyte	KRT19	9.04159e-276	19.0817
Liver	epithelial	cholangiocyte	KRT7	2.83361e-252	24.5773
Liver	epithelial	cholangiocyte	PRSS8	1.54099e-141	19.4444
Liver	epithelial	cholangiocyte	FOXA1	9.81952e-136	41.2551
Liver	epithelial	cholangiocyte	PERP	8.49621e-92	7.112
Liver	epithelial	cholangiocyte	ANXA4	1.8284e-80	36.4618
Liver	epithelial	cholangiocyte	TMC4	5.52482e-79	16.5116
Liver	epithelial	cholangiocyte	ST14	5.12145e-70	17.2717
Liver	epithelial	cholangiocyte	TST	8.96092e-45	9.01169
Liver	epithelial	cholangiocyte	PLXNB2	4.27795e-43	6.72813
Liver	epithelial	cholangiocyte	CFB	4.51517e-41	7.26356
Liver	epithelial	cholangiocyte	HMGCS1	1.41604e-34	10.3635
Liver	epithelial	cholangiocyte	SQLE	9.60117e-29	5.64788
Liver	epithelial	cholangiocyte	ABCD3	6.2859e-22	5.09467
Liver	epithelial	cholangiocyte	AMBP	0	82.6063
Liver	epithelial	cholangiocyte	GC	0	60.5217
Liver	epithelial	cholangiocyte	AGT	0	59.4777
Liver	epithelial	cholangiocyte	CRP	0	59.4037
Liver	epithelial	cholangiocyte	CLDN3	0	57.8896
Liver	epithelial	cholangiocyte	PAH	0	55.8623
Liver	epithelial	cholangiocyte	VTN	0	53.5025
Liver	epithelial	cholangiocyte	FGL1	0	39.647
Liver	epithelial	cholangiocyte	ALB	0	37.1015
Liver	epithelial	cholangiocyte	FGG	0	35.5883
Liver	epithelial	cholangiocyte	FGA	0	30.3276
Liver	epithelial	cholangiocyte	HPX	0	21.3764
Liver	epithelial	cholangiocyte	FGB	0	20.2832
Liver	epithelial	cholangiocyte	TTR	0	19.4215
Liver	epithelial	cholangiocyte	ALDOB	0	16.8724
Liver	epithelial	cholangiocyte	APOH	0	16.1869
Liver	epithelial	cholangiocyte	PLG	0	15.8378
Liver	epithelial	cholangiocyte	TAT	0	14.5297
Liver	epithelial	cholangiocyte	APOA1	0	13.2715
Liver	epithelial	cholangiocyte	FABP1	0	12.5101
Liver	epithelial	cholangiocyte	APOC3	0	9.35175
Liver	epithelial	cholangiocyte	APOA2	0	8.37915
Liver	epithelial	cholangiocyte	CXADR	5.69445e-296	46.6716
Liver	epithelial	cholangiocyte	TF	1.05683e-287	16.4888
Liver	epithelial	cholangiocyte	CDH1	2.29681e-286	36.6695
Liver	epithelial	cholangiocyte	HPN	8.34549e-230	27.3982
Liver	epithelial	cholangiocyte	BICC1	1.20786e-210	20.7187
Liver	epithelial	cholangiocyte	CP	1.92022e-190	22.0805
Liver	epithelial	cholangiocyte	EPS8L2	4.04545e-148	15.4112
Liver	epithelial	cholangiocyte	RAB25	5.01053e-144	24.1749
Liver	epithelial	cholangiocyte	ATP1B1	6.87123e-123	27.3097
Liver	epithelial	cholangiocyte	WFDC2	1.22862e-117	12.9408
Liver	epithelial	cholangiocyte	RBP4	1.79816e-117	20.5657
Liver	epithelial	cholangiocyte	CLDN7	7.48713e-90	12.5829
Liver	epithelial	cholangiocyte	RBP1	3.84278e-88	11.5172
Liver	epithelial	cholangiocyte	YAP1	4.72984e-76	10.6074
Liver	epithelial	cholangiocyte	ALCAM	1.2875e-60	7.48408
Liver	epithelial	cholangiocyte	ATP1A1	4.88896e-46	7.3444
Liver	epithelial	cholangiocyte	TP53INP1	1.09598e-42	5.05625
Liver	epithelial	cholangiocyte	PCBD1	4.84873e-41	6.0115
Liver	epithelial	cholangiocyte	PHLDB2	1.67623e-39	5.31844
Liver	epithelial	cholangiocyte	LPIN2	5.33815e-26	6.14778
Liver	epithelial	cholangiocyte	ACO1	1.5814e-22	5.30392
Liver	epithelial	cholangiocyte	GCSH	1.17015e-20	5.08334
Liver	epithelial	cholangiocyte	KRT8	0	53.3612
Liver	epithelial	cholangiocyte	SORBS2	0	47.5099
Liver	epithelial	cholangiocyte	EPCAM	7.16723e-243	27.8709
Liver	epithelial	cholangiocyte	PTPRF	3.34205e-161	19.9722
Liver	epithelial	cholangiocyte	STARD10	3.02255e-71	6.06726
Liver	epithelial	cholangiocyte	CDC42EP1	3.24958e-63	5.90596
Liver	epithelial	cholangiocyte	TMEM176A	2.00268e-55	6.33087
Liver	epithelial	cholangiocyte	COL18A1	1.65451e-44	5.39484
Liver	epithelial	cholangiocyte	LSR	3.55275e-42	6.78679
Liver	epithelial	cholangiocyte	KRT18	0	53.578
Liver	epithelial	cholangiocyte	C3	1.11201e-83	16.4075
Liver	epithelial	cholangiocyte	JUP	1.66249e-63	6.48185
Liver	epithelial	cholangiocyte	SDC1	5.08079e-149	14.022
Liver	epithelial	cholangiocyte	RARRES2	3.01525e-75	5.7214
Liver	epithelial	cholangiocyte	ERRFI1	1.28454e-72	6.47796
Liver	epithelial	cholangiocyte	APOE	2.66273e-57	7.8752
Liver	epithelial	cholangiocyte	HES1	1.95165e-42	5.15202
Liver	epithelial	cholangiocyte	ATF3	3.41867e-26	6.88851
Liver	epithelial	cholangiocyte	F11R	2.74673e-45	5.0859
Liver	epithelial	cholangiocyte	EFNA1	1.2674e-61	5.38002
Liver	epithelial	cholangiocyte	NDRG2	5.04566e-47	5.51753
Liver	epithelial	cholangiocyte	CLU	3.8021e-101	24.5853
Liver	epithelial	hepatocyte+	SLC38A3	0	1103.37
Liver	epithelial	hepatocyte+	APOA5	0	975.527
Liver	epithelial	hepatocyte+	CPN2	0	821.966
Liver	epithelial	hepatocyte+	APOF	0	579.63
Liver	epithelial	hepatocyte+	PRODH2	0	508.257
Liver	epithelial	hepatocyte+	SLC22A1	0	499.653
Liver	epithelial	hepatocyte+	CYP8B1	0	377.96
Liver	epithelial	hepatocyte+	IGFALS	0	345.173
Liver	epithelial	hepatocyte+	TTC36	0	327.324
Liver	epithelial	hepatocyte+	F9	0	313.486
Liver	epithelial	hepatocyte+	APOB	0	305.252
Liver	epithelial	hepatocyte+	SLC38A4	0	265.27
Liver	epithelial	hepatocyte+	SARDH	0	256.147
Liver	epithelial	hepatocyte+	SLC2A2	0	227.807
Liver	epithelial	hepatocyte+	KLKB1	0	185.391
Liver	epithelial	hepatocyte+	ASPDH	0	182.528
Liver	epithelial	hepatocyte+	F13B	0	177.037
Liver	epithelial	hepatocyte+	AFM	0	163.364
Liver	epithelial	hepatocyte+	F7	0	162.946
Liver	epithelial	hepatocyte+	TMPRSS6	0	145.178
Liver	epithelial	hepatocyte+	SERPINF2	0	132.256
Liver	epithelial	hepatocyte+	HSD17B13	0	125.854
Liver	epithelial	hepatocyte+	APOM	0	123.36
Liver	epithelial	hepatocyte+	SLC27A2	0	122.836
Liver	epithelial	hepatocyte+	PGLYRP2	0	113.542
Liver	epithelial	hepatocyte+	CPS1	0	101.921
Liver	epithelial	hepatocyte+	AADAC	0	101.425
Liver	epithelial	hepatocyte+	DMGDH	0	90.1012
Liver	epithelial	hepatocyte+	C8B	0	88.3845
Liver	epithelial	hepatocyte+	ABCB11	0	78.0196
Liver	epithelial	hepatocyte+	HSD17B6	0	77.9781
Liver	epithelial	hepatocyte+	ACOX2	0	71.3143
Liver	epithelial	hepatocyte+	ABCC2	0	69.9873
Liver	epithelial	hepatocyte+	THRSP	0	62.1556
Liver	epithelial	hepatocyte+	MST1	0	58.064
Liver	epithelial	hepatocyte+	PC	0	48.3471
Liver	epithelial	hepatocyte+	SLC22A7	0	47.0889
Liver	epithelial	hepatocyte+	C4BPA	0	45.2107
Liver	epithelial	hepatocyte+	CIDEB	0	38.6
Liver	epithelial	hepatocyte+	MLXIPL	0	36.9252
Liver	epithelial	hepatocyte+	FOXA2	0	34.4821
Liver	epithelial	hepatocyte+	PEMT	0	30.266
Liver	epithelial	hepatocyte+	CDH2	0	28.688
Liver	epithelial	hepatocyte+	HAL	0	27.0255
Liver	epithelial	hepatocyte+	F5	0	24.7121
Liver	epithelial	hepatocyte+	LIPC	0	24.2914
Liver	epithelial	hepatocyte+	AK4	0	23.4433
Liver	epithelial	hepatocyte+	RETSAT	0	21.6096
Liver	epithelial	hepatocyte+	TM7SF2	0	20.3504
Liver	epithelial	hepatocyte+	ECHDC3	0	18.7781
Liver	epithelial	hepatocyte+	NR2F6	0	17.793
Liver	epithelial	hepatocyte+	ABCB4	0	17.6265
Liver	epithelial	hepatocyte+	ELOVL6	0	17.2671
Liver	epithelial	hepatocyte+	SLC37A4	0	16.394
Liver	epithelial	hepatocyte+	FNDC4	0	15.0152
Liver	epithelial	hepatocyte+	ACACB	0	14.4938
Liver	epithelial	hepatocyte+	SLC22A18	0	14.0009
Liver	epithelial	hepatocyte+	PCSK6	0	13.8309
Liver	epithelial	hepatocyte+	PGRMC1	0	13.0408
Liver	epithelial	hepatocyte+	C2	0	11.6548
Liver	epithelial	hepatocyte+	DDAH1	0	11.0715
Liver	epithelial	hepatocyte+	IVD	0	10.6724
Liver	epithelial	hepatocyte+	GCHFR	0	8.32282
Liver	epithelial	hepatocyte+	EBP	0	8.09681
Liver	epithelial	hepatocyte+	PCYOX1	0	7.99597
Liver	epithelial	hepatocyte+	AQP9	0	7.91425
Liver	epithelial	hepatocyte+	AFMID	0	7.46823
Liver	epithelial	hepatocyte+	TMEM205	0	7.40156
Liver	epithelial	hepatocyte+	SREBF1	0	6.96405
Liver	epithelial	hepatocyte+	GOT2	0	6.87832
Liver	epithelial	hepatocyte+	SLC25A1	0	6.86249
Liver	epithelial	hepatocyte+	CYP27A1	0	6.84277
Liver	epithelial	hepatocyte+	GLUD1	0	6.70854
Liver	epithelial	hepatocyte+	HMGCL	0	6.43158
Liver	epithelial	hepatocyte+	POR	0	6.28782
Liver	epithelial	hepatocyte+	SLC25A25	0	6.2577
Liver	epithelial	hepatocyte+	ECI1	0	6.21571
Liver	epithelial	hepatocyte+	EBPL	0	6.04407
Liver	epithelial	hepatocyte+	SPR	0	5.96767
Liver	epithelial	hepatocyte+	SIGMAR1	0	5.85034
Liver	epithelial	hepatocyte+	KIF1C	0	5.84711
Liver	epithelial	hepatocyte+	HIBADH	0	5.76109
Liver	epithelial	hepatocyte+	ATP11C	0	5.56357
Liver	epithelial	hepatocyte+	ETFA	0	5.35571
Liver	epithelial	hepatocyte+	DBI	0	5.19176
Liver	epithelial	hepatocyte+	TTC38	0	5.13843
Liver	epithelial	hepatocyte+	MCFD2	0	5.07727
Liver	epithelial	hepatocyte+	MAN2A1	0	5.04645
Liver	epithelial	hepatocyte+	HRG	0	959.709
Liver	epithelial	hepatocyte+	F2	0	819.456
Liver	epithelial	hepatocyte+	MBL2	0	661.713
Liver	epithelial	hepatocyte+	SERPINC1	0	649.628
Liver	epithelial	hepatocyte+	GJB1	0	631.233
Liver	epithelial	hepatocyte+	AHSG	0	628.333
Liver	epithelial	hepatocyte+	SERPINA6	0	608.273
Liver	epithelial	hepatocyte+	ITIH2	0	597.336
Liver	epithelial	hepatocyte+	SLC25A47	0	568.597
Liver	epithelial	hepatocyte+	PON1	0	515.921
Liver	epithelial	hepatocyte+	SERPIND1	0	506.174
Liver	epithelial	hepatocyte+	CYP2E1	0	445.254
Liver	epithelial	hepatocyte+	ITIH1	0	426.705
Liver	epithelial	hepatocyte+	AGXT	0	388.285
Liver	epithelial	hepatocyte+	C9	0	360.108
Liver	epithelial	hepatocyte+	HPD	0	356.517
Liver	epithelial	hepatocyte+	ITIH4	0	350.213
Liver	epithelial	hepatocyte+	HAO1	0	327.986
Liver	epithelial	hepatocyte+	ANGPTL3	0	319.848
Liver	epithelial	hepatocyte+	G6PC	0	318.859
Liver	epithelial	hepatocyte+	PROC	0	285.041
Liver	epithelial	hepatocyte+	CREB3L3	0	257.265
Liver	epithelial	hepatocyte+	IGFBP1	0	254.522
Liver	epithelial	hepatocyte+	A1BG	0	243.407
Liver	epithelial	hepatocyte+	TTPA	0	240.864
Liver	epithelial	hepatocyte+	C8A	0	238.299
Liver	epithelial	hepatocyte+	C8G	0	224.842
Liver	epithelial	hepatocyte+	ITIH3	0	222.405
Liver	epithelial	hepatocyte+	MASP2	0	221.718
Liver	epithelial	hepatocyte+	TDO2	0	217.409
Liver	epithelial	hepatocyte+	TM4SF4	0	217.042
Liver	epithelial	hepatocyte+	HGD	0	215.66
Liver	epithelial	hepatocyte+	MAT1A	0	197.013
Liver	epithelial	hepatocyte+	BAAT	0	189.513
Liver	epithelial	hepatocyte+	GNMT	0	180.886
Liver	epithelial	hepatocyte+	OTC	0	165.074
Liver	epithelial	hepatocyte+	HGFAC	0	154.599
Liver	epithelial	hepatocyte+	NR1I3	0	153.817
Liver	epithelial	hepatocyte+	CPB2	0	146.278
Liver	epithelial	hepatocyte+	AMDHD1	0	139.513
Liver	epithelial	hepatocyte+	AKR1D1	0	137.59
Liver	epithelial	hepatocyte+	ASGR2	0	133.935
Liver	epithelial	hepatocyte+	PCK1	0	114.572
Liver	epithelial	hepatocyte+	FTCD	0	113.937
Liver	epithelial	hepatocyte+	HSD17B2	0	112.271
Liver	epithelial	hepatocyte+	NR1H4	0	105.229
Liver	epithelial	hepatocyte+	SDS	0	104.327
Liver	epithelial	hepatocyte+	PIPOX	0	103.652
Liver	epithelial	hepatocyte+	ASPG	0	91.2544
Liver	epithelial	hepatocyte+	TFR2	0	79.9801
Liver	epithelial	hepatocyte+	RGN	0	76.7185
Liver	epithelial	hepatocyte+	ASS1	0	75.4743
Liver	epithelial	hepatocyte+	LEAP2	0	72.985
Liver	epithelial	hepatocyte+	LCAT	0	72.2284
Liver	epithelial	hepatocyte+	FMO3	0	62.4822
Liver	epithelial	hepatocyte+	PANK1	0	59.9412
Liver	epithelial	hepatocyte+	SLC25A15	0	59.7782
Liver	epithelial	hepatocyte+	ASGR1	0	57.8754
Liver	epithelial	hepatocyte+	AGMAT	0	56.0605
Liver	epithelial	hepatocyte+	ALDH4A1	0	43.0107
Liver	epithelial	hepatocyte+	GAMT	0	42.2056
Liver	epithelial	hepatocyte+	ALDH6A1	0	42.1962
Liver	epithelial	hepatocyte+	KHK	0	40.0254
Liver	epithelial	hepatocyte+	F12	0	36.4787
Liver	epithelial	hepatocyte+	HMGCS2	0	34.8983
Liver	epithelial	hepatocyte+	GPT2	0	33.821
Liver	epithelial	hepatocyte+	FAH	0	33.3619
Liver	epithelial	hepatocyte+	EPHX2	0	31.8821
Liver	epithelial	hepatocyte+	MAOB	0	30.394
Liver	epithelial	hepatocyte+	CFB	0	30.102
Liver	epithelial	hepatocyte+	ARG1	0	29.9284
Liver	epithelial	hepatocyte+	FMO5	0	29.5212
Liver	epithelial	hepatocyte+	DHCR24	0	29.3095
Liver	epithelial	hepatocyte+	APOC1	0	29.0936
Liver	epithelial	hepatocyte+	PXMP2	0	26.1327
Liver	epithelial	hepatocyte+	DCXR	0	25.979
Liver	epithelial	hepatocyte+	SEC14L2	0	25.0817
Liver	epithelial	hepatocyte+	HAAO	0	25.0778
Liver	epithelial	hepatocyte+	HMGCS1	0	24.7668
Liver	epithelial	hepatocyte+	GLYCTK	0	24.4102
Liver	epithelial	hepatocyte+	C11orf54	0	24.348
Liver	epithelial	hepatocyte+	SLC25A13	0	21.8437
Liver	epithelial	hepatocyte+	SHMT1	0	20.6699
Liver	epithelial	hepatocyte+	F10	0	20.4387
Liver	epithelial	hepatocyte+	GSTZ1	0	19.499
Liver	epithelial	hepatocyte+	GPT	0	18.3913
Liver	epithelial	hepatocyte+	ETNK2	0	17.8385
Liver	epithelial	hepatocyte+	NIPSNAP1	0	17.7336
Liver	epithelial	hepatocyte+	GCDH	0	17.5116
Liver	epithelial	hepatocyte+	DPYS	0	17.1592
Liver	epithelial	hepatocyte+	HSD3B7	0	16.418
Liver	epithelial	hepatocyte+	IGFBP2	0	15.2117
Liver	epithelial	hepatocyte+	ABCD3	0	15.1587
Liver	epithelial	hepatocyte+	BDH1	0	14.8326
Liver	epithelial	hepatocyte+	INSIG1	0	14.2067
Liver	epithelial	hepatocyte+	LBP	0	14.0698
Liver	epithelial	hepatocyte+	OSGIN1	0	13.8417
Liver	epithelial	hepatocyte+	GHR	0	13.625
Liver	epithelial	hepatocyte+	MTHFD1	0	13.4678
Liver	epithelial	hepatocyte+	PPP1R3B	0	13.1627
Liver	epithelial	hepatocyte+	NNMT	0	13.003
Liver	epithelial	hepatocyte+	ECHS1	0	12.9783
Liver	epithelial	hepatocyte+	PECR	0	12.9698
Liver	epithelial	hepatocyte+	C1orf115	0	12.8225
Liver	epithelial	hepatocyte+	QDPR	0	12.81
Liver	epithelial	hepatocyte+	HLF	0	12.5346
Liver	epithelial	hepatocyte+	SCP2	0	12.0606
Liver	epithelial	hepatocyte+	GRHPR	0	11.8303
Liver	epithelial	hepatocyte+	GALM	0	11.1868
Liver	epithelial	hepatocyte+	DECR2	0	10.7409
Liver	epithelial	hepatocyte+	ACAA2	0	9.8772
Liver	epithelial	hepatocyte+	ACSS2	0	9.81974
Liver	epithelial	hepatocyte+	ADK	0	9.71002
Liver	epithelial	hepatocyte+	IDH1	0	9.42986
Liver	epithelial	hepatocyte+	CEBPA	0	9.19136
Liver	epithelial	hepatocyte+	ALDH7A1	0	8.82162
Liver	epithelial	hepatocyte+	BCKDHB	0	8.51798
Liver	epithelial	hepatocyte+	ACSL1	0	7.90995
Liver	epithelial	hepatocyte+	UPB1	0	7.52124
Liver	epithelial	hepatocyte+	RCL1	0	7.50963
Liver	epithelial	hepatocyte+	ETFDH	0	7.2693
Liver	epithelial	hepatocyte+	SOD1	0	6.63546
Liver	epithelial	hepatocyte+	ACAT1	0	6.32097
Liver	epithelial	hepatocyte+	HADH	0	6.03302
Liver	epithelial	hepatocyte+	ACADM	0	5.6229
Liver	epithelial	hepatocyte+	CLPX	0	5.61959
Liver	epithelial	hepatocyte+	P4HB	0	5.58476
Liver	epithelial	hepatocyte+	KIF21A	0	5.40812
Liver	epithelial	hepatocyte+	HPX	0	981.357
Liver	epithelial	hepatocyte+	APOA1	0	814.803
Liver	epithelial	hepatocyte+	AMBP	0	763.863
Liver	epithelial	hepatocyte+	APOA2	0	755.652
Liver	epithelial	hepatocyte+	GC	0	720.037
Liver	epithelial	hepatocyte+	FGA	0	695.257
Liver	epithelial	hepatocyte+	TTR	0	676.882
Liver	epithelial	hepatocyte+	APOC3	0	647.969
Liver	epithelial	hepatocyte+	FGB	0	621.032
Liver	epithelial	hepatocyte+	APOH	0	610.741
Liver	epithelial	hepatocyte+	PLG	0	587.411
Liver	epithelial	hepatocyte+	ALB	0	489.344
Liver	epithelial	hepatocyte+	FGG	0	403.018
Liver	epithelial	hepatocyte+	CRP	0	370.124
Liver	epithelial	hepatocyte+	FGL1	0	369.019
Liver	epithelial	hepatocyte+	FABP1	0	319.379
Liver	epithelial	hepatocyte+	ALDOB	0	240.628
Liver	epithelial	hepatocyte+	TF	0	234.884
Liver	epithelial	hepatocyte+	VTN	0	229.258
Liver	epithelial	hepatocyte+	RBP4	0	198.857
Liver	epithelial	hepatocyte+	TAT	0	180.037
Liver	epithelial	hepatocyte+	PAH	0	111.238
Liver	epithelial	hepatocyte+	CP	0	100.711
Liver	epithelial	hepatocyte+	HPN	0	82.6984
Liver	epithelial	hepatocyte+	AGT	0	63.1847
Liver	epithelial	hepatocyte+	CDO1	0	57.5963
Liver	epithelial	hepatocyte+	FASN	0	30.8951
Liver	epithelial	hepatocyte+	CMBL	0	25.7343
Liver	epithelial	hepatocyte+	MGST1	0	15.5472
Liver	epithelial	hepatocyte+	GOT1	0	11.9806
Liver	epithelial	hepatocyte+	PHYH	0	11.4837
Liver	epithelial	hepatocyte+	CXADR	0	10.9738
Liver	epithelial	hepatocyte+	IGF1	0	10.4866
Liver	epithelial	hepatocyte+	PCBD1	0	10.4386
Liver	epithelial	hepatocyte+	ACO1	0	10.31
Liver	epithelial	hepatocyte+	PCYT2	0	8.82765
Liver	epithelial	hepatocyte+	EPS8L2	0	8.80953
Liver	epithelial	hepatocyte+	PAPSS2	0	8.52908
Liver	epithelial	hepatocyte+	GCSH	0	7.96513
Liver	epithelial	hepatocyte+	GPD1	0	7.27002
Liver	epithelial	hepatocyte+	SHMT2	0	5.89323
Liver	epithelial	hepatocyte+	CHCHD10	0	5.20168
Liver	epithelial	hepatocyte+	WWP1	0	5.13523
Liver	epithelial	hepatocyte+	STARD10	0	24.7366
Liver	epithelial	hepatocyte+	COL18A1	0	22.2184
Liver	epithelial	hepatocyte+	PTPRF	0	19.5427
Liver	epithelial	hepatocyte+	SORBS2	0	12.6881
Liver	epithelial	hepatocyte+	OAF	0	10.679
Liver	epithelial	hepatocyte+	HSD11B1	0	10.3751
Liver	epithelial	hepatocyte+	KRT8	0	7.34928
Liver	epithelial	hepatocyte+	LRG1	0	6.53334
Liver	epithelial	hepatocyte+	LSR	0	5.51091
Liver	epithelial	hepatocyte+	C3	0	40.2375
Liver	epithelial	hepatocyte+	KRT18	0	6.88145
Liver	epithelial	hepatocyte+	EPHX1	0	6.66077
Liver	epithelial	hepatocyte+	APOE	0	24.338
Liver	epithelial	hepatocyte+	SDC1	0	18.5883
Liver	epithelial	hepatocyte+	RARRES2	0	9.83204
Liver	epithelial	hepatocyte+	ERRFI1	0	9.81826
Liver	epithelial	hepatocyte+	MYO1B	0	15.1236
Liver	epithelial	hepatocyte+	SERPING1	0	7.04895
Liver	epithelial	hepatocyte+	IGFBP4	0	5.43336
Liver	epithelial	hepatocyte+	NDRG2	0	20.1597
Liver	epithelial	hepatocyte+	EFNA1	0	5.39693
Liver	epithelial	hepatocyte+	CLU	0	18.3714
Liver	epithelial	hepatocyte-	GCKR	0	150.647
Liver	epithelial	hepatocyte-	ACOT12	0	149.165
Liver	epithelial	hepatocyte-	CA5A	0	146.226
Liver	epithelial	hepatocyte-	ECHDC2	0	139.863
Liver	epithelial	hepatocyte-	GLS2	0	77.209
Liver	epithelial	hepatocyte-	GLDC	0	43.6392
Liver	epithelial	hepatocyte-	QPRT	0	40.0444
Liver	epithelial	hepatocyte-	ATF5	0	14.4726
Liver	epithelial	hepatocyte-	BPHL	0	10.5375
Liver	epithelial	hepatocyte-	ACADL	6.63148e-279	7.85803
Liver	epithelial	hepatocyte-	STARD5	1.04494e-239	10.6413
Liver	epithelial	hepatocyte-	PHYHD1	2.39068e-219	9.73039
Liver	epithelial	hepatocyte-	CRYL1	1.25834e-142	6.41209
Liver	epithelial	hepatocyte-	CLYBL	2.18864e-123	10.1587
Liver	epithelial	hepatocyte-	FBXO22	1.50575e-122	5.98402
Liver	epithelial	hepatocyte-	HDHD3	4.41406e-117	9.16988
Liver	epithelial	hepatocyte-	GSTM4	6.19784e-115	8.83771
Liver	epithelial	hepatocyte-	MGMT	6.70794e-93	5.0562
Liver	epithelial	hepatocyte-	MOCS2	3.28953e-77	5.89895
Liver	epithelial	hepatocyte-	PCK1	0	488.977
Liver	epithelial	hepatocyte-	SDS	0	337.406
Liver	epithelial	hepatocyte-	BAAT	0	275.325
Liver	epithelial	hepatocyte-	GNMT	0	255.826
Liver	epithelial	hepatocyte-	MAT1A	0	239.55
Liver	epithelial	hepatocyte-	TDO2	0	227.62
Liver	epithelial	hepatocyte-	MASP2	0	215.995
Liver	epithelial	hepatocyte-	HGD	0	212.886
Liver	epithelial	hepatocyte-	FTCD	0	200.611
Liver	epithelial	hepatocyte-	IGFBP1	0	199.398
Liver	epithelial	hepatocyte-	G6PC	0	177.819
Liver	epithelial	hepatocyte-	C8A	0	176.095
Liver	epithelial	hepatocyte-	ITIH3	0	162.539
Liver	epithelial	hepatocyte-	ANGPTL3	0	158.892
Liver	epithelial	hepatocyte-	NR1H4	0	149.06
Liver	epithelial	hepatocyte-	AGXT	0	148.078
Liver	epithelial	hepatocyte-	C9	0	146.502
Liver	epithelial	hepatocyte-	TTPA	0	145.752
Liver	epithelial	hepatocyte-	AGMAT	0	127.655
Liver	epithelial	hepatocyte-	ASGR1	0	126.014
Liver	epithelial	hepatocyte-	HPD	0	124.893
Liver	epithelial	hepatocyte-	HAO1	0	119.741
Liver	epithelial	hepatocyte-	PIPOX	0	118.701
Liver	epithelial	hepatocyte-	NR1I3	0	116.771
Liver	epithelial	hepatocyte-	LEAP2	0	109.944
Liver	epithelial	hepatocyte-	CREB3L3	0	108.061
Liver	epithelial	hepatocyte-	AMDHD1	0	105.699
Liver	epithelial	hepatocyte-	OTC	0	104.67
Liver	epithelial	hepatocyte-	HSD17B2	0	98.5233
Liver	epithelial	hepatocyte-	CPB2	0	97.7212
Liver	epithelial	hepatocyte-	PON1	0	97.2796
Liver	epithelial	hepatocyte-	CYP2E1	0	95.3926
Liver	epithelial	hepatocyte-	FMO3	0	86.5738
Liver	epithelial	hepatocyte-	MBL2	0	86.2354
Liver	epithelial	hepatocyte-	GPT2	0	85.5881
Liver	epithelial	hepatocyte-	AHSG	0	82.5523
Liver	epithelial	hepatocyte-	ITIH1	0	78.5155
Liver	epithelial	hepatocyte-	RGN	0	76.4719
Liver	epithelial	hepatocyte-	ASPG	0	75.9864
Liver	epithelial	hepatocyte-	ASGR2	0	75.7555
Liver	epithelial	hepatocyte-	AKR1D1	0	75.387
Liver	epithelial	hepatocyte-	C8G	0	71.7605
Liver	epithelial	hepatocyte-	SERPINC1	0	69.9348
Liver	epithelial	hepatocyte-	SERPINA6	0	67.4626
Liver	epithelial	hepatocyte-	HGFAC	0	67.1327
Liver	epithelial	hepatocyte-	ASS1	0	61.846
Liver	epithelial	hepatocyte-	ITIH2	0	56.8731
Liver	epithelial	hepatocyte-	HRG	0	56.5827
Liver	epithelial	hepatocyte-	FMO5	0	56.1609
Liver	epithelial	hepatocyte-	ARG1	0	49.2194
Liver	epithelial	hepatocyte-	SLC25A47	0	48.4665
Liver	epithelial	hepatocyte-	F2	0	48.4201
Liver	epithelial	hepatocyte-	A1BG	0	47.7131
Liver	epithelial	hepatocyte-	SERPIND1	0	46.7474
Liver	epithelial	hepatocyte-	GJB1	0	40.8576
Liver	epithelial	hepatocyte-	SLC25A15	0	38.8337
Liver	epithelial	hepatocyte-	ITIH4	0	37.1457
Liver	epithelial	hepatocyte-	EPHX2	0	36.4142
Liver	epithelial	hepatocyte-	GLYCTK	0	35.8802
Liver	epithelial	hepatocyte-	BDH1	0	30.1649
Liver	epithelial	hepatocyte-	PANK1	0	29.3586
Liver	epithelial	hepatocyte-	F12	0	24.9512
Liver	epithelial	hepatocyte-	GAMT	0	24.4633
Liver	epithelial	hepatocyte-	PECR	0	24.2152
Liver	epithelial	hepatocyte-	UPB1	0	23.8423
Liver	epithelial	hepatocyte-	C11orf54	0	23.6128
Liver	epithelial	hepatocyte-	SHMT1	0	22.5718
Liver	epithelial	hepatocyte-	LCAT	0	21.8365
Liver	epithelial	hepatocyte-	MTHFD1	0	21.5792
Liver	epithelial	hepatocyte-	FAH	0	20.9332
Liver	epithelial	hepatocyte-	DPYS	0	20.9096
Liver	epithelial	hepatocyte-	PXMP2	0	18.9225
Liver	epithelial	hepatocyte-	PPP1R3B	0	18.2948
Liver	epithelial	hepatocyte-	ALDH4A1	0	17.5995
Liver	epithelial	hepatocyte-	ALDH6A1	0	17.2965
Liver	epithelial	hepatocyte-	SLC25A13	0	16.6617
Liver	epithelial	hepatocyte-	RCL1	0	16.4474
Liver	epithelial	hepatocyte-	KHK	0	16.0257
Liver	epithelial	hepatocyte-	NIPSNAP1	0	15.8018
Liver	epithelial	hepatocyte-	HMGCS2	0	15.687
Liver	epithelial	hepatocyte-	OSGIN1	0	15.6524
Liver	epithelial	hepatocyte-	HAAO	0	15.4326
Liver	epithelial	hepatocyte-	SEC14L2	0	15.2828
Liver	epithelial	hepatocyte-	ALDH7A1	0	15.2218
Liver	epithelial	hepatocyte-	DECR2	0	14.2333
Liver	epithelial	hepatocyte-	APOC1	0	13.7562
Liver	epithelial	hepatocyte-	ETNK2	0	12.3841
Liver	epithelial	hepatocyte-	BCKDHB	0	12.156
Liver	epithelial	hepatocyte-	MAOB	0	11.2036
Liver	epithelial	hepatocyte-	DCXR	0	10.5411
Liver	epithelial	hepatocyte-	GRHPR	0	10.2889
Liver	epithelial	hepatocyte-	GPT	0	10.2555
Liver	epithelial	hepatocyte-	NNMT	0	9.06655
Liver	epithelial	hepatocyte-	SCP2	0	7.83637
Liver	epithelial	hepatocyte-	ACSL1	0	7.07808
Liver	epithelial	hepatocyte-	ECHS1	0	6.8932
Liver	epithelial	hepatocyte-	GCDH	1.45014e-280	14.4642
Liver	epithelial	hepatocyte-	ACAT1	5.34871e-269	6.7475
Liver	epithelial	hepatocyte-	GSTZ1	1.55714e-257	16.7069
Liver	epithelial	hepatocyte-	IDH1	2.39026e-254	6.81417
Liver	epithelial	hepatocyte-	LBP	5.35802e-207	5.87663
Liver	epithelial	hepatocyte-	F10	8.73459e-196	6.88136
Liver	epithelial	hepatocyte-	TCEA3	7.12403e-181	9.20238
Liver	epithelial	hepatocyte-	ETFDH	1.66955e-179	9.35042
Liver	epithelial	hepatocyte-	GALM	4.26626e-168	9.31829
Liver	epithelial	hepatocyte-	HADH	1.0647e-166	6.47777
Liver	epithelial	hepatocyte-	TST	2.53716e-157	7.6435
Liver	epithelial	hepatocyte-	ACSS2	5.61549e-157	7.61287
Liver	epithelial	hepatocyte-	ADK	6.62844e-130	8.5018
Liver	epithelial	hepatocyte-	ACAA2	1.35433e-96	5.8584
Liver	epithelial	hepatocyte-	QDPR	1.19759e-86	6.768
Liver	epithelial	hepatocyte-	TAT	0	311.285
Liver	epithelial	hepatocyte-	PAH	0	245.946
Liver	epithelial	hepatocyte-	ALDOB	0	238.47
Liver	epithelial	hepatocyte-	FABP1	0	162.554
Liver	epithelial	hepatocyte-	CRP	0	146.603
Liver	epithelial	hepatocyte-	ALB	0	113.571
Liver	epithelial	hepatocyte-	FGL1	0	108.063
Liver	epithelial	hepatocyte-	FGG	0	104.328
Liver	epithelial	hepatocyte-	PLG	0	94.3714
Liver	epithelial	hepatocyte-	FGB	0	91.9616
Liver	epithelial	hepatocyte-	APOC3	0	89.6382
Liver	epithelial	hepatocyte-	TF	0	84.52
Liver	epithelial	hepatocyte-	TTR	0	77.9813
Liver	epithelial	hepatocyte-	FGA	0	76.2565
Liver	epithelial	hepatocyte-	APOA2	0	74.9748
Liver	epithelial	hepatocyte-	APOH	0	73.5273
Liver	epithelial	hepatocyte-	GC	0	72.8382
Liver	epithelial	hepatocyte-	CDO1	0	72.3664
Liver	epithelial	hepatocyte-	HPN	0	70.4513
Liver	epithelial	hepatocyte-	APOA1	0	62.8654
Liver	epithelial	hepatocyte-	CP	0	56.3886
Liver	epithelial	hepatocyte-	AMBP	0	55.4747
Liver	epithelial	hepatocyte-	HPX	0	54.3607
Liver	epithelial	hepatocyte-	CMBL	0	45.5648
Liver	epithelial	hepatocyte-	VTN	0	39.4935
Liver	epithelial	hepatocyte-	RBP4	0	30.8397
Liver	epithelial	hepatocyte-	AGT	0	17.7614
Liver	epithelial	hepatocyte-	FASN	0	12.4625
Liver	epithelial	hepatocyte-	MGST1	0	6.90622
Liver	epithelial	hepatocyte-	IGF1	0	6.31497
Liver	epithelial	hepatocyte-	WWP1	0	9.81948
Liver	epithelial	hepatocyte-	PAPSS2	8.44169e-306	7.2735
Liver	epithelial	hepatocyte-	PHYH	2.64647e-253	28.4513
Liver	epithelial	hepatocyte-	GPD1	5.31718e-198	6.09759
Liver	epithelial	hepatocyte-	PCYT2	1.17948e-176	5.38356
Liver	epithelial	hepatocyte-	PID1	2.81585e-170	5.6867
Liver	epithelial	hepatocyte-	PCBD1	2.43125e-145	8.99043
Liver	epithelial	hepatocyte-	GCSH	1.73674e-142	8.55498
Liver	epithelial	hepatocyte-	GOT1	9.59474e-120	6.81606
Liver	epithelial	hepatocyte-	CHCHD10	2.46564e-69	10.1076
Liver	epithelial	hepatocyte-	STARD10	0	7.88568
Liver	epithelial	hepatocyte-	HSD11B1	4.11752e-247	5.1915
Liver	epithelial	hepatocyte-	C3	0	13.649
Liver	epithelial	hepatocyte-	KRT18	0	6.65711
Liver	epithelial	hepatocyte-	ERRFI1	0	22.7635
Liver	epithelial	hepatocyte-	APOE	0	5.1863
Liver	epithelial	hepatocyte-	MYO1B	0	19.662
Liver	epithelial	hepatocyte-	NDRG2	9.13655e-198	7.23633
Liver	epithelial	hepatocyte-	CLU	0	5.91213
Lung	endothelial	artery cell	THSD7A	0	25.1067
Lung	endothelial	artery cell	PTPRR	0	19.2213
Lung	endothelial	artery cell	GATA6	0	13.6832
Lung	endothelial	artery cell	TEAD2	0	6.01535
Lung	endothelial	artery cell	ELN	0	9.91731
Lung	endothelial	artery cell	TSPAN2	0	8.75075
Lung	endothelial	artery cell	C1orf115	0	7.42063
Lung	endothelial	artery cell	TNKS1BP1	0	5.42419
Lung	endothelial	artery cell	PIM3	4.46929e-277	5.07215
Lung	endothelial	artery cell	GJA5	0	71.3857
Lung	endothelial	artery cell	SYNPO	0	16.4743
Lung	endothelial	artery cell	MECOM	0	16.2832
Lung	endothelial	artery cell	EDN1	0	9.94786
Lung	endothelial	artery cell	BMX	0	9.0875
Lung	endothelial	artery cell	MALL	0	8.55505
Lung	endothelial	artery cell	TRIM47	0	8.48546
Lung	endothelial	artery cell	TNFSF10	0	7.32479
Lung	endothelial	artery cell	MEIS2	0	6.62967
Lung	endothelial	artery cell	CASKIN2	0	5.97987
Lung	endothelial	artery cell	LIMA1	0	5.16764
Lung	endothelial	artery cell	HEY1	0	26.0929
Lung	endothelial	artery cell	FAM107A	0	18.8675
Lung	endothelial	artery cell	ITGB4	0	17.405
Lung	endothelial	artery cell	EFNB2	0	17.085
Lung	endothelial	artery cell	VCAM1	0	11.4278
Lung	endothelial	artery cell	FBLIM1	0	11.1646
Lung	endothelial	artery cell	SMAD6	0	9.34677
Lung	endothelial	artery cell	CXCL12	0	8.3396
Lung	endothelial	artery cell	PLK2	0	8.17328
Lung	endothelial	artery cell	MAST4	0	7.65445
Lung	endothelial	artery cell	FLNB	0	7.4532
Lung	endothelial	artery cell	HSPA12B	0	7.36611
Lung	endothelial	artery cell	CLIC4	0	6.24192
Lung	endothelial	artery cell	UACA	0	6.05531
Lung	endothelial	artery cell	TMEM100	0	5.87754
Lung	endothelial	artery cell	ITGA5	0	5.34088
Lung	endothelial	artery cell	BMPR2	0	5.21956
Lung	endothelial	artery cell	KIAA0355	0	5.18287
Lung	endothelial	artery cell	HTRA1	0	5.03843
Lung	endothelial	artery cell	LRRC32	0	13.4475
Lung	endothelial	artery cell	FBLN5	0	12.8597
Lung	endothelial	artery cell	USHBP1	0	8.80499
Lung	endothelial	artery cell	ID1	0	8.64747
Lung	endothelial	artery cell	SOX7	0	8.39081
Lung	endothelial	artery cell	CLDN5	0	8.32578
Lung	endothelial	artery cell	PTPRM	0	7.78088
Lung	endothelial	artery cell	FBLN2	0	7.36642
Lung	endothelial	artery cell	PREX2	0	7.24268
Lung	endothelial	artery cell	RCAN1	0	6.95424
Lung	endothelial	artery cell	FLT1	0	6.55473
Lung	endothelial	artery cell	ESAM	0	6.51682
Lung	endothelial	artery cell	HYAL2	0	6.37506
Lung	endothelial	artery cell	CAV1	0	5.8798
Lung	endothelial	artery cell	ICAM2	0	5.70571
Lung	endothelial	artery cell	CALCRL	0	5.68058
Lung	endothelial	artery cell	PRSS23	0	5.59471
Lung	endothelial	artery cell	RAMP2	0	5.48681
Lung	endothelial	artery cell	ACVRL1	0	5.29911
Lung	endothelial	artery cell	MMRN2	0	24.5062
Lung	endothelial	artery cell	SOX17	0	21.4991
Lung	endothelial	artery cell	PTPRB	0	16.4696
Lung	endothelial	artery cell	SHE	0	16.0314
Lung	endothelial	artery cell	GJA4	0	13.8498
Lung	endothelial	artery cell	PALMD	0	12.8879
Lung	endothelial	artery cell	SOX18	0	12.201
Lung	endothelial	artery cell	CYYR1	0	11.6686
Lung	endothelial	artery cell	JAM2	0	10.5539
Lung	endothelial	artery cell	TSPAN7	0	10.5058
Lung	endothelial	artery cell	TEK	0	9.94851
Lung	endothelial	artery cell	MGP	0	9.35006
Lung	endothelial	artery cell	VWF	0	9.21827
Lung	endothelial	artery cell	FGD5	0	8.73235
Lung	endothelial	artery cell	HSPB1	0	8.26596
Lung	endothelial	artery cell	ADAM15	0	8.18462
Lung	endothelial	artery cell	CD93	0	8.13209
Lung	endothelial	artery cell	ENG	0	7.93301
Lung	endothelial	artery cell	TSC22D1	0	7.02624
Lung	endothelial	artery cell	ECE1	0	6.14525
Lung	endothelial	artery cell	TMEM88	0	6.06735
Lung	endothelial	artery cell	GPR146	0	5.32678
Lung	endothelial	artery cell	DLL4	0	13.6367
Lung	endothelial	artery cell	CLEC14A	0	12.6841
Lung	endothelial	artery cell	ADCY4	0	10.2576
Lung	endothelial	artery cell	ADAMTS1	0	10.0941
Lung	endothelial	artery cell	TGM2	0	9.53565
Lung	endothelial	artery cell	EPAS1	0	8.8626
Lung	endothelial	artery cell	CDH5	0	8.53625
Lung	endothelial	artery cell	DOCK9	0	7.98737
Lung	endothelial	artery cell	S1PR1	0	7.92359
Lung	endothelial	artery cell	CTTNBP2NL	0	7.57044
Lung	endothelial	artery cell	F11R	0	6.41076
Lung	endothelial	artery cell	NPR1	0	6.38317
Lung	endothelial	artery cell	S100A16	0	6.3197
Lung	endothelial	artery cell	PLS3	0	6.28275
Lung	endothelial	artery cell	LIFR	0	6.07953
Lung	endothelial	artery cell	DOCK6	0	5.94111
Lung	endothelial	artery cell	EGFL7	0	5.20791
Lung	endothelial	artery cell	LDB2	0	11.8322
Lung	endothelial	artery cell	IGFBP4	0	7.04201
Lung	endothelial	artery cell	BCAM	0	7.0364
Lung	endothelial	artery cell	LTBP4	0	6.85443
Lung	endothelial	artery cell	LMCD1	0	6.01932
Lung	endothelial	artery cell	CRIM1	0	5.10915
Lung	endothelial	artery cell	TIMP3	0	5.01103
Lung	endothelial	artery cell	TM4SF1	0	15.5503
Lung	endothelial	artery cell	PODXL	0	12.5093
Lung	endothelial	artery cell	RASIP1	0	10.5253
Lung	endothelial	artery cell	MYCT1	0	9.26539
Lung	endothelial	artery cell	TIE1	0	8.86401
Lung	endothelial	artery cell	EFNA1	0	8.03179
Lung	endothelial	artery cell	TINAGL1	0	7.99453
Lung	endothelial	artery cell	CRIP2	0	7.24778
Lung	endothelial	artery cell	NPDC1	0	6.75529
Lung	endothelial	artery cell	CLU	0	7.12332
Muscle	endothelial	artery cell	AIF1L	0	24.3824
Muscle	endothelial	artery cell	NOS3	0	19.8858
Muscle	endothelial	artery cell	RBP7	0	12.2702
Muscle	endothelial	artery cell	PCSK5	0	11.4858
Muscle	endothelial	artery cell	EPHA4	0	10.9952
Muscle	endothelial	artery cell	ARL15	0	8.11144
Muscle	endothelial	artery cell	SULF1	0	7.23459
Muscle	endothelial	artery cell	GPRC5A	0	7.06368
Muscle	endothelial	artery cell	CX3CL1	0	6.61384
Muscle	endothelial	artery cell	ARHGAP23	0	6.34867
Muscle	endothelial	artery cell	GAS2L1	0	6.22435
Muscle	endothelial	artery cell	ARID5A	0	5.36238
Muscle	endothelial	artery cell	IGFBP3	0	22.2102
Muscle	endothelial	artery cell	MSX1	0	17.8141
Muscle	endothelial	artery cell	PKN3	0	11.7639
Muscle	endothelial	artery cell	SOCS2	0	11.3835
Muscle	endothelial	artery cell	COL8A1	0	10.9456
Muscle	endothelial	artery cell	RASGRF2	0	10.6256
Muscle	endothelial	artery cell	CDH13	0	10.4129
Muscle	endothelial	artery cell	STC1	0	10.1589
Muscle	endothelial	artery cell	TSPAN2	0	8.75075
Muscle	endothelial	artery cell	SEMA3F	0	8.62689
Muscle	endothelial	artery cell	ATP8B1	0	8.35912
Muscle	endothelial	artery cell	GPIHBP1	0	5.57052
Muscle	endothelial	artery cell	TNKS1BP1	0	5.42419
Muscle	endothelial	artery cell	PIM3	4.46929e-277	5.07215
Muscle	endothelial	artery cell	GJA5	0	71.3857
Muscle	endothelial	artery cell	VEGFC	0	20.9425
Muscle	endothelial	artery cell	SYNPO	0	16.4743
Muscle	endothelial	artery cell	MECOM	0	16.2832
Muscle	endothelial	artery cell	RND1	0	14.4898
Muscle	endothelial	artery cell	EDN1	0	9.94786
Muscle	endothelial	artery cell	RAPGEF3	0	9.35346
Muscle	endothelial	artery cell	BMX	0	9.0875
Muscle	endothelial	artery cell	MALL	0	8.55505
Muscle	endothelial	artery cell	DAB2IP	0	8.41432
Muscle	endothelial	artery cell	PTPN14	0	7.85646
Muscle	endothelial	artery cell	ENTPD1	0	5.96457
Muscle	endothelial	artery cell	LAMA5	0	5.81464
Muscle	endothelial	artery cell	ARHGAP31	0	5.81002
Muscle	endothelial	artery cell	KITLG	0	5.78481
Muscle	endothelial	artery cell	LIMA1	0	5.16764
Muscle	endothelial	artery cell	HEY1	0	26.0929
Muscle	endothelial	artery cell	FAM107A	0	18.8675
Muscle	endothelial	artery cell	EFNB2	0	17.085
Muscle	endothelial	artery cell	EMP1	0	10.4727
Muscle	endothelial	artery cell	SMAD6	0	9.34677
Muscle	endothelial	artery cell	TCF15	0	8.62662
Muscle	endothelial	artery cell	CXCL12	0	8.3396
Muscle	endothelial	artery cell	PLK2	0	8.17328
Muscle	endothelial	artery cell	PLXNA2	0	7.70628
Muscle	endothelial	artery cell	MAST4	0	7.65445
Muscle	endothelial	artery cell	WWTR1	0	7.47291
Muscle	endothelial	artery cell	FLNB	0	7.4532
Muscle	endothelial	artery cell	SORBS2	0	7.29075
Muscle	endothelial	artery cell	SEMA4C	0	6.69877
Muscle	endothelial	artery cell	OSMR	0	6.57355
Muscle	endothelial	artery cell	CLIC4	0	6.24192
Muscle	endothelial	artery cell	JAG1	0	6.16083
Muscle	endothelial	artery cell	UACA	0	6.05531
Muscle	endothelial	artery cell	FABP4	0	6.03325
Muscle	endothelial	artery cell	TMEM100	0	5.87754
Muscle	endothelial	artery cell	TNFAIP1	0	5.63209
Muscle	endothelial	artery cell	HBEGF	0	5.54253
Muscle	endothelial	artery cell	ITGA5	0	5.34088
Muscle	endothelial	artery cell	LSR	0	5.31496
Muscle	endothelial	artery cell	FOXC1	0	5.2597
Muscle	endothelial	artery cell	KIAA0355	0	5.18287
Muscle	endothelial	artery cell	LRRC32	0	13.4475
Muscle	endothelial	artery cell	FBLN5	0	12.8597
Muscle	endothelial	artery cell	USHBP1	0	8.80499
Muscle	endothelial	artery cell	ID1	0	8.64747
Muscle	endothelial	artery cell	SOX7	0	8.39081
Muscle	endothelial	artery cell	CLDN5	0	8.32578
Muscle	endothelial	artery cell	PTPRM	0	7.78088
Muscle	endothelial	artery cell	ICAM1	0	7.64276
Muscle	endothelial	artery cell	FBLN2	0	7.36642
Muscle	endothelial	artery cell	PREX2	0	7.24268
Muscle	endothelial	artery cell	RCAN1	0	6.95424
Muscle	endothelial	artery cell	FLT1	0	6.55473
Muscle	endothelial	artery cell	ESAM	0	6.51682
Muscle	endothelial	artery cell	APBB2	0	6.47897
Muscle	endothelial	artery cell	HYAL2	0	6.37506
Muscle	endothelial	artery cell	CAV1	0	5.8798
Muscle	endothelial	artery cell	ICAM2	0	5.70571
Muscle	endothelial	artery cell	RAMP2	0	5.48681
Muscle	endothelial	artery cell	MEOX2	0	5.38737
Muscle	endothelial	artery cell	ACVRL1	0	5.29911
Muscle	endothelial	artery cell	MMRN2	0	24.5062
Muscle	endothelial	artery cell	SOX17	0	21.4991
Muscle	endothelial	artery cell	PTPRB	0	16.4696
Muscle	endothelial	artery cell	SHE	0	16.0314
Muscle	endothelial	artery cell	GJA4	0	13.8498
Muscle	endothelial	artery cell	APOLD1	0	13.0511
Muscle	endothelial	artery cell	PALMD	0	12.8879
Muscle	endothelial	artery cell	SOX18	0	12.201
Muscle	endothelial	artery cell	CYYR1	0	11.6686
Muscle	endothelial	artery cell	JAM2	0	10.5539
Muscle	endothelial	artery cell	TSPAN7	0	10.5058
Muscle	endothelial	artery cell	TEK	0	9.94851
Muscle	endothelial	artery cell	MGP	0	9.35006
Muscle	endothelial	artery cell	VWF	0	9.21827
Muscle	endothelial	artery cell	FGD5	0	8.73235
Muscle	endothelial	artery cell	HSPB1	0	8.26596
Muscle	endothelial	artery cell	ADAM15	0	8.18462
Muscle	endothelial	artery cell	CD93	0	8.13209
Muscle	endothelial	artery cell	ENG	0	7.93301
Muscle	endothelial	artery cell	TSC22D1	0	7.02624
Muscle	endothelial	artery cell	ATF3	0	6.16308
Muscle	endothelial	artery cell	ECE1	0	6.14525
Muscle	endothelial	artery cell	TMEM88	0	6.06735
Muscle	endothelial	artery cell	GPR146	0	5.32678
Muscle	endothelial	artery cell	DLL4	0	13.6367
Muscle	endothelial	artery cell	CLEC14A	0	12.6841
Muscle	endothelial	artery cell	ADCY4	0	10.2576
Muscle	endothelial	artery cell	ADAMTS1	0	10.0941
Muscle	endothelial	artery cell	TGM2	0	9.53565
Muscle	endothelial	artery cell	EPAS1	0	8.8626
Muscle	endothelial	artery cell	CDH5	0	8.53625
Muscle	endothelial	artery cell	DOCK9	0	7.98737
Muscle	endothelial	artery cell	S1PR1	0	7.92359
Muscle	endothelial	artery cell	CTTNBP2NL	0	7.57044
Muscle	endothelial	artery cell	F11R	0	6.41076
Muscle	endothelial	artery cell	NPR1	0	6.38317
Muscle	endothelial	artery cell	S100A16	0	6.3197
Muscle	endothelial	artery cell	PLS3	0	6.28275
Muscle	endothelial	artery cell	LIFR	0	6.07953
Muscle	endothelial	artery cell	DOCK6	0	5.94111
Muscle	endothelial	artery cell	EGFL7	0	5.20791
Muscle	endothelial	artery cell	LDB2	0	11.8322
Muscle	endothelial	artery cell	IGFBP4	0	7.04201
Muscle	endothelial	artery cell	BCAM	0	7.0364
Muscle	endothelial	artery cell	LTBP4	0	6.85443
Muscle	endothelial	artery cell	LMCD1	0	6.01932
Muscle	endothelial	artery cell	CRIM1	0	5.10915
Muscle	endothelial	artery cell	TIMP3	0	5.01103
Muscle	endothelial	artery cell	TM4SF1	0	15.5503
Muscle	endothelial	artery cell	PODXL	0	12.5093
Muscle	endothelial	artery cell	RASIP1	0	10.5253
Muscle	endothelial	artery cell	MYCT1	0	9.26539
Muscle	endothelial	artery cell	TIE1	0	8.86401
Muscle	endothelial	artery cell	EFNA1	0	8.03179
Muscle	endothelial	artery cell	TINAGL1	0	7.99453
Muscle	endothelial	artery cell	CRIP2	0	7.24778
Muscle	endothelial	artery cell	NPDC1	0	6.75529
Muscle	endothelial	artery cell	CLU	0	7.12332
Lung	endothelial	vein cell	FAM171A1	0	12.6676
Lung	endothelial	vein cell	DLL1	0	11.8678
Lung	endothelial	vein cell	DUSP23	0	5.59536
Lung	endothelial	vein cell	ABCG2	0	5.4596
Lung	endothelial	vein cell	SELP	0	209.025
Lung	endothelial	vein cell	NPR3	0	6.30803
Lung	endothelial	vein cell	FZD4	0	6.13942
Lung	endothelial	vein cell	NOSTRIN	0	5.44091
Lung	endothelial	vein cell	PRCP	0	5.43643
Lung	endothelial	vein cell	CPE	0	24.4439
Lung	endothelial	vein cell	VEGFC	0	17.0318
Lung	endothelial	vein cell	SPNS2	0	13.4033
Lung	endothelial	vein cell	IL6ST	0	11.4175
Lung	endothelial	vein cell	PROCR	0	7.59752
Lung	endothelial	vein cell	SYNPO	0	7.50349
Lung	endothelial	vein cell	ETS2	0	6.92523
Lung	endothelial	vein cell	RBP1	0	6.65858
Lung	endothelial	vein cell	ENTPD1	0	6.5358
Lung	endothelial	vein cell	ATP1A1	0	5.1088
Lung	endothelial	vein cell	VCAM1	0	27.1233
Lung	endothelial	vein cell	ITGB4	0	26.9821
Lung	endothelial	vein cell	FOXC1	0	25.3098
Lung	endothelial	vein cell	FAM110D	0	23.7371
Lung	endothelial	vein cell	SLCO2A1	0	13.8114
Lung	endothelial	vein cell	FAM107A	0	9.21404
Lung	endothelial	vein cell	EHD4	0	9.03698
Lung	endothelial	vein cell	FLNB	0	8.63436
Lung	endothelial	vein cell	BMPR2	0	8.18191
Lung	endothelial	vein cell	CPNE8	0	7.16529
Lung	endothelial	vein cell	ITGA6	0	7.16228
Lung	endothelial	vein cell	CLIC4	0	6.61139
Lung	endothelial	vein cell	SOCS3	0	6.36731
Lung	endothelial	vein cell	LRG1	0	6.26948
Lung	endothelial	vein cell	FABP4	0	6.26047
Lung	endothelial	vein cell	RHOJ	0	6.04387
Lung	endothelial	vein cell	HBEGF	0	5.89971
Lung	endothelial	vein cell	RAPH1	0	5.32358
Lung	endothelial	vein cell	CD36	0	5.09176
Lung	endothelial	vein cell	ITGA5	0	5.09045
Lung	endothelial	vein cell	PRSS23	0	25.2076
Lung	endothelial	vein cell	SOX7	0	19.9218
Lung	endothelial	vein cell	RCAN1	0	17.9462
Lung	endothelial	vein cell	CSRP2	0	12.7372
Lung	endothelial	vein cell	EPHB4	0	11.6313
Lung	endothelial	vein cell	LYVE1	0	9.75091
Lung	endothelial	vein cell	FLT1	0	9.56841
Lung	endothelial	vein cell	NDRG1	0	9.08536
Lung	endothelial	vein cell	ICAM1	0	7.8515
Lung	endothelial	vein cell	PCDH17	0	7.16254
Lung	endothelial	vein cell	EMCN	0	7.05359
Lung	endothelial	vein cell	HYAL2	0	7.01384
Lung	endothelial	vein cell	SNTB2	0	6.11894
Lung	endothelial	vein cell	CALCRL	0	5.55474
Lung	endothelial	vein cell	PDLIM1	0	5.25329
Lung	endothelial	vein cell	VWF	0	30.8249
Lung	endothelial	vein cell	PTPRB	0	16.0596
Lung	endothelial	vein cell	MMRN2	0	13.5826
Lung	endothelial	vein cell	JAM2	0	10.7591
Lung	endothelial	vein cell	CD93	0	10.6754
Lung	endothelial	vein cell	CYYR1	0	10.5115
Lung	endothelial	vein cell	THBD	0	10.4585
Lung	endothelial	vein cell	TEK	0	10.2905
Lung	endothelial	vein cell	TSPAN7	0	9.46712
Lung	endothelial	vein cell	PALMD	0	8.09871
Lung	endothelial	vein cell	ADAM15	0	7.52121
Lung	endothelial	vein cell	AKAP12	0	7.38899
Lung	endothelial	vein cell	FGD5	0	7.09577
Lung	endothelial	vein cell	SOX17	0	6.97443
Lung	endothelial	vein cell	SHE	0	6.97292
Lung	endothelial	vein cell	MCAM	0	6.73242
Lung	endothelial	vein cell	ENG	0	6.63267
Lung	endothelial	vein cell	FAM43A	0	6.05753
Lung	endothelial	vein cell	SOX18	0	5.97313
Lung	endothelial	vein cell	ECE1	0	5.85255
Lung	endothelial	vein cell	TMEM88	0	5.05865
Lung	endothelial	vein cell	ADAMTS1	0	22.0971
Lung	endothelial	vein cell	LIFR	0	15.8035
Lung	endothelial	vein cell	TGM2	0	11.9818
Lung	endothelial	vein cell	NPR1	0	11.1307
Lung	endothelial	vein cell	ADCY4	0	10.2542
Lung	endothelial	vein cell	SEMA6A	0	8.57029
Lung	endothelial	vein cell	DLC1	0	6.99347
Lung	endothelial	vein cell	EPAS1	0	6.13986
Lung	endothelial	vein cell	CLEC14A	0	6.07519
Lung	endothelial	vein cell	S1PR1	0	5.60727
Lung	endothelial	vein cell	DOCK6	0	5.56301
Lung	endothelial	vein cell	CTTNBP2NL	0	5.46677
Lung	endothelial	vein cell	CDH5	0	5.46349
Lung	endothelial	vein cell	DOCK9	0	5.43012
Lung	endothelial	vein cell	CRIM1	0	11.1295
Lung	endothelial	vein cell	IGFBP7	0	7.20717
Lung	endothelial	vein cell	LMCD1	0	7.05544
Lung	endothelial	vein cell	BCAM	0	5.92889
Lung	endothelial	vein cell	LDB2	0	5.8856
Lung	endothelial	vein cell	TM4SF1	0	17.6224
Lung	endothelial	vein cell	MYCT1	0	10.2235
Lung	endothelial	vein cell	NR2F2	0	9.93055
Lung	endothelial	vein cell	NPDC1	0	7.80182
Lung	endothelial	vein cell	PODXL	0	7.20457
Lung	endothelial	vein cell	RASIP1	0	7.06928
Lung	endothelial	vein cell	TINAGL1	0	6.13571
Lung	endothelial	vein cell	TIE1	0	5.58846
Lung	endothelial	vein cell	CRIP2	0	5.2058
Lung	endothelial	vein cell	CLU	0	12.5064
Muscle	endothelial	vein cell	SELE	0	380.859
Muscle	endothelial	vein cell	PLVAP	0	71.8338
Muscle	endothelial	vein cell	LHX6	0	44.6237
Muscle	endothelial	vein cell	CSF3	0	41.7284
Muscle	endothelial	vein cell	IL6	0	22.8928
Muscle	endothelial	vein cell	MYRIP	0	20.1432
Muscle	endothelial	vein cell	APLNR	0	10.6987
Muscle	endothelial	vein cell	CTNNAL1	0	9.94144
Muscle	endothelial	vein cell	PKP4	0	8.39227
Muscle	endothelial	vein cell	LRP5	0	8.28789
Muscle	endothelial	vein cell	PDIA5	0	7.61122
Muscle	endothelial	vein cell	PLCB4	0	7.49347
Muscle	endothelial	vein cell	NCOA7	0	7.3133
Muscle	endothelial	vein cell	BACE2	0	6.6972
Muscle	endothelial	vein cell	SNAI1	0	6.32383
Muscle	endothelial	vein cell	SBNO2	0	6.21465
Muscle	endothelial	vein cell	YPEL2	0	5.84536
Muscle	endothelial	vein cell	CYSLTR1	0	5.44186
Muscle	endothelial	vein cell	RELL1	0	5.12958
Muscle	endothelial	vein cell	SELP	0	209.025
Muscle	endothelial	vein cell	STC1	0	55.429
Muscle	endothelial	vein cell	CNKSR3	0	26.0722
Muscle	endothelial	vein cell	IL1R1	0	17.2186
Muscle	endothelial	vein cell	ATP8B1	0	15.7623
Muscle	endothelial	vein cell	SEMA3F	0	13.4989
Muscle	endothelial	vein cell	HSPG2	0	7.02351
Muscle	endothelial	vein cell	SOCS2	0	6.79124
Muscle	endothelial	vein cell	PRCP	0	5.43643
Muscle	endothelial	vein cell	PDLIM5	0	5.08135
Muscle	endothelial	vein cell	ADAMTS4	0	41.3667
Muscle	endothelial	vein cell	VEGFC	0	17.0318
Muscle	endothelial	vein cell	RND1	0	16.4427
Muscle	endothelial	vein cell	SPNS2	0	13.4033
Muscle	endothelial	vein cell	IL6ST	0	11.4175
Muscle	endothelial	vein cell	RAPGEF3	0	8.54129
Muscle	endothelial	vein cell	ARHGEF15	0	7.64779
Muscle	endothelial	vein cell	ETS2	0	6.92523
Muscle	endothelial	vein cell	BAG3	0	6.92421
Muscle	endothelial	vein cell	ENTPD1	0	6.5358
Muscle	endothelial	vein cell	MALL	0	6.41178
Muscle	endothelial	vein cell	ARHGAP31	0	5.90023
Muscle	endothelial	vein cell	DAB2IP	0	5.86438
Muscle	endothelial	vein cell	LAMA5	0	5.32341
Muscle	endothelial	vein cell	BCAR1	0	5.25801
Muscle	endothelial	vein cell	KITLG	0	5.14227
Muscle	endothelial	vein cell	ATP1A1	0	5.1088
Muscle	endothelial	vein cell	VCAM1	0	27.1233
Muscle	endothelial	vein cell	ITGB4	0	26.9821
Muscle	endothelial	vein cell	FOXC1	0	25.3098
Muscle	endothelial	vein cell	FAM110D	0	23.7371
Muscle	endothelial	vein cell	SLCO2A1	0	13.8114
Muscle	endothelial	vein cell	EMP1	0	11.6493
Muscle	endothelial	vein cell	FAM107A	0	9.21404
Muscle	endothelial	vein cell	EHD4	0	9.03698
Muscle	endothelial	vein cell	FLNB	0	8.63436
Muscle	endothelial	vein cell	OSMR	0	7.80173
Muscle	endothelial	vein cell	WWTR1	0	7.58522
Muscle	endothelial	vein cell	CPNE8	0	7.16529
Muscle	endothelial	vein cell	ITGA6	0	7.16228
Muscle	endothelial	vein cell	NRP2	0	6.86313
Muscle	endothelial	vein cell	YES1	0	6.61226
Muscle	endothelial	vein cell	CLIC4	0	6.61139
Muscle	endothelial	vein cell	SOCS3	0	6.36731
Muscle	endothelial	vein cell	LRG1	0	6.26948
Muscle	endothelial	vein cell	FABP4	0	6.26047
Muscle	endothelial	vein cell	RHOJ	0	6.04387
Muscle	endothelial	vein cell	HBEGF	0	5.89971
Muscle	endothelial	vein cell	PLXNA2	0	5.5897
Muscle	endothelial	vein cell	MAST4	0	5.46436
Muscle	endothelial	vein cell	RAPH1	0	5.32358
Muscle	endothelial	vein cell	CD36	0	5.09176
Muscle	endothelial	vein cell	ITGA5	0	5.09045
Muscle	endothelial	vein cell	JAG1	0	5.01933
Muscle	endothelial	vein cell	PGM5	0	27.3449
Muscle	endothelial	vein cell	PRSS23	0	25.2076
Muscle	endothelial	vein cell	RCAN1	0	17.9462
Muscle	endothelial	vein cell	CSRP2	0	12.7372
Muscle	endothelial	vein cell	EPHB4	0	11.6313
Muscle	endothelial	vein cell	PREX2	0	11.1056
Muscle	endothelial	vein cell	LRRC32	0	10.8922
Muscle	endothelial	vein cell	FLT1	0	9.56841
Muscle	endothelial	vein cell	NDRG1	0	9.08536
Muscle	endothelial	vein cell	ICAM1	0	7.8515
Muscle	endothelial	vein cell	PCDH17	0	7.16254
Muscle	endothelial	vein cell	EMCN	0	7.05359
Muscle	endothelial	vein cell	APBB2	0	6.72001
Muscle	endothelial	vein cell	SNTB2	0	6.11894
Muscle	endothelial	vein cell	CALCRL	0	5.55474
Muscle	endothelial	vein cell	SPARCL1	0	5.49192
Muscle	endothelial	vein cell	PTPRM	0	5.27567
Muscle	endothelial	vein cell	PDLIM1	0	5.25329
Muscle	endothelial	vein cell	VWF	0	30.8249
Muscle	endothelial	vein cell	PTPRB	0	16.0596
Muscle	endothelial	vein cell	MMRN2	0	13.5826
Muscle	endothelial	vein cell	JAM2	0	10.7591
Muscle	endothelial	vein cell	CD93	0	10.6754
Muscle	endothelial	vein cell	CYYR1	0	10.5115
Muscle	endothelial	vein cell	THBD	0	10.4585
Muscle	endothelial	vein cell	APOLD1	0	10.3647
Muscle	endothelial	vein cell	TEK	0	10.2905
Muscle	endothelial	vein cell	TSPAN7	0	9.46712
Muscle	endothelial	vein cell	PALMD	0	8.09871
Muscle	endothelial	vein cell	ADAM15	0	7.52121
Muscle	endothelial	vein cell	AKAP12	0	7.38899
Muscle	endothelial	vein cell	FGD5	0	7.09577
Muscle	endothelial	vein cell	SOX17	0	6.97443
Muscle	endothelial	vein cell	MCAM	0	6.73242
Muscle	endothelial	vein cell	ENG	0	6.63267
Muscle	endothelial	vein cell	FAM43A	0	6.05753
Muscle	endothelial	vein cell	ECE1	0	5.85255
Muscle	endothelial	vein cell	TMEM88	0	5.05865
Muscle	endothelial	vein cell	ADAMTS1	0	22.0971
Muscle	endothelial	vein cell	LIFR	0	15.8035
Muscle	endothelial	vein cell	TGM2	0	11.9818
Muscle	endothelial	vein cell	NPR1	0	11.1307
Muscle	endothelial	vein cell	ADCY4	0	10.2542
Muscle	endothelial	vein cell	SEMA6A	0	8.57029
Muscle	endothelial	vein cell	DLC1	0	6.99347
Muscle	endothelial	vein cell	EPAS1	0	6.13986
Muscle	endothelial	vein cell	CLEC14A	0	6.07519
Muscle	endothelial	vein cell	S1PR1	0	5.60727
Muscle	endothelial	vein cell	CTTNBP2NL	0	5.46677
Muscle	endothelial	vein cell	CDH5	0	5.46349
Muscle	endothelial	vein cell	DOCK9	0	5.43012
Muscle	endothelial	vein cell	CRIM1	0	11.1295
Muscle	endothelial	vein cell	IGFBP7	0	7.20717
Muscle	endothelial	vein cell	LMCD1	0	7.05544
Muscle	endothelial	vein cell	BCAM	0	5.92889
Muscle	endothelial	vein cell	LDB2	0	5.8856
Muscle	endothelial	vein cell	TM4SF1	0	17.6224
Muscle	endothelial	vein cell	MYCT1	0	10.2235
Muscle	endothelial	vein cell	NR2F2	0	9.93055
Muscle	endothelial	vein cell	NPDC1	0	7.80182
Muscle	endothelial	vein cell	PODXL	0	7.20457
Muscle	endothelial	vein cell	RASIP1	0	7.06928
Muscle	endothelial	vein cell	TINAGL1	0	6.13571
Muscle	endothelial	vein cell	TIE1	0	5.58846
Muscle	endothelial	vein cell	CRIP2	0	5.2058
Muscle	endothelial	vein cell	CLU	0	12.5064
Lung	endothelial	capillary cell	HECW2	0	19.0502
Lung	endothelial	capillary cell	MAOA	0	8.11647
Lung	endothelial	capillary cell	GIMAP8	0	7.91653
Lung	endothelial	capillary cell	DUSP6	0	7.52807
Lung	endothelial	capillary cell	ARAP3	0	7.18322
Lung	endothelial	capillary cell	TMCC3	0	6.88903
Lung	endothelial	capillary cell	ZBTB16	0	6.6542
Lung	endothelial	capillary cell	TTC28	0	6.50997
Lung	endothelial	capillary cell	ARL4D	0	5.48651
Lung	endothelial	capillary cell	MCF2L	0	39.1035
Lung	endothelial	capillary cell	NOSTRIN	0	33.54
Lung	endothelial	capillary cell	CLEC1A	0	30.837
Lung	endothelial	capillary cell	NPR3	0	23.5251
Lung	endothelial	capillary cell	THSD1	0	23.0417
Lung	endothelial	capillary cell	ADRB1	0	23.006
Lung	endothelial	capillary cell	CLIC5	0	19.3247
Lung	endothelial	capillary cell	PDGFB	0	19.1909
Lung	endothelial	capillary cell	CMTM8	0	16.1963
Lung	endothelial	capillary cell	C1orf54	0	15.8111
Lung	endothelial	capillary cell	KIAA1217	0	14.4441
Lung	endothelial	capillary cell	FZD4	0	12.917
Lung	endothelial	capillary cell	PRX	0	12.8738
Lung	endothelial	capillary cell	PTPRK	0	9.72463
Lung	endothelial	capillary cell	PAK4	0	9.49642
Lung	endothelial	capillary cell	WFDC1	0	9.17223
Lung	endothelial	capillary cell	CCND1	0	9.08367
Lung	endothelial	capillary cell	TSPAN13	0	8.68756
Lung	endothelial	capillary cell	KLF4	0	8.21151
Lung	endothelial	capillary cell	LPAR6	0	7.68426
Lung	endothelial	capillary cell	HPGD	0	6.76713
Lung	endothelial	capillary cell	SEC14L1	0	6.52239
Lung	endothelial	capillary cell	TSPAN15	0	6.30209
Lung	endothelial	capillary cell	NEDD9	0	5.91013
Lung	endothelial	capillary cell	SERTAD1	0	5.38687
Lung	endothelial	capillary cell	ADRB2	0	5.35966
Lung	endothelial	capillary cell	EMP2	0	5.21603
Lung	endothelial	capillary cell	STX12	0	5.15931
Lung	endothelial	capillary cell	CSRNP1	0	5.15779
Lung	endothelial	capillary cell	RIN2	0	5.09199
Lung	endothelial	capillary cell	FRMD4A	0	5.02573
Lung	endothelial	capillary cell	EDN1	0	54.4463
Lung	endothelial	capillary cell	ARHGEF15	0	27.7306
Lung	endothelial	capillary cell	SPNS2	0	17.7564
Lung	endothelial	capillary cell	CASKIN2	0	16.5553
Lung	endothelial	capillary cell	TNFSF10	0	15.6471
Lung	endothelial	capillary cell	EFNB1	0	14.2864
Lung	endothelial	capillary cell	CA4	0	13.2291
Lung	endothelial	capillary cell	CAV2	0	13.0805
Lung	endothelial	capillary cell	SORBS1	0	12.8382
Lung	endothelial	capillary cell	ARHGAP29	0	12.3085
Lung	endothelial	capillary cell	STXBP6	0	12.2442
Lung	endothelial	capillary cell	NRP1	0	11.064
Lung	endothelial	capillary cell	FNBP1L	0	10.607
Lung	endothelial	capillary cell	SGK1	0	9.05592
Lung	endothelial	capillary cell	GATA3	0	8.27456
Lung	endothelial	capillary cell	SH2D3C	0	7.44597
Lung	endothelial	capillary cell	MEIS2	0	6.98294
Lung	endothelial	capillary cell	TMEM184B	0	6.3893
Lung	endothelial	capillary cell	ID3	0	6.36079
Lung	endothelial	capillary cell	ZNF503	0	6.21081
Lung	endothelial	capillary cell	RRAS	0	5.7213
Lung	endothelial	capillary cell	RHOB	0	5.28087
Lung	endothelial	capillary cell	JUN	0	5.10281
Lung	endothelial	capillary cell	TMEM100	0	31.3398
Lung	endothelial	capillary cell	SMAD6	0	24.2578
Lung	endothelial	capillary cell	EFNB2	0	21.6299
Lung	endothelial	capillary cell	CD36	0	21.502
Lung	endothelial	capillary cell	BCL6B	0	19.8758
Lung	endothelial	capillary cell	HEY1	0	18.5648
Lung	endothelial	capillary cell	FAM110D	0	18.2681
Lung	endothelial	capillary cell	HSPA12B	0	17.138
Lung	endothelial	capillary cell	SLCO2A1	0	16.3425
Lung	endothelial	capillary cell	PLK2	0	14.8313
Lung	endothelial	capillary cell	ITGA6	0	13.7577
Lung	endothelial	capillary cell	CDC42EP1	0	11.6427
Lung	endothelial	capillary cell	BMPR2	0	10.6458
Lung	endothelial	capillary cell	TMEM204	0	9.77312
Lung	endothelial	capillary cell	TJP1	0	9.27304
Lung	endothelial	capillary cell	TNFAIP1	0	8.53663
Lung	endothelial	capillary cell	KIAA0355	0	7.93612
Lung	endothelial	capillary cell	TCF4	0	6.88143
Lung	endothelial	capillary cell	SOCS3	0	6.74374
Lung	endothelial	capillary cell	SYDE1	0	6.72767
Lung	endothelial	capillary cell	ELK3	0	6.5571
Lung	endothelial	capillary cell	UACA	0	6.52247
Lung	endothelial	capillary cell	EHD4	0	6.35864
Lung	endothelial	capillary cell	TFPI	0	6.02867
Lung	endothelial	capillary cell	CNN3	0	5.73816
Lung	endothelial	capillary cell	CPNE8	0	5.50787
Lung	endothelial	capillary cell	PTK2	0	5.17153
Lung	endothelial	capillary cell	USHBP1	0	31.1458
Lung	endothelial	capillary cell	SOX7	0	25.1665
Lung	endothelial	capillary cell	CALCRL	0	22.5054
Lung	endothelial	capillary cell	LRRC32	0	21.7513
Lung	endothelial	capillary cell	ESAM	0	20.5982
Lung	endothelial	capillary cell	PCDH17	0	20.2929
Lung	endothelial	capillary cell	HYAL2	0	19.3054
Lung	endothelial	capillary cell	ROBO4	0	19.2339
Lung	endothelial	capillary cell	CLDN5	0	17.9815
Lung	endothelial	capillary cell	RAMP2	0	17.5779
Lung	endothelial	capillary cell	KANK3	0	17.0735
Lung	endothelial	capillary cell	AFAP1L1	0	16.2226
Lung	endothelial	capillary cell	GATA2	0	15.6365
Lung	endothelial	capillary cell	PTPRM	0	15.4673
Lung	endothelial	capillary cell	ID1	0	14.4094
Lung	endothelial	capillary cell	ACVRL1	0	13.6504
Lung	endothelial	capillary cell	EPHB4	0	12.9686
Lung	endothelial	capillary cell	CAV1	0	12.1713
Lung	endothelial	capillary cell	LYVE1	0	11.4521
Lung	endothelial	capillary cell	TBX3	0	10.8867
Lung	endothelial	capillary cell	EMCN	0	10.6401
Lung	endothelial	capillary cell	ICAM2	0	7.15507
Lung	endothelial	capillary cell	NFIB	0	6.65203
Lung	endothelial	capillary cell	PDLIM1	0	6.63134
Lung	endothelial	capillary cell	PRSS23	0	6.11314
Lung	endothelial	capillary cell	CD34	0	5.50577
Lung	endothelial	capillary cell	ICAM1	0	5.49808
Lung	endothelial	capillary cell	MEIS1	4.3177e-278	5.64892
Lung	endothelial	capillary cell	TMEM88	0	32.7583
Lung	endothelial	capillary cell	SOX18	0	32.4857
Lung	endothelial	capillary cell	SOX17	0	32.4698
Lung	endothelial	capillary cell	TEK	0	31.5765
Lung	endothelial	capillary cell	CYYR1	0	30.3698
Lung	endothelial	capillary cell	TSPAN7	0	29.2187
Lung	endothelial	capillary cell	PTPRB	0	26.5859
Lung	endothelial	capillary cell	PALMD	0	25.3448
Lung	endothelial	capillary cell	VWF	0	20.705
Lung	endothelial	capillary cell	ENG	0	18.9084
Lung	endothelial	capillary cell	MMRN2	0	18.7112
Lung	endothelial	capillary cell	CD93	0	18.5659
Lung	endothelial	capillary cell	SHE	0	17.9882
Lung	endothelial	capillary cell	JAM2	0	17.5517
Lung	endothelial	capillary cell	FGD5	0	14.7477
Lung	endothelial	capillary cell	GPR146	0	12.5781
Lung	endothelial	capillary cell	THBD	0	12.2425
Lung	endothelial	capillary cell	ITGA1	0	11.5904
Lung	endothelial	capillary cell	HES1	0	10.3464
Lung	endothelial	capillary cell	AKAP12	0	9.71437
Lung	endothelial	capillary cell	ADAM15	0	8.59064
Lung	endothelial	capillary cell	GJA4	0	8.17983
Lung	endothelial	capillary cell	FAM43A	0	7.21951
Lung	endothelial	capillary cell	MCAM	0	6.85252
Lung	endothelial	capillary cell	ECE1	0	6.77044
Lung	endothelial	capillary cell	CDC42EP2	0	6.47408
Lung	endothelial	capillary cell	FERMT2	0	6.4739
Lung	endothelial	capillary cell	HSPB1	0	6.46288
Lung	endothelial	capillary cell	ATF3	0	6.38616
Lung	endothelial	capillary cell	TGFB1I1	0	5.44969
Lung	endothelial	capillary cell	CDH5	0	25.0314
Lung	endothelial	capillary cell	ADCY4	0	24.3679
Lung	endothelial	capillary cell	EGFL7	0	23.9315
Lung	endothelial	capillary cell	CLEC14A	0	23.9053
Lung	endothelial	capillary cell	DLL4	0	23.363
Lung	endothelial	capillary cell	EPAS1	0	19.6305
Lung	endothelial	capillary cell	SEMA6A	0	15.8809
Lung	endothelial	capillary cell	NPR1	0	15.6363
Lung	endothelial	capillary cell	DOCK6	0	14.1035
Lung	endothelial	capillary cell	DOCK9	0	12.3656
Lung	endothelial	capillary cell	S1PR1	0	11.2498
Lung	endothelial	capillary cell	S100A16	0	9.50188
Lung	endothelial	capillary cell	LIFR	0	9.48817
Lung	endothelial	capillary cell	TGM2	0	8.32529
Lung	endothelial	capillary cell	CTTNBP2NL	0	8.23813
Lung	endothelial	capillary cell	F11R	0	7.58693
Lung	endothelial	capillary cell	DLC1	0	5.79548
Lung	endothelial	capillary cell	SPARC	0	5.7696
Lung	endothelial	capillary cell	PLS3	0	5.47524
Lung	endothelial	capillary cell	CD151	0	5.33887
Lung	endothelial	capillary cell	LDB2	0	21.6985
Lung	endothelial	capillary cell	TIMP3	0	9.39477
Lung	endothelial	capillary cell	BCAM	0	8.5802
Lung	endothelial	capillary cell	CRIM1	0	7.47611
Lung	endothelial	capillary cell	IGFBP4	0	5.89894
Lung	endothelial	capillary cell	TIE1	0	22.7886
Lung	endothelial	capillary cell	MYCT1	0	22.3489
Lung	endothelial	capillary cell	PODXL	0	20.9224
Lung	endothelial	capillary cell	RASIP1	0	19.6297
Lung	endothelial	capillary cell	NPDC1	0	10.5152
Lung	endothelial	capillary cell	EFNA1	0	10.3971
Lung	endothelial	capillary cell	TM4SF1	0	9.06527
Lung	endothelial	capillary cell	TINAGL1	0	8.93347
Lung	endothelial	capillary cell	CRIP2	0	7.71225
Muscle	endothelial	capillary cell	TIMP4	0	59.8032
Muscle	endothelial	capillary cell	ABLIM3	0	19.9328
Muscle	endothelial	capillary cell	SLC1A1	0	19.4214
Muscle	endothelial	capillary cell	CA8	0	18.7401
Muscle	endothelial	capillary cell	LNX1	0	15.2912
Muscle	endothelial	capillary cell	SLC9A3R2	0	15.0656
Muscle	endothelial	capillary cell	DACH1	0	13.3724
Muscle	endothelial	capillary cell	MCC	0	12.9489
Muscle	endothelial	capillary cell	JAM3	0	10.9066
Muscle	endothelial	capillary cell	MGLL	0	8.53258
Muscle	endothelial	capillary cell	PXDN	0	8.05963
Muscle	endothelial	capillary cell	RASGRP3	0	7.90013
Muscle	endothelial	capillary cell	FAM89A	0	7.1022
Muscle	endothelial	capillary cell	VWA1	0	5.76612
Muscle	endothelial	capillary cell	GPIHBP1	0	75.2067
Muscle	endothelial	capillary cell	MCF2L	0	39.1035
Muscle	endothelial	capillary cell	CLIC5	0	19.3247
Muscle	endothelial	capillary cell	PDGFB	0	19.1909
Muscle	endothelial	capillary cell	CMTM8	0	16.1963
Muscle	endothelial	capillary cell	RASGRF2	0	15.0133
Muscle	endothelial	capillary cell	KIAA1217	0	14.4441
Muscle	endothelial	capillary cell	MYO10	0	14.1595
Muscle	endothelial	capillary cell	MSX1	0	12.4856
Muscle	endothelial	capillary cell	PKN3	0	11.6242
Muscle	endothelial	capillary cell	CDH13	0	11.0663
Muscle	endothelial	capillary cell	PCDH1	0	10.5789
Muscle	endothelial	capillary cell	TSPAN13	0	8.68756
Muscle	endothelial	capillary cell	KLF4	0	8.21151
Muscle	endothelial	capillary cell	LPAR6	0	7.68426
Muscle	endothelial	capillary cell	ARHGAP18	0	6.90407
Muscle	endothelial	capillary cell	PTPRG	0	6.8158
Muscle	endothelial	capillary cell	SEC14L1	0	6.52239
Muscle	endothelial	capillary cell	NEDD9	0	5.91013
Muscle	endothelial	capillary cell	SERTAD1	0	5.38687
Muscle	endothelial	capillary cell	ADRB2	0	5.35966
Muscle	endothelial	capillary cell	STX12	0	5.15931
Muscle	endothelial	capillary cell	CSRNP1	0	5.15779
Muscle	endothelial	capillary cell	ARHGEF15	0	27.7306
Muscle	endothelial	capillary cell	KDR	0	16.2391
Muscle	endothelial	capillary cell	EFNB1	0	14.2864
Muscle	endothelial	capillary cell	RAPGEF3	0	13.7594
Muscle	endothelial	capillary cell	CA4	0	13.2291
Muscle	endothelial	capillary cell	CAV2	0	13.0805
Muscle	endothelial	capillary cell	SORBS1	0	12.8382
Muscle	endothelial	capillary cell	RND1	0	12.6294
Muscle	endothelial	capillary cell	ARHGAP29	0	12.3085
Muscle	endothelial	capillary cell	STXBP6	0	12.2442
Muscle	endothelial	capillary cell	NRP1	0	11.064
Muscle	endothelial	capillary cell	PPFIBP1	0	10.7602
Muscle	endothelial	capillary cell	FNBP1L	0	10.607
Muscle	endothelial	capillary cell	KITLG	0	10.2808
Muscle	endothelial	capillary cell	SPRY4	0	10.1422
Muscle	endothelial	capillary cell	ARHGAP31	0	9.92846
Muscle	endothelial	capillary cell	SGK1	0	9.05592
Muscle	endothelial	capillary cell	PAPSS2	0	7.83497
Muscle	endothelial	capillary cell	SH2D3C	0	7.44597
Muscle	endothelial	capillary cell	AMOTL2	0	7.32247
Muscle	endothelial	capillary cell	DAB2IP	0	6.82323
Muscle	endothelial	capillary cell	TMEM184B	0	6.3893
Muscle	endothelial	capillary cell	ID3	0	6.36079
Muscle	endothelial	capillary cell	RRAS	0	5.7213
Muscle	endothelial	capillary cell	ETS2	0	5.3466
Muscle	endothelial	capillary cell	RHOB	0	5.28087
Muscle	endothelial	capillary cell	JUN	0	5.10281
Muscle	endothelial	capillary cell	TCF15	0	44.9154
Muscle	endothelial	capillary cell	EFNB2	0	21.6299
Muscle	endothelial	capillary cell	CD36	0	21.502
Muscle	endothelial	capillary cell	BCL6B	0	19.8758
Muscle	endothelial	capillary cell	HEY1	0	18.5648
Muscle	endothelial	capillary cell	FAM110D	0	18.2681
Muscle	endothelial	capillary cell	HSPA12B	0	17.138
Muscle	endothelial	capillary cell	PLK2	0	14.8313
Muscle	endothelial	capillary cell	ITGA6	0	13.7577
Muscle	endothelial	capillary cell	PLXNA2	0	12.7872
Muscle	endothelial	capillary cell	CDC42EP1	0	11.6427
Muscle	endothelial	capillary cell	TMEM204	0	9.77312
Muscle	endothelial	capillary cell	NES	0	9.42628
Muscle	endothelial	capillary cell	CXCL12	0	9.30819
Muscle	endothelial	capillary cell	TJP1	0	9.27304
Muscle	endothelial	capillary cell	SEMA4C	0	8.81388
Muscle	endothelial	capillary cell	TNFAIP1	0	8.53663
Muscle	endothelial	capillary cell	YES1	0	8.09061
Muscle	endothelial	capillary cell	FABP4	0	7.94306
Muscle	endothelial	capillary cell	KIAA0355	0	7.93612
Muscle	endothelial	capillary cell	MAST4	0	7.0804
Muscle	endothelial	capillary cell	TCF4	0	6.88143
Muscle	endothelial	capillary cell	OSMR	0	6.76784
Muscle	endothelial	capillary cell	SOCS3	0	6.74374
Muscle	endothelial	capillary cell	WWTR1	0	6.71206
Muscle	endothelial	capillary cell	ELK3	0	6.5571
Muscle	endothelial	capillary cell	UACA	0	6.52247
Muscle	endothelial	capillary cell	EHD4	0	6.35864
Muscle	endothelial	capillary cell	BMP4	0	5.90578
Muscle	endothelial	capillary cell	ADM	0	5.55813
Muscle	endothelial	capillary cell	CPNE8	0	5.50787
Muscle	endothelial	capillary cell	COL4A2	0	5.19579
Muscle	endothelial	capillary cell	PTK2	0	5.17153
Muscle	endothelial	capillary cell	HBEGF	0	5.06302
Muscle	endothelial	capillary cell	FLT1	0	33.7813
Muscle	endothelial	capillary cell	USHBP1	0	31.1458
Muscle	endothelial	capillary cell	SOX7	0	25.1665
Muscle	endothelial	capillary cell	LRRC32	0	21.7513
Muscle	endothelial	capillary cell	ESAM	0	20.5982
Muscle	endothelial	capillary cell	PCDH17	0	20.2929
Muscle	endothelial	capillary cell	ROBO4	0	19.2339
Muscle	endothelial	capillary cell	CLDN5	0	17.9815
Muscle	endothelial	capillary cell	RAMP2	0	17.5779
Muscle	endothelial	capillary cell	KANK3	0	17.0735
Muscle	endothelial	capillary cell	AFAP1L1	0	16.2226
Muscle	endothelial	capillary cell	GATA2	0	15.6365
Muscle	endothelial	capillary cell	PTPRM	0	15.4673
Muscle	endothelial	capillary cell	ID1	0	14.4094
Muscle	endothelial	capillary cell	ACVRL1	0	13.6504
Muscle	endothelial	capillary cell	CAV1	0	12.1713
Muscle	endothelial	capillary cell	PREX2	0	11.5627
Muscle	endothelial	capillary cell	MEOX2	0	10.9999
Muscle	endothelial	capillary cell	TBX3	0	10.8867
Muscle	endothelial	capillary cell	EMCN	0	10.6401
Muscle	endothelial	capillary cell	JUP	0	7.85798
Muscle	endothelial	capillary cell	ICAM2	0	7.15507
Muscle	endothelial	capillary cell	NFIB	0	6.65203
Muscle	endothelial	capillary cell	PDLIM1	0	6.63134
Muscle	endothelial	capillary cell	APBB2	0	6.41123
Muscle	endothelial	capillary cell	CD34	0	5.50577
Muscle	endothelial	capillary cell	TMEM88	0	32.7583
Muscle	endothelial	capillary cell	SOX18	0	32.4857
Muscle	endothelial	capillary cell	SOX17	0	32.4698
Muscle	endothelial	capillary cell	TEK	0	31.5765
Muscle	endothelial	capillary cell	CYYR1	0	30.3698
Muscle	endothelial	capillary cell	TSPAN7	0	29.2187
Muscle	endothelial	capillary cell	PTPRB	0	26.5859
Muscle	endothelial	capillary cell	PALMD	0	25.3448
Muscle	endothelial	capillary cell	VWF	0	20.705
Muscle	endothelial	capillary cell	ENG	0	18.9084
Muscle	endothelial	capillary cell	MMRN2	0	18.7112
Muscle	endothelial	capillary cell	CD93	0	18.5659
Muscle	endothelial	capillary cell	SHE	0	17.9882
Muscle	endothelial	capillary cell	JAM2	0	17.5517
Muscle	endothelial	capillary cell	FGD5	0	14.7477
Muscle	endothelial	capillary cell	APOLD1	0	13.0446
Muscle	endothelial	capillary cell	GPR146	0	12.5781
Muscle	endothelial	capillary cell	THBD	0	12.2425
Muscle	endothelial	capillary cell	ITGA1	0	11.5904
Muscle	endothelial	capillary cell	HES1	0	10.3464
Muscle	endothelial	capillary cell	AKAP12	0	9.71437
Muscle	endothelial	capillary cell	MFGE8	0	9.1019
Muscle	endothelial	capillary cell	ADAM15	0	8.59064
Muscle	endothelial	capillary cell	FAM43A	0	7.21951
Muscle	endothelial	capillary cell	SMTN	0	6.79292
Muscle	endothelial	capillary cell	ECE1	0	6.77044
Muscle	endothelial	capillary cell	FERMT2	0	6.4739
Muscle	endothelial	capillary cell	HSPB1	0	6.46288
Muscle	endothelial	capillary cell	ATF3	0	6.38616
Muscle	endothelial	capillary cell	CDH5	0	25.0314
Muscle	endothelial	capillary cell	ADCY4	0	24.3679
Muscle	endothelial	capillary cell	EGFL7	0	23.9315
Muscle	endothelial	capillary cell	CLEC14A	0	23.9053
Muscle	endothelial	capillary cell	DLL4	0	23.363
Muscle	endothelial	capillary cell	EPAS1	0	19.6305
Muscle	endothelial	capillary cell	SEMA6A	0	15.8809
Muscle	endothelial	capillary cell	NPR1	0	15.6363
Muscle	endothelial	capillary cell	DOCK9	0	12.3656
Muscle	endothelial	capillary cell	S1PR1	0	11.2498
Muscle	endothelial	capillary cell	S100A16	0	9.50188
Muscle	endothelial	capillary cell	LIFR	0	9.48817
Muscle	endothelial	capillary cell	TGM2	0	8.32529
Muscle	endothelial	capillary cell	CTTNBP2NL	0	8.23813
Muscle	endothelial	capillary cell	F11R	0	7.58693
Muscle	endothelial	capillary cell	DLC1	0	5.79548
Muscle	endothelial	capillary cell	SPARC	0	5.7696
Muscle	endothelial	capillary cell	PLS3	0	5.47524
Muscle	endothelial	capillary cell	CD151	0	5.33887
Muscle	endothelial	capillary cell	ADAMTS1	0	5.14049
Muscle	endothelial	capillary cell	TIMP3	0	9.39477
Muscle	endothelial	capillary cell	BCAM	0	8.5802
Muscle	endothelial	capillary cell	CRIM1	0	7.47611
Muscle	endothelial	capillary cell	LMCD1	0	7.23823
Muscle	endothelial	capillary cell	TIE1	0	22.7886
Muscle	endothelial	capillary cell	MYCT1	0	22.3489
Muscle	endothelial	capillary cell	PODXL	0	20.9224
Muscle	endothelial	capillary cell	RASIP1	0	19.6297
Muscle	endothelial	capillary cell	NPDC1	0	10.5152
Muscle	endothelial	capillary cell	EFNA1	0	10.3971
Muscle	endothelial	capillary cell	TM4SF1	0	9.06527
Muscle	endothelial	capillary cell	TINAGL1	0	8.93347
Muscle	endothelial	capillary cell	CRIP2	0	7.71225
Lung	endothelial	capillary aerocyte	TSPAN12	0	35.8869
Lung	endothelial	capillary aerocyte	ENHO	0	34.6881
Lung	endothelial	capillary aerocyte	CDKN2B	0	22.0976
Lung	endothelial	capillary aerocyte	MYO6	0	13.3541
Lung	endothelial	capillary aerocyte	CCDC68	0	12.3943
Lung	endothelial	capillary aerocyte	APP	0	11.1387
Lung	endothelial	capillary aerocyte	RAI2	0	9.70607
Lung	endothelial	capillary aerocyte	N4BP3	0	9.45257
Lung	endothelial	capillary aerocyte	TMEM140	0	8.52418
Lung	endothelial	capillary aerocyte	IFNGR1	0	8.08044
Lung	endothelial	capillary aerocyte	EML1	0	7.38088
Lung	endothelial	capillary aerocyte	VAT1	0	7.27696
Lung	endothelial	capillary aerocyte	TRIB2	0	6.82077
Lung	endothelial	capillary aerocyte	SH3BP5	0	6.18102
Lung	endothelial	capillary aerocyte	CMTM3	0	5.71772
Lung	endothelial	capillary aerocyte	B2M	0	5.70632
Lung	endothelial	capillary aerocyte	ITM2B	0	5.68336
Lung	endothelial	capillary aerocyte	GSDMD	0	5.46178
Lung	endothelial	capillary aerocyte	KLF7	0	5.09044
Lung	endothelial	capillary aerocyte	LYSMD2	0	5.04162
Lung	endothelial	capillary aerocyte	PEA15	0	5.01053
Lung	endothelial	capillary aerocyte	EDNRB	0	128.167
Lung	endothelial	capillary aerocyte	HPGD	0	43.5583
Lung	endothelial	capillary aerocyte	PRX	0	33.9896
Lung	endothelial	capillary aerocyte	ITGA3	0	27.2988
Lung	endothelial	capillary aerocyte	TSPAN15	0	24.583
Lung	endothelial	capillary aerocyte	HOXB5	0	23.2485
Lung	endothelial	capillary aerocyte	PCDH1	0	21.2927
Lung	endothelial	capillary aerocyte	CHST2	0	17.4724
Lung	endothelial	capillary aerocyte	ADRB1	0	14.6766
Lung	endothelial	capillary aerocyte	EMP2	0	14.2786
Lung	endothelial	capillary aerocyte	THSD1	0	13.7762
Lung	endothelial	capillary aerocyte	PAK4	0	13.0357
Lung	endothelial	capillary aerocyte	CYB561	0	11.7357
Lung	endothelial	capillary aerocyte	CCND1	0	10.6658
Lung	endothelial	capillary aerocyte	CLEC1A	0	9.97809
Lung	endothelial	capillary aerocyte	ACE	0	9.02273
Lung	endothelial	capillary aerocyte	TUBA1A	0	8.52839
Lung	endothelial	capillary aerocyte	BTBD3	0	6.68452
Lung	endothelial	capillary aerocyte	RIN2	0	6.59793
Lung	endothelial	capillary aerocyte	BAIAP2	0	6.37134
Lung	endothelial	capillary aerocyte	PHLDB1	0	5.74871
Lung	endothelial	capillary aerocyte	CA4	0	23.8588
Lung	endothelial	capillary aerocyte	EFNB1	0	21.716
Lung	endothelial	capillary aerocyte	KDR	0	20.4522
Lung	endothelial	capillary aerocyte	CASKIN2	0	15.9794
Lung	endothelial	capillary aerocyte	STXBP6	0	15.296
Lung	endothelial	capillary aerocyte	CAV2	0	14.4718
Lung	endothelial	capillary aerocyte	SGK1	0	12.8608
Lung	endothelial	capillary aerocyte	ARHGAP29	0	12.6018
Lung	endothelial	capillary aerocyte	TNFSF10	0	10.2755
Lung	endothelial	capillary aerocyte	RRAS	0	7.94039
Lung	endothelial	capillary aerocyte	SH2D3C	0	7.79829
Lung	endothelial	capillary aerocyte	RHOB	0	7.17507
Lung	endothelial	capillary aerocyte	PLAT	0	6.98271
Lung	endothelial	capillary aerocyte	BCAR1	0	6.14934
Lung	endothelial	capillary aerocyte	ARHGAP6	0	5.91766
Lung	endothelial	capillary aerocyte	RASAL2	0	5.79922
Lung	endothelial	capillary aerocyte	NRP1	0	5.63625
Lung	endothelial	capillary aerocyte	LMO7	0	5.47519
Lung	endothelial	capillary aerocyte	TMEM184B	0	5.43184
Lung	endothelial	capillary aerocyte	PELO	0	5.36341
Lung	endothelial	capillary aerocyte	TBX2	0	30.9105
Lung	endothelial	capillary aerocyte	TMEM204	0	26.4538
Lung	endothelial	capillary aerocyte	SLCO2A1	0	15.4166
Lung	endothelial	capillary aerocyte	CNN3	0	14.567
Lung	endothelial	capillary aerocyte	BCL6B	0	14.3282
Lung	endothelial	capillary aerocyte	HSPA12B	0	13.9323
Lung	endothelial	capillary aerocyte	TMEM100	0	12.4747
Lung	endothelial	capillary aerocyte	SMAD6	0	8.47315
Lung	endothelial	capillary aerocyte	SYDE1	0	7.51634
Lung	endothelial	capillary aerocyte	PLXNA2	0	7.21806
Lung	endothelial	capillary aerocyte	CDC42EP1	0	6.82331
Lung	endothelial	capillary aerocyte	TNFAIP1	0	6.73949
Lung	endothelial	capillary aerocyte	PHLDA1	0	5.81763
Lung	endothelial	capillary aerocyte	BMPR2	0	5.74295
Lung	endothelial	capillary aerocyte	TJP1	0	5.19104
Lung	endothelial	capillary aerocyte	TGFBR3	0	5.06264
Lung	endothelial	capillary aerocyte	EMCN	0	38.858
Lung	endothelial	capillary aerocyte	TBX3	0	27.228
Lung	endothelial	capillary aerocyte	CLDN5	0	22.5231
Lung	endothelial	capillary aerocyte	RAMP2	0	21.7492
Lung	endothelial	capillary aerocyte	ROBO4	0	21.167
Lung	endothelial	capillary aerocyte	ICAM2	0	19.2294
Lung	endothelial	capillary aerocyte	ESAM	0	15.1468
Lung	endothelial	capillary aerocyte	ACVRL1	0	13.8203
Lung	endothelial	capillary aerocyte	HYAL2	0	13.4855
Lung	endothelial	capillary aerocyte	CAV1	0	12.8498
Lung	endothelial	capillary aerocyte	MEIS1	0	12.7602
Lung	endothelial	capillary aerocyte	CALCRL	0	12.6921
Lung	endothelial	capillary aerocyte	KANK3	0	11.5467
Lung	endothelial	capillary aerocyte	PDLIM1	0	11.2336
Lung	endothelial	capillary aerocyte	AFAP1L1	0	10.9651
Lung	endothelial	capillary aerocyte	TSPAN4	0	8.74944
Lung	endothelial	capillary aerocyte	USHBP1	0	8.41773
Lung	endothelial	capillary aerocyte	ICAM1	0	7.45543
Lung	endothelial	capillary aerocyte	PCDH17	0	7.31933
Lung	endothelial	capillary aerocyte	GATA2	0	7.18806
Lung	endothelial	capillary aerocyte	EPHX1	0	5.77259
Lung	endothelial	capillary aerocyte	ID1	0	5.68684
Lung	endothelial	capillary aerocyte	JUP	0	5.29978
Lung	endothelial	capillary aerocyte	CDC42EP2	0	8.7002
Lung	endothelial	capillary aerocyte	ITGA1	0	7.2926
Lung	endothelial	capillary aerocyte	TGFB1I1	0	6.77689
Lung	endothelial	capillary aerocyte	MFGE8	7.52282e-255	10.3806
Lung	endothelial	capillary aerocyte	EGFL7	0	12.3979
Lung	endothelial	capillary aerocyte	CDH5	0	11.9699
Lung	endothelial	capillary aerocyte	DLL4	0	11.4054
Lung	endothelial	capillary aerocyte	SEMA6A	0	10.2055
Lung	endothelial	capillary aerocyte	CLEC14A	0	10.0402
Lung	endothelial	capillary aerocyte	EPAS1	0	9.13872
Lung	endothelial	capillary aerocyte	PLS3	0	7.82989
Lung	endothelial	capillary aerocyte	SPARC	0	7.5191
Lung	endothelial	capillary aerocyte	DOCK9	0	7.47662
Lung	endothelial	capillary aerocyte	NPR1	0	6.83693
Lung	endothelial	capillary aerocyte	S100A16	0	6.75088
Lung	endothelial	capillary aerocyte	S1PR1	0	6.51081
Lung	endothelial	capillary aerocyte	CTTNBP2NL	0	5.62349
Lung	endothelial	capillary aerocyte	CD151	0	5.24729
Lung	endothelial	capillary aerocyte	BCAM	0	14.8285
Lung	endothelial	capillary aerocyte	TIMP3	0	7.3373
Lung	endothelial	capillary aerocyte	IGFBP4	0	6.5169
Lung	endothelial	capillary aerocyte	LDB2	0	5.42127
Lung	endothelial	capillary aerocyte	RASIP1	0	10.3653
Lung	endothelial	capillary aerocyte	NPDC1	0	10.1362
Lung	endothelial	capillary aerocyte	PODXL	0	9.79347
Lung	endothelial	capillary aerocyte	TIE1	0	9.48328
Lung	endothelial	capillary aerocyte	CRIP2	0	8.02489
Lung	endothelial	capillary aerocyte	EFNA1	0	7.82976
Lung	endothelial	capillary aerocyte	MYCT1	0	7.49639
Lung	endothelial	capillary aerocyte	TM4SF1	0	6.96303
Lung	endothelial	lymphatic cell	HOXD9	0	124.329
Lung	endothelial	lymphatic cell	SEMA3D	0	71.7272
Lung	endothelial	lymphatic cell	LAYN	0	36.3971
Lung	endothelial	lymphatic cell	GPM6A	0	29.2614
Lung	endothelial	lymphatic cell	IL7	0	20.4685
Lung	endothelial	lymphatic cell	PDPN	0	19.559
Lung	endothelial	lymphatic cell	RASSF9	0	18.8903
Lung	endothelial	lymphatic cell	CARD10	0	11.1329
Lung	endothelial	lymphatic cell	FZD6	0	11.5901
Lung	endothelial	lymphatic cell	DYSF	5.41978e-295	6.71304
Lung	endothelial	lymphatic cell	SMAGP	2.3603e-284	6.0316
Lung	endothelial	lymphatic cell	UNC5B	5.31413e-280	11.2152
Lung	endothelial	lymphatic cell	TNFAIP8L1	2.59291e-245	6.23034
Lung	endothelial	lymphatic cell	NXN	4.24264e-241	8.91064
Lung	endothelial	lymphatic cell	PRKCZ	8.92715e-144	5.0254
Lung	endothelial	lymphatic cell	KBTBD11	4.76135e-116	9.16827
Lung	endothelial	lymphatic cell	RELN	0	179.216
Lung	endothelial	lymphatic cell	FLT4	0	81.8008
Lung	endothelial	lymphatic cell	SEMA3A	0	57.5308
Lung	endothelial	lymphatic cell	TBX1	0	47.1386
Lung	endothelial	lymphatic cell	FSCN1	0	17.4126
Lung	endothelial	lymphatic cell	SMAD1	0	13.822
Lung	endothelial	lymphatic cell	MARCKSL1	0	8.73062
Lung	endothelial	lymphatic cell	CD9	0	7.8465
Lung	endothelial	lymphatic cell	MTUS1	5.66142e-305	6.58718
Lung	endothelial	lymphatic cell	TGFBR2	2.99312e-264	5.87776
Lung	endothelial	lymphatic cell	TSPAN5	4.19741e-254	7.70146
Lung	endothelial	lymphatic cell	HS3ST1	2.36112e-248	8.28181
Lung	endothelial	lymphatic cell	SHC1	5.89832e-215	6.03561
Lung	endothelial	lymphatic cell	PROS1	5.01951e-161	5.14002
Lung	endothelial	lymphatic cell	HSD3B7	7.62696e-159	7.6262
Lung	endothelial	lymphatic cell	FRMD6	5.94831e-156	6.9288
Lung	endothelial	lymphatic cell	ARMCX1	1.86058e-94	6.20617
Lung	endothelial	lymphatic cell	MMRN1	0	344.683
Lung	endothelial	lymphatic cell	PDLIM4	0	17.7564
Lung	endothelial	lymphatic cell	FXYD6	0	16.0794
Lung	endothelial	lymphatic cell	PPFIBP1	0	15.7686
Lung	endothelial	lymphatic cell	PTPN14	0	14.6562
Lung	endothelial	lymphatic cell	PALM	0	9.51256
Lung	endothelial	lymphatic cell	BCAR1	0	8.94633
Lung	endothelial	lymphatic cell	TUBB6	0	7.1698
Lung	endothelial	lymphatic cell	TRIM47	7.74261e-285	7.50659
Lung	endothelial	lymphatic cell	SMYD2	3.11646e-235	11.7378
Lung	endothelial	lymphatic cell	FGL2	3.13516e-206	10.5282
Lung	endothelial	lymphatic cell	MEIS2	2.08867e-190	6.8293
Lung	endothelial	lymphatic cell	PLAT	3.15715e-142	9.22622
Lung	endothelial	lymphatic cell	PDGFA	3.56085e-123	5.48697
Lung	endothelial	lymphatic cell	MFAP2	7.25799e-101	5.1841
Lung	endothelial	lymphatic cell	NRP2	0	13.8653
Lung	endothelial	lymphatic cell	TFPI	0	12.9147
Lung	endothelial	lymphatic cell	RHOJ	0	10.6534
Lung	endothelial	lymphatic cell	ELK3	0	9.73209
Lung	endothelial	lymphatic cell	BCL6B	0	9.17236
Lung	endothelial	lymphatic cell	CNN3	0	5.61356
Lung	endothelial	lymphatic cell	MAF	1.38703e-257	5.72729
Lung	endothelial	lymphatic cell	YES1	4.93636e-167	5.8075
Lung	endothelial	lymphatic cell	SEMA4C	1.41173e-163	6.31857
Lung	endothelial	lymphatic cell	LYVE1	0	32.9036
Lung	endothelial	lymphatic cell	ANGPT2	0	24.0995
Lung	endothelial	lymphatic cell	PGM5	0	22.7007
Lung	endothelial	lymphatic cell	PRSS23	0	15.3251
Lung	endothelial	lymphatic cell	KANK3	0	11.3467
Lung	endothelial	lymphatic cell	EPHB4	0	10.565
Lung	endothelial	lymphatic cell	IGFBP5	0	8.82093
Lung	endothelial	lymphatic cell	NDRG1	0	7.07928
Lung	endothelial	lymphatic cell	AFAP1L1	0	6.09474
Lung	endothelial	lymphatic cell	ROBO4	0	5.77558
Lung	endothelial	lymphatic cell	ARL4A	0	5.74908
Lung	endothelial	lymphatic cell	TSPAN4	0	5.32876
Lung	endothelial	lymphatic cell	JUP	4.55868e-253	6.49406
Lung	endothelial	lymphatic cell	SNTB2	9.09452e-224	5.11988
Lung	endothelial	lymphatic cell	EPHX1	6.45271e-216	5.10871
Lung	endothelial	lymphatic cell	EMILIN1	9.78296e-160	7.32056
Lung	endothelial	lymphatic cell	HIC1	9.83086e-149	5.59463
Lung	endothelial	lymphatic cell	TRIP6	1.32946e-101	6.19577
Lung	endothelial	lymphatic cell	LAMA4	0	15.0237
Lung	endothelial	lymphatic cell	SMTN	0	9.51101
Lung	endothelial	lymphatic cell	AKAP12	0	6.99284
Lung	endothelial	lymphatic cell	CDC42EP2	0	6.80334
Lung	endothelial	lymphatic cell	THBD	0	6.30358
Lung	endothelial	lymphatic cell	SHE	7.68743e-275	5.98541
Lung	endothelial	lymphatic cell	FAM43A	2.33014e-274	6.00954
Lung	endothelial	lymphatic cell	GPR146	3.04149e-229	5.1107
Lung	endothelial	lymphatic cell	PARVA	5.12194e-210	6.59694
Lung	endothelial	lymphatic cell	SEMA6A	0	8.57179
Lung	endothelial	lymphatic cell	CD151	0	6.83324
Lung	endothelial	lymphatic cell	DLL4	0	6.59414
Lung	endothelial	lymphatic cell	ADCY4	0	6.26423
Lung	endothelial	lymphatic cell	S100A16	0	6.12985
Lung	endothelial	lymphatic cell	EGFL7	0	5.35119
Lung	endothelial	lymphatic cell	F11R	4.70358e-296	6.00619
Lung	endothelial	lymphatic cell	DOCK6	1.09668e-251	6.46952
Lung	endothelial	lymphatic cell	IGFBP7	0	11.7277
Lung	endothelial	lymphatic cell	LTBP4	0	6.40518
Lung	endothelial	lymphatic cell	IGFBP4	0	6.34539
Lung	endothelial	lymphatic cell	LDB2	0	5.87667
Lung	endothelial	lymphatic cell	TIMP3	0	5.44418
Lung	endothelial	lymphatic cell	NR2F2	0	12.9539
Lung	endothelial	lymphatic cell	EFNA1	0	11.6943
Lung	endothelial	lymphatic cell	TIE1	0	9.17459
Lung	endothelial	lymphatic cell	PODXL	0	7.66676
Lung	endothelial	lymphatic cell	RASIP1	0	6.75832
Lung	endothelial	lymphatic cell	TM4SF1	0	6.34763
Lung	endothelial	lymphatic cell	MYCT1	0	6.30364
Lung	endothelial	lymphatic cell	CRIP2	0	6.10396
Lung	endothelial	lymphatic cell	NPDC1	6.13099e-284	5.39924
Lung	endothelial	lymphatic cell	SGCE	1.11981e-254	6.23178
Lung	endothelial	lymphatic cell	CLU	0	9.588
Muscle	endothelial	lymphatic cell	KLHL4	0	120.274
Muscle	endothelial	lymphatic cell	ITGA9	0	20.6707
Muscle	endothelial	lymphatic cell	CDC42EP5	0	18.3911
Muscle	endothelial	lymphatic cell	FAM189A2	0	18.3169
Muscle	endothelial	lymphatic cell	SPHK1	0	9.13124
Muscle	endothelial	lymphatic cell	CLDN11	1.0265e-216	11.5889
Muscle	endothelial	lymphatic cell	CYB5R3	1.42846e-196	5.09967
Muscle	endothelial	lymphatic cell	TANC2	3.94744e-60	7.25256
Muscle	endothelial	lymphatic cell	FOXP2	9.51019e-56	8.81633
Muscle	endothelial	lymphatic cell	RELN	0	179.216
Muscle	endothelial	lymphatic cell	FLT4	0	81.8008
Muscle	endothelial	lymphatic cell	SEMA3A	0	57.5308
Muscle	endothelial	lymphatic cell	TBX1	0	47.1386
Muscle	endothelial	lymphatic cell	FSCN1	0	17.4126
Muscle	endothelial	lymphatic cell	SMAD1	0	13.822
Muscle	endothelial	lymphatic cell	CNKSR3	0	11.8471
Muscle	endothelial	lymphatic cell	MARCKSL1	0	8.73062
Muscle	endothelial	lymphatic cell	CD9	0	7.8465
Muscle	endothelial	lymphatic cell	MTUS1	5.66142e-305	6.58718
Muscle	endothelial	lymphatic cell	TGFBR2	2.99312e-264	5.87776
Muscle	endothelial	lymphatic cell	TSPAN5	4.19741e-254	7.70146
Muscle	endothelial	lymphatic cell	SHC1	5.89832e-215	6.03561
Muscle	endothelial	lymphatic cell	PROS1	5.01951e-161	5.14002
Muscle	endothelial	lymphatic cell	BTBD3	3.77441e-157	7.50023
Muscle	endothelial	lymphatic cell	MMRN1	0	344.683
[truncated: 4,273 more rows]

## Sheet: primate high
tissue group	compartment	free annotation (unified)	Human_NCBI_GeneName	p-val (human vs mouse)	fold-change (human vs mouse)	p-val (lemur vs mouse)	fold-change (lemur vs mouse)
Lung	epithelial	ciliated cell	CIRBP	3.61676e-10	9.72013	2.82057e-07	19.6143
Lung	epithelial	ciliated cell	ATP6V0C	1.02538e-09	65535	1.4554e-06	65535
Lung	epithelial	ciliated cell	RPL30	4.40103e-11	107.736	9.96803e-08	134.814
Lung	epithelial	ciliated cell	RPL34	1.28401e-11	94.7079	4.87869e-08	87.426
Lung	epithelial	alveolar epithelial cell type 2	C4BPA	3.29816e-33	65535	1.59455e-34	65535
Lung	epithelial	alveolar epithelial cell type 2	AGR3	7.36408e-32	65535	2.57372e-14	65535
Lung	epithelial	alveolar epithelial cell type 2	LMO3	2.61151e-13	65535	1.57468e-11	65535
Lung	epithelial	alveolar epithelial cell type 2	CLDN4	1.12156e-25	65535	5.15015e-09	65535
Lung	epithelial	alveolar epithelial cell type 2	C12orf49	1.51013e-08	65535	2.77941e-08	65535
Lung	epithelial	alveolar epithelial cell type 2	FAM3B	7.33903e-09	65535	1.99286e-06	65535
Lung	epithelial	alveolar epithelial cell type 2	S100A14	4.60949e-36	553.12	1.36872e-32	441.625
Lung	epithelial	alveolar epithelial cell type 2	PIGR	6.42394e-33	44.4728	1.40008e-40	141.742
Lung	epithelial	alveolar epithelial cell type 2	CXCL17	1.01649e-39	33.946	1.08604e-40	128.241
Lung	epithelial	alveolar epithelial cell type 2	LPCAT1	2.79534e-27	20.7864	9.27608e-40	103.352
Lung	epithelial	alveolar epithelial cell type 2	TMEM125	3.59921e-21	34.8066	4.20631e-13	20.371
Lung	epithelial	alveolar epithelial cell type 2	MPZL2	2.32506e-17	31.9299	3.09632e-08	14.7508
Lung	epithelial	alveolar epithelial cell type 2	SH3YL1	3.61748e-14	12.4766	1.77393e-15	13.0427
Lung	epithelial	alveolar epithelial cell type 2	TACSTD2	3.66792e-08	6.84032	4.19812e-30	16.7488
Lung	epithelial	alveolar epithelial cell type 2	MFSD2A	4.81383e-16	6.9539	1.24214e-17	11.464
Lung	epithelial	alveolar epithelial cell type 2	TRAF4	1.24184e-06	6.14377	2.50583e-12	12.6769
Lung	epithelial	alveolar epithelial cell type 2	KRT19	1.69369e-20	12.0875	1.47092e-09	6.0989
Lung	epithelial	alveolar epithelial cell type 2	EMP3	2.13478e-06	5.19186	1.24189e-17	11.6328
Lung	epithelial	alveolar epithelial cell type 2	EPDR1	3.82339e-07	7.15282	4.06068e-08	8.32082
Lung	epithelial	alveolar epithelial cell type 2	PGRMC1	3.46657e-10	5.54797	1.23458e-09	5.37364
Lung	epithelial	alveolar epithelial cell type 2	HHIP	9.02062e-14	65535	1.38366e-15	65535
Lung	epithelial	alveolar epithelial cell type 2	PEBP4	8.39934e-38	65535	1.04392e-12	65535
Lung	epithelial	alveolar epithelial cell type 2	F3	3.84584e-21	26.0974	4.85736e-15	20.3877
Lung	epithelial	alveolar epithelial cell type 2	ETHE1	4.9563e-10	14.5681	1.05595e-20	35.193
Lung	epithelial	alveolar epithelial cell type 2	TSPAN4	3.83548e-13	14.3811	5.57248e-13	14.7719
Lung	epithelial	alveolar epithelial cell type 2	S100A6	5.56187e-41	17.0468	2.40981e-33	9.64318
Lung	epithelial	alveolar epithelial cell type 2	TRAPPC5	9.39239e-17	7.01823	9.97623e-26	10.316
Lung	epithelial	alveolar epithelial cell type 2	ZNF593	6.06785e-13	8.58527	8.14e-07	5.3328
Lung	epithelial	alveolar epithelial cell type 2	PID1	1.25338e-07	5.40644	3.83948e-09	6.59699
Lung	epithelial	alveolar epithelial cell type 2	C1orf21	1.26471e-12	11.2794	4.1924e-11	10.3904
Lung	epithelial	alveolar epithelial cell type 2	TPD52L1	2.95887e-08	8.2921	2.38379e-07	7.85132
Lung	epithelial	alveolar epithelial cell type 2	MGST2	2.28684e-07	5.18807	3.58797e-14	12.2639
Lung	epithelial	alveolar epithelial cell type 2	TSTD1	4.76227e-35	65535	2.87505e-13	65535
Lung	epithelial	alveolar epithelial cell type 2	XBP1	1.19674e-21	5.22713	6.99439e-26	5.79009
Lung	epithelial	alveolar epithelial cell type 2	AQP3	1.98175e-30	65535	1.33648e-08	65535
Lung	epithelial	alveolar epithelial cell type 2	WSB1	2.11222e-29	24.5459	6.64132e-09	7.33364
Lung	epithelial	alveolar epithelial cell type 2	HDDC2	1.23241e-11	9.31694	1.14661e-13	11.8464
Lung	epithelial	alveolar epithelial cell type 2	TSPAN3	2.62751e-24	166.749	1.58444e-10	55.8737
Lung	epithelial	alveolar epithelial cell type 2	SAT2	3.69134e-23	106.007	9.15922e-18	80.4058
Lung	epithelial	alveolar epithelial cell type 2	DUSP23	1.29513e-12	16.4802	5.09207e-38	209.66
Lung	epithelial	alveolar epithelial cell type 2	ABHD2	4.40444e-10	20.5004	5.55617e-07	13.1718
Lung	epithelial	alveolar epithelial cell type 2	AGPAT2	1.21338e-26	248.498	2.72143e-27	297.722
Lung	epithelial	alveolar epithelial cell type 2	GSTO1	8.92775e-14	13.116	3.69166e-13	13.9148
Lung	epithelial	alveolar epithelial cell type 2	ENSA	1.48554e-23	9.97519	2.73772e-23	10.0877
Lung	epithelial	alveolar epithelial cell type 2	PPDPF	3.42814e-38	6.9773	1.16916e-38	7.19049
Lung	epithelial	alveolar epithelial cell type 2	CAST	5.97308e-12	6.40689	5.00466e-10	5.50577
Lung	epithelial	alveolar epithelial cell type 2	CD46	1.36804e-17	65535	1.63428e-08	65535
Lung	epithelial	alveolar epithelial cell type 2	C1QB	7.98816e-11	13.6538	5.73196e-07	8.79719
Lung	epithelial	alveolar epithelial cell type 2	HMGN3	3.02837e-34	209.527	5.16782e-19	84.4969
Lung	epithelial	alveolar epithelial cell type 2	C7orf50	5.42565e-09	11.9033	1.9017e-25	35.2557
Lung	epithelial	alveolar epithelial cell type 2	C1QA	3.22088e-13	65535	1.61307e-10	65535
Lung	epithelial	alveolar epithelial cell type 2	KRT10	1.48718e-19	7.82357	5.35794e-15	6.56347
Lung	epithelial	alveolar epithelial cell type 2	TMEM87A	9.16709e-18	16.91	1.99839e-07	6.85899
Lung	epithelial	alveolar epithelial cell type 2	KTN1	2.48675e-10	5.17568	7.0593e-12	6.62719
Lung	epithelial	alveolar epithelial cell type 2	HEBP2	7.70242e-10	65535	2.924e-28	65535
Lung	epithelial	alveolar epithelial cell type 2	DPP7	2.33953e-16	29.3448	8.41938e-15	27.1916
Lung	epithelial	alveolar epithelial cell type 2	TYMP	1.11736e-11	65535	2.30737e-32	65535
Lung	epithelial	alveolar epithelial cell type 2	MGST3	1.47269e-30	11.7593	6.6744e-38	27.0653
Lung	epithelial	alveolar epithelial cell type 2	CCT6A	5.14451e-11	25.4029	1.29505e-08	20.9434
Lung	epithelial	alveolar epithelial cell type 2	ATP6V0C	6.88242e-34	65535	2.13941e-36	65535
Lung	epithelial	alveolar epithelial cell type 2	C6orf62	1.91895e-11	65535	5.12229e-11	65535
Lung	epithelial	alveolar epithelial cell type 2	SAP18	7.81152e-24	7.56995	1.19977e-16	5.49395
Lung	epithelial	alveolar epithelial cell type 2	HNRNPA1	1.15892e-38	65535	3.1621e-10	65535
Lung	epithelial	alveolar epithelial cell type 2	NDUFS5	1.09558e-32	39.4475	1.73667e-30	40.3299
Lung	epithelial	alveolar epithelial cell type 2	RPL30	5.3636e-42	78.3225	1.25836e-39	58.6574
Lung	epithelial	alveolar epithelial cell type 2	RPL34	1.06906e-42	59.1154	1.62043e-40	47.3799
Liver	epithelial	cholangiocyte	FAM107B	4.91151e-07	10.5552	1.04544e-08	46.5428
Liver	epithelial	cholangiocyte	AGT	1.12822e-11	16.469	1.49234e-07	11.6269
Liver	epithelial	cholangiocyte	FGG	9.60884e-12	15.3125	1.3432e-06	10.0567
Liver	epithelial	cholangiocyte	FGL1	5.96628e-11	15.5497	6.44304e-06	9.261
Liver	epithelial	cholangiocyte	ONECUT1	2.92647e-07	28.4009	3.65054e-09	96.5615
Liver	epithelial	cholangiocyte	ANXA4	4.09112e-11	8.67578	1.579e-09	9.79342
Liver	epithelial	cholangiocyte	GLIS3	3.3475e-07	65535	3.86819e-06	65535
Liver	epithelial	cholangiocyte	ZKSCAN1	1.10377e-09	42.0791	4.15278e-07	29.3092
Liver	epithelial	cholangiocyte	SYNE2	5.68765e-08	11.0172	9.61645e-07	10.5125
Liver	epithelial	cholangiocyte	NDUFS5	1.20418e-10	47.3261	2.36898e-07	34.8542
Liver	epithelial	cholangiocyte	RPL30	2.41993e-12	49.489	6.21489e-11	60.3686
Liver	epithelial	cholangiocyte	RPL34	2.97735e-12	34.2935	8.55116e-11	54.5915
Liver	epithelial	hepatocyte+	ESPN	8.39091e-83	65535	1.55507e-57	65535
Liver	epithelial	hepatocyte+	SLC39A5	2.48415e-120	430.696	5.22469e-54	638.372
Liver	epithelial	hepatocyte+	SLC25A4	1.20872e-126	195.522	3.55749e-47	171.512
Liver	epithelial	hepatocyte+	GSN	1.53264e-64	39.3292	8.21214e-134	493.635
Liver	epithelial	hepatocyte+	SLC13A5	5.77965e-180	156.953	1.08604e-49	62.8485
Liver	epithelial	hepatocyte+	MASP1	5.47869e-71	31.9294	1.47635e-46	65.2085
Liver	epithelial	hepatocyte+	NMT2	1.83025e-98	37.9101	3.315e-34	28.849
Liver	epithelial	hepatocyte+	ADRA1A	2.82341e-72	14.1501	1.32384e-61	48.9897
Liver	epithelial	hepatocyte+	GPAM	1.07529e-168	29.5755	4.36192e-58	21.1955
Liver	epithelial	hepatocyte+	C9	3.20772e-194	38.9054	1.03885e-80	13.8763
Liver	epithelial	hepatocyte+	AHNAK	9.30833e-110	17.036	8.67941e-15	8.19432
Liver	epithelial	hepatocyte+	ADH4	3.09541e-174	19.1031	9.0324e-36	7.13281
Liver	epithelial	hepatocyte+	GLG1	3.20171e-68	10.5134	8.6377e-26	12.6443
Liver	epithelial	hepatocyte+	SLC41A2	1.70496e-73	9.83213	7.84481e-31	12.585
Liver	epithelial	hepatocyte+	A1CF	5.04143e-184	17.141	2.13095e-43	6.93006
Liver	epithelial	hepatocyte+	CST3	1.49474e-167	5.46939	2.1693e-86	15.8234
Liver	epithelial	hepatocyte+	C6	7.97381e-163	14.5931	9.69275e-40	5.84291
Liver	epithelial	hepatocyte+	SH3BGRL3	5.04256e-66	6.91701	7.52569e-26	10.7923
Liver	epithelial	hepatocyte+	ABLIM3	2.86283e-86	6.54501	3.63088e-33	7.86757
Liver	epithelial	hepatocyte+	C8B	1.72043e-120	5.69902	1.26153e-69	8.82816
Liver	epithelial	hepatocyte+	STEAP3	2.00647e-108	7.68712	5.91508e-22	6.45035
Liver	epithelial	hepatocyte+	PEPD	7.16741e-115	7.40799	4.14723e-28	5.88363
Liver	epithelial	hepatocyte+	PROS1	6.33708e-143	7.80459	4.52708e-38	5.57795
Liver	epithelial	hepatocyte+	F11	1.11373e-74	5.62819	5.8176e-24	7.33015
Liver	epithelial	hepatocyte+	PEBP1	1.22634e-194	6.73166	5.87028e-59	5.55971
Liver	epithelial	hepatocyte+	ST3GAL6	5.51153e-68	6.5659	7.02982e-15	5.56443
Liver	epithelial	hepatocyte+	PPARGC1A	7.65179e-71	6.82803	2.23453e-09	5.3317
Liver	epithelial	hepatocyte+	MRPL40	8.88221e-90	5.72625	9.8671e-19	5.00821
Liver	epithelial	hepatocyte+	A2M	4.3933e-160	65535	5.70953e-145	65535
Liver	epithelial	hepatocyte+	SERPINA5	1.68669e-126	65535	7.81488e-124	65535
Liver	epithelial	hepatocyte+	PTGR1	1.03193e-204	465.263	1.50345e-56	69.3722
Liver	epithelial	hepatocyte+	ACSS3	6.38077e-95	34.7281	1.4576e-105	225.863
Liver	epithelial	hepatocyte+	SCCPDH	1.43017e-147	115.673	6.91942e-38	46.4833
Liver	epithelial	hepatocyte+	PCK2	9.34192e-155	44.6675	1.94868e-78	62.1863
Liver	epithelial	hepatocyte+	BOK	2.14556e-98	17.8691	3.43164e-118	131.431
Liver	epithelial	hepatocyte+	ANO6	3.1351e-70	19.5151	4.92388e-73	68.0064
Liver	epithelial	hepatocyte+	AR	1.06125e-157	26.389	6.86169e-76	29.8545
Liver	epithelial	hepatocyte+	ONECUT1	5.54641e-75	10.4861	4.87468e-76	44.7854
Liver	epithelial	hepatocyte+	CPS1	2.80109e-187	20.1691	7.98979e-93	20.2856
Liver	epithelial	hepatocyte+	CLIP1	1.21109e-95	24.2497	3.02779e-21	14.908
Liver	epithelial	hepatocyte+	NAA38	3.679e-85	8.81068	1.34232e-57	20.4244
Liver	epithelial	hepatocyte+	GADD45B	1.09737e-124	17.9829	1.91069e-13	7.87601
Liver	epithelial	hepatocyte+	MAOA	4.92532e-133	11.7186	3.99173e-42	11.3749
Liver	epithelial	hepatocyte+	ZNF593	1.61514e-70	7.52035	1.80363e-16	5.42461
Liver	epithelial	hepatocyte+	NUPR1	2.83641e-191	989.279	9.45269e-81	678.608
Liver	epithelial	hepatocyte+	MGST2	1.5243e-124	164.376	1.40738e-36	81.6082
Liver	epithelial	hepatocyte+	MEGF9	5.30438e-80	17.4113	1.40326e-29	16.8297
Liver	epithelial	hepatocyte+	ARFGAP3	1.74666e-72	10.3899	5.93379e-30	16.5384
Liver	epithelial	hepatocyte+	MEF2A	2.02137e-75	11.1866	1.07766e-26	12.4915
Liver	epithelial	hepatocyte+	EMP2	1.11706e-122	11.316	2.70042e-39	11.3878
Liver	epithelial	hepatocyte+	FAM13A	1.23207e-121	16.0466	2.50585e-12	5.32792
Liver	epithelial	hepatocyte+	KLF6	7.80156e-133	13.5149	5.37061e-13	6.15592
Liver	epithelial	hepatocyte+	ZKSCAN1	3.80562e-149	14.9928	2.57997e-22	5.26821
Liver	epithelial	hepatocyte+	SLC44A1	1.62342e-97	14.54	1.6215e-74	36.6598
Liver	epithelial	hepatocyte+	MRPL41	3.12882e-178	18.3004	1.14954e-65	14.047
Liver	epithelial	hepatocyte+	ANKRD12	4.18247e-132	23.1932	7.59679e-17	10.6738
Liver	epithelial	hepatocyte+	TRIP11	1.09119e-118	19.394	4.62898e-17	10.5108
Liver	epithelial	hepatocyte+	SPATS2L	1.8221e-122	892.757	3.61468e-32	496.954
Liver	epithelial	hepatocyte+	HIPK2	1.01249e-129	14.746	4.44142e-67	22.3175
Liver	epithelial	hepatocyte+	AIG1	6.13204e-169	54.2387	5.56655e-42	25.8136
Liver	epithelial	hepatocyte+	IL1R1	6.20763e-70	10.8701	9.56005e-88	63.1065
Liver	epithelial	hepatocyte+	CPEB4	5.87282e-81	18.8183	9.36668e-27	16.3747
Liver	epithelial	hepatocyte+	GTF3A	4.68664e-124	11.0679	2.41902e-22	6.27251
Liver	epithelial	hepatocyte+	NUMB	2.31564e-87	65535	3.20747e-37	65535
Liver	epithelial	hepatocyte+	FNIP2	2.04536e-93	7.86886	1.19539e-34	8.55012
Liver	epithelial	hepatocyte+	SNX9	1.08658e-59	7.73377	5.535e-45	17.6122
Liver	epithelial	hepatocyte+	OCIAD2	2.07177e-110	10.8804	3.7674e-74	30.0567
Liver	epithelial	hepatocyte+	SAT2	2.66576e-153	13.2227	1.82121e-45	8.79974
Liver	epithelial	hepatocyte+	ABHD2	1.83647e-167	47.958	2.98057e-77	47.0997
Liver	epithelial	hepatocyte+	UHMK1	8.79464e-129	79.8827	2.54651e-49	68.1956
Liver	epithelial	hepatocyte+	AGPAT2	3.13103e-145	51.8168	4.72776e-73	66.0578
Liver	epithelial	hepatocyte+	TAF7	5.48993e-63	6.90048	1.7582e-27	8.67463
Liver	epithelial	hepatocyte+	RORA	1.41428e-150	31.5659	2.04969e-28	11.3522
Liver	epithelial	hepatocyte+	PDK4	2.07936e-75	5.31712	2.81284e-26	8.11587
Liver	epithelial	hepatocyte+	ZBTB16	7.30761e-143	66.6332	2.11679e-32	41.4722
Liver	epithelial	hepatocyte+	IPO7	3.37123e-90	29.2584	1.53086e-45	41.095
Liver	epithelial	hepatocyte+	HMGN3	8.07343e-100	47.4397	1.9783e-59	75.3154
Liver	epithelial	hepatocyte+	KRT10	9.31208e-77	7.43489	2.39466e-69	30.4128
Liver	epithelial	hepatocyte+	KTN1	5.46135e-165	26.3875	1.1564e-16	5.47034
Liver	epithelial	hepatocyte+	HEBP2	1.60378e-177	65535	1.05644e-67	65535
Liver	epithelial	hepatocyte+	VPS13C	1.59957e-64	9.88737	5.80893e-37	15.7732
Liver	epithelial	hepatocyte+	CD63	4.62049e-168	234.102	4.8522e-87	339.398
Liver	epithelial	hepatocyte+	DPP7	1.39165e-62	6.49508	2.00155e-10	7.15064
Liver	epithelial	hepatocyte+	TYMP	1.94197e-69	34.6086	2.97377e-96	281.393
Liver	epithelial	hepatocyte+	CCT6A	5.94163e-98	38.1566	3.73181e-23	27.157
Liver	epithelial	hepatocyte+	NDUFS5	1.1807e-170	60.1959	3.812e-41	26.7639
Liver	epithelial	hepatocyte+	RPL30	2.12616e-204	178.855	6.81377e-95	113.828
Liver	epithelial	hepatocyte+	RPL34	2.49704e-205	98.3757	1.5786e-107	130.13
Liver	epithelial	hepatocyte-	OGDHL	5.56028e-07	65535	2.63059e-08	65535
Liver	epithelial	hepatocyte-	CCDC57	1.88749e-06	23.4351	1.17191e-20	124.758
Liver	epithelial	hepatocyte-	ARHGEF10L	2.38318e-16	67.4968	3.11303e-07	34.852
Liver	epithelial	hepatocyte-	SLC22A7	1.77996e-33	42.1678	5.24815e-10	16.0356
Liver	epithelial	hepatocyte-	TPM1	1.96845e-10	8.57254	1.06216e-07	7.04272
Liver	epithelial	hepatocyte-	ACSS3	2.20372e-13	65535	2.19477e-19	65535
Liver	epithelial	hepatocyte-	A2M	2.56594e-17	65535	2.21701e-06	65535
Liver	epithelial	hepatocyte-	PTGR1	1.77294e-53	2173.61	8.8694e-26	1122.84
Liver	epithelial	hepatocyte-	BOK	2.95333e-08	68.7115	5.36621e-13	121.066
Liver	epithelial	hepatocyte-	CPS1	9.84239e-72	285.783	9.57554e-06	8.64275
Liver	epithelial	hepatocyte-	PCK2	1.67736e-07	19.9823	3.8464e-25	86.2483
Liver	epithelial	hepatocyte-	NUPR1	1.66141e-09	34.6128	5.23915e-40	301.579
Liver	epithelial	hepatocyte-	SAT1	1.71279e-43	6.49269	8.367e-26	5.98464
Liver	epithelial	hepatocyte-	IL1R1	4.53986e-12	65535	1.29838e-08	65535
Liver	epithelial	hepatocyte-	AIG1	2.40685e-25	41.3129	6.8911e-07	13.9313
Liver	epithelial	hepatocyte-	ANPEP	2.64422e-11	10.0609	1.96504e-07	9.62609
Liver	epithelial	hepatocyte-	HMGN3	1.09794e-08	65535	1.36473e-13	65535
Liver	epithelial	hepatocyte-	HEBP2	7.28752e-17	65535	1.59516e-21	65535
Liver	epithelial	hepatocyte-	HNRNPA1	5.35354e-11	65535	5.95242e-06	65535
Lung	endothelial	artery cell	N4BP2L1	1.02284e-55	71.1721	1.32513e-26	78.3546
Lung	endothelial	artery cell	GMFG	3.52463e-66	31.4884	5.68792e-22	36.8964
Lung	endothelial	artery cell	SSTR1	5.7818e-69	28.5451	1.71764e-18	17.9048
Lung	endothelial	artery cell	XRCC6	1.00378e-135	26.3452	1.924e-09	6.52739
Lung	endothelial	artery cell	ZFYVE21	2.63279e-78	9.3537	4.29669e-26	12.5621
Lung	endothelial	artery cell	PCGF2	1.24739e-64	12.0019	3.42453e-10	7.06599
Lung	endothelial	artery cell	CTSS	1.25232e-66	10.7044	6.32745e-08	6.12272
Lung	endothelial	artery cell	DNAJB14	8.0042e-52	8.21135	3.73168e-08	5.10092
Lung	endothelial	artery cell	COMMD5	1.89052e-33	6.86185	1.78191e-06	5.03154
Lung	endothelial	artery cell	IL33	4.27888e-268	141.509	6.9816e-155	206.209
Lung	endothelial	artery cell	MEIS2	5.12615e-91	23.7691	2.09596e-31	27.6143
Lung	endothelial	artery cell	SERPINE2	3.04582e-122	26.1201	3.73522e-20	22.3162
Lung	endothelial	artery cell	NOSTRIN	7.47395e-58	15.4163	1.19743e-20	9.52236
Lung	endothelial	artery cell	ZNF503	2.05314e-57	8.81165	6.73905e-24	11.6384
Lung	endothelial	artery cell	RNF5	1.94361e-44	6.21	1.34238e-31	12.9653
Lung	endothelial	artery cell	TMEM100	3.80964e-224	11.0536	1.93462e-22	6.1605
Lung	endothelial	artery cell	SLCO2A1	4.13798e-141	11.8009	5.49157e-11	5.10109
Lung	endothelial	artery cell	ARL5A	1.33988e-49	6.61608	2.36841e-11	6.87872
Lung	endothelial	artery cell	PSIP1	2.588e-82	5.73051	1.20796e-40	7.81999
Lung	endothelial	artery cell	CSGALNACT1	2.72084e-44	7.82066	1.99571e-09	5.60014
Lung	endothelial	artery cell	NGRN	4.27179e-70	6.31961	2.88552e-19	6.22946
Lung	endothelial	artery cell	SIVA1	5.52731e-75	6.16886	6.14869e-18	6.31688
Lung	endothelial	artery cell	SEMA3G	8.44645e-93	5.52822	2.74694e-28	6.22573
Lung	endothelial	artery cell	ZCCHC10	4.41306e-47	6.32108	1.26737e-07	5.28882
Lung	endothelial	artery cell	MMP28	9.32446e-127	134.782	7.65594e-69	141.998
Lung	endothelial	artery cell	SFTPC	4.4641e-75	11.4658	2.12265e-34	28.7672
Lung	endothelial	artery cell	CALCRL	2.34553e-246	7.98853	2.72594e-83	32.3071
Lung	endothelial	artery cell	FLYWCH2	2.82318e-73	21.0882	7.21045e-10	11.9609
Lung	endothelial	artery cell	IDO1	5.11057e-126	20.9191	4.39422e-20	7.61001
Lung	endothelial	artery cell	ARGLU1	0	12.945	1.46079e-63	6.68149
Lung	endothelial	artery cell	LIFR	7.83258e-162	6.55839	5.24887e-76	9.43565
Lung	endothelial	artery cell	CKLF	1.87265e-45	9.65836	4.43133e-09	6.06147
Lung	endothelial	artery cell	MPG	1.03391e-63	9.89274	1.57985e-09	5.52448
Lung	endothelial	artery cell	TRAPPC1	3.465e-70	5.1786	3.89246e-15	5.50402
Lung	endothelial	artery cell	HLA-DMA	2.4973e-111	13.8994	4.19624e-97	31.9055
Lung	endothelial	artery cell	HMBOX1	4.33942e-38	13.2555	3.23723e-46	31.7197
Lung	endothelial	artery cell	TPRKB	1.94474e-54	8.8297	1.10279e-06	5.3926
Lung	endothelial	artery cell	MRPL22	3.70059e-54	6.83996	3.56671e-11	6.36202
Lung	endothelial	artery cell	CRBN	1.71343e-76	6.12893	9.2664e-14	5.67282
Lung	endothelial	artery cell	NME3	7.72277e-72	5.94746	9.65493e-14	5.4111
Lung	endothelial	artery cell	PLXDC2	3.76986e-85	22.476	3.27778e-15	15.9808
Lung	endothelial	artery cell	TMEM126B	6.55897e-57	18.7264	2.47003e-20	17.6739
Lung	endothelial	artery cell	HSPB8	8.09542e-27	6.23671	4.60173e-32	43.4863
Lung	endothelial	artery cell	LEPR	4.68017e-88	10.8484	9.46988e-09	7.87522
Lung	endothelial	artery cell	GIMAP4	2.37893e-176	7.73392	3.28691e-68	9.15988
Lung	endothelial	artery cell	MTIF3	2.54894e-43	8.48009	1.47448e-08	7.29084
Lung	endothelial	artery cell	PARP1	6.71867e-48	7.21936	1.35008e-11	7.14548
Lung	endothelial	artery cell	RAB27A	1.11663e-61	5.58569	1.27618e-28	8.68248
Lung	endothelial	artery cell	IGFBP2	1.58015e-75	240.736	1.63339e-182	2663.09
Lung	endothelial	artery cell	SSH1	5.98195e-76	19.019	5.70401e-31	16.7563
Lung	endothelial	artery cell	TFPI	0	270.589	3.51149e-101	69.384
Lung	endothelial	artery cell	MRPL47	3.85239e-65	16.6121	2.14956e-22	13.2944
Lung	endothelial	artery cell	BMPR2	1.17203e-182	12.2494	2.11591e-36	10.8532
Lung	endothelial	artery cell	ZNF580	1.26849e-44	9.24416	2.09231e-08	7.70721
Lung	endothelial	artery cell	FNIP2	6.18466e-61	5.94003	3.50978e-45	11.2143
Lung	endothelial	artery cell	PHF14	7.33331e-56	5.79721	2.09438e-26	8.77236
Lung	endothelial	artery cell	HEG1	4.35984e-128	9.8826	8.17021e-124	25.5532
Lung	endothelial	artery cell	ERG	4.58387e-125	11.398	5.34616e-45	10.5778
Lung	endothelial	artery cell	SNX9	2.73574e-47	5.63137	7.0926e-27	7.15982
Lung	endothelial	artery cell	ARL1	1.05415e-40	6.03518	2.74599e-13	5.04339
Lung	endothelial	artery cell	OCIAD2	1.46853e-136	60.3635	1.13497e-106	87.903
Lung	endothelial	artery cell	RNF144B	1.14195e-157	20.3126	1.04333e-29	12.5744
Lung	endothelial	artery cell	TACC1	9.82713e-211	10.8859	2.98637e-111	14.3945
Lung	endothelial	artery cell	ITPR2	6.06033e-42	5.49812	2.51046e-68	21.9711
Lung	endothelial	artery cell	DHX36	1.64495e-57	5.2271	6.19583e-23	6.27608
Lung	endothelial	artery cell	DUSP23	7.77861e-52	7.36274	2.93987e-28	12.0655
Lung	endothelial	artery cell	SECISBP2	2.61076e-38	5.62051	2.0015e-14	5.62224
Lung	endothelial	artery cell	FGR	2.01132e-61	17.374	4.10015e-60	34.7722
Lung	endothelial	artery cell	AGPAT2	4.05945e-57	65535	6.95624e-26	65535
Lung	endothelial	artery cell	NCKAP1	4.47757e-68	6.77768	3.83166e-51	13.5221
Lung	endothelial	artery cell	PDK4	9.56622e-177	95.2593	2.73447e-59	42.2333
Lung	endothelial	artery cell	EID1	3.55738e-231	14.9568	1.11301e-42	8.43454
Lung	endothelial	artery cell	AKR1B1	2.04275e-102	65535	9.62075e-33	65535
Lung	endothelial	artery cell	ZBTB16	4.65246e-148	12.4687	4.3998e-81	15.7976
Lung	endothelial	artery cell	PPDPF	1.64669e-184	7.63033	9.70599e-91	11.3353
Lung	endothelial	artery cell	LYST	5.11923e-59	9.01273	4.45824e-16	8.00836
Lung	endothelial	artery cell	TERF2IP	3.56162e-84	8.18279	1.68026e-10	5.18102
Lung	endothelial	artery cell	CD46	7.00246e-162	177.319	2.25345e-63	110.286
Lung	endothelial	artery cell	SREK1IP1	2.19335e-74	14.6099	2.11056e-43	20.5904
Lung	endothelial	artery cell	DHX29	1.17864e-37	7.22492	1.84108e-24	11.5616
Lung	endothelial	artery cell	ZBTB38	3.53584e-116	22.7202	1.91538e-36	16.5171
Lung	endothelial	artery cell	CALCOCO2	6.8001e-104	65535	1.60685e-55	65535
Lung	endothelial	artery cell	AP1S2	7.13881e-113	18.7012	2.89385e-27	9.17489
Lung	endothelial	artery cell	CHD9	1.03695e-80	8.38995	1.09937e-50	11.5168
Lung	endothelial	artery cell	BTG3	6.11667e-57	13.5115	1.57408e-48	22.2595
Lung	endothelial	artery cell	CIRBP	4.34401e-195	6.13446	1.45703e-73	8.13436
Lung	endothelial	artery cell	BEX4	3.73764e-70	65535	4.2806e-59	65535
Lung	endothelial	artery cell	TMEM87A	1.27479e-55	8.15295	2.31929e-26	8.86767
Lung	endothelial	artery cell	HEBP2	1.34774e-62	33.472	4.49139e-52	69.8482
Lung	endothelial	artery cell	FKBP5	5.34912e-189	17.8717	1.132e-20	5.23842
Lung	endothelial	artery cell	VPS13C	1.53774e-50	7.11631	1.68967e-36	11.044
Lung	endothelial	artery cell	DPP7	7.30159e-73	29.6917	1.13393e-18	26.3398
Lung	endothelial	artery cell	HNRNPA0	7.77978e-142	5.42063	2.80964e-33	5.24942
Lung	endothelial	artery cell	TYMP	1.85275e-91	65535	1.14419e-46	65535
Lung	endothelial	artery cell	CCT6A	3.48456e-94	10.7783	8.16193e-23	7.64718
Lung	endothelial	artery cell	ATP6V0C	2.9362e-173	334.726	1.43608e-166	627.881
Lung	endothelial	artery cell	GYPC	7.75882e-49	11.4355	1.87714e-28	13.9958
Lung	endothelial	artery cell	C6orf62	2.00431e-61	8.36582	3.97313e-20	6.27235
Lung	endothelial	artery cell	HNRNPUL1	1.13208e-52	7.54242	7.80521e-48	17.8558
Lung	endothelial	artery cell	SAP18	3.21475e-172	6.84763	1.81813e-33	5.31008
Lung	endothelial	artery cell	HNRNPA1	0	627.048	4.31471e-65	105.136
Lung	endothelial	artery cell	NDUFS5	4.52357e-206	28.4479	2.21076e-63	19.4175
Lung	endothelial	artery cell	RPL30	0	118.141	1.53298e-209	73.1267
Lung	endothelial	artery cell	RPL34	0	63.1151	1.69048e-180	30.7835
Muscle	endothelial	artery cell	MET	2.60493e-39	12.9059	5.21617e-15	9.96861
Muscle	endothelial	artery cell	METTL21A	5.99651e-20	6.78045	9.64737e-15	10.153
Muscle	endothelial	artery cell	MGAT4A	9.98097e-57	8.61502	2.11937e-17	6.50085
Muscle	endothelial	artery cell	GMNN	3.63404e-17	6.04217	1.3566e-14	8.30595
Muscle	endothelial	artery cell	FAM124B	1.47934e-20	5.26792	3.30761e-21	8.9044
Muscle	endothelial	artery cell	IL33	4.27888e-268	141.509	6.9816e-155	206.209
Muscle	endothelial	artery cell	GNAI1	2.46466e-22	18.7999	2.45857e-37	52.9925
Muscle	endothelial	artery cell	SERPINE2	3.04582e-122	26.1201	3.73522e-20	22.3162
Muscle	endothelial	artery cell	RPS6KA2	1.1411e-105	34.1179	2.05734e-21	14.1423
Muscle	endothelial	artery cell	MIB1	1.00353e-34	19.3656	3.21787e-26	24.2947
Muscle	endothelial	artery cell	CEP68	4.10807e-46	14.2569	1.14572e-22	13.6506
Muscle	endothelial	artery cell	ASRGL1	3.71365e-191	32.8749	8.22551e-17	5.904
Muscle	endothelial	artery cell	NOSTRIN	7.47395e-58	15.4163	1.19743e-20	9.52236
Muscle	endothelial	artery cell	ZNF503	2.05314e-57	8.81165	6.73905e-24	11.6384
Muscle	endothelial	artery cell	TMEM100	3.80964e-224	11.0536	1.93462e-22	6.1605
Muscle	endothelial	artery cell	SLCO2A1	4.13798e-141	11.8009	5.49157e-11	5.10109
Muscle	endothelial	artery cell	PSIP1	2.588e-82	5.73051	1.20796e-40	7.81999
Muscle	endothelial	artery cell	CSGALNACT1	2.72084e-44	7.82066	1.99571e-09	5.60014
Muscle	endothelial	artery cell	SIVA1	5.52731e-75	6.16886	6.14869e-18	6.31688
Muscle	endothelial	artery cell	TMTC1	3.09435e-59	5.73222	3.16584e-16	6.58673
Muscle	endothelial	artery cell	SEMA3G	8.44645e-93	5.52822	2.74694e-28	6.22573
Muscle	endothelial	artery cell	CDC27	1.85486e-44	6.21214	2.4811e-15	5.43584
Muscle	endothelial	artery cell	F8	9.85182e-241	1141.41	7.25187e-22	124.2
Muscle	endothelial	artery cell	MMP28	9.32446e-127	134.782	7.65594e-69	141.998
Muscle	endothelial	artery cell	RBMS3	1.35412e-90	37.3802	1.02698e-29	27.7418
Muscle	endothelial	artery cell	EPS8	2.10036e-64	20.4736	3.9967e-46	31.8037
Muscle	endothelial	artery cell	PMAIP1	9.08637e-30	13.4303	1.46385e-33	21.5745
Muscle	endothelial	artery cell	CALCRL	2.34553e-246	7.98853	2.72594e-83	32.3071
Muscle	endothelial	artery cell	ARGLU1	0	12.945	1.46079e-63	6.68149
Muscle	endothelial	artery cell	LIFR	7.83258e-162	6.55839	5.24887e-76	9.43565
Muscle	endothelial	artery cell	UBA6	4.56179e-23	6.44912	1.08977e-14	9.12833
Muscle	endothelial	artery cell	MCTP1	2.62936e-39	8.62749	5.50173e-06	5.84012
Muscle	endothelial	artery cell	TNPO1	2.25779e-29	5.79552	1.77181e-16	7.49519
Muscle	endothelial	artery cell	USP53	9.57582e-24	5.28934	1.61516e-21	7.47654
Muscle	endothelial	artery cell	TRAPPC1	3.465e-70	5.1786	3.89246e-15	5.50402
Muscle	endothelial	artery cell	APOL6	1.15662e-71	65535	2.63553e-29	65535
Muscle	endothelial	artery cell	FGD4	3.69903e-54	77.5742	3.15044e-41	89.424
Muscle	endothelial	artery cell	DOCK4	2.48868e-58	14.9932	1.5436e-26	13.207
Muscle	endothelial	artery cell	ITGAV	1.16796e-78	11.6629	6.32041e-38	16.7729
Muscle	endothelial	artery cell	DGKH	2.47014e-41	8.46751	1.92449e-25	11.386
Muscle	endothelial	artery cell	TBL1XR1	1.1382e-28	5.67623	3.51082e-31	11.8113
Muscle	endothelial	artery cell	ACSL3	5.28807e-57	8.16899	1.48905e-17	5.51329
Muscle	endothelial	artery cell	MRPL22	3.70059e-54	6.83996	3.56671e-11	6.36202
Muscle	endothelial	artery cell	CRBN	1.71343e-76	6.12893	9.2664e-14	5.67282
Muscle	endothelial	artery cell	NME3	7.72277e-72	5.94746	9.65493e-14	5.4111
Muscle	endothelial	artery cell	SHROOM4	2.97045e-85	23.0467	1.75083e-41	24.5393
Muscle	endothelial	artery cell	RALGAPA2	1.87131e-52	7.46555	5.25801e-40	19.0024
Muscle	endothelial	artery cell	GIMAP4	2.37893e-176	7.73392	3.28691e-68	9.15988
Muscle	endothelial	artery cell	RAB27A	1.11663e-61	5.58569	1.27618e-28	8.68248
Muscle	endothelial	artery cell	IGFBP2	1.58015e-75	240.736	1.63339e-182	2663.09
Muscle	endothelial	artery cell	EGR3	2.79588e-39	63.5008	3.82508e-23	45.8261
Muscle	endothelial	artery cell	SSH1	5.98195e-76	19.019	5.70401e-31	16.7563
Muscle	endothelial	artery cell	MEF2D	2.48218e-18	6.06144	1.30141e-18	9.9545
Muscle	endothelial	artery cell	ITM2A	5.97174e-259	72.3717	1.7661e-40	17.2053
Muscle	endothelial	artery cell	FNBP1	6.12208e-81	25.6745	3.46512e-19	14.1895
Muscle	endothelial	artery cell	NUMB	8.95972e-35	6.12206	6.28771e-64	24.8395
Muscle	endothelial	artery cell	BMPR2	1.17203e-182	12.2494	2.11591e-36	10.8532
Muscle	endothelial	artery cell	FNIP2	6.18466e-61	5.94003	3.50978e-45	11.2143
Muscle	endothelial	artery cell	PHF14	7.33331e-56	5.79721	2.09438e-26	8.77236
Muscle	endothelial	artery cell	HEG1	4.35984e-128	9.8826	8.17021e-124	25.5532
Muscle	endothelial	artery cell	ERG	4.58387e-125	11.398	5.34616e-45	10.5778
Muscle	endothelial	artery cell	INTS6	4.69721e-27	5.88749	7.57466e-44	15.6614
Muscle	endothelial	artery cell	ZFYVE16	1.72427e-25	5.34958	3.83456e-40	15.0304
Muscle	endothelial	artery cell	SNX9	2.73574e-47	5.63137	7.0926e-27	7.15982
Muscle	endothelial	artery cell	OCIAD2	1.46853e-136	60.3635	1.13497e-106	87.903
Muscle	endothelial	artery cell	RNF144B	1.14195e-157	20.3126	1.04333e-29	12.5744
Muscle	endothelial	artery cell	BCL6	6.94394e-22	8.27122	1.76934e-29	23.6895
Muscle	endothelial	artery cell	TACC1	9.82713e-211	10.8859	2.98637e-111	14.3945
Muscle	endothelial	artery cell	ITPR2	6.06033e-42	5.49812	2.51046e-68	21.9711
Muscle	endothelial	artery cell	DHX36	1.64495e-57	5.2271	6.19583e-23	6.27608
Muscle	endothelial	artery cell	CYBRD1	3.39956e-58	65535	1.37142e-73	65535
Muscle	endothelial	artery cell	ZNF451	7.4296e-31	8.39623	2.20961e-31	14.5936
Muscle	endothelial	artery cell	DUSP23	7.77861e-52	7.36274	2.93987e-28	12.0655
Muscle	endothelial	artery cell	SECISBP2	2.61076e-38	5.62051	2.0015e-14	5.62224
Muscle	endothelial	artery cell	UHMK1	5.18091e-49	14.2078	2.96956e-23	13.4653
Muscle	endothelial	artery cell	NCKAP1	4.47757e-68	6.77768	3.83166e-51	13.5221
Muscle	endothelial	artery cell	PDK4	9.56622e-177	95.2593	2.73447e-59	42.2333
Muscle	endothelial	artery cell	POLR2A	5.28947e-36	7.05105	1.35918e-50	20.6623
Muscle	endothelial	artery cell	EID1	3.55738e-231	14.9568	1.11301e-42	8.43454
Muscle	endothelial	artery cell	IPO7	1.91436e-43	20.5439	1.66157e-39	30.8429
Muscle	endothelial	artery cell	ZBTB16	4.65246e-148	12.4687	4.3998e-81	15.7976
Muscle	endothelial	artery cell	PPDPF	1.64669e-184	7.63033	9.70599e-91	11.3353
Muscle	endothelial	artery cell	LYST	5.11923e-59	9.01273	4.45824e-16	8.00836
Muscle	endothelial	artery cell	TERF2IP	3.56162e-84	8.18279	1.68026e-10	5.18102
Muscle	endothelial	artery cell	CD46	7.00246e-162	177.319	2.25345e-63	110.286
Muscle	endothelial	artery cell	SREK1IP1	2.19335e-74	14.6099	2.11056e-43	20.5904
Muscle	endothelial	artery cell	ZBTB38	3.53584e-116	22.7202	1.91538e-36	16.5171
Muscle	endothelial	artery cell	CALCOCO2	6.8001e-104	65535	1.60685e-55	65535
Muscle	endothelial	artery cell	AMD1	2.61763e-85	18.5587	1.52433e-56	22.1102
Muscle	endothelial	artery cell	AP1S2	7.13881e-113	18.7012	2.89385e-27	9.17489
Muscle	endothelial	artery cell	CHD9	1.03695e-80	8.38995	1.09937e-50	11.5168
Muscle	endothelial	artery cell	BTG3	6.11667e-57	13.5115	1.57408e-48	22.2595
Muscle	endothelial	artery cell	CIRBP	4.34401e-195	6.13446	1.45703e-73	8.13436
Muscle	endothelial	artery cell	TMEM87A	1.27479e-55	8.15295	2.31929e-26	8.86767
Muscle	endothelial	artery cell	HEBP2	1.34774e-62	33.472	4.49139e-52	69.8482
Muscle	endothelial	artery cell	FKBP5	5.34912e-189	17.8717	1.132e-20	5.23842
Muscle	endothelial	artery cell	VPS13C	1.53774e-50	7.11631	1.68967e-36	11.044
Muscle	endothelial	artery cell	HNRNPA0	7.77978e-142	5.42063	2.80964e-33	5.24942
Muscle	endothelial	artery cell	TYMP	1.85275e-91	65535	1.14419e-46	65535
Muscle	endothelial	artery cell	MOB1A	4.93587e-32	11.0926	1.43724e-40	28.6448
Muscle	endothelial	artery cell	CCT6A	3.48456e-94	10.7783	8.16193e-23	7.64718
Muscle	endothelial	artery cell	GYPC	7.75882e-49	11.4355	1.87714e-28	13.9958
Muscle	endothelial	artery cell	C6orf62	2.00431e-61	8.36582	3.97313e-20	6.27235
Muscle	endothelial	artery cell	HNRNPUL1	1.13208e-52	7.54242	7.80521e-48	17.8558
Muscle	endothelial	artery cell	SAP18	3.21475e-172	6.84763	1.81813e-33	5.31008
Muscle	endothelial	artery cell	HNRNPA1	0	627.048	4.31471e-65	105.136
Muscle	endothelial	artery cell	NDUFS5	4.52357e-206	28.4479	2.21076e-63	19.4175
Muscle	endothelial	artery cell	RPL30	0	118.141	1.53298e-209	73.1267
Muscle	endothelial	artery cell	RPL34	0	63.1151	1.69048e-180	30.7835
Lung	endothelial	vein cell	PLA1A	1.90625e-99	94.2501	1.26835e-21	17.8334
Lung	endothelial	vein cell	ALCAM	1.75343e-31	19.2233	6.68162e-71	86.3708
Lung	endothelial	vein cell	SLC6A4	1.73237e-66	600.856	1.70364e-19	146.935
Lung	endothelial	vein cell	POSTN	9.42606e-71	52.0214	2.04319e-13	20.1776
Lung	endothelial	vein cell	ASRGL1	3.96369e-116	31.7583	1.87888e-65	22.0639
Lung	endothelial	vein cell	PLEKHG1	3.72994e-84	5.0081	2.33661e-25	6.32081
Lung	endothelial	vein cell	VIPR1	1.332e-44	65535	5.41358e-33	65535
Lung	endothelial	vein cell	MMP28	1.32116e-78	31.3139	1.24637e-88	60.2505
Lung	endothelial	vein cell	PKHD1L1	2.35716e-13	6.95307	2.95569e-65	35.3782
Lung	endothelial	vein cell	SPRY1	9.08296e-57	8.89314	4.59615e-24	5.90014
Lung	endothelial	vein cell	MPG	7.11036e-44	5.98327	1.6547e-14	5.1717
Lung	endothelial	vein cell	SUN2	7.98102e-60	5.58706	2.46163e-15	5.07004
Lung	endothelial	vein cell	HMBOX1	4.23378e-59	9.92799	1.40352e-46	17.2605
Lung	endothelial	vein cell	ITGAV	3.70316e-56	5.35608	3.30963e-35	6.38415
Lung	endothelial	vein cell	SHROOM4	1.85928e-120	67.3531	1.66403e-54	54.5801
Lung	endothelial	vein cell	NTN4	5.75198e-57	37.9878	4.85944e-19	27.8521
Lung	endothelial	vein cell	PLXDC2	1.90461e-126	35.3443	2.33258e-22	23.2006
Lung	endothelial	vein cell	HSPB8	3.92445e-83	19.5018	1.70744e-40	19.7143
Lung	endothelial	vein cell	MDK	8.11803e-46	22.4123	1.07052e-21	15.3779
Lung	endothelial	vein cell	TMEM126B	3.45489e-54	10.3698	4.985e-21	9.98827
Lung	endothelial	vein cell	RALGAPA2	3.39345e-121	5.77684	1.88739e-27	6.48166
Lung	endothelial	vein cell	IGFBP2	1.11233e-202	118.681	3.97944e-162	322.014
Lung	endothelial	vein cell	SSH1	5.59857e-186	39.3656	2.23171e-39	13.7159
Lung	endothelial	vein cell	CD320	1.65576e-121	10.8824	2.85311e-22	7.83233
Lung	endothelial	vein cell	IL1R1	2.50453e-218	6.82974	8.97108e-69	6.76053
Lung	endothelial	vein cell	ITM2A	1.29877e-283	67.3583	1.92638e-110	44.5268
Lung	endothelial	vein cell	FNIP2	6.15854e-137	14.9656	3.28736e-52	12.8496
Lung	endothelial	vein cell	TFPI	2.45674e-291	15.6947	5.65095e-45	6.53685
Lung	endothelial	vein cell	NUMB	1.25887e-57	6.93686	9.02692e-50	14.3198
Lung	endothelial	vein cell	BMPR2	2.45093e-238	8.99393	6.27134e-38	7.13497
Lung	endothelial	vein cell	MRPL47	1.35795e-53	6.12233	1.31576e-19	7.18515
Lung	endothelial	vein cell	SETX	1.2422e-62	5.64656	1.68003e-23	6.2105
Lung	endothelial	vein cell	HEG1	2.11852e-214	21.463	1.24304e-129	26.8457
Lung	endothelial	vein cell	ERG	6.60935e-155	13.542	1.66517e-66	13.1706
Lung	endothelial	vein cell	OCIAD2	2.04995e-85	305.413	6.53913e-93	613.899
Lung	endothelial	vein cell	RNF144B	1.37468e-32	8.43369	1.45548e-38	15.2579
Lung	endothelial	vein cell	REV3L	6.27879e-57	6.02973	1.92611e-44	10.7775
Lung	endothelial	vein cell	TACC1	3.15866e-162	5.16137	2.3999e-70	6.89374
Lung	endothelial	vein cell	SYNE2	1.24333e-139	5.59292	1.40131e-37	5.57926
Lung	endothelial	vein cell	DUSP23	7.1065e-128	5.06384	1.70723e-72	10.8773
Lung	endothelial	vein cell	FGR	5.95154e-50	13.6527	2.32653e-84	37.7547
Lung	endothelial	vein cell	NCKAP1	9.83464e-92	6.32432	2.36066e-54	8.63952
Lung	endothelial	vein cell	PDK4	1.57959e-200	233.351	4.27672e-49	54.0994
Lung	endothelial	vein cell	AKR1B1	1.00528e-44	65535	7.15865e-41	65535
Lung	endothelial	vein cell	ZBTB16	1.21725e-68	6.98879	1.89845e-77	13.3521
Lung	endothelial	vein cell	CAST	3.31849e-140	5.37673	3.22611e-74	8.47582
Lung	endothelial	vein cell	PPDPF	1.19614e-176	5.0368	1.02966e-113	8.65601
Lung	endothelial	vein cell	SREK1IP1	3.42693e-68	6.80719	3.67666e-41	9.19803
Lung	endothelial	vein cell	DHX29	9.79184e-33	5.6865	1.81622e-25	8.44312
Lung	endothelial	vein cell	CALCOCO2	5.77524e-130	65535	2.38007e-90	65535
Lung	endothelial	vein cell	AP1S2	4.82324e-109	14.0077	2.49972e-15	5.32399
Lung	endothelial	vein cell	C1QA	1.12305e-22	6.50938	3.54904e-09	7.08564
Lung	endothelial	vein cell	CHD9	2.93198e-77	5.44467	2.07245e-62	9.69099
Lung	endothelial	vein cell	BTG3	6.94591e-69	10.9581	4.82026e-35	11.0933
Lung	endothelial	vein cell	CIRBP	3.04527e-173	5.40135	5.5542e-90	8.83852
Lung	endothelial	vein cell	BEX4	6.94727e-42	482.613	3.90361e-62	982.674
Lung	endothelial	vein cell	KRT10	1.49358e-141	18.3978	1.28598e-19	10.1278
Lung	endothelial	vein cell	TMEM87A	2.66941e-56	6.58543	2.68934e-19	5.56039
Lung	endothelial	vein cell	HEBP2	3.45716e-82	65535	1.47427e-60	65535
Lung	endothelial	vein cell	FKBP5	1.3457e-163	10.3026	3.75909e-33	5.57169
Lung	endothelial	vein cell	VPS13C	7.87352e-75	5.95731	9.36433e-32	5.91707
Lung	endothelial	vein cell	CD63	0	7.81914	5.03814e-130	10.6756
Lung	endothelial	vein cell	TYMP	2.17559e-74	65535	2.56712e-170	65535
Lung	endothelial	vein cell	S100A4	9.82685e-58	7.57479	9.39499e-51	16.5226
Lung	endothelial	vein cell	MGST3	7.34248e-185	6.75943	3.26096e-75	7.75366
Lung	endothelial	vein cell	CCT6A	9.43919e-147	10.9476	1.62209e-29	5.73593
Lung	endothelial	vein cell	ATP6V0C	7.16855e-71	371.52	4.64627e-166	1058.02
Lung	endothelial	vein cell	GYPC	2.24299e-91	18.023	8.65951e-92	28.9003
Lung	endothelial	vein cell	C6orf62	1.32372e-83	7.0423	2.93976e-31	6.5282
Lung	endothelial	vein cell	HNRNPUL1	2.0291e-50	5.74143	2.83974e-69	16.1396
Lung	endothelial	vein cell	SAP18	7.52442e-205	8.22683	2.67773e-55	6.79431
Lung	endothelial	vein cell	HNRNPA1	0	374.108	1.08341e-92	79.7569
Lung	endothelial	vein cell	NDUFS5	2.51063e-198	15.1632	1.26675e-56	9.9619
Lung	endothelial	vein cell	RPL30	0	136.866	2.27515e-199	74.4263
Lung	endothelial	vein cell	RPL34	0	75.6168	3.5338e-177	42.4186
Muscle	endothelial	vein cell	PLCXD3	2.82609e-73	65535	3.30029e-25	65535
Muscle	endothelial	vein cell	RHOU	4.85276e-145	716.293	9.23968e-32	184.136
Muscle	endothelial	vein cell	SLCO4A1	9.00926e-182	729.592	8.93901e-46	169.263
Muscle	endothelial	vein cell	ICAM4	1.36838e-122	89.7104	6.265e-24	17.6245
Muscle	endothelial	vein cell	G0S2	1.56639e-38	79.2874	7.91455e-11	15.4781
Muscle	endothelial	vein cell	ALDH1A2	1.89293e-90	61.7375	6.77308e-11	19.317
Muscle	endothelial	vein cell	SLC8A1	3.77486e-43	29.5446	3.62719e-14	29.1615
Muscle	endothelial	vein cell	DOC2B	2.85031e-80	18.2575	3.57229e-73	30.3552
Muscle	endothelial	vein cell	PLEKHA7	3.3685e-47	12.4057	8.7376e-29	15.8185
Muscle	endothelial	vein cell	CACHD1	1.44672e-44	7.76231	2.98851e-25	11.8865
Muscle	endothelial	vein cell	PHKB	1.83862e-54	8.22578	2.22562e-14	6.28079
Muscle	endothelial	vein cell	PLEKHG1	3.72994e-84	5.0081	2.33661e-25	6.32081
Muscle	endothelial	vein cell	TPD52L1	5.71413e-112	67.9986	2.33498e-54	45.8016
Muscle	endothelial	vein cell	F8	1.76561e-146	23.2645	5.02637e-15	7.69923
Muscle	endothelial	vein cell	RBMS3	1.80454e-72	8.61384	1.50542e-31	11.968
Muscle	endothelial	vein cell	PMAIP1	7.98133e-37	5.97817	4.05587e-48	17.0337
Muscle	endothelial	vein cell	UBA6	7.596e-62	10.2563	9.76642e-21	9.33603
Muscle	endothelial	vein cell	CBLB	5.15537e-60	6.55048	1.00119e-21	11.0556
Muscle	endothelial	vein cell	ARL5B	2.70591e-87	7.35028	2.08821e-30	8.39612
Muscle	endothelial	vein cell	SPRY1	9.08296e-57	8.89314	4.59615e-24	5.90014
Muscle	endothelial	vein cell	ASPH	2.85827e-58	5.13046	3.63319e-34	9.84623
Muscle	endothelial	vein cell	MCTP1	3.15373e-97	6.91845	3.41057e-14	5.21731
Muscle	endothelial	vein cell	SUN2	7.98102e-60	5.58706	2.46163e-15	5.07004
Muscle	endothelial	vein cell	APOL6	3.89441e-87	65535	7.15865e-41	65535
Muscle	endothelial	vein cell	DOCK4	1.12401e-72	8.50378	3.37217e-17	7.41274
Muscle	endothelial	vein cell	ITGAV	3.70316e-56	5.35608	3.30963e-35	6.38415
Muscle	endothelial	vein cell	SHROOM4	1.85928e-120	67.3531	1.66403e-54	54.5801
Muscle	endothelial	vein cell	PERP	5.67593e-94	55.0765	3.51624e-49	53.3605
Muscle	endothelial	vein cell	HSPB8	3.92445e-83	19.5018	1.70744e-40	19.7143
Muscle	endothelial	vein cell	EIF4EBP2	1.04297e-52	5.8226	7.18393e-25	6.49269
Muscle	endothelial	vein cell	RALGAPA2	3.39345e-121	5.77684	1.88739e-27	6.48166
Muscle	endothelial	vein cell	IGFBP2	1.11233e-202	118.681	3.97944e-162	322.014
Muscle	endothelial	vein cell	SSH1	5.59857e-186	39.3656	2.23171e-39	13.7159
Muscle	endothelial	vein cell	CD320	1.65576e-121	10.8824	2.85311e-22	7.83233
Muscle	endothelial	vein cell	CPEB4	5.03782e-97	12.0008	1.3004e-20	6.01805
Muscle	endothelial	vein cell	IL1R1	2.50453e-218	6.82974	8.97108e-69	6.76053
Muscle	endothelial	vein cell	ITM2A	1.29877e-283	67.3583	1.92638e-110	44.5268
Muscle	endothelial	vein cell	FNIP2	6.15854e-137	14.9656	3.28736e-52	12.8496
Muscle	endothelial	vein cell	TFPI	2.45674e-291	15.6947	5.65095e-45	6.53685
Muscle	endothelial	vein cell	NUMB	1.25887e-57	6.93686	9.02692e-50	14.3198
Muscle	endothelial	vein cell	NUP98	5.01483e-59	5.27809	2.5943e-53	12.3655
Muscle	endothelial	vein cell	BMPR2	2.45093e-238	8.99393	6.27134e-38	7.13497
Muscle	endothelial	vein cell	RAB21	4.03017e-110	8.40283	8.49024e-24	5.01016
Muscle	endothelial	vein cell	SETX	1.2422e-62	5.64656	1.68003e-23	6.2105
Muscle	endothelial	vein cell	HEG1	2.11852e-214	21.463	1.24304e-129	26.8457
Muscle	endothelial	vein cell	ERG	6.60935e-155	13.542	1.66517e-66	13.1706
Muscle	endothelial	vein cell	AHI1	1.27671e-58	6.15347	1.88192e-74	17.0121
Muscle	endothelial	vein cell	SNX9	1.82564e-54	5.99935	9.66863e-30	7.15705
Muscle	endothelial	vein cell	INTS6	1.27605e-75	6.09944	5.86712e-24	6.87743
Muscle	endothelial	vein cell	OCIAD2	2.04995e-85	305.413	6.53913e-93	613.899
Muscle	endothelial	vein cell	DUSP5	2.51938e-116	365.39	2.53533e-57	252.845
Muscle	endothelial	vein cell	DDX23	7.91884e-49	9.02005	7.33291e-32	13.221
Muscle	endothelial	vein cell	REV3L	6.27879e-57	6.02973	1.92611e-44	10.7775
Muscle	endothelial	vein cell	BCL6	4.47619e-40	6.21733	8.1917e-22	7.32302
Muscle	endothelial	vein cell	TACC1	3.15866e-162	5.16137	2.3999e-70	6.89374
Muscle	endothelial	vein cell	SYNE2	1.24333e-139	5.59292	1.40131e-37	5.57926
Muscle	endothelial	vein cell	CYBRD1	3.52695e-60	65535	4.27436e-96	65535
Muscle	endothelial	vein cell	ZNF451	3.99248e-51	8.74623	2.79686e-32	10.4961
Muscle	endothelial	vein cell	RPS6KA3	1.30633e-108	8.67152	4.45086e-40	8.9313
Muscle	endothelial	vein cell	DUSP23	7.1065e-128	5.06384	1.70723e-72	10.8773
Muscle	endothelial	vein cell	NCKAP1	9.83464e-92	6.32432	2.36066e-54	8.63952
Muscle	endothelial	vein cell	PDK4	1.57959e-200	233.351	4.27672e-49	54.0994
Muscle	endothelial	vein cell	POLR2A	5.16767e-96	14.5921	4.18901e-65	18.7734
Muscle	endothelial	vein cell	LYST	2.41549e-203	40.7856	2.33705e-57	23.0491
Muscle	endothelial	vein cell	IPO7	7.89351e-107	22.4433	2.24341e-42	16.7068
Muscle	endothelial	vein cell	ZBTB16	1.21725e-68	6.98879	1.89845e-77	13.3521
Muscle	endothelial	vein cell	CAST	3.31849e-140	5.37673	3.22611e-74	8.47582
Muscle	endothelial	vein cell	PPDPF	1.19614e-176	5.0368	1.02966e-113	8.65601
Muscle	endothelial	vein cell	SREK1IP1	3.42693e-68	6.80719	3.67666e-41	9.19803
Muscle	endothelial	vein cell	CALCOCO2	5.77524e-130	65535	2.38007e-90	65535
Muscle	endothelial	vein cell	AMD1	4.33936e-165	68.1249	1.15677e-52	26.2908
Muscle	endothelial	vein cell	AP1S2	4.82324e-109	14.0077	2.49972e-15	5.32399
Muscle	endothelial	vein cell	CHD9	2.93198e-77	5.44467	2.07245e-62	9.69099
Muscle	endothelial	vein cell	BTG3	6.94591e-69	10.9581	4.82026e-35	11.0933
Muscle	endothelial	vein cell	CIRBP	3.04527e-173	5.40135	5.5542e-90	8.83852
Muscle	endothelial	vein cell	HEBP2	3.45716e-82	65535	1.47427e-60	65535
Muscle	endothelial	vein cell	FKBP5	1.3457e-163	10.3026	3.75909e-33	5.57169
Muscle	endothelial	vein cell	VPS13C	7.87352e-75	5.95731	9.36433e-32	5.91707
Muscle	endothelial	vein cell	CD63	0	7.81914	5.03814e-130	10.6756
Muscle	endothelial	vein cell	MOB1A	1.50187e-90	19.8508	5.13632e-62	24.6646
Muscle	endothelial	vein cell	S100A4	9.82685e-58	7.57479	9.39499e-51	16.5226
Muscle	endothelial	vein cell	MGST3	7.34248e-185	6.75943	3.26096e-75	7.75366
Muscle	endothelial	vein cell	CCT6A	9.43919e-147	10.9476	1.62209e-29	5.73593
Muscle	endothelial	vein cell	GYPC	2.24299e-91	18.023	8.65951e-92	28.9003
Muscle	endothelial	vein cell	C6orf62	1.32372e-83	7.0423	2.93976e-31	6.5282
Muscle	endothelial	vein cell	HNRNPUL1	2.0291e-50	5.74143	2.83974e-69	16.1396
Muscle	endothelial	vein cell	SAP18	7.52442e-205	8.22683	2.67773e-55	6.79431
Muscle	endothelial	vein cell	HNRNPA1	0	374.108	1.08341e-92	79.7569
Muscle	endothelial	vein cell	NDUFS5	2.51063e-198	15.1632	1.26675e-56	9.9619
Muscle	endothelial	vein cell	RPL30	0	136.866	2.27515e-199	74.4263
Muscle	endothelial	vein cell	RPL34	0	75.6168	3.5338e-177	42.4186
Lung	endothelial	capillary cell	TMSB15A	1.46549e-67	65535	2.22747e-140	65535
Lung	endothelial	capillary cell	ASB9	3.49859e-92	65535	1.49504e-36	65535
Lung	endothelial	capillary cell	COL18A1	1.42777e-143	24.0493	2.2975e-35	9.09871
Lung	endothelial	capillary cell	GJA5	7.19646e-116	21.775	1.374e-13	6.01927
Lung	endothelial	capillary cell	ANGPTL4	3.45914e-74	7.18137	2.67154e-221	14.1246
Lung	endothelial	capillary cell	SLC6A4	0	1661.63	6.43289e-122	286.078
Lung	endothelial	capillary cell	FAM107A	0	94.8461	1.89191e-95	8.15102
Lung	endothelial	capillary cell	POSTN	2.29169e-76	25.5151	1.95433e-22	10.9836
Lung	endothelial	capillary cell	CCDC68	1.36898e-142	10.9904	5.93761e-118	9.86594
Lung	endothelial	capillary cell	ARRDC3	6.99624e-288	12.3702	3.98378e-114	6.45554
Lung	endothelial	capillary cell	DNAJB12	1.60046e-56	6.85675	3.55999e-67	7.40223
Lung	endothelial	capillary cell	VWF	0	6.54801	0	7.18274
Lung	endothelial	capillary cell	TGFBR2	1.6234e-278	7.69893	4.19722e-111	5.58773
Lung	endothelial	capillary cell	TEAD4	3.64887e-70	7.14585	1.12056e-44	5.80594
Lung	endothelial	capillary cell	SFTPB	2.58768e-36	6.79721	2.96848e-16	5.97761
Lung	endothelial	capillary cell	VIPR1	0	767.255	4.15742e-141	267.692
Lung	endothelial	capillary cell	FLYWCH2	4.76862e-184	38.0076	1.19789e-70	17.3205
Lung	endothelial	capillary cell	IDO1	2.14871e-95	7.77132	0	38.0187
Lung	endothelial	capillary cell	ARHGDIB	0	13.6605	3.63815e-224	9.43467
Lung	endothelial	capillary cell	DERA	2.09777e-68	7.19468	3.02785e-92	9.20565
Lung	endothelial	capillary cell	HMBOX1	1.54026e-155	11.4782	4.90409e-203	20.7432
Lung	endothelial	capillary cell	CD82	5.23248e-206	8.40542	0	22.4377
Lung	endothelial	capillary cell	TPRKB	4.49428e-58	5.63521	9.06518e-51	5.2668
Lung	endothelial	capillary cell	SHROOM4	1.08001e-270	42.8136	5.16468e-193	35.1408
Lung	endothelial	capillary cell	HSPB8	0	27.2129	1.20623e-209	31.1554
Lung	endothelial	capillary cell	NTN4	4.48283e-75	21.6124	2.456e-27	12.7424
Lung	endothelial	capillary cell	NUCB2	4.884e-116	5.01621	9.2134e-211	8.20363
Lung	endothelial	capillary cell	TMEM126B	5.43927e-66	6.63004	8.44462e-38	5.18043
Lung	endothelial	capillary cell	SSH1	2.46817e-195	75.4591	1.80357e-72	30.9421
Lung	endothelial	capillary cell	IGFBP2	1.4765e-117	15.4096	3.17404e-46	12.3214
Lung	endothelial	capillary cell	BID	2.50631e-73	11.1906	3.68019e-68	12.7557
Lung	endothelial	capillary cell	CD320	8.92571e-108	6.99355	6.70427e-86	7.27925
Lung	endothelial	capillary cell	ITM2A	0	130.495	0	79.6686
Lung	endothelial	capillary cell	TFPI	0	21.1426	1.46197e-209	8.95674
Lung	endothelial	capillary cell	HEG1	3.32345e-242	12.2007	0	24.6864
Lung	endothelial	capillary cell	ERG	1.70131e-141	6.65163	8.68499e-165	8.22219
Lung	endothelial	capillary cell	ARL1	2.74467e-68	7.37808	4.58111e-62	7.31911
Lung	endothelial	capillary cell	OCIAD2	6.49938e-173	211.717	3.32647e-219	267.661
Lung	endothelial	capillary cell	ANXA1	0	43.2736	2.50187e-111	6.02434
Lung	endothelial	capillary cell	RNF144B	8.05793e-301	13.4895	2.18098e-228	12.4531
Lung	endothelial	capillary cell	CCDC66	2.46621e-53	6.66484	1.94378e-104	11.7446
Lung	endothelial	capillary cell	SECISBP2	8.8485e-74	5.72729	5.11458e-67	6.0832
Lung	endothelial	capillary cell	FGR	1.1435e-123	41.1422	2.56971e-157	54.9049
Lung	endothelial	capillary cell	NCKAP1	6.59205e-79	5.15612	4.76885e-146	8.14943
Lung	endothelial	capillary cell	ZNF791	1.51437e-91	79.0032	5.53879e-134	116.985
Lung	endothelial	capillary cell	GSTO1	0	27.7247	4.80784e-98	8.62778
Lung	endothelial	capillary cell	PDK4	0	140.94	1.02056e-285	64.9594
Lung	endothelial	capillary cell	ZNF652	1.40345e-78	11.3555	2.75395e-48	8.44337
Lung	endothelial	capillary cell	EID1	0	8.83662	8.74197e-161	5.33876
Lung	endothelial	capillary cell	AKR1B1	2.79659e-167	1119.79	1.11117e-115	749.415
Lung	endothelial	capillary cell	ZBTB16	0	15.1916	0	16.0206
Lung	endothelial	capillary cell	CD46	0	313.82	6.55466e-234	220.002
Lung	endothelial	capillary cell	C1QB	1.09646e-111	15.7833	1.54559e-07	5.17518
Lung	endothelial	capillary cell	DHX29	3.01115e-68	8.03117	4.40007e-82	10.1517
Lung	endothelial	capillary cell	SREK1IP1	1.01272e-98	7.01339	1.85114e-113	8.03759
Lung	endothelial	capillary cell	OPTN	9.88972e-133	6.92408	8.02776e-77	5.21021
Lung	endothelial	capillary cell	HMGN3	2.63896e-229	14.4999	7.70811e-118	9.44223
Lung	endothelial	capillary cell	CALCOCO2	7.03077e-222	65535	3.02299e-222	65535
Lung	endothelial	capillary cell	C7orf50	2.54348e-59	5.10252	1.74797e-96	6.95987
Lung	endothelial	capillary cell	C1QA	1.5867e-117	18.3869	1.41111e-26	10.0086
Lung	endothelial	capillary cell	CHD9	4.65674e-129	5.93659	7.63595e-232	9.93359
Lung	endothelial	capillary cell	BTG3	5.14966e-125	17.9047	4.80069e-288	39.026
Lung	endothelial	capillary cell	CIRBP	0	5.78292	0	7.17088
Lung	endothelial	capillary cell	BEX4	4.72942e-133	458.055	8.10478e-150	590.29
Lung	endothelial	capillary cell	TMEM87A	1.20545e-87	6.40627	1.29978e-77	6.41038
Lung	endothelial	capillary cell	FKBP5	0	33.8379	9.07473e-136	10.4198
Lung	endothelial	capillary cell	CD63	0	25.8372	0	20.5094
Lung	endothelial	capillary cell	DPP7	5.81768e-94	9.51684	6.34837e-20	5.44339
Lung	endothelial	capillary cell	HNRNPA0	0	6.46673	0	7.26177
Lung	endothelial	capillary cell	TYMP	4.95434e-253	2018.13	5.44108e-261	2290.03
Lung	endothelial	capillary cell	TIMP1	0	41.2675	9.51544e-58	7.62265
Lung	endothelial	capillary cell	S100A4	0	25.3257	1.39684e-172	13.6743
Lung	endothelial	capillary cell	MGST3	0	5.07362	7.85623e-268	5.0953
Lung	endothelial	capillary cell	CCT6A	5.74576e-136	6.6197	1.02971e-82	5.37257
Lung	endothelial	capillary cell	ATP6V0C	0	600.129	0	982.75
Lung	endothelial	capillary cell	GYPC	0	34.2203	3.43461e-188	13.4998
Lung	endothelial	capillary cell	C6orf62	6.24189e-86	5.51677	1.41227e-141	7.95661
Lung	endothelial	capillary cell	HNRNPA1	0	489.95	7.51499e-210	133.854
Lung	endothelial	capillary cell	NDUFS5	0	11.9658	1.32556e-174	8.56139
Lung	endothelial	capillary cell	RPL30	0	79.0283	0	62.284
Lung	endothelial	capillary cell	RPL34	0	44.7614	0	28.6216
Muscle	endothelial	capillary cell	ATF7IP2	7.49755e-46	65535	2.68453e-110	65535
Muscle	endothelial	capillary cell	TMEM150C	7.23223e-43	396.205	3.18094e-97	1068.99
Muscle	endothelial	capillary cell	CLEC3B	0	189.169	6.01303e-77	6.70661
Muscle	endothelial	capillary cell	SELE	6.70439e-10	15.4407	7.4489e-53	76.9158
Muscle	endothelial	capillary cell	BTNL9	0	58.1142	5.31814e-106	7.39578
Muscle	endothelial	capillary cell	NDRG2	6.77738e-243	17.6716	1.27389e-53	6.66125
Muscle	endothelial	capillary cell	TBC1D9	1.88819e-51	6.57498	9.26939e-135	15.1138
Muscle	endothelial	capillary cell	BMP6	1.51416e-36	5.90849	1.1732e-106	13.4569
Muscle	endothelial	capillary cell	FADS3	2.52109e-63	10.3981	2.02503e-49	6.17709
Muscle	endothelial	capillary cell	FGFR1	2.43424e-150	10.0803	4.39517e-79	6.1913
Muscle	endothelial	capillary cell	CREB5	7.20533e-58	5.49175	3.52626e-110	9.3768
Muscle	endothelial	capillary cell	SLC12A2	6.37573e-40	5.26937	8.67721e-61	7.05651
Muscle	endothelial	capillary cell	TTN	8.46926e-08	23.6044	1.75471e-56	74.8666
Muscle	endothelial	capillary cell	FAM107A	0	94.8461	1.89191e-95	8.15102
Muscle	endothelial	capillary cell	GNAI1	7.4263e-61	9.47016	4.00919e-297	44.6442
Muscle	endothelial	capillary cell	CCDC68	1.36898e-142	10.9904	5.93761e-118	9.86594
Muscle	endothelial	capillary cell	ARRDC3	6.99624e-288	12.3702	3.98378e-114	6.45554
Muscle	endothelial	capillary cell	RPS6KA2	2.37616e-122	7.64288	1.16152e-101	7.95098
Muscle	endothelial	capillary cell	VWF	0	6.54801	0	7.18274
Muscle	endothelial	capillary cell	TGFBR2	1.6234e-278	7.69893	4.19722e-111	5.58773
Muscle	endothelial	capillary cell	PHKB	1.03628e-38	5.61942	7.73337e-45	6.91326
Muscle	endothelial	capillary cell	F8	0	271.089	0	317.202
Muscle	endothelial	capillary cell	RBMS3	1.61088e-119	26.8622	1.37214e-190	57.9038
Muscle	endothelial	capillary cell	IDO1	2.14871e-95	7.77132	0	38.0187
Muscle	endothelial	capillary cell	EPS8	1.47952e-26	5.77859	1.12454e-212	35.5608
Muscle	endothelial	capillary cell	ARHGDIB	0	13.6605	3.63815e-224	9.43467
Muscle	endothelial	capillary cell	UBA6	1.04386e-45	8.51623	1.45034e-52	9.53156
Muscle	endothelial	capillary cell	COBLL1	1.00349e-69	7.95187	3.37669e-52	6.71663
Muscle	endothelial	capillary cell	APOL6	2.75237e-205	1284.64	6.39432e-169	955.44
Muscle	endothelial	capillary cell	FGD4	2.08934e-76	60.4607	3.74017e-145	127.324
Muscle	endothelial	capillary cell	CD82	5.23248e-206	8.40542	0	22.4377
Muscle	endothelial	capillary cell	ITGAV	1.31504e-120	12.5592	6.49415e-83	9.20884
Muscle	endothelial	capillary cell	ACSL3	1.73711e-221	14.9367	4.04703e-66	5.97216
Muscle	endothelial	capillary cell	DOCK4	6.69777e-73	6.99885	1.30762e-109	10.1951
Muscle	endothelial	capillary cell	DGKH	6.79758e-113	6.40049	1.87007e-71	5.24495
Muscle	endothelial	capillary cell	GBE1	4.86506e-50	5.04889	5.77331e-49	5.34571
Muscle	endothelial	capillary cell	SHROOM4	1.08001e-270	42.8136	5.16468e-193	35.1408
Muscle	endothelial	capillary cell	PLXDC2	1.37821e-117	25.9747	5.71864e-202	56.387
Muscle	endothelial	capillary cell	ATP2B4	8.70504e-104	5.36318	2.18661e-191	8.85602
Muscle	endothelial	capillary cell	TTC37	1.13793e-54	6.56748	1.27479e-48	6.44981
Muscle	endothelial	capillary cell	NUCB2	4.884e-116	5.01621	9.2134e-211	8.20363
Muscle	endothelial	capillary cell	EGR3	4.82614e-59	61.931	1.23592e-82	91.5047
Muscle	endothelial	capillary cell	IGFBP2	1.4765e-117	15.4096	3.17404e-46	12.3214
Muscle	endothelial	capillary cell	CD320	8.92571e-108	6.99355	6.70427e-86	7.27925
Muscle	endothelial	capillary cell	ITM2A	0	130.495	0	79.6686
Muscle	endothelial	capillary cell	RAB21	1.63037e-86	7.8995	9.35656e-165	13.8148
Muscle	endothelial	capillary cell	HEG1	3.32345e-242	12.2007	0	24.6864
Muscle	endothelial	capillary cell	INTS6	8.40465e-41	5.09677	3.15176e-221	15.6273
Muscle	endothelial	capillary cell	ERG	1.70131e-141	6.65163	8.68499e-165	8.22219
Muscle	endothelial	capillary cell	GFOD1	2.7144e-119	6.23952	3.18868e-146	7.66391
Muscle	endothelial	capillary cell	DPYD	2.15838e-67	237.392	0	7754.01
Muscle	endothelial	capillary cell	OCIAD2	6.49938e-173	211.717	3.32647e-219	267.661
Muscle	endothelial	capillary cell	DUSP5	2.37601e-101	32.2213	1.166e-97	28.1076
Muscle	endothelial	capillary cell	CDK6	5.25767e-64	11.9406	2.21847e-107	22.3035
Muscle	endothelial	capillary cell	ANXA1	0	43.2736	2.50187e-111	6.02434
Muscle	endothelial	capillary cell	BCL6	2.08048e-21	7.81977	2.62848e-84	32.208
Muscle	endothelial	capillary cell	RNF144B	8.05793e-301	13.4895	2.18098e-228	12.4531
Muscle	endothelial	capillary cell	REV3L	5.69132e-94	7.48589	7.48276e-51	5.56422
Muscle	endothelial	capillary cell	DDX23	7.21709e-37	5.1335	2.82165e-54	7.33719
Muscle	endothelial	capillary cell	CYBRD1	2.02323e-74	227.28	1.99256e-261	864.827
Muscle	endothelial	capillary cell	ZNF451	2.51188e-55	7.23362	5.68879e-99	11.1612
Muscle	endothelial	capillary cell	SECISBP2	8.8485e-74	5.72729	5.11458e-67	6.0832
Muscle	endothelial	capillary cell	NCKAP1	6.59205e-79	5.15612	4.76885e-146	8.14943
Muscle	endothelial	capillary cell	SPOCK2	3.4966e-119	23.0564	0	78.0675
Muscle	endothelial	capillary cell	GSTO1	0	27.7247	4.80784e-98	8.62778
Muscle	endothelial	capillary cell	PDK4	0	140.94	1.02056e-285	64.9594
Muscle	endothelial	capillary cell	POLR2A	1.19223e-63	6.87604	8.91072e-276	26.7188
Muscle	endothelial	capillary cell	EID1	0	8.83662	8.74197e-161	5.33876
Muscle	endothelial	capillary cell	ZBTB16	0	15.1916	0	16.0206
Muscle	endothelial	capillary cell	IPO7	3.20637e-57	9.12216	2.12651e-88	14.5317
Muscle	endothelial	capillary cell	CD46	0	313.82	6.55466e-234	220.002
Muscle	endothelial	capillary cell	SREK1IP1	1.01272e-98	7.01339	1.85114e-113	8.03759
Muscle	endothelial	capillary cell	OPTN	9.88972e-133	6.92408	8.02776e-77	5.21021
Muscle	endothelial	capillary cell	HMGN3	2.63896e-229	14.4999	7.70811e-118	9.44223
Muscle	endothelial	capillary cell	CALCOCO2	7.03077e-222	65535	3.02299e-222	65535
Muscle	endothelial	capillary cell	AMD1	1.90786e-134	20.8597	3.12817e-185	24.9937
Muscle	endothelial	capillary cell	CHD9	4.65674e-129	5.93659	7.63595e-232	9.93359
Muscle	endothelial	capillary cell	BTG3	5.14966e-125	17.9047	4.80069e-288	39.026
Muscle	endothelial	capillary cell	CIRBP	0	5.78292	0	7.17088
Muscle	endothelial	capillary cell	TMEM87A	1.20545e-87	6.40627	1.29978e-77	6.41038
Muscle	endothelial	capillary cell	HEBP2	5.81049e-80	228.693	4.38041e-118	366.234
Muscle	endothelial	capillary cell	FKBP5	0	33.8379	9.07473e-136	10.4198
Muscle	endothelial	capillary cell	CD63	0	25.8372	0	20.5094
Muscle	endothelial	capillary cell	HNRNPA0	0	6.46673	0	7.26177
Muscle	endothelial	capillary cell	TYMP	4.95434e-253	2018.13	5.44108e-261	2290.03
Muscle	endothelial	capillary cell	MOB1A	1.1573e-39	5.85702	1.89938e-120	15.4016
Muscle	endothelial	capillary cell	S100A4	0	25.3257	1.39684e-172	13.6743
Muscle	endothelial	capillary cell	MGST3	0	5.07362	7.85623e-268	5.0953
Muscle	endothelial	capillary cell	CCT6A	5.74576e-136	6.6197	1.02971e-82	5.37257
Muscle	endothelial	capillary cell	GYPC	0	34.2203	3.43461e-188	13.4998
Muscle	endothelial	capillary cell	C6orf62	6.24189e-86	5.51677	1.41227e-141	7.95661
Muscle	endothelial	capillary cell	HNRNPA1	0	489.95	7.51499e-210	133.854
Muscle	endothelial	capillary cell	NDUFS5	0	11.9658	1.32556e-174	8.56139
Muscle	endothelial	capillary cell	RPL30	0	79.0283	0	62.284
Muscle	endothelial	capillary cell	RPL34	0	44.7614	0	28.6216
Lung	endothelial	capillary aerocyte	FAM89A	2.90104e-16	65535	2.15881e-12	65535
Lung	endothelial	capillary aerocyte	PAPSS2	3.32815e-52	207.363	3.78843e-38	208.129
Lung	endothelial	capillary aerocyte	TMEM51	3.51222e-22	204.313	2.25984e-13	151.857
Lung	endothelial	capillary aerocyte	SHROOM1	1.49027e-12	67.8702	6.06112e-15	95.4821
Lung	endothelial	capillary aerocyte	ASS1	1.44752e-09	9.42596	4.6641e-11	13.4274
Lung	endothelial	capillary aerocyte	CADPS2	3.1216e-09	9.56359	2.53549e-08	11.7634
Lung	endothelial	capillary aerocyte	IGFBP4	7.93295e-142	16.6225	7.30559e-34	6.53404
Lung	endothelial	capillary aerocyte	CMTM8	3.16659e-46	13.1973	8.88607e-08	5.08289
Lung	endothelial	capillary aerocyte	APOD	2.82761e-16	129.445	4.45189e-08	81.0583
Lung	endothelial	capillary aerocyte	S100A6	1.60627e-223	79.8566	6.4052e-172	53.0502
Lung	endothelial	capillary aerocyte	SDR39U1	4.76822e-12	19.5656	2.50576e-10	20.6725
Lung	endothelial	capillary aerocyte	SCPEP1	2.7186e-21	22.4432	4.79677e-08	13.2895
Lung	endothelial	capillary aerocyte	PPA1	1.66195e-89	16.2412	2.32627e-11	5.60974
Lung	endothelial	capillary aerocyte	FZD4	6.70324e-15	5.00662	4.01319e-21	7.14441
Lung	endothelial	capillary aerocyte	PLXND1	7.82225e-10	5.38329	3.93639e-08	6.41716
Lung	endothelial	capillary aerocyte	VIPR1	4.35188e-84	65535	3.0695e-65	65535
Lung	endothelial	capillary aerocyte	IGF2BP2	1.98654e-12	97.3531	3.42117e-14	131.622
Lung	endothelial	capillary aerocyte	FLYWCH2	1.38428e-21	52.0126	2.11851e-16	49.4982
Lung	endothelial	capillary aerocyte	MPPE1	3.9413e-12	22.2444	8.45074e-15	33.4458
Lung	endothelial	capillary aerocyte	ADA	8.35408e-08	11.3331	4.39254e-31	42.8775
Lung	endothelial	capillary aerocyte	CD74	7.02474e-199	12.2913	1.6908e-172	32.8319
Lung	endothelial	capillary aerocyte	NUPR1	2.91225e-36	21.6069	2.37832e-17	16.2321
Lung	endothelial	capillary aerocyte	MGST2	5.39933e-39	15.0429	8.75652e-06	6.00162
Lung	endothelial	capillary aerocyte	FCGRT	1.77159e-84	6.0696	2.64417e-90	8.39215
Lung	endothelial	capillary aerocyte	NBN	8.1157e-09	5.8636	1.75447e-07	7.21268
Lung	endothelial	capillary aerocyte	HLA-DMA	9.17925e-99	31.7073	9.51087e-100	39.2707
Lung	endothelial	capillary aerocyte	ACSL3	1.72529e-14	18.3715	5.99998e-09	15.3637
Lung	endothelial	capillary aerocyte	LGALS1	6.33717e-153	30.9074	1.13885e-13	5.09049
Lung	endothelial	capillary aerocyte	GAS6	1.66494e-12	7.60138	3.23346e-22	13.174
Lung	endothelial	capillary aerocyte	CD82	2.2192e-38	6.43371	6.4626e-80	15.138
Lung	endothelial	capillary aerocyte	TBC1D1	4.83081e-12	9.60978	3.94876e-07	8.72183
Lung	endothelial	capillary aerocyte	ATP2B4	2.21996e-42	100.493	3.65953e-09	26.9214
Lung	endothelial	capillary aerocyte	HSPB8	4.24523e-19	11.3862	4.30029e-136	112.945
Lung	endothelial	capillary aerocyte	NTN4	6.51459e-19	7.14656	2.06782e-13	6.93565
Lung	endothelial	capillary aerocyte	CD320	8.92964e-09	7.54517	1.10065e-18	15.2458
Lung	endothelial	capillary aerocyte	ITM2A	1.26215e-162	65535	1.55754e-23	65535
Lung	endothelial	capillary aerocyte	FNIP2	8.47867e-09	7.40136	3.94657e-13	12.702
Lung	endothelial	capillary aerocyte	NDFIP1	5.35053e-36	5.16284	8.60088e-79	10.6337
Lung	endothelial	capillary aerocyte	HEG1	6.40131e-11	7.88618	1.89777e-22	16.6524
Lung	endothelial	capillary aerocyte	ANXA1	5.6706e-193	219.992	3.81797e-36	25.2312
Lung	endothelial	capillary aerocyte	FGR	1.71734e-14	27.941	2.00014e-17	40.0917
Lung	endothelial	capillary aerocyte	ISG20	6.37025e-38	14.7849	6.9616e-27	9.15733
Lung	endothelial	capillary aerocyte	NCKAP1	6.04617e-15	6.84533	6.46622e-07	5.50403
Lung	endothelial	capillary aerocyte	TAF7	1.03316e-48	6.22264	4.80654e-29	5.92775
Lung	endothelial	capillary aerocyte	GSTO1	2.63737e-63	39.8499	2.22586e-23	21.691
Lung	endothelial	capillary aerocyte	PDK4	3.33607e-51	428.407	7.43939e-14	124.705
Lung	endothelial	capillary aerocyte	AKR1B1	4.10408e-18	65535	7.73138e-27	65535
Lung	endothelial	capillary aerocyte	ZBTB16	5.20084e-73	13.4209	1.91084e-71	14.8634
Lung	endothelial	capillary aerocyte	CD46	6.30667e-56	65535	2.18613e-16	65535
Lung	endothelial	capillary aerocyte	C1QB	1.11878e-19	42.7082	4.69894e-09	30.5986
Lung	endothelial	capillary aerocyte	OPTN	1.45033e-40	29.8722	4.92198e-11	13.8427
Lung	endothelial	capillary aerocyte	HMGN3	4.36678e-34	36.227	1.2267e-20	29.297
Lung	endothelial	capillary aerocyte	ZBTB38	1.59037e-33	7.98611	1.03877e-13	5.89459
Lung	endothelial	capillary aerocyte	CALCOCO2	5.41201e-39	65535	9.14136e-18	65535
Lung	endothelial	capillary aerocyte	C7orf50	1.35758e-11	11.3528	6.82099e-19	21.896
Lung	endothelial	capillary aerocyte	C1QA	3.45992e-21	83.9667	1.11445e-13	77.2352
Lung	endothelial	capillary aerocyte	CHD9	3.50212e-17	7.2248	7.33128e-08	5.71695
Lung	endothelial	capillary aerocyte	BTG3	2.34204e-14	32.735	1.99399e-13	35.8448
Lung	endothelial	capillary aerocyte	CIRBP	1.03342e-68	6.27346	3.73038e-89	9.91809
Lung	endothelial	capillary aerocyte	BEX4	9.00801e-21	40.3739	1.79245e-17	46.5366
Lung	endothelial	capillary aerocyte	KRT10	2.57563e-24	13.1749	2.26157e-08	8.94632
Lung	endothelial	capillary aerocyte	FKBP5	2.01503e-100	995.832	2.01533e-40	388.678
Lung	endothelial	capillary aerocyte	CD63	1.11588e-167	86.5113	1.66421e-150	120.72
Lung	endothelial	capillary aerocyte	HNRNPA0	9.48301e-51	7.97622	1.8704e-38	8.23181
Lung	endothelial	capillary aerocyte	TYMP	1.69708e-64	65535	3.69058e-16	65535
Lung	endothelial	capillary aerocyte	TIMP1	6.11868e-100	325.29	7.01891e-99	592.995
Lung	endothelial	capillary aerocyte	S100A4	2.07979e-188	101.335	3.18265e-43	15.3903
Lung	endothelial	capillary aerocyte	CCT6A	1.1343e-14	5.51752	2.61061e-06	5.0558
Lung	endothelial	capillary aerocyte	ATP6V0C	6.40177e-81	510.028	1.26805e-81	737.619
Lung	endothelial	capillary aerocyte	SAP18	1.13713e-50	7.58887	5.11691e-22	6.07585
Lung	endothelial	capillary aerocyte	HNRNPA1	6.71386e-77	65535	9.55826e-12	65535
Lung	endothelial	capillary aerocyte	NDUFS5	6.32676e-35	7.92129	1.60752e-21	7.39349
Lung	endothelial	capillary aerocyte	RPL30	3.82564e-140	97.7569	1.00617e-60	52.0405
Lung	endothelial	capillary aerocyte	RPL34	2.00015e-159	49.0966	1.5947e-111	37.8154
Lung	endothelial	lymphatic cell	SCNN1B	7.03533e-26	65535	1.24637e-21	65535
Lung	endothelial	lymphatic cell	MYL6B	1.44538e-23	65535	2.73973e-10	65535
Lung	endothelial	lymphatic cell	GGT5	1.30493e-26	122.362	2.86912e-12	95.7592
Lung	endothelial	lymphatic cell	RARRES2	1.13675e-31	12.993	5.81373e-97	127.457
Lung	endothelial	lymphatic cell	PCID2	1.20788e-19	37.4032	7.91194e-07	31.2075
Lung	endothelial	lymphatic cell	RHBDD2	6.02099e-25	39.3109	6.05864e-07	23.9237
Lung	endothelial	lymphatic cell	SH3BP2	2.02488e-13	24.9205	2.56075e-08	32.1159
Lung	endothelial	lymphatic cell	IGF1	2.11418e-41	14.6585	1.25505e-67	45.8433
Lung	endothelial	lymphatic cell	CDC25B	5.19063e-18	19.6713	3.33543e-13	31.2621
Lung	endothelial	lymphatic cell	DUSP22	5.30162e-10	6.58842	2.0569e-22	22.3557
Lung	endothelial	lymphatic cell	PAIP1	3.00658e-32	14.2986	2.10595e-09	8.79335
Lung	endothelial	lymphatic cell	ARHGAP18	2.70206e-12	5.8682	1.69377e-19	18.4498
Lung	endothelial	lymphatic cell	HEBP1	1.63771e-53	16.5185	7.01902e-07	6.52351
Lung	endothelial	lymphatic cell	ERICH1	3.07226e-29	12.3901	5.73343e-08	8.28561
Lung	endothelial	lymphatic cell	PPP3CC	3.4384e-13	7.01168	8.43892e-12	12.2716
Lung	endothelial	lymphatic cell	CHST12	1.93305e-31	11.3124	4.78691e-07	5.60376
Lung	endothelial	lymphatic cell	METTL5	7.8125e-14	5.4241	1.58439e-06	5.83844
Lung	endothelial	lymphatic cell	ZSCAN18	3.21467e-18	135.214	2.60598e-08	139.031
Lung	endothelial	lymphatic cell	DSP	1.05877e-26	72.141	2.56691e-16	63.5395
Lung	endothelial	lymphatic cell	SFTPB	2.5525e-09	84.232	3.55568e-07	53.6142
Lung	endothelial	lymphatic cell	HOXD8	1.294e-38	81.1106	3.01365e-16	47.721
Lung	endothelial	lymphatic cell	EFEMP1	2.64859e-66	80.8402	1.15568e-15	17.1504
Lung	endothelial	lymphatic cell	CEP68	1.39635e-18	20.7052	5.4092e-12	24.1223
Lung	endothelial	lymphatic cell	HTRA1	4.18006e-47	41.6014	4.52947e-07	9.99582
Lung	endothelial	lymphatic cell	LAYN	2.33786e-44	13.3243	2.53294e-39	24.1761
Lung	endothelial	lymphatic cell	CEP290	6.53916e-13	18.128	2.70155e-06	16.3049
Lung	endothelial	lymphatic cell	ZCCHC10	1.97735e-15	13.1251	7.70769e-06	11.8278
Lung	endothelial	lymphatic cell	RNF5	6.54596e-20	6.27976	1.16156e-23	15.2639
Lung	endothelial	lymphatic cell	NGRN	4.52192e-30	10.9581	1.0019e-11	8.63961
Lung	endothelial	lymphatic cell	BACE2	1.61409e-29	10.6517	4.79414e-07	6.09825
Lung	endothelial	lymphatic cell	TC2N	6.37556e-18	5.55682	8.0484e-21	11.4588
Lung	endothelial	lymphatic cell	DNAJB12	1.34062e-10	5.7877	3.99613e-07	8.01312
Lung	endothelial	lymphatic cell	FAM102A	3.79088e-15	6.09604	4.68336e-09	6.89374
Lung	endothelial	lymphatic cell	RCN1	2.57806e-34	8.12768	5.39571e-09	5.06421
Lung	endothelial	lymphatic cell	IDI1	2.59342e-10	5.46831	8.16111e-08	7.4502
Lung	endothelial	lymphatic cell	ARL2	4.20809e-44	7.36527	2.17e-11	5.44231
Lung	endothelial	lymphatic cell	PEF1	4.59208e-22	5.65469	1.07661e-10	6.24613
Lung	endothelial	lymphatic cell	TRAPPC5	1.05862e-31	5.85535	1.49558e-14	5.79626
Lung	endothelial	lymphatic cell	MYH10	8.58159e-13	5.87359	8.7488e-06	5.47703
Lung	endothelial	lymphatic cell	RAB4A	2.75572e-16	31.6298	2.19819e-08	29.1402
Lung	endothelial	lymphatic cell	EMP2	1.209e-62	26.8362	7.80875e-24	17.1224
Lung	endothelial	lymphatic cell	SFTPC	2.23097e-32	18.3891	2.02322e-29	16.6247
Lung	endothelial	lymphatic cell	DERA	2.57461e-13	14.5689	3.6241e-08	16.9617
Lung	endothelial	lymphatic cell	CKLF	4.77883e-20	11.9936	7.05788e-11	12.9571
Lung	endothelial	lymphatic cell	TRAPPC1	8.89612e-30	6.99061	1.3022e-13	8.19122
Lung	endothelial	lymphatic cell	SPRY1	3.18873e-21	7.17869	6.1387e-11	5.559
Lung	endothelial	lymphatic cell	NME4	6.63733e-17	79.7156	1.09998e-09	93.1307
Lung	endothelial	lymphatic cell	HLA-DMA	3.41802e-12	51.2425	4.04399e-12	67.977
Lung	endothelial	lymphatic cell	TPRKB	6.87438e-22	50.3348	1.57118e-14	60.1821
Lung	endothelial	lymphatic cell	NR2F1	2.36212e-25	19.0773	2.17097e-60	151.64
Lung	endothelial	lymphatic cell	HMBOX1	1.55654e-14	14.4888	5.48918e-17	37.1108
Lung	endothelial	lymphatic cell	NCOA7	3.55897e-19	11.2255	6.94169e-07	7.41397
Lung	endothelial	lymphatic cell	MRPL22	1.12179e-23	8.6998	4.3502e-07	6.57981
Lung	endothelial	lymphatic cell	LGALS3	5.19729e-79	9.65353	4.68103e-21	5.51302
Lung	endothelial	lymphatic cell	MRPL41	7.05483e-22	5.24277	7.74175e-24	9.28188
Lung	endothelial	lymphatic cell	CHST15	4.42272e-11	5.37679	2.29781e-07	8.53664
Lung	endothelial	lymphatic cell	NME3	1.65967e-24	6.38211	5.91435e-10	6.76715
Lung	endothelial	lymphatic cell	GUK1	3.2278e-76	7.64095	2.18208e-28	5.2433
Lung	endothelial	lymphatic cell	CRBN	1.6e-24	6.54218	2.5306e-07	5.75961
Lung	endothelial	lymphatic cell	MDK	1.41211e-26	23.5913	3.0343e-59	114.664
Lung	endothelial	lymphatic cell	FABP5	2.23962e-87	61.9159	2.18427e-15	13.8362
Lung	endothelial	lymphatic cell	TMEM126B	1.35624e-25	13.3995	1.34947e-06	8.22098
Lung	endothelial	lymphatic cell	RNMT	5.49521e-12	5.94365	1.80291e-11	12.9171
Lung	endothelial	lymphatic cell	NDN	3.06551e-12	5.22128	2.05081e-12	10.0417
Lung	endothelial	lymphatic cell	NDUFAF3	3.89735e-40	7.77828	4.44036e-09	5.24298
Lung	endothelial	lymphatic cell	BID	3.3093e-20	45.6999	6.25691e-11	41.6742
Lung	endothelial	lymphatic cell	CD320	9.14827e-25	12.4595	7.3658e-15	21.0376
Lung	endothelial	lymphatic cell	AIG1	1.89717e-14	6.02642	1.6453e-10	7.35269
Lung	endothelial	lymphatic cell	GTF3A	9.56118e-25	5.36526	1.82543e-09	5.00091
Lung	endothelial	lymphatic cell	TFPI	5.092e-111	27.5226	1.19462e-46	11.5975
Lung	endothelial	lymphatic cell	MRPL47	1.42949e-24	16.3566	1.33462e-10	18.8863
Lung	endothelial	lymphatic cell	ZNF580	1.95536e-12	6.97343	7.72444e-11	14.6142
Lung	endothelial	lymphatic cell	PHF14	3.90568e-21	6.85842	1.33504e-20	12.7613
Lung	endothelial	lymphatic cell	GCC2	4.96545e-15	6.5415	3.59989e-07	7.34348
Lung	endothelial	lymphatic cell	AHI1	5.66087e-11	8.79802	3.61714e-14	22.1036
Lung	endothelial	lymphatic cell	ERG	3.44847e-20	11.9882	3.08662e-09	10.862
Lung	endothelial	lymphatic cell	ARL1	4.28047e-19	10.7129	4.86664e-06	6.96769
Lung	endothelial	lymphatic cell	SAT2	1.52139e-35	43.272	6.67952e-07	16.4162
Lung	endothelial	lymphatic cell	SYNE2	3.31741e-17	6.24218	3.97245e-09	7.39422
Lung	endothelial	lymphatic cell	DHX36	8.89353e-17	5.20683	5.9248e-13	7.79727
Lung	endothelial	lymphatic cell	AGPAT2	1.04312e-15	25.8001	5.83369e-10	24.716
Lung	endothelial	lymphatic cell	RORA	5.77273e-10	13.1549	2.48007e-10	24.0661
Lung	endothelial	lymphatic cell	GSTO1	6.44371e-50	15.1803	2.92819e-14	9.14562
Lung	endothelial	lymphatic cell	PPDPF	7.41172e-72	10.4196	1.02129e-56	14.0576
Lung	endothelial	lymphatic cell	TERF2IP	7.04726e-30	12.8786	3.33375e-10	10.2221
Lung	endothelial	lymphatic cell	DHX29	2.16352e-15	10.0244	4.53488e-13	17.3696
Lung	endothelial	lymphatic cell	SREK1IP1	6.04139e-17	6.32082	4.44848e-20	16.2498
Lung	endothelial	lymphatic cell	ZBTB38	2.9247e-14	6.62606	3.81353e-10	10.2123
Lung	endothelial	lymphatic cell	HMGN3	2.1253e-46	5.66656	1.91793e-13	5.16555
Lung	endothelial	lymphatic cell	CALCOCO2	5.68507e-32	65535	1.10564e-31	65535
Lung	endothelial	lymphatic cell	C7orf50	8.95896e-12	5.34608	3.84952e-20	15.5902
Lung	endothelial	lymphatic cell	C1QA	1.76214e-21	14.9405	9.41105e-07	14.4426
Lung	endothelial	lymphatic cell	CHD9	7.25518e-18	5.87277	1.12473e-18	10.6996
Lung	endothelial	lymphatic cell	CIRBP	9.70069e-72	5.76385	6.22256e-36	5.85605
Lung	endothelial	lymphatic cell	BEX4	4.50963e-41	65535	8.41491e-31	65535
Lung	endothelial	lymphatic cell	TMEM87A	9.28965e-23	23.2127	2.33158e-14	24.2749
Lung	endothelial	lymphatic cell	HEBP2	1.31837e-32	65535	4.95507e-19	65535
Lung	endothelial	lymphatic cell	DPP7	3.01845e-20	5.78385	1.72796e-06	5.66996
Lung	endothelial	lymphatic cell	TIMP1	2.45033e-96	37.9821	2.31642e-38	8.34562
Lung	endothelial	lymphatic cell	S100A4	1.15973e-33	11.3373	1.48398e-51	32.5913
Lung	endothelial	lymphatic cell	MGST3	2.52267e-81	15.9617	6.71886e-50	14.846
Lung	endothelial	lymphatic cell	CCT6A	9.1124e-40	12.497	4.45184e-11	7.99086
Lung	endothelial	lymphatic cell	ATP6V0C	3.24041e-68	65535	2.09269e-57	65535
Lung	endothelial	lymphatic cell	GYPC	6.09767e-89	17.9989	1.61353e-63	15.2548
Lung	endothelial	lymphatic cell	C6orf62	2.51718e-12	5.01214	1.75048e-08	6.20052
Lung	endothelial	lymphatic cell	SAP18	1.21076e-52	6.88894	2.63734e-20	6.17838
Lung	endothelial	lymphatic cell	HNRNPA1	9.00042e-104	265.391	4.13102e-20	42.4038
Lung	endothelial	lymphatic cell	NDUFS5	2.25644e-60	18.8685	2.51154e-19	11.699
Lung	endothelial	lymphatic cell	RPL30	1.99125e-124	90.472	7.88629e-71	46.5375
Lung	endothelial	lymphatic cell	RPL34	1.24676e-124	74.6382	8.28919e-86	28.4797
Muscle	endothelial	lymphatic cell	ART4	3.2918e-09	117.479	1.97141e-16	508.297
Muscle	endothelial	lymphatic cell	RUNX1T1	8.10583e-07	17.7836	5.64962e-35	191.71
Muscle	endothelial	lymphatic cell	DCK	3.66367e-13	46.301	6.83611e-10	59.1413
Muscle	endothelial	lymphatic cell	ST6GAL1	4.2975e-08	13.2456	1.28471e-29	107.905
Muscle	endothelial	lymphatic cell	STRN	1.97505e-06	14.3833	3.63274e-08	32.2693
Muscle	endothelial	lymphatic cell	TCEA2	9.27739e-11	7.48305	4.88462e-14	22.1783
Muscle	endothelial	lymphatic cell	DSP	1.05877e-26	72.141	2.56691e-16	63.5395
Muscle	endothelial	lymphatic cell	HOXD8	1.294e-38	81.1106	3.01365e-16	47.721
Muscle	endothelial	lymphatic cell	EFEMP1	2.64859e-66	80.8402	1.15568e-15	17.1504
Muscle	endothelial	lymphatic cell	LAYN	2.33786e-44	13.3243	2.53294e-39	24.1761
Muscle	endothelial	lymphatic cell	CEP290	6.53916e-13	18.128	2.70155e-06	16.3049
Muscle	endothelial	lymphatic cell	BACE2	1.61409e-29	10.6517	4.79414e-07	6.09825
Muscle	endothelial	lymphatic cell	FAM102A	3.79088e-15	6.09604	4.68336e-09	6.89374
Muscle	endothelial	lymphatic cell	RCN1	2.57806e-34	8.12768	5.39571e-09	5.06421
Muscle	endothelial	lymphatic cell	ARL2	4.20809e-44	7.36527	2.17e-11	5.44231
Muscle	endothelial	lymphatic cell	PEF1	4.59208e-22	5.65469	1.07661e-10	6.24613
Muscle	endothelial	lymphatic cell	EMP2	1.209e-62	26.8362	7.80875e-24	17.1224
Muscle	endothelial	lymphatic cell	DERA	2.57461e-13	14.5689	3.6241e-08	16.9617
Muscle	endothelial	lymphatic cell	VEZT	2.17744e-11	14.1764	2.53276e-07	17.2395
Muscle	endothelial	lymphatic cell	HLA-DMA	3.41802e-12	51.2425	4.04399e-12	67.977
Muscle	endothelial	lymphatic cell	NR2F1	2.36212e-25	19.0773	2.17097e-60	151.64
Muscle	endothelial	lymphatic cell	NCOA7	3.55897e-19	11.2255	6.94169e-07	7.41397
Muscle	endothelial	lymphatic cell	LGALS3	5.19729e-79	9.65353	4.68103e-21	5.51302
Muscle	endothelial	lymphatic cell	MRPL41	7.05483e-22	5.24277	7.74175e-24	9.28188
Muscle	endothelial	lymphatic cell	NME3	1.65967e-24	6.38211	5.91435e-10	6.76715
Muscle	endothelial	lymphatic cell	GUK1	3.2278e-76	7.64095	2.18208e-28	5.2433
Muscle	endothelial	lymphatic cell	CRBN	1.6e-24	6.54218	2.5306e-07	5.75961
Muscle	endothelial	lymphatic cell	PERP	7.68977e-37	93.777	1.55454e-09	36.2592
Muscle	endothelial	lymphatic cell	MDK	1.41211e-26	23.5913	3.0343e-59	114.664
Muscle	endothelial	lymphatic cell	FABP5	2.23962e-87	61.9159	2.18427e-15	13.8362
Muscle	endothelial	lymphatic cell	MTIF3	3.25854e-29	26.8035	3.41342e-06	11.1307
Muscle	endothelial	lymphatic cell	RNMT	5.49521e-12	5.94365	1.80291e-11	12.9171
Muscle	endothelial	lymphatic cell	NDUFAF3	3.89735e-40	7.77828	4.44036e-09	5.24298
Muscle	endothelial	lymphatic cell	BID	3.3093e-20	45.6999	6.25691e-11	41.6742
Muscle	endothelial	lymphatic cell	SSH1	1.05504e-10	14.9088	5.85354e-08	15.4323
Muscle	endothelial	lymphatic cell	GTF3A	9.56118e-25	5.36526	1.82543e-09	5.00091
Muscle	endothelial	lymphatic cell	TFPI	5.092e-111	27.5226	1.19462e-46	11.5975
Muscle	endothelial	lymphatic cell	NUMB	9.76365e-13	9.57345	1.06897e-10	14.673
Muscle	endothelial	lymphatic cell	PHF14	3.90568e-21	6.85842	1.33504e-20	12.7613
Muscle	endothelial	lymphatic cell	GCC2	4.96545e-15	6.5415	3.59989e-07	7.34348
Muscle	endothelial	lymphatic cell	HEG1	3.57612e-07	12.9964	1.67354e-09	31.5265
Muscle	endothelial	lymphatic cell	AHI1	5.66087e-11	8.79802	3.61714e-14	22.1036
Muscle	endothelial	lymphatic cell	ZFYVE16	6.16505e-09	6.58964	3.90023e-13	20.4942
Muscle	endothelial	lymphatic cell	ERG	3.44847e-20	11.9882	3.08662e-09	10.862
Muscle	endothelial	lymphatic cell	DUSP5	5.29215e-20	138.131	8.98004e-12	117.029
Muscle	endothelial	lymphatic cell	CCDC66	9.01635e-09	5.19512	7.73517e-10	11.0716
Muscle	endothelial	lymphatic cell	SYNE2	3.31741e-17	6.24218	3.97245e-09	7.39422
Muscle	endothelial	lymphatic cell	DHX36	8.89353e-17	5.20683	5.9248e-13	7.79727
Muscle	endothelial	lymphatic cell	SECISBP2	2.92056e-14	9.88304	1.44879e-06	8.94116
Muscle	endothelial	lymphatic cell	ZNF791	1.93696e-09	65535	3.73376e-12	65535
Muscle	endothelial	lymphatic cell	GSTO1	6.44371e-50	15.1803	2.92819e-14	9.14562
Muscle	endothelial	lymphatic cell	PDK4	5.48087e-12	65535	8.38572e-20	65535
Muscle	endothelial	lymphatic cell	ZNF652	1.63813e-07	17.957	2.25851e-06	29.173
Muscle	endothelial	lymphatic cell	IPO7	1.19773e-11	14.2953	1.14696e-08	16.4574
Muscle	endothelial	lymphatic cell	PPDPF	7.41172e-72	10.4196	1.02129e-56	14.0576
Muscle	endothelial	lymphatic cell	DHX29	2.16352e-15	10.0244	4.53488e-13	17.3696
Muscle	endothelial	lymphatic cell	SREK1IP1	6.04139e-17	6.32082	4.44848e-20	16.2498
Muscle	endothelial	lymphatic cell	ZBTB38	2.9247e-14	6.62606	3.81353e-10	10.2123
Muscle	endothelial	lymphatic cell	HMGN3	2.1253e-46	5.66656	1.91793e-13	5.16555
Muscle	endothelial	lymphatic cell	CALCOCO2	5.68507e-32	65535	1.10564e-31	65535
Muscle	endothelial	lymphatic cell	CHD9	7.25518e-18	5.87277	1.12473e-18	10.6996
Muscle	endothelial	lymphatic cell	CIRBP	9.70069e-72	5.76385	6.22256e-36	5.85605
Muscle	endothelial	lymphatic cell	BEX4	4.50963e-41	65535	8.41491e-31	65535
Muscle	endothelial	lymphatic cell	TMEM87A	9.28965e-23	23.2127	2.33158e-14	24.2749
Muscle	endothelial	lymphatic cell	HEBP2	1.31837e-32	65535	4.95507e-19	65535
Muscle	endothelial	lymphatic cell	TIMP1	2.45033e-96	37.9821	2.31642e-38	8.34562
Muscle	endothelial	lymphatic cell	S100A4	1.15973e-33	11.3373	1.48398e-51	32.5913
Muscle	endothelial	lymphatic cell	MGST3	2.52267e-81	15.9617	6.71886e-50	14.846
Muscle	endothelial	lymphatic cell	CCT6A	9.1124e-40	12.497	4.45184e-11	7.99086
Muscle	endothelial	lymphatic cell	GYPC	6.09767e-89	17.9989	1.61353e-63	15.2548
Muscle	endothelial	lymphatic cell	C6orf62	2.51718e-12	5.01214	1.75048e-08	6.20052
Muscle	endothelial	lymphatic cell	SAP18	1.21076e-52	6.88894	2.63734e-20	6.17838
Muscle	endothelial	lymphatic cell	HNRNPA1	9.00042e-104	265.391	4.13102e-20	42.4038
Muscle	endothelial	lymphatic cell	NDUFS5	2.25644e-60	18.8685	2.51154e-19	11.699
Muscle	endothelial	lymphatic cell	RPL30	1.99125e-124	90.472	7.88629e-71	46.5375
Muscle	endothelial	lymphatic cell	RPL34	1.24676e-124	74.6382	8.28919e-86	28.4797
Muscle	stromal	tendon cell	SLIT2	2.60273e-110	102.631	0	1810.37
Muscle	stromal	tendon cell	PDE5A	1.08374e-58	90.6988	1.41229e-130	141.888
Muscle	stromal	tendon cell	HMCN1	3.7925e-77	39.0026	7.54499e-245	174.956
Muscle	stromal	tendon cell	CNKSR2	6.77864e-40	17.0897	0	133.436
Muscle	stromal	tendon cell	DIXDC1	3.05611e-55	21.8148	4.29208e-264	64.5106
Muscle	stromal	tendon cell	IGF2	2.50776e-26	42.2046	1.59283e-74	30.8668
Muscle	stromal	tendon cell	FMO2	1.5919e-38	25.9968	2.32209e-145	43.6816
Muscle	stromal	tendon cell	LMO7	3.23084e-48	33.1028	4.4527e-87	32.7187
Muscle	stromal	tendon cell	LTBP2	3.99203e-163	44.1719	2.10147e-121	10.3647
Muscle	stromal	tendon cell	ZNF704	3.38779e-48	11.8514	6.6355e-269	28.9704
Muscle	stromal	tendon cell	STEAP2	1.72558e-95	18.1491	1.65919e-132	11.1355
Muscle	stromal	tendon cell	PLEKHH2	1.99987e-43	14.5026	5.37295e-67	10.9511
Muscle	stromal	tendon cell	PLK2	9.26963e-46	18.0103	7.59492e-74	8.54068
Muscle	stromal	tendon cell	DACT1	9.0975e-19	6.1407	6.23664e-177	22.7815
Muscle	stromal	tendon cell	RCOR3	1.03973e-19	8.96402	9.35196e-79	11.1463
Muscle	stromal	tendon cell	UACA	2.57996e-63	13.5227	1.93803e-103	7.19004
Muscle	stromal	tendon cell	TULP3	6.71485e-45	11.3951	6.83992e-68	8.02183
Muscle	stromal	tendon cell	TSHZ2	1.00614e-35	7.54136	1.00006e-164	10.8998
Muscle	stromal	tendon cell	RNF144A	1.32676e-24	9.4412	2.8586e-63	7.88425
Muscle	stromal	tendon cell	CWF19L2	8.52932e-36	9.28078	2.36099e-57	5.97272
Muscle	stromal	tendon cell	MRPL34	1.53956e-23	6.52937	2.65403e-91	7.90201
Muscle	stromal	tendon cell	NUCKS1	2.87016e-51	7.80328	4.03135e-205	6.44921
Muscle	stromal	tendon cell	TXLNG	1.16192e-16	5.03053	4.72826e-90	8.69261
Muscle	stromal	tendon cell	ID1	3.53872e-27	7.19871	1.86736e-78	5.81451
Muscle	stromal	tendon cell	SMAD2	2.37015e-19	5.00893	2.49481e-98	7.86679
Muscle	stromal	tendon cell	ASAP2	3.29108e-18	5.76523	2.30427e-61	6.58748
Muscle	stromal	tendon cell	ZC3H13	3.88511e-23	5.59335	6.40562e-83	6.34662
Muscle	stromal	tendon cell	BOD1L1	8.02909e-19	5.41921	1.53786e-113	6.28294
Muscle	stromal	tendon cell	RBM6	1.64817e-18	6.37032	8.31264e-53	5.15372
Muscle	stromal	tendon cell	UBXN7	8.38856e-18	5.36256	3.44211e-59	6.08928
Muscle	stromal	tendon cell	CDO1	2.52137e-277	706.023	7.35205e-158	172.844
Muscle	stromal	tendon cell	GFRA1	1.63813e-118	73.1653	1.95646e-271	144.842
Muscle	stromal	tendon cell	HHIP	2.08277e-179	144.47	6.079e-86	56.6145
Muscle	stromal	tendon cell	CYP4B1	1.89884e-135	162.584	2.44461e-96	42.4454
Muscle	stromal	tendon cell	CPE	5.22122e-161	82.8837	1.54686e-45	24.624
Muscle	stromal	tendon cell	ABCA6	7.4026e-79	25.3478	9.57907e-154	35.5308
Muscle	stromal	tendon cell	CLSTN1	2.88459e-54	23.1843	9.95428e-90	21.8311
Muscle	stromal	tendon cell	MAN1A1	1.70575e-19	6.28359	0	56.1956
Muscle	stromal	tendon cell	SH3BP5	5.75634e-133	28.957	6.32566e-105	9.01129
Muscle	stromal	tendon cell	ENAH	1.25895e-45	15.372	1.4404e-80	15.3474
Muscle	stromal	tendon cell	ASXL1	4.43458e-45	9.29076	3.81284e-277	25.0009
Muscle	stromal	tendon cell	ANK2	6.72018e-31	9.05393	2.40065e-167	19.2245
Muscle	stromal	tendon cell	TAGLN	3.18559e-57	7.48909	1.51438e-299	20.6556
Muscle	stromal	tendon cell	PLEKHA5	8.6399e-33	8.84356	8.46759e-128	15.7902
Muscle	stromal	tendon cell	MEIS2	1.46094e-22	6.91371	1.33678e-126	15.0379
Muscle	stromal	tendon cell	RNF24	1.3522e-12	6.10323	2.1114e-104	15.6496
Muscle	stromal	tendon cell	TSPYL2	2.25392e-52	13.0361	5.43378e-70	7.00824
Muscle	stromal	tendon cell	ZC3H6	1.64482e-34	9.40519	1.80178e-59	7.88089
Muscle	stromal	tendon cell	PCDH18	3.041e-26	6.73675	6.85728e-155	10.5535
Muscle	stromal	tendon cell	SESTD1	5.48381e-19	5.65952	8.8921e-140	10.9461
Muscle	stromal	tendon cell	ABLIM1	6.14596e-48	7.80701	5.74124e-82	5.66811
Muscle	stromal	tendon cell	SLU7	7.22146e-11	5.34878	5.97704e-109	8.02987
Muscle	stromal	tendon cell	DICER1	3.40017e-14	5.02425	4.04833e-105	8.34112
Muscle	stromal	tendon cell	MYH10	3.51837e-27	6.36421	4.46906e-53	5.29545
Muscle	stromal	tendon cell	SNRNP200	9.87569e-12	5.04605	9.62574e-63	5.80514
Muscle	stromal	tendon cell	ZC3HAV1	1.60437e-24	5.67295	1.46654e-64	5.09526
Muscle	stromal	tendon cell	TXNIP	1.952e-45	5.23189	1.70696e-213	5.45744
Muscle	stromal	tendon cell	RARRES1	8.94406e-293	1157.05	1.28368e-128	51.5986
Muscle	stromal	tendon cell	NOVA1	1.91712e-134	123.442	4.22649e-61	54.8052
Muscle	stromal	tendon cell	IER5L	1.58528e-215	188.414	1.38895e-174	35.6475
Muscle	stromal	tendon cell	USP53	4.19292e-237	132.516	1.79899e-87	17.8114
Muscle	stromal	tendon cell	ID4	1.17013e-65	18.2263	6.54403e-140	19.0679
Muscle	stromal	tendon cell	POLG2	1.58317e-72	25.2323	1.88713e-81	13.0789
Muscle	stromal	tendon cell	ZNF292	1.59211e-81	21.1624	6.57031e-100	13.6857
Muscle	stromal	tendon cell	AKT3	1.9446e-40	7.27407	3.28943e-249	25.3752
Muscle	stromal	tendon cell	POGZ	2.18763e-30	7.84685	5.35711e-158	18.0602
Muscle	stromal	tendon cell	HIP1	2.28936e-22	6.71028	6.19493e-179	20.9168
Muscle	stromal	tendon cell	DDIT4	4.60811e-80	14.2251	4.36358e-108	9.51637
Muscle	stromal	tendon cell	C1orf21	6.64527e-42	9.4118	2.02376e-144	13.3889
Muscle	stromal	tendon cell	PIK3R1	1.55727e-50	8.04704	1.16141e-255	10.9579
Muscle	stromal	tendon cell	IRF2BP2	4.8708e-34	9.77414	1.95831e-107	7.22469
Muscle	stromal	tendon cell	ARHGAP29	4.25988e-11	6.43834	1.54297e-83	9.4399
Muscle	stromal	tendon cell	EPS8	1.35229e-27	6.81651	2.8237e-91	7.95693
Muscle	stromal	tendon cell	RIF1	1.25326e-21	6.96567	1.30085e-72	6.84249
Muscle	stromal	tendon cell	AKAP12	2.326e-27	6.24297	2.9501e-117	6.77077
Muscle	stromal	tendon cell	ITGA1	6.31257e-20	5.07479	8.91486e-105	8.14963
Muscle	stromal	tendon cell	GBE1	3.5611e-19	8.50443	5.77798e-118	19.8179
Muscle	stromal	tendon cell	SLC44A1	9.41729e-47	11.8005	2.06982e-128	9.93475
Muscle	stromal	tendon cell	TBL1XR1	4.26658e-25	6.37243	1.1271e-106	9.11302
Muscle	stromal	tendon cell	MRPL41	6.74973e-28	5.35979	9.34061e-138	7.72616
Muscle	stromal	tendon cell	VEGFB	1.12142e-149	35.6751	1.80264e-276	36.2828
Muscle	stromal	tendon cell	TTC37	1.55914e-66	35.2197	2.67163e-93	28.2341
Muscle	stromal	tendon cell	EIF4EBP2	8.19374e-33	12.1904	2.13811e-91	11.5038
Muscle	stromal	tendon cell	MYLIP	2.16629e-78	14.0355	6.97342e-109	7.1876
Muscle	stromal	tendon cell	LEPR	5.92556e-29	7.25609	1.06497e-200	8.41456
Muscle	stromal	tendon cell	BTBD7	6.16487e-12	6.00826	1.2679e-79	8.65565
Muscle	stromal	tendon cell	RNMT	8.79371e-17	5.69092	5.8929e-90	8.79426
Muscle	stromal	tendon cell	TMX4	1.96234e-40	6.81122	1.30778e-100	6.27662
Muscle	stromal	tendon cell	RHOBTB3	1.33127e-186	78.6839	2.50668e-105	17.2671
Muscle	stromal	tendon cell	MPHOSPH8	2.01017e-56	9.1612	1.84245e-240	12.1837
Muscle	stromal	tendon cell	EP300	3.95823e-35	7.2872	2.09844e-175	14.8004
Muscle	stromal	tendon cell	RSF1	2.16067e-33	7.03043	1.44349e-132	9.75258
Muscle	stromal	tendon cell	TLE4	1.46623e-34	8.05379	1.15636e-217	23.7075
Muscle	stromal	tendon cell	BMPR2	5.34532e-25	6.53818	2.01166e-193	18.1644
Muscle	stromal	tendon cell	GCC2	1.20903e-40	11.7571	2.99037e-60	9.15286
Muscle	stromal	tendon cell	TFDP2	3.8643e-26	9.03795	7.96597e-61	8.76507
Muscle	stromal	tendon cell	DYNC1LI1	2.40805e-16	5.34111	5.31016e-83	8.29896
Muscle	stromal	tendon cell	INTS6	1.80472e-123	39.2984	0	43.9142
Muscle	stromal	tendon cell	ZFYVE16	3.25432e-47	17.7303	3.61995e-115	16.208
Muscle	stromal	tendon cell	AHI1	2.52715e-23	5.78779	5.51203e-144	11.5012
Muscle	stromal	tendon cell	SNX9	1.37031e-28	5.54999	1.39976e-164	9.04854
Muscle	stromal	tendon cell	SAT2	3.46441e-112	30.1134	1.60599e-88	14.2728
Muscle	stromal	tendon cell	XRN1	1.67745e-25	10.0905	1.00959e-196	29.7655
Muscle	stromal	tendon cell	BCL6	1.27558e-59	12.5465	1.05201e-242	23.3278
Muscle	stromal	tendon cell	CCDC66	2.30887e-23	9.50115	1.53873e-105	13.9393
Muscle	stromal	tendon cell	TACC1	8.00072e-33	5.40649	1.1624e-227	10.3362
Muscle	stromal	tendon cell	DHX36	8.56101e-28	6.66186	2.13925e-87	6.59399
Muscle	stromal	tendon cell	CYBRD1	7.54559e-152	38.2505	3.64468e-280	20.1863
Muscle	stromal	tendon cell	SECISBP2	8.91454e-41	14.1987	6.34939e-139	23.4685
Muscle	stromal	tendon cell	ZNF451	2.3694e-29	7.91485	7.49322e-151	15.5383
Muscle	stromal	tendon cell	PDK4	3.39287e-141	122.658	0	201.468
Muscle	stromal	tendon cell	POLR2A	2.62638e-166	83.2412	1.16853e-201	72.3577
Muscle	stromal	tendon cell	EID1	3.22401e-91	17.1077	2.81544e-149	6.73359
Muscle	stromal	tendon cell	IPO7	1.61147e-30	14.4653	5.26189e-164	26.3231
Muscle	stromal	tendon cell	PPDPF	1.87532e-66	9.54858	8.96722e-152	6.57464
Muscle	stromal	tendon cell	CAST	7.43598e-39	6.70934	1.12503e-114	6.01034
Muscle	stromal	tendon cell	SREK1IP1	1.85306e-34	11.2734	1.52027e-51	8.27409
Muscle	stromal	tendon cell	CALCOCO2	2.90909e-138	65535	1.00106e-150	65535
Muscle	stromal	tendon cell	AMD1	5.44132e-117	37.7765	1.31812e-150	20.5629
Muscle	stromal	tendon cell	OSBPL8	4.0424e-26	8.69807	7.63303e-154	11.9116
Muscle	stromal	tendon cell	CHD9	2.56569e-26	5.18883	1.90845e-184	10.411
Muscle	stromal	tendon cell	BTG3	2.12667e-88	45.7406	3.34842e-162	52.7209
Muscle	stromal	tendon cell	TMEM87A	2.55626e-44	14.1731	3.55088e-134	14.4986
Muscle	stromal	tendon cell	KTN1	6.10664e-46	8.00337	8.56787e-158	9.61528
Muscle	stromal	tendon cell	HEBP2	1.01964e-101	27.1623	8.50913e-216	28.6522
Muscle	stromal	tendon cell	VPS13C	1.36491e-30	8.2314	5.0834e-183	17.7359
Muscle	stromal	tendon cell	HNRNPA0	2.55992e-34	5.64653	4.07014e-207	7.32527
Muscle	stromal	tendon cell	MOB1A	2.78461e-59	30.4957	1.70838e-106	35.0384
Muscle	stromal	tendon cell	MGST3	6.28964e-91	15.3928	4.86882e-224	13.3826
Muscle	stromal	tendon cell	C6orf62	1.25911e-42	9.83477	6.32054e-116	10.231
Muscle	stromal	tendon cell	HNRNPUL1	1.60982e-65	14.7436	6.72035e-128	10.158
Muscle	stromal	tendon cell	HNRNPA1	0	408.227	1.92624e-261	135.528
Muscle	stromal	tendon cell	NDUFS5	7.47634e-83	16.3318	9.41001e-118	8.1271
Muscle	stromal	tendon cell	RPL30	3.01513e-163	225.892	0	117.388
Muscle	stromal	tendon cell	RPL34	1.72095e-104	106.956	0	41.0594
Muscle	stromal	skeletal muscle satellite stem cell	ACSM5	2.50761e-69	65535	6.39449e-78	65535
Muscle	stromal	skeletal muscle satellite stem cell	SNED1	2.70727e-107	238.486	1.9415e-93	487.586
Muscle	stromal	skeletal muscle satellite stem cell	DLK1	5.43732e-276	234.041	1.82737e-257	375.345
Muscle	stromal	skeletal muscle satellite stem cell	CLCF1	4.13839e-124	192.005	1.91352e-99	216.539
Muscle	stromal	skeletal muscle satellite stem cell	SPARCL1	0	111.668	1.45978e-299	89.9062
Muscle	stromal	skeletal muscle satellite stem cell	CADM2	6.06853e-293	49.0081	5.16104e-176	93.1327
Muscle	stromal	skeletal muscle satellite stem cell	RNF150	1.9292e-115	23.8939	6.98052e-247	158.413
Muscle	stromal	skeletal muscle satellite stem cell	CLCN5	7.31969e-185	59.7426	4.5485e-120	58.4723
Muscle	stromal	skeletal muscle satellite stem cell	PDLIM3	4.71592e-268	31.4237	2.30994e-262	72.9895
Muscle	stromal	skeletal muscle satellite stem cell	MLF1	1.51351e-135	32.4508	1.5825e-148	56.4873
Muscle	stromal	skeletal muscle satellite stem cell	SEMA3C	1.22979e-101	47.1786	7.87848e-53	33.5259
Muscle	stromal	skeletal muscle satellite stem cell	SH3RF1	4.87794e-91	32.0662	1.40366e-70	38.6383
Muscle	stromal	skeletal muscle satellite stem cell	PPP1R9A	1.0637e-106	18.5823	7.65519e-136	45.9593
Muscle	stromal	skeletal muscle satellite stem cell	PEG10	1.7446e-61	20.2531	4.01874e-93	39.313
Muscle	stromal	skeletal muscle satellite stem cell	SHPRH	1.83411e-71	27.195	3.80326e-61	28.9711
Muscle	stromal	skeletal muscle satellite stem cell	LDLRAD3	1.41405e-114	34.9164	4.86812e-51	21.7901
Muscle	stromal	skeletal muscle satellite stem cell	KCNN3	4.52927e-57	14.7019	1.08007e-125	44.9815
Muscle	stromal	skeletal muscle satellite stem cell	CRYBG3	2.3979e-90	18.2354	1.20978e-84	25.0186
Muscle	stromal	skeletal muscle satellite stem cell	PON2	0	18.2564	7.64888e-200	16.8113
Muscle	stromal	skeletal muscle satellite stem cell	WEE1	0	34.3052	3.99055e-87	8.48863
Muscle	stromal	skeletal muscle satellite stem cell	TFRC	2.46281e-173	26.2746	7.55873e-38	9.76562
Muscle	stromal	skeletal muscle satellite stem cell	SOS2	9.77872e-88	11.6135	9.6826e-117	21.4114
Muscle	stromal	skeletal muscle satellite stem cell	CSNK2A2	3.96344e-73	13.5801	7.0422e-73	18.1315
Muscle	stromal	skeletal muscle satellite stem cell	KIF21A	8.12009e-75	12.7745	3.34123e-68	18.1124
Muscle	stromal	skeletal muscle satellite stem cell	RYR3	5.38627e-149	18.0828	1.74506e-58	12.5873
Muscle	stromal	skeletal muscle satellite stem cell	JAG1	8.34401e-241	24.3724	1.30576e-63	8.90826
Muscle	stromal	skeletal muscle satellite stem cell	PTPRE	1.18456e-64	12.5575	6.31636e-60	16.77
Muscle	stromal	skeletal muscle satellite stem cell	ZNF654	1.5524e-59	9.69318	8.59478e-97	21.6696
Muscle	stromal	skeletal muscle satellite stem cell	DSEL	1.01833e-72	12.6303	9.03495e-71	16.2512
Muscle	stromal	skeletal muscle satellite stem cell	LRPPRC	6.60129e-123	18.1679	6.02854e-53	10.9619
Muscle	stromal	skeletal muscle satellite stem cell	PHLPP1	2.29612e-71	12.9188	4.6177e-47	13.7698
Muscle	stromal	skeletal muscle satellite stem cell	KCTD12	1.54991e-133	11.6228	3.94612e-102	13.7642
Muscle	stromal	skeletal muscle satellite stem cell	EZR	2.46253e-138	8.54885	1.89061e-175	18.4761
Muscle	stromal	skeletal muscle satellite stem cell	RFX1	1.62028e-101	14.3303	1.50505e-53	10.9168
Muscle	stromal	skeletal muscle satellite stem cell	ECHDC1	1.15882e-77	10.5618	1.68865e-53	13.1386
Muscle	stromal	skeletal muscle satellite stem cell	STK3	9.92658e-72	5.2438	2.75695e-177	26.1914
Muscle	stromal	skeletal muscle satellite stem cell	NET1	1.03996e-162	19.6189	7.46754e-42	6.78852
Muscle	stromal	skeletal muscle satellite stem cell	MTHFD2L	7.2623e-79	11.2759	1.46332e-50	11.4877
Muscle	stromal	skeletal muscle satellite stem cell	ADAM17	3.38807e-134	9.52742	2.12112e-111	13.1245
Muscle	stromal	skeletal muscle satellite stem cell	GOLGA4	2.28891e-214	9.60875	1.23868e-157	12.2783
Muscle	stromal	skeletal muscle satellite stem cell	SCAF4	2.06824e-91	10.811	3.53292e-60	10.5175
Muscle	stromal	skeletal muscle satellite stem cell	RALGAPA1	2.50704e-74	6.22228	5.42678e-128	17.6759
Muscle	stromal	skeletal muscle satellite stem cell	TEAD1	1.11542e-210	12.0425	2.95024e-79	8.63198
Muscle	stromal	skeletal muscle satellite stem cell	CAMSAP2	8.86951e-126	12.6574	1.38146e-43	7.70522
Muscle	stromal	skeletal muscle satellite stem cell	DYNC2H1	1.91236e-58	8.49657	1.30742e-51	11.4158
Muscle	stromal	skeletal muscle satellite stem cell	ABL1	6.57032e-69	8.05122	5.36263e-73	11.9639
Muscle	stromal	skeletal muscle satellite stem cell	KLHL15	3.73814e-138	14.8752	4.24481e-36	6.09402
Muscle	stromal	skeletal muscle satellite stem cell	ATP6V0A1	6.50634e-81	8.97782	4.43405e-62	9.86806
Muscle	stromal	skeletal muscle satellite stem cell	PXDN	3.24961e-126	8.47949	3.50954e-81	10.1779
Muscle	stromal	skeletal muscle satellite stem cell	MYO9A	3.30046e-61	6.57964	6.43482e-80	12.4285
Muscle	stromal	skeletal muscle satellite stem cell	OGT	3.14683e-130	7.74559	5.70974e-108	10.0524
Muscle	stromal	skeletal muscle satellite stem cell	ZSWIM6	1.9561e-82	5.06935	2.36186e-136	15.2508
Muscle	stromal	skeletal muscle satellite stem cell	HIVEP2	1.40342e-111	5.50631	1.6862e-140	13.5356
Muscle	stromal	skeletal muscle satellite stem cell	PHC3	3.3487e-54	6.66376	2.65583e-60	11.0671
Muscle	stromal	skeletal muscle satellite stem cell	MAN2A1	2.27323e-141	8.6727	2.7881e-73	7.51409
Muscle	stromal	skeletal muscle satellite stem cell	MAP3K2	2.70151e-102	6.71982	3.88847e-92	9.63771
Muscle	stromal	skeletal muscle satellite stem cell	RLF	1.53526e-88	5.98484	1.24185e-107	10.6392
Muscle	stromal	skeletal muscle satellite stem cell	SIRT1	1.30574e-121	11.79	2.35775e-32	5.30754
Muscle	stromal	skeletal muscle satellite stem cell	ABI2	1.954e-101	9.76727	3.79902e-40	6.31526
Muscle	stromal	skeletal muscle satellite stem cell	HOOK3	4.60382e-79	5.23716	7.36273e-125	11.7725
Muscle	stromal	skeletal muscle satellite stem cell	UBE2D1	6.60579e-96	6.25367	1.39106e-89	9.53404
Muscle	stromal	skeletal muscle satellite stem cell	GIGYF2	1.44946e-92	6.69124	6.17191e-84	8.86529
Muscle	stromal	skeletal muscle satellite stem cell	LPP	0	11.0959	2.50485e-76	5.23941
Muscle	stromal	skeletal muscle satellite stem cell	RNF217	4.47218e-91	6.80987	9.18522e-52	8.19923
Muscle	stromal	skeletal muscle satellite stem cell	KLF3	1.567e-103	8.42297	5.18749e-47	6.04701
Muscle	stromal	skeletal muscle satellite stem cell	OTUD7B	1.11265e-62	6.03309	9.13408e-51	8.02415
Muscle	stromal	skeletal muscle satellite stem cell	LNPEP	4.5254e-63	5.88489	5.87801e-53	7.93688
Muscle	stromal	skeletal muscle satellite stem cell	IL6ST	0	9.05931	1.41498e-110	5.04035
Muscle	stromal	skeletal muscle satellite stem cell	NUDT3	5.60274e-54	6.15223	1.52414e-40	7.38792
Muscle	stromal	skeletal muscle satellite stem cell	SPATA6	2.77049e-68	6.85521	1.11062e-32	6.05475
Muscle	stromal	skeletal muscle satellite stem cell	AKAP13	1.247e-172	6.87443	8.82678e-85	6.02014
Muscle	stromal	skeletal muscle satellite stem cell	QSER1	3.74278e-46	5.15082	7.81596e-41	7.71917
Muscle	stromal	skeletal muscle satellite stem cell	PBX1	3.57676e-77	5.03735	5.35052e-75	7.87255
Muscle	stromal	skeletal muscle satellite stem cell	PLOD2	7.69705e-91	6.83402	7.49984e-45	5.49073
Muscle	stromal	skeletal muscle satellite stem cell	TMOD3	2.30352e-87	5.35697	3.22119e-77	6.71956
Muscle	stromal	skeletal muscle satellite stem cell	NUFIP2	3.67239e-279	7.17559	4.12901e-97	5.00908
Muscle	stromal	skeletal muscle satellite stem cell	ZNHIT6	3.80512e-59	5.7323	2.00715e-36	5.93215
Muscle	stromal	skeletal muscle satellite stem cell	TRIM44	7.16593e-120	6.78112	1.45284e-49	5.00888
Muscle	stromal	skeletal muscle satellite stem cell	SCAF11	2.03949e-183	5.4506	6.91712e-116	5.92025
Muscle	stromal	skeletal muscle satellite stem cell	PSME4	1.57442e-112	5.72997	3.69617e-57	5.3865
Muscle	stromal	skeletal muscle satellite stem cell	REV1	1.80434e-46	5.5204	1.94758e-31	5.50604
Muscle	stromal	skeletal muscle satellite stem cell	ABLIM1	0	94.2732	9.61597e-62	15.0033
Muscle	stromal	skeletal muscle satellite stem cell	SACS	5.51254e-107	41.618	5.77257e-51	26.3225
Muscle	stromal	skeletal muscle satellite stem cell	RASD1	8.15759e-132	42.1617	3.11609e-56	21.4568
Muscle	stromal	skeletal muscle satellite stem cell	B3GNT5	8.6204e-100	31.9475	1.76078e-53	27.9872
Muscle	stromal	skeletal muscle satellite stem cell	MIB1	1.5258e-93	20.5658	4.60937e-53	14.5855
Muscle	stromal	skeletal muscle satellite stem cell	YES1	1.01499e-108	16.6619	2.3153e-68	16.5749
Muscle	stromal	skeletal muscle satellite stem cell	HELZ	2.4834e-67	13.5675	6.04605e-70	19.9673
Muscle	stromal	skeletal muscle satellite stem cell	PTPRG	1.29113e-273	15.2482	8.08561e-149	16.6075
Muscle	stromal	skeletal muscle satellite stem cell	ENAH	1.18518e-99	16.2726	1.17223e-65	15.316
Muscle	stromal	skeletal muscle satellite stem cell	RPS6KA5	1.23152e-50	6.15677	1.17786e-160	33.5372
Muscle	stromal	skeletal muscle satellite stem cell	C11orf96	6.75949e-289	18.1948	1.82911e-136	9.63368
Muscle	stromal	skeletal muscle satellite stem cell	PALLD	5.71355e-271	17.7193	1.11701e-80	9.60355
Muscle	stromal	skeletal muscle satellite stem cell	ANO6	4.19736e-97	6.84871	1.6934e-182	24.6911
Muscle	stromal	skeletal muscle satellite stem cell	DST	2.1838e-246	8.49592	2.23556e-215	18.1887
Muscle	stromal	skeletal muscle satellite stem cell	ELK3	3.02333e-96	8.61917	5.95819e-121	15.6627
Muscle	stromal	skeletal muscle satellite stem cell	F3	8.44668e-63	11.1338	1.02789e-50	11.3267
Muscle	stromal	skeletal muscle satellite stem cell	LAMA2	1.75919e-208	6.15371	4.0326e-204	19.5551
Muscle	stromal	skeletal muscle satellite stem cell	HERC4	2.90529e-125	11.0211	3.00776e-50	10.3207
Muscle	stromal	skeletal muscle satellite stem cell	ARHGAP21	1.75468e-98	7.70754	5.28292e-97	14.0509
Muscle	stromal	skeletal muscle satellite stem cell	DENND4A	7.6443e-119	7.13178	1.24315e-135	14.761
Muscle	stromal	skeletal muscle satellite stem cell	JDP2	1.87357e-45	6.37874	7.69933e-56	13.8227
Muscle	stromal	skeletal muscle satellite stem cell	PDS5A	2.9442e-82	9.22717	4.95322e-50	9.07903
Muscle	stromal	skeletal muscle satellite stem cell	PHLDB2	2.08947e-48	10.6143	2.16738e-36	7.67736
Muscle	stromal	skeletal muscle satellite stem cell	ZC3H6	4.07812e-53	7.26761	7.63245e-53	11.0472
Muscle	stromal	skeletal muscle satellite stem cell	MORC3	2.36147e-60	5.45379	5.90499e-101	13.0346
Muscle	stromal	skeletal muscle satellite stem cell	ARID1B	4.13188e-137	6.37795	6.51641e-133	10.6793
Muscle	stromal	skeletal muscle satellite stem cell	CACHD1	5.03473e-53	8.12238	2.41977e-30	7.96291
Muscle	stromal	skeletal muscle satellite stem cell	CDC73	2.84112e-72	6.58793	3.98054e-67	9.35491
Muscle	stromal	skeletal muscle satellite stem cell	SCARB2	2.13815e-161	9.37625	2.95358e-54	5.96777
Muscle	stromal	skeletal muscle satellite stem cell	PRKAR2A	7.50992e-70	7.37519	5.06256e-47	7.22703
Muscle	stromal	skeletal muscle satellite stem cell	C9orf16	1.76791e-87	7.76488	4.50537e-33	6.75522
Muscle	stromal	skeletal muscle satellite stem cell	TXNIP	7.22609e-191	8.14723	1.41646e-119	6.23353
Muscle	stromal	skeletal muscle satellite stem cell	GNAQ	6.72548e-148	6.74261	8.75823e-95	7.15379
Muscle	stromal	skeletal muscle satellite stem cell	AR	6.4737e-60	6.41104	3.27967e-52	7.23633
Muscle	stromal	skeletal muscle satellite stem cell	TP53BP2	2.01594e-89	7.19196	1.97651e-55	6.4231
Muscle	stromal	skeletal muscle satellite stem cell	USP47	1.47269e-99	5.04544	2.59333e-109	8.34145
Muscle	stromal	skeletal muscle satellite stem cell	SNRNP200	2.5655e-75	5.60683	1.45671e-66	7.28659
Muscle	stromal	skeletal muscle satellite stem cell	ARHGAP5	4.42146e-156	5.93696	1.14024e-101	6.621
Muscle	stromal	skeletal muscle satellite stem cell	ARHGAP6	1.80969e-62	5.65191	1.10771e-34	6.555
Muscle	stromal	skeletal muscle satellite stem cell	LONRF1	6.41233e-60	5.66145	1.53015e-37	5.66012
Muscle	stromal	skeletal muscle satellite stem cell	HTRA1	2.48696e-87	5.95461	3.75842e-44	5.26008
Muscle	stromal	skeletal muscle satellite stem cell	CLIP1	2.55189e-154	5.68125	1.21197e-73	5.36962
Muscle	stromal	skeletal muscle satellite stem cell	WRN	2.43645e-53	5.42656	5.64255e-37	5.50306
Muscle	stromal	skeletal muscle satellite stem cell	CYLD	4.8051e-50	5.22004	7.96917e-39	5.50325
Muscle	stromal	skeletal muscle satellite stem cell	NOVA1	5.83862e-76	63.834	2.11242e-59	81.2644
Muscle	stromal	skeletal muscle satellite stem cell	USP53	3.3306e-169	100.022	8.629e-53	43.0455
Muscle	stromal	skeletal muscle satellite stem cell	TPD52L1	2.35348e-261	72.6696	2.4049e-103	42.8838
Muscle	stromal	skeletal muscle satellite stem cell	ZNF146	1.35462e-135	68.0181	1.88121e-55	38.3582
Muscle	stromal	skeletal muscle satellite stem cell	RASSF8	5.51592e-97	37.741	1.50296e-75	45.2204
Muscle	stromal	skeletal muscle satellite stem cell	VEZT	1.0769e-91	19.8515	2.66224e-83	27.1761
Muscle	stromal	skeletal muscle satellite stem cell	IRF2BP2	6.99997e-240	39.4887	4.82515e-64	12.724
Muscle	stromal	skeletal muscle satellite stem cell	AKT3	6.05513e-124	12.1997	1.32693e-172	37.6331
Muscle	stromal	skeletal muscle satellite stem cell	PER2	1.91555e-107	13.4545	9.44671e-135	26.7967
Muscle	stromal	skeletal muscle satellite stem cell	GLIS3	1.70701e-185	22.8204	1.01928e-35	11.8844
Muscle	stromal	skeletal muscle satellite stem cell	KIDINS220	2.05947e-131	13.1998	7.35855e-132	20.3897
Muscle	stromal	skeletal muscle satellite stem cell	SPEN	3.50011e-228	16.9052	1.29718e-115	13.3329
Muscle	stromal	skeletal muscle satellite stem cell	CBLB	3.47029e-224	26.5532	1.29461e-36	7.94628
Muscle	stromal	skeletal muscle satellite stem cell	ZNF292	5.49382e-53	11.2999	3.18843e-58	16.0716
Muscle	stromal	skeletal muscle satellite stem cell	ID4	2.75952e-106	9.60673	3.27467e-116	17.603
Muscle	stromal	skeletal muscle satellite stem cell	NRIP1	6.38522e-258	18.6229	1.32188e-69	7.98346
Muscle	stromal	skeletal muscle satellite stem cell	KIAA0232	1.73432e-65	7.69401	6.36668e-117	17.7791
Muscle	stromal	skeletal muscle satellite stem cell	EDEM3	7.40109e-71	8.64038	5.87435e-66	13.1961
Muscle	stromal	skeletal muscle satellite stem cell	C1orf21	3.84752e-111	8.58996	2.41421e-62	13.0681
Muscle	stromal	skeletal muscle satellite stem cell	POGZ	1.21489e-90	7.39239	6.20843e-101	12.7393
Muscle	stromal	skeletal muscle satellite stem cell	ARFGAP3	3.60767e-159	9.97542	1.90013e-94	9.26988
Muscle	stromal	skeletal muscle satellite stem cell	PIK3R1	1.94731e-89	5.80419	3.09784e-165	15.2191
Muscle	stromal	skeletal muscle satellite stem cell	ARL5B	1.04407e-70	6.54159	5.56992e-52	9.34143
Muscle	stromal	skeletal muscle satellite stem cell	RIF1	9.84522e-176	10.8028	2.43462e-49	5.46192
Muscle	stromal	skeletal muscle satellite stem cell	LIFR	1.36123e-113	7.42723	2.4895e-79	7.43729
Muscle	stromal	skeletal muscle satellite stem cell	FAM3C	9.40535e-107	7.14648	7.38659e-70	7.37933
Muscle	stromal	skeletal muscle satellite stem cell	VAMP5	2.53626e-90	7.71431	8.22759e-39	6.7377
Muscle	stromal	skeletal muscle satellite stem cell	UGCG	3.12843e-257	7.63433	6.79107e-126	6.38153
Muscle	stromal	skeletal muscle satellite stem cell	ASPH	4.52784e-125	7.24622	8.11887e-62	6.38777
Muscle	stromal	skeletal muscle satellite stem cell	KLF10	5.68485e-140	5.26768	1.65314e-154	8.33651
Muscle	stromal	skeletal muscle satellite stem cell	NFIX	5.12493e-140	5.32142	8.71578e-125	8.03948
Muscle	stromal	skeletal muscle satellite stem cell	PRDM2	5.83639e-151	5.83191	6.13098e-81	5.86603
Muscle	stromal	skeletal muscle satellite stem cell	MYADM	2.05821e-147	5.01207	2.28847e-141	6.6558
Muscle	stromal	skeletal muscle satellite stem cell	SLC25A37	1.52507e-60	5.41925	3.01969e-45	6.10076
Muscle	stromal	skeletal muscle satellite stem cell	TNPO1	1.56876e-99	5.33782	1.96723e-49	5.18714
Muscle	stromal	skeletal muscle satellite stem cell	RUFY3	2.73505e-180	65.699	1.36849e-62	31.0104
Muscle	stromal	skeletal muscle satellite stem cell	RAPGEF2	1.7536e-53	7.45179	4.1701e-158	39.229
Muscle	stromal	skeletal muscle satellite stem cell	GBE1	3.30272e-124	14.7433	1.07553e-78	16.3579
Muscle	stromal	skeletal muscle satellite stem cell	NAMPT	0	19.2083	8.44407e-92	7.85194
Muscle	stromal	skeletal muscle satellite stem cell	LGALS3	2.31818e-250	6.22225	2.7415e-277	18.9991
Muscle	stromal	skeletal muscle satellite stem cell	TBL1XR1	4.26869e-113	8.13837	2.33128e-96	12.0628
Muscle	stromal	skeletal muscle satellite stem cell	ANKRD12	7.95204e-184	7.22349	1.64466e-167	12.1835
Muscle	stromal	skeletal muscle satellite stem cell	PPP2CB	4.03561e-237	11.7196	3.71293e-65	5.76554
Muscle	stromal	skeletal muscle satellite stem cell	SGCA	3.59351e-163	7.33628	9.97127e-91	6.9239
Muscle	stromal	skeletal muscle satellite stem cell	BCAP29	2.92583e-85	5.91588	7.37885e-41	5.19578
Muscle	stromal	skeletal muscle satellite stem cell	TTC37	3.30248e-89	38.9466	1.13112e-54	34.1095
Muscle	stromal	skeletal muscle satellite stem cell	LEPR	7.87565e-95	36.7329	2.70085e-44	18.7978
Muscle	stromal	skeletal muscle satellite stem cell	HIPK2	3.59555e-261	39.0218	1.00828e-63	10.1503
Muscle	stromal	skeletal muscle satellite stem cell	NTN4	9.99377e-113	9.22553	3.31655e-175	37.4154
Muscle	stromal	skeletal muscle satellite stem cell	TMX4	4.35128e-251	25.9507	8.73612e-78	10.1348
Muscle	stromal	skeletal muscle satellite stem cell	VEGFB	7.98632e-61	9.97442	2.13859e-70	18.2371
Muscle	stromal	skeletal muscle satellite stem cell	PLXDC2	1.37199e-201	9.30472	2.50692e-195	18.7214
Muscle	stromal	skeletal muscle satellite stem cell	SPATS2L	1.94391e-180	5.85526	5.28452e-228	17.5633
Muscle	stromal	skeletal muscle satellite stem cell	PLIN2	1.07684e-67	15.1384	3.11553e-31	6.12436
Muscle	stromal	skeletal muscle satellite stem cell	NDN	2.3962e-59	6.35004	1.0701e-83	11.8189
Muscle	stromal	skeletal muscle satellite stem cell	PARP1	8.10973e-85	9.29519	9.47329e-40	7.30158
Muscle	stromal	skeletal muscle satellite stem cell	BTBD7	1.97429e-74	7.4563	2.414e-45	7.27583
Muscle	stromal	skeletal muscle satellite stem cell	MYLIP	1.35849e-43	6.24349	4.32249e-36	6.55211
Muscle	stromal	skeletal muscle satellite stem cell	RNMT	9.35055e-133	7.55482	3.00488e-45	5.28045
Muscle	stromal	skeletal muscle satellite stem cell	EGR3	8.35446e-70	283.048	1.71444e-57	334.381
Muscle	stromal	skeletal muscle satellite stem cell	RHOBTB3	0	74.7873	2.178e-115	27.6713
Muscle	stromal	skeletal muscle satellite stem cell	HDDC2	1.81187e-103	13.0775	1.61671e-107	21.6377
Muscle	stromal	skeletal muscle satellite stem cell	MEF2D	2.05373e-109	15.2713	3.65064e-63	12.655
Muscle	stromal	skeletal muscle satellite stem cell	EP300	4.97275e-113	9.26966	3.214e-81	10.9893
Muscle	stromal	skeletal muscle satellite stem cell	ANKRD28	1.5079e-187	15.4817	7.06706e-42	6.51682
Muscle	stromal	skeletal muscle satellite stem cell	ZNF644	1.65334e-140	8.21419	3.33682e-119	11.5921
Muscle	stromal	skeletal muscle satellite stem cell	RSF1	4.3462e-75	5.45937	1.20669e-103	10.6259
Muscle	stromal	skeletal muscle satellite stem cell	CLU	5.9297e-147	7.80629	1.10527e-52	6.03139
Muscle	stromal	skeletal muscle satellite stem cell	IL1R1	2.96994e-201	9.23586	3.60344e-52	5.03434
Muscle	stromal	skeletal muscle satellite stem cell	ILF3	3.73183e-143	6.58151	5.78208e-74	6.21106
Muscle	stromal	skeletal muscle satellite stem cell	FNIP2	1.97952e-90	21.5105	3.66554e-117	35.0435
Muscle	stromal	skeletal muscle satellite stem cell	TLE4	4.13746e-259	20.6322	1.5557e-155	21.899
Muscle	stromal	skeletal muscle satellite stem cell	CEP350	3.38628e-95	11.1601	1.46028e-100	16.0977
Muscle	stromal	skeletal muscle satellite stem cell	PHF14	2.78717e-85	11.1219	1.04906e-70	13.8463
Muscle	stromal	skeletal muscle satellite stem cell	SETX	2.30454e-73	10.5942	1.61475e-66	13.9285
Muscle	stromal	skeletal muscle satellite stem cell	RAB21	5.09267e-242	18.9117	9.80269e-63	7.78632
Muscle	stromal	skeletal muscle satellite stem cell	BMPR2	1.13712e-69	5.58575	1.13256e-84	10.5989
Muscle	stromal	skeletal muscle satellite stem cell	DYNC1LI1	2.93088e-69	6.27007	8.80613e-58	7.59039
Muscle	stromal	skeletal muscle satellite stem cell	ZFYVE16	1.48028e-100	25.5756	6.36723e-71	24.3391
Muscle	stromal	skeletal muscle satellite stem cell	INTS6	2.45119e-193	13.7025	1.7045e-109	14.5339
Muscle	stromal	skeletal muscle satellite stem cell	SNX9	2.68275e-111	14.4045	6.25944e-59	11.488
Muscle	stromal	skeletal muscle satellite stem cell	CDK6	3.52476e-100	48.127	2.52627e-76	57.3204
Muscle	stromal	skeletal muscle satellite stem cell	BCL6	4.82384e-113	24.8496	1.00374e-73	23.3544
Muscle	stromal	skeletal muscle satellite stem cell	XRN1	4.27164e-85	9.99131	5.9628e-148	28.7511
Muscle	stromal	skeletal muscle satellite stem cell	SYNE1	3.78526e-126	14.2907	1.74755e-110	18.8569
Muscle	stromal	skeletal muscle satellite stem cell	REV3L	3.42601e-126	8.88372	3.48818e-119	14.2896
Muscle	stromal	skeletal muscle satellite stem cell	DHX36	1.09155e-153	7.51051	1.07984e-82	7.02372
Muscle	stromal	skeletal muscle satellite stem cell	CYBRD1	1.55309e-288	1336.61	9.10079e-102	629.322
Muscle	stromal	skeletal muscle satellite stem cell	RPS6KA3	4.4952e-174	27.9541	3.55483e-152	55.6496
Muscle	stromal	skeletal muscle satellite stem cell	ZNF451	1.24571e-83	14.0639	1.60937e-109	26.7651
Muscle	stromal	skeletal muscle satellite stem cell	USP15	2.42007e-84	6.6507	1.40914e-162	23.9845
Muscle	stromal	skeletal muscle satellite stem cell	CHCHD10	1.04048e-272	15.5578	1.31639e-265	28.1421
Muscle	stromal	skeletal muscle satellite stem cell	NCKAP1	4.48678e-204	21.8698	1.02881e-126	20.6406
Muscle	stromal	skeletal muscle satellite stem cell	POLR2A	2.15721e-203	34.0741	3.37019e-103	26.0762
Muscle	stromal	skeletal muscle satellite stem cell	EID1	1.12108e-194	10.6611	1.33459e-132	11.1606
Muscle	stromal	skeletal muscle satellite stem cell	AKR1B1	2.26083e-103	292.863	2.12068e-99	376.448
Muscle	stromal	skeletal muscle satellite stem cell	IPO7	0	39.7296	2.05061e-123	20.5555
Muscle	stromal	skeletal muscle satellite stem cell	CAST	7.43601e-305	11.5069	5.98748e-176	12.0716
Muscle	stromal	skeletal muscle satellite stem cell	TERF2IP	2.29345e-124	10.0035	5.2322e-65	8.09651
Muscle	stromal	skeletal muscle satellite stem cell	CD46	9.53361e-138	65535	1.70965e-77	65535
Muscle	stromal	skeletal muscle satellite stem cell	CALCOCO2	1.42249e-93	65535	1.20941e-63	65535
Muscle	stromal	skeletal muscle satellite stem cell	AMD1	0	111.057	2.44151e-110	26.6083
Muscle	stromal	skeletal muscle satellite stem cell	OSBPL8	6.33419e-135	8.83219	1.45515e-85	8.94531
Muscle	stromal	skeletal muscle satellite stem cell	CHD9	4.18519e-109	6.46375	7.11276e-140	14.7885
Muscle	stromal	skeletal muscle satellite stem cell	BTG3	4.01603e-221	37.2457	6.52671e-116	23.4722
Muscle	stromal	skeletal muscle satellite stem cell	CIRBP	0	9.31502	1.28788e-102	5.8263
Muscle	stromal	skeletal muscle satellite stem cell	BEX4	3.19483e-96	65535	6.19207e-136	65535
Muscle	stromal	skeletal muscle satellite stem cell	KRT10	7.90804e-172	9.78182	6.68616e-41	5.1922
Muscle	stromal	skeletal muscle satellite stem cell	KTN1	0	11.4402	1.13613e-145	8.07852
Muscle	stromal	skeletal muscle satellite stem cell	TMEM87A	1.15662e-77	7.2297	1.05907e-67	9.42452
Muscle	stromal	skeletal muscle satellite stem cell	VPS13C	6.47448e-154	16.1024	3.51022e-141	23.6696
Muscle	stromal	skeletal muscle satellite stem cell	FKBP5	5.04767e-303	12.9156	1.65446e-83	6.3464
Muscle	stromal	skeletal muscle satellite stem cell	HNRNPA0	3.48091e-243	5.52025	7.72845e-149	6.28902
Muscle	stromal	skeletal muscle satellite stem cell	MOB1A	5.75337e-167	38.9649	2.99105e-87	25.7745
Muscle	stromal	skeletal muscle satellite stem cell	MGST3	9.06722e-216	17.6036	9.7449e-157	20.047
Muscle	stromal	skeletal muscle satellite stem cell	S100A4	0	12.8273	2.17486e-219	25.0397
Muscle	stromal	skeletal muscle satellite stem cell	HNRNPUL1	1.97684e-111	9.99725	2.73918e-105	13.5571
Muscle	stromal	skeletal muscle satellite stem cell	SAP18	1.34569e-250	6.90251	5.04531e-102	5.31121
Muscle	stromal	skeletal muscle satellite stem cell	HNRNPA1	0	4394.8	6.47318e-185	969.42
Muscle	stromal	skeletal muscle satellite stem cell	NDUFS5	0	46.373	8.58008e-139	20.2751
Muscle	stromal	skeletal muscle satellite stem cell	RPL30	0	110.442	0	78.0947
Muscle	stromal	skeletal muscle satellite stem cell	RPL34	0	63.6637	1.72129e-307	27.4679
Muscle	stromal	fast muscle cell	CORO6	2.57229e-24	65535	1.95233e-16	65535
Muscle	stromal	fast muscle cell	PDLIM2	5.54989e-16	65535	7.96629e-06	65535
Muscle	stromal	fast muscle cell	SVIL	9.30691e-36	245.784	4.25562e-07	65.2022
Muscle	stromal	fast muscle cell	SLN	5.58269e-53	87.0097	2.53019e-14	31.628
Muscle	stromal	fast muscle cell	FHL3	5.71843e-52	107.594	3.3924e-14	17.0981
Muscle	stromal	fast muscle cell	BLVRB	1.41563e-19	41.918	9.40974e-10	39.2178
Muscle	stromal	fast muscle cell	PRKRA	1.13272e-13	10.7068	3.49342e-33	58.1242
Muscle	stromal	fast muscle cell	TMEM182	5.49295e-10	12.8885	5.56283e-08	24.6096
Muscle	stromal	fast muscle cell	SYNPO2	4.48425e-22	17.3239	6.82071e-13	12.6217
Muscle	stromal	fast muscle cell	CMYA5	4.20535e-40	17.2154	1.87373e-28	10.1785
Muscle	stromal	fast muscle cell	FLNC	3.22826e-22	14.2754	2.09891e-07	11.5115
Muscle	stromal	fast muscle cell	CSRP3	7.94514e-38	7.12285	2.26661e-24	17.2492
Muscle	stromal	fast muscle cell	CUL3	1.15243e-09	7.81709	1.55332e-08	13.5129
Muscle	stromal	fast muscle cell	CCNI	2.24282e-31	15.5322	1.27278e-08	6.40644
Muscle	stromal	fast muscle cell	RBM24	4.89759e-18	10.7342	2.99186e-11	8.3987
Muscle	stromal	fast muscle cell	BLCAP	2.91773e-19	8.7319	1.54614e-07	9.16962
Muscle	stromal	fast muscle cell	ANKRD2	1.62451e-22	7.13254	6.29586e-17	10.3735
Muscle	stromal	fast muscle cell	DUSP26	1.01676e-27	7.8575	9.24863e-12	7.30977
Muscle	stromal	fast muscle cell	NRAP	1.65442e-22	7.01161	2.80849e-19	7.48098
Muscle	stromal	fast muscle cell	MYBPC1	6.16232e-41	6.15803	1.83014e-32	6.18579
Muscle	stromal	fast muscle cell	ACTN2	3.0379e-39	6.45101	2.28881e-32	5.35266
Muscle	stromal	fast muscle cell	TEAD4	2.97816e-10	65535	3.75461e-07	65535
Muscle	stromal	fast muscle cell	PEBP4	5.48748e-35	65535	2.56298e-06	65535
Muscle	stromal	fast muscle cell	IDI1	6.7965e-22	34.64	1.52161e-11	27.7717
Muscle	stromal	fast muscle cell	TTN	9.52439e-27	23.4627	2.33708e-23	15.7385
Muscle	stromal	fast muscle cell	NAA38	3.19324e-17	8.93923	2.94681e-10	8.68062
Muscle	stromal	fast muscle cell	FHL2	1.02193e-14	65535	2.59611e-10	65535
Muscle	stromal	fast muscle cell	ANAPC16	7.04941e-27	8.13369	7.11382e-07	5.04775
Muscle	stromal	fast muscle cell	IDH2	5.79842e-32	5.89678	8.35716e-20	7.34078
Muscle	stromal	fast muscle cell	MSRB3	1.19455e-11	8.36362	6.42083e-25	32.4109
Muscle	stromal	fast muscle cell	NDFIP1	9.01982e-09	11.3819	6.4142e-12	28.8029
Muscle	stromal	fast muscle cell	PCBD1	7.84496e-10	36.1178	6.31333e-07	60.4789
Muscle	stromal	fast muscle cell	TAF7	2.42823e-11	6.03683	3.45589e-10	9.64431
Muscle	stromal	fast muscle cell	AKR1B1	5.22074e-27	65535	7.96629e-06	65535
Muscle	stromal	fast muscle cell	CAST	5.40383e-13	5.59578	2.29083e-27	20.8489
Muscle	stromal	fast muscle cell	HMGN3	4.45027e-18	67.0677	2.1535e-14	98.9312
Muscle	stromal	fast muscle cell	KRT10	8.22185e-08	7.35715	1.74811e-06	11.6348
Muscle	stromal	fast muscle cell	HEBP2	1.62402e-30	184.011	1.22824e-23	252.068
Muscle	stromal	fast muscle cell	CCT6A	2.81689e-10	6.30287	3.28345e-07	8.5821
Muscle	stromal	fast muscle cell	GYPC	6.55279e-14	9.99569	1.02585e-22	26.3659
Muscle	stromal	fast muscle cell	SAP18	2.00087e-28	13.5207	2.54491e-17	13.6454
Muscle	stromal	fast muscle cell	HNRNPA1	1.75128e-35	310.549	8.94622e-06	74.1892
Muscle	stromal	fast muscle cell	NDUFS5	3.36458e-37	12.4447	2.41512e-25	9.41678
Muscle	stromal	fast muscle cell	RPL30	4.35258e-54	198.448	9.12315e-59	166.522
Muscle	stromal	fast muscle cell	RPL34	4.99442e-52	41.4673	1.93236e-45	41.3189
Muscle	stromal	vascular associated smooth muscle cell	GABRB2	6.50428e-08	65535	8.59745e-15	65535
Muscle	stromal	vascular associated smooth muscle cell	ENTPD3	1.74094e-07	65535	4.33943e-32	65535
Muscle	stromal	vascular associated smooth muscle cell	PTN	1.08912e-18	122.247	6.56884e-27	648.083
Muscle	stromal	vascular associated smooth muscle cell	NRGN	2.97827e-18	56.4224	1.26444e-15	55.0228
Muscle	stromal	vascular associated smooth muscle cell	NPNT	2.90236e-23	21.7419	1.12148e-20	19.6916
Muscle	stromal	vascular associated smooth muscle cell	PDE3A	1.66617e-13	5.34265	5.13601e-38	62.6483
Muscle	stromal	vascular associated smooth muscle cell	KIAA1217	4.47804e-08	9.15448	8.30113e-15	28.9663
Muscle	stromal	vascular associated smooth muscle cell	ADCY3	1.21733e-22	13.7655	4.091e-20	16.9465
Muscle	stromal	vascular associated smooth muscle cell	SORBS3	3.78192e-37	13.3934	3.06335e-10	6.15899
Muscle	stromal	vascular associated smooth muscle cell	IGFBP6	9.16182e-21	7.12275	1.11249e-22	10.8134
Muscle	stromal	vascular associated smooth muscle cell	ALG13	4.56295e-09	6.3952	1.94631e-09	5.97994
Muscle	stromal	vascular associated smooth muscle cell	GRK5	1.71221e-19	5.11924	6.61893e-16	7.35802
Muscle	stromal	vascular associated smooth muscle cell	FRMD3	2.23165e-10	65535	1.0266e-18	65535
Muscle	stromal	vascular associated smooth muscle cell	SACS	4.86576e-09	13.9271	3.87218e-12	32.6897
Muscle	stromal	vascular associated smooth muscle cell	EFHD1	1.13159e-32	12.8533	1.94982e-16	10.8952
Muscle	stromal	vascular associated smooth muscle cell	SLU7	1.37729e-13	6.39544	1.83182e-12	7.08131
Muscle	stromal	vascular associated smooth muscle cell	TSPYL2	1.17155e-14	5.14626	6.36001e-09	5.20755
Muscle	stromal	vascular associated smooth muscle cell	SPECC1	3.13277e-16	12.6479	8.63651e-43	207.98
Muscle	stromal	vascular associated smooth muscle cell	VEZT	5.33971e-12	15.1033	2.45344e-13	23.0568
Muscle	stromal	vascular associated smooth muscle cell	PPP1R12B	4.52224e-42	15.6676	5.10824e-28	16.8344
Muscle	stromal	vascular associated smooth muscle cell	FHL5	2.42986e-40	30.4359	1.58546e-06	7.59212
Muscle	stromal	vascular associated smooth muscle cell	IER5L	5.444e-16	12.4675	1.33182e-22	18.1265
Muscle	stromal	vascular associated smooth muscle cell	ARHGDIB	5.16891e-30	22.257	9.13839e-18	9.57904
Muscle	stromal	vascular associated smooth muscle cell	VAMP5	6.8158e-25	12.114	1.1373e-09	8.41726
Muscle	stromal	vascular associated smooth muscle cell	TJP1	5.97088e-19	7.02563	7.69179e-17	9.38141
Muscle	stromal	vascular associated smooth muscle cell	POLG2	7.95471e-06	5.43867	7.00586e-11	11.536
Muscle	stromal	vascular associated smooth muscle cell	KLF10	3.2978e-20	7.77088	1.45298e-14	7.34346
Muscle	stromal	vascular associated smooth muscle cell	SOD1	5.40226e-59	5.87223	2.81281e-33	6.83236
Muscle	stromal	vascular associated smooth muscle cell	NME4	1.4527e-27	41.3507	3.13835e-20	31.8326
Muscle	stromal	vascular associated smooth muscle cell	RUFY3	2.78438e-09	13.9592	7.06141e-14	37.5816
Muscle	stromal	vascular associated smooth muscle cell	FGD4	3.50138e-15	24.7567	3.76748e-11	15.5194
Muscle	stromal	vascular associated smooth muscle cell	DGKH	3.34284e-14	11.8087	6.47076e-12	16.8784
Muscle	stromal	vascular associated smooth muscle cell	ANKRD12	9.46128e-27	5.67118	1.56301e-22	8.02329
Muscle	stromal	vascular associated smooth muscle cell	SLC44A1	3.43243e-11	6.28115	1.10976e-11	6.98124
Muscle	stromal	vascular associated smooth muscle cell	NTN4	2.44673e-62	48.7703	2.03842e-12	10.7172
Muscle	stromal	vascular associated smooth muscle cell	HIPK2	4.08726e-12	14.8809	1.22801e-13	20.051
Muscle	stromal	vascular associated smooth muscle cell	SPATS2L	3.21454e-24	18.2498	4.75343e-17	14.7867
Muscle	stromal	vascular associated smooth muscle cell	NCK2	9.36895e-14	7.01897	1.51663e-17	11.4178
Muscle	stromal	vascular associated smooth muscle cell	TTC37	7.70133e-09	7.27009	4.0208e-09	9.32696
Muscle	stromal	vascular associated smooth muscle cell	NR4A3	2.68842e-18	48.377	1.26093e-30	159.859
Muscle	stromal	vascular associated smooth muscle cell	EGR3	7.55067e-11	82.7467	3.26971e-10	79.4657
Muscle	stromal	vascular associated smooth muscle cell	MEF2D	6.01711e-21	16.326	2.60097e-18	18.4674
Muscle	stromal	vascular associated smooth muscle cell	SMC5	1.42543e-09	5.01887	7.48461e-28	29.1162
Muscle	stromal	vascular associated smooth muscle cell	HDDC2	6.60725e-17	11.5962	1.05864e-07	7.77107
Muscle	stromal	vascular associated smooth muscle cell	RHOBTB3	1.77241e-08	7.18258	5.03094e-11	8.15012
Muscle	stromal	vascular associated smooth muscle cell	EP300	2.54784e-08	5.34423	5.75973e-13	10.8585
Muscle	stromal	vascular associated smooth muscle cell	AIG1	1.57525e-12	7.16581	1.15597e-12	7.5931
Muscle	stromal	vascular associated smooth muscle cell	CPEB4	4.11879e-10	5.55568	6.64552e-08	5.7275
Muscle	stromal	vascular associated smooth muscle cell	PHF14	1.6068e-16	11.291	9.23312e-10	8.4841
Muscle	stromal	vascular associated smooth muscle cell	CEP350	6.06199e-12	7.93845	6.79721e-13	10.0445
Muscle	stromal	vascular associated smooth muscle cell	NDFIP1	2.26842e-29	6.51413	5.62065e-27	10.859
Muscle	stromal	vascular associated smooth muscle cell	TFDP2	1.21782e-08	5.78136	5.53873e-08	6.6691
Muscle	stromal	vascular associated smooth muscle cell	RAB21	9.75893e-15	5.09143	1.2776e-12	5.02192
Muscle	stromal	vascular associated smooth muscle cell	ZFYVE16	2.56188e-12	31.2583	2.08551e-17	42.2044
Muscle	stromal	vascular associated smooth muscle cell	ARL1	2.61912e-22	17.2453	1.65972e-10	8.43108
Muscle	stromal	vascular associated smooth muscle cell	GFOD1	4.49665e-09	7.07731	4.3769e-11	14.2308
Muscle	stromal	vascular associated smooth muscle cell	INTS6	7.18912e-14	7.2141	1.24511e-16	9.25842
Muscle	stromal	vascular associated smooth muscle cell	BCL6	2.75069e-14	9.78623	3.12612e-14	11.948
Muscle	stromal	vascular associated smooth muscle cell	SAT2	1.84359e-23	12.1844	1.29564e-09	7.51648
Muscle	stromal	vascular associated smooth muscle cell	TACC1	4.07844e-34	5.05842	2.87301e-30	7.69872
Muscle	stromal	vascular associated smooth muscle cell	CYBRD1	8.93019e-21	65535	2.83554e-15	65535
Muscle	stromal	vascular associated smooth muscle cell	ABHD2	1.20583e-15	18.8049	1.79604e-12	25.1382
Muscle	stromal	vascular associated smooth muscle cell	ZNF451	7.46609e-11	7.98956	6.00188e-19	21.3391
Muscle	stromal	vascular associated smooth muscle cell	SECISBP2	5.83348e-11	9.43127	2.08846e-14	12.4094
Muscle	stromal	vascular associated smooth muscle cell	NCKAP1	4.11595e-20	10.9764	9.30779e-18	14.6542
Muscle	stromal	vascular associated smooth muscle cell	GSTO1	1.65671e-31	10.1377	1.01288e-14	6.75803
Muscle	stromal	vascular associated smooth muscle cell	ENSA	4.6836e-20	6.39757	3.66067e-20	8.80957
Muscle	stromal	vascular associated smooth muscle cell	POLR2A	4.50302e-16	35.9782	4.4926e-19	53.3879
Muscle	stromal	vascular associated smooth muscle cell	PDK4	2.99332e-40	88.1644	3.51071e-06	9.55565
Muscle	stromal	vascular associated smooth muscle cell	EID1	2.37539e-82	15.2521	9.26009e-19	6.12693
Muscle	stromal	vascular associated smooth muscle cell	GSTK1	6.16766e-20	6.68755	1.65113e-09	5.34783
Muscle	stromal	vascular associated smooth muscle cell	IPO7	1.01893e-10	9.14088	1.29401e-15	14.448
Muscle	stromal	vascular associated smooth muscle cell	PPDPF	1.11199e-62	10.8586	1.81335e-16	5.08623
Muscle	stromal	vascular associated smooth muscle cell	CAST	2.89475e-26	5.04804	3.05575e-15	5.32778
Muscle	stromal	vascular associated smooth muscle cell	CD46	1.21822e-30	65535	1.01217e-19	65535
Muscle	stromal	vascular associated smooth muscle cell	OPTN	3.15254e-28	12.8314	2.99139e-13	6.90618
Muscle	stromal	vascular associated smooth muscle cell	SREK1IP1	7.10378e-12	7.51151	3.84458e-13	8.71897
Muscle	stromal	vascular associated smooth muscle cell	CALCOCO2	1.5003e-24	65535	9.14541e-22	65535
Muscle	stromal	vascular associated smooth muscle cell	AMD1	3.91786e-28	69.6056	1.64755e-19	43.6246
Muscle	stromal	vascular associated smooth muscle cell	C7orf50	3.27007e-23	13.8611	1.89658e-11	11.9387
Muscle	stromal	vascular associated smooth muscle cell	CHD9	5.43175e-22	6.95027	4.69442e-21	10.152
Muscle	stromal	vascular associated smooth muscle cell	BTG3	2.22154e-23	65535	3.2332e-19	65535
Muscle	stromal	vascular associated smooth muscle cell	CIRBP	1.24608e-75	8.9822	8.69106e-25	6.22482
Muscle	stromal	vascular associated smooth muscle cell	BEX4	5.35996e-21	65535	1.1599e-32	65535
Muscle	stromal	vascular associated smooth muscle cell	KRT10	2.75084e-24	10.1293	8.50416e-14	8.50577
Muscle	stromal	vascular associated smooth muscle cell	FKBP5	1.54978e-14	11.3887	4.94465e-16	7.68743
Muscle	stromal	vascular associated smooth muscle cell	VPS13C	5.78218e-14	6.46625	1.33285e-13	8.30895
Muscle	stromal	vascular associated smooth muscle cell	HNRNPA0	7.49831e-39	6.42136	1.0855e-21	6.38608
Muscle	stromal	vascular associated smooth muscle cell	MOB1A	2.00112e-14	20.1185	1.37157e-12	25.4454
Muscle	stromal	vascular associated smooth muscle cell	TIMP1	1.51657e-60	18.3343	6.42249e-27	14.7607
Muscle	stromal	vascular associated smooth muscle cell	S100A4	4.34579e-50	16.1921	2.49631e-26	27.2478
Muscle	stromal	vascular associated smooth muscle cell	CCT6A	3.33714e-27	15.8822	1.0454e-14	11.284
Muscle	stromal	vascular associated smooth muscle cell	C6orf62	5.36531e-14	7.36633	4.90921e-10	6.57142
Muscle	stromal	vascular associated smooth muscle cell	HNRNPUL1	3.66767e-21	13.7171	6.75738e-26	19.1433
Muscle	stromal	vascular associated smooth muscle cell	HNRNPA1	2.97584e-92	248.532	2.03991e-32	51.5929
Muscle	stromal	vascular associated smooth muscle cell	NDUFS5	9.792e-68	14.2217	1.07687e-17	6.06473
Muscle	stromal	vascular associated smooth muscle cell	RPL30	6.91118e-115	124.719	1.29766e-65	87.1108
Muscle	stromal	vascular associated smooth muscle cell	RPL34	2.39059e-114	44.4247	2.145e-56	26.2582
Muscle	stromal	fibroadipogenic progenitor cell	PTGDS	0	9519.46	1.37634e-169	2113.2
Muscle	stromal	fibroadipogenic progenitor cell	TNFSF10	0	307.025	0	142.927
Muscle	stromal	fibroadipogenic progenitor cell	EPHA3	0	28.0055	0	42.9583
Muscle	stromal	fibroadipogenic progenitor cell	NEGR1	0	39.7604	4.55919e-266	14.6855
Muscle	stromal	fibroadipogenic progenitor cell	YPEL2	0	28.2851	0	12.1144
Muscle	stromal	fibroadipogenic progenitor cell	UGGT2	0	17.4062	0	12.5274
Muscle	stromal	fibroadipogenic progenitor cell	ALDH1A3	0	20.055	0	8.55832
Muscle	stromal	fibroadipogenic progenitor cell	MTUS1	0	19.8435	0	8.42709
Muscle	stromal	fibroadipogenic progenitor cell	RGS2	0	22.7387	0	7.06786
Muscle	stromal	fibroadipogenic progenitor cell	BMP5	0	10.8412	0	13.3333
Muscle	stromal	fibroadipogenic progenitor cell	CTR9	0	6.03487	0	22.4491
Muscle	stromal	fibroadipogenic progenitor cell	ABCA9	0	6.72452	0	16.6741
Muscle	stromal	fibroadipogenic progenitor cell	MME	0	9.67306	2.24495e-261	10.5314
Muscle	stromal	fibroadipogenic progenitor cell	FILIP1	0	7.3651	0	13.1577
Muscle	stromal	fibroadipogenic progenitor cell	SPRED1	0	6.30857	0	14.1381
Muscle	stromal	fibroadipogenic progenitor cell	SLC20A1	0	6.74096	0	10.4732
Muscle	stromal	fibroadipogenic progenitor cell	FAT4	0	8.27507	4.81728e-301	8.30913
Muscle	stromal	fibroadipogenic progenitor cell	TANK	0	7.89759	0	7.93618
Muscle	stromal	fibroadipogenic progenitor cell	EBF1	0	6.64749	0	9.03582
Muscle	stromal	fibroadipogenic progenitor cell	SKAP2	0	6.44365	0	7.73919
Muscle	stromal	fibroadipogenic progenitor cell	FBLN1	0	5.45376	0	6.43283
Muscle	stromal	fibroadipogenic progenitor cell	USP12	0	5.12346	0	6.55491
Muscle	stromal	fibroadipogenic progenitor cell	FAM126A	0	5.4928	0	5.77859
Muscle	stromal	fibroadipogenic progenitor cell	OPHN1	0	5.2029	1.57855e-287	5.80527
Muscle	stromal	fibroadipogenic progenitor cell	SSPN	0	5.21798	0	5.60484
Muscle	stromal	fibroadipogenic progenitor cell	FOXN3	0	5.17125	0	5.01896
Muscle	stromal	fibroadipogenic progenitor cell	SERPINA5	0	65535	0	65535
Muscle	stromal	fibroadipogenic progenitor cell	TC2N	0	210.561	0	101.174
Muscle	stromal	fibroadipogenic progenitor cell	TAGLN	0	98.4488	0	78.0663
Muscle	stromal	fibroadipogenic progenitor cell	C11orf96	0	197.162	0	34.1565
Muscle	stromal	fibroadipogenic progenitor cell	CDO1	0	53.2533	2.31062e-296	20.3788
Muscle	stromal	fibroadipogenic progenitor cell	RPS6KA5	0	19.7608	0	35.1312
Muscle	stromal	fibroadipogenic progenitor cell	GFRA1	0	26.5231	0	18.3881
Muscle	stromal	fibroadipogenic progenitor cell	PALLD	0	23.9377	0	14.6581
Muscle	stromal	fibroadipogenic progenitor cell	CYP4B1	0	34.4093	5.54567e-300	5.90727
Muscle	stromal	fibroadipogenic progenitor cell	PTPRG	0	11.9771	0	16.7783
Muscle	stromal	fibroadipogenic progenitor cell	ASXL1	0	6.76156	0	28.2646
Muscle	stromal	fibroadipogenic progenitor cell	MAML2	0	9.58812	0	17.2531
Muscle	stromal	fibroadipogenic progenitor cell	ARHGAP6	0	7.13319	0	15.1879
Muscle	stromal	fibroadipogenic progenitor cell	LAMA2	0	8.39193	0	12.4621
Muscle	stromal	fibroadipogenic progenitor cell	TMTC1	0	8.78968	0	10.111
Muscle	stromal	fibroadipogenic progenitor cell	MPZL1	0	6.6267	0	13.2133
Muscle	stromal	fibroadipogenic progenitor cell	HERC4	0	7.0075	0	12.4764
Muscle	stromal	fibroadipogenic progenitor cell	CDC27	0	6.0455	0	13.6445
Muscle	stromal	fibroadipogenic progenitor cell	RNF24	0	5.78483	0	13.8581
Muscle	stromal	fibroadipogenic progenitor cell	JDP2	0	13.8396	0	5.77932
Muscle	stromal	fibroadipogenic progenitor cell	MORC3	0	5.39981	0	14.5957
Muscle	stromal	fibroadipogenic progenitor cell	PHLDB2	0	6.89285	0	10.5746
Muscle	stromal	fibroadipogenic progenitor cell	YES1	0	7.38504	0	9.77607
Muscle	stromal	fibroadipogenic progenitor cell	FZD4	0	8.77081	5.21877e-308	7.93684
Muscle	stromal	fibroadipogenic progenitor cell	SCARB2	0	7.47321	0	8.73608
Muscle	stromal	fibroadipogenic progenitor cell	ABCA8	0	5.3764	0	11.1785
Muscle	stromal	fibroadipogenic progenitor cell	MAOA	0	10.1513	1.74209e-261	5.67914
Muscle	stromal	fibroadipogenic progenitor cell	ELK3	0	5.65299	0	9.86913
Muscle	stromal	fibroadipogenic progenitor cell	ZC3HAV1	0	10.0749	0	5.47321
Muscle	stromal	fibroadipogenic progenitor cell	PCDH18	0	6.80699	0	7.88622
Muscle	stromal	fibroadipogenic progenitor cell	ARID1B	0	5.4987	0	9.40561
Muscle	stromal	fibroadipogenic progenitor cell	ANK2	0	5.65116	0	9.13452
Muscle	stromal	fibroadipogenic progenitor cell	DICER1	0	6.16404	0	6.64291
Muscle	stromal	fibroadipogenic progenitor cell	PID1	0	7.77847	0	5.20801
Muscle	stromal	fibroadipogenic progenitor cell	SESTD1	0	7.49549	0	5.29444
Muscle	stromal	fibroadipogenic progenitor cell	PRKAR2A	0	5.31185	0	6.94125
Muscle	stromal	fibroadipogenic progenitor cell	SNAI2	0	6.21024	3.19512e-266	5.76934
Muscle	stromal	fibroadipogenic progenitor cell	APOD	0	6.17394	1.67593e-96	5.50634
Muscle	stromal	fibroadipogenic progenitor cell	GLIS3	0	88.2115	0	170.904
Muscle	stromal	fibroadipogenic progenitor cell	FAM13A	0	44.1734	0	37.6184
Muscle	stromal	fibroadipogenic progenitor cell	IER5L	0	31.4933	0	18.527
Muscle	stromal	fibroadipogenic progenitor cell	PER2	0	15.9864	0	25.4512
Muscle	stromal	fibroadipogenic progenitor cell	NOVA1	0	13.921	0	18.0882
Muscle	stromal	fibroadipogenic progenitor cell	AKT3	0	7.57971	0	20.1165
Muscle	stromal	fibroadipogenic progenitor cell	VAMP5	0	12.364	0	10.6446
Muscle	stromal	fibroadipogenic progenitor cell	POGZ	0	7.16478	0	12.9439
Muscle	stromal	fibroadipogenic progenitor cell	POLG2	0	9.04756	0	10.1368
Muscle	stromal	fibroadipogenic progenitor cell	PIK3R1	0	5.3759	0	13.7186
Muscle	stromal	fibroadipogenic progenitor cell	CBLB	0	8.04327	0	8.60801
Muscle	stromal	fibroadipogenic progenitor cell	ID4	0	5.65929	0	9.51933
Muscle	stromal	fibroadipogenic progenitor cell	EDEM3	0	5.93462	0	8.74807
Muscle	stromal	fibroadipogenic progenitor cell	IRF2BP2	0	9.96833	0	5.16161
Muscle	stromal	fibroadipogenic progenitor cell	TNPO1	0	6.19765	0	8.09324
Muscle	stromal	fibroadipogenic progenitor cell	CALCRL	0	5.64522	0	8.23192
Muscle	stromal	fibroadipogenic progenitor cell	KIDINS220	0	6.62794	0	6.19266
Muscle	stromal	fibroadipogenic progenitor cell	ZNF292	0	5.9362	1.10147e-301	6.75483
Muscle	stromal	fibroadipogenic progenitor cell	KLF10	0	7.42533	0	5.31299
Muscle	stromal	fibroadipogenic progenitor cell	SPEN	0	5.25356	0	6.42163
Muscle	stromal	fibroadipogenic progenitor cell	AKAP12	0	5.97217	0	5.55399
Muscle	stromal	fibroadipogenic progenitor cell	ASPH	0	5.34267	0	5.91077
Muscle	stromal	fibroadipogenic progenitor cell	GBE1	0	8.49511	0	20.0132
Muscle	stromal	fibroadipogenic progenitor cell	RUFY3	0	16.9873	0	8.8038
Muscle	stromal	fibroadipogenic progenitor cell	ELL2	0	8.92182	0	8.49041
Muscle	stromal	fibroadipogenic progenitor cell	BCAP29	0	9.80032	0	7.01276
Muscle	stromal	fibroadipogenic progenitor cell	TBL1XR1	0	7.78103	0	5.82101
Muscle	stromal	fibroadipogenic progenitor cell	LGALS3	0	5.58728	0	7.94008
Muscle	stromal	fibroadipogenic progenitor cell	PHC2	0	5.07307	0	6.80321
Muscle	stromal	fibroadipogenic progenitor cell	PPP2CB	0	6.04811	0	5.23716
Muscle	stromal	fibroadipogenic progenitor cell	LEPR	3.0277e-270	6.84394	0	69.9092
Muscle	stromal	fibroadipogenic progenitor cell	VEGFB	0	8.10636	0	23.8562
Muscle	stromal	fibroadipogenic progenitor cell	EIF4EBP2	0	16.9905	0	10.5761
Muscle	stromal	fibroadipogenic progenitor cell	RNMT	0	8.01873	0	8.15505
Muscle	stromal	fibroadipogenic progenitor cell	BTBD7	0	8.12124	0	6.45057
Muscle	stromal	fibroadipogenic progenitor cell	MYLIP	0	6.80403	0	6.1529
Muscle	stromal	fibroadipogenic progenitor cell	TMX4	0	5.04009	0	6.46672
Muscle	stromal	fibroadipogenic progenitor cell	EGR3	0	219.891	0	215.4
Muscle	stromal	fibroadipogenic progenitor cell	NR4A3	0	106.167	0	64.6331
Muscle	stromal	fibroadipogenic progenitor cell	ANKRD28	0	29.2808	0	15.5148
Muscle	stromal	fibroadipogenic progenitor cell	MEF2D	0	13.6804	0	15.9401
Muscle	stromal	fibroadipogenic progenitor cell	RHOBTB3	0	26.3512	0	7.75228
Muscle	stromal	fibroadipogenic progenitor cell	EP300	0	8.13319	0	11.0243
Muscle	stromal	fibroadipogenic progenitor cell	MPHOSPH8	0	5.55387	0	9.38991
Muscle	stromal	fibroadipogenic progenitor cell	RSF1	0	5.66961	0	8.97138
Muscle	stromal	fibroadipogenic progenitor cell	NUP98	0	7.20816	0	28.4342
Muscle	stromal	fibroadipogenic progenitor cell	BMPR2	0	9.73442	0	18.5972
Muscle	stromal	fibroadipogenic progenitor cell	TFPI	0	22.5826	0	7.47752
Muscle	stromal	fibroadipogenic progenitor cell	CEP350	0	11.375	0	12.5674
Muscle	stromal	fibroadipogenic progenitor cell	TLE4	0	7.02714	0	14.6463
Muscle	stromal	fibroadipogenic progenitor cell	SETX	0	6.81655	0	13.3973
Muscle	stromal	fibroadipogenic progenitor cell	DYNC1LI1	0	6.8748	0	12.6041
Muscle	stromal	fibroadipogenic progenitor cell	GCC2	0	5.92863	9.25711e-243	6.08922
Muscle	stromal	fibroadipogenic progenitor cell	INTS6	0	21.1731	0	30.1128
Muscle	stromal	fibroadipogenic progenitor cell	ZFYVE16	0	11.7939	0	16.5254
Muscle	stromal	fibroadipogenic progenitor cell	SNX9	0	6.4904	0	12.217
Muscle	stromal	fibroadipogenic progenitor cell	AHI1	0	5.05989	0	11.9349
Muscle	stromal	fibroadipogenic progenitor cell	ARL1	0	6.75062	2.0709e-306	5.39109
Muscle	stromal	fibroadipogenic progenitor cell	REV3L	0	12.2951	0	26.6316
Muscle	stromal	fibroadipogenic progenitor cell	SAT2	0	21.6681	0	12.3942
Muscle	stromal	fibroadipogenic progenitor cell	XRN1	0	8.21812	0	18.0159
Muscle	stromal	fibroadipogenic progenitor cell	BCL6	0	11.6198	0	6.48277
Muscle	stromal	fibroadipogenic progenitor cell	DHX36	0	9.26746	0	7.37344
Muscle	stromal	fibroadipogenic progenitor cell	SYNE1	0	6.90931	0	6.32125
Muscle	stromal	fibroadipogenic progenitor cell	TACC1	0	6.26499	0	5.15324
Muscle	stromal	fibroadipogenic progenitor cell	CYBRD1	0	2809.12	0	1247.56
Muscle	stromal	fibroadipogenic progenitor cell	RPS6KA3	0	17.5909	0	61.8024
Muscle	stromal	fibroadipogenic progenitor cell	ZNF451	0	7.43947	0	14.9402
Muscle	stromal	fibroadipogenic progenitor cell	ARID5B	0	11.2126	0	6.08836
Muscle	stromal	fibroadipogenic progenitor cell	CHCHD10	0	5.92985	0	28.7224
Muscle	stromal	fibroadipogenic progenitor cell	NCKAP1	0	13.5457	0	17.0927
Muscle	stromal	fibroadipogenic progenitor cell	PDK4	0	288.57	0	63.7089
Muscle	stromal	fibroadipogenic progenitor cell	POLR2A	0	61.3216	0	45.8798
Muscle	stromal	fibroadipogenic progenitor cell	EID1	0	9.86692	0	6.11651
Muscle	stromal	fibroadipogenic progenitor cell	IPO7	0	45.605	0	29.3518
Muscle	stromal	fibroadipogenic progenitor cell	CAST	0	9.19837	0	6.54336
Muscle	stromal	fibroadipogenic progenitor cell	SREK1IP1	0	11.581	0	11.7881
Muscle	stromal	fibroadipogenic progenitor cell	OPTN	0	8.69414	0	8.31582
Muscle	stromal	fibroadipogenic progenitor cell	CALCOCO2	0	65535	0	65535
Muscle	stromal	fibroadipogenic progenitor cell	AMD1	0	105.283	0	28.8791
Muscle	stromal	fibroadipogenic progenitor cell	OSBPL8	0	10.0632	0	10.1585
Muscle	stromal	fibroadipogenic progenitor cell	CHD9	0	8.14852	0	10.4224
Muscle	stromal	fibroadipogenic progenitor cell	BTG3	0	75.419	0	48.2191
Muscle	stromal	fibroadipogenic progenitor cell	UPP1	0	42.5202	0	78.2875
Muscle	stromal	fibroadipogenic progenitor cell	TMEM87A	0	15.5526	0	18.04
Muscle	stromal	fibroadipogenic progenitor cell	KTN1	0	8.042	0	9.12369
Muscle	stromal	fibroadipogenic progenitor cell	VPS13C	0	11.4205	0	18.9472
Muscle	stromal	fibroadipogenic progenitor cell	FKBP5	0	17.2603	0	5.89909
Muscle	stromal	fibroadipogenic progenitor cell	TYMP	0	65535	0	65535
Muscle	stromal	fibroadipogenic progenitor cell	MOB1A	0	64.3656	0	41.2596
Muscle	stromal	fibroadipogenic progenitor cell	S100A4	0	8.11766	0	24.3357
Muscle	stromal	fibroadipogenic progenitor cell	MGST3	0	6.62768	0	13.0479
Muscle	stromal	fibroadipogenic progenitor cell	CCT6A	0	11.0594	0	8.87178
Muscle	stromal	fibroadipogenic progenitor cell	GYPC	0	8.06057	0	6.66214
Muscle	stromal	fibroadipogenic progenitor cell	C6orf62	0	10.0509	0	8.64038
Muscle	stromal	fibroadipogenic progenitor cell	HNRNPUL1	0	10.6848	0	13.8854
Muscle	stromal	fibroadipogenic progenitor cell	HNRNPA1	0	844.013	0	222.694
Muscle	stromal	fibroadipogenic progenitor cell	NDUFS5	0	31.4252	0	11.7836
Muscle	stromal	fibroadipogenic progenitor cell	RPL30	0	144.352	0	82.3475
Muscle	stromal	fibroadipogenic progenitor cell	RPL34	0	81.104	0	40.5136
Lung	stromal	adventitial fibroblast	SFRP2	1.53867e-23	582.07	2.53109e-09	98.7741
Lung	stromal	adventitial fibroblast	C7	9.55812e-21	17.3626	7.44762e-40	32.6096
Lung	stromal	adventitial fibroblast	THY1	2.72517e-11	10.1122	2.4814e-15	12.0943
Lung	stromal	adventitial fibroblast	OMD	2.33975e-11	9.44282	2.10682e-06	7.17583
Lung	stromal	adventitial fibroblast	TMEM98	3.55466e-09	6.4106	7.47173e-06	9.0415
Lung	stromal	adventitial fibroblast	CHRDL1	2.39184e-12	5.62713	5.21888e-12	6.69402
Lung	stromal	adventitial fibroblast	MYC	2.36912e-29	67.0612	7.69674e-09	17.1321
Lung	stromal	adventitial fibroblast	ABCA8	1.73246e-10	13.9346	3.44959e-22	55.4227
Lung	stromal	adventitial fibroblast	LUM	5.58946e-42	20.0988	9.43743e-38	19.2581
Lung	stromal	adventitial fibroblast	NKD2	5.5708e-06	13.8784	2.56368e-06	14.9674
Lung	stromal	adventitial fibroblast	ATP1A1	1.94443e-15	9.73908	4.0343e-06	6.5582
Lung	stromal	adventitial fibroblast	RARRES1	7.70068e-23	65535	5.71242e-25	65535
Lung	stromal	adventitial fibroblast	LEPR	1.90577e-09	5.53104	4.51443e-14	8.95238
Lung	stromal	adventitial fibroblast	WSB1	6.92219e-15	6.22767	3.67088e-09	5.56579
Lung	stromal	adventitial fibroblast	CLU	1.71976e-34	37.2052	1.71399e-07	8.5354
Lung	stromal	adventitial fibroblast	NDFIP1	2.85098e-10	5.94366	9.2133e-24	16.9789
Lung	stromal	adventitial fibroblast	ITM2A	1.24678e-06	5.17226	1.08842e-12	11.1
Lung	stromal	adventitial fibroblast	SAT2	1.9909e-06	10.1596	2.02429e-09	25.5573
Lung	stromal	adventitial fibroblast	CYBRD1	2.23263e-21	35.2637	5.71007e-16	40.486
Lung	stromal	adventitial fibroblast	AKR1B1	4.82583e-10	65535	7.1184e-07	65535
Lung	stromal	adventitial fibroblast	CAST	5.11454e-10	5.14255	4.0971e-06	5.42715
Lung	stromal	adventitial fibroblast	BTG3	2.80767e-13	65535	2.18313e-08	65535
Lung	stromal	adventitial fibroblast	BEX4	7.51358e-07	65535	1.76843e-13	65535
Lung	stromal	adventitial fibroblast	HNRNPA0	1.66378e-23	8.35391	8.85345e-14	8.18846
Lung	stromal	adventitial fibroblast	TYMP	4.12409e-10	65535	5.52543e-22	65535
Lung	stromal	adventitial fibroblast	MGST3	8.67615e-25	26.4131	4.5483e-25	39.6364
Lung	stromal	adventitial fibroblast	S100A4	2.32649e-37	19.0403	5.91358e-35	31.8767
Lung	stromal	adventitial fibroblast	ATP6V0C	4.72373e-29	65535	2.61453e-23	65535
Lung	stromal	adventitial fibroblast	GYPC	2.85147e-12	5.91802	2.12577e-07	5.85575
Lung	stromal	adventitial fibroblast	SAP18	5.57694e-20	8.01665	1.14878e-07	6.10467
Lung	stromal	adventitial fibroblast	HNRNPA1	1.40562e-38	65535	9.80202e-06	65535
Lung	stromal	adventitial fibroblast	NDUFS5	1.29743e-23	27.8107	1.24137e-09	16.1505
Lung	stromal	adventitial fibroblast	RPL34	2.41292e-45	77.4082	3.01228e-40	47.0609
Lung	stromal	adventitial fibroblast	RPL30	7.06117e-44	77.5307	2.68447e-31	38.8705
Lung	stromal	alveolar fibroblast	ARSI	1.28175e-15	65535	1.75423e-17	65535
Lung	stromal	alveolar fibroblast	PLA2G5	8.86305e-14	65535	1.70593e-14	65535
Lung	stromal	alveolar fibroblast	COL8A1	9.40729e-27	65535	3.62848e-10	65535
Lung	stromal	alveolar fibroblast	RSPO2	5.29753e-10	65535	1.3235e-12	65535
Lung	stromal	alveolar fibroblast	RERG	6.14572e-28	50.2991	9.72931e-10	21.0513
Lung	stromal	alveolar fibroblast	ACP5	1.92008e-20	38.4271	3.66921e-08	20.7911
Lung	stromal	alveolar fibroblast	TMEM37	1.91431e-13	28.3255	4.01281e-07	19.1859
Lung	stromal	alveolar fibroblast	RAMP1	1.133e-14	20.7848	7.2262e-14	20.5998
Lung	stromal	alveolar fibroblast	F11R	2.6326e-15	14.067	2.89465e-22	20.7795
Lung	stromal	alveolar fibroblast	PDLIM1	1.14688e-57	27.8611	3.81232e-15	8.53238
Lung	stromal	alveolar fibroblast	SEMA3B	2.85237e-12	13.6821	1.12003e-08	11.294
Lung	stromal	alveolar fibroblast	VEGFC	1.76106e-06	8.17117	6.68919e-11	13.7784
Lung	stromal	alveolar fibroblast	TUSC1	5.04425e-09	10.0238	3.87478e-08	10.7801
Lung	stromal	alveolar fibroblast	PELO	8.36119e-20	8.50291	9.45165e-25	12.0117
Lung	stromal	alveolar fibroblast	DTWD1	3.68127e-11	10.8515	7.79152e-08	8.70993
Lung	stromal	alveolar fibroblast	AXL	3.26862e-21	12.4053	1.56107e-07	5.91441
Lung	stromal	alveolar fibroblast	TGIF1	2.24418e-14	10.1658	3.82648e-09	7.20021
Lung	stromal	alveolar fibroblast	ECHDC3	3.20815e-06	5.47532	5.86202e-13	10.8366
Lung	stromal	alveolar fibroblast	CERCAM	8.2698e-06	5.9577	8.10927e-06	5.95633
Lung	stromal	alveolar fibroblast	LPL	8.53628e-17	5.68699	1.18398e-18	5.5886
Lung	stromal	alveolar fibroblast	ENG	2.01022e-22	5.05118	2.65781e-26	5.6416
Lung	stromal	alveolar fibroblast	ZSCAN18	3.56617e-19	65535	2.98941e-12	65535
Lung	stromal	alveolar fibroblast	CPE	1.9024e-18	65535	8.22709e-12	65535
Lung	stromal	alveolar fibroblast	ITGAE	2.20746e-10	65535	1.35178e-10	65535
Lung	stromal	alveolar fibroblast	LUM	1.57684e-172	8453.49	5.55063e-102	1213.42
Lung	stromal	alveolar fibroblast	RASD1	4.56566e-15	97.6036	1.91699e-21	136.153
Lung	stromal	alveolar fibroblast	MYC	4.93194e-37	144.753	2.74153e-25	67.4278
Lung	stromal	alveolar fibroblast	TNFRSF21	1.955e-07	10.1124	8.60033e-31	41.3692
Lung	stromal	alveolar fibroblast	NKD2	2.22096e-57	26.6391	3.87763e-21	11.3136
Lung	stromal	alveolar fibroblast	ATP1A1	2.01244e-25	8.34231	4.65141e-64	29.756
Lung	stromal	alveolar fibroblast	CTNNAL1	3.73828e-13	13.3702	8.63327e-06	7.97446
Lung	stromal	alveolar fibroblast	P4HTM	1.28292e-10	7.72858	1.72842e-11	9.32285
Lung	stromal	alveolar fibroblast	SDR39U1	4.06472e-07	5.08703	2.91252e-11	8.79017
Lung	stromal	alveolar fibroblast	RARRES1	3.69714e-18	65535	2.13245e-74	65535
Lung	stromal	alveolar fibroblast	PTGS2	1.93058e-21	121.072	2.9333e-18	129.647
Lung	stromal	alveolar fibroblast	DCN	7.60477e-172	68.1466	1.75767e-161	53.6284
Lung	stromal	alveolar fibroblast	ITGA1	1.69835e-20	26.4781	2.55277e-21	29.7537
Lung	stromal	alveolar fibroblast	PER2	8.05621e-23	24.4731	9.99195e-14	15.0864
Lung	stromal	alveolar fibroblast	DDIT4	4.22593e-07	6.16042	3.04469e-20	11.9631
Lung	stromal	alveolar fibroblast	SUN2	1.06463e-14	5.0531	9.16375e-15	5.64719
Lung	stromal	alveolar fibroblast	SGCA	1.02228e-40	65535	1.54277e-46	65535
Lung	stromal	alveolar fibroblast	NR2F1	1.46205e-16	10.3389	2.40587e-50	28.9649
Lung	stromal	alveolar fibroblast	CTSC	3.92019e-36	15.5538	7.20897e-18	7.22986
Lung	stromal	alveolar fibroblast	NME4	2.49166e-08	6.11136	4.04421e-11	8.7154
Lung	stromal	alveolar fibroblast	NDN	1.98936e-35	18.8548	3.42228e-17	10.7661
Lung	stromal	alveolar fibroblast	MYLIP	5.66179e-14	14.5707	4.19377e-10	9.59659
Lung	stromal	alveolar fibroblast	MDK	3.327e-38	15.6627	1.84432e-09	5.38475
Lung	stromal	alveolar fibroblast	NDFIP1	5.78367e-30	6.49029	7.72384e-95	18.9573
Lung	stromal	alveolar fibroblast	AHI1	4.48339e-13	8.02821	8.25703e-09	6.69223
Lung	stromal	alveolar fibroblast	CYBRD1	2.14973e-29	155.388	2.47926e-27	145.804
Lung	stromal	alveolar fibroblast	PCBD1	6.24531e-15	65535	2.08201e-13	65535
Lung	stromal	alveolar fibroblast	AGPAT2	8.21273e-11	36.262	1.03042e-11	44.5737
Lung	stromal	alveolar fibroblast	ZNF791	6.89487e-10	68.8623	4.1275e-12	93.3867
Lung	stromal	alveolar fibroblast	PDK4	7.81927e-27	13.011	2.15925e-16	11.0186
Lung	stromal	alveolar fibroblast	AKR1B1	4.67098e-25	65535	1.00249e-24	65535
Lung	stromal	alveolar fibroblast	C1QB	1.47417e-44	145.995	1.61881e-09	39.2262
Lung	stromal	alveolar fibroblast	OPTN	8.75095e-14	28.6719	3.45576e-08	22.0225
Lung	stromal	alveolar fibroblast	DHX29	6.09098e-11	10.9096	2.45056e-07	8.41513
Lung	stromal	alveolar fibroblast	HMGN3	2.13218e-46	15.0968	8.46264e-30	10.2001
Lung	stromal	alveolar fibroblast	CALCOCO2	1.13541e-26	65535	7.04872e-16	65535
Lung	stromal	alveolar fibroblast	AMD1	8.83514e-16	69.1048	1.15574e-10	52.4429
Lung	stromal	alveolar fibroblast	C7orf50	3.90634e-08	7.78316	3.84917e-22	21.9601
Lung	stromal	alveolar fibroblast	OSBPL8	2.84409e-12	6.25399	1.68707e-16	8.71957
Lung	stromal	alveolar fibroblast	C1QA	4.19615e-47	162.546	2.92352e-15	65.8092
Lung	stromal	alveolar fibroblast	BTG3	5.48114e-37	65535	3.1841e-19	65535
Lung	stromal	alveolar fibroblast	CIRBP	2.97517e-76	5.11374	3.68835e-72	5.50669
Lung	stromal	alveolar fibroblast	BEX4	1.24083e-16	43.6697	7.90568e-22	64.5062
Lung	stromal	alveolar fibroblast	TMEM87A	1.50807e-23	9.93189	1.57483e-10	6.06227
Lung	stromal	alveolar fibroblast	HEBP2	2.18951e-14	65535	3.3029e-48	65535
Lung	stromal	alveolar fibroblast	HNRNPA0	2.72693e-62	12.7679	2.74091e-77	17.9026
Lung	stromal	alveolar fibroblast	TYMP	6.52108e-13	65535	1.17301e-26	65535
Lung	stromal	alveolar fibroblast	TIMP1	3.74723e-90	29.4747	2.38157e-57	12.762
Lung	stromal	alveolar fibroblast	S100A4	1.86955e-148	52.8471	4.4698e-39	13.0177
Lung	stromal	alveolar fibroblast	MGST3	6.08345e-54	10.1711	1.90663e-41	9.15437
Lung	stromal	alveolar fibroblast	CCT6A	1.29802e-13	7.42696	2.49389e-13	8.56718
Lung	stromal	alveolar fibroblast	ATP6V0C	8.15016e-57	755.577	1.61646e-77	1311.68
Lung	stromal	alveolar fibroblast	SAP18	9.81717e-33	8.59863	4.93283e-17	5.66201
Lung	stromal	alveolar fibroblast	HNRNPA1	1.26345e-88	65535	2.6104e-20	65535
Lung	stromal	alveolar fibroblast	NDUFS5	2.12543e-34	12.0499	8.81595e-19	8.49909
Lung	stromal	alveolar fibroblast	RPL30	6.15743e-140	92.4125	1.99479e-79	40.4504
Lung	stromal	alveolar fibroblast	RPL34	4.62796e-147	66.0214	5.92785e-118	36.3787
Lung	stromal	pericyte	OLFML1	7.13275e-06	28.7834	2.8612e-12	50.3284
Lung	stromal	pericyte	FAT1	7.13562e-06	8.16566	8.98876e-17	18.0318
Lung	stromal	pericyte	GCLM	3.04008e-07	6.13913	4.37122e-06	7.91156
Lung	stromal	pericyte	SNAI2	6.01113e-10	16.7981	1.1956e-08	13.7357
Lung	stromal	pericyte	SOD3	4.82154e-41	20.0775	4.52604e-18	9.42632
Lung	stromal	pericyte	PLEKHA5	2.27436e-08	9.21347	2.52191e-19	18.3654
Lung	stromal	pericyte	FBXO21	1.45305e-09	10.0461	3.49691e-09	9.76153
Lung	stromal	pericyte	PPM1K	2.21187e-06	9.67526	1.38701e-07	8.5929
Lung	stromal	pericyte	ARHGEF7	6.77538e-06	5.01273	7.13746e-27	15.3242
Lung	stromal	pericyte	MAP4K5	2.96564e-07	8.36326	1.53742e-09	9.0148
Lung	stromal	pericyte	GPAA1	1.00076e-10	8.90669	9.10287e-07	6.03326
Lung	stromal	pericyte	GOLGB1	7.98697e-08	6.71889	3.40707e-09	7.19341
Lung	stromal	pericyte	PPP1R12B	9.66173e-09	10.6448	3.06282e-23	22.2613
Lung	stromal	pericyte	FHL2	4.43129e-09	7.71368	6.97774e-27	21.0964
Lung	stromal	pericyte	DCN	6.60381e-60	9.04645	3.47285e-59	11.2196
Lung	stromal	pericyte	ARHGAP29	6.95062e-16	6.57241	8.88736e-34	12.6853
Lung	stromal	pericyte	TJP1	1.41548e-24	8.57174	2.41214e-17	6.27459
Lung	stromal	pericyte	SGCA	1.71612e-09	65535	1.62446e-10	65535
Lung	stromal	pericyte	NME4	4.77521e-10	18.8924	1.35143e-06	11.2883
Lung	stromal	pericyte	NR2F1	1.15498e-13	8.70342	3.84452e-20	14.2802
Lung	stromal	pericyte	PPP2CB	2.43071e-07	5.98277	6.26274e-16	10.4684
Lung	stromal	pericyte	CTSC	8.35345e-07	5.83828	4.96583e-14	10.6184
Lung	stromal	pericyte	SPATS2L	3.72904e-21	44.1312	3.59495e-12	21.4998
Lung	stromal	pericyte	NCK2	4.11437e-15	17.9827	2.62664e-10	11.3787
Lung	stromal	pericyte	NDN	6.84627e-23	9.36045	5.63528e-11	5.73582
Lung	stromal	pericyte	RHOBTB3	5.22721e-25	75.9034	5.88366e-10	22.5147
Lung	stromal	pericyte	SMC5	9.28992e-06	5.97598	5.97558e-28	23.9254
Lung	stromal	pericyte	ILF3	7.42382e-10	9.04303	5.41125e-06	5.87709
Lung	stromal	pericyte	RSF1	7.89178e-09	6.16526	9.44214e-15	8.46883
Lung	stromal	pericyte	MPHOSPH8	1.55494e-12	6.10167	2.56514e-18	6.97602
Lung	stromal	pericyte	TDG	1.22437e-07	40.2925	1.93033e-07	29.7046
Lung	stromal	pericyte	PHF14	4.74678e-07	7.86973	3.27203e-06	6.03316
Lung	stromal	pericyte	SAT2	3.68165e-13	14.4792	1.41879e-07	8.03521
Lung	stromal	pericyte	REV3L	4.23435e-06	6.86311	2.35288e-10	10.3988
Lung	stromal	pericyte	TACC1	2.76941e-58	10.4125	4.65075e-31	5.3483
Lung	stromal	pericyte	NCKAP1	5.94214e-06	7.22723	1.77011e-15	15.86
Lung	stromal	pericyte	ZNF791	1.4244e-06	65535	7.97956e-07	65535
Lung	stromal	pericyte	GSTO1	1.24179e-21	27.5388	4.95565e-08	9.43404
Lung	stromal	pericyte	EID1	3.63677e-48	14.0624	2.69766e-20	8.23597
Lung	stromal	pericyte	AKR1B1	3.68403e-10	65535	9.89686e-14	65535
Lung	stromal	pericyte	CAST	3.6358e-15	6.97626	6.81089e-17	7.82558
Lung	stromal	pericyte	ZBTB16	3.02759e-18	6.74962	5.82196e-17	6.21196
Lung	stromal	pericyte	OSBPL8	4.86232e-15	11.5511	2.66675e-17	12.4823
Lung	stromal	pericyte	C7orf50	4.22165e-06	8.80504	1.90216e-08	10.4705
Lung	stromal	pericyte	CHD9	1.50898e-19	6.15379	1.56551e-23	7.20947
Lung	stromal	pericyte	BTG3	1.07769e-18	86.6761	9.38174e-15	53.8886
Lung	stromal	pericyte	UPP1	3.82457e-08	32.1714	2.15911e-14	48.871
Lung	stromal	pericyte	CIRBP	7.57015e-59	9.22972	4.60593e-28	5.9333
Lung	stromal	pericyte	BEX4	1.41834e-09	65535	1.87114e-12	65535
Lung	stromal	pericyte	KRT10	2.32642e-10	6.59339	3.09942e-19	10.7699
Lung	stromal	pericyte	TMEM87A	7.4587e-14	10.4812	5.02249e-08	5.48951
Lung	stromal	pericyte	HEBP2	7.0915e-07	65535	1.75124e-08	65535
Lung	stromal	pericyte	HNRNPA0	2.47816e-26	7.16236	4.04216e-24	6.47647
Lung	stromal	pericyte	S100A4	7.42143e-14	11.3352	2.30851e-14	23.9997
Lung	stromal	pericyte	CCT6A	1.5146e-10	8.28992	1.31363e-08	6.68814
Lung	stromal	pericyte	ATP6V0C	8.0703e-30	161.969	9.75308e-34	151.477
Lung	stromal	pericyte	C6orf62	2.99525e-07	10.648	1.68865e-08	10.3929
Lung	stromal	pericyte	HNRNPUL1	1.21611e-11	21.7125	1.93823e-11	21.2145
Lung	stromal	pericyte	HNRNPA1	2.19277e-47	256.544	1.35376e-16	66.8956
Lung	stromal	pericyte	NDUFS5	3.96021e-30	14.7612	2.33076e-15	7.74796
Lung	stromal	pericyte	RPL30	4.06726e-89	484.285	4.4877e-62	250.908
Lung	stromal	pericyte	RPL34	1.50342e-93	82.5108	2.90269e-56	36.6251
Muscle	stromal	pericyte	GPRIN3	9.38253e-06	65535	2.69951e-08	65535
Muscle	stromal	pericyte	SETBP1	8.29583e-06	25.9217	1.8202e-14	75.7793
Muscle	stromal	pericyte	TTC17	3.70541e-07	17.0705	3.4748e-07	16.1815
Muscle	stromal	pericyte	GOLIM4	3.14888e-08	14.7271	1.41837e-07	11.7151
Muscle	stromal	pericyte	PLCE1	3.63825e-07	6.20717	1.18241e-12	9.31559
Muscle	stromal	pericyte	FRMD3	2.45996e-07	65535	3.34375e-44	65535
Muscle	stromal	pericyte	EFHD1	5.42651e-11	61.3437	3.78024e-09	37.9824
Muscle	stromal	pericyte	LONRF1	1.32026e-07	32.333	8.4604e-08	29.1104
Muscle	stromal	pericyte	SOD3	4.82154e-41	20.0775	4.52604e-18	9.42632
Muscle	stromal	pericyte	FBXO21	1.45305e-09	10.0461	3.49691e-09	9.76153
Muscle	stromal	pericyte	PPM1K	2.21187e-06	9.67526	1.38701e-07	8.5929
Muscle	stromal	pericyte	ARHGEF7	6.77538e-06	5.01273	7.13746e-27	15.3242
Muscle	stromal	pericyte	MAP4K5	2.96564e-07	8.36326	1.53742e-09	9.0148
Muscle	stromal	pericyte	GPAA1	1.00076e-10	8.90669	9.10287e-07	6.03326
Muscle	stromal	pericyte	GOLGB1	7.98697e-08	6.71889	3.40707e-09	7.19341
Muscle	stromal	pericyte	SPECC1	1.51175e-06	5.76712	1.88965e-41	82.7019
Muscle	stromal	pericyte	FHL5	5.31764e-18	24.0433	1.9567e-10	9.95661
Muscle	stromal	pericyte	PPP1R12B	9.66173e-09	10.6448	3.06282e-23	22.2613
Muscle	stromal	pericyte	FHL2	4.43129e-09	7.71368	6.97774e-27	21.0964
Muscle	stromal	pericyte	DCN	6.60381e-60	9.04645	3.47285e-59	11.2196
Muscle	stromal	pericyte	ARHGAP29	6.95062e-16	6.57241	8.88736e-34	12.6853
Muscle	stromal	pericyte	TJP1	1.41548e-24	8.57174	2.41214e-17	6.27459
Muscle	stromal	pericyte	KIDINS220	6.71476e-06	5.27227	1.11877e-12	8.56335
Muscle	stromal	pericyte	SGCA	1.71612e-09	65535	1.62446e-10	65535
Muscle	stromal	pericyte	FGD4	9.02209e-12	58.5607	1.94677e-07	31.2707
Muscle	stromal	pericyte	RUFY3	9.00015e-06	13.6095	4.02752e-06	13.3901
Muscle	stromal	pericyte	PPP2CB	2.43071e-07	5.98277	6.26274e-16	10.4684
Muscle	stromal	pericyte	CTSC	8.35345e-07	5.83828	4.96583e-14	10.6184
Muscle	stromal	pericyte	DGKH	1.21821e-07	6.53171	2.18809e-09	6.8646
Muscle	stromal	pericyte	SPATS2L	3.72904e-21	44.1312	3.59495e-12	21.4998
Muscle	stromal	pericyte	TTC37	4.56098e-06	24.9354	1.62799e-09	32.607
Muscle	stromal	pericyte	NCK2	4.11437e-15	17.9827	2.62664e-10	11.3787
Muscle	stromal	pericyte	NDN	6.84627e-23	9.36045	5.63528e-11	5.73582
Muscle	stromal	pericyte	NR4A3	1.12976e-06	65535	6.5845e-26	65535
Muscle	stromal	pericyte	RHOBTB3	5.22721e-25	75.9034	5.88366e-10	22.5147
Muscle	stromal	pericyte	SMC5	9.28992e-06	5.97598	5.97558e-28	23.9254
Muscle	stromal	pericyte	ILF3	7.42382e-10	9.04303	5.41125e-06	5.87709
Muscle	stromal	pericyte	RSF1	7.89178e-09	6.16526	9.44214e-15	8.46883
Muscle	stromal	pericyte	MPHOSPH8	1.55494e-12	6.10167	2.56514e-18	6.97602
Muscle	stromal	pericyte	RAB21	8.77342e-08	15.7499	9.13091e-15	25.4671
Muscle	stromal	pericyte	TLE4	5.65477e-10	10.6436	7.60591e-09	10.3187
Muscle	stromal	pericyte	SAT2	3.68165e-13	14.4792	1.41879e-07	8.03521
Muscle	stromal	pericyte	REV3L	4.23435e-06	6.86311	2.35288e-10	10.3988
Muscle	stromal	pericyte	TACC1	2.76941e-58	10.4125	4.65075e-31	5.3483
Muscle	stromal	pericyte	NCKAP1	5.94214e-06	7.22723	1.77011e-15	15.86
Muscle	stromal	pericyte	GSTO1	1.24179e-21	27.5388	4.95565e-08	9.43404
Muscle	stromal	pericyte	POLR2A	2.28483e-06	12.1371	2.73988e-14	25.4749
Muscle	stromal	pericyte	EID1	3.63677e-48	14.0624	2.69766e-20	8.23597
Muscle	stromal	pericyte	GSTK1	6.11776e-09	8.50005	1.1611e-12	10.5751
Muscle	stromal	pericyte	CAST	3.6358e-15	6.97626	6.81089e-17	7.82558
Muscle	stromal	pericyte	ZBTB16	3.02759e-18	6.74962	5.82196e-17	6.21196
Muscle	stromal	pericyte	CD46	2.00707e-15	65535	5.06741e-10	65535
Muscle	stromal	pericyte	CALCOCO2	6.67815e-15	65535	2.19452e-14	65535
Muscle	stromal	pericyte	AMD1	2.81798e-11	65535	4.88077e-12	65535
Muscle	stromal	pericyte	OSBPL8	4.86232e-15	11.5511	2.66675e-17	12.4823
Muscle	stromal	pericyte	CHD9	1.50898e-19	6.15379	1.56551e-23	7.20947
Muscle	stromal	pericyte	BTG3	1.07769e-18	86.6761	9.38174e-15	53.8886
Muscle	stromal	pericyte	UPP1	3.82457e-08	32.1714	2.15911e-14	48.871
Muscle	stromal	pericyte	CIRBP	7.57015e-59	9.22972	4.60593e-28	5.9333
Muscle	stromal	pericyte	KRT10	2.32642e-10	6.59339	3.09942e-19	10.7699
Muscle	stromal	pericyte	TMEM87A	7.4587e-14	10.4812	5.02249e-08	5.48951
Muscle	stromal	pericyte	HEBP2	7.0915e-07	65535	1.75124e-08	65535
Muscle	stromal	pericyte	HNRNPA0	2.47816e-26	7.16236	4.04216e-24	6.47647
Muscle	stromal	pericyte	S100A4	7.42143e-14	11.3352	2.30851e-14	23.9997
Muscle	stromal	pericyte	CCT6A	1.5146e-10	8.28992	1.31363e-08	6.68814
Muscle	stromal	pericyte	C6orf62	2.99525e-07	10.648	1.68865e-08	10.3929
Muscle	stromal	pericyte	HNRNPUL1	1.21611e-11	21.7125	1.93823e-11	21.2145
Muscle	stromal	pericyte	HNRNPA1	2.19277e-47	256.544	1.35376e-16	66.8956
Muscle	stromal	pericyte	NDUFS5	3.96021e-30	14.7612	2.33076e-15	7.74796
Muscle	stromal	pericyte	RPL30	4.06726e-89	484.285	4.4877e-62	250.908
Muscle	stromal	pericyte	RPL34	1.50342e-93	82.5108	2.90269e-56	36.6251
Lung	lymphoid	B cell	EAF2	0	10.5796	1.18154e-52	7.44752
Lung	lymphoid	B cell	CYSLTR1	0	230.314	0	330.445
Lung	lymphoid	B cell	TRAF5	0	121.237	0	73.6352
Lung	lymphoid	B cell	IFT57	0	41.941	0	63.0658
Lung	lymphoid	B cell	MBD4	0	16.3364	6.51556e-69	6.13569
Lung	lymphoid	B cell	PAX5	0	13.3481	1.50604e-117	6.42207
Lung	lymphoid	B cell	SEL1L3	0	528.883	0	197.964
Lung	lymphoid	B cell	TMEM154	0	7.19575	0	12.1411
Lung	lymphoid	B cell	GNG7	0	592.235	0	758.665
Lung	lymphoid	B cell	ATF7IP	0	5.50049	5.32643e-111	5.15072
Lung	lymphoid	B cell	ZNF580	0	9.82385	3.2855e-250	19.5873
Lung	lymphoid	B cell	CHPT1	0	24.3095	5.87383e-101	8.94807
Lung	lymphoid	B cell	TSPAN3	0	12.2541	0	15.8485
Lung	lymphoid	B cell	OCIAD2	0	77.5868	2.43742e-155	37.7515
Lung	lymphoid	B cell	ARID5B	0	5.17634	1.02276e-151	5.60922
Lung	lymphoid	B cell	ISG20	0	26.7166	1.53486e-184	8.52463
Lung	lymphoid	B cell	CXCR4	0	25.6246	5.9216e-170	6.71461
Lung	lymphoid	B cell	ZNF652	0	13.7273	4.81367e-180	13.5188
Lung	lymphoid	B cell	HSH2D	0	6.80066	1.54991e-219	10.5155
Lung	lymphoid	B cell	LYST	0	5.35646	2.17161e-90	5.80837
Lung	lymphoid	B cell	C1QB	0	11.1854	0	30.0418
Lung	lymphoid	B cell	C7orf50	0	10.799	0	23.2219
Lung	lymphoid	B cell	AP1S2	0	7.27574	1.49503e-48	5.41929
Lung	lymphoid	B cell	C1QA	0	9.96859	0	40.1575
Lung	lymphoid	B cell	KRT10	0	15.3479	6.06296e-195	9.33587
Lung	lymphoid	B cell	VPS13C	0	22.6077	2.80273e-122	8.21524
Lung	lymphoid	B cell	CD63	0	17.5736	0	45.9888
Lung	lymphoid	B cell	DPP7	0	9.50889	1.35499e-224	11.0067
Lung	lymphoid	B cell	TYMP	0	4297.85	0	2380.13
Lung	lymphoid	B cell	S100A4	0	13.045	0	19.266
Lung	lymphoid	B cell	MGST3	0	6.94752	0	17.4363
Lung	lymphoid	B cell	ATP6V0C	0	137.895	0	824.268
Lung	lymphoid	B cell	GYPC	0	12.9235	0	12.2046
Lung	lymphoid	B cell	C6orf62	0	8.94042	1.10287e-157	9.48511
Lung	lymphoid	B cell	HNRNPUL1	0	7.79853	4.91665e-202	8.49812
Lung	lymphoid	B cell	SAP18	0	7.70048	0	8.71345
Lung	lymphoid	B cell	HNRNPA1	0	1273.89	0	392.677
Lung	lymphoid	B cell	NDUFS5	0	17.2152	0	27.2586
Lung	lymphoid	B cell	RPL30	0	301.806	0	140.989
Lung	lymphoid	B cell	RPL34	0	126.33	0	98.9288
Marrow & Spleen	lymphoid	B cell	SLC39A10	0	8.82055	3.17601e-61	7.47579
Marrow & Spleen	lymphoid	B cell	ZNF394	0	5.0882	5.69298e-56	5.60023
Marrow & Spleen	lymphoid	B cell	CYSLTR1	0	230.314	0	330.445
Marrow & Spleen	lymphoid	B cell	TRAF5	0	121.237	0	73.6352
Marrow & Spleen	lymphoid	B cell	IFT57	0	41.941	0	63.0658
Marrow & Spleen	lymphoid	B cell	MBD4	0	16.3364	6.51556e-69	6.13569
Marrow & Spleen	lymphoid	B cell	PAX5	0	13.3481	1.50604e-117	6.42207
Marrow & Spleen	lymphoid	B cell	TP53INP1	0	10.2762	5.94492e-116	7.40003
Marrow & Spleen	lymphoid	B cell	FAM13B	0	6.38054	1.41357e-43	5.53819
Marrow & Spleen	lymphoid	B cell	SEL1L3	0	528.883	0	197.964
Marrow & Spleen	lymphoid	B cell	BHLHE41	0	12.2922	1.2408e-97	11.2625
Marrow & Spleen	lymphoid	B cell	TMEM154	0	7.19575	0	12.1411
Marrow & Spleen	lymphoid	B cell	LYRM4	0	6.84381	2.42073e-211	11.6434
Marrow & Spleen	lymphoid	B cell	MEF2A	0	9.56043	4.66267e-69	5.7516
Marrow & Spleen	lymphoid	B cell	GNG7	0	592.235	0	758.665
Marrow & Spleen	lymphoid	B cell	ARL4C	0	11.574	1.31713e-168	11.2516
Marrow & Spleen	lymphoid	B cell	ATF7IP	0	5.50049	5.32643e-111	5.15072
Marrow & Spleen	lymphoid	B cell	TSPAN3	0	12.2541	0	15.8485
[truncated: 2,875 more rows]

## Sheet: primate low
tissue group	compartment	free annotation (unified)	Human_NCBI_GeneName	p-val (human vs mouse)	fold-change (human vs mouse)	p-val (lemur vs mouse)	fold-change (lemur vs mouse)
Lung	epithelial	ciliated cell	TCEA3	5.64687e-19	0.0635618	1.58173e-11	0
Lung	epithelial	ciliated cell	VPREB3	1.45184e-231	0.000271622	1.1005e-10	0
Lung	epithelial	ciliated cell	PLCB3	1.34366e-59	0.0106016	1.1005e-10	0
Lung	epithelial	ciliated cell	C10orf53	2.14319e-69	0.00905459	7.11467e-10	0
Lung	epithelial	ciliated cell	SYT5	1.12815e-100	0.00650028	2.41592e-08	0
Lung	epithelial	ciliated cell	ACOX2	3.3344e-100	0.00968726	2.41592e-08	0
Lung	epithelial	ciliated cell	EIF2B2	2.28156e-09	0.158986	2.41592e-08	0
Lung	epithelial	ciliated cell	ISYNA1	3.3434e-09	0.159808	2.41592e-08	0
Lung	epithelial	ciliated cell	DDO	3.53011e-69	0.0176355	1.27694e-07	0
Lung	epithelial	ciliated cell	OGG1	2.23159e-26	0.0491092	1.27694e-07	0
Lung	epithelial	ciliated cell	COL8A2	4.48894e-139	0.00146587	1.27694e-07	0
Lung	epithelial	ciliated cell	PORCN	5.23901e-21	0.0666788	1.27694e-07	0
Lung	epithelial	ciliated cell	TCP11	2.03219e-24	0.0397136	6.35085e-07	0
Lung	epithelial	ciliated cell	FERMT1	4.95394e-24	0.0353695	6.35085e-07	0
Lung	epithelial	ciliated cell	LYPD2	5.85447e-93	0.00445521	6.35085e-07	0
Lung	epithelial	ciliated cell	RNF186	1.039e-194	0	6.35085e-07	0
Lung	epithelial	ciliated cell	FAM81A	4.11428e-10	0.107948	6.35085e-07	0
Lung	epithelial	ciliated cell	TSKU	1.55027e-27	0.0318011	2.98174e-06	0
Lung	epithelial	ciliated cell	SUSD2	2.35203e-25	0.0492697	2.98174e-06	0
Lung	epithelial	ciliated cell	TNN	2.54205e-175	0	2.98174e-06	0
Lung	epithelial	ciliated cell	ALKBH6	3.06893e-07	0.179065	2.98174e-06	0
Lung	epithelial	ciliated cell	ITPKA	1.53049e-200	0.000294373	1.27301e-07	0.0223041
Lung	epithelial	ciliated cell	DBNDD2	4.93155e-206	0.00132309	2.68128e-06	0.142851
Lung	epithelial	ciliated cell	CYP2S1	2.52624e-28	0.013989	1.30838e-10	0.0186095
Lung	epithelial	ciliated cell	C2orf50	3.27251e-18	0.0450917	3.99595e-10	0.0125494
Lung	epithelial	ciliated cell	CDKN1C	1.56658e-11	0.0400531	7.55206e-06	0.0287687
Lung	epithelial	ciliated cell	WDYHV1	3.81479e-38	0.0266464	8.54244e-08	0.0466348
Lung	epithelial	ciliated cell	PRR18	1.89226e-39	0.0200438	1.93596e-06	0.0892384
Lung	epithelial	ciliated cell	FHIT	4.15202e-21	0.0442449	9.5232e-07	0.0418417
Lung	epithelial	ciliated cell	TST	7.3231e-15	0.0555666	2.64357e-08	0.0453303
Lung	epithelial	ciliated cell	ELOF1	1.87814e-12	0.045382	1.22505e-08	0.0669777
Lung	epithelial	ciliated cell	C11orf54	3.48507e-14	0.0654609	3.54012e-08	0.0535484
Lung	epithelial	ciliated cell	ALAS1	1.03596e-11	0.0937971	9.25515e-08	0.0611414
Lung	epithelial	ciliated cell	TMEM212	2.53459e-13	0.0474725	3.21635e-07	0.144723
Lung	epithelial	ciliated cell	HSPA4L	5.84079e-13	0.0649983	6.59767e-06	0.109346
Lung	epithelial	ciliated cell	FHDC1	3.0368e-37	0.0395353	2.94359e-06	0.185681
Lung	epithelial	ciliated cell	IFI35	5.29623e-12	0.0614698	1.44381e-06	0.128198
Lung	epithelial	ciliated cell	CHCHD10	5.37959e-12	0.0460291	1.84724e-07	0.199974
Lung	epithelial	ciliated cell	TP53BP2	9.99704e-14	0.0823965	2.37787e-06	0.128051
Lung	epithelial	ciliated cell	BPHL	2.47939e-12	0.0795725	1.44381e-06	0.137736
Lung	epithelial	ciliated cell	C9orf78	8.86059e-07	0.158466	1.63792e-06	0.0698049
Lung	epithelial	ciliated cell	GGA1	6.44755e-12	0.106112	3.26721e-07	0.109673
Lung	epithelial	ciliated cell	FAM89B	2.52571e-06	0.198065	6.5203e-06	0.0591694
Lung	epithelial	ciliated cell	CMBL	7.43725e-14	0.0785246	4.37247e-06	0.158076
Lung	epithelial	ciliated cell	CCDC153	1.06689e-10	0.136687	4.78345e-08	0.098356
Lung	epithelial	ciliated cell	WDPCP	3.30194e-08	0.198874	7.47858e-06	0.0731487
Lung	epithelial	ciliated cell	HES6	1.0155e-19	0.0808896	7.91922e-06	0.18357
Lung	epithelial	ciliated cell	RIIAD1	6.16609e-09	0.16759	4.35191e-07	0.106755
Lung	epithelial	ciliated cell	GLRX5	2.60949e-10	0.150542	4.7869e-07	0.136183
Lung	epithelial	ciliated cell	EML2	2.12347e-06	0.189946	3.53694e-06	0.132421
Lung	epithelial	ciliated cell	IL18R1	1.51625e-191	0.0019833	1.1005e-10	0
Lung	epithelial	ciliated cell	ARHGDIG	1.27784e-254	7.14588e-05	7.11467e-10	0
Lung	epithelial	ciliated cell	LAT	3.0115e-69	0.00962848	2.41592e-08	0
Lung	epithelial	ciliated cell	PCOLCE	7.53013e-18	0.0595682	2.41592e-08	0
Lung	epithelial	ciliated cell	KCNK2	1.45875e-233	0	1.09546e-07	0.0239168
Lung	epithelial	ciliated cell	SLC1A4	1.92554e-07	0.171189	6.35085e-07	0
Lung	epithelial	ciliated cell	GCH1	6.91244e-21	0.0335847	2.98174e-06	0
Lung	epithelial	ciliated cell	SEC14L3	2.99451e-17	0.0117813	3.76118e-11	0.00491446
Lung	epithelial	ciliated cell	ASCC1	1.69228e-20	0.0346394	2.8601e-07	0.0889371
Lung	epithelial	ciliated cell	GALK1	3.02614e-41	0.0216523	4.73854e-06	0.191603
Lung	epithelial	ciliated cell	MEIG1	1.91239e-14	0.0552787	6.73012e-09	0.0761262
Lung	epithelial	ciliated cell	ANO6	3.33608e-08	0.137609	7.47858e-06	0.0494602
Lung	epithelial	ciliated cell	GDE1	4.15428e-10	0.144424	1.75713e-08	0.0654189
Lung	epithelial	ciliated cell	SNAPIN	4.56496e-07	0.199961	4.9985e-07	0.071993
Lung	epithelial	ciliated cell	FKBP4	2.36981e-14	0.0785381	1.68249e-06	0.183432
Lung	epithelial	ciliated cell	NRAS	9.40759e-08	0.167252	8.76095e-06	0.089997
Lung	epithelial	ciliated cell	SLC25A5	2.62508e-08	0.183918	2.37868e-07	0.0891526
Lung	epithelial	ciliated cell	CHUK	1.13405e-31	0.045516	1.1005e-10	0
Lung	epithelial	ciliated cell	SLC25A17	1.97041e-18	0.0572662	7.11467e-10	0
Lung	epithelial	ciliated cell	TNS3	1.94861e-13	0.109411	7.11467e-10	0
Lung	epithelial	ciliated cell	PMEPA1	7.94209e-31	0.038146	6.35085e-07	0
Lung	epithelial	ciliated cell	CYP2F1	1.85284e-91	0.00140726	7.37613e-11	0.0155253
Lung	epithelial	ciliated cell	AEBP1	7.98756e-119	0.00345402	3.9066e-08	0.0375234
Lung	epithelial	ciliated cell	C11orf1	4.08173e-10	0.183104	3.99595e-10	0.0137223
Lung	epithelial	ciliated cell	MCEE	1.21261e-20	0.0340487	5.29858e-07	0.164125
Lung	epithelial	ciliated cell	CHRAC1	5.8927e-09	0.159807	5.68015e-06	0.0410339
Lung	epithelial	ciliated cell	NTAN1	1.65262e-23	0.0593397	4.54766e-06	0.115249
Lung	epithelial	ciliated cell	TSPAN2	6.47256e-24	0.0672032	2.22595e-06	0.195551
Lung	epithelial	ciliated cell	FBXO36	3.69909e-09	0.174872	1.78136e-06	0.146911
Lung	epithelial	ciliated cell	C1QTNF4	1.31714e-09	0.174553	2.98174e-06	0
Lung	epithelial	ciliated cell	RFC2	1.84078e-15	0.0972129	8.07742e-07	0.0630135
Lung	epithelial	ciliated cell	PRNP	2.91604e-11	0.124353	3.89143e-06	0.103761
Lung	epithelial	ciliated cell	PCP4L1	1.72062e-131	0.000701264	1.1005e-10	0
Lung	epithelial	ciliated cell	SCN1B	6.74621e-103	0.00473755	9.95037e-06	0.118464
Lung	epithelial	ciliated cell	GLIPR1	1.67154e-46	0.0149067	5.68015e-06	0.0535955
Lung	epithelial	ciliated cell	GPX8	5.97086e-11	0.0725418	1.51452e-07	0.0399915
Lung	epithelial	ciliated cell	PHLDA3	3.48353e-06	0.174665	5.68015e-06	0.0482622
Lung	epithelial	ciliated cell	MED28	2.89663e-08	0.148992	1.09976e-06	0.0847002
Lung	epithelial	ciliated cell	EMB	7.40578e-15	0.0931358	4.1805e-06	0.174711
Lung	epithelial	ciliated cell	ZNF467	2.09593e-124	0.00504367	1.27694e-07	0
Lung	epithelial	ciliated cell	FGFR3	1.81748e-51	0.0140763	6.35085e-07	0
Lung	epithelial	ciliated cell	OXCT1	8.24208e-33	0.0293023	5.28473e-07	0.0895303
Lung	epithelial	ciliated cell	CRIP2	4.69674e-12	0.0972695	2.24024e-08	0.195183
Lung	epithelial	ciliated cell	NEDD4	9.02363e-64	0.011552	2.41592e-08	0
Lung	epithelial	ciliated cell	TCP11L2	4.42066e-16	0.102163	2.22595e-06	0.0810876
Lung	epithelial	ciliated cell	HDC	1.58949e-209	0.000588102	1.58173e-11	0
Lung	epithelial	ciliated cell	ODC1	1.20925e-10	0.170632	1.25077e-09	0.0293552
Lung	epithelial	ciliated cell	TRAPPC6B	2.40751e-14	0.0789041	2.98174e-06	0
Lung	epithelial	ciliated cell	RDM1	3.59066e-177	0.000278267	9.81424e-06	0.150363
Lung	epithelial	ciliated cell	PCBD2	8.53613e-20	0.0545602	1.06013e-07	0.0624984
Lung	epithelial	ciliated cell	PLTP	2.01584e-10	0.117941	1.41607e-06	0.0911599
Lung	epithelial	ciliated cell	GEMIN7	2.54012e-21	0.0744744	2.00861e-07	0.0599974
Lung	epithelial	ciliated cell	GSR	2.95423e-19	0.0824296	2.18415e-08	0.0910653
Lung	epithelial	ciliated cell	CD82	6.3921e-18	0.0609602	8.59254e-07	0.123995
Lung	epithelial	ciliated cell	CAMK2N1	4.02631e-177	0.000589246	6.35085e-07	0
Lung	epithelial	ciliated cell	ITM2C	1.71103e-08	0.142694	1.27694e-07	0
Lung	epithelial	ciliated cell	S100A1	1.28431e-133	0.00093932	2.65495e-08	0.0257762
Lung	epithelial	ciliated cell	SMPDL3A	1.50664e-28	0.0337775	2.00861e-07	0.0688088
Lung	epithelial	ciliated cell	UBE2V1	1.32877e-18	0.0635399	6.35085e-07	0
Lung	epithelial	ciliated cell	B4GALNT1	1.2308e-157	0.0016184	2.98174e-06	0
Lung	epithelial	ciliated cell	SFR1	1.37941e-14	0.0740575	2.30465e-07	0.0440711
Lung	epithelial	ciliated cell	SWI5	1.47135e-14	0.0323872	2.89832e-08	0.0661488
Lung	epithelial	ciliated cell	RNASEK	1.8187e-26	0.038191	2.36522e-06	0.14028
Lung	epithelial	alveolar epithelial cell type 2	S100G	0	0	2.03363e-204	3.18998e-05
Lung	epithelial	alveolar epithelial cell type 2	MLC1	0	0.000228454	6.36229e-154	0
Lung	epithelial	alveolar epithelial cell type 2	PRMT8	0	0.00739818	1.56972e-115	0
Lung	epithelial	alveolar epithelial cell type 2	RBPJL	0	0.000220881	1.22882e-108	0
Lung	epithelial	alveolar epithelial cell type 2	PRRG3	0	0	3.36107e-105	0
Lung	epithelial	alveolar epithelial cell type 2	CST8	0	0	9.05602e-102	0
Lung	epithelial	alveolar epithelial cell type 2	KRT23	0	0.00326956	6.28623e-95	0
Lung	epithelial	alveolar epithelial cell type 2	SLC15A2	1.29033e-53	0.0912161	2.13325e-129	0
Lung	epithelial	alveolar epithelial cell type 2	LRP2	7.60754e-18	0.164675	1.22882e-108	0
Lung	epithelial	alveolar epithelial cell type 2	ITIH4	5.50117e-293	0.0039076	2.47055e-98	0.000670072
Lung	epithelial	alveolar epithelial cell type 2	EGFL6	0	0.00178224	2.47103e-161	0.00158085
Lung	epithelial	alveolar epithelial cell type 2	NPW	0	0.00395021	2.71624e-161	0.00160532
Lung	epithelial	alveolar epithelial cell type 2	MAL	0	0.00163502	1.48587e-90	0.00757802
Lung	epithelial	alveolar epithelial cell type 2	GCLC	0	0.00156502	2.03749e-87	0.0171914
Lung	epithelial	alveolar epithelial cell type 2	PON1	6.99586e-191	0.00643939	1.57902e-53	0.00515935
Lung	epithelial	alveolar epithelial cell type 2	MAOB	3.73583e-269	0.0070962	3.45397e-89	0.00518059
Lung	epithelial	alveolar epithelial cell type 2	ENTPD1	0	0.00643846	2.59385e-91	0.0109416
Lung	epithelial	alveolar epithelial cell type 2	COL6A1	2.08739e-44	0.0644685	4.64427e-88	0.00128633
Lung	epithelial	alveolar epithelial cell type 2	ENPEP	0	0.000684298	6.09198e-27	0.155773
Lung	epithelial	alveolar epithelial cell type 2	COL4A2	6.01845e-114	0.0377008	3.77542e-92	0.00285417
Lung	epithelial	alveolar epithelial cell type 2	EPN3	0	0.00316518	1.33059e-42	0.0588908
Lung	epithelial	alveolar epithelial cell type 2	THBS3	1.58884e-54	0.0659844	8.13046e-78	0.00502782
Lung	epithelial	alveolar epithelial cell type 2	MME	1.38976e-131	0.0142642	8.19192e-51	0.0245241
Lung	epithelial	alveolar epithelial cell type 2	C6	0	0.00215032	3.74662e-19	0.181303
Lung	epithelial	alveolar epithelial cell type 2	TMPRSS4	0	0.00850407	5.16282e-50	0.0683492
Lung	epithelial	alveolar epithelial cell type 2	MDFIC	2.50437e-19	0.165012	6.73439e-75	0.00605488
Lung	epithelial	alveolar epithelial cell type 2	COL4A1	5.04008e-100	0.0433802	6.38798e-57	0.033912
Lung	epithelial	alveolar epithelial cell type 2	CLIP4	6.48587e-74	0.0460484	1.14351e-49	0.0329466
Lung	epithelial	alveolar epithelial cell type 2	C16orf70	5.7173e-116	0.0352786	3.56566e-52	0.0515043
Lung	epithelial	alveolar epithelial cell type 2	NPR1	7.8061e-21	0.157167	3.07966e-79	0.0129796
Lung	epithelial	alveolar epithelial cell type 2	KANK2	1.46382e-21	0.12854	1.86789e-46	0.0236347
Lung	epithelial	alveolar epithelial cell type 2	RBMS3	2.67822e-69	0.0543238	8.1565e-32	0.0739797
Lung	epithelial	alveolar epithelial cell type 2	CHSY1	1.14729e-32	0.108846	4.71143e-50	0.0387567
Lung	epithelial	alveolar epithelial cell type 2	GGT5	1.89961e-09	0.166778	7.01922e-30	0.0265767
Lung	epithelial	alveolar epithelial cell type 2	RAB27B	1.12668e-49	0.0991803	1.20468e-55	0.0489861
Lung	epithelial	alveolar epithelial cell type 2	APBB1	4.86217e-27	0.117436	1.17863e-40	0.0441744
Lung	epithelial	alveolar epithelial cell type 2	PCYT1A	6.79357e-59	0.0468294	2.04271e-17	0.143458
Lung	epithelial	alveolar epithelial cell type 2	ANTXR1	3.61788e-22	0.140902	1.20033e-41	0.0533832
Lung	epithelial	alveolar epithelial cell type 2	MTHFD1	2.03447e-38	0.0767662	3.15313e-25	0.0981844
Lung	epithelial	alveolar epithelial cell type 2	SLC31A1	1.72369e-34	0.147536	8.8505e-62	0.0540576
Lung	epithelial	alveolar epithelial cell type 2	PCNT	6.79271e-75	0.0505427	4.82188e-19	0.169268
Lung	epithelial	alveolar epithelial cell type 2	PPID	3.79188e-48	0.0842145	2.40896e-28	0.116093
Lung	epithelial	alveolar epithelial cell type 2	SOAT1	1.89479e-48	0.0738885	9.29823e-23	0.136283
Lung	epithelial	alveolar epithelial cell type 2	DPP9	8.89384e-39	0.0925322	1.16453e-24	0.109732
Lung	epithelial	alveolar epithelial cell type 2	DST	5.17154e-57	0.0595741	6.9365e-13	0.178812
Lung	epithelial	alveolar epithelial cell type 2	IRX5	6.88336e-64	0.0701982	1.60969e-21	0.154776
Lung	epithelial	alveolar epithelial cell type 2	STMN1	6.37867e-68	0.0879845	1.08662e-36	0.132064
Lung	epithelial	alveolar epithelial cell type 2	CSGALNACT2	6.48117e-20	0.120728	6.87769e-19	0.0969688
Lung	epithelial	alveolar epithelial cell type 2	CALD1	7.29081e-50	0.0751716	2.93398e-14	0.17434
Lung	epithelial	alveolar epithelial cell type 2	SPTLC2	1.53657e-27	0.134642	8.4913e-26	0.116245
Lung	epithelial	alveolar epithelial cell type 2	AKAP7	1.65367e-25	0.150764	2.2358e-21	0.1363
Lung	epithelial	alveolar epithelial cell type 2	ACER3	3.74107e-25	0.12845	3.05068e-15	0.162313
Lung	epithelial	alveolar epithelial cell type 2	SGPP2	3.71443e-27	0.114798	6.70568e-12	0.189059
Lung	epithelial	alveolar epithelial cell type 2	MYO5C	1.14468e-18	0.165542	2.40583e-20	0.137631
Lung	epithelial	alveolar epithelial cell type 2	CAMK1	9.63347e-19	0.132402	1.24263e-10	0.19422
Lung	epithelial	alveolar epithelial cell type 2	ATP13A3	2.07623e-24	0.177276	7.04545e-20	0.178329
Lung	epithelial	alveolar epithelial cell type 2	PLIN3	2.17156e-19	0.180629	8.30894e-18	0.183931
Lung	epithelial	alveolar epithelial cell type 2	CTNNB1	2.56004e-31	0.196897	2.66245e-29	0.172256
Lung	epithelial	alveolar epithelial cell type 2	TSPAN11	0	0.000784405	6.99461e-147	0
Lung	epithelial	alveolar epithelial cell type 2	GRB14	8.60163e-142	0.0230685	7.22305e-140	0
Lung	epithelial	alveolar epithelial cell type 2	SEC14L3	3.05716e-45	0.0555352	6.28623e-95	0
Lung	epithelial	alveolar epithelial cell type 2	SCGB1A1	3.12886e-14	0.111417	3.00999e-211	0
Lung	epithelial	alveolar epithelial cell type 2	PTGS1	0	0.00349402	2.73535e-105	0.000402891
Lung	epithelial	alveolar epithelial cell type 2	IL18R1	0	0.00257673	4.3416e-83	0.00737788
Lung	epithelial	alveolar epithelial cell type 2	MATN4	2.72666e-262	0.00618579	8.63354e-86	0.00540833
Lung	epithelial	alveolar epithelial cell type 2	CD36	2.71227e-49	0.0803835	4.024e-147	0.00538074
Lung	epithelial	alveolar epithelial cell type 2	RASL11A	1.5714e-59	0.0499189	1.38848e-56	0.0387112
Lung	epithelial	alveolar epithelial cell type 2	IGFBP6	7.30621e-57	0.0642945	2.26703e-49	0.0445785
Lung	epithelial	alveolar epithelial cell type 2	MYLK	5.77084e-45	0.0769119	9.47543e-54	0.045717
Lung	epithelial	alveolar epithelial cell type 2	SOWAHC	3.13946e-28	0.103735	7.12165e-43	0.0357529
Lung	epithelial	alveolar epithelial cell type 2	SPARC	1.31952e-63	0.0836694	6.1352e-41	0.0804523
Lung	epithelial	alveolar epithelial cell type 2	POLR1C	1.62906e-44	0.103994	4.28247e-49	0.0680305
Lung	epithelial	alveolar epithelial cell type 2	PHLDB2	1.94807e-116	0.051146	1.2344e-26	0.145538
Lung	epithelial	alveolar epithelial cell type 2	GDE1	1.26319e-32	0.148033	1.13623e-57	0.0511919
Lung	epithelial	alveolar epithelial cell type 2	PTGFRN	4.82322e-65	0.0640723	8.99265e-26	0.147997
Lung	epithelial	alveolar epithelial cell type 2	GAS6	3.20867e-69	0.0634007	2.34904e-21	0.152087
Lung	epithelial	alveolar epithelial cell type 2	SNRK	1.77414e-45	0.0850344	4.16673e-24	0.119051
Lung	epithelial	alveolar epithelial cell type 2	DDHD1	1.18096e-29	0.103054	3.1501e-22	0.101505
Lung	epithelial	alveolar epithelial cell type 2	ANO6	5.76891e-57	0.0641339	2.69596e-17	0.188074
Lung	epithelial	alveolar epithelial cell type 2	ALCAM	2.09628e-39	0.100166	3.5814e-31	0.135042
Lung	epithelial	alveolar epithelial cell type 2	CHKA	1.64421e-22	0.153971	1.73161e-27	0.12058
Lung	epithelial	alveolar epithelial cell type 2	ANKRD40	3.31357e-29	0.165241	3.75832e-33	0.120691
Lung	epithelial	alveolar epithelial cell type 2	ARL6IP1	2.78654e-29	0.180405	2.07133e-35	0.12054
Lung	epithelial	alveolar epithelial cell type 2	RAC3	4.52408e-19	0.142313	4.64813e-13	0.184637
Lung	epithelial	alveolar epithelial cell type 2	GALK1	4.1834e-14	0.150556	3.09336e-08	0.19915
Lung	epithelial	alveolar epithelial cell type 2	PHOSPHO1	0	0	8.55285e-89	0.00832731
Lung	epithelial	alveolar epithelial cell type 2	ADAM19	0	0.000679388	1.82329e-93	0.0122097
Lung	epithelial	alveolar epithelial cell type 2	TSPAN2	0	0.00382626	2.83384e-109	0.0026528
Lung	epithelial	alveolar epithelial cell type 2	PHLDA1	2.11558e-99	0.0344683	1.26214e-47	0.0508493
Lung	epithelial	alveolar epithelial cell type 2	CYP2F1	7.58835e-116	0.0094722	5.54667e-13	0.19549
Lung	epithelial	alveolar epithelial cell type 2	TNFAIP1	8.71151e-41	0.110694	6.74422e-53	0.0569665
Lung	epithelial	alveolar epithelial cell type 2	CACNA1S	7.39772e-232	0.000309179	2.08092e-54	0
Lung	epithelial	alveolar epithelial cell type 2	NKD1	0	0.000679627	7.12157e-25	0.154133
Lung	epithelial	alveolar epithelial cell type 2	PRNP	2.85428e-40	0.118455	2.09928e-87	0.0263569
Lung	epithelial	alveolar epithelial cell type 2	GPX3	1.02153e-12	0.180083	1.18529e-43	0.0188217
Lung	epithelial	alveolar epithelial cell type 2	LIMD2	9.02692e-203	0.021587	6.48823e-23	0.189748
Lung	epithelial	alveolar epithelial cell type 2	COX6A2	0	0.000110435	9.32458e-125	0.0070995
Lung	epithelial	alveolar epithelial cell type 2	NRN1	0	0.00103693	1.37108e-117	0.00237395
Lung	epithelial	alveolar epithelial cell type 2	GPX8	0	0.00218354	1.72399e-95	0.0189398
Lung	epithelial	alveolar epithelial cell type 2	MARVELD1	1.0095e-115	0.0215596	5.76803e-88	0.0020294
Lung	epithelial	alveolar epithelial cell type 2	EMB	1.85283e-276	0.00980828	3.27855e-72	0.0346382
Lung	epithelial	alveolar epithelial cell type 2	CA8	2.28704e-131	0.0190071	1.58548e-44	0.0713044
Lung	epithelial	alveolar epithelial cell type 2	MPV17L2	3.48261e-18	0.177976	1.97691e-47	0.0332504
Lung	epithelial	alveolar epithelial cell type 2	TMEM159	1.5067e-32	0.128574	2.04238e-30	0.0983726
Lung	epithelial	alveolar epithelial cell type 2	OAT	2.37628e-40	0.12289	1.45182e-35	0.132846
Lung	epithelial	alveolar epithelial cell type 2	RGS10	3.01826e-140	0.0200372	9.20275e-83	0.00879715
Lung	epithelial	alveolar epithelial cell type 2	OXCT1	1.43742e-77	0.048077	2.88677e-75	0.0173524
Lung	epithelial	alveolar epithelial cell type 2	ZNF467	2.97795e-59	0.046067	3.09423e-21	0.107548
Lung	epithelial	alveolar epithelial cell type 2	BIK	2.16746e-54	0.0659022	1.61974e-91	0
Lung	epithelial	alveolar epithelial cell type 2	ME1	5.92892e-143	0.0283584	6.3109e-129	0.00655324
Lung	epithelial	alveolar epithelial cell type 2	NEDD4	7.13585e-263	0.0106747	5.99592e-110	0.0215859
Lung	epithelial	alveolar epithelial cell type 2	MIF4GD	7.19726e-18	0.19401	3.4588e-64	0.028551
Lung	epithelial	alveolar epithelial cell type 2	ALAD	9.51771e-47	0.0826849	7.03731e-35	0.0903495
Lung	epithelial	alveolar epithelial cell type 2	HDC	0	0.00177482	2.67827e-136	0.00116795
Lung	epithelial	alveolar epithelial cell type 2	LBP	0	0.000175212	7.90886e-39	0.0797739
Lung	epithelial	alveolar epithelial cell type 2	C9orf64	4.4551e-34	0.0961669	1.23824e-15	0.169893
Lung	epithelial	alveolar epithelial cell type 2	BAMBI	6.97898e-24	0.140682	4.05855e-32	0.0848738
Lung	epithelial	alveolar epithelial cell type 2	TRAPPC6B	7.46262e-40	0.133879	5.53867e-43	0.0860195
Lung	epithelial	alveolar epithelial cell type 2	COX6B2	0	0.0016674	2.5473e-53	0.0312596
Lung	epithelial	alveolar epithelial cell type 2	ARHGAP31	2.72417e-30	0.139233	1.27944e-36	0.0874173
Lung	epithelial	alveolar epithelial cell type 2	NRP1	1.16726e-136	0.0224346	7.88963e-113	0.0107526
Lung	epithelial	alveolar epithelial cell type 2	KHK	5.98111e-81	0.0309526	1.73738e-60	0.0145199
Lung	epithelial	alveolar epithelial cell type 2	GEMIN7	2.4426e-22	0.13477	6.37714e-17	0.158027
Lung	epithelial	alveolar epithelial cell type 2	CD200	0	0.00207689	1.05624e-123	0.0077046
Lung	epithelial	alveolar epithelial cell type 2	RAMP1	0	0.00729078	5.65441e-39	0.114801
Lung	epithelial	alveolar epithelial cell type 2	CAMK2N1	0	0.000917674	1.69454e-137	0.00332559
Lung	epithelial	alveolar epithelial cell type 2	XDH	9.52565e-153	0.0152573	1.66705e-73	0.0159352
Lung	epithelial	alveolar epithelial cell type 2	PLAC8	2.08485e-25	0.172427	2.22482e-59	0.0172678
Lung	epithelial	alveolar epithelial cell type 2	LY6E	1.43824e-44	0.0925257	2.29625e-36	0.133637
Lung	epithelial	alveolar epithelial cell type 2	TF	0	8.69423e-05	2.79086e-98	0.00922451
Lung	epithelial	alveolar epithelial cell type 2	ITM2C	1.37596e-62	0.0537862	4.83942e-130	0.00242241
Lung	epithelial	alveolar epithelial cell type 2	SNAPC5	3.57386e-123	0.0222097	1.66518e-59	0.0273503
Lung	epithelial	alveolar epithelial cell type 2	GNGT2	3.92962e-204	0.00400053	6.52703e-59	0.00714827
Lung	epithelial	alveolar epithelial cell type 2	S100A1	0	0.00337734	5.76615e-87	0.0238936
Lung	epithelial	alveolar epithelial cell type 2	UBE2V1	1.9753e-106	0.0364023	7.30063e-29	0.133984
Lung	epithelial	alveolar epithelial cell type 2	SIN3B	4.44777e-34	0.113051	1.95123e-13	0.183436
Lung	epithelial	alveolar epithelial cell type 2	USE1	1.64863e-59	0.0694463	2.10988e-34	0.156448
Lung	epithelial	alveolar epithelial cell type 2	B4GALNT1	0	0	8.24134e-82	0.00454891
Lung	epithelial	alveolar epithelial cell type 2	SFR1	5.99537e-34	0.108269	5.81272e-36	0.0789837
Lung	epithelial	alveolar epithelial cell type 2	WDR89	1.1602e-54	0.0720208	1.80073e-69	0.028213
Lung	epithelial	alveolar epithelial cell type 2	RNASEK	6.49775e-135	0.0240814	1.1126e-72	0.0355052
Liver	epithelial	cholangiocyte	HCFC1R1	1.13429e-06	0.197353	5.02306e-07	0.0870396
Liver	epithelial	cholangiocyte	ARF5	1.96161e-07	0.188535	8.66245e-06	0.198193
Liver	epithelial	cholangiocyte	SLC6A6	2.29093e-06	0.0561538	3.86819e-06	0
Liver	epithelial	cholangiocyte	LY6E	3.39743e-11	0.0536345	9.94918e-09	0.108863
Liver	epithelial	cholangiocyte	SWI5	4.3297e-09	0.113471	1.52358e-08	0.0513956
Liver	epithelial	cholangiocyte	RNASEK	4.85665e-09	0.113605	3.58308e-08	0.0931487
Liver	epithelial	hepatocyte+	FADS1	1.07292e-76	0.180408	1.91573e-64	0
Liver	epithelial	hepatocyte+	NLRP6	4.74581e-103	0.000463188	1.55572e-34	0
Liver	epithelial	hepatocyte+	ADRA1B	3.94084e-32	0.135747	3.06747e-31	0
Liver	epithelial	hepatocyte+	SCO2	1.15141e-103	0	6.16986e-30	0.04322
Liver	epithelial	hepatocyte+	ARHGEF19	4.92469e-71	0.00425689	7.55075e-24	0
Liver	epithelial	hepatocyte+	SUCNR1	3.23196e-27	0.138733	7.55073e-24	0
Liver	epithelial	hepatocyte+	FGF1	2.54248e-73	0	3.61109e-23	0.00474366
Liver	epithelial	hepatocyte+	ULK2	1.57684e-32	0.0664904	2.69856e-18	0
Liver	epithelial	hepatocyte+	PM20D1	4.39264e-62	0	2.93986e-16	0.0853257
Liver	epithelial	hepatocyte+	CYP26A1	2.3362e-76	0.000372922	2.64229e-19	0.0658475
Liver	epithelial	hepatocyte+	SEMA4A	9.29971e-78	0.00052608	4.81379e-21	0.127201
Liver	epithelial	hepatocyte+	SLCO2A1	3.22026e-57	0.00587232	7.0618e-18	0.0166014
Liver	epithelial	hepatocyte+	PLK3	2.0622e-53	0.0373066	5.29659e-22	0.010835
Liver	epithelial	hepatocyte+	IDO2	1.53637e-28	0.140502	5.78499e-22	0.00375757
Liver	epithelial	hepatocyte+	ILDR2	8.73042e-52	0.00748294	7.82656e-12	0.108146
Liver	epithelial	hepatocyte+	CAT	2.15428e-177	0.167006	7.61275e-98	0.00864043
Liver	epithelial	hepatocyte+	ZNF707	4.12572e-42	0.0238049	1.9949e-14	0.0640236
Liver	epithelial	hepatocyte+	ACAD11	2.42278e-81	0.0507456	1.23211e-34	0.0588195
Liver	epithelial	hepatocyte+	CAMK1D	9.80002e-60	0.135602	2.0086e-41	0.0261208
Liver	epithelial	hepatocyte+	ENTPD8	3.16937e-55	0.0573731	3.8135e-25	0.0736479
Liver	epithelial	hepatocyte+	DSG2	8.20006e-36	0.170784	1.78795e-34	0.028187
Liver	epithelial	hepatocyte+	NR4A1	7.41201e-25	0.0921163	2.31142e-12	0.0553094
Liver	epithelial	hepatocyte+	C2CD2	2.68785e-59	0.0591353	3.71258e-22	0.0901696
Liver	epithelial	hepatocyte+	SLC25A23	2.91897e-63	0.144991	8.08698e-46	0.0463103
Liver	epithelial	hepatocyte+	SIRT3	1.22708e-30	0.153099	9.44119e-28	0.044295
Liver	epithelial	hepatocyte+	CYB5B	7.86244e-109	0.0830529	1.66783e-52	0.102962
Liver	epithelial	hepatocyte+	GRB7	1.3872e-49	0.0535673	1.06344e-13	0.184973
Liver	epithelial	hepatocyte+	NPC1	6.63515e-33	0.11223	2.7788e-17	0.0886738
Liver	epithelial	hepatocyte+	ZFP36	1.95433e-91	0.124203	7.05231e-54	0.0953505
Liver	epithelial	hepatocyte+	EGR1	7.17167e-122	0.133131	3.69263e-66	0.10702
Liver	epithelial	hepatocyte+	HEBP1	5.39903e-115	0.173621	2.5644e-68	0.0821763
Liver	epithelial	hepatocyte+	LIPA	8.88188e-67	0.119732	3.40947e-38	0.130415
Liver	epithelial	hepatocyte+	CSAD	1.07276e-32	0.0969087	3.50793e-19	0.178297
Liver	epithelial	hepatocyte+	PRKD3	3.82372e-38	0.123403	7.30551e-20	0.152331
Liver	epithelial	hepatocyte+	BMP1	5.43799e-40	0.111716	1.73462e-19	0.18405
Liver	epithelial	hepatocyte+	PDK1	2.97227e-22	0.190858	1.19204e-18	0.115838
Liver	epithelial	hepatocyte+	SH3BP5	6.81564e-23	0.122887	4.94115e-13	0.181137
Liver	epithelial	hepatocyte+	IGF1	1.85976e-177	0.146423	6.30678e-83	0.153757
Liver	epithelial	hepatocyte+	TSPAN12	1.82022e-40	0.175345	1.19844e-27	0.134712
Liver	epithelial	hepatocyte+	TP53INP2	1.76939e-37	0.132669	1.35579e-17	0.190843
Liver	epithelial	hepatocyte+	OTC	2.55357e-107	0.198269	6.83996e-62	0.127708
Liver	epithelial	hepatocyte+	SUOX	1.34074e-52	0.160941	6.47038e-29	0.159388
Liver	epithelial	hepatocyte+	GPLD1	1.30212e-49	0.199268	1.16733e-33	0.136873
Liver	epithelial	hepatocyte+	ARL5A	1.21363e-45	0.167509	9.85828e-26	0.165952
Liver	epithelial	hepatocyte+	RCHY1	4.25268e-19	0.166683	5.0222e-14	0.167601
Liver	epithelial	hepatocyte+	SLC4A4	1.84812e-34	0.199585	7.06707e-24	0.161021
Liver	epithelial	hepatocyte+	CA3	7.10601e-235	0.000292351	3.20776e-91	0
Liver	epithelial	hepatocyte+	METTL7B	4.10807e-174	0.0576941	3.20778e-91	0
Liver	epithelial	hepatocyte+	GJB2	6.7538e-120	0.0588889	1.57127e-65	0
Liver	epithelial	hepatocyte+	AQP8	8.17489e-151	0	5.25878e-53	0
Liver	epithelial	hepatocyte+	MREG	6.90132e-69	0.0603593	2.07527e-37	0
Liver	epithelial	hepatocyte+	FABP2	4.70309e-84	0	1.97508e-27	0
Liver	epithelial	hepatocyte+	SERPINA12	8.00798e-49	0.00268217	8.60854e-16	0
Liver	epithelial	hepatocyte+	ELOVL3	1.69114e-23	0	1.09614e-07	0
Liver	epithelial	hepatocyte+	TFPI2	4.01196e-91	0.000637548	1.71032e-29	0.00862271
Liver	epithelial	hepatocyte+	ZAP70	1.65471e-61	0.00317643	1.63606e-19	0.0147041
Liver	epithelial	hepatocyte+	REEP6	1.86532e-152	0.176328	8.21598e-92	0.000383863
Liver	epithelial	hepatocyte+	CYP17A1	2.05786e-54	0.0217339	5.14827e-21	0.00460398
Liver	epithelial	hepatocyte+	TTYH2	2.50602e-71	0.00268196	6.02553e-20	0.051974
Liver	epithelial	hepatocyte+	PIGR	1.28413e-212	0.0105846	4.5884e-93	0.0171721
Liver	epithelial	hepatocyte+	ACSM1	3.24938e-182	0.00341003	1.88233e-56	0.104251
Liver	epithelial	hepatocyte+	GCK	1.63834e-98	0.00326222	2.52127e-21	0.174193
Liver	epithelial	hepatocyte+	MMD	4.14663e-112	0.0251509	3.50311e-46	0.0247048
Liver	epithelial	hepatocyte+	SLC6A13	4.08887e-121	0.0476274	2.78864e-57	0.0236402
Liver	epithelial	hepatocyte+	FITM1	3.37024e-12	0.125343	4.66232e-15	0.010327
Liver	epithelial	hepatocyte+	PSEN2	4.39735e-198	0.00985083	1.4813e-66	0.134165
Liver	epithelial	hepatocyte+	SRR	8.51598e-76	0.0238523	8.5578e-26	0.0749049
Liver	epithelial	hepatocyte+	TSPAN31	4.63221e-180	0.0241424	3.3537e-70	0.0763008
Liver	epithelial	hepatocyte+	PJA1	4.95258e-49	0.0620747	1.23977e-21	0.0313792
Liver	epithelial	hepatocyte+	PAQR9	3.03646e-188	0.0140506	2.00906e-58	0.15122
Liver	epithelial	hepatocyte+	APOA4	9.44659e-99	0.0828701	9.49322e-44	0.0288497
Liver	epithelial	hepatocyte+	CYP51A1	3.27032e-71	0.0752879	2.02264e-39	0.0321302
Liver	epithelial	hepatocyte+	PGM2	2.42489e-128	0.0242176	5.30662e-36	0.16364
Liver	epithelial	hepatocyte+	INSIG2	1.0451e-106	0.0869553	1.99509e-58	0.0556824
Liver	epithelial	hepatocyte+	PEX7	3.63846e-67	0.0501185	6.481e-24	0.100348
Liver	epithelial	hepatocyte+	ADIPOR2	8.97836e-93	0.175148	7.94312e-64	0.0508304
Liver	epithelial	hepatocyte+	RAPGEF4	1.06641e-48	0.0986295	1.26648e-25	0.10874
Liver	epithelial	hepatocyte+	TUBA4A	9.22659e-65	0.156612	3.08467e-43	0.0855724
Liver	epithelial	hepatocyte+	CHKA	7.1607e-47	0.088802	2.70816e-27	0.16066
Liver	epithelial	hepatocyte+	MBL2	1.22784e-174	0.0920216	8.33944e-74	0.185993
Liver	epithelial	hepatocyte+	HABP4	5.53502e-31	0.0999322	4.20109e-13	0.177158
Liver	epithelial	hepatocyte+	RNF4	1.75666e-29	0.157808	3.68233e-17	0.151475
Liver	epithelial	hepatocyte+	BPNT1	1.54572e-30	0.163113	1.12386e-18	0.188969
Liver	epithelial	hepatocyte+	GAS6	5.68419e-17	0.189849	8.9657e-16	0.173383
Liver	epithelial	hepatocyte+	LIMS2	5.56351e-25	0.122033	1.77038e-20	0
Liver	epithelial	hepatocyte+	ID3	8.18064e-135	0.00245867	8.14031e-41	0.0539893
Liver	epithelial	hepatocyte+	RGS16	1.66907e-83	0.0215973	6.63105e-32	0.00967964
Liver	epithelial	hepatocyte+	MRAP	1.80462e-72	0.01163	5.85805e-25	0.0297267
Liver	epithelial	hepatocyte+	FABP5	1.2173e-66	0.0147618	1.94748e-18	0.0509725
Liver	epithelial	hepatocyte+	CHUK	4.83078e-53	0.097033	1.99855e-34	0.0176458
Liver	epithelial	hepatocyte+	CKS2	4.12039e-38	0.0867907	6.3059e-15	0.0942365
Liver	epithelial	hepatocyte+	IPMK	1.08254e-17	0.19281	9.93266e-21	0.0537715
Liver	epithelial	hepatocyte+	FECH	4.09597e-50	0.119026	5.0172e-29	0.101046
Liver	epithelial	hepatocyte+	ABCD2	5.14833e-59	0	7.20723e-19	0
Liver	epithelial	hepatocyte+	ENHO	5.01019e-28	0.0424658	2.38858e-13	0.011852
Liver	epithelial	hepatocyte+	CROT	1.61139e-166	0.0453561	3.16914e-80	0.0351236
Liver	epithelial	hepatocyte+	LIFR	4.19833e-93	0.026939	2.43115e-23	0.18929
Liver	epithelial	hepatocyte+	ARL4D	1.14122e-48	0.0970213	4.37346e-28	0.0612783
Liver	epithelial	hepatocyte+	DAPK1	1.63298e-66	0.104122	4.07249e-39	0.0641906
Liver	epithelial	hepatocyte+	EDEM1	1.25469e-59	0.176219	3.89508e-31	0.194569
Liver	epithelial	hepatocyte+	INMT	2.22814e-159	0.00315487	2.01348e-58	0
Liver	epithelial	hepatocyte+	NRN1	1.29721e-159	0	1.15618e-56	0
Liver	epithelial	hepatocyte+	CA8	1.09282e-81	0	1.34628e-26	0
Liver	epithelial	hepatocyte+	CXCL12	1.48709e-153	0.001396	1.40387e-35	0.158858
Liver	epithelial	hepatocyte+	OAT	9.93509e-45	0.0677086	1.14135e-47	0.00670944
Liver	epithelial	hepatocyte+	TCN2	4.52981e-140	0.00732452	1.69596e-36	0.123022
Liver	epithelial	hepatocyte+	CRIP2	3.91786e-44	0.125656	3.56371e-33	0.0111257
Liver	epithelial	hepatocyte+	ME1	1.36859e-83	0.0887893	1.51893e-51	0.0175039
Liver	epithelial	hepatocyte+	MIF4GD	1.10656e-55	0.068527	3.24839e-31	0.0239235
Liver	epithelial	hepatocyte+	SDC4	7.99272e-162	0.103778	3.71065e-71	0.132146
Liver	epithelial	hepatocyte+	TMEM38B	3.4742e-35	0.166344	6.60931e-27	0.0728461
Liver	epithelial	hepatocyte+	SLC29A1	1.47459e-115	0.0385764	1.79448e-50	0.0423205
Liver	epithelial	hepatocyte+	SLC6A6	7.11176e-129	0.000467692	1.32887e-44	0
Liver	epithelial	hepatocyte+	AS3MT	4.71877e-78	0.00997121	2.52423e-26	0.0118218
Liver	epithelial	hepatocyte+	PLTP	4.57777e-59	0.0100538	4.47196e-21	0
Liver	epithelial	hepatocyte+	MPND	1.044e-57	0.125298	4.71481e-24	0.194815
Liver	epithelial	hepatocyte+	GM2A	4.54558e-93	0.0735809	3.66771e-47	0.0904949
Liver	epithelial	hepatocyte+	SPINT2	1.22777e-87	0.0101278	3.06748e-31	0
Liver	epithelial	hepatocyte+	S100A1	1.89665e-144	0.00953397	2.39357e-45	0.0796879
Liver	epithelial	hepatocyte+	UBE2V1	1.68442e-41	0.138096	4.99496e-28	0.0633839
Liver	epithelial	hepatocyte+	B4GALNT1	4.01453e-97	0.0029788	3.72651e-32	0.00428578
Liver	epithelial	hepatocyte+	SWI5	4.29475e-60	0.189152	5.81474e-43	0.0898548
Liver	epithelial	hepatocyte+	WDR89	4.97108e-20	0.167866	7.35973e-18	0.0298077
Liver	epithelial	hepatocyte+	RNASEK	3.32057e-99	0.0394343	1.32476e-41	0.0290722
Liver	epithelial	hepatocyte-	FKBP8	4.8802e-63	0.109697	1.25212e-51	0
Liver	epithelial	hepatocyte-	PRDX3	3.08922e-42	0.196391	6.45767e-49	0
Liver	epithelial	hepatocyte-	ACY3	9.94228e-43	0.098012	1.0705e-24	0
Liver	epithelial	hepatocyte-	CLDN3	6.00583e-28	0.178215	5.97447e-21	0
Liver	epithelial	hepatocyte-	C12orf73	1.17834e-29	0.126229	2.47305e-17	0
Liver	epithelial	hepatocyte-	ALDH1B1	5.42622e-18	0.175891	2.47305e-17	0
Liver	epithelial	hepatocyte-	VAMP7	9.14089e-63	0	4.01225e-17	0.128091
Liver	epithelial	hepatocyte-	ENDOG	5.22779e-50	0.138307	5.80918e-38	0.00164383
Liver	epithelial	hepatocyte-	SH3BGRL	7.94535e-67	0.0833559	2.34888e-40	0.00334024
Liver	epithelial	hepatocyte-	SLC10A1	1.98481e-58	0.127616	8.85115e-53	0.00679582
Liver	epithelial	hepatocyte-	APOM	2.91168e-101	0.045925	2.31847e-54	0.0444069
Liver	epithelial	hepatocyte-	COX16	3.60213e-82	0.0194989	2.97195e-23	0.112183
Liver	epithelial	hepatocyte-	GC	8.84725e-72	0.120195	9.53903e-64	0.0242438
Liver	epithelial	hepatocyte-	QSOX1	4.83024e-47	0.0161376	2.35539e-11	0.185799
Liver	epithelial	hepatocyte-	APOF	4.23467e-39	0.180039	1.23506e-51	0.0172897
Liver	epithelial	hepatocyte-	KPNA2	7.13855e-30	0.135452	2.14981e-15	0.0346501
Liver	epithelial	hepatocyte-	C1D	1.85992e-60	0.0947344	1.17326e-34	0.0564171
Liver	epithelial	hepatocyte-	APOA2	8.35904e-73	0.038629	1.16263e-52	0.148702
Liver	epithelial	hepatocyte-	GADD45GIP1	3.21347e-67	0.0824745	1.30359e-35	0.071261
Liver	epithelial	hepatocyte-	UQCR10	6.56868e-88	0.0767638	2.34515e-53	0.0798339
Liver	epithelial	hepatocyte-	SUCLA2	2.67177e-49	0.14716	2.62672e-38	0.0495154
Liver	epithelial	hepatocyte-	DIO1	5.28716e-53	0.0668063	1.31366e-17	0.185838
Liver	epithelial	hepatocyte-	FADS2	8.77206e-24	0.174869	1.58371e-14	0.0740015
Liver	epithelial	hepatocyte-	TTR	1.03659e-71	0.104032	3.43861e-52	0.133208
Liver	epithelial	hepatocyte-	NDRG2	9.00642e-82	0.0746515	1.49705e-38	0.194653
Liver	epithelial	hepatocyte-	EBPL	4.29981e-45	0.191313	1.82274e-40	0.0828924
Liver	epithelial	hepatocyte-	CMTM8	5.4284e-44	0.127688	7.1653e-22	0.149585
Liver	epithelial	hepatocyte-	GJB1	5.78404e-44	0.165741	6.15627e-30	0.161389
Liver	epithelial	hepatocyte-	ELOVL2	1.46966e-34	0.188586	3.50078e-21	0.147537
Liver	epithelial	hepatocyte-	DYNLL2	1.38285e-41	0.177174	7.65617e-26	0.159001
Liver	epithelial	hepatocyte-	CA3	3.12914e-167	0.00136503	3.86676e-77	0
Liver	epithelial	hepatocyte-	CYB5R3	1.10196e-82	0.0776509	1.44766e-64	0
Liver	epithelial	hepatocyte-	METTL7B	5.11416e-108	0.02307	4.22631e-55	0
Liver	epithelial	hepatocyte-	FABP2	3.47246e-123	0.00211985	6.04111e-51	0
Liver	epithelial	hepatocyte-	AQP8	1.84817e-99	0	3.08601e-39	0
Liver	epithelial	hepatocyte-	GJB2	2.18601e-75	0.0470894	1.28246e-38	0
Liver	epithelial	hepatocyte-	TFPI2	1.48833e-87	0.0036913	5.66005e-35	0
Liver	epithelial	hepatocyte-	ZAP70	1.98075e-72	0	2.64565e-24	0.0716732
Liver	epithelial	hepatocyte-	FITM1	6.86608e-38	0.0762714	5.24026e-22	0
Liver	epithelial	hepatocyte-	CYP51A1	1.04871e-32	0.0972692	2.19728e-19	0
Liver	epithelial	hepatocyte-	CYP17A1	1.59695e-32	0.0337659	7.9708e-15	0
Liver	epithelial	hepatocyte-	GCK	1.32687e-54	0	5.33126e-13	0.183536
Liver	epithelial	hepatocyte-	ELOVL3	1.90654e-20	0	4.23636e-08	0
Liver	epithelial	hepatocyte-	SERPINA12	4.37407e-61	0.00345523	2.1218e-23	0.00179497
Liver	epithelial	hepatocyte-	SRR	2.25491e-65	0.0312027	8.2201e-28	0.00464682
Liver	epithelial	hepatocyte-	PSEN2	1.72374e-150	0.00747985	5.73427e-61	0.0328536
Liver	epithelial	hepatocyte-	PIGR	3.73879e-93	0.0122747	1.91141e-38	0.0212573
Liver	epithelial	hepatocyte-	PNPLA7	4.74239e-81	0.0786344	6.43112e-57	0.00429122
Liver	epithelial	hepatocyte-	REEP6	2.37365e-67	0.0952068	8.23612e-52	0.00983266
Liver	epithelial	hepatocyte-	MMD	6.75948e-71	0.0579184	5.03481e-33	0.0212476
Liver	epithelial	hepatocyte-	ACSM1	9.50755e-69	0.0496531	1.55426e-33	0.034456
Liver	epithelial	hepatocyte-	APOA4	7.19296e-73	0.0345956	2.25269e-30	0.0494568
Liver	epithelial	hepatocyte-	SMAGP	3.73372e-45	0.0603726	3.50663e-19	0.0371587
Liver	epithelial	hepatocyte-	TSPAN31	1.32742e-66	0.0752629	5.93127e-36	0.0352962
Liver	epithelial	hepatocyte-	CAB39L	6.50544e-52	0.0408027	1.09116e-18	0.081781
Liver	epithelial	hepatocyte-	APOO	1.87766e-57	0.0282719	1.31464e-18	0.141219
Liver	epithelial	hepatocyte-	SLC25A5	1.99546e-114	0.0410859	1.80074e-49	0.135668
Liver	epithelial	hepatocyte-	PJA1	1.6491e-41	0.0360332	6.20209e-15	0.185686
Liver	epithelial	hepatocyte-	TECR	1.63641e-50	0.145126	4.69211e-39	0.0628296
Liver	epithelial	hepatocyte-	PAQR9	1.01926e-68	0.0590789	3.24246e-27	0.156129
Liver	epithelial	hepatocyte-	BSG	7.08884e-91	0.0507649	6.34768e-29	0.194431
Liver	epithelial	hepatocyte-	MBL2	8.58043e-75	0.0633435	7.53229e-32	0.179016
Liver	epithelial	hepatocyte-	PGRMC1	1.231e-57	0.151227	3.45562e-51	0.0825183
Liver	epithelial	hepatocyte-	HABP4	1.75115e-37	0.0953745	4.36083e-15	0.169066
Liver	epithelial	hepatocyte-	RPL35A	4.76359e-76	0.107317	7.65329e-43	0.171108
Liver	epithelial	hepatocyte-	FDX1	3.555e-55	0.150988	6.86095e-38	0.122857
Liver	epithelial	hepatocyte-	ARPP19	1.2325e-46	0.146133	1.42945e-29	0.138337
Liver	epithelial	hepatocyte-	PXMP4	1.8435e-27	0.198898	1.86451e-18	0.102016
Liver	epithelial	hepatocyte-	LSM4	1.08074e-35	0.164195	1.21327e-20	0.137368
Liver	epithelial	hepatocyte-	CCT4	6.36494e-46	0.162003	3.30798e-23	0.139444
Liver	epithelial	hepatocyte-	RCBTB2	6.29603e-28	0.188723	9.53532e-15	0.17572
Liver	epithelial	hepatocyte-	CYP2F1	1.98718e-79	0	2.1494e-27	0.0299142
Liver	epithelial	hepatocyte-	C19orf33	6.59118e-52	0	6.64719e-20	0
Liver	epithelial	hepatocyte-	LSM2	2.24748e-27	0.158348	6.64719e-20	0
Liver	epithelial	hepatocyte-	RGS16	1.31916e-31	0.0738118	7.93916e-17	0
Liver	epithelial	hepatocyte-	ID3	5.08876e-112	0.00629984	2.47466e-38	0.0521037
Liver	epithelial	hepatocyte-	MRAP	4.84136e-79	0.00411486	3.5806e-25	0.0927975
Liver	epithelial	hepatocyte-	FBP1	2.17961e-63	0.126492	6.85796e-70	0.00846511
Liver	epithelial	hepatocyte-	FABP5	2.09875e-61	0.0277555	2.44212e-23	0.0473298
Liver	epithelial	hepatocyte-	PSMB6	4.07448e-104	0.0421195	6.21543e-52	0.0391884
Liver	epithelial	hepatocyte-	FABP1	1.86068e-73	0.0254025	1.96364e-53	0.126209
Liver	epithelial	hepatocyte-	CKS2	9.22419e-68	0.0539642	6.78405e-29	0.0858498
Liver	epithelial	hepatocyte-	STRAP	1.45724e-41	0.174251	2.34886e-31	0.0293332
Liver	epithelial	hepatocyte-	MRPS21	1.76366e-37	0.194191	6.00951e-37	0.030585
Liver	epithelial	hepatocyte-	LSR	2.6541e-36	0.13105	8.81167e-25	0.0649388
Liver	epithelial	hepatocyte-	ITM2B	6.19155e-76	0.0905533	4.60192e-48	0.112465
Liver	epithelial	hepatocyte-	SCP2	6.03995e-70	0.168112	2.9481e-57	0.0726543
Liver	epithelial	hepatocyte-	EEF1A1	6.61677e-71	0.176055	1.65834e-56	0.0992291
Liver	epithelial	hepatocyte-	COPS4	7.73533e-33	0.121905	2.99697e-14	0.160869
Liver	epithelial	hepatocyte-	C11orf1	1.8814e-36	0.114965	3.46218e-15	0.176302
Liver	epithelial	hepatocyte-	FECH	6.39903e-41	0.153483	4.27378e-18	0.198301
Liver	epithelial	hepatocyte-	CELA1	3.88901e-64	0	1.0705e-24	0
Liver	epithelial	hepatocyte-	HLA-DQB1	6.59118e-52	0	9.98375e-17	0.0484423
Liver	epithelial	hepatocyte-	CROT	3.37387e-65	0.109637	2.50923e-58	0.00278515
Liver	epithelial	hepatocyte-	GRPEL1	1.17197e-62	0.116406	6.76787e-42	0.0502104
Liver	epithelial	hepatocyte-	NRN1	5.06152e-162	0	1.30528e-67	0
Liver	epithelial	hepatocyte-	INMT	1.30911e-133	0.00545734	3.15293e-57	0
Liver	epithelial	hepatocyte-	CA8	8.53569e-91	0	2.90415e-32	0.0245088
Liver	epithelial	hepatocyte-	OAT	1.05279e-25	0.0489719	4.73346e-31	0.00390386
Liver	epithelial	hepatocyte-	RBP1	3.18905e-38	0.00958534	2.27914e-14	0.0506074
Liver	epithelial	hepatocyte-	CXCL12	1.4171e-95	0.00962548	7.35177e-34	0.0734834
Liver	epithelial	hepatocyte-	NUDT19	2.77917e-34	0.14665	2.69155e-25	0.0252689
Liver	epithelial	hepatocyte-	ADK	1.16657e-70	0.106235	3.89317e-51	0.0866904
Liver	epithelial	hepatocyte-	CREG1	2.78638e-70	0.104952	1.84341e-32	0.161659
Liver	epithelial	hepatocyte-	CTSH	1.48635e-41	0.179894	1.66282e-23	0.176324
Liver	epithelial	hepatocyte-	CRIP2	8.81605e-85	0.0388504	1.83935e-39	0.0160337
Liver	epithelial	hepatocyte-	TCN2	2.62665e-40	0.0338793	7.70394e-17	0.0342444
Liver	epithelial	hepatocyte-	EIF4EBP1	7.05406e-41	0.149245	3.1249e-20	0.156108
Liver	epithelial	hepatocyte-	MIF4GD	1.73793e-61	0.0251682	2.41226e-26	0
Liver	epithelial	hepatocyte-	ME1	1.31494e-45	0.105834	3.97084e-34	0.00493498
Liver	epithelial	hepatocyte-	TMEM38B	3.82458e-41	0.147793	3.20783e-21	0.126936
Liver	epithelial	hepatocyte-	ARF5	7.42955e-117	0.0129576	3.49145e-34	0.131984
Liver	epithelial	hepatocyte-	FMO1	3.78003e-92	0.0219087	4.4639e-27	0.129245
Liver	epithelial	hepatocyte-	SLC29A1	5.70029e-45	0.0776281	8.61335e-23	0.0449511
Liver	epithelial	hepatocyte-	AS3MT	2.25621e-78	0.0139585	2.0959e-20	0.189153
Liver	epithelial	hepatocyte-	GM2A	4.5922e-49	0.0955216	3.30819e-29	0.0563594
Liver	epithelial	hepatocyte-	SPINT2	1.22279e-67	0.00849141	1.86264e-27	0
Liver	epithelial	hepatocyte-	APOE	1.36107e-61	0.090952	1.45227e-51	0.0628111
Liver	epithelial	hepatocyte-	RTP4	1.53142e-32	0.0339339	7.97093e-15	0
Liver	epithelial	hepatocyte-	LY6E	1.50808e-42	0.130102	5.04913e-35	0.0506459
Liver	epithelial	hepatocyte-	S100A1	4.5556e-154	0	5.40609e-56	0.0285007
Liver	epithelial	hepatocyte-	SFR1	2.15214e-65	0.0307433	5.85922e-23	0.0976506
Liver	epithelial	hepatocyte-	SWI5	4.84702e-124	0.0189405	3.08791e-34	0.16531
Liver	epithelial	hepatocyte-	WDR89	1.498e-41	0.159815	2.9551e-34	0.00268872
Liver	epithelial	hepatocyte-	RNASEK	6.22387e-54	0.138853	2.64179e-44	0
Lung	endothelial	artery cell	PLEK2	1.31172e-54	0	3.33434e-11	0
Lung	endothelial	artery cell	MICAL2	6.88853e-35	0.0252051	3.29058e-06	0.0972017
Lung	endothelial	artery cell	CABLES2	1.84298e-40	0.0587304	7.49615e-10	0.0480816
Lung	endothelial	artery cell	SYT7	3.30405e-39	0.0769832	2.48047e-10	0.0571904
Lung	endothelial	artery cell	COL5A2	1.37714e-89	0.0161521	2.58271e-20	0.016264
Lung	endothelial	artery cell	UCHL1	7.11229e-33	0.0278643	8.8985e-08	0.0814332
Lung	endothelial	artery cell	UAP1	6.55843e-161	0.102018	1.50794e-61	0.0623587
Lung	endothelial	artery cell	NAB2	7.04432e-69	0.165252	8.45437e-27	0.0821307
Lung	endothelial	artery cell	APOLD1	3.2691e-249	0.128491	1.44083e-73	0.107505
Lung	endothelial	artery cell	TMED5	2.38504e-126	0.172387	4.21724e-47	0.0838322
Lung	endothelial	artery cell	C16orf89	9.01911e-68	0.00941015	1.14935e-14	0
Lung	endothelial	artery cell	CAPG	1.11633e-156	0.0973661	6.18984e-38	0.149047
Lung	endothelial	artery cell	KIAA0040	1.16451e-103	0.156	2.9696e-28	0.183641
Lung	endothelial	artery cell	CYTL1	6.17567e-200	0.00682486	8.42168e-53	0
Lung	endothelial	artery cell	ST6GALNAC2	1.12641e-134	0.0459483	1.25849e-28	0.0980247
Lung	endothelial	artery cell	PIM3	1.61259e-256	0.0941275	1.41936e-96	0.0546956
Lung	endothelial	artery cell	PRR13	2.01793e-169	0.187362	1.74821e-91	0.03407
Lung	endothelial	artery cell	TPPP3	1.05893e-162	0.0622467	2.33102e-38	0.103167
Lung	endothelial	artery cell	PLAT	6.99162e-118	0.132332	2.20656e-36	0.0768712
Lung	endothelial	artery cell	B3GNT2	1.11692e-117	0.124429	1.20992e-35	0.0871801
Lung	endothelial	artery cell	CST3	0	0.0785617	1.62658e-123	0.163594
Lung	endothelial	artery cell	HSPB1	3.08813e-273	0.0999841	2.05465e-54	0.190455
Lung	endothelial	artery cell	TNFRSF12A	8.90271e-127	0.17745	1.72158e-42	0.14642
Lung	endothelial	artery cell	PRNP	6.59894e-109	0.188029	6.59186e-39	0.174898
Lung	endothelial	artery cell	TMEM158	4.27087e-81	0.0020855	1.53283e-16	0.00714432
Lung	endothelial	artery cell	MARVELD1	1.60609e-53	0.0689822	6.93932e-15	0.00731037
Lung	endothelial	artery cell	MGST1	7.76002e-140	0.032847	5.02887e-33	0.0329109
Lung	endothelial	artery cell	CCDC80	2.10248e-44	0.113562	8.2879e-13	0.0706732
Lung	endothelial	artery cell	N4BP3	1.88989e-86	0.0553716	4.97216e-18	0.166166
Lung	endothelial	artery cell	EHD1	1.45815e-181	0.149807	1.65278e-60	0.108264
Lung	endothelial	artery cell	EMILIN1	9.93234e-83	0.00874294	5.40942e-16	0.0538143
Lung	endothelial	artery cell	MXRA8	5.03595e-44	0.0284961	6.739e-10	0.0180453
Lung	endothelial	artery cell	LIPE	1.31297e-30	0.165264	3.56006e-11	0.0913162
Lung	endothelial	artery cell	WDR92	1.28046e-29	0.107733	7.88452e-08	0.172095
Lung	endothelial	artery cell	AKR1A1	1.86032e-171	0.164528	1.09768e-54	0.159212
Lung	endothelial	artery cell	PDE4B	1.66319e-265	0.0565898	4.29918e-69	0.0849305
Lung	endothelial	artery cell	HFE	1.18633e-42	0.0406776	3.27994e-07	0.197057
Lung	endothelial	artery cell	ANKRD33B	5.84691e-131	0.108873	5.48673e-48	0
Lung	endothelial	artery cell	LITAF	0	0.0813885	1.07655e-108	0.0151974
Lung	endothelial	artery cell	STMN2	0	0	1.52871e-123	0.00375524
Lung	endothelial	artery cell	UNC45B	7.24703e-192	0.00142571	1.87913e-41	0
Lung	endothelial	artery cell	FMO1	3.27355e-54	0.00273255	3.51933e-10	0.0511245
Lung	endothelial	artery cell	NTN1	4.46203e-44	0.113022	5.09242e-12	0.114159
Lung	endothelial	artery cell	RPL22L1	1.6097e-280	0.118922	3.22637e-80	0.16105
Lung	endothelial	artery cell	KCNN4	1.32133e-67	0.111987	4.41256e-18	0.17622
Lung	endothelial	artery cell	RDM1	3.75425e-47	0.000914391	6.66142e-10	0
Lung	endothelial	artery cell	SLC43A3	5.75128e-161	0.0465614	9.31623e-44	0.00522904
Lung	endothelial	artery cell	PLAUR	8.27629e-80	0.19476	3.60045e-54	0.0026431
Lung	endothelial	artery cell	RND1	1.39163e-215	0.0906218	4.30152e-85	0.0196066
Lung	endothelial	artery cell	IER5	3.9684e-308	0.102351	6.2902e-102	0.0850951
Lung	endothelial	artery cell	PCBD2	4.61957e-27	0.161387	2.32341e-09	0.0602347
Lung	endothelial	artery cell	JUND	1.65667e-303	0.164865	5.76695e-135	0.0516074
Lung	endothelial	artery cell	GGH	3.37855e-57	0.0717911	5.73144e-13	0.174255
Lung	endothelial	artery cell	AGPAT4	1.47531e-68	0.167697	2.86312e-20	0.139998
Lung	endothelial	artery cell	AS3MT	1.65116e-37	0.0101614	3.26697e-08	0
Lung	endothelial	artery cell	SLC6A6	5.98815e-203	0.0320763	8.70783e-53	0.0152854
Lung	endothelial	artery cell	SLFN5	1.70426e-145	0.134698	1.04441e-62	0.0632089
Lung	endothelial	artery cell	NRP1	6.06928e-210	0.130901	6.6071e-58	0.172482
Lung	endothelial	artery cell	CD200	0	0.0137834	7.03043e-79	0.11422
Lung	endothelial	artery cell	GADD45G	0	0.015877	1.00607e-125	0.00555728
Lung	endothelial	artery cell	RTP4	4.64709e-156	0.08338	3.08694e-51	0.0301476
Lung	endothelial	artery cell	CAMK2N1	2.78994e-85	0.0259059	3.38619e-18	0.0137899
Lung	endothelial	artery cell	XDH	4.9193e-46	0	1.5127e-09	0
Lung	endothelial	artery cell	PLAC8	7.44569e-15	0.0402816	1.68876e-06	0
Lung	endothelial	artery cell	NEURL3	3.72024e-66	0.0368622	4.8601e-17	0
Lung	endothelial	artery cell	ITM2C	5.57339e-155	0.0299935	2.5963e-38	0
Lung	endothelial	artery cell	SNAPC5	3.1727e-49	0.0889104	1.90421e-15	0
Lung	endothelial	artery cell	S100A1	2.87451e-187	0.002626	2.43514e-36	0.0858322
Lung	endothelial	artery cell	GNGT2	7.16126e-56	0.0450011	8.03401e-14	0.0195368
Lung	endothelial	artery cell	SMPDL3A	9.24268e-267	0.0218307	4.09727e-50	0.137388
Lung	endothelial	artery cell	UBE2V1	8.31636e-148	0.0728964	6.7881e-27	0.198821
Lung	endothelial	artery cell	USE1	3.85498e-135	0.145451	1.06153e-44	0.106643
Lung	endothelial	artery cell	CR1	3.6677e-214	0.000781258	6.96511e-47	0
Lung	endothelial	artery cell	SFR1	2.4936e-142	0.146418	1.33676e-53	0.0662511
Lung	endothelial	artery cell	CRLF2	1.73929e-150	0.00143601	1.17034e-30	0.00893504
Lung	endothelial	artery cell	WDR89	5.85788e-99	0.0826139	1.83019e-28	0.0364315
Lung	endothelial	artery cell	RNASEK	1.66185e-151	0.0869985	2.57631e-43	0.0703693
Muscle	endothelial	artery cell	TRPV4	7.06427e-117	0	3.41272e-17	0.0966601
Muscle	endothelial	artery cell	CA7	1.62635e-83	0	5.85218e-17	0
Muscle	endothelial	artery cell	KLK10	1.62764e-39	0.0109055	4.02123e-09	0
Muscle	endothelial	artery cell	EGFL8	3.90737e-102	0.00470784	1.10206e-18	0.0679976
Muscle	endothelial	artery cell	HS3ST1	1.60855e-157	0.0189865	3.54031e-33	0.0280491
Muscle	endothelial	artery cell	NOD2	5.02879e-89	0.0128628	3.8819e-16	0.168115
Muscle	endothelial	artery cell	PROM1	1.18779e-60	0.0166826	1.19964e-09	0.139602
Muscle	endothelial	artery cell	SEMA7A	1.06997e-159	0.0244233	1.59431e-31	0.121204
Muscle	endothelial	artery cell	FSCN1	2.51915e-31	0.19267	1.25121e-15	0.0659534
Muscle	endothelial	artery cell	RHBDF2	2.05028e-72	0.149566	1.68461e-23	0.0909218
Muscle	endothelial	artery cell	PTHLH	2.98377e-33	0.137349	2.74237e-08	0.130075
Muscle	endothelial	artery cell	MRPS6	1.91178e-79	0.135968	5.89487e-22	0.175625
Muscle	endothelial	artery cell	CRISPLD1	2.18488e-74	0.00436649	1.10525e-15	0
Muscle	endothelial	artery cell	F2RL1	1.00025e-75	0.000453366	1.5888e-15	0
Muscle	endothelial	artery cell	TNF	2.52176e-31	0.137514	7.71264e-11	0
Muscle	endothelial	artery cell	COL5A2	1.37714e-89	0.0161521	2.58271e-20	0.016264
Muscle	endothelial	artery cell	SDCBP2	3.75368e-70	0.0246138	4.5637e-16	0.0141833
Muscle	endothelial	artery cell	ALPL	1.24419e-282	0.0330563	3.83984e-68	0.0557108
Muscle	endothelial	artery cell	GBP5	1.10518e-143	0.0207515	6.70143e-24	0.120233
Muscle	endothelial	artery cell	UAP1	6.55843e-161	0.102018	1.50794e-61	0.0623587
Muscle	endothelial	artery cell	RASL11A	8.20813e-53	0.05763	1.05374e-11	0.142958
Muscle	endothelial	artery cell	PDGFA	2.50177e-83	0.0566621	1.91977e-13	0.193114
Muscle	endothelial	artery cell	SLC2A1	1.19586e-36	0.107761	1.84625e-11	0.106646
Muscle	endothelial	artery cell	NAB2	7.04432e-69	0.165252	8.45437e-27	0.0821307
Muscle	endothelial	artery cell	APOLD1	3.2691e-249	0.128491	1.44083e-73	0.107505
Muscle	endothelial	artery cell	TMED5	2.38504e-126	0.172387	4.21724e-47	0.0838322
Muscle	endothelial	artery cell	FAM181B	3.81292e-67	0	4.20807e-12	0.0526346
Muscle	endothelial	artery cell	RGS16	1.182e-83	0.0191442	2.15704e-19	0.0181669
Muscle	endothelial	artery cell	ZNF436	4.09464e-52	0.0405219	4.59892e-14	0.0113176
Muscle	endothelial	artery cell	SERPINF1	2.58818e-117	0.0290133	9.14686e-25	0.0519112
Muscle	endothelial	artery cell	TIMELESS	2.31205e-118	0.02567	9.2255e-19	0.144368
Muscle	endothelial	artery cell	PDE12	1.26209e-117	0.071617	2.63413e-31	0.0734782
Muscle	endothelial	artery cell	CTPS1	1.43969e-37	0.158445	2.67671e-15	0.0402012
Muscle	endothelial	artery cell	CAPG	1.11633e-156	0.0973661	6.18984e-38	0.149047
Muscle	endothelial	artery cell	KIAA0040	1.16451e-103	0.156	2.9696e-28	0.183641
Muscle	endothelial	artery cell	CYTL1	6.17567e-200	0.00682486	8.42168e-53	0
Muscle	endothelial	artery cell	ARRDC4	1.08257e-129	0.0350261	3.65885e-30	0.0235887
Muscle	endothelial	artery cell	ST6GALNAC2	1.12641e-134	0.0459483	1.25849e-28	0.0980247
Muscle	endothelial	artery cell	PIM3	1.61259e-256	0.0941275	1.41936e-96	0.0546956
Muscle	endothelial	artery cell	HMOX1	6.51028e-98	0.0404448	7.09882e-22	0.130362
Muscle	endothelial	artery cell	PRR13	2.01793e-169	0.187362	1.74821e-91	0.03407
Muscle	endothelial	artery cell	TPPP3	1.05893e-162	0.0622467	2.33102e-38	0.103167
Muscle	endothelial	artery cell	SBNO2	2.53692e-161	0.117358	2.92581e-53	0.0790667
Muscle	endothelial	artery cell	PLAT	6.99162e-118	0.132332	2.20656e-36	0.0768712
Muscle	endothelial	artery cell	B3GNT2	1.11692e-117	0.124429	1.20992e-35	0.0871801
Muscle	endothelial	artery cell	CXCL10	3.01906e-16	0.198887	1.48161e-08	0.0562484
Muscle	endothelial	artery cell	PFKFB3	3.9244e-47	0.177906	1.20591e-20	0.0681159
Muscle	endothelial	artery cell	CST3	0	0.0785617	1.62658e-123	0.163594
Muscle	endothelial	artery cell	HSPB1	3.08813e-273	0.0999841	2.05465e-54	0.190455
Muscle	endothelial	artery cell	TNFRSF12A	8.90271e-127	0.17745	1.72158e-42	0.14642
Muscle	endothelial	artery cell	PRNP	6.59894e-109	0.188029	6.59186e-39	0.174898
Muscle	endothelial	artery cell	TMEM158	4.27087e-81	0.0020855	1.53283e-16	0.00714432
Muscle	endothelial	artery cell	SDC1	7.89231e-122	0.000780403	2.88251e-23	0.0272015
Muscle	endothelial	artery cell	TNFSF9	8.98705e-141	0.00653902	2.92273e-31	0.0111531
Muscle	endothelial	artery cell	MARVELD1	1.60609e-53	0.0689822	6.93932e-15	0.00731037
Muscle	endothelial	artery cell	MGST1	7.76002e-140	0.032847	5.02887e-33	0.0329109
Muscle	endothelial	artery cell	CISH	3.97808e-166	0.0197342	3.62525e-34	0.0707577
Muscle	endothelial	artery cell	FABP4	0	0.0667763	3.46583e-121	0.0256439
Muscle	endothelial	artery cell	RRAD	1.44591e-48	0.155751	4.37897e-18	0.0391398
Muscle	endothelial	artery cell	SCN1B	1.66759e-75	0.0608331	2.07555e-15	0.111634
Muscle	endothelial	artery cell	CCDC80	2.10248e-44	0.113562	8.2879e-13	0.0706732
Muscle	endothelial	artery cell	N4BP3	1.88989e-86	0.0553716	4.97216e-18	0.166166
Muscle	endothelial	artery cell	EHD1	1.45815e-181	0.149807	1.65278e-60	0.108264
Muscle	endothelial	artery cell	RGS10	5.82071e-54	0.0747744	2.13303e-16	0
Muscle	endothelial	artery cell	EMILIN1	9.93234e-83	0.00874294	5.40942e-16	0.0538143
Muscle	endothelial	artery cell	RSAD2	1.20961e-40	0.152688	4.91126e-22	0.0506209
Muscle	endothelial	artery cell	WDR92	1.28046e-29	0.107733	7.88452e-08	0.172095
Muscle	endothelial	artery cell	AKR1A1	1.86032e-171	0.164528	1.09768e-54	0.159212
Muscle	endothelial	artery cell	MYD88	2.16395e-84	0.171058	4.55869e-36	0.0275879
Muscle	endothelial	artery cell	PDE4B	1.66319e-265	0.0565898	4.29918e-69	0.0849305
Muscle	endothelial	artery cell	TNFAIP6	7.14142e-51	0.116629	4.40446e-13	0.0731552
Muscle	endothelial	artery cell	ANKRD33B	5.84691e-131	0.108873	5.48673e-48	0
Muscle	endothelial	artery cell	LITAF	0	0.0813885	1.07655e-108	0.0151974
Muscle	endothelial	artery cell	STMN2	0	0	1.52871e-123	0.00375524
Muscle	endothelial	artery cell	UNC45B	7.24703e-192	0.00142571	1.87913e-41	0
Muscle	endothelial	artery cell	LMO1	8.72841e-183	0.00237601	2.61937e-39	0
Muscle	endothelial	artery cell	BAMBI	2.49373e-70	0.0597214	3.69596e-19	0.0327938
Muscle	endothelial	artery cell	NTN1	4.46203e-44	0.113022	5.09242e-12	0.114159
Muscle	endothelial	artery cell	RPL22L1	1.6097e-280	0.118922	3.22637e-80	0.16105
Muscle	endothelial	artery cell	KCNN4	1.32133e-67	0.111987	4.41256e-18	0.17622
Muscle	endothelial	artery cell	SLC43A3	5.75128e-161	0.0465614	9.31623e-44	0.00522904
Muscle	endothelial	artery cell	PLAUR	8.27629e-80	0.19476	3.60045e-54	0.0026431
Muscle	endothelial	artery cell	GCNT2	2.01002e-199	0.0286612	6.17936e-49	0.0287257
Muscle	endothelial	artery cell	RND1	1.39163e-215	0.0906218	4.30152e-85	0.0196066
Muscle	endothelial	artery cell	IER5	3.9684e-308	0.102351	6.2902e-102	0.0850951
Muscle	endothelial	artery cell	JUND	1.65667e-303	0.164865	5.76695e-135	0.0516074
Muscle	endothelial	artery cell	GGH	3.37855e-57	0.0717911	5.73144e-13	0.174255
Muscle	endothelial	artery cell	AGPAT4	1.47531e-68	0.167697	2.86312e-20	0.139998
Muscle	endothelial	artery cell	SLC6A6	5.98815e-203	0.0320763	8.70783e-53	0.0152854
Muscle	endothelial	artery cell	SLFN5	1.70426e-145	0.134698	1.04441e-62	0.0632089
Muscle	endothelial	artery cell	NRP1	6.06928e-210	0.130901	6.6071e-58	0.172482
Muscle	endothelial	artery cell	CD200	0	0.0137834	7.03043e-79	0.11422
Muscle	endothelial	artery cell	GADD45G	0	0.015877	1.00607e-125	0.00555728
Muscle	endothelial	artery cell	SPINT2	4.46689e-151	0.0512566	3.02385e-39	0.0163422
Muscle	endothelial	artery cell	GEM	4.01934e-54	0.0606056	1.5917e-13	0.0551267
Muscle	endothelial	artery cell	RTP4	4.64709e-156	0.08338	3.08694e-51	0.0301476
Muscle	endothelial	artery cell	CAMK2N1	2.78994e-85	0.0259059	3.38619e-18	0.0137899
Muscle	endothelial	artery cell	NEURL3	3.72024e-66	0.0368622	4.8601e-17	0
Muscle	endothelial	artery cell	ITM2C	5.57339e-155	0.0299935	2.5963e-38	0
Muscle	endothelial	artery cell	S100A1	2.87451e-187	0.002626	2.43514e-36	0.0858322
Muscle	endothelial	artery cell	GNGT2	7.16126e-56	0.0450011	8.03401e-14	0.0195368
Muscle	endothelial	artery cell	SMPDL3A	9.24268e-267	0.0218307	4.09727e-50	0.137388
Muscle	endothelial	artery cell	UBE2V1	8.31636e-148	0.0728964	6.7881e-27	0.198821
Muscle	endothelial	artery cell	USE1	3.85498e-135	0.145451	1.06153e-44	0.106643
Muscle	endothelial	artery cell	CR1	3.6677e-214	0.000781258	6.96511e-47	0
Muscle	endothelial	artery cell	SFR1	2.4936e-142	0.146418	1.33676e-53	0.0662511
Muscle	endothelial	artery cell	CRLF2	1.73929e-150	0.00143601	1.17034e-30	0.00893504
Muscle	endothelial	artery cell	WDR89	5.85788e-99	0.0826139	1.83019e-28	0.0364315
Muscle	endothelial	artery cell	RNASEK	1.66185e-151	0.0869985	2.57631e-43	0.0703693
Lung	endothelial	vein cell	SLC6A2	9.85025e-132	0	5.72995e-18	0.0087134
Lung	endothelial	vein cell	CYP1A1	3.42373e-31	0.0450208	2.01689e-06	0
Lung	endothelial	vein cell	BST1	2.42228e-99	0.0388621	5.66957e-19	0.0257636
Lung	endothelial	vein cell	PTPRJ	1.47339e-26	0.121095	9.93018e-06	0.0103983
Lung	endothelial	vein cell	CYP26B1	6.97881e-61	0.0228986	9.04242e-08	0.141059
Lung	endothelial	vein cell	KIAA0513	4.7435e-28	0.108281	3.48266e-06	0.0488285
Lung	endothelial	vein cell	FAM117B	6.03116e-46	0.11154	1.56232e-07	0.174083
Lung	endothelial	vein cell	CA14	2.04935e-60	0.000830577	5.5432e-09	0
Lung	endothelial	vein cell	SEMA3C	7.09894e-78	0.0213555	2.57571e-13	0.0168264
Lung	endothelial	vein cell	MFAP2	2.53904e-123	0.00749068	8.28705e-14	0.170818
Lung	endothelial	vein cell	TMEM63A	1.22311e-45	0.115113	3.04637e-11	0.0406436
Lung	endothelial	vein cell	GLE1	8.51367e-30	0.157926	2.14849e-08	0.0927244
Lung	endothelial	vein cell	RASGEF1A	1.43454e-132	0.00328453	3.2571e-19	0.00817044
Lung	endothelial	vein cell	C16orf89	4.43224e-251	0.00608567	8.51265e-36	0.0550692
Lung	endothelial	vein cell	C19orf33	2.27017e-172	0.0989242	5.36218e-48	0.00991781
Lung	endothelial	vein cell	SELP	1.56667e-86	0.0737145	2.19972e-22	0.153887
Lung	endothelial	vein cell	COQ2	2.27629e-48	0.0941747	5.50393e-06	0.194351
Lung	endothelial	vein cell	SCARB1	7.24509e-136	0.124488	7.68791e-32	0.182185
Lung	endothelial	vein cell	CTPS1	2.73226e-45	0.156846	4.01637e-12	0.153022
Lung	endothelial	vein cell	CLIC4	1.10131e-228	0.173738	1.11723e-68	0.181766
Lung	endothelial	vein cell	CYTL1	1.8764e-224	0.0172296	7.11466e-53	0
Lung	endothelial	vein cell	NKD1	8.90659e-99	0.00163522	2.06102e-14	0
Lung	endothelial	vein cell	TMCC2	8.41078e-62	0.0411926	1.71961e-12	0
Lung	endothelial	vein cell	FBLN5	1.2879e-156	0.0146156	1.15442e-25	0.0126541
Lung	endothelial	vein cell	CD38	3.137e-106	0.00879053	9.42248e-13	0.185659
Lung	endothelial	vein cell	B3GNT2	1.20909e-135	0.114433	2.8655e-31	0.143472
Lung	endothelial	vein cell	TRIM35	8.05742e-48	0.177784	3.73223e-13	0.105885
Lung	endothelial	vein cell	HBEGF	6.3024e-66	0.183904	5.53584e-30	0.129413
Lung	endothelial	vein cell	NINJ1	2.6902e-174	0.128767	6.21068e-32	0.186694
Lung	endothelial	vein cell	HSPB1	7.14613e-170	0.150759	1.44228e-46	0.175681
Lung	endothelial	vein cell	MAPT	3.35383e-36	0.0180227	2.01689e-06	0
Lung	endothelial	vein cell	TSPAN8	3.36029e-44	0.00735172	2.41619e-06	0.0652962
Lung	endothelial	vein cell	FABP4	1.38825e-192	0.0793977	2.37946e-62	0.0369284
Lung	endothelial	vein cell	LPL	5.43521e-71	0.0506651	4.59457e-13	0.0604277
Lung	endothelial	vein cell	LRG1	2.41245e-283	0.104668	2.39777e-98	0.045666
Lung	endothelial	vein cell	MARVELD1	1.35173e-41	0.194196	7.74283e-16	0.0350179
Lung	endothelial	vein cell	DUSP8	2.87275e-64	0.0931786	3.14744e-11	0.0932442
Lung	endothelial	vein cell	N4BP3	4.67735e-41	0.058221	4.34254e-06	0.15023
Lung	endothelial	vein cell	ADK	1.71327e-95	0.0913611	7.23169e-18	0.109742
Lung	endothelial	vein cell	CA8	7.26756e-42	0.156322	1.49822e-19	0.0799593
Lung	endothelial	vein cell	ISG15	6.81969e-129	0.160951	9.87808e-50	0.0940238
Lung	endothelial	vein cell	TMEM159	1.51464e-36	0.18217	7.55607e-13	0.0957697
Lung	endothelial	vein cell	OAT	3.99496e-154	0.161231	8.90171e-35	0.196091
Lung	endothelial	vein cell	EMILIN1	1.22172e-65	0.0157562	3.24664e-10	0.013752
Lung	endothelial	vein cell	MXRA8	3.64084e-138	0.0198563	6.71288e-22	0.0372353
Lung	endothelial	vein cell	WDR92	7.66869e-138	0.0248686	2.99689e-23	0.0464802
Lung	endothelial	vein cell	LIPE	6.14367e-122	0.0599707	1.83885e-23	0.0271168
Lung	endothelial	vein cell	FGFR3	5.0609e-35	0.195847	5.68652e-12	0.0398998
Lung	endothelial	vein cell	BIK	6.29846e-118	0.00207141	2.6555e-17	0
Lung	endothelial	vein cell	ZBP1	1.63642e-53	0.0125539	6.89831e-08	0.0297809
Lung	endothelial	vein cell	TP53I11	6.21484e-59	0.0597511	8.59827e-09	0.12789
Lung	endothelial	vein cell	HFE	4.22743e-68	0.0657958	6.99774e-12	0.187439
Lung	endothelial	vein cell	TCP11L2	1.66489e-81	0.106689	4.38501e-14	0.133906
Lung	endothelial	vein cell	TRIM37	4.75072e-92	0.120636	3.8202e-17	0.132425
Lung	endothelial	vein cell	SLC50A1	5.1447e-93	0.181064	1.4154e-25	0.14109
Lung	endothelial	vein cell	ANKRD33B	9.92386e-154	0.0647084	1.29412e-30	0
Lung	endothelial	vein cell	HDC	1.50759e-90	0.00188499	2.98543e-13	0
Lung	endothelial	vein cell	LBP	3.14773e-301	0.00221712	7.09188e-48	0.00752338
Lung	endothelial	vein cell	GPIHBP1	1.8651e-135	0.103641	2.37927e-51	0.0228304
Lung	endothelial	vein cell	FMO1	0	0	1.61593e-47	0.088036
Lung	endothelial	vein cell	STMN2	1.92596e-278	0	1.52884e-42	0.0317261
Lung	endothelial	vein cell	UNC45B	1.4661e-230	0.00118708	1.80012e-35	0
Lung	endothelial	vein cell	NTN1	1.13505e-114	0.0527015	4.5143e-20	0.0248905
Lung	endothelial	vein cell	BAMBI	4.6607e-108	0.090613	2.88493e-23	0.0523737
Lung	endothelial	vein cell	ODC1	8.90958e-131	0.185482	2.71687e-57	0.0323395
Lung	endothelial	vein cell	RDM1	2.0893e-93	0	2.49428e-12	0.0363153
Lung	endothelial	vein cell	PLAUR	5.03093e-105	0.198404	4.32999e-64	0.00123408
Lung	endothelial	vein cell	SLC43A3	0	0.0436335	1.12131e-75	0.0102795
Lung	endothelial	vein cell	GCNT2	1.23386e-206	0.0267819	9.06963e-30	0.0755416
Lung	endothelial	vein cell	BGN	0	0.0110997	5.17476e-78	0.0950245
Lung	endothelial	vein cell	CBFA2T3	2.6614e-38	0.177796	7.34199e-16	0.057265
Lung	endothelial	vein cell	AS3MT	3.25037e-77	0	1.17084e-10	0.0131734
Lung	endothelial	vein cell	SLC6A6	6.02236e-80	0.151465	1.90442e-20	0.0220459
Lung	endothelial	vein cell	SLFN5	7.72715e-141	0.165162	8.68132e-70	0.0463204
Lung	endothelial	vein cell	PLTP	0	0.0665948	1.82044e-90	0.000802048
Lung	endothelial	vein cell	GEMIN7	9.22785e-90	0.129723	1.39176e-16	0.169466
Lung	endothelial	vein cell	CD200	0	0.00491216	1.2967e-93	0.102692
Lung	endothelial	vein cell	SLC25A4	1.12519e-220	0.118483	2.89619e-51	0.150148
Lung	endothelial	vein cell	KLK8	6.44e-291	0	7.26288e-46	0
Lung	endothelial	vein cell	GADD45G	0	0.0265393	6.5259e-76	0.0109667
Lung	endothelial	vein cell	GEM	2.45774e-194	0.0557138	6.86948e-44	0.00604543
Lung	endothelial	vein cell	SPINT2	0	0.0184111	2.95351e-55	0.0674889
Lung	endothelial	vein cell	APOE	0	0.0285871	4.53189e-88	0.0465257
Lung	endothelial	vein cell	SPR	1.09805e-101	0.112262	1.12597e-17	0.158567
Lung	endothelial	vein cell	RTP4	5.7839e-264	0.0454522	1.25959e-53	0.0106089
Lung	endothelial	vein cell	CAMK2N1	1.68269e-121	0.0160081	1.04357e-19	0.0054685
Lung	endothelial	vein cell	XDH	9.84026e-219	0	6.77088e-33	0
Lung	endothelial	vein cell	PLAC8	8.79495e-104	0.0145651	2.37705e-16	0.0209067
Lung	endothelial	vein cell	NEURL3	7.6898e-169	0.0224116	1.33209e-29	0
Lung	endothelial	vein cell	ITM2C	1.54313e-274	0.0130979	4.02773e-47	0
Lung	endothelial	vein cell	GNGT2	0	0.0154535	4.50608e-87	0.00678848
Lung	endothelial	vein cell	UBE2V1	1.74205e-134	0.112729	1.99996e-22	0.195014
Lung	endothelial	vein cell	CR1	5.22723e-243	0.00172295	6.39882e-37	0.00716031
Lung	endothelial	vein cell	SFR1	1.99946e-177	0.0978225	1.78644e-39	0.0818856
Lung	endothelial	vein cell	CRLF2	7.69875e-206	0	2.79172e-30	0.00379029
Lung	endothelial	vein cell	WDR89	2.51041e-108	0.118385	7.7373e-31	0.0100781
Lung	endothelial	vein cell	RNASEK	8.56964e-202	0.0772184	2.11521e-42	0.0852443
Muscle	endothelial	vein cell	OLR1	1.03375e-51	0.0312387	2.06513e-11	0.00252591
Muscle	endothelial	vein cell	ITPRIPL1	1.12894e-167	0.00347203	9.75927e-17	0.17474
Muscle	endothelial	vein cell	KCNB1	1.46653e-43	0.144581	1.18167e-14	0.0151934
Muscle	endothelial	vein cell	LMO7	5.91006e-97	0.0468312	4.19509e-15	0.0881618
Muscle	endothelial	vein cell	DCN	3.53657e-97	0.14324	1.6198e-24	0.160463
Muscle	endothelial	vein cell	F5	1.12601e-13	0.188925	5.19846e-07	0.133603
Muscle	endothelial	vein cell	COMP	1.18766e-54	0.00768119	5.5432e-09	0
Muscle	endothelial	vein cell	CXCL9	2.44657e-188	0.0279841	1.98632e-27	0.0673254
Muscle	endothelial	vein cell	TLR2	2.89908e-80	0.037758	7.64089e-10	0.147669
Muscle	endothelial	vein cell	GBP5	8.18184e-140	0.0405824	2.14335e-15	0.19708
Muscle	endothelial	vein cell	RCN3	5.77458e-51	0.0896296	7.58782e-08	0.178594
Muscle	endothelial	vein cell	ZNF436	4.98145e-172	0.0300792	1.86545e-38	0.00268208
Muscle	endothelial	vein cell	PRG4	3.05839e-81	0.00904512	2.27426e-11	0.0339532
Muscle	endothelial	vein cell	C16orf89	4.43224e-251	0.00608567	8.51265e-36	0.0550692
Muscle	endothelial	vein cell	C19orf33	2.27017e-172	0.0989242	5.36218e-48	0.00991781
Muscle	endothelial	vein cell	SELP	1.56667e-86	0.0737145	2.19972e-22	0.153887
Muscle	endothelial	vein cell	SCARB1	7.24509e-136	0.124488	7.68791e-32	0.182185
Muscle	endothelial	vein cell	CTPS1	2.73226e-45	0.156846	4.01637e-12	0.153022
Muscle	endothelial	vein cell	CLIC4	1.10131e-228	0.173738	1.11723e-68	0.181766
Muscle	endothelial	vein cell	CYTL1	1.8764e-224	0.0172296	7.11466e-53	0
Muscle	endothelial	vein cell	CD300LG	4.59444e-139	0.0627819	5.30751e-29	0
Muscle	endothelial	vein cell	NTS	6.36943e-13	0.0186411	3.76011e-06	0
Muscle	endothelial	vein cell	FBLN5	1.2879e-156	0.0146156	1.15442e-25	0.0126541
Muscle	endothelial	vein cell	ZNF703	1.42863e-107	0.0236489	1.10384e-18	0.0146309
Muscle	endothelial	vein cell	CXCL10	2.0819e-177	0.0596215	3.59347e-34	0.0184818
Muscle	endothelial	vein cell	CD38	3.137e-106	0.00879053	9.42248e-13	0.185659
Muscle	endothelial	vein cell	ECM2	3.56425e-70	0.0163371	2.53512e-06	0.195013
Muscle	endothelial	vein cell	TMEM51	2.15933e-78	0.0853331	4.46008e-15	0.12049
Muscle	endothelial	vein cell	THBS1	3.59907e-52	0.148057	2.61632e-18	0.0803533
Muscle	endothelial	vein cell	SLC35E4	1.51901e-67	0.131025	3.20499e-18	0.0950058
Muscle	endothelial	vein cell	HMOX1	8.74417e-81	0.111808	2.02346e-15	0.121874
Muscle	endothelial	vein cell	B3GNT2	1.20909e-135	0.114433	2.8655e-31	0.143472
Muscle	endothelial	vein cell	HBEGF	6.3024e-66	0.183904	5.53584e-30	0.129413
Muscle	endothelial	vein cell	NINJ1	2.6902e-174	0.128767	6.21068e-32	0.186694
Muscle	endothelial	vein cell	HSPB1	7.14613e-170	0.150759	1.44228e-46	0.175681
Muscle	endothelial	vein cell	TMEM158	1.55028e-104	0.00220037	2.08133e-14	0.010684
Muscle	endothelial	vein cell	FAM174B	6.98569e-89	0.0269708	4.5566e-13	0.0559717
Muscle	endothelial	vein cell	FABP4	1.38825e-192	0.0793977	2.37946e-62	0.0369284
Muscle	endothelial	vein cell	LPL	5.43521e-71	0.0506651	4.59457e-13	0.0604277
Muscle	endothelial	vein cell	LRG1	2.41245e-283	0.104668	2.39777e-98	0.045666
Muscle	endothelial	vein cell	DUSP8	2.87275e-64	0.0931786	3.14744e-11	0.0932442
Muscle	endothelial	vein cell	CA8	7.26756e-42	0.156322	1.49822e-19	0.0799593
Muscle	endothelial	vein cell	TREX1	1.03297e-125	0.0973375	4.22353e-19	0.150768
Muscle	endothelial	vein cell	ISG15	6.81969e-129	0.160951	9.87808e-50	0.0940238
Muscle	endothelial	vein cell	OAT	3.99496e-154	0.161231	8.90171e-35	0.196091
Muscle	endothelial	vein cell	MXRA8	3.64084e-138	0.0198563	6.71288e-22	0.0372353
Muscle	endothelial	vein cell	WDR92	7.66869e-138	0.0248686	2.99689e-23	0.0464802
Muscle	endothelial	vein cell	LIPE	6.14367e-122	0.0599707	1.83885e-23	0.0271168
Muscle	endothelial	vein cell	BIK	6.29846e-118	0.00207141	2.6555e-17	0
Muscle	endothelial	vein cell	CP	6.78577e-107	0.0276726	2.15638e-15	0.0386408
Muscle	endothelial	vein cell	MYD88	9.13827e-73	0.194347	2.72742e-28	0.0414444
Muscle	endothelial	vein cell	TCP11L2	1.66489e-81	0.106689	4.38501e-14	0.133906
Muscle	endothelial	vein cell	TRIM37	4.75072e-92	0.120636	3.8202e-17	0.132425
Muscle	endothelial	vein cell	SLC50A1	5.1447e-93	0.181064	1.4154e-25	0.14109
Muscle	endothelial	vein cell	ANKRD33B	9.92386e-154	0.0647084	1.29412e-30	0
Muscle	endothelial	vein cell	HDC	1.50759e-90	0.00188499	2.98543e-13	0
Muscle	endothelial	vein cell	LBP	3.14773e-301	0.00221712	7.09188e-48	0.00752338
Muscle	endothelial	vein cell	GPIHBP1	1.8651e-135	0.103641	2.37927e-51	0.0228304
Muscle	endothelial	vein cell	FMO1	0	0	1.61593e-47	0.088036
Muscle	endothelial	vein cell	STMN2	1.92596e-278	0	1.52884e-42	0.0317261
Muscle	endothelial	vein cell	UNC45B	1.4661e-230	0.00118708	1.80012e-35	0
Muscle	endothelial	vein cell	LMO1	4.34631e-154	0	2.23012e-22	0
Muscle	endothelial	vein cell	NTN1	1.13505e-114	0.0527015	4.5143e-20	0.0248905
Muscle	endothelial	vein cell	BAMBI	4.6607e-108	0.090613	2.88493e-23	0.0523737
Muscle	endothelial	vein cell	ODC1	8.90958e-131	0.185482	2.71687e-57	0.0323395
Muscle	endothelial	vein cell	PLAUR	5.03093e-105	0.198404	4.32999e-64	0.00123408
Muscle	endothelial	vein cell	SLC43A3	0	0.0436335	1.12131e-75	0.0102795
Muscle	endothelial	vein cell	GCNT2	1.23386e-206	0.0267819	9.06963e-30	0.0755416
Muscle	endothelial	vein cell	BGN	0	0.0110997	5.17476e-78	0.0950245
Muscle	endothelial	vein cell	SLC6A6	6.02236e-80	0.151465	1.90442e-20	0.0220459
Muscle	endothelial	vein cell	SLFN5	7.72715e-141	0.165162	8.68132e-70	0.0463204
Muscle	endothelial	vein cell	GDA	1.68592e-165	0.000624044	2.7091e-24	0
Muscle	endothelial	vein cell	PLTP	0	0.0665948	1.82044e-90	0.000802048
Muscle	endothelial	vein cell	IRF8	8.26257e-223	0.0119742	5.06457e-31	0.0568919
Muscle	endothelial	vein cell	GEMIN7	9.22785e-90	0.129723	1.39176e-16	0.169466
Muscle	endothelial	vein cell	CD200	0	0.00491216	1.2967e-93	0.102692
Muscle	endothelial	vein cell	SLC25A4	1.12519e-220	0.118483	2.89619e-51	0.150148
Muscle	endothelial	vein cell	KLK8	6.44e-291	0	7.26288e-46	0
Muscle	endothelial	vein cell	GADD45G	0	0.0265393	6.5259e-76	0.0109667
Muscle	endothelial	vein cell	GEM	2.45774e-194	0.0557138	6.86948e-44	0.00604543
Muscle	endothelial	vein cell	SPINT2	0	0.0184111	2.95351e-55	0.0674889
Muscle	endothelial	vein cell	APOE	0	0.0285871	4.53189e-88	0.0465257
Muscle	endothelial	vein cell	SPR	1.09805e-101	0.112262	1.12597e-17	0.158567
Muscle	endothelial	vein cell	RTP4	5.7839e-264	0.0454522	1.25959e-53	0.0106089
Muscle	endothelial	vein cell	CAMK2N1	1.68269e-121	0.0160081	1.04357e-19	0.0054685
Muscle	endothelial	vein cell	XDH	9.84026e-219	0	6.77088e-33	0
Muscle	endothelial	vein cell	NEURL3	7.6898e-169	0.0224116	1.33209e-29	0
Muscle	endothelial	vein cell	ITM2C	1.54313e-274	0.0130979	4.02773e-47	0
Muscle	endothelial	vein cell	GNGT2	0	0.0154535	4.50608e-87	0.00678848
Muscle	endothelial	vein cell	UBE2V1	1.74205e-134	0.112729	1.99996e-22	0.195014
Muscle	endothelial	vein cell	CR1	5.22723e-243	0.00172295	6.39882e-37	0.00716031
Muscle	endothelial	vein cell	SFR1	1.99946e-177	0.0978225	1.78644e-39	0.0818856
Muscle	endothelial	vein cell	CRLF2	7.69875e-206	0	2.79172e-30	0.00379029
Muscle	endothelial	vein cell	WDR89	2.51041e-108	0.118385	7.7373e-31	0.0100781
Muscle	endothelial	vein cell	RNASEK	8.56964e-202	0.0772184	2.11521e-42	0.0852443
Lung	endothelial	capillary cell	SOX11	1.78159e-217	0.000996276	2.62205e-109	0
Lung	endothelial	capillary cell	TMEFF1	2.75162e-145	0	1.97879e-62	0.0574418
Lung	endothelial	capillary cell	PTPRU	2.15138e-169	0.00367944	8.05479e-78	0.0299128
Lung	endothelial	capillary cell	GPR182	1.37456e-279	0.00185169	4.00064e-108	0.127818
Lung	endothelial	capillary cell	SCN3B	3.14342e-85	0.0900132	4.35567e-67	0.00327285
Lung	endothelial	capillary cell	PRSS12	2.86866e-110	0.0172774	9.70967e-50	0.0590094
Lung	endothelial	capillary cell	BCL2	5.02493e-265	0.0198873	3.42403e-105	0.159015
Lung	endothelial	capillary cell	ORC6	5.60136e-195	0.0592394	1.22389e-94	0.104468
Lung	endothelial	capillary cell	CA14	2.12285e-252	0	1.44501e-126	0
Lung	endothelial	capillary cell	SCN7A	0	0.0013647	2.07766e-201	0.00561233
Lung	endothelial	capillary cell	TTLL7	2.1337e-288	0.00496967	5.52892e-124	0.0660431
Lung	endothelial	capillary cell	PTGS1	3.83685e-291	0.0395063	1.67228e-159	0.0109095
Lung	endothelial	capillary cell	SEMA3C	0	0.0938961	1.00229e-292	0.0201735
Lung	endothelial	capillary cell	WSCD1	1.62119e-264	0.0540145	2.77317e-149	0.0422373
Lung	endothelial	capillary cell	DDAH1	8.89821e-267	0.0477636	3.10399e-137	0.076321
Lung	endothelial	capillary cell	GLE1	1.30944e-167	0.101073	9.05366e-100	0.0598921
Lung	endothelial	capillary cell	ABI3BP	1.79943e-144	0.0708792	1.07078e-72	0.0991358
Lung	endothelial	capillary cell	MFAP2	0	0.0420175	4.68138e-163	0.182604
Lung	endothelial	capillary cell	RAB3A	1.31782e-165	0.0559919	2.09247e-69	0.140781
Lung	endothelial	capillary cell	PLXNA1	1.06693e-90	0.174801	2.15884e-61	0.109711
Lung	endothelial	capillary cell	FAM181B	2.61727e-295	0	2.33641e-144	0.00975737
Lung	endothelial	capillary cell	PCBP3	8.75378e-170	0	4.03144e-82	0.0139295
Lung	endothelial	capillary cell	RASGEF1A	0	0.000916619	2.44639e-244	0.0288869
Lung	endothelial	capillary cell	UCP2	0	0.0157257	0	0.124132
Lung	endothelial	capillary cell	RNF215	0	0.0215841	1.2376e-135	0.1654
Lung	endothelial	capillary cell	B4GALT4	0	0.0362972	6.66303e-293	0.108608
Lung	endothelial	capillary cell	IMPDH1	0	0.0731568	0	0.0913504
Lung	endothelial	capillary cell	ECM1	2.55443e-296	0.103367	2.16607e-164	0.104111
Lung	endothelial	capillary cell	EHD4	0	0.139128	4.73271e-282	0.141816
Lung	endothelial	capillary cell	MAGED1	5.22108e-255	0.163446	1.77496e-129	0.195589
Lung	endothelial	capillary cell	AARD	9.1326e-127	0.00462628	3.34692e-64	0
Lung	endothelial	capillary cell	NKD1	0	0.000923596	1.23234e-265	0.00577802
Lung	endothelial	capillary cell	TMCC2	0	0.0212749	5.62662e-276	0.00582394
Lung	endothelial	capillary cell	PLVAP	0	0.0564002	0	0.00532064
Lung	endothelial	capillary cell	ST6GALNAC2	5.80823e-272	0.0701707	6.77383e-164	0.00713428
Lung	endothelial	capillary cell	TMEM71	2.56567e-165	0.0152899	1.73495e-79	0.058318
Lung	endothelial	capillary cell	SHROOM3	2.30333e-116	0.0371895	7.30479e-58	0.0448198
Lung	endothelial	capillary cell	CDKN1A	0	0.193089	0	0.0133359
Lung	endothelial	capillary cell	SLC35E4	4.49204e-206	0.0975305	1.88763e-112	0.133285
Lung	endothelial	capillary cell	ARRDC4	7.34691e-246	0.115281	5.49477e-115	0.159516
Lung	endothelial	capillary cell	IMPDH2	0	0.149289	1.42913e-263	0.158855
Lung	endothelial	capillary cell	PIM3	0	0.185342	0	0.156095
Lung	endothelial	capillary cell	PARD6G	1.57365e-288	0.00755213	2.44008e-147	0.00311177
Lung	endothelial	capillary cell	MAPT	0	0.00519147	7.46674e-167	0.0160833
Lung	endothelial	capillary cell	TSPAN8	0	0.00341278	1.11028e-222	0.0261961
Lung	endothelial	capillary cell	LPL	0	0.0854086	0	0.0120089
Lung	endothelial	capillary cell	DUSP3	0	0.158679	0	0.0115053
Lung	endothelial	capillary cell	MARVELD1	6.91118e-145	0.108078	2.09507e-95	0.019172
Lung	endothelial	capillary cell	CISH	0	0.0653053	1.61118e-240	0.0911423
Lung	endothelial	capillary cell	EHD1	0	0.095341	0	0.156213
Lung	endothelial	capillary cell	TMEM159	5.27194e-188	0.130793	1.62323e-113	0.137606
Lung	endothelial	capillary cell	DUSP8	9.61752e-271	0.128887	1.85798e-136	0.1576
Lung	endothelial	capillary cell	CYP4B1	0	0.116459	0	0.198627
Lung	endothelial	capillary cell	PAICS	1.20863e-207	0.172075	1.57303e-114	0.166266
Lung	endothelial	capillary cell	MRPS33	0	0.193859	7.72728e-211	0.181117
Lung	endothelial	capillary cell	EMILIN1	7.12001e-250	0.00651612	4.6394e-124	0.0169129
Lung	endothelial	capillary cell	FGFR3	6.90336e-185	0.0804942	2.80897e-112	0.0163489
Lung	endothelial	capillary cell	MXRA8	8.81128e-207	0.0177489	5.09669e-90	0.102735
Lung	endothelial	capillary cell	LIPE	0	0.0591368	0	0.0553049
Lung	endothelial	capillary cell	CKB	0	0.0824066	6.39716e-189	0.0648478
Lung	endothelial	capillary cell	FAS	0	0.118345	0	0.194919
Lung	endothelial	capillary cell	BIK	9.9277e-308	0.071457	8.29995e-191	0
Lung	endothelial	capillary cell	ZBP1	1.65572e-192	0.00947363	3.98206e-98	0.0034643
Lung	endothelial	capillary cell	CNN2	0	0.0681942	6.67645e-287	0.0361193
Lung	endothelial	capillary cell	HFE	1.3983e-280	0.0236437	1.75862e-97	0.194158
Lung	endothelial	capillary cell	TRIM37	0	0.0848628	3.1278e-198	0.12755
Lung	endothelial	capillary cell	SLC50A1	0	0.133277	0	0.150748
Lung	endothelial	capillary cell	LBP	1.02835e-139	0.00208372	1.34096e-64	0.0583016
Lung	endothelial	capillary cell	ANKRD33B	0	0.0584228	0	0.00613828
Lung	endothelial	capillary cell	LITAF	0	0.135339	0	0.0203139
Lung	endothelial	capillary cell	STMN2	0	0	0	0.00074635
Lung	endothelial	capillary cell	UNC45B	0	0.000302008	0	0.000354038
Lung	endothelial	capillary cell	FMO1	0	0.000210783	0	0.115633
Lung	endothelial	capillary cell	NTN1	6.25895e-207	0.00820532	8.09298e-100	0.0254702
Lung	endothelial	capillary cell	HILPDA	0	0.130175	0	0.013896
Lung	endothelial	capillary cell	RDM1	8.19842e-274	0.00145892	1.72639e-136	0.00717807
Lung	endothelial	capillary cell	SLC43A3	0	0.0145534	0	0.00691702
Lung	endothelial	capillary cell	IER5	0	0.16252	0	0.197662
Lung	endothelial	capillary cell	JUND	0	0.159834	0	0.055949
Lung	endothelial	capillary cell	CBFA2T3	0	0.164541	6.37697e-225	0.0910778
Lung	endothelial	capillary cell	SLC29A1	4.36035e-270	0.114612	4.28934e-143	0.156627
Lung	endothelial	capillary cell	AGPAT4	0	0.165236	8.91802e-191	0.16938
Lung	endothelial	capillary cell	AS3MT	3.49892e-230	0	4.38482e-110	0.0134998
Lung	endothelial	capillary cell	SLC6A6	0	0.163167	0	0.0377081
Lung	endothelial	capillary cell	SLFN5	0	0.119421	0	0.0624949
Lung	endothelial	capillary cell	PLTP	0	0.0411936	0	0.00300184
Lung	endothelial	capillary cell	GEMIN7	0	0.197949	7.42991e-237	0.108621
Lung	endothelial	capillary cell	CD200	0	0.030543	0	0.14602
Lung	endothelial	capillary cell	KLK8	8.8525e-287	0	4.03798e-144	0
Lung	endothelial	capillary cell	GEM	0	0.0106265	7.94064e-264	0.0145106
Lung	endothelial	capillary cell	GADD45G	0	0.0400511	0	0.0170322
Lung	endothelial	capillary cell	GSR	2.47285e-179	0.158296	6.04636e-125	0.0861744
Lung	endothelial	capillary cell	APOE	0	0.106548	0	0.142206
Lung	endothelial	capillary cell	RTP4	0	0.157273	0	0.0090501
Lung	endothelial	capillary cell	CAMK2N1	0	0.0236232	2.41229e-223	0.0209627
Lung	endothelial	capillary cell	XDH	0	0	0	0.000875599
Lung	endothelial	capillary cell	PLAC8	1.103e-225	0.0362684	7.60358e-134	0.00837713
Lung	endothelial	capillary cell	ITM2C	0	0.0646016	0	0
Lung	endothelial	capillary cell	SNAPC5	0	0.0613526	6.49256e-203	0.0246313
Lung	endothelial	capillary cell	S100A1	0	0.00380084	0	0.037617
Lung	endothelial	capillary cell	GNGT2	0	0.0180706	0	0.019267
Lung	endothelial	capillary cell	UBE2V1	0	0.0852108	8.22678e-287	0.168876
Lung	endothelial	capillary cell	CR1	0	0.00209076	0	0.00307314
Lung	endothelial	capillary cell	SFR1	0	0.154138	0	0.0914978
Lung	endothelial	capillary cell	CRLF2	0	0.0019197	0	0.0242833
Lung	endothelial	capillary cell	SWI5	0	0.192209	6.21313e-296	0.177155
Lung	endothelial	capillary cell	WDR89	2.90054e-306	0.112005	4.35021e-189	0.0603303
Lung	endothelial	capillary cell	RNASEK	0	0.081326	0	0.0602679
Muscle	endothelial	capillary cell	THRSP	0	0.00133203	2.47417e-180	0.0494611
Muscle	endothelial	capillary cell	NTF3	4.47353e-133	0.168658	3.32031e-102	0.00859619
Muscle	endothelial	capillary cell	NOS2	1.06362e-208	0.0282648	7.9865e-83	0.13732
Muscle	endothelial	capillary cell	CXCL9	0	0.0103116	3.45701e-236	0.00710141
Muscle	endothelial	capillary cell	ALPL	3.06009e-220	0.0339167	2.99836e-102	0.0723258
Muscle	endothelial	capillary cell	PCOLCE	1.9509e-253	0.0366788	1.24594e-114	0.0939862
Muscle	endothelial	capillary cell	TNF	1.15513e-106	0.162699	1.73759e-111	0.0228451
Muscle	endothelial	capillary cell	FAM181B	2.61727e-295	0	2.33641e-144	0.00975737
Muscle	endothelial	capillary cell	PRG4	5.79318e-193	0.00228621	6.44556e-83	0.0841075
Muscle	endothelial	capillary cell	UCP2	0	0.0157257	0	0.124132
Muscle	endothelial	capillary cell	TIMELESS	0	0.0258891	7.76333e-243	0.0792828
Muscle	endothelial	capillary cell	PDLIM4	1.61963e-205	0.0761656	2.34598e-130	0.0285893
Muscle	endothelial	capillary cell	RNF215	0	0.0215841	1.2376e-135	0.1654
Muscle	endothelial	capillary cell	B4GALT4	0	0.0362972	6.66303e-293	0.108608
Muscle	endothelial	capillary cell	ZNF436	6.00985e-181	0.0973092	4.69446e-114	0.0545201
Muscle	endothelial	capillary cell	IMPDH1	0	0.0731568	0	0.0913504
Muscle	endothelial	capillary cell	PDE12	0	0.0980919	2.17816e-188	0.16897
Muscle	endothelial	capillary cell	EHD4	0	0.139128	4.73271e-282	0.141816
Muscle	endothelial	capillary cell	MAGED1	5.22108e-255	0.163446	1.77496e-129	0.195589
Muscle	endothelial	capillary cell	NTS	2.25772e-30	0.0298898	1.86851e-21	0
Muscle	endothelial	capillary cell	ART3	1.24337e-301	0.00202849	5.16192e-151	0.00456374
Muscle	endothelial	capillary cell	ECM2	1.08478e-250	0.00426404	2.37759e-111	0.0412671
Muscle	endothelial	capillary cell	TNFRSF21	2.55157e-187	0.0331498	4.87993e-93	0.0646429
Muscle	endothelial	capillary cell	CDKN1A	0	0.193089	0	0.0133359
Muscle	endothelial	capillary cell	CEBPA	2.4599e-157	0.0198847	3.68159e-49	0.174074
Muscle	endothelial	capillary cell	HMOX1	0	0.0315328	8.40813e-116	0.164654
Muscle	endothelial	capillary cell	SLC35E4	4.49204e-206	0.0975305	1.88763e-112	0.133285
Muscle	endothelial	capillary cell	ARRDC4	7.34691e-246	0.115281	5.49477e-115	0.159516
Muscle	endothelial	capillary cell	IMPDH2	0	0.149289	1.42913e-263	0.158855
Muscle	endothelial	capillary cell	PIM3	0	0.185342	0	0.156095
Muscle	endothelial	capillary cell	TNFSF9	0	0.0278405	6.70547e-210	0.01089
Muscle	endothelial	capillary cell	LPL	0	0.0854086	0	0.0120089
Muscle	endothelial	capillary cell	DUSP3	0	0.158679	0	0.0115053
Muscle	endothelial	capillary cell	FABP4	0	0.113356	5.37027e-300	0.0524617
Muscle	endothelial	capillary cell	CISH	0	0.0653053	1.61118e-240	0.0911423
Muscle	endothelial	capillary cell	RRAD	1.58925e-118	0.128156	3.19803e-79	0.071878
Muscle	endothelial	capillary cell	EHD1	0	0.095341	0	0.156213
Muscle	endothelial	capillary cell	DUSP8	9.61752e-271	0.128887	1.85798e-136	0.1576
Muscle	endothelial	capillary cell	CYP4B1	0	0.116459	0	0.198627
Muscle	endothelial	capillary cell	PAICS	1.20863e-207	0.172075	1.57303e-114	0.166266
Muscle	endothelial	capillary cell	MRPS33	0	0.193859	7.72728e-211	0.181117
Muscle	endothelial	capillary cell	LIPE	0	0.0591368	0	0.0553049
Muscle	endothelial	capillary cell	CKB	0	0.0824066	6.39716e-189	0.0648478
Muscle	endothelial	capillary cell	RSAD2	1.22572e-237	0.174649	6.54553e-218	0.0944663
Muscle	endothelial	capillary cell	FAS	0	0.118345	0	0.194919
Muscle	endothelial	capillary cell	BIK	9.9277e-308	0.071457	8.29995e-191	0
Muscle	endothelial	capillary cell	CNN2	0	0.0681942	6.67645e-287	0.0361193
Muscle	endothelial	capillary cell	TRIM37	0	0.0848628	3.1278e-198	0.12755
Muscle	endothelial	capillary cell	SLC50A1	0	0.133277	0	0.150748
Muscle	endothelial	capillary cell	ANKRD33B	0	0.0584228	0	0.00613828
Muscle	endothelial	capillary cell	LITAF	0	0.135339	0	0.0203139
Muscle	endothelial	capillary cell	STMN2	0	0	0	0.00074635
Muscle	endothelial	capillary cell	LMO1	0	0	2.50473e-187	0
Muscle	endothelial	capillary cell	UNC45B	0	0.000302008	0	0.000354038
Muscle	endothelial	capillary cell	FMO1	0	0.000210783	0	0.115633
Muscle	endothelial	capillary cell	BAMBI	0	0.0254963	2.04567e-217	0.0253626
Muscle	endothelial	capillary cell	SLC43A3	0	0.0145534	0	0.00691702
Muscle	endothelial	capillary cell	GCNT2	0	0.0130308	5.50382e-186	0.0303369
Muscle	endothelial	capillary cell	RND1	0	0.059239	0	0.0478968
Muscle	endothelial	capillary cell	IER5	0	0.16252	0	0.197662
Muscle	endothelial	capillary cell	JUND	0	0.159834	0	0.055949
Muscle	endothelial	capillary cell	CBFA2T3	0	0.164541	6.37697e-225	0.0910778
Muscle	endothelial	capillary cell	AGPAT4	0	0.165236	8.91802e-191	0.16938
Muscle	endothelial	capillary cell	SLC6A6	0	0.163167	0	0.0377081
Muscle	endothelial	capillary cell	SLFN5	0	0.119421	0	0.0624949
Muscle	endothelial	capillary cell	GDA	0	0.000608583	1.74364e-177	0
Muscle	endothelial	capillary cell	PLTP	0	0.0411936	0	0.00300184
Muscle	endothelial	capillary cell	IRF8	0	0.0167815	4.87941e-281	0.0334014
Muscle	endothelial	capillary cell	GEMIN7	0	0.197949	7.42991e-237	0.108621
Muscle	endothelial	capillary cell	CD200	0	0.030543	0	0.14602
Muscle	endothelial	capillary cell	GEM	0	0.0106265	7.94064e-264	0.0145106
Muscle	endothelial	capillary cell	GADD45G	0	0.0400511	0	0.0170322
Muscle	endothelial	capillary cell	APOE	0	0.106548	0	0.142206
Muscle	endothelial	capillary cell	RTP4	0	0.157273	0	0.0090501
Muscle	endothelial	capillary cell	CAMK2N1	0	0.0236232	2.41229e-223	0.0209627
Muscle	endothelial	capillary cell	XDH	0	0	0	0.000875599
Muscle	endothelial	capillary cell	NEURL3	1.26414e-207	0.118052	4.15265e-159	0
Muscle	endothelial	capillary cell	ITM2C	0	0.0646016	0	0
Muscle	endothelial	capillary cell	SNAPC5	0	0.0613526	6.49256e-203	0.0246313
Muscle	endothelial	capillary cell	S100A1	0	0.00380084	0	0.037617
Muscle	endothelial	capillary cell	GNGT2	0	0.0180706	0	0.019267
Muscle	endothelial	capillary cell	UBE2V1	0	0.0852108	8.22678e-287	0.168876
Muscle	endothelial	capillary cell	CR1	0	0.00209076	0	0.00307314
Muscle	endothelial	capillary cell	SFR1	0	0.154138	0	0.0914978
Muscle	endothelial	capillary cell	CRLF2	0	0.0019197	0	0.0242833
Muscle	endothelial	capillary cell	SWI5	0	0.192209	6.21313e-296	0.177155
Muscle	endothelial	capillary cell	WDR89	2.90054e-306	0.112005	4.35021e-189	0.0603303
Muscle	endothelial	capillary cell	RNASEK	0	0.081326	0	0.0602679
Lung	endothelial	capillary aerocyte	PLLP	0	0.0892647	1.05861e-230	0
Lung	endothelial	capillary aerocyte	TMEFF2	0	0	1.8318e-164	0.0013226
Lung	endothelial	capillary aerocyte	GNAO1	0	0.00154677	6.04282e-122	0
Lung	endothelial	capillary aerocyte	AMPD3	0	0.0062781	1.98436e-87	0
Lung	endothelial	capillary aerocyte	XPNPEP2	0	0.00613607	1.54619e-79	0
Lung	endothelial	capillary aerocyte	PRRT4	1.24239e-302	0.00185771	7.07178e-70	0
Lung	endothelial	capillary aerocyte	PGPEP1	7.29014e-114	0.136369	1.71537e-55	0
Lung	endothelial	capillary aerocyte	PDE1A	1.90456e-178	0	7.92065e-40	0
Lung	endothelial	capillary aerocyte	PCDHAC2	1.48696e-198	0.00638955	2.52236e-45	0.00865129
Lung	endothelial	capillary aerocyte	SCRN1	2.7823e-206	0.00714046	1.04451e-47	0.0121654
Lung	endothelial	capillary aerocyte	COL12A1	5.88515e-184	0.0164943	1.00367e-47	0.00824456
Lung	endothelial	capillary aerocyte	RGS12	0	0.0348957	9.92255e-218	0.00447669
Lung	endothelial	capillary aerocyte	GPRC5A	0	0.0160343	2.49802e-101	0.0150873
Lung	endothelial	capillary aerocyte	PDE9A	6.14167e-303	0.0186083	3.82908e-80	0.0148432
Lung	endothelial	capillary aerocyte	CLU	0	0.0431873	9.0948e-239	0.00702422
Lung	endothelial	capillary aerocyte	PTGES	2.1996e-246	0.00430958	1.58063e-46	0.0962861
Lung	endothelial	capillary aerocyte	CTDSPL	9.71613e-255	0.0137794	5.98176e-58	0.0520069
Lung	endothelial	capillary aerocyte	ENPP2	4.1272e-156	0.0264831	4.03586e-42	0.0298147
Lung	endothelial	capillary aerocyte	PPP1R16B	0	0.0142294	7.30306e-141	0.0763942
Lung	endothelial	capillary aerocyte	FRMD6	0	0.00938343	1.16686e-61	0.183239
Lung	endothelial	capillary aerocyte	GPNMB	1.34543e-116	0.111972	1.42586e-54	0.0162122
Lung	endothelial	capillary aerocyte	GHR	0	0.0367044	4.17644e-133	0.0505682
Lung	endothelial	capillary aerocyte	RASGRP2	0	0.0534749	7.29223e-166	0.0395338
Lung	endothelial	capillary aerocyte	TMTC1	1.86182e-205	0.0510381	5.22825e-65	0.0420067
Lung	endothelial	capillary aerocyte	MXRA7	1.68406e-199	0.176329	2.75514e-182	0.0130208
Lung	endothelial	capillary aerocyte	PAQR7	0	0.0191134	1.07654e-84	0.12466
Lung	endothelial	capillary aerocyte	CASZ1	4.59644e-207	0.132747	1.09386e-129	0.0196033
Lung	endothelial	capillary aerocyte	SLC22A23	2.77041e-196	0.0784291	3.41947e-71	0.0338337
Lung	endothelial	capillary aerocyte	DCBLD1	7.25842e-81	0.17785	1.02407e-49	0.016955
Lung	endothelial	capillary aerocyte	TTC39C	3.16827e-108	0.0405709	3.31372e-26	0.093772
Lung	endothelial	capillary aerocyte	AGFG1	0	0.0617167	3.57483e-135	0.068223
Lung	endothelial	capillary aerocyte	NOVA2	2.28976e-133	0.101488	1.5461e-55	0.0440175
Lung	endothelial	capillary aerocyte	GTF2IRD1	8.10191e-123	0.0588807	8.25176e-38	0.0774742
Lung	endothelial	capillary aerocyte	PMP22	0	0.0362923	3.9592e-158	0.139
Lung	endothelial	capillary aerocyte	LYVE1	9.90476e-216	0.0400835	5.00702e-52	0.144219
Lung	endothelial	capillary aerocyte	TSPAN18	0	0.0610522	1.40623e-137	0.0983568
Lung	endothelial	capillary aerocyte	REEP1	4.00186e-136	0.100355	2.53793e-49	0.0736874
Lung	endothelial	capillary aerocyte	SMARCA2	0	0.0762419	2.63017e-133	0.0972119
Lung	endothelial	capillary aerocyte	NHLRC2	0	0.0539514	2.79766e-128	0.142954
Lung	endothelial	capillary aerocyte	HOMER3	1.25099e-279	0.0544904	5.19283e-67	0.152478
Lung	endothelial	capillary aerocyte	PRICKLE1	0	0.0508505	3.11426e-80	0.167949
Lung	endothelial	capillary aerocyte	C1orf54	0	0.0591226	1.43088e-120	0.14773
Lung	endothelial	capillary aerocyte	DENND5B	1.60617e-166	0.0940303	7.84038e-59	0.0937357
Lung	endothelial	capillary aerocyte	SLC30A1	1.31514e-208	0.0708948	3.32657e-56	0.146188
Lung	endothelial	capillary aerocyte	SERTAD2	9.3154e-246	0.0879437	2.16724e-76	0.138473
Lung	endothelial	capillary aerocyte	ARHGEF7	1.37384e-160	0.112079	3.87213e-58	0.12509
Lung	endothelial	capillary aerocyte	SH3TC1	4.92223e-166	0.0865562	1.11381e-47	0.175967
Lung	endothelial	capillary aerocyte	INPP5B	1.61317e-169	0.0915977	5.24599e-49	0.177354
Lung	endothelial	capillary aerocyte	PPP2R5A	5.99158e-163	0.187434	1.18203e-104	0.123757
Lung	endothelial	capillary aerocyte	TP53I13	1.32779e-129	0.152037	3.129e-47	0.178394
Lung	endothelial	capillary aerocyte	NIPAL3	1.03005e-182	0.151911	4.9558e-75	0.187584
Lung	endothelial	capillary aerocyte	FBXW7	4.34173e-84	0.18253	5.69414e-38	0.173489
Lung	endothelial	capillary aerocyte	STRN4	2.2869e-142	0.173687	1.45204e-59	0.196958
Lung	endothelial	capillary aerocyte	PCOLCE2	0	0.00567077	1.77615e-181	0
Lung	endothelial	capillary aerocyte	GRB14	0	0.00197291	6.04282e-122	0
Lung	endothelial	capillary aerocyte	INPP5A	3.70139e-235	0.0940477	2.05294e-113	0
Lung	endothelial	capillary aerocyte	DDAH1	0	0.0187089	8.15885e-108	0
Lung	endothelial	capillary aerocyte	EGFLAM	0	0.00150368	1.92462e-85	0
Lung	endothelial	capillary aerocyte	WSCD1	0	0.00257397	3.09245e-78	0
Lung	endothelial	capillary aerocyte	ABCC3	4.51928e-215	0.0309563	1.94323e-60	0
Lung	endothelial	capillary aerocyte	NCAM1	2.16042e-215	0	3.47297e-48	0
Lung	endothelial	capillary aerocyte	RSPO3	9.60828e-191	0.0140591	3.47298e-48	0
Lung	endothelial	capillary aerocyte	FIBIN	0	0.000390565	3.89241e-246	0.000475193
Lung	endothelial	capillary aerocyte	SCN7A	0	0.000896563	1.51423e-186	0.0066108
Lung	endothelial	capillary aerocyte	ABI3BP	0	0.00544307	9.19435e-100	0.00349601
Lung	endothelial	capillary aerocyte	TTLL7	4.98478e-236	0.00168774	4.20043e-51	0.0260862
Lung	endothelial	capillary aerocyte	IGFBP7	1.93866e-231	0.0591394	5.56084e-256	0.001346
Lung	endothelial	capillary aerocyte	CD36	0	0.0350154	7.47431e-244	0.0142035
Lung	endothelial	capillary aerocyte	FRRS1	5.18307e-154	0.0827185	1.00257e-58	0.00709616
Lung	endothelial	capillary aerocyte	PLXNA1	0	0.0245694	1.66161e-95	0.0254889
Lung	endothelial	capillary aerocyte	GNPNAT1	4.6964e-140	0.0921627	1.41501e-65	0.0117256
Lung	endothelial	capillary aerocyte	PHACTR1	2.47554e-210	0.0258711	1.74761e-53	0.0440676
Lung	endothelial	capillary aerocyte	S1PR4	1.54596e-184	0.176339	7.65088e-169	0.00719249
Lung	endothelial	capillary aerocyte	CYTH3	0	0.0113303	4.5722e-137	0.140689
Lung	endothelial	capillary aerocyte	F2R	5.16399e-201	0.0214031	1.02515e-43	0.0885939
Lung	endothelial	capillary aerocyte	CTPS2	3.12424e-140	0.108178	4.16012e-57	0.0422698
Lung	endothelial	capillary aerocyte	ITGB5	0	0.0557545	9.09866e-128	0.0937889
Lung	endothelial	capillary aerocyte	SMAGP	0	0.0544148	1.05492e-164	0.109179
Lung	endothelial	capillary aerocyte	NR2F6	6.25105e-196	0.0920501	1.05577e-74	0.0834223
Lung	endothelial	capillary aerocyte	GNAS	2.24836e-277	0.106421	2.4928e-177	0.0975997
Lung	endothelial	capillary aerocyte	CD47	0	0.0794369	9.96012e-154	0.149743
Lung	endothelial	capillary aerocyte	EIF4G3	1.52001e-133	0.159157	2.13447e-71	0.0831341
Lung	endothelial	capillary aerocyte	RNF144A	5.72611e-104	0.140528	7.403e-45	0.103522
Lung	endothelial	capillary aerocyte	PHLDB2	1.15225e-203	0.0909459	4.12118e-57	0.188046
Lung	endothelial	capillary aerocyte	PLK2	7.17846e-282	0.0973897	6.05101e-99	0.17921
Lung	endothelial	capillary aerocyte	SNRK	3.54921e-217	0.155857	2.30602e-132	0.128524
Lung	endothelial	capillary aerocyte	PCBP3	3.14559e-247	0	2.12914e-54	0.00752701
Lung	endothelial	capillary aerocyte	NBL1	0	0.000503357	2.31067e-111	0.0225725
Lung	endothelial	capillary aerocyte	RASGEF1A	0	0.00134953	5.79473e-175	0.020902
Lung	endothelial	capillary aerocyte	LRP4	2.88641e-297	0.00193492	2.11851e-65	0.0171972
Lung	endothelial	capillary aerocyte	LIMS2	8.4922e-197	0.167547	2.76339e-218	0.00108485
Lung	endothelial	capillary aerocyte	IMPDH1	0	0.021809	2.96054e-210	0.0209106
Lung	endothelial	capillary aerocyte	EHD4	0	0.0115125	1.29371e-194	0.0666645
Lung	endothelial	capillary aerocyte	FMO5	2.28042e-219	0.00826945	2.56016e-43	0.0961596
Lung	endothelial	capillary aerocyte	COQ2	1.3762e-126	0.115015	1.26893e-55	0.00900166
Lung	endothelial	capillary aerocyte	ECM1	1.54541e-208	0.107092	2.68586e-110	0.0113579
Lung	endothelial	capillary aerocyte	ENDOU	0	0.00868193	8.95731e-72	0.146376
Lung	endothelial	capillary aerocyte	B4GALT4	0	0.0286272	2.69879e-103	0.0452828
Lung	endothelial	capillary aerocyte	RNF215	1.93569e-296	0.0110541	3.75588e-58	0.119502
Lung	endothelial	capillary aerocyte	PITPNC1	0	0.0344178	9.89702e-172	0.0481494
Lung	endothelial	capillary aerocyte	UCP2	0	0.0142452	6.1943e-117	0.141702
Lung	endothelial	capillary aerocyte	BIN1	3.50864e-305	0.109427	2.13371e-206	0.0190969
Lung	endothelial	capillary aerocyte	TMCC3	0	0.0201895	2.61764e-95	0.175171
Lung	endothelial	capillary aerocyte	KLF13	0	0.0839642	1.11307e-149	0.116605
Lung	endothelial	capillary aerocyte	RAP2A	6.01692e-182	0.0981826	3.02513e-66	0.101572
Lung	endothelial	capillary aerocyte	ATP13A2	3.17232e-217	0.140984	1.22284e-127	0.0756742
Lung	endothelial	capillary aerocyte	CD93	4.8201e-39	0.198899	9.65523e-47	0.0553296
Lung	endothelial	capillary aerocyte	SMOX	1.7293e-118	0.105164	2.92035e-41	0.196098
Lung	endothelial	capillary aerocyte	TMCC2	0	0.00701141	3.70139e-235	0
Lung	endothelial	capillary aerocyte	AARD	0	0	4.40849e-208	0
Lung	endothelial	capillary aerocyte	SHROOM3	0	0.0161152	9.24173e-91	0
Lung	endothelial	capillary aerocyte	NKD1	0	0.00023849	8.92519e-250	0.00775854
Lung	endothelial	capillary aerocyte	TMEM71	2.95341e-289	0.00193831	1.86932e-58	0.0569123
Lung	endothelial	capillary aerocyte	PLVAP	5.36863e-230	0.0155152	6.44116e-67	0.00747116
Lung	endothelial	capillary aerocyte	ST6GALNAC2	2.2653e-227	0.0142734	4.09315e-54	0.0301267
Lung	endothelial	capillary aerocyte	ENPP5	2.62398e-185	0.0145233	2.07636e-41	0.0432246
Lung	endothelial	capillary aerocyte	DAPK1	1.20772e-178	0.0243312	1.84354e-47	0.0309224
Lung	endothelial	capillary aerocyte	CDKN1A	1.31952e-242	0.0896987	8.6914e-238	0.00941562
Lung	endothelial	capillary aerocyte	ARRDC4	7.52825e-131	0.0944621	3.0032e-48	0.042475
Lung	endothelial	capillary aerocyte	PARD6G	0	0.0020087	7.75693e-204	0
Lung	endothelial	capillary aerocyte	MEOX1	0	0.000716656	1.56516e-115	0
Lung	endothelial	capillary aerocyte	CYP4B1	0	0.00463018	1.06114e-259	0.00254317
Lung	endothelial	capillary aerocyte	MAPT	0	0.000639377	2.77103e-135	0.0926252
Lung	endothelial	capillary aerocyte	FAM174B	0	0.00551759	8.66907e-96	0.0256275
Lung	endothelial	capillary aerocyte	DUSP3	1.77928e-185	0.159897	2.6032e-200	0.000994012
Lung	endothelial	capillary aerocyte	TSPAN8	0	0.010938	2.44257e-197	0.0276139
Lung	endothelial	capillary aerocyte	CISH	0	0.017566	1.04174e-87	0.0320693
Lung	endothelial	capillary aerocyte	PHLDA3	0	0.0700946	3.16076e-227	0.0183262
Lung	endothelial	capillary aerocyte	ADK	4.53487e-260	0.0664032	1.74503e-95	0.0268255
Lung	endothelial	capillary aerocyte	GNA11	0	0.102735	6.44555e-202	0.0185212
Lung	endothelial	capillary aerocyte	DUSP8	0	0.0489737	4.29069e-104	0.0573806
Lung	endothelial	capillary aerocyte	CXCL12	6.68606e-126	0.0299039	1.17848e-30	0.107198
Lung	endothelial	capillary aerocyte	UAP1L1	1.46649e-191	0.0489374	2.55465e-51	0.0665326
Lung	endothelial	capillary aerocyte	PAICS	1.21039e-167	0.107724	1.21146e-74	0.0327237
Lung	endothelial	capillary aerocyte	FAM110A	2.49854e-199	0.127555	3.82485e-76	0.140433
Lung	endothelial	capillary aerocyte	MRPS33	4.14126e-220	0.139831	1.29443e-86	0.180806
Lung	endothelial	capillary aerocyte	KCTD10	1.55439e-127	0.145536	8.38768e-52	0.192321
Lung	endothelial	capillary aerocyte	FGFR3	0	0.00379489	1.77248e-182	0.00369537
Lung	endothelial	capillary aerocyte	EMILIN1	5.83203e-278	0.00527431	3.4716e-57	0.0644846
Lung	endothelial	capillary aerocyte	SAMHD1	3.34991e-136	0.18897	3.55845e-97	0.00984479
Lung	endothelial	capillary aerocyte	CKB	2.53639e-191	0.0923961	8.70333e-81	0.0484095
Lung	endothelial	capillary aerocyte	LRRC58	0	0.0721476	8.83169e-110	0.140502
Lung	endothelial	capillary aerocyte	GLTP	4.3415e-243	0.148238	1.73382e-149	0.113089
Lung	endothelial	capillary aerocyte	FAS	2.2627e-195	0.188743	2.43054e-115	0.158977
Lung	endothelial	capillary aerocyte	TRIM37	4.51195e-110	0.110269	6.25762e-37	0.126868
Lung	endothelial	capillary aerocyte	SLC50A1	1.70132e-229	0.12982	7.64889e-90	0.195333
Lung	endothelial	capillary aerocyte	GPIHBP1	1.05439e-96	0.135455	8.57317e-95	0
Lung	endothelial	capillary aerocyte	LITAF	4.37117e-136	0.153836	1.98469e-76	0.00837818
Lung	endothelial	capillary aerocyte	ANKRD33B	0	0.0884039	7.92859e-176	0.0257722
Lung	endothelial	capillary aerocyte	RNF187	6.59446e-211	0.159968	4.85675e-147	0.0811462
Lung	endothelial	capillary aerocyte	PITPNA	1.37682e-281	0.0945325	4.59646e-89	0.188881
Lung	endothelial	capillary aerocyte	STMN2	0	0	3.47639e-255	0
Lung	endothelial	capillary aerocyte	FMO1	0	0	2.46608e-245	0.00044696
Lung	endothelial	capillary aerocyte	UNC45B	0	0.000788029	2.63207e-111	0
Lung	endothelial	capillary aerocyte	HNRNPH2	8.6071e-291	0.0137163	1.13099e-64	0.0504943
Lung	endothelial	capillary aerocyte	HILPDA	0	0.0554333	2.68903e-213	0.0132057
Lung	endothelial	capillary aerocyte	ODC1	4.23876e-88	0.124824	2.06358e-37	0.0673282
Lung	endothelial	capillary aerocyte	FILIP1L	4.13872e-121	0.196816	8.54294e-76	0.0954281
Lung	endothelial	capillary aerocyte	PLAUR	1.67189e-256	0.153922	5.09274e-221	0
Lung	endothelial	capillary aerocyte	RDM1	0	0	5.31271e-75	0
Lung	endothelial	capillary aerocyte	GCNT2	2.31824e-292	0.000520443	1.3503e-65	0.00673818
Lung	endothelial	capillary aerocyte	SLC43A3	0	0.0283814	1.31617e-229	0.00115595
Lung	endothelial	capillary aerocyte	TRAPPC6B	1.33767e-240	0.125542	2.04813e-140	0.0425992
Lung	endothelial	capillary aerocyte	PCBD2	6.90593e-188	0.0878524	1.71092e-54	0.133681
Lung	endothelial	capillary aerocyte	PRKCA	6.71197e-201	0.00998731	8.64807e-49	0
Lung	endothelial	capillary aerocyte	SLC29A1	0	0.0574413	3.81061e-125	0.00226549
Lung	endothelial	capillary aerocyte	AGPAT4	0	0.0645229	3.16061e-168	0.00616856
Lung	endothelial	capillary aerocyte	JUND	2.40901e-172	0.188477	1.13112e-206	0.0358817
Lung	endothelial	capillary aerocyte	CBFA2T3	7.44731e-264	0.110891	1.06717e-137	0.0610163
Lung	endothelial	capillary aerocyte	GGH	3.94896e-239	0.130857	1.14169e-127	0.0522986
Lung	endothelial	capillary aerocyte	AS3MT	3.17943e-279	0	6.20499e-63	0
Lung	endothelial	capillary aerocyte	PLTP	0	0.0306362	1.6166e-225	0.00204143
Lung	endothelial	capillary aerocyte	ARHGAP31	2.63351e-239	0.138578	3.13458e-215	0.0181412
Lung	endothelial	capillary aerocyte	TSPAN13	0	0.00668592	2.46204e-202	0.0457563
Lung	endothelial	capillary aerocyte	NRP1	3.52966e-275	0.0872757	9.42724e-184	0.0867015
Lung	endothelial	capillary aerocyte	GEMIN7	1.98337e-211	0.147866	2.90973e-97	0.148601
Lung	endothelial	capillary aerocyte	SLC25A4	4.7558e-208	0.167463	2.02031e-129	0.127491
Lung	endothelial	capillary aerocyte	GEM	0	0.00466166	1.67389e-97	0
Lung	endothelial	capillary aerocyte	KLK8	0	0	2.34055e-74	0
Lung	endothelial	capillary aerocyte	GSR	2.66057e-216	0.0521671	1.69712e-68	0.0366618
Lung	endothelial	capillary aerocyte	GADD45G	3.35452e-117	0.16243	1.53601e-74	0.0354311
Lung	endothelial	capillary aerocyte	CAMK2N1	0	0.00929805	1.088e-87	0.00297472
Lung	endothelial	capillary aerocyte	XDH	0	0	1.44547e-151	0
Lung	endothelial	capillary aerocyte	PLAC8	2.29425e-151	0.0544176	2.19868e-48	0.0278607
Lung	endothelial	capillary aerocyte	PTP4A3	1.1775e-274	0.10367	6.6543e-243	0.0105584
Lung	endothelial	capillary aerocyte	ITM2C	0	0.0252965	4.05377e-94	0
Lung	endothelial	capillary aerocyte	SNAPC5	0	0.0176974	3.34233e-123	0.00554976
Lung	endothelial	capillary aerocyte	GNGT2	0	0.0120192	2.06355e-240	0.00523631
Lung	endothelial	capillary aerocyte	UBE2V1	0	0.061814	7.30491e-113	0.109071
Lung	endothelial	capillary aerocyte	ADPRH	1.46329e-131	0.179865	2.10548e-85	0.0280975
Lung	endothelial	capillary aerocyte	CR1	0	0.000607212	1.72139e-158	0
Lung	endothelial	capillary aerocyte	CRLF2	0	0.00136637	2.79556e-149	0
Lung	endothelial	capillary aerocyte	SWI5	3.02706e-174	0.18606	6.07088e-95	0.174185
Lung	endothelial	capillary aerocyte	WDR89	4.50439e-156	0.0955026	2.15828e-55	0.0641745
Lung	endothelial	capillary aerocyte	RNASEK	0	0.0492247	1.10655e-161	0.0743852
Lung	endothelial	lymphatic cell	SLC16A12	1.3955e-11	0	2.71392e-08	0
Lung	endothelial	lymphatic cell	HJURP	2.89983e-09	0	1.0688e-06	0
Lung	endothelial	lymphatic cell	C3orf80	2.89983e-09	0	4.75984e-06	0.0185503
Lung	endothelial	lymphatic cell	PRKCQ	1.98937e-13	0.0479763	3.56728e-10	0.073625
Lung	endothelial	lymphatic cell	WIPF3	1.47152e-40	0	1.8025e-22	0.0796885
Lung	endothelial	lymphatic cell	SLC31A2	2.67427e-14	0.149661	3.58492e-20	0
Lung	endothelial	lymphatic cell	RSPO3	2.3275e-12	0	7.89873e-09	0
Lung	endothelial	lymphatic cell	GAP43	1.13376e-06	0.0348801	6.61997e-06	0
Lung	endothelial	lymphatic cell	SH3GL3	1.36807e-37	0.00297308	2.40031e-26	0.00695352
Lung	endothelial	lymphatic cell	DUSP2	1.10311e-88	0.0159277	1.14804e-59	0.0452417
Lung	endothelial	lymphatic cell	HOXD10	4.97317e-22	0.0167729	9.47694e-13	0.119122
Lung	endothelial	lymphatic cell	MYLK	2.72853e-18	0.0556735	5.83276e-15	0.0808478
Lung	endothelial	lymphatic cell	TMEM63A	4.40815e-11	0.155796	2.08701e-12	0.0417218
Lung	endothelial	lymphatic cell	AMOTL1	9.89364e-22	0.165628	1.52954e-27	0.0513357
Lung	endothelial	lymphatic cell	IFRD1	2.10692e-72	0.0647586	3.77517e-47	0.133218
Lung	endothelial	lymphatic cell	SAMSN1	3.97313e-16	0.0792944	1.36956e-11	0.111148
Lung	endothelial	lymphatic cell	ATF3	2.12426e-48	0.112544	1.62112e-47	0.103348
Lung	endothelial	lymphatic cell	STT3B	2.29734e-56	0.113719	2.48908e-45	0.109121
Lung	endothelial	lymphatic cell	ENPP4	1.26809e-15	0.130437	7.53717e-14	0.180173
Lung	endothelial	lymphatic cell	LCN2	5.85521e-109	0.00557724	5.75529e-78	0.023168
Lung	endothelial	lymphatic cell	COL23A1	1.47707e-18	0.0972564	7.13183e-19	0.0138761
Lung	endothelial	lymphatic cell	AEBP1	4.10894e-29	0.150369	8.13174e-39	0.0114071
Lung	endothelial	lymphatic cell	FAM102B	1.71767e-30	0.0252149	9.07295e-19	0.075065
Lung	endothelial	lymphatic cell	NCF2	3.03363e-36	0.0253048	3.62402e-22	0.120457
Lung	endothelial	lymphatic cell	TMEM64	9.63868e-26	0.042701	3.00702e-17	0.109393
Lung	endothelial	lymphatic cell	PIM1	7.56332e-41	0.0507695	1.7205e-28	0.0924944
Lung	endothelial	lymphatic cell	CEBPB	5.01155e-71	0.136134	2.34341e-83	0.0468976
Lung	endothelial	lymphatic cell	RNF19B	2.03182e-46	0.0919265	2.06863e-39	0.104485
Lung	endothelial	lymphatic cell	DAGLB	2.14255e-16	0.0846125	2.42789e-12	0.152278
Lung	endothelial	lymphatic cell	ZDHHC20	2.65175e-12	0.199626	2.65154e-14	0.126406
Lung	endothelial	lymphatic cell	BOK	4.17776e-14	0.196834	2.63715e-17	0.15321
Lung	endothelial	lymphatic cell	KDM6B	3.94571e-25	0.197728	1.38055e-29	0.153881
Lung	endothelial	lymphatic cell	CD300LG	9.50489e-60	0.0062166	5.00086e-44	0
Lung	endothelial	lymphatic cell	NTS	5.13077e-37	0.0618454	1.06942e-69	0
Lung	endothelial	lymphatic cell	ECM2	7.47292e-43	0	9.51644e-25	0.074343
Lung	endothelial	lymphatic cell	PLVAP	3.3545e-59	0.00395274	2.66359e-43	0.00861525
Lung	endothelial	lymphatic cell	ENHO	1.49171e-17	0.00411194	3.47214e-12	0.0411973
Lung	endothelial	lymphatic cell	NQO1	2.73511e-19	0.0682899	2.33301e-18	0.00656856
Lung	endothelial	lymphatic cell	FBLN5	2.32362e-48	0.112737	2.77817e-49	0.0174684
Lung	endothelial	lymphatic cell	THBS1	2.8427e-22	0.0612901	2.98924e-16	0.118644
Lung	endothelial	lymphatic cell	PFKFB3	1.58114e-14	0.139344	7.07316e-17	0.0817046
Lung	endothelial	lymphatic cell	LRRC32	2.78408e-36	0.125774	2.48417e-25	0.194227
Lung	endothelial	lymphatic cell	MEOX1	2.48274e-64	0	4.01568e-45	0.00503411
Lung	endothelial	lymphatic cell	SERPINE2	7.92382e-74	0	1.29772e-35	0.139811
Lung	endothelial	lymphatic cell	PCP4L1	9.63063e-60	0	1.39744e-27	0.147729
Lung	endothelial	lymphatic cell	SDC1	2.5426e-28	0.00497595	1.79318e-20	0
Lung	endothelial	lymphatic cell	SLC10A6	5.21832e-83	0.00180308	1.30824e-55	0.0175964
Lung	endothelial	lymphatic cell	ICAM1	2.24928e-70	0.0687162	1.41229e-74	0.00877875
Lung	endothelial	lymphatic cell	CXCL12	1.01277e-17	0.0206364	5.58191e-12	0.0821951
Lung	endothelial	lymphatic cell	KCNJ8	5.86424e-20	0.0200701	2.03337e-12	0.0918397
Lung	endothelial	lymphatic cell	LRG1	1.61996e-63	0.0816681	1.10661e-66	0.0270183
Lung	endothelial	lymphatic cell	ABCG2	1.42677e-58	0.0300646	1.25693e-32	0.144413
Lung	endothelial	lymphatic cell	SCN1B	4.45539e-64	0.0366376	1.86789e-37	0.129273
Lung	endothelial	lymphatic cell	ACE	2.95758e-12	0.103894	2.03061e-09	0.0541568
Lung	endothelial	lymphatic cell	PARD6G	3.77996e-47	0.161529	8.58994e-63	0.0391899
Lung	endothelial	lymphatic cell	UAP1L1	7.33149e-12	0.153016	1.4447e-13	0.0555816
Lung	endothelial	lymphatic cell	CKB	3.91015e-21	0.0294341	3.18638e-16	0.0782338
Lung	endothelial	lymphatic cell	LRRC58	2.08398e-48	0.0902528	3.56643e-34	0.140915
Lung	endothelial	lymphatic cell	ERRFI1	1.11544e-23	0.152705	1.23091e-24	0.0937077
Lung	endothelial	lymphatic cell	BIK	2.77875e-23	0.0384896	3.58492e-20	0
Lung	endothelial	lymphatic cell	CP	8.70725e-110	0.0082862	4.98646e-73	0.0902503
Lung	endothelial	lymphatic cell	OLFM1	4.5341e-20	0.194405	2.47373e-29	0.0449919
Lung	endothelial	lymphatic cell	TCP11L2	1.74572e-29	0.0814443	8.38151e-21	0.113254
Lung	endothelial	lymphatic cell	TRIM37	3.02948e-32	0.101634	1.00824e-27	0.0980182
Lung	endothelial	lymphatic cell	PDE4B	6.29961e-67	0.0679561	4.48498e-40	0.172104
Lung	endothelial	lymphatic cell	LBP	8.36912e-113	0.00319456	2.47365e-83	0.00353557
Lung	endothelial	lymphatic cell	GPIHBP1	5.42871e-37	0.178519	5.79069e-61	0.00381718
Lung	endothelial	lymphatic cell	LITAF	2.08588e-49	0.141531	5.6728e-64	0.0061653
Lung	endothelial	lymphatic cell	FGL2	4.29416e-95	0.0259723	3.06537e-45	0.168737
Lung	endothelial	lymphatic cell	STMN2	8.75769e-54	0	6.81584e-36	0.0292978
Lung	endothelial	lymphatic cell	UNC45B	2.14875e-37	0	2.28618e-26	0
Lung	endothelial	lymphatic cell	FMO1	5.87953e-31	0.00236044	4.11598e-21	0.00815901
Lung	endothelial	lymphatic cell	BAMBI	2.07877e-26	0.133795	6.27878e-23	0.0166983
Lung	endothelial	lymphatic cell	HNRNPH2	1.70912e-25	0.0587061	2.08874e-17	0.132556
Lung	endothelial	lymphatic cell	NTN1	6.42735e-45	0.126532	5.31807e-40	0.146044
Lung	endothelial	lymphatic cell	RND1	3.01709e-94	0.0143787	5.20813e-61	0.0565844
Lung	endothelial	lymphatic cell	PLAUR	1.47904e-66	0.0726756	1.42996e-66	0.0157573
Lung	endothelial	lymphatic cell	IER5	1.75468e-63	0.145693	4.84624e-57	0.116133
Lung	endothelial	lymphatic cell	JUND	5.5852e-99	0.111098	9.2478e-102	0.0307067
Lung	endothelial	lymphatic cell	BGN	3.37995e-29	0.122825	4.04855e-31	0.0609321
Lung	endothelial	lymphatic cell	SLFN5	3.66554e-22	0.100128	1.34754e-23	0.0399018
Lung	endothelial	lymphatic cell	SLC25A4	1.83065e-80	0.096858	1.93424e-58	0.140192
Lung	endothelial	lymphatic cell	GEM	4.72128e-72	0.00478344	1.47171e-40	0.0524098
Lung	endothelial	lymphatic cell	GSR	8.79751e-11	0.0958269	5.34746e-12	0.0128649
Lung	endothelial	lymphatic cell	APOE	5.67102e-29	0.0646988	1.841e-20	0.114342
Lung	endothelial	lymphatic cell	SPINT2	8.16291e-25	0.187293	2.99483e-27	0.0703256
Lung	endothelial	lymphatic cell	CAMK2N1	7.41009e-45	0.0854996	4.59818e-47	0
Lung	endothelial	lymphatic cell	XDH	1.78121e-19	0.0133216	2.43517e-14	0
Lung	endothelial	lymphatic cell	ITM2C	5.34861e-49	0.115634	1.39176e-59	0
Lung	endothelial	lymphatic cell	TF	3.01248e-60	0	6.57797e-43	0
Lung	endothelial	lymphatic cell	SNAPC5	1.56271e-15	0.106166	4.70873e-16	0
Lung	endothelial	lymphatic cell	GNGT2	1.8946e-96	0.0213858	4.64557e-78	0.00197824
Lung	endothelial	lymphatic cell	ADPRH	2.99306e-18	0.159137	4.44643e-16	0.13221
Lung	endothelial	lymphatic cell	CR1	1.20866e-45	0	2.79131e-32	0
Lung	endothelial	lymphatic cell	SFR1	1.74547e-67	0.0641333	1.93906e-52	0.0748824
Lung	endothelial	lymphatic cell	CRLF2	6.54248e-46	0.00216301	2.2287e-32	0.00407316
Lung	endothelial	lymphatic cell	WDR89	2.52446e-35	0.0888982	1.32138e-32	0.0458645
Lung	endothelial	lymphatic cell	RNASEK	1.99024e-57	0.0872288	2.72336e-39	0.174564
Muscle	endothelial	lymphatic cell	SLC38A4	2.14178e-37	0.0158197	5.9139e-29	0
Muscle	endothelial	lymphatic cell	CSF3	1.74254e-09	0.0908746	7.26519e-20	0.000452571
Muscle	endothelial	lymphatic cell	MAP3K6	9.98935e-29	0.0798162	2.7606e-23	0.0599137
Muscle	endothelial	lymphatic cell	NOS3	1.89974e-17	0.163612	3.26875e-18	0.0472051
Muscle	endothelial	lymphatic cell	HEY1	1.02863e-19	0.0495402	2.09727e-11	0.170627
Muscle	endothelial	lymphatic cell	FOSL2	8.48471e-46	0.12317	4.23345e-34	0.187079
Muscle	endothelial	lymphatic cell	WIPF3	1.47152e-40	0	1.8025e-22	0.0796885
Muscle	endothelial	lymphatic cell	FNDC1	2.09372e-33	0	2.51773e-22	0.0110686
Muscle	endothelial	lymphatic cell	SLC31A2	2.67427e-14	0.149661	3.58492e-20	0
Muscle	endothelial	lymphatic cell	F2RL1	4.15133e-19	0.01004	4.66945e-14	0
Muscle	endothelial	lymphatic cell	SH3GL3	1.36807e-37	0.00297308	2.40031e-26	0.00695352
Muscle	endothelial	lymphatic cell	COMP	1.77961e-38	0.00261613	9.0264e-27	0.0297054
Muscle	endothelial	lymphatic cell	DUSP2	1.10311e-88	0.0159277	1.14804e-59	0.0452417
Muscle	endothelial	lymphatic cell	HOXD10	4.97317e-22	0.0167729	9.47694e-13	0.119122
Muscle	endothelial	lymphatic cell	SERPINE1	1.01828e-06	0.0607914	9.88904e-09	0.0392934
Muscle	endothelial	lymphatic cell	AMOTL1	9.89364e-22	0.165628	1.52954e-27	0.0513357
Muscle	endothelial	lymphatic cell	IFRD1	2.10692e-72	0.0647586	3.77517e-47	0.133218
Muscle	endothelial	lymphatic cell	SAMSN1	3.97313e-16	0.0792944	1.36956e-11	0.111148
Muscle	endothelial	lymphatic cell	ATF3	2.12426e-48	0.112544	1.62112e-47	0.103348
Muscle	endothelial	lymphatic cell	STT3B	2.29734e-56	0.113719	2.48908e-45	0.109121
Muscle	endothelial	lymphatic cell	ENPP4	1.26809e-15	0.130437	7.53717e-14	0.180173
Muscle	endothelial	lymphatic cell	ZC3H12A	3.93181e-18	0.174117	7.8672e-18	0.13873
Muscle	endothelial	lymphatic cell	LCN2	5.85521e-109	0.00557724	5.75529e-78	0.023168
Muscle	endothelial	lymphatic cell	SELP	1.13038e-10	0.016189	3.08716e-07	0.0808606
Muscle	endothelial	lymphatic cell	COL23A1	1.47707e-18	0.0972564	7.13183e-19	0.0138761
Muscle	endothelial	lymphatic cell	AEBP1	4.10894e-29	0.150369	8.13174e-39	0.0114071
Muscle	endothelial	lymphatic cell	FAM102B	1.71767e-30	0.0252149	9.07295e-19	0.075065
Muscle	endothelial	lymphatic cell	NCF2	3.03363e-36	0.0253048	3.62402e-22	0.120457
Muscle	endothelial	lymphatic cell	SERPINF1	1.60021e-16	0.0544746	4.17498e-12	0.0576309
Muscle	endothelial	lymphatic cell	TMEM64	9.63868e-26	0.042701	3.00702e-17	0.109393
Muscle	endothelial	lymphatic cell	PIM1	7.56332e-41	0.0507695	1.7205e-28	0.0924944
Muscle	endothelial	lymphatic cell	CEBPB	5.01155e-71	0.136134	2.34341e-83	0.0468976
Muscle	endothelial	lymphatic cell	RNF19B	2.03182e-46	0.0919265	2.06863e-39	0.104485
Muscle	endothelial	lymphatic cell	PDE12	2.9085e-21	0.140876	1.35302e-24	0.0933962
Muscle	endothelial	lymphatic cell	ZDHHC20	2.65175e-12	0.199626	2.65154e-14	0.126406
Muscle	endothelial	lymphatic cell	BOK	4.17776e-14	0.196834	2.63715e-17	0.15321
Muscle	endothelial	lymphatic cell	KDM6B	3.94571e-25	0.197728	1.38055e-29	0.153881
Muscle	endothelial	lymphatic cell	CD300LG	9.50489e-60	0.0062166	5.00086e-44	0
Muscle	endothelial	lymphatic cell	NTS	5.13077e-37	0.0618454	1.06942e-69	0
Muscle	endothelial	lymphatic cell	ECM2	7.47292e-43	0	9.51644e-25	0.074343
Muscle	endothelial	lymphatic cell	PLVAP	3.3545e-59	0.00395274	2.66359e-43	0.00861525
Muscle	endothelial	lymphatic cell	NQO1	2.73511e-19	0.0682899	2.33301e-18	0.00656856
Muscle	endothelial	lymphatic cell	ZNF703	4.61586e-36	0.0317393	1.22796e-26	0.0219033
Muscle	endothelial	lymphatic cell	FBLN5	2.32362e-48	0.112737	2.77817e-49	0.0174684
Muscle	endothelial	lymphatic cell	CFB	5.17032e-20	0.0485508	3.01852e-17	0.0627207
Muscle	endothelial	lymphatic cell	SBNO2	1.4521e-42	0.0954751	2.89602e-45	0.0377133
Muscle	endothelial	lymphatic cell	THBS1	2.8427e-22	0.0612901	2.98924e-16	0.118644
Muscle	endothelial	lymphatic cell	HBEGF	1.35662e-14	0.0566621	1.3752e-07	0.150609
Muscle	endothelial	lymphatic cell	PFKFB3	1.58114e-14	0.139344	7.07316e-17	0.0817046
Muscle	endothelial	lymphatic cell	LRRC32	2.78408e-36	0.125774	2.48417e-25	0.194227
Muscle	endothelial	lymphatic cell	MEOX1	2.48274e-64	0	4.01568e-45	0.00503411
Muscle	endothelial	lymphatic cell	SERPINE2	7.92382e-74	0	1.29772e-35	0.139811
Muscle	endothelial	lymphatic cell	PCP4L1	9.63063e-60	0	1.39744e-27	0.147729
Muscle	endothelial	lymphatic cell	SDC1	2.5426e-28	0.00497595	1.79318e-20	0
Muscle	endothelial	lymphatic cell	SLC10A6	5.21832e-83	0.00180308	1.30824e-55	0.0175964
Muscle	endothelial	lymphatic cell	VCAM1	1.1206e-11	0.0283687	6.85557e-09	0.014075
Muscle	endothelial	lymphatic cell	ICAM1	2.24928e-70	0.0687162	1.41229e-74	0.00877875
Muscle	endothelial	lymphatic cell	CXCL12	1.01277e-17	0.0206364	5.58191e-12	0.0821951
Muscle	endothelial	lymphatic cell	KCNJ8	5.86424e-20	0.0200701	2.03337e-12	0.0918397
Muscle	endothelial	lymphatic cell	LRG1	1.61996e-63	0.0816681	1.10661e-66	0.0270183
Muscle	endothelial	lymphatic cell	TMEM158	4.24735e-16	0.0621868	2.13584e-11	0.0426945
Muscle	endothelial	lymphatic cell	IL17RA	8.63939e-41	0.0208209	1.90376e-23	0.157004
Muscle	endothelial	lymphatic cell	ABCG2	1.42677e-58	0.0300646	1.25693e-32	0.144413
Muscle	endothelial	lymphatic cell	SCN1B	4.45539e-64	0.0366376	1.86789e-37	0.129273
Muscle	endothelial	lymphatic cell	PARD6G	3.77996e-47	0.161529	8.58994e-63	0.0391899
Muscle	endothelial	lymphatic cell	CISH	8.38924e-18	0.0532951	2.71077e-11	0.166997
Muscle	endothelial	lymphatic cell	CKB	3.91015e-21	0.0294341	3.18638e-16	0.0782338
Muscle	endothelial	lymphatic cell	LRRC58	2.08398e-48	0.0902528	3.56643e-34	0.140915
Muscle	endothelial	lymphatic cell	ERRFI1	1.11544e-23	0.152705	1.23091e-24	0.0937077
Muscle	endothelial	lymphatic cell	BIK	2.77875e-23	0.0384896	3.58492e-20	0
Muscle	endothelial	lymphatic cell	CP	8.70725e-110	0.0082862	4.98646e-73	0.0902503
Muscle	endothelial	lymphatic cell	OLFM1	4.5341e-20	0.194405	2.47373e-29	0.0449919
Muscle	endothelial	lymphatic cell	TCP11L2	1.74572e-29	0.0814443	8.38151e-21	0.113254
Muscle	endothelial	lymphatic cell	TRIM37	3.02948e-32	0.101634	1.00824e-27	0.0980182
Muscle	endothelial	lymphatic cell	PDE4B	6.29961e-67	0.0679561	4.48498e-40	0.172104
Muscle	endothelial	lymphatic cell	LBP	8.36912e-113	0.00319456	2.47365e-83	0.00353557
Muscle	endothelial	lymphatic cell	GPIHBP1	5.42871e-37	0.178519	5.79069e-61	0.00381718
Muscle	endothelial	lymphatic cell	LITAF	2.08588e-49	0.141531	5.6728e-64	0.0061653
Muscle	endothelial	lymphatic cell	FGL2	4.29416e-95	0.0259723	3.06537e-45	0.168737
Muscle	endothelial	lymphatic cell	STMN2	8.75769e-54	0	6.81584e-36	0.0292978
Muscle	endothelial	lymphatic cell	UNC45B	2.14875e-37	0	2.28618e-26	0
Muscle	endothelial	lymphatic cell	FMO1	5.87953e-31	0.00236044	4.11598e-21	0.00815901
Muscle	endothelial	lymphatic cell	BAMBI	2.07877e-26	0.133795	6.27878e-23	0.0166983
Muscle	endothelial	lymphatic cell	HNRNPH2	1.70912e-25	0.0587061	2.08874e-17	0.132556
Muscle	endothelial	lymphatic cell	NTN1	6.42735e-45	0.126532	5.31807e-40	0.146044
Muscle	endothelial	lymphatic cell	RDM1	2.5644e-20	0	7.46234e-13	0.064106
Muscle	endothelial	lymphatic cell	RND1	3.01709e-94	0.0143787	5.20813e-61	0.0565844
Muscle	endothelial	lymphatic cell	PLAUR	1.47904e-66	0.0726756	1.42996e-66	0.0157573
Muscle	endothelial	lymphatic cell	IER5	1.75468e-63	0.145693	4.84624e-57	0.116133
Muscle	endothelial	lymphatic cell	JUND	5.5852e-99	0.111098	9.2478e-102	0.0307067
Muscle	endothelial	lymphatic cell	BGN	3.37995e-29	0.122825	4.04855e-31	0.0609321
Muscle	endothelial	lymphatic cell	SLFN5	3.66554e-22	0.100128	1.34754e-23	0.0399018
Muscle	endothelial	lymphatic cell	SLC25A4	1.83065e-80	0.096858	1.93424e-58	0.140192
Muscle	endothelial	lymphatic cell	GEM	4.72128e-72	0.00478344	1.47171e-40	0.0524098
Muscle	endothelial	lymphatic cell	GADD45G	9.94909e-89	0.016264	1.46007e-60	0.0367818
Muscle	endothelial	lymphatic cell	APOE	5.67102e-29	0.0646988	1.841e-20	0.114342
Muscle	endothelial	lymphatic cell	SPINT2	8.16291e-25	0.187293	2.99483e-27	0.0703256
Muscle	endothelial	lymphatic cell	CAMK2N1	7.41009e-45	0.0854996	4.59818e-47	0
Muscle	endothelial	lymphatic cell	ITM2C	5.34861e-49	0.115634	1.39176e-59	0
Muscle	endothelial	lymphatic cell	TF	3.01248e-60	0	6.57797e-43	0
Muscle	endothelial	lymphatic cell	GNGT2	1.8946e-96	0.0213858	4.64557e-78	0.00197824
Muscle	endothelial	lymphatic cell	ADPRH	2.99306e-18	0.159137	4.44643e-16	0.13221
Muscle	endothelial	lymphatic cell	CR1	1.20866e-45	0	2.79131e-32	0
Muscle	endothelial	lymphatic cell	SFR1	1.74547e-67	0.0641333	1.93906e-52	0.0748824
Muscle	endothelial	lymphatic cell	CRLF2	6.54248e-46	0.00216301	2.2287e-32	0.00407316
Muscle	endothelial	lymphatic cell	WDR89	2.52446e-35	0.0888982	1.32138e-32	0.0458645
Muscle	endothelial	lymphatic cell	RNASEK	1.99024e-57	0.0872288	2.72336e-39	0.174564
Muscle	stromal	tendon cell	PTX4	1.22128e-14	0	2.25591e-78	0.0361747
Muscle	stromal	tendon cell	CREB3L1	9.89044e-09	0	3.74124e-35	0.160031
Muscle	stromal	tendon cell	WIF1	2.41656e-08	0	1.36406e-52	0
Muscle	stromal	tendon cell	INSC	1.44505e-06	0	2.78598e-38	0.0100871
Muscle	stromal	tendon cell	IGSF10	4.48171e-06	0.0370466	1.71235e-39	0.0028743
Muscle	stromal	tendon cell	VIT	3.6372e-15	0.0310519	1.97501e-99	0.0141239
Muscle	stromal	tendon cell	CHAD	6.23902e-19	0.0288066	1.53537e-87	0.131149
Muscle	stromal	tendon cell	PXN	8.83354e-07	0.109691	1.85627e-47	0.0406514
Muscle	stromal	tendon cell	TGFBI	7.88377e-14	0.0524724	2.51166e-79	0.0892191
Muscle	stromal	tendon cell	THBS2	5.05648e-29	0.0561103	4.75755e-155	0.0967718
Muscle	stromal	tendon cell	FOSL1	7.61298e-07	0.0475963	1.33391e-29	0.120993
Muscle	stromal	tendon cell	KERA	3.71137e-06	0.0839757	9.08112e-48	0.0708134
Muscle	stromal	tendon cell	NOP58	1.00184e-24	0.0694717	2.38282e-128	0.105284
Muscle	stromal	tendon cell	PPIC	5.5161e-22	0.0757945	2.64631e-124	0.101144
Muscle	stromal	tendon cell	TXNRD1	5.61747e-24	0.0637917	2.71911e-117	0.121996
Muscle	stromal	tendon cell	ITIH5	1.13733e-06	0.0774945	9.36752e-35	0.103228
Muscle	stromal	tendon cell	CYBA	1.0759e-28	0.0696269	2.93225e-149	0.125207
Muscle	stromal	tendon cell	ITGBL1	1.88531e-21	0.198863	9.37768e-203	0.0556232
Muscle	stromal	tendon cell	COL1A1	8.74633e-13	0.173598	5.65593e-135	0.105185
Muscle	stromal	tendon cell	CSF1	9.35555e-08	0.119564	1.18259e-37	0.189409
Muscle	stromal	tendon cell	SPHK1	8.01487e-24	0	3.6033e-121	0.0662318
Muscle	stromal	tendon cell	TAC1	2.98154e-07	0.0223236	3.55042e-49	0
Muscle	stromal	tendon cell	MATN4	1.90566e-06	0	3.83635e-18	0.19948
Muscle	stromal	tendon cell	BIRC3	2.9754e-17	0.0280898	1.38344e-108	0.0367966
Muscle	stromal	tendon cell	PDPN	8.21597e-13	0.156526	1.68083e-145	0.00825835
Muscle	stromal	tendon cell	HAS1	3.52297e-08	0.0206558	3.90452e-33	0.120138
Muscle	stromal	tendon cell	TM4SF1	2.06804e-06	0.139258	2.43315e-99	0.0254306
Muscle	stromal	tendon cell	SPARC	3.7089e-41	0.0534772	3.58798e-226	0.0749618
Muscle	stromal	tendon cell	STX11	1.48658e-13	0.0379968	1.11829e-59	0.129667
Muscle	stromal	tendon cell	NIP7	4.19831e-06	0.137618	1.20363e-45	0.0506314
Muscle	stromal	tendon cell	TPST1	7.25762e-07	0.0607219	2.14057e-33	0.148794
Muscle	stromal	tendon cell	MAFK	4.40434e-16	0.157278	2.94377e-128	0.0695405
Muscle	stromal	tendon cell	DOK1	3.51362e-06	0.0791328	2.17892e-28	0.184948
Muscle	stromal	tendon cell	CTSB	4.13127e-40	0.111148	8.39094e-219	0.147864
Muscle	stromal	tendon cell	EMP1	6.35414e-38	0.154411	2.72482e-253	0.109261
Muscle	stromal	tendon cell	TPM3	2.35877e-36	0.135667	6.84249e-206	0.143934
Muscle	stromal	tendon cell	TBRG1	7.46756e-15	0.150434	3.45636e-93	0.135973
Muscle	stromal	tendon cell	CLEC3B	2.15308e-08	0	9.44614e-41	0.0297964
Muscle	stromal	tendon cell	MMP23B	2.77898e-06	0	6.6754e-36	0.0322442
Muscle	stromal	tendon cell	NDUFA4L2	4.55774e-07	0.0195598	1.56552e-41	0.0328466
Muscle	stromal	tendon cell	PAMR1	6.37632e-09	0.122605	1.07645e-74	0.0212
Muscle	stromal	tendon cell	CPXM2	5.98984e-31	0.0586752	1.53411e-193	0.0491091
Muscle	stromal	tendon cell	FMOD	9.99659e-53	0.066	0	0.0450277
Muscle	stromal	tendon cell	YRDC	3.52086e-06	0.140557	2.02236e-53	0.0223952
Muscle	stromal	tendon cell	PRG4	4.72993e-22	0.15276	6.67019e-211	0.0545426
Muscle	stromal	tendon cell	SGK1	7.29899e-11	0.15993	6.27625e-110	0.0567055
Muscle	stromal	tendon cell	FXYD6	6.1609e-35	0.118547	6.0416e-229	0.0816585
Muscle	stromal	tendon cell	RRS1	1.37682e-07	0.0552326	7.31668e-34	0.181317
Muscle	stromal	tendon cell	SERPINH1	6.00587e-38	0.104296	3.37793e-231	0.0992451
Muscle	stromal	tendon cell	RNF19B	1.57043e-21	0.0811796	4.97024e-96	0.184687
Muscle	stromal	tendon cell	KDM6B	1.46584e-19	0.139408	2.21193e-101	0.164703
Muscle	stromal	tendon cell	CKAP4	1.1041e-14	0.132373	2.06249e-70	0.191487
Muscle	stromal	tendon cell	ARF4	8.56226e-40	0.144273	5.04409e-210	0.197458
Muscle	stromal	tendon cell	CPXM1	4.13303e-09	0	2.57228e-55	0.00767026
Muscle	stromal	tendon cell	TPPP3	1.58006e-08	0	2.34102e-28	0.143604
Muscle	stromal	tendon cell	TNFRSF21	2.87542e-06	0	1.54131e-33	0.0326484
Muscle	stromal	tendon cell	C3	3.70045e-15	0.00569096	4.55011e-99	0.00410581
Muscle	stromal	tendon cell	PLAT	7.10075e-15	0.0334391	1.68005e-97	0.0222098
Muscle	stromal	tendon cell	TNFRSF12A	5.88553e-47	0.00893422	4.34508e-226	0.111326
Muscle	stromal	tendon cell	HBEGF	7.54559e-13	0.149945	1.21782e-142	0.0330444
Muscle	stromal	tendon cell	CST3	2.18977e-53	0.057711	4.24258e-288	0.123565
Muscle	stromal	tendon cell	SBNO2	5.74351e-13	0.0688668	1.56427e-65	0.131502
Muscle	stromal	tendon cell	SLC35E4	1.3867e-07	0.0870254	8.68743e-40	0.119046
Muscle	stromal	tendon cell	TUBB6	1.90042e-30	0.078944	3.98071e-148	0.149901
Muscle	stromal	tendon cell	EMB	7.20294e-16	0	3.36245e-100	0.00831493
Muscle	stromal	tendon cell	RBP1	1.91831e-10	0	9.48991e-40	0.121548
Muscle	stromal	tendon cell	RRAD	5.36791e-21	0.00419543	1.69574e-99	0.0187198
Muscle	stromal	tendon cell	FABP4	1.53886e-11	0.0640438	7.58682e-84	0.0175299
Muscle	stromal	tendon cell	SLC10A6	4.84383e-09	0.0194154	2.21432e-41	0.114691
Muscle	stromal	tendon cell	MGST1	1.25227e-12	0.0963126	5.04099e-69	0.142596
Muscle	stromal	tendon cell	BCL10	4.33976e-18	0.0821034	2.37493e-84	0.1764
Muscle	stromal	tendon cell	ICAM1	2.3469e-11	0.0998139	1.6127e-47	0.161248
Muscle	stromal	tendon cell	IL6	1.93325e-16	0.0144918	2.43432e-124	0.00116754
Muscle	stromal	tendon cell	CKB	4.85959e-15	0.0838774	1.69895e-105	0.0441137
Muscle	stromal	tendon cell	ERRFI1	1.23415e-18	0.130896	8.16775e-120	0.120846
Muscle	stromal	tendon cell	ATF5	4.5469e-09	0.154386	1.10514e-48	0.16397
Muscle	stromal	tendon cell	FAS	7.35049e-08	0.171162	8.07273e-38	0.2
Muscle	stromal	tendon cell	HK2	4.22293e-21	0	2.95786e-121	0.0216822
Muscle	stromal	tendon cell	PDE4B	8.6235e-36	0.00509125	5.98561e-212	0.0214508
Muscle	stromal	tendon cell	TNFAIP6	6.11781e-17	0.0851787	1.34159e-142	0.0286421
Muscle	stromal	tendon cell	MYD88	2.28714e-15	0.0671728	9.32147e-105	0.0550605
Muscle	stromal	tendon cell	FGL2	1.88762e-20	0.00935284	1.48152e-99	0.0359073
Muscle	stromal	tendon cell	NTN1	3.50459e-07	0.138438	3.11752e-63	0.0302285
Muscle	stromal	tendon cell	ODC1	7.80291e-22	0.0998037	1.24341e-133	0.0990035
Muscle	stromal	tendon cell	RND1	1.61337e-10	0.0282194	2.90492e-76	0.0079731
Muscle	stromal	tendon cell	BGN	1.39998e-47	0.049845	5.05767e-300	0.0250196
Muscle	stromal	tendon cell	GGH	2.31971e-07	0.181956	2.00013e-51	0.113698
Muscle	stromal	tendon cell	SLC6A6	4.88874e-08	0.105539	4.00026e-46	0.114861
Muscle	stromal	tendon cell	PLTP	1.98759e-07	0.164874	3.83666e-45	0.164502
Muscle	stromal	tendon cell	IRF8	1.29301e-06	0.0216843	5.23546e-43	0.00352562
Muscle	stromal	tendon cell	GADD45G	3.57879e-25	0.0430573	8.4767e-156	0.0371618
Muscle	stromal	tendon cell	RTP4	1.17703e-07	0	3.40719e-47	0.00527384
Muscle	stromal	tendon cell	ITM2C	2.80638e-30	0.0591807	1.41702e-213	0
Muscle	stromal	tendon cell	S100A1	6.06513e-15	0.0468313	3.19455e-67	0.15534
Muscle	stromal	tendon cell	ADPRH	4.51883e-07	0	1.37167e-33	0.0893386
Muscle	stromal	tendon cell	CR1	8.11848e-08	0	5.95968e-49	0
Muscle	stromal	tendon cell	SFR1	4.80069e-25	0.0220098	2.30762e-144	0.0531208
Muscle	stromal	tendon cell	WDR89	1.78798e-11	0.0236049	6.95033e-72	0.0326901
Muscle	stromal	tendon cell	RNASEK	1.74177e-19	0.0711956	2.53208e-143	0.011218
Muscle	stromal	skeletal muscle satellite stem cell	NTN5	1.00199e-116	0.0154378	1.84602e-48	0
Muscle	stromal	skeletal muscle satellite stem cell	GDNF	7.18932e-70	0.00312885	2.47122e-27	0
Muscle	stromal	skeletal muscle satellite stem cell	P2RY14	9.32225e-84	0.00223739	1.85535e-31	0.000806284
Muscle	stromal	skeletal muscle satellite stem cell	DRP2	1.40507e-102	0.000206539	5.8085e-36	0.025638
Muscle	stromal	skeletal muscle satellite stem cell	DEFB124	3.9964e-127	0.000823447	3.56719e-46	0.01372
Muscle	stromal	skeletal muscle satellite stem cell	RHOH	9.21266e-222	0.000394685	8.36525e-65	0.0525063
Muscle	stromal	skeletal muscle satellite stem cell	BDKRB1	2.29252e-129	0.00401532	7.42117e-45	0.0260481
Muscle	stromal	skeletal muscle satellite stem cell	OGN	5.91874e-122	0.0205208	5.87803e-49	0.0153006
Muscle	stromal	skeletal muscle satellite stem cell	CD34	2.01018e-230	0.0143643	1.672e-91	0.0249688
Muscle	stromal	skeletal muscle satellite stem cell	NPPC	1.18887e-173	0.0116217	7.73417e-50	0.077279
Muscle	stromal	skeletal muscle satellite stem cell	MYOD1	1.3593e-141	0.0184266	2.36585e-38	0.07346
Muscle	stromal	skeletal muscle satellite stem cell	DPT	3.12063e-228	0.0313083	2.0312e-93	0.047058
Muscle	stromal	skeletal muscle satellite stem cell	CADM4	2.29848e-50	0.0383496	1.94594e-23	0.0499311
Muscle	stromal	skeletal muscle satellite stem cell	ASB5	3.28754e-137	0.130455	4.23551e-170	0.0154621
Muscle	stromal	skeletal muscle satellite stem cell	CHODL	0	0.016714	1.0655e-144	0.161949
Muscle	stromal	skeletal muscle satellite stem cell	VGLL2	4.39967e-72	0.047709	7.22914e-33	0.0575312
Muscle	stromal	skeletal muscle satellite stem cell	OSGIN1	8.93065e-33	0.108274	1.42752e-32	0.0256085
Muscle	stromal	skeletal muscle satellite stem cell	IGF2	9.05298e-82	0.0421166	3.82695e-32	0.09164
Muscle	stromal	skeletal muscle satellite stem cell	PI4K2B	2.23689e-131	0.0420003	3.52739e-41	0.135411
Muscle	stromal	skeletal muscle satellite stem cell	ACTA2	3.05167e-39	0.182145	1.18347e-35	0.0437806
Muscle	stromal	skeletal muscle satellite stem cell	TBC1D10A	6.37061e-54	0.0927537	4.87375e-19	0.17455
Muscle	stromal	skeletal muscle satellite stem cell	LPAR1	1.05943e-81	0.137904	6.09667e-45	0.124764
Muscle	stromal	skeletal muscle satellite stem cell	STEAP4	4.86576e-25	0.112285	7.72316e-18	0.165966
Muscle	stromal	skeletal muscle satellite stem cell	PRKAB2	2.69157e-62	0.10393	2.23688e-20	0.18583
Muscle	stromal	skeletal muscle satellite stem cell	SRGN	1.70255e-37	0.197093	1.67794e-30	0.118054
Muscle	stromal	skeletal muscle satellite stem cell	FLNC	1.15626e-156	0.126304	1.72739e-57	0.194647
Muscle	stromal	skeletal muscle satellite stem cell	RGS4	1.56526e-62	0	1.46135e-20	0.0411592
Muscle	stromal	skeletal muscle satellite stem cell	GAL	1.45321e-204	0.000374591	1.0911e-80	0.000255369
Muscle	stromal	skeletal muscle satellite stem cell	ACTN3	1.70821e-88	0.00210962	5.16119e-30	0.0470874
Muscle	stromal	skeletal muscle satellite stem cell	PDPN	7.26192e-278	0.0656677	2.0046e-178	0.0157578
Muscle	stromal	skeletal muscle satellite stem cell	HAS1	6.81198e-101	0.0255523	5.78584e-33	0.0663532
Muscle	stromal	skeletal muscle satellite stem cell	CLMN	1.06009e-60	0.0701488	4.82918e-29	0.0438231
Muscle	stromal	skeletal muscle satellite stem cell	INSIG2	2.61759e-216	0.0631681	5.83875e-96	0.0753338
Muscle	stromal	skeletal muscle satellite stem cell	CD74	1.16618e-119	0.065432	1.83867e-44	0.144708
Muscle	stromal	skeletal muscle satellite stem cell	F2R	1.72595e-158	0.115981	9.4746e-91	0.0849573
Muscle	stromal	skeletal muscle satellite stem cell	ARPC1B	8.02285e-169	0.0714902	6.5331e-65	0.1466
Muscle	stromal	skeletal muscle satellite stem cell	NFKBIE	2.03444e-81	0.0683029	4.67216e-27	0.160774
Muscle	stromal	skeletal muscle satellite stem cell	SOCS2	2.05457e-87	0.085432	1.46318e-34	0.150816
Muscle	stromal	skeletal muscle satellite stem cell	RRM2	2.56508e-33	0.0110635	1.16707e-10	0.0488568
Muscle	stromal	skeletal muscle satellite stem cell	SLC16A3	1.0471e-69	0.00836214	3.06367e-22	0.0650176
Muscle	stromal	skeletal muscle satellite stem cell	DES	1.42741e-239	0.176086	6.12965e-236	0.0238615
Muscle	stromal	skeletal muscle satellite stem cell	FXYD6	0	0.0415016	8.6047e-114	0.123666
Muscle	stromal	skeletal muscle satellite stem cell	NBL1	1.54777e-111	0.104935	2.04281e-52	0.152156
Muscle	stromal	skeletal muscle satellite stem cell	PIM1	8.74245e-134	0.183402	7.07673e-93	0.121693
Muscle	stromal	skeletal muscle satellite stem cell	TMEM51	1.61822e-70	0.0224667	2.55069e-31	0
Muscle	stromal	skeletal muscle satellite stem cell	CXCL10	2.85944e-49	0	2.62489e-15	0.0251627
Muscle	stromal	skeletal muscle satellite stem cell	ARL4D	0	0.0082378	4.36649e-161	0.0115848
Muscle	stromal	skeletal muscle satellite stem cell	GPX3	0	0.105647	1.43228e-294	0.0156601
Muscle	stromal	skeletal muscle satellite stem cell	UNC93B1	1.27952e-62	0.0878734	3.62143e-28	0.123869
Muscle	stromal	skeletal muscle satellite stem cell	SLC10A6	1.9813e-266	0	9.18901e-90	0.0338426
Muscle	stromal	skeletal muscle satellite stem cell	VTN	1.48281e-133	0.00663858	1.36505e-52	0
Muscle	stromal	skeletal muscle satellite stem cell	IL17RA	3.04628e-105	0.0882222	4.03472e-34	0.191023
Muscle	stromal	skeletal muscle satellite stem cell	IL6	1.88808e-24	0.0939541	1.54362e-31	0.00387862
Muscle	stromal	skeletal muscle satellite stem cell	EIF4EBP1	7.58303e-77	0.07511	2.18032e-48	0.0132586
Muscle	stromal	skeletal muscle satellite stem cell	FAS	4.34807e-152	0.109137	3.66887e-64	0.168203
Muscle	stromal	skeletal muscle satellite stem cell	ERRFI1	7.76697e-197	0.18892	2.3868e-150	0.127169
Muscle	stromal	skeletal muscle satellite stem cell	ATF5	1.37192e-46	0.181899	6.58783e-23	0.187005
Muscle	stromal	skeletal muscle satellite stem cell	CP	5.73e-163	0.00267815	2.39057e-64	0
Muscle	stromal	skeletal muscle satellite stem cell	TNFAIP6	2.26013e-151	0.0722192	4.30065e-98	0.0163682
Muscle	stromal	skeletal muscle satellite stem cell	SDC4	0	0.0370891	2.52674e-244	0.0427767
Muscle	stromal	skeletal muscle satellite stem cell	MYD88	3.54384e-103	0.0789349	4.28333e-49	0.0669517
Muscle	stromal	skeletal muscle satellite stem cell	HK2	4.59151e-49	0.167	1.13497e-60	0.0369916
Muscle	stromal	skeletal muscle satellite stem cell	PDE4B	4.11509e-228	0.122961	2.78054e-140	0.0982301
Muscle	stromal	skeletal muscle satellite stem cell	BAMBI	4.63313e-44	0.0639989	3.567e-24	0.0304894
Muscle	stromal	skeletal muscle satellite stem cell	ODC1	2.58372e-170	0.158953	6.87991e-188	0.0428322
Muscle	stromal	skeletal muscle satellite stem cell	PKIG	1.06066e-75	0.107291	4.38194e-37	0.0998172
Muscle	stromal	skeletal muscle satellite stem cell	ARF5	2.45621e-289	0.097697	1.80908e-141	0.125545
Muscle	stromal	skeletal muscle satellite stem cell	RND1	5.64619e-73	0.0251628	2.34174e-34	0.00915558
Muscle	stromal	skeletal muscle satellite stem cell	SLC43A3	0	0.0506434	3.67579e-186	0.0231791
Muscle	stromal	skeletal muscle satellite stem cell	PLAUR	8.27116e-60	0.175887	3.79061e-79	0.0169686
Muscle	stromal	skeletal muscle satellite stem cell	BGN	4.48277e-178	0.0100683	1.34103e-70	0.0197264
Muscle	stromal	skeletal muscle satellite stem cell	IRF8	1.24204e-82	0.00897838	3.61691e-30	0.0219918
Muscle	stromal	skeletal muscle satellite stem cell	IGFBP4	4.15981e-148	0.0369382	8.14259e-57	0.0867864
Muscle	stromal	skeletal muscle satellite stem cell	CD200	0	0.0238409	1.1305e-87	0.169056
Muscle	stromal	skeletal muscle satellite stem cell	GADD45G	1.50706e-158	0.0598196	4.20889e-61	0.094628
Muscle	stromal	skeletal muscle satellite stem cell	CD82	3.0838e-252	0.166912	9.95997e-159	0.137115
Muscle	stromal	skeletal muscle satellite stem cell	CAMK2N1	6.113e-107	0.191387	3.40681e-123	0.0037128
Muscle	stromal	skeletal muscle satellite stem cell	HSD11B1	2.29885e-196	0.023735	2.51235e-59	0.161272
Muscle	stromal	skeletal muscle satellite stem cell	TF	1.65131e-98	0.0174741	4.0676e-40	0.0154336
Muscle	stromal	skeletal muscle satellite stem cell	ITM2C	1.15018e-71	0.165014	8.99497e-65	0.00234118
Muscle	stromal	skeletal muscle satellite stem cell	USE1	0	0.0660417	1.17802e-161	0.0778679
Muscle	stromal	skeletal muscle satellite stem cell	SFR1	0	0.0267983	1.01224e-143	0.0376439
Muscle	stromal	skeletal muscle satellite stem cell	SWI5	1.59455e-172	0.144732	8.76121e-94	0.132756
Muscle	stromal	skeletal muscle satellite stem cell	WDR89	7.17267e-238	0.0670636	9.65928e-127	0.0220202
Muscle	stromal	skeletal muscle satellite stem cell	RNASEK	1.9155e-113	0.0986206	6.94229e-71	0.0162182
Muscle	stromal	fast muscle cell	LRRC30	1.80613e-15	0	4.38527e-16	0.13238
Muscle	stromal	fast muscle cell	PODXL2	5.02361e-09	0	1.58115e-13	0
Muscle	stromal	fast muscle cell	OSTN	1.11643e-07	0	1.899e-11	0
Muscle	stromal	fast muscle cell	PVALB	3.62114e-51	3.47315e-05	5.26869e-39	0.17175
Muscle	stromal	fast muscle cell	ART1	8.48949e-33	0.0035493	1.09881e-45	0.0156171
Muscle	stromal	fast muscle cell	OCIAD2	1.67892e-06	0.0283799	1.01892e-10	0.0105028
Muscle	stromal	fast muscle cell	CTXN3	2.18653e-10	0.0454312	1.51202e-17	0.0224241
Muscle	stromal	fast muscle cell	THBS4	6.06683e-10	0.0475658	6.07685e-15	0.0336499
Muscle	stromal	fast muscle cell	ITGB1BP2	9.19117e-11	0.11336	3.72051e-22	0.0171767
Muscle	stromal	fast muscle cell	IFNGR2	3.66482e-09	0.0851103	1.33234e-18	0.0370088
Muscle	stromal	fast muscle cell	ASB11	2.29015e-10	0.109618	2.33887e-23	0.0315425
Muscle	stromal	fast muscle cell	CPE	7.85795e-09	0.0557811	2.50589e-14	0.0622226
Muscle	stromal	fast muscle cell	PRPF19	4.82212e-13	0.077873	2.31389e-21	0.0713841
Muscle	stromal	fast muscle cell	ANAPC5	9.46962e-22	0.171417	1.48731e-48	0.0380107
Muscle	stromal	fast muscle cell	EGLN2	1.74718e-09	0.03842	2.98548e-10	0.18135
Muscle	stromal	fast muscle cell	PSENEN	3.34077e-17	0.0626213	3.76555e-19	0.186946
Muscle	stromal	fast muscle cell	ASB14	1.97741e-07	0.0674493	3.91277e-07	0.197487
Muscle	stromal	fast muscle cell	ABCB4	6.07934e-09	0.111295	1.55167e-12	0.14879
Muscle	stromal	fast muscle cell	BNIP3L	7.61152e-09	0.13407	5.6551e-15	0.131515
Muscle	stromal	fast muscle cell	PIGP	2.32142e-22	0.148554	1.9223e-33	0.133871
Muscle	stromal	fast muscle cell	FARSB	8.53749e-06	0.125541	1.89296e-09	0.171599
Muscle	stromal	fast muscle cell	CYB5R4	2.70433e-06	0.115628	1.64735e-09	0.193684
Muscle	stromal	fast muscle cell	PTPMT1	9.94883e-08	0.162742	3.73589e-15	0.147094
Muscle	stromal	fast muscle cell	MAPK14	1.08812e-07	0.132977	4.19654e-10	0.187201
Muscle	stromal	fast muscle cell	ZCCHC17	1.29024e-07	0.170242	1.66653e-13	0.151608
Muscle	stromal	fast muscle cell	PGM2	1.70974e-41	0	1.82897e-58	0.0049332
Muscle	stromal	fast muscle cell	MREG	7.63327e-12	0	4.0526e-16	0.0558616
Muscle	stromal	fast muscle cell	OSGEPL1	8.24977e-07	0.128252	5.98854e-14	0
Muscle	stromal	fast muscle cell	EMP1	5.03762e-07	0.0268798	1.42034e-11	0.0250696
Muscle	stromal	fast muscle cell	ARL3	7.38392e-11	0.100929	6.67607e-22	0.0258917
Muscle	stromal	fast muscle cell	CD74	1.82486e-10	0.0207679	3.47872e-09	0.169991
Muscle	stromal	fast muscle cell	ABHD16A	2.68564e-13	0.0237152	1.99933e-12	0.199052
Muscle	stromal	fast muscle cell	APOO	1.00301e-20	0.130443	1.19336e-38	0.0537853
Muscle	stromal	fast muscle cell	SDHC	4.49066e-22	0.175401	2.20746e-44	0.0784474
Muscle	stromal	fast muscle cell	ANAPC13	6.5668e-19	0.109282	4.30659e-25	0.170562
Muscle	stromal	fast muscle cell	BSG	2.07428e-33	0.121009	6.39202e-38	0.177488
Muscle	stromal	fast muscle cell	FAM174A	1.13734e-12	0.15787	1.05736e-20	0.163607
Muscle	stromal	fast muscle cell	ACTN3	6.71789e-30	0.159981	1.26426e-37	0.170969
Muscle	stromal	fast muscle cell	PHOSPHO1	4.26672e-31	0	1.19031e-23	0.194354
Muscle	stromal	fast muscle cell	FMOD	1.17241e-06	0.0690537	1.08757e-12	0
Muscle	stromal	fast muscle cell	FXYD6	1.6783e-06	0.0225956	1.25165e-10	0
Muscle	stromal	fast muscle cell	SMOX	2.25464e-13	0.00156162	1.35159e-18	0.033325
Muscle	stromal	fast muscle cell	CIB2	9.92159e-13	0.121881	4.38349e-31	0.011218
Muscle	stromal	fast muscle cell	PITPNC1	2.0451e-08	0.0182845	1.86047e-09	0.188264
Muscle	stromal	fast muscle cell	MRPS21	2.19462e-29	0.111872	6.91536e-54	0.0309346
Muscle	stromal	fast muscle cell	UBL7	9.74565e-06	0.18399	9.68563e-14	0.108605
Muscle	stromal	fast muscle cell	FECH	9.1802e-11	0.139467	3.35068e-17	0.14441
Muscle	stromal	fast muscle cell	DCUN1D5	3.89302e-13	0.160455	4.49182e-21	0.169653
Muscle	stromal	fast muscle cell	TRIM35	5.57968e-11	0	1.38877e-15	0.0429134
Muscle	stromal	fast muscle cell	C1QTNF4	5.02361e-09	0	1.58115e-13	0
Muscle	stromal	fast muscle cell	RAB28	1.00445e-13	0.0507492	3.88568e-20	0.0877508
Muscle	stromal	fast muscle cell	PLA2G12A	2.53508e-15	0.0657648	1.14247e-17	0.179086
Muscle	stromal	fast muscle cell	GPX3	2.59498e-12	0.160632	2.88874e-25	0.0749967
Muscle	stromal	fast muscle cell	C1orf53	5.57968e-11	0	1.27894e-13	0.0494204
Muscle	stromal	fast muscle cell	MGST1	2.27848e-06	0	8.1587e-08	0.117334
Muscle	stromal	fast muscle cell	MRPL42	3.4942e-48	0.0216663	4.01617e-71	0.00895564
Muscle	stromal	fast muscle cell	PAICS	2.42399e-07	0.0610079	3.90345e-12	0.058855
Muscle	stromal	fast muscle cell	EEPD1	4.10327e-09	0.179695	1.76425e-22	0.0571946
Muscle	stromal	fast muscle cell	PHLDA3	2.30992e-21	0.139363	2.62716e-32	0.101137
Muscle	stromal	fast muscle cell	ATF5	3.22494e-06	0.0546098	1.22063e-09	0.0685189
Muscle	stromal	fast muscle cell	AKR1A1	4.70088e-10	0.172614	2.18635e-24	0.0353227
Muscle	stromal	fast muscle cell	TNFAIP6	7.47538e-10	0	4.45481e-13	0.0370245
Muscle	stromal	fast muscle cell	ME1	1.68045e-14	0.0763947	1.10517e-24	0.0414925
Muscle	stromal	fast muscle cell	TRAPPC6B	1.83939e-09	0.170336	3.37714e-19	0.127385
Muscle	stromal	fast muscle cell	GEMIN7	1.02884e-13	0.125588	1.28551e-25	0.105218
Muscle	stromal	fast muscle cell	SFR1	1.66386e-20	0.0403469	1.00889e-33	0.00905421
Muscle	stromal	fast muscle cell	SWI5	2.47814e-27	0.042481	2.50195e-30	0.130167
Muscle	stromal	fast muscle cell	WDR89	2.25464e-13	0.00296056	5.60846e-21	0
Muscle	stromal	fast muscle cell	RNASEK	1.22644e-17	0.0334469	2.29309e-30	0.00493281
Muscle	stromal	vascular associated smooth muscle cell	FBXL22	1.00154e-48	0.0362642	1.46092e-16	0
Muscle	stromal	vascular associated smooth muscle cell	TNMD	9.75928e-30	0.0220238	2.21694e-07	0
Muscle	stromal	vascular associated smooth muscle cell	COLEC11	1.08149e-37	0.0418307	4.5477e-11	0.00826756
Muscle	stromal	vascular associated smooth muscle cell	RHOJ	6.97132e-131	0.0143856	2.69078e-30	0.0805877
Muscle	stromal	vascular associated smooth muscle cell	SS18L1	1.01679e-16	0.0980271	3.63033e-07	0.017445
Muscle	stromal	vascular associated smooth muscle cell	SLC11A1	1.98519e-20	0.0990771	3.12178e-08	0.0202113
Muscle	stromal	vascular associated smooth muscle cell	OXNAD1	7.12869e-36	0.0358865	7.29986e-08	0.0909567
Muscle	stromal	vascular associated smooth muscle cell	IRGQ	2.86309e-10	0.151485	3.14088e-06	0.022559
Muscle	stromal	vascular associated smooth muscle cell	PLEKHF1	3.02834e-37	0.0796183	7.21896e-11	0.0615075
Muscle	stromal	vascular associated smooth muscle cell	TXNDC11	1.93332e-40	0.0838577	5.23856e-13	0.0755203
Muscle	stromal	vascular associated smooth muscle cell	SLC1A5	1.34357e-33	0.148089	2.9424e-13	0.0433153
Muscle	stromal	vascular associated smooth muscle cell	SLC35E1	7.57074e-16	0.137366	2.53496e-07	0.0711142
Muscle	stromal	vascular associated smooth muscle cell	EMD	9.70314e-81	0.0645198	4.99186e-22	0.154875
Muscle	stromal	vascular associated smooth muscle cell	KIAA1671	9.99571e-28	0.106799	2.82968e-10	0.0983784
Muscle	stromal	vascular associated smooth muscle cell	VPS37B	4.84833e-46	0.084818	7.22171e-12	0.177166
Muscle	stromal	vascular associated smooth muscle cell	TP53	1.20141e-16	0.198452	4.25338e-08	0.0924686
Muscle	stromal	vascular associated smooth muscle cell	NFKBIA	1.02346e-72	0.149261	1.25616e-35	0.135773
Muscle	stromal	vascular associated smooth muscle cell	NFKBIZ	1.97156e-54	0.179689	7.03313e-26	0.144488
Muscle	stromal	vascular associated smooth muscle cell	S1PR3	1.57355e-22	0.183546	3.61787e-10	0.141794
Muscle	stromal	vascular associated smooth muscle cell	GPR19	1.3553e-39	0	8.42215e-09	0
Muscle	stromal	vascular associated smooth muscle cell	LIN7A	5.41212e-14	0.128928	1.2853e-06	0
Muscle	stromal	vascular associated smooth muscle cell	CCRL2	5.14531e-65	0.00821045	4.87449e-15	0.0140517
Muscle	stromal	vascular associated smooth muscle cell	PTX3	5.0329e-30	0.00688976	1.50767e-06	0.107054
Muscle	stromal	vascular associated smooth muscle cell	MFAP5	5.95468e-58	0.00992447	1.54829e-10	0.12668
Muscle	stromal	vascular associated smooth muscle cell	DGAT1	4.72263e-17	0.10919	3.04896e-08	0.0280046
Muscle	stromal	vascular associated smooth muscle cell	BPNT1	7.54286e-42	0.0909978	2.2913e-14	0.0587814
Muscle	stromal	vascular associated smooth muscle cell	RGS4	2.39371e-62	0.045336	1.41858e-16	0.119161
Muscle	stromal	vascular associated smooth muscle cell	POP5	1.8338e-49	0.107161	1.37486e-21	0.0508405
Muscle	stromal	vascular associated smooth muscle cell	NFKBIE	4.6241e-42	0.0460593	1.39368e-08	0.125304
Muscle	stromal	vascular associated smooth muscle cell	GPR180	2.71191e-24	0.11614	1.56962e-08	0.0661536
Muscle	stromal	vascular associated smooth muscle cell	PARP9	7.23914e-30	0.0988794	8.11751e-09	0.0855187
[truncated: 4,319 more rows]
