# Supplementary material for: A molecular cell atlas of mouse lemur, an emerging model primate
Source: Nature. 2025 Jul 30;644(8075):173–84. doi: 10.1038/s41586-025-09113-9 (PMC12328211; doi:10.1038/s41586-025-09113-9)
Supplement: Supplementary file 3 — Supplementary Tables 1–8. See Supplementary Information for Supplementary Table 9. [file 41586_2025_9113_MOESM3_ESM.zip › 2022-08-12359B-s3/2022-08-12359B-Table 7 Gene expression conservation.xlsx]

## Sheet: Sheet1
				rg(HL)-rg(HM)			rg(HL)-rg(LM)			rg(HM)-rg(LM)				Gene Category
Gene Symbol (Human)	rg(HL)	rg(HM)	rg(LM)	value	pval (right tailed)	pval (left tailed)	value	pval (right tailed)	pval (left tailed)	value	pval (right tailed)	pval (left tailed)	OMIM_phenotype	highly_conserved	HL_conserved
ABHD1	0.951808	-0.16324	-0.12945	1.11505	1.24371e-28	1	1.08126	1.00254e-27	1	-0.0337898	0.57501	0.42499		FALSE	TRUE
RPL30	0.742344	-0.298988	-0.267462	1.04133	2.19996e-12	1	1.00981	8.14369e-12	1	-0.0315268	0.574468	0.425532		FALSE	TRUE
SIAH2	0.714618	-0.295627	-0.269966	1.01025	2.35721e-11	1	0.984584	6.51149e-11	1	-0.0256614	0.560715	0.439285		FALSE	TRUE
SFRP5	0.961019	-0.0466779	-0.0186235	1.0077	2.2278e-28	1	0.979643	1.20987e-27	1	-0.0280544	0.56113	0.43887		FALSE	TRUE
RPL34	0.673107	-0.241607	-0.393591	0.914714	2.91353e-09	1	1.0667	7.37297e-12	1	0.151984	0.176514	0.823486		FALSE	TRUE
SLC6A4	0.911913	0.000540045	0.0020008	0.911373	1.80027e-17	1	0.909912	1.92753e-17	1	-0.00146076	0.503192	0.496808	{Obsessive-compulsive disorder}, 164230 (3), Autosomal dominant; {Anxiety-related personality traits}, 607834 (3)	FALSE	TRUE
ODF3L2	0.951805	0.0569563	-0.0243742	0.894849	4.43713e-23	1	0.976179	4.81827e-25	1	0.0813305	0.32786	0.67214		FALSE	TRUE
CACNA1S	0.953296	0.0620652	0.0522001	0.891231	2.43986e-23	1	0.901096	1.41805e-23	1	0.00986509	0.478384	0.521616	{Thyrotoxic periodic paralysis, susceptibility to, 1}, 188580 (3), Autosomal dominant; Hypokalemic periodic paralysis, type 1, 170400 (3), Autosomal dominant; {Malignant hyperthermia susceptibility 5}, 601887 (3), Autosomal dominant	FALSE	TRUE
VIPR1	0.943358	0.0884246	0.051361	0.854933	1.84802e-20	1	0.891997	2.7131e-21	1	0.0370636	0.419167	0.580833		FALSE	TRUE
PTCRA	0.855892	0.00351127	-0.0258695	0.852381	1.48161e-12	1	0.881762	4.65249e-13	1	0.0293808	0.436064	0.563936		FALSE	TRUE
DNER	0.959576	0.112956	0.318471	0.84662	7.07433e-24	1	0.641104	5.64658e-19	1	-0.205516	0.882159	0.117841		FALSE	TRUE
TNNC1	0.849069	0.00487345	-0.0362008	0.844196	4.09408e-12	1	0.88527	8.30863e-13	1	0.0410742	0.410966	0.589034	Cardiomyopathy, dilated, 1Z, 611879 (3); Cardiomyopathy, hypertrophic, 13, 613243 (3), Autosomal dominant	FALSE	TRUE
HHIP	0.892916	0.0507818	0.32835	0.842135	1.62897e-14	1	0.564567	9.96309e-10	1	-0.277568	0.943996	0.0560044		FALSE	TRUE
C10orf67	0.99097	0.150483	0.122975	0.840487	1.65127e-44	1	0.867996	1.8964e-45	1	0.0275089	0.438981	0.561019		FALSE	TRUE
AGR2	0.794032	-0.0440009	-0.0445973	0.838033	3.43865e-10	1	0.838629	3.36819e-10	1	0.000596419	0.498694	0.501306		FALSE	TRUE
PRSS12	0.696232	-0.139633	-0.0378252	0.835865	2.12698e-08	1	0.734057	4.3847e-07	1	-0.101808	0.713131	0.286869	Mental retardation, autosomal recessive 1, 249500 (3), Autosomal recessive	FALSE	TRUE
ZNF445	0.556012	-0.271055	-0.198278	0.827067	3.57713e-07	1	0.75429	2.87965e-06	0.999997	-0.0727771	0.66352	0.33648		FALSE	TRUE
NDUFS5	0.353843	-0.472794	-0.164673	0.826637	6.52174e-07	0.999999	0.518516	0.00166301	0.998337	-0.308121	0.971493	0.0285066		FALSE	TRUE
SLC25A35	0.721591	-0.0999264	0.0650145	0.821517	1.52391e-08	1	0.656577	1.80278e-06	0.999998	-0.164941	0.817467	0.182533		FALSE	TRUE
HNRNPA1	0.68888	-0.12895	-0.12686	0.81783	4.57127e-08	1	0.815739	4.8742e-08	1	-0.00209013	0.504643	0.495357	?Inclusion body myopathy with early-onset Paget disease without frontotemporal dementia 3, 615424 (3), Autosomal dominant; Amyotrophic lateral sclerosis 20, 615426 (3), Autosomal dominant	FALSE	TRUE
GNG7	0.684541	-0.118116	0.136491	0.802656	8.12709e-08	1	0.548049	6.26584e-05	0.999937	-0.254607	0.919583	0.0804173		FALSE	TRUE
VMO1	0.736654	-0.0577522	-0.0312463	0.794406	2.09835e-08	1	0.7679	4.72765e-08	1	-0.0265059	0.557832	0.442168		FALSE	TRUE
CPVL	0.720481	-0.0726194	-0.0575824	0.7931	3.82264e-08	1	0.778063	6.02971e-08	1	-0.015037	0.53296	0.46704		FALSE	TRUE
FRMD3	0.731643	-0.0566348	0.0689244	0.788277	3.03557e-08	1	0.662718	1.13346e-06	0.999999	-0.125559	0.754478	0.245522		FALSE	TRUE
KAT2B	0.530846	-0.251946	0.246191	0.782792	1.66665e-06	0.999998	0.284655	0.0312958	0.968704	-0.498137	0.997341	0.00265949		FALSE	TRUE
SMPD2	0.721251	-0.0606331	0.210241	0.781884	5.24166e-08	1	0.51101	6.76341e-05	0.999932	-0.270874	0.933384	0.0666162		FALSE	TRUE
UNC45B	0.884804	0.10921	0.175802	0.775594	8.71047e-13	1	0.709003	1.18449e-11	1	-0.0665918	0.645222	0.354778	?Cataract 43, 616279 (3), Autosomal dominant; Myofibrillar myopathy 11, 619178 (3), Autosomal recessive	FALSE	TRUE
MYL4	0.700918	-0.0695936	-0.0611092	0.770511	1.35867e-07	1	0.762027	1.74008e-07	1	-0.00848438	0.518612	0.481388	?Atrial fibrillation, familial, 18, 617280 (3), Autosomal dominant	FALSE	TRUE
AMD1	0.683337	-0.0767478	-0.0760617	0.760084	2.91784e-07	1	0.759398	2.97554e-07	1	-0.000686031	0.501508	0.498492		FALSE	TRUE
PLCXD3	0.770234	0.0242461	0.00584278	0.745988	2.39561e-08	1	0.764391	1.35108e-08	1	0.0184033	0.459845	0.540155		FALSE	TRUE
PNPLA6	0.721497	-0.010104	0.364841	0.731601	2.28209e-07	1	0.356656	0.00190411	0.998096	-0.374945	0.984229	0.0157714	Spastic paraplegia 39, autosomal recessive, 612020 (3), Autosomal recessive; Oliver-McFarlane syndrome, 275400 (3), Autosomal recessive; ?Laurence-Moon syndrome, 245800 (3), Autosomal recessive; Boucher-Neuhauser syndrome, 215470 (3), Autosomal recessive	FALSE	TRUE
PROK2	0.933408	0.203514	0.323329	0.729894	2.87712e-16	1	0.610078	7.4504e-14	1	-0.119815	0.760021	0.239979	Hypogonadotropic hypogonadism 4 with or without anosmia, 610628 (3), Autosomal dominant	FALSE	TRUE
RNPEPL1	0.587558	-0.141146	0.235612	0.728704	3.91937e-06	0.999996	0.351945	0.00874968	0.99125	-0.376759	0.981848	0.0181524		FALSE	TRUE
FAM98C	0.654993	-0.0712802	0.0014177	0.726273	1.39849e-06	0.999999	0.653575	9.08183e-06	0.999991	-0.0726979	0.654997	0.345003		FALSE	TRUE
OAZ1	0.630926	-0.0930281	0.228648	0.723954	2.32116e-06	0.999998	0.402278	0.00259958	0.9974	-0.321676	0.962943	0.0370572		FALSE	TRUE
CSRP3	0.989302	0.269638	0.255869	0.719664	8.61417e-38	1	0.733433	3.02602e-38	1	0.0137693	0.467716	0.532284	?Cardiomyopathy, dilated, 1M, 607482 (3); Cardiomyopathy, hypertrophic, 12, 612124 (3), Autosomal dominant	FALSE	TRUE
QPCT	0.68262	-0.0369248	-0.0207255	0.719545	9.19479e-07	0.999999	0.703345	1.42351e-06	0.999999	-0.0161993	0.535381	0.464619		FALSE	TRUE
ATP6V0C	0.462346	-0.24987	-0.281194	0.712216	1.74868e-05	0.999983	0.74354	7.69596e-06	0.999992	0.0313237	0.42677	0.57323		FALSE	TRUE
FAIM2	0.946891	0.239316	0.35221	0.707576	7.52134e-18	1	0.594681	2.11198e-15	1	-0.112895	0.751343	0.248657		FALSE	TRUE
CCNO	0.831912	0.125922	0.0219321	0.70599	2.48548e-09	1	0.80998	6.75238e-11	1	0.103989	0.283243	0.716757	Ciliary dyskinesia, primary, 29, 615872 (3), Autosomal recessive	FALSE	TRUE
PCK2	0.772287	0.0682759	0.00418744	0.704011	7.81736e-08	1	0.7681	1.0934e-08	1	0.0640884	0.362566	0.637434	PEPCK deficiency, mitochondrial, 261650 (1), Autosomal recessive	FALSE	TRUE
CALCOCO2	0.582703	-0.11755	-0.0462743	0.700253	8.63064e-06	0.999991	0.628977	4.72186e-05	0.999953	-0.0712753	0.652914	0.347086		FALSE	TRUE
SMPDL3A	0.704548	0.00728697	0.174747	0.697262	9.6967e-07	0.999999	0.529801	6.34231e-05	0.999937	-0.16746	0.823074	0.176926		FALSE	TRUE
ART3	0.940119	0.248422	0.290482	0.691697	2.05008e-16	1	0.649637	1.54634e-15	1	-0.0420598	0.59811	0.40189		FALSE	TRUE
RNASE2	0.667654	-0.0207302	0.101063	0.688384	2.93621e-06	0.999997	0.566591	5.62477e-05	0.999944	-0.121793	0.748253	0.251747		FALSE	TRUE
MBD1	0.611944	-0.0751056	0.0593279	0.687049	8.08724e-06	0.999992	0.552616	0.0001754	0.999825	-0.134434	0.769585	0.230415		FALSE	TRUE
LARP1	0.578337	-0.106737	0.0973701	0.685074	1.32513e-05	0.999987	0.480967	0.00103592	0.998964	-0.204107	0.869041	0.130959		FALSE	TRUE
PARP10	0.6346	-0.0471186	0.292711	0.681718	6.469e-06	0.999994	0.341889	0.00711626	0.992884	-0.339829	0.971921	0.0280788		FALSE	TRUE
OASL	0.502871	-0.174	0.0321923	0.676871	3.26881e-05	0.999967	0.470679	0.0021634	0.997837	-0.206192	0.872694	0.127306		FALSE	TRUE
GDA	0.602338	-0.0738553	-0.0371246	0.676193	1.2116e-05	0.999988	0.639463	2.90978e-05	0.999971	-0.0367307	0.579974	0.420026		FALSE	TRUE
MND1	0.704402	0.028513	0.225506	0.675889	1.72737e-06	0.999998	0.478896	0.000199145	0.999801	-0.196993	0.86445	0.13555		FALSE	TRUE
GTF2B	0.498784	-0.174974	-0.0567616	0.673758	3.62188e-05	0.999964	0.555546	0.000464764	0.999535	-0.118212	0.744443	0.255557		FALSE	TRUE
RAP2A	0.577655	-0.0918087	-0.110032	0.669464	1.94921e-05	0.999981	0.687687	1.25297e-05	0.999987	0.0182236	0.459837	0.540163		FALSE	TRUE
ITGB1BP1	0.683529	0.0199115	-0.162707	0.663618	3.94238e-06	0.999996	0.846236	2.16864e-08	1	0.182619	0.156668	0.843332		FALSE	TRUE
EFHD1	0.891068	0.227492	0.266747	0.663576	2.91053e-11	1	0.624321	1.31434e-10	1	-0.0392548	0.590578	0.409422		FALSE	TRUE
SLC2A1	0.480702	-0.181735	0.18851	0.662437	5.3075e-05	0.999947	0.292192	0.0340389	0.965961	-0.370245	0.979895	0.0201045	Dystonia 9, 601042 (3), Autosomal dominant; GLUT1 deficiency syndrome 1, infantile onset, severe, 606777 (3), Autosomal dominant, Autosomal recessive; Stomatin-deficient cryohydrocytosis with neurologic defects, 608885 (3), Autosomal dominant; {Epilepsy, idiopathic generalized, susceptibility to, 12}, 614847 (3), Autosomal dominant; GLUT1 deficiency syndrome 2, childhood onset, 612126 (3), Autoso…	FALSE	TRUE
C11orf24	0.545607	-0.11536	-0.0142362	0.660967	3.34127e-05	0.999967	0.559843	0.000301108	0.999699	-0.101124	0.711134	0.288866		FALSE	TRUE
NOP10	0.482015	-0.177964	0.407546	0.659979	5.57489e-05	0.999944	0.0744691	0.305355	0.694645	-0.58551	0.999603	0.000396761	Dyskeratosis congenita, autosomal recessive 1, 224230 (3), Autosomal recessive	FALSE	TRUE
PLA1A	0.578447	-0.0689079	0.114406	0.647355	3.25273e-05	0.999967	0.464042	0.00141197	0.998588	-0.183313	0.84313	0.15687		FALSE	TRUE
AMMECR1	0.805816	0.159424	0.15514	0.646392	8.64721e-08	1	0.650676	7.59061e-08	1	0.00428352	0.490404	0.509596	Midface hypoplasia, hearing impairment, elliptocytosis, and nephrocalcinosis, 300990 (3), X-linked recessive	FALSE	TRUE
MGST2	0.364076	-0.282021	-0.22225	0.646097	0.000117674	0.999882	0.586326	0.00043743	0.999563	-0.0597707	0.636735	0.363265		FALSE	TRUE
SH2B3	0.824466	0.17837	0.220635	0.646096	2.91185e-08	1	0.603831	1.09175e-07	1	-0.0422652	0.595275	0.404725	Thrombocythemia, somatic, 187950 (3); Myelofibrosis, somatic, 254450 (3); Erythrocytosis, somatic, 133100 (3)	FALSE	TRUE
SERTAD3	0.667033	0.0225409	0.0716444	0.644492	9.0242e-06	0.999991	0.595389	2.93277e-05	0.999971	-0.0491035	0.606267	0.393733		FALSE	TRUE
ITPRIPL1	0.662056	0.0176419	0.250348	0.644414	9.96036e-06	0.99999	0.411707	0.00153108	0.998469	-0.232706	0.903943	0.0960573		FALSE	TRUE
WDR38	0.964427	0.320645	0.553957	0.643782	2.47472e-20	1	0.41047	1.90427e-14	1	-0.233312	0.94495	0.05505		FALSE	TRUE
PIK3CA	0.387332	-0.252128	0.144457	0.639461	0.000131271	0.999869	0.242875	0.0747201	0.92528	-0.396585	0.986385	0.0136154	CLOVE syndrome, somatic, 612918 (3); Hepatocellular carcinoma, somatic, 114550 (3); Breast cancer, somatic, 114480 (3); Ovarian cancer, somatic, 167000 (3); Colorectal cancer, somatic, 114500 (3); CLAPO syndrome, somatic, 613089 (3); Keratosis, seborrheic, somatic, 182000 (3); Nevus, epidermal, somatic, 162900 (3); Gastric cancer, somatic, 613659 (3); Macrodactyly, somatic, (3), Cerebral cavernou…	FALSE	TRUE
PIK3R6	0.594736	-0.0439953	-0.0012167	0.638731	3.2646e-05	0.999967	0.595953	8.55164e-05	0.999914	-0.0427786	0.592687	0.407313		FALSE	TRUE
FUT7	0.729252	0.0905461	0.165195	0.638706	2.31615e-06	0.999998	0.564057	1.55737e-05	0.999984	-0.074649	0.661249	0.338751		FALSE	TRUE
FAM110A	0.500376	-0.137292	-0.132611	0.637668	8.22211e-05	0.999918	0.632987	9.12565e-05	0.999909	-0.00468074	0.510416	0.489584		FALSE	TRUE
DLK1	0.895927	0.25826	0.265085	0.637667	3.98539e-11	1	0.630842	5.20005e-11	1	-0.00682546	0.516006	0.483994		FALSE	TRUE
PIGR	0.923024	0.289858	0.317541	0.633166	3.51515e-13	1	0.605483	1.17641e-12	1	-0.0276833	0.566335	0.433665		FALSE	TRUE
HSBP1L1	0.52697	-0.105425	-0.0366803	0.632395	7.56524e-05	0.999924	0.56365	0.000324429	0.999676	-0.0687449	0.647506	0.352494		FALSE	TRUE
RARRES1	0.568795	-0.0622875	0.280929	0.631083	5.25578e-05	0.999947	0.287866	0.0252537	0.974746	-0.343217	0.972749	0.0272508		FALSE	TRUE
RYR1	0.821722	0.192409	0.413491	0.629312	5.85738e-08	1	0.408231	3.80918e-05	0.999962	-0.221081	0.910168	0.0898316	Neuromuscular disease, congenital, with uniform type 1 fiber, 117000 (3), Autosomal dominant, Autosomal recessive; Central core disease, 117000 (3), Autosomal dominant, Autosomal recessive; King-Denborough syndrome, 619542 (3), Autosomal dominant; {Malignant hyperthermia susceptibility 1}, 145600 (3), Autosomal dominant; Minicore myopathy with external ophthalmoplegia, 255320 (3), Autosomal reces…	FALSE	TRUE
NSUN6	0.450279	-0.176857	0.283714	0.627136	0.000138609	0.999861	0.166566	0.144814	0.855186	-0.46057	0.995014	0.00498639		FALSE	TRUE
C10orf53	0.98161	0.354641	0.288415	0.626969	2.01242e-27	1	0.693194	2.27129e-29	1	0.0662254	0.342814	0.657186		FALSE	TRUE
PKP3	0.631707	0.00736081	0.0181987	0.624347	2.71712e-05	0.999973	0.613509	3.4932e-05	0.999965	-0.0108379	0.523672	0.476328		FALSE	TRUE
KBTBD11	0.492656	-0.129328	0.0599959	0.621984	0.000122396	0.999878	0.43266	0.00431604	0.995684	-0.189324	0.851145	0.148855		FALSE	TRUE
ARPP19	0.716398	0.0944526	-0.00359895	0.621945	5.12716e-06	0.999995	0.719997	3.70425e-07	1	0.0980515	0.295082	0.704918		FALSE	TRUE
LRAT	0.640044	0.0217672	-0.0100564	0.618276	2.7435e-05	0.999973	0.6501	1.2872e-05	0.999987	0.0318236	0.430805	0.569195	Leber congenital amaurosis 14, 613341 (3), Autosomal recessive; Retinal dystrophy, early-onset severe, 613341 (3), Autosomal recessive; Retinitis pigmentosa, juvenile, 613341 (3), Autosomal recessive	FALSE	TRUE
TINF2	0.604548	-0.0130925	0.142431	0.61764	4.66614e-05	0.999953	0.462117	0.00114366	0.998856	-0.155524	0.804328	0.195672	Dyskeratosis congenita, autosomal dominant 3, 613990 (3), Autosomal dominant; Revesz syndrome, 268130 (3), Autosomal dominant	FALSE	TRUE
LTBP2	0.88272	0.266607	0.498085	0.616113	5.11701e-10	1	0.384635	2.03835e-06	0.999998	-0.231478	0.93297	0.0670298	Glaucoma 3, primary congenital, D, 613086 (3); Microspherophakia and/or megalocornea, with ectopia lentis and with or without secondary glaucoma, 251750 (3), Autosomal recessive; ?Weill-Marchesani syndrome 3, recessive, 614819 (3), Autosomal recessive	FALSE	TRUE
DDX6	0.586682	-0.0285811	0.420316	0.615263	6.13859e-05	0.999939	0.166366	0.1094	0.8906	-0.448897	0.995483	0.00451656	Intellectual developmental disorder with impaired language and dysmorphic facies, 618653 (3), Autosomal dominant	FALSE	TRUE
TONSL	0.623845	0.00902868	0.193278	0.614817	3.81218e-05	0.999962	0.430567	0.00167718	0.998323	-0.18425	0.846766	0.153234	Spondyloepimetaphyseal dysplasia, sponastrime type, 271510 (3), Autosomal recessive	FALSE	TRUE
CEP152	0.781241	0.168465	0.302413	0.612776	7.48886e-07	0.999999	0.478828	2.75007e-05	0.999972	-0.133948	0.781787	0.218213	Microcephaly 9, primary, autosomal recessive, 614852 (3), Autosomal recessive; Seckel syndrome 5, 613823 (3), Autosomal recessive	FALSE	TRUE
UPF3B	0.599069	-0.0131435	0.188846	0.612212	5.65648e-05	0.999943	0.410223	0.00305664	0.996943	-0.20199	0.868411	0.131589	Intellectual developmental disorder, X-linked syndromic 14, 300676 (3), X-linked recessive	FALSE	TRUE
PPM1A	0.70431	0.0923224	0.189105	0.611988	8.93958e-06	0.999991	0.515205	8.89201e-05	0.999911	-0.0967827	0.705841	0.294159		FALSE	TRUE
ENSA	0.45051	-0.160354	-0.0957575	0.610863	0.000196863	0.999803	0.546267	0.000725243	0.999275	-0.0645962	0.640518	0.359482		FALSE	TRUE
NRIP1	0.464614	-0.145798	0.28168	0.610412	0.000185194	0.999815	0.182934	0.120932	0.879068	-0.427478	0.991576	0.00842443	?Congenital anomalies of kidney and urinary tract 3, 618270 (3), Autosomal dominant	FALSE	TRUE
USP53	0.604426	-0.00559732	0.0825322	0.610024	5.54942e-05	0.999945	0.521894	0.000360475	0.99964	-0.0881295	0.685713	0.314287	Cholestasis, progressive familial intrahepatic, 7, with or without hearing loss, 619658 (3), Autosomal recessive	FALSE	TRUE
WDR92	0.5953	-0.0147164	0.335708	0.610016	6.22517e-05	0.999938	0.259592	0.0326232	0.967377	-0.350425	0.976898	0.0231023		FALSE	TRUE
TCEAL7	0.558414	-0.0458113	0.547092	0.604225	0.000105852	0.999894	0.0113215	0.464423	0.535577	-0.592904	0.99985	0.000149983		FALSE	TRUE
NDFIP1	0.654028	0.0504053	0.113651	0.603623	3.05464e-05	0.999969	0.540377	0.00012627	0.999874	-0.063246	0.63641	0.36359		FALSE	TRUE
DNAJC13	0.455392	-0.147315	0.189095	0.602707	0.00022852	0.999771	0.266296	0.0501273	0.949873	-0.33641	0.968637	0.0313632		FALSE	TRUE
B3GNT5	0.436985	-0.164301	-0.113721	0.601287	0.000256172	0.999744	0.550706	0.00070731	0.999293	-0.0505807	0.611246	0.388754		FALSE	TRUE
NKD1	0.861648	0.261123	0.380916	0.600525	7.80809e-09	1	0.480732	4.28971e-07	1	-0.119793	0.768205	0.231795		FALSE	TRUE
BLOC1S2	0.703919	0.103813	0.397025	0.600106	1.21043e-05	0.999988	0.306893	0.00635732	0.993643	-0.293213	0.95822	0.0417804		FALSE	TRUE
PPP3R1	0.38234	-0.217528	-0.1307	0.599868	0.000316565	0.999683	0.51304	0.00171561	0.998284	-0.086828	0.688217	0.311783		FALSE	TRUE
CD164L2	0.806386	0.206676	0.399253	0.599711	3.39342e-07	1	0.407133	7.22411e-05	0.999928	-0.192577	0.878395	0.121605		FALSE	TRUE
MGAM	0.916696	0.317959	0.316703	0.598737	5.85094e-12	1	0.599993	5.54871e-12	1	0.00125671	0.496946	0.503054		FALSE	TRUE
ACTR10	0.569272	-0.0285794	0.190906	0.597851	0.00010895	0.999891	0.378366	0.00653047	0.99347	-0.219485	0.887855	0.112145		FALSE	TRUE
RAB11FIP4	0.853917	0.258245	0.305704	0.595671	1.7815e-08	1	0.548212	8.53198e-08	1	-0.0474591	0.61121	0.38879		FALSE	TRUE
VSIG4	0.935159	0.339878	0.438617	0.59528	9.08245e-14	1	0.496542	8.88806e-12	1	-0.098739	0.738406	0.261594		FALSE	TRUE
EIF5A2	0.82471	0.230351	0.396682	0.594359	1.44024e-07	1	0.428028	1.91901e-05	0.999981	-0.166331	0.844728	0.155272		FALSE	TRUE
TASP1	0.579372	-0.0102302	0.0784902	0.589602	0.000116933	0.999883	0.500882	0.000705281	0.999295	-0.0887204	0.68681	0.31319	Suleiman-El-Hattab syndrome, 618950 (3), Autosomal recessive	FALSE	TRUE
CDA	0.596911	0.00767699	0.326028	0.589234	9.64599e-05	0.999904	0.270883	0.027632	0.972368	-0.318351	0.964954	0.0350459		FALSE	TRUE
RHOBTB3	0.746248	0.159281	0.299259	0.586967	5.35014e-06	0.999995	0.44699	0.00016434	0.999836	-0.139977	0.791299	0.208701		FALSE	TRUE
TMED4	0.68508	0.0985765	0.343306	0.586504	2.54284e-05	0.999975	0.341774	0.00422679	0.995773	-0.244729	0.921942	0.0780577		FALSE	TRUE
CPT1B	0.590052	0.0052074	0.0174675	0.584844	0.000114963	0.999885	0.572584	0.000149318	0.999851	-0.0122601	0.526773	0.473227		FALSE	TRUE
NXT1	0.395874	-0.188159	0.0121686	0.584033	0.000424073	0.999576	0.383705	0.0129765	0.987024	-0.200328	0.866429	0.133571		FALSE	TRUE
USE1	0.513296	-0.0663579	-0.0170523	0.579654	0.000259604	0.99974	0.530348	0.000686989	0.999313	-0.0493056	0.606644	0.393356		FALSE	TRUE
EGR3	0.61679	0.0376011	0.0558506	0.579189	9.3298e-05	0.999907	0.56094	0.000138277	0.999862	-0.0182495	0.539899	0.460101		FALSE	TRUE
SLC13A5	0.621298	0.0433458	0.463088	0.577953	9.01897e-05	0.99991	0.158211	0.108005	0.891995	-0.419742	0.993926	0.00607407	Developmental and epileptic encephalopathy 25, with amelogenesis imperfecta, 615905 (3), Autosomal recessive	FALSE	TRUE
SCUBE2	0.742873	0.166097	0.211027	0.576776	7.70725e-06	0.999992	0.531846	2.37637e-05	0.999976	-0.0449301	0.600722	0.399278		FALSE	TRUE
DNAJB14	0.114001	-0.462199	-0.103709	0.5762	0.000380894	0.999619	0.217711	0.115609	0.884391	-0.358489	0.984962	0.0150379		FALSE	TRUE
CYBRD1	0.776004	0.200141	0.102851	0.575863	2.56914e-06	0.999997	0.673152	1.65454e-07	1	0.0972891	0.292576	0.707424		FALSE	TRUE
GNG12	0.865694	0.29033	0.275625	0.575364	1.28295e-08	1	0.590069	7.73374e-09	1	0.0147053	0.465114	0.534886		FALSE	TRUE
ASB9	0.777855	0.202688	0.257308	0.575167	2.43753e-06	0.999998	0.520547	1.04937e-05	0.99999	-0.0546198	0.62399	0.37601		FALSE	TRUE
ASXL1	0.552777	-0.0219874	-0.00854377	0.574765	0.000208315	0.999792	0.561321	0.000274467	0.999726	-0.0134437	0.529356	0.470644	Myelodysplastic syndrome, somatic, 614286 (3); Bohring-Opitz syndrome, 605039 (3), Autosomal dominant	FALSE	TRUE
TBL1XR1	0.281158	-0.293012	-0.136618	0.574169	0.000606246	0.999394	0.417776	0.00975664	0.990243	-0.156394	0.816032	0.183968	Pierpont syndrome, 602342 (3), Autosomal dominant; Mental retardation, autosomal dominant 41, 616944 (3), Autosomal dominant	FALSE	TRUE
NPL	0.660424	0.0870302	0.167501	0.573394	5.47217e-05	0.999945	0.492922	0.000312687	0.999687	-0.0804712	0.673024	0.326976		FALSE	TRUE
YME1L1	0.263428	-0.308585	0.0224521	0.572013	0.00063025	0.99937	0.240976	0.0877567	0.912243	-0.331037	0.969267	0.0307332	?Optic atrophy 11, 617302 (3), Autosomal recessive	FALSE	TRUE
DNAJC5	0.471999	-0.0982855	0.192581	0.570284	0.000407109	0.999593	0.279418	0.0409565	0.959044	-0.290866	0.946107	0.0538932	Ceroid lipofuscinosis, neuronal, 4 (Kufs type), 162350 (3), Autosomal dominant	FALSE	TRUE
RNF44	0.514317	-0.055297	0.391011	0.569614	0.000316069	0.999684	0.123306	0.197053	0.802947	-0.446309	0.994845	0.00515519		FALSE	TRUE
SH3YL1	0.75022	0.181856	0.23233	0.568364	7.64103e-06	0.999992	0.51789	2.72242e-05	0.999973	-0.050474	0.613679	0.386321		FALSE	TRUE
PPP2CB	0.818703	0.250909	0.119792	0.567794	4.54741e-07	1	0.698911	7.78117e-09	1	0.131117	0.228145	0.771855		FALSE	TRUE
CX3CR1	0.867354	0.300535	0.331422	0.56682	1.47821e-08	1	0.535933	4.25338e-08	1	-0.0308869	0.574547	0.425453	{Rapid progression to AIDS from HIV1 infection}, 609423 (3); {Macular degeneration, age-related, 12}, 613784 (3); {Coronary artery disease, resistance to}, 607339 (3)	FALSE	TRUE
CLEC11A	0.821567	0.255461	0.285898	0.566106	4.07894e-07	1	0.535669	1.00885e-06	0.999999	-0.0304369	0.571388	0.428612		FALSE	TRUE
AAMP	0.614023	0.0479838	0.0148916	0.566039	0.000128525	0.999871	0.599131	6.23794e-05	0.999938	0.0330922	0.428007	0.571993		FALSE	TRUE
PBX4	0.713467	0.149128	-0.0168982	0.564339	2.30225e-05	0.999977	0.730365	3.01347e-07	1	0.166026	0.179963	0.820037		FALSE	TRUE
NEK9	0.231576	-0.332638	0.313929	0.564214	0.00072176	0.999278	-0.082353	0.687124	0.312876	-0.646567	0.99988	0.000119617	?Arthrogryposis, Perthes disease, and upward gaze palsy, 614262 (3), Autosomal recessive; Nevus comedonicus, somatic, 617025 (3); Lethal congenital contracture syndrome 10, 617022 (3), Autosomal recessive	FALSE	TRUE
SH2B2	0.538138	-0.0258457	0.375294	0.563984	0.000294839	0.999705	0.162845	0.128487	0.871513	-0.401139	0.989353	0.0106466		FALSE	TRUE
HSD17B14	0.513389	-0.0490345	-0.00733534	0.562424	0.00036756	0.999632	0.520725	0.000823298	0.999177	-0.0416991	0.590414	0.409586		FALSE	TRUE
MTA3	0.616814	0.0545285	-0.0876647	0.562286	0.00013432	0.999866	0.704479	4.84096e-06	0.999995	0.142193	0.217591	0.782409		FALSE	TRUE
EP300	0.303628	-0.257449	-0.0320248	0.561077	0.000789573	0.99921	0.335653	0.0292029	0.970797	-0.225424	0.897439	0.102561	Menke-Hennekam syndrome 2, 618333 (3), Autosomal dominant; Colorectal cancer, somatic, 114500 (3); Rubinstein-Taybi syndrome 2, 613684 (3), Autosomal dominant	FALSE	TRUE
PSEN2	0.575495	0.0156199	0.316506	0.559875	0.000227569	0.999772	0.258989	0.0362306	0.963769	-0.300886	0.956335	0.0436654	Alzheimer disease-4, 606889 (3), Autosomal dominant; Cardiomyopathy, dilated, 1V, 613697 (3), Autosomal dominant	FALSE	TRUE
ATXN7L3B	0.423704	-0.136166	0.443809	0.55987	0.000624906	0.999375	-0.0201053	0.553952	0.446048	-0.579975	0.999614	0.000385622		FALSE	TRUE
CHORDC1	0.663298	0.105172	0.0825782	0.558126	7.34192e-05	0.999927	0.580719	4.40523e-05	0.999956	0.0225936	0.450319	0.549681		FALSE	TRUE
IVNS1ABP	0.259279	-0.297821	0.219406	0.5571	0.000857798	0.999142	0.039873	0.408384	0.591616	-0.517227	0.998157	0.00184333	Immunodeficiency 70, 618969 (3), Autosomal dominant	FALSE	TRUE
MED28	0.353892	-0.203179	0.0991078	0.557071	0.000803835	0.999196	0.254785	0.0692596	0.93074	-0.302287	0.952854	0.0471456		FALSE	TRUE
LRCH3	0.148594	-0.405856	0.167056	0.554451	0.000739764	0.99926	-0.018462	0.541299	0.458701	-0.572912	0.999485	0.000514682		FALSE	TRUE
CIB4	0.974156	0.42032	0.354232	0.553836	2.25842e-21	1	0.619924	3.56556e-23	1	0.0660879	0.334996	0.665004		FALSE	TRUE
VHL	0.486041	-0.0673024	-0.00245637	0.553343	0.000524862	0.999475	0.488497	0.00174391	0.998256	-0.064846	0.63898	0.36102	Hemangioblastoma, cerebellar, somatic (3); Erythrocytosis, familial, 2, 263400 (3), Autosomal recessive; von Hippel-Lindau syndrome, 193300 (3), Autosomal dominant; Renal cell carcinoma, somatic, 144700 (3); Pheochromocytoma, 171300 (3), Autosomal dominant	FALSE	TRUE
NAALAD2	0.857526	0.30526	0.252114	0.552266	5.62439e-08	1	0.605412	9.4921e-09	1	0.053146	0.376111	0.623889		FALSE	TRUE
MSI2	0.604657	0.0530066	0.380301	0.55165	0.000195598	0.999804	0.224356	0.0501489	0.949851	-0.327294	0.97145	0.0285502		FALSE	TRUE
MED1	0.341912	-0.209521	0.0455648	0.551432	0.000916195	0.999084	0.296347	0.0444199	0.95558	-0.255086	0.921405	0.0785953		FALSE	TRUE
NFKBIE	0.71594	0.168133	0.432499	0.547807	3.22447e-05	0.999968	0.283441	0.00843087	0.991569	-0.264366	0.945868	0.0541322		FALSE	TRUE
IL17B	0.516414	-0.0296262	0.0350914	0.54604	0.000497023	0.999503	0.481323	0.00165378	0.998346	-0.0647175	0.638555	0.361445		FALSE	TRUE
RNF150	0.852897	0.30698	0.299799	0.545917	9.937e-08	1	0.553098	7.86391e-08	1	0.00718046	0.482725	0.517275		FALSE	TRUE
CD82	0.633167	0.0887655	0.0288818	0.544402	0.000157711	0.999842	0.604286	4.22037e-05	0.999958	0.0598837	0.370989	0.629011		FALSE	TRUE
BRAF	0.353734	-0.188393	0.442836	0.542126	0.0010728	0.998927	-0.0891026	0.71933	0.28067	-0.631229	0.999869	0.000131042	Melanoma, malignant, somatic, 155600 (3); LEOPARD syndrome 3, 613707 (3), Autosomal dominant; Cardiofaciocutaneous syndrome, 115150 (3), Autosomal dominant; Adenocarcinoma of lung, somatic, 211980 (3); Noonan syndrome 7, 613706 (3), Autosomal dominant; Colorectal cancer, somatic, 114500 (3); Nonsmall cell lung cancer, somatic, 211980 (3)	FALSE	TRUE
CCDC82	0.465305	-0.0754175	0.140967	0.540722	0.000749912	0.99925	0.324337	0.023652	0.976348	-0.216385	0.883203	0.116797		FALSE	TRUE
PPP3CA	0.572661	0.0363646	0.26336	0.536297	0.0003772	0.999623	0.309301	0.018265	0.981735	-0.226995	0.89938	0.10062	Arthrogryposis, cleft palate, craniosynostosis, and impaired intellectual development, 618265 (3), Autosomal dominant; Developmental and epileptic encephalopathy 91, 617711 (3), Autosomal dominant	FALSE	TRUE
NME3	0.700121	0.165057	0.0802102	0.535064	6.16923e-05	0.999938	0.619911	8.11017e-06	0.999992	0.0848468	0.318418	0.681582		FALSE	TRUE
FAM3C	0.810589	0.276273	0.352523	0.534315	1.83892e-06	0.999998	0.458065	1.55681e-05	0.999984	-0.0762504	0.678608	0.321392		FALSE	TRUE
KLF12	0.526001	-0.006144	0.14644	0.532145	0.000606857	0.999393	0.37956	0.00833083	0.991669	-0.152584	0.799979	0.200021		FALSE	TRUE
KCNE3	0.5486	0.0187518	0.240734	0.529849	0.000531469	0.999469	0.307866	0.0211231	0.978877	-0.221982	0.892924	0.107076	?Brugada syndrome 6, 613119 (3)	FALSE	TRUE
DPEP3	0.979334	0.450107	0.535421	0.529227	3.85761e-23	1	0.443913	1.48772e-20	1	-0.0853133	0.731799	0.268201		FALSE	TRUE
CCNY	0.664999	0.137598	0.153487	0.527401	0.000140208	0.99986	0.511512	0.000197174	0.999803	-0.0158889	0.535424	0.464576		FALSE	TRUE
GFRA1	0.801553	0.274627	0.177569	0.526925	3.44222e-06	0.999997	0.623983	2.11789e-07	1	0.0970581	0.287462	0.712538		FALSE	TRUE
CACHD1	0.610331	0.0842043	0.117279	0.526127	0.000309087	0.999691	0.493052	0.000596644	0.999403	-0.0330748	0.572614	0.427386		FALSE	TRUE
ATXN10	0.632023	0.106392	0.0696273	0.525631	0.000237592	0.999762	0.562396	0.000108938	0.999891	0.0367648	0.419581	0.580419	Spinocerebellar ataxia 10, 603516 (3), Autosomal dominant	FALSE	TRUE
FGFR3	0.785874	0.261586	0.295127	0.524289	7.05895e-06	0.999993	0.490747	1.7151e-05	0.999983	-0.0335416	0.578936	0.421064	Muenke syndrome, 602849 (3), Autosomal dominant; SADDAN, 616482 (3), Autosomal dominant; Hypochondroplasia, 146000 (3), Autosomal dominant; LADD syndrome, 149730 (3), Autosomal dominant; Thanatophoric dysplasia, type II, 187601 (3), Autosomal dominant; Nevus, epidermal, somatic, 162900 (3); CATSHL syndrome, 610474 (3), Autosomal dominant, Autosomal recessive; Thanatophoric dysplasia, type I, 1876…	FALSE	TRUE
IPO7	0.658083	0.13501	0.106086	0.523073	0.000171908	0.999828	0.551997	9.17895e-05	0.999908	0.028924	0.436137	0.563863		FALSE	TRUE
OGDH	0.189475	-0.332441	0.0592348	0.521916	0.00162389	0.998376	0.13024	0.234021	0.765979	-0.391676	0.986709	0.0132914	?Oxoglutarate dehydrogenase deficiency, 203740 (3), Autosomal recessive	FALSE	TRUE
HAUS1	0.66401	0.142119	0.361656	0.52189	0.000160467	0.99984	0.302354	0.010533	0.989467	-0.219537	0.901647	0.0983534		FALSE	TRUE
P2RY13	0.907648	0.387454	0.414339	0.520194	7.08715e-10	1	0.493309	2.07614e-09	1	-0.0268853	0.569648	0.430352		FALSE	TRUE
HLTF	0.456226	-0.0627492	0.0331891	0.518976	0.00117556	0.998824	0.423037	0.00593684	0.994063	-0.0959382	0.700554	0.299446		FALSE	TRUE
KTN1	0.63211	0.114898	0.558654	0.517212	0.00028238	0.999718	0.0734558	0.266095	0.733905	-0.443757	0.997624	0.00237637		FALSE	TRUE
DOC2A	0.690356	0.173219	0.179508	0.517137	0.000112241	0.999888	0.510848	0.000128996	0.999871	-0.00628844	0.514179	0.485821		FALSE	TRUE
ATOH8	0.820782	0.30392	0.211473	0.516862	1.8255e-06	0.999998	0.609309	1.15045e-07	1	0.0924468	0.293599	0.706401		FALSE	TRUE
UBE2R2	0.397084	-0.117832	0.152115	0.514917	0.00158968	0.99841	0.24497	0.0719047	0.928095	-0.269947	0.931636	0.0683636		FALSE	TRUE
NEK7	0.411828	-0.1014	0.0535656	0.513228	0.00156186	0.998438	0.358263	0.0176754	0.982325	-0.154965	0.802609	0.197391		FALSE	TRUE
RWDD4	0.355153	-0.157949	0.0356108	0.513102	0.0018288	0.998171	0.319543	0.0329782	0.967022	-0.193559	0.857139	0.142861		FALSE	TRUE
GABARAP	0.673229	0.160142	0.319889	0.513087	0.000166555	0.999833	0.353339	0.00394188	0.996058	-0.159747	0.824094	0.175906		FALSE	TRUE
PPCDC	0.480802	-0.0310669	0.270804	0.511869	0.00118121	0.998819	0.209998	0.0886658	0.911334	-0.301871	0.954621	0.0453792		FALSE	TRUE
SLC16A10	0.643111	0.131561	0.0998995	0.51155	0.00027326	0.999727	0.543211	0.000140268	0.99986	0.0316614	0.430231	0.569769		FALSE	TRUE
FADS3	0.7792	0.267787	0.20887	0.511413	1.27021e-05	0.999987	0.57033	2.63871e-06	0.999997	0.0589175	0.366074	0.633926		FALSE	TRUE
NDUFS4	0.528199	0.0172838	0.355041	0.510915	0.00089211	0.999108	0.173158	0.117908	0.882092	-0.337757	0.973717	0.026283	Mitochondrial complex I deficiency, nuclear type 1, 252010 (3), Autosomal recessive	FALSE	TRUE
JOSD1	0.298763	-0.211981	0.254689	0.510744	0.00207316	0.997927	0.0440738	0.39686	0.60314	-0.46667	0.995411	0.00458933		FALSE	TRUE
MBNL3	0.59178	0.0830388	-0.0709325	0.508741	0.000536146	0.999464	0.662713	1.92855e-05	0.999981	0.153971	0.199045	0.800955		FALSE	TRUE
PRMT7	0.696154	0.187803	0.0864476	0.508351	0.000122078	0.999878	0.609706	1.14463e-05	0.999989	0.101356	0.285589	0.714411	Short stature, brachydactyly, intellectual developmental disability, and seizures, 617157 (3), Autosomal recessive	FALSE	TRUE
UBE2L6	0.606777	0.0998839	-0.116325	0.506893	0.000473224	0.999527	0.723102	3.47963e-06	0.999997	0.216209	0.117229	0.882771		FALSE	TRUE
ASCC2	0.775876	0.269078	0.558919	0.506798	1.60859e-05	0.999984	0.216957	0.013519	0.986481	-0.289841	0.974206	0.0257941		FALSE	TRUE
POLE3	0.739231	0.232669	0.337274	0.506562	4.83872e-05	0.999952	0.401958	0.000529961	0.99947	-0.104604	0.733825	0.266175		FALSE	TRUE
ZWINT	0.846074	0.342176	0.509075	0.503898	6.15043e-07	0.999999	0.336999	9.63848e-05	0.999904	-0.166899	0.869158	0.130842		FALSE	TRUE
CR1	0.395955	-0.107357	-0.119719	0.503312	0.00196087	0.998039	0.515674	0.00157358	0.998426	0.0123623	0.472656	0.527344	[Blood group, Knops system], 607486 (3); {Malaria, severe, resistance to}, 611162 (3)	FALSE	TRUE
CTDNEP1	0.380824	-0.121927	0.366622	0.502751	0.00206763	0.997932	0.0142022	0.463977	0.536023	-0.488549	0.997259	0.00274117		FALSE	TRUE
BCAT1	0.385554	-0.114587	0.210853	0.500141	0.00213668	0.997863	0.174701	0.145854	0.854146	-0.32544	0.964295	0.0357049		FALSE	TRUE
USP12	0.42592	-0.0740595	0.142916	0.499979	0.00187784	0.998122	0.283004	0.0442446	0.955755	-0.216975	0.883871	0.116129		FALSE	TRUE
PLCB3	0.771198	0.274292	0.18109	0.496905	2.42356e-05	0.999976	0.590107	2.09446e-06	0.999998	0.0932021	0.294977	0.705023	Spondylometaphyseal dysplasia with corneal dystrophy, 618961 (3), Autosomal recessive	FALSE	TRUE
LRRC69	0.78118	0.285984	0.69673	0.495196	1.80636e-05	0.999982	0.0844505	0.152247	0.847753	-0.410745	0.999046	0.000954278		FALSE	TRUE
DPP7	0.658977	0.164866	0.30963	0.494111	0.000311752	0.999688	0.349347	0.00495365	0.995046	-0.144764	0.800143	0.199857		FALSE	TRUE
ACAP2	0.430966	-0.0617106	0.36008	0.492676	0.00209241	0.997908	0.0708858	0.322522	0.677478	-0.421791	0.991874	0.00812558		FALSE	TRUE
ZNHIT1	0.533977	0.0413177	0.349799	0.492659	0.0011975	0.998803	0.184177	0.103407	0.896593	-0.308482	0.961963	0.0380374		FALSE	TRUE
ZDHHC12	0.556252	0.0647822	0.414844	0.49147	0.00103144	0.998969	0.141407	0.154235	0.845765	-0.350062	0.980424	0.0195758		FALSE	TRUE
PTPN11	0.394298	-0.0967243	0.219395	0.491023	0.0024405	0.99756	0.174904	0.144161	0.855839	-0.316119	0.960197	0.0398033	Noonan syndrome 1, 163950 (3), Autosomal dominant; LEOPARD syndrome 1, 151100 (3), Autosomal dominant; Metachondromatosis, 156250 (3), Autosomal dominant; Leukemia, juvenile myelomonocytic, somatic, 607785 (3)	FALSE	TRUE
F8	0.826885	0.336117	0.174449	0.490768	2.84129e-06	0.999997	0.652436	2.03337e-08	1	0.161668	0.171041	0.828959	Hemophilia A, 306700 (3), X-linked recessive	FALSE	TRUE
IL15	0.721323	0.230837	0.149605	0.490487	0.000108264	0.999892	0.571718	1.5854e-05	0.999984	0.0812317	0.322065	0.677935		FALSE	TRUE
GPR182	0.929638	0.439506	0.607771	0.490132	4.42004e-11	1	0.321867	9.68925e-08	1	-0.168265	0.899791	0.100209		FALSE	TRUE
NDUFV3	0.686014	0.196095	0.343697	0.489919	0.000220009	0.99978	0.342317	0.00413778	0.995862	-0.147602	0.809002	0.190998		FALSE	TRUE
RNF139	0.799613	0.310926	0.270597	0.488687	1.06815e-05	0.999989	0.529016	3.53637e-06	0.999996	0.0403291	0.404646	0.595354	Renal cell carcinoma, 144700 (3)	FALSE	TRUE
SMAD4	0.140911	-0.346758	0.204066	0.48767	0.00290441	0.997096	-0.063155	0.639326	0.360674	-0.550825	0.99908	0.000919597	Pancreatic cancer, somatic, 260350 (3); Myhre syndrome, 139210 (3), Autosomal dominant; Polyposis, juvenile intestinal, 174900 (3), Autosomal dominant; Juvenile polyposis/hereditary hemorrhagic telangiectasia syndrome, 175050 (3), Autosomal dominant	FALSE	TRUE
GOT1L1	0.972393	0.486638	0.52241	0.485755	8.2437e-19	1	0.449983	8.24944e-18	1	-0.0357718	0.603695	0.396305		FALSE	TRUE
C1orf158	0.95538	0.469629	0.645751	0.485751	1.99685e-14	1	0.309629	3.9734e-10	1	-0.176122	0.921497	0.078503		FALSE	TRUE
PUM1	0.240619	-0.244666	0.262766	0.485285	0.00334276	0.996657	-0.022147	0.551525	0.448475	-0.507432	0.997756	0.00224417	Spinocerebellar ataxia 47, 617931 (3), Autosomal dominant	FALSE	TRUE
FLNC	0.900147	0.416115	0.60277	0.484032	8.42417e-09	1	0.297377	1.08024e-05	0.999989	-0.186655	0.918336	0.0816637	Cardiomyopathy, familial hypertrophic, 26, 617047 (3), Autosomal dominant; Cardiomyopathy, familial restrictive 5, 617047 (3), Autosomal dominant; Myopathy, distal, 4, 614065 (3), Autosomal dominant; Myopathy, myofibrillar, 5, 609524 (3), Autosomal dominant	FALSE	TRUE
C12orf71	0.988229	0.504561	0.38872	0.483668	1.80298e-28	1	0.599508	1.95029e-32	1	0.115841	0.213358	0.786642		FALSE	TRUE
PEBP1	0.575294	0.0918516	0.304816	0.483443	0.00101686	0.998983	0.270478	0.0310604	0.96894	-0.212965	0.888735	0.111265		FALSE	TRUE
BIRC3	0.704099	0.221195	0.38511	0.482904	0.000183474	0.999817	0.318989	0.00507507	0.994925	-0.163915	0.839427	0.160573		FALSE	TRUE
LSM14B	0.76908	0.286509	0.293024	0.482571	3.72012e-05	0.999963	0.476057	4.37632e-05	0.999956	-0.00651444	0.515536	0.484464		FALSE	TRUE
ALPL	0.623295	0.142272	0.221376	0.481023	0.000650285	0.99935	0.401918	0.00282449	0.997176	-0.0791049	0.673055	0.326945	Odontohypophosphatasia, 146300 (3), Autosomal dominant, Autosomal recessive; Hypophosphatasia, infantile, 241500 (3), Autosomal recessive; Hypophosphatasia, childhood, 241510 (3), Autosomal recessive; Hypophosphatasia, adult, 146300 (3), Autosomal dominant, Autosomal recessive	FALSE	TRUE
HNRNPUL1	0.554803	0.0739852	0.217059	0.480817	0.00126849	0.998732	0.337744	0.0133193	0.986681	-0.143073	0.788758	0.211242		FALSE	TRUE
GRPEL1	0.433456	-0.0466097	-0.145304	0.480066	0.0025734	0.997427	0.57876	0.00041326	0.999587	0.098694	0.292513	0.707487		FALSE	TRUE
TFPI2	0.499705	0.0197363	0.541378	0.479969	0.00187533	0.998125	-0.0416732	0.622952	0.377048	-0.521642	0.99934	0.000659876		FALSE	TRUE
TACSTD2	0.84261	0.362676	0.401896	0.479934	1.60881e-06	0.999998	0.440714	5.29473e-06	0.999995	-0.0392193	0.599341	0.400659	Corneal dystrophy, gelatinous drop-like, 204870 (3), Autosomal recessive	FALSE	TRUE
CD320	0.49825	0.0187067	0.124161	0.479543	0.00190527	0.998095	0.374089	0.01038	0.98962	-0.105454	0.719418	0.280582	Methylmalonic aciduria, transient, due to transcobalamin receptor defect, 613646 (3)	FALSE	TRUE
HNRNPA0	0.7976	0.318452	0.301376	0.479148	1.49671e-05	0.999985	0.496225	9.45279e-06	0.999991	0.0170763	0.458794	0.541206		FALSE	TRUE
DNASE2	0.684474	0.205655	0.355168	0.478819	0.000286191	0.999714	0.329306	0.00533774	0.994662	-0.149513	0.813597	0.186403		FALSE	TRUE
PRKACA	0.445538	-0.033256	0.32269	0.478794	0.00250441	0.997496	0.122849	0.21438	0.78562	-0.355946	0.978056	0.0219444	Cushing syndrome, ACTH-independent adrenal, somatic, 615830 (3); Cardioacrofacial dysplasia 1, 619142 (3), Autosomal dominant	FALSE	TRUE
EGLN1	0.470436	-0.00786192	0.270555	0.478298	0.0022564	0.997744	0.199881	0.100781	0.899219	-0.278417	0.940949	0.0590514	Erythrocytosis, familial, 3, 609820 (3), Autosomal dominant; [Hemoglobin, high altitude adaptation], 609070 (3), Autosomal dominant	FALSE	TRUE
CLEC1B	0.808059	0.329821	0.395816	0.478238	9.96936e-06	0.99999	0.412243	5.92931e-05	0.999941	-0.065995	0.661495	0.338505		FALSE	TRUE
TIMP1	0.74998	0.272403	0.316834	0.477578	7.2876e-05	0.999927	0.433146	0.000206496	0.999794	-0.0444314	0.605096	0.394904		FALSE	TRUE
MIF4GD	0.380025	-0.0962772	0.324375	0.476303	0.00326064	0.996739	0.0556509	0.363868	0.636132	-0.420652	0.991159	0.00884097		FALSE	TRUE
FHL2	0.459526	-0.0163142	0.488746	0.47584	0.00247739	0.997523	-0.0292198	0.581798	0.418202	-0.50506	0.998721	0.00127875		FALSE	TRUE
TUSC1	0.556325	0.0806689	0.393461	0.475656	0.00137614	0.998624	0.162865	0.123224	0.876776	-0.312792	0.966755	0.0332448		FALSE	TRUE
NCOA1	0.381882	-0.09241	0.236517	0.474292	0.00335531	0.996645	0.145365	0.188667	0.811333	-0.328927	0.966229	0.0337706		FALSE	TRUE
FGFR1OP2	0.637883	0.163919	0.232959	0.473964	0.000625267	0.999375	0.404923	0.00230382	0.997696	-0.0690401	0.65315	0.34685		FALSE	TRUE
TMTC2	0.605048	0.132587	0.407863	0.472461	0.000937263	0.999063	0.197186	0.0710453	0.928955	-0.275276	0.94964	0.0503599		FALSE	TRUE
ARSA	0.671197	0.198741	0.496297	0.472456	0.00040507	0.999595	0.1749	0.0706672	0.929333	-0.297556	0.969841	0.0301586	Metachromatic leukodystrophy, 250100 (3), Autosomal recessive	FALSE	TRUE
EIF1B	0.484164	0.0122934	0.418285	0.47187	0.00235022	0.99765	0.065879	0.325094	0.674906	-0.405991	0.991187	0.00881314		FALSE	TRUE
USP38	0.294297	-0.17736	0.0363058	0.471657	0.00411035	0.99589	0.257991	0.0718566	0.928143	-0.213666	0.881152	0.118848		FALSE	TRUE
DHX32	0.741597	0.270833	0.367031	0.470764	0.000106111	0.999894	0.374566	0.0009144	0.999086	-0.0961977	0.721497	0.278503		FALSE	TRUE
TMSB15A	0.447892	-0.0221941	-0.137355	0.470086	0.00287303	0.997127	0.585247	0.000340071	0.99966	0.115161	0.262541	0.737459		FALSE	TRUE
PIP4K2A	0.824925	0.35528	0.489491	0.469645	5.80243e-06	0.999994	0.335434	0.000244174	0.999756	-0.134212	0.815358	0.184642		FALSE	TRUE
TMEM51	0.839182	0.370559	0.380024	0.468623	2.78053e-06	0.999997	0.459157	3.69597e-06	0.999996	-0.00946588	0.52406	0.47594		FALSE	TRUE
ARHGEF7	0.716044	0.247699	0.470408	0.468345	0.000199208	0.999801	0.245636	0.0165855	0.983414	-0.22271	0.920896	0.0791039		FALSE	TRUE
STEAP3	0.624875	0.157057	0.313584	0.467818	0.000824244	0.999176	0.311291	0.0126378	0.987362	-0.156526	0.818595	0.181405	?Anemia, hypochromic microcytic, with iron overload 2, 615234 (3), Autosomal dominant	FALSE	TRUE
AGPAT2	0.595986	0.12818	0.290739	0.467805	0.00112028	0.99888	0.305247	0.0168953	0.983105	-0.162559	0.824791	0.175209	Lipodystrophy, congenital generalized, type 1, 608594 (3), Autosomal recessive	FALSE	TRUE
ATP6V1G1	0.545833	0.0784008	0.239019	0.467433	0.00172727	0.998273	0.306814	0.0217219	0.978278	-0.160618	0.817183	0.182817		FALSE	TRUE
SERPINE2	0.561801	0.0949546	0.437165	0.466846	0.00154369	0.998456	0.124636	0.180549	0.819451	-0.34221	0.979603	0.0203965		FALSE	TRUE
MBD2	0.422234	-0.0444363	0.163993	0.46667	0.00335876	0.996641	0.258241	0.0593124	0.940688	-0.20843	0.87492	0.12508		FALSE	TRUE
SPOCK2	0.589792	0.123373	0.136478	0.466419	0.0012196	0.99878	0.453315	0.00154934	0.998451	-0.0131046	0.529101	0.470899		FALSE	TRUE
IGSF8	0.40047	-0.0651181	0.42261	0.465588	0.00367386	0.996326	-0.0221399	0.558041	0.441959	-0.487728	0.997648	0.00235179		FALSE	TRUE
USP9X	0.459504	-0.00544839	0.269859	0.464952	0.0029772	0.997023	0.189645	0.114135	0.885865	-0.275307	0.938882	0.0611184	Intellectual developmental disorder, X-linked 99, 300919 (3), X-linked recessive; Intellectual developmental disorder, X-linked 99, syndromic, female-restricted, 300968 (3), X-linked dominant	FALSE	TRUE
FLYWCH2	0.405049	-0.0597271	-0.0594933	0.464776	0.00367065	0.996329	0.464543	0.00368477	0.996315	-0.000233759	0.500513	0.499487		FALSE	TRUE
EIF4EBP2	0.403088	-0.0602116	0.187178	0.4633	0.00378379	0.996216	0.21591	0.0962638	0.903736	-0.24739	0.914288	0.0857125		FALSE	TRUE
HSCB	0.339736	-0.123247	-0.145681	0.462983	0.00444428	0.995556	0.485417	0.00305836	0.996942	0.0224344	0.450204	0.549796	?Anemia, sideroblastic, 5, 619523 (3), Autosomal recessive	FALSE	TRUE
C6	0.686698	0.224299	0.296681	0.462399	0.000389308	0.999611	0.390017	0.00166924	0.998331	-0.0723814	0.664788	0.335212	C6 deficiency, 612446 (3); Combined C6/C7 deficiency (3)	FALSE	TRUE
ZBTB7A	0.470582	0.00886904	0.335709	0.461712	0.00298631	0.997014	0.134872	0.188093	0.811907	-0.32684	0.968863	0.0311373		FALSE	TRUE
SIK3	0.297262	-0.164011	0.254184	0.461272	0.00486398	0.995136	0.0430777	0.399201	0.600799	-0.418195	0.990095	0.00990477	?Spondyloepimetaphyseal dysplasia, Krakow type, 618162 (3), Autosomal recessive	FALSE	TRUE
TIMELESS	0.702599	0.242129	0.316846	0.46047	0.000307002	0.999693	0.385753	0.00143592	0.998564	-0.0747171	0.671558	0.328442		FALSE	TRUE
MAGI2	0.539292	0.0796006	0.0186247	0.459692	0.00207379	0.997926	0.520668	0.000683321	0.999317	0.0609759	0.368854	0.631146	Nephrotic syndrome, type 15, 617609 (3), Autosomal recessive	FALSE	TRUE
LPIN1	0.627167	0.167599	0.25245	0.459568	0.000940104	0.99906	0.374717	0.0043711	0.995629	-0.0848509	0.686713	0.313287	Myoglobinuria, acute recurrent, autosomal recessive, 268200 (3), Autosomal recessive	FALSE	TRUE
XRCC5	0.510621	0.0515838	0.22545	0.459037	0.00252356	0.997476	0.285171	0.033597	0.966403	-0.173866	0.834882	0.165118		FALSE	TRUE
ZKSCAN1	0.58516	0.127103	0.181277	0.458058	0.00148276	0.998517	0.403883	0.00382371	0.996176	-0.0541746	0.61945	0.38055		FALSE	TRUE
PTS	0.370358	-0.0876039	0.0847627	0.457962	0.00451633	0.995484	0.285596	0.0480187	0.951981	-0.172367	0.828038	0.171962	Hyperphenylalaninemia, BH4-deficient, A, 261640 (3), Autosomal recessive	FALSE	TRUE
BCCIP	0.517582	0.0603162	0.310935	0.457266	0.00249363	0.997506	0.206647	0.0842166	0.915783	-0.250619	0.923728	0.0762725		FALSE	TRUE
TTYH2	0.768973	0.311887	0.576575	0.457086	7.01506e-05	0.99993	0.192398	0.0241623	0.975838	-0.264688	0.966609	0.0333914		FALSE	TRUE
TMC5	0.800398	0.344211	0.419266	0.456187	2.47645e-05	0.999975	0.381132	0.000174328	0.999826	-0.0750545	0.684977	0.315023		FALSE	TRUE
NOX4	0.877374	0.421324	0.552769	0.45605	2.70244e-07	1	0.324605	2.41744e-05	0.999976	-0.131445	0.828406	0.171594		FALSE	TRUE
RUNDC3A	0.865212	0.409269	0.0589471	0.455943	7.38334e-07	0.999999	0.806265	3.15969e-12	1	0.350322	0.0198004	0.9802		FALSE	TRUE
CCDC81	0.925409	0.470021	0.310683	0.455388	5.01359e-10	1	0.614726	4.56392e-13	1	0.159338	0.15055	0.84945		FALSE	TRUE
ARL1	0.506844	0.0522869	0.386105	0.454557	0.0027836	0.997216	0.120739	0.203699	0.796301	-0.333818	0.974038	0.0259623		FALSE	TRUE
AKT1	0.425092	-0.0286766	0.422718	0.453768	0.00410668	0.995893	0.00237348	0.493678	0.506322	-0.451395	0.995697	0.00430298	Breast cancer, somatic, 114480 (3); Cowden syndrome 6, 615109 (3); Colorectal cancer, somatic, 114500 (3); Proteus syndrome, somatic, 176920 (3); Ovarian cancer, somatic, 167000 (3)	FALSE	TRUE
PPP1R16B	0.848753	0.395748	0.532372	0.453005	2.5219e-06	0.999997	0.316381	0.000155924	0.999844	-0.136624	0.830894	0.169106		FALSE	TRUE
HMGN1	0.609628	0.156823	0.121377	0.452805	0.00129096	0.998709	0.48825	0.000660058	0.99934	0.0354459	0.421523	0.578477		FALSE	TRUE
SRP9	0.254182	-0.198253	-0.14019	0.452434	0.00580374	0.994196	0.394372	0.0140333	0.985967	-0.0580625	0.628356	0.371644		FALSE	TRUE
CCDC14	0.54598	0.0939582	0.534468	0.452022	0.00225995	0.99774	0.0115127	0.464522	0.535478	-0.44051	0.997023	0.0029766		FALSE	TRUE
PDE4B	0.457957	0.00647619	0.464505	0.451481	0.00374494	0.996255	-0.00654747	0.518167	0.481833	-0.458029	0.996734	0.00326614		FALSE	TRUE
PDZD8	0.380344	-0.0705467	0.40703	0.450891	0.00493337	0.995067	-0.0266853	0.568671	0.431329	-0.477576	0.997052	0.00294849		FALSE	TRUE
MYL2	0.488367	0.0376429	0.181958	0.450724	0.003283	0.996717	0.306409	0.0276495	0.97235	-0.144315	0.788599	0.211401	Cardiomyopathy, hypertrophic, 10, 608758 (3), Autosomal dominant; Myopathy, myofibrillar, 12, infantile-onset, with cardiomyopathy, 619424 (3), Autosomal recessive	FALSE	TRUE
TMEM203	0.47442	0.0237819	0.198694	0.450639	0.00352316	0.996477	0.275726	0.0425377	0.957462	-0.174912	0.834644	0.165356		FALSE	TRUE
NIPBL	0.252061	-0.198189	0.0485035	0.45025	0.00601803	0.993982	0.203557	0.126078	0.873922	-0.246693	0.914024	0.085976	Cornelia de Lange syndrome 1, 122470 (3), Autosomal dominant	FALSE	TRUE
CHRAC1	0.26678	-0.182923	0.0486638	0.449703	0.0060237	0.993976	0.218116	0.10922	0.89078	-0.231586	0.899739	0.100261		FALSE	TRUE
DNAJC19	0.5833	0.134037	0.452797	0.449263	0.00176608	0.998234	0.130503	0.163119	0.836881	-0.31876	0.973533	0.026467	3-methylglutaconic aciduria, type V, 610198 (3), Autosomal recessive	FALSE	TRUE
OSBPL5	0.774413	0.325356	0.380481	0.449057	7.2586e-05	0.999927	0.393932	0.000276023	0.999724	-0.0551248	0.634969	0.365031		FALSE	TRUE
PAFAH1B2	0.604118	0.155433	0.438637	0.448685	0.00147162	0.998528	0.16548	0.104806	0.895194	-0.283205	0.95719	0.0428098		FALSE	TRUE
RSBN1	0.541472	0.0929558	0.262165	0.448516	0.00247801	0.997522	0.279307	0.0321401	0.96786	-0.169209	0.831384	0.168616		FALSE	TRUE
DDX17	0.34923	-0.0988158	0.376242	0.448045	0.0055455	0.994455	-0.0270127	0.567649	0.432351	-0.475058	0.996638	0.00336203		FALSE	TRUE
SUMO1	0.583281	0.13542	0.0926466	0.447861	0.00181116	0.998189	0.490634	0.000825593	0.999174	0.0427732	0.406172	0.593828	?Orofacial cleft 10, 613705 (3), Isolated cases	FALSE	TRUE
BOK	0.635964	0.188445	0.284548	0.447518	0.00106756	0.998932	0.351416	0.00599158	0.994008	-0.0961026	0.71162	0.28838		FALSE	TRUE
CSDE1	0.790442	0.342999	0.418243	0.447443	4.48506e-05	0.999955	0.372199	0.000296839	0.999703	-0.0752441	0.685238	0.314762		FALSE	TRUE
LAP3	0.65281	0.206594	0.382585	0.446216	0.000888622	0.999111	0.270225	0.0194407	0.980559	-0.17599	0.855358	0.144642		FALSE	TRUE
BIRC2	0.474116	0.0281081	0.141628	0.446007	0.00380635	0.996194	0.332487	0.0205858	0.979414	-0.11352	0.734665	0.265335		FALSE	TRUE
MFSD6L	0.727732	0.281841	0.794879	0.445891	0.000256663	0.999743	-0.067147	0.810559	0.189441	-0.513038	0.999993	6.69412e-06		FALSE	TRUE
FIBIN	0.962951	0.517258	0.511955	0.445693	5.1302e-15	1	0.450996	3.75764e-15	1	0.00530299	0.484242	0.515758		FALSE	TRUE
SDSL	0.619724	0.174218	0.193507	0.445506	0.0013301	0.99867	0.426217	0.0018949	0.998105	-0.019289	0.543538	0.456462		FALSE	TRUE
HDC	0.993709	0.549107	0.547041	0.444602	1.46775e-35	1	0.446668	1.19946e-35	1	0.00206632	0.493547	0.506453	{Gilles de la Tourette syndrome, susceptibility to}, 137580 (3), Autosomal dominant	FALSE	TRUE
MTUS1	0.868448	0.424128	0.604348	0.44432	8.45675e-07	0.999999	0.264101	0.000298552	0.999701	-0.180219	0.912173	0.0878266		FALSE	TRUE
ZNF467	0.704142	0.259908	0.107718	0.444235	0.000421688	0.999578	0.596425	1.31786e-05	0.999987	0.15219	0.193601	0.806399		FALSE	TRUE
LAMC2	0.837064	0.393288	0.724307	0.443775	6.57275e-06	0.999993	0.112757	0.0532864	0.946714	-0.331018	0.996964	0.00303591	Epidermolysis bullosa, junctional, non-Herlitz type, 226650 (3), Autosomal recessive; Epidermolysis bullosa, junctional, Herlitz type, 226700 (3), Autosomal recessive	FALSE	TRUE
AP3M1	0.368278	-0.0751167	0.35492	0.443395	0.00572314	0.994277	0.0133582	0.466459	0.533541	-0.430037	0.992749	0.00725071		FALSE	TRUE
NT5M	0.499723	0.0565713	0.646457	0.443152	0.00350395	0.996496	-0.146734	0.886161	0.113839	-0.589886	0.999952	4.75367e-05		FALSE	TRUE
ABL1	0.68842	0.245455	0.297246	0.442965	0.000565906	0.999434	0.391174	0.00159291	0.998407	-0.0517909	0.620318	0.379682	Leukemia, Philadelphia chromosome-positive, resistant to imatinib, 608232 (3), Somatic mutation; Congenital heart defects and skeletal malformations syndrome, 617602 (3), Autosomal dominant	FALSE	TRUE
C4orf17	0.949664	0.506871	0.279831	0.442793	1.76064e-12	1	0.669833	1.59262e-17	1	0.22704	0.0688527	0.931147		FALSE	TRUE
SUGT1	0.590489	0.147904	0.16535	0.442585	0.00186727	0.998133	0.425139	0.00254099	0.997459	-0.0174463	0.539019	0.460981		FALSE	TRUE
HINT3	0.723487	0.281093	0.27103	0.442394	0.000302851	0.999697	0.452457	0.000242677	0.999757	0.0100629	0.476211	0.523789		FALSE	TRUE
INO80D	0.314818	-0.127351	0.194507	0.442168	0.00645439	0.993546	0.12031	0.240147	0.759853	-0.321858	0.962498	0.0375016		FALSE	TRUE
SCG3	0.382797	-0.0572692	-0.0560295	0.440066	0.00581524	0.994185	0.438826	0.00592887	0.994071	-0.0012397	0.502718	0.497282		FALSE	TRUE
TRAFD1	0.278063	-0.161712	0.0507712	0.439774	0.00699019	0.99301	0.227291	0.0992446	0.900755	-0.212483	0.879381	0.120619		FALSE	TRUE
RRP1B	0.720439	0.281088	0.264352	0.439351	0.000344142	0.999656	0.456087	0.000238598	0.999761	0.0167361	0.460555	0.539445		FALSE	TRUE
ISG20	0.561037	0.121735	-0.0581219	0.439302	0.00252084	0.997479	0.619159	7.43725e-05	0.999926	0.179857	0.161381	0.838619		FALSE	TRUE
TRNAU1AP	0.442053	0.00319436	0.174472	0.438859	0.00489757	0.995102	0.267581	0.0510271	0.948973	-0.171277	0.828436	0.171564		FALSE	TRUE
ARHGEF26	0.604306	0.165929	0.226947	0.438376	0.00177157	0.998228	0.377358	0.00510766	0.994892	-0.061018	0.635987	0.364013		FALSE	TRUE
VEGFB	0.619489	0.181501	0.127212	0.437988	0.00153213	0.998468	0.492277	0.000545565	0.999454	0.0542886	0.3803	0.6197		FALSE	TRUE
FADS2	0.64701	0.20909	0.174678	0.43792	0.00112213	0.998878	0.472332	0.000573874	0.999426	0.0344121	0.422418	0.577582		FALSE	TRUE
C2CD3	0.644794	0.208251	0.420189	0.436543	0.00118357	0.998816	0.224605	0.0405767	0.959423	-0.211938	0.902477	0.0975229	Orofaciodigital syndrome XIV, 615948 (3), Autosomal recessive	FALSE	TRUE
TMEM128	0.697293	0.260971	0.157435	0.436323	0.000560605	0.999439	0.539859	5.86015e-05	0.999941	0.103536	0.276355	0.723645		FALSE	TRUE
SPEN	0.232449	-0.203615	0.2324	0.436064	0.00759263	0.992407	4.85699e-05	0.499888	0.500112	-0.436015	0.992401	0.00759852	Radio-Tartaglia syndrome, 619312 (3), Autosomal dominant	FALSE	TRUE
C19orf47	0.84562	0.409774	0.351853	0.435846	5.15741e-06	0.999995	0.493767	8.68984e-07	0.999999	0.0579208	0.355222	0.644778		FALSE	TRUE
TBCC	0.344928	-0.0909038	0.323284	0.435832	0.00676882	0.993231	0.021644	0.446917	0.553083	-0.414188	0.99025	0.00974955		FALSE	TRUE
PRKCZ	0.865705	0.429888	0.539917	0.435817	1.37905e-06	0.999999	0.325787	4.85347e-05	0.999951	-0.11003	0.785311	0.214689		FALSE	TRUE
BRPF1	0.401851	-0.033638	0.134211	0.435489	0.00592106	0.994079	0.26764	0.0555874	0.944413	-0.167849	0.822225	0.177775	Intellectual developmental disorder with dysmorphic facies and ptosis, 617333 (3), Autosomal dominant	FALSE	TRUE
DUSP5	0.602639	0.1675	0.137564	0.435139	0.00190788	0.998092	0.465075	0.00110341	0.998897	0.0299354	0.433338	0.566662		FALSE	TRUE
APRT	0.329962	-0.104674	0.0234021	0.434635	0.00708468	0.992915	0.306559	0.0401188	0.959881	-0.128076	0.759169	0.240831	Adenine phosphoribosyltransferase deficiency, 614723 (3), Autosomal recessive	FALSE	TRUE
BRD1	0.37005	-0.0641281	0.170874	0.434178	0.00657788	0.993422	0.199175	0.118482	0.881518	-0.235003	0.90267	0.0973298		FALSE	TRUE
KCNK1	0.655167	0.221179	0.597215	0.433988	0.00109208	0.998908	0.0579525	0.300476	0.699524	-0.376035	0.994472	0.00552769		FALSE	TRUE
NET1	0.653268	0.219758	0.0350671	0.43351	0.00112916	0.998871	0.618201	2.19961e-05	0.999978	0.184691	0.15116	0.84884		FALSE	TRUE
GGH	0.42448	-0.00842776	0.125001	0.432908	0.00573348	0.994267	0.29948	0.0364291	0.963571	-0.133428	0.768653	0.231347		FALSE	TRUE
HNRNPH2	0.500578	0.0679729	0.430671	0.432605	0.0041451	0.995855	0.0699062	0.312271	0.687729	-0.362699	0.984246	0.0157541	Intellectual developmental disorder, X-linked, syndromic, Bain type, 300986 (3), X-linked dominant	FALSE	TRUE
PGLYRP2	0.831957	0.399474	0.531965	0.432483	1.19293e-05	0.999988	0.299992	0.000492137	0.999508	-0.13249	0.823905	0.176095		FALSE	TRUE
PTGES3	0.728228	0.297003	0.557873	0.431226	0.000350937	0.999649	0.170355	0.0529495	0.94705	-0.260871	0.961798	0.038202		FALSE	TRUE
SCOC	0.791487	0.361265	0.386627	0.430221	6.7283e-05	0.999933	0.40486	0.000127872	0.999872	-0.0253616	0.564154	0.435846		FALSE	TRUE
SCAMP1	0.545122	0.114905	0.481627	0.430216	0.00329684	0.996703	0.0634949	0.318192	0.681808	-0.366721	0.987582	0.0124182		FALSE	TRUE
CORO2A	0.471525	0.0415198	0.200105	0.430005	0.00498376	0.995016	0.27142	0.0451812	0.954819	-0.158585	0.811507	0.188493		FALSE	TRUE
STAG2	0.477727	0.0488679	0.100887	0.428859	0.0049332	0.995067	0.376841	0.0108985	0.989101	-0.0520188	0.612787	0.387213	Holoprosencephaly 13, X-linked, 301043 (3), X-linked recessive, X-linked dominant; Mullegama-Klein-Martinez syndrome, 301022 (3), X-linked	FALSE	TRUE
CDK6	0.599886	0.171345	0.410507	0.428541	0.0022018	0.997798	0.189379	0.0798219	0.920178	-0.239162	0.925269	0.0747313	?Microcephaly 12, primary, autosomal recessive, 616080 (3), Autosomal recessive	FALSE	TRUE
POLG	0.431654	0.0034324	-0.0228964	0.428221	0.00601471	0.993985	0.45455	0.00395942	0.996041	0.0263288	0.442659	0.557341	Mitochondrial recessive ataxia syndrome (includes SANDO and SCAE), 607459 (3), Autosomal recessive; Mitochondrial DNA depletion syndrome 4B (MNGIE type), 613662 (3), Autosomal recessive; Mitochondrial DNA depletion syndrome 4A (Alpers type), 203700 (3), Autosomal recessive; Progressive external ophthalmoplegia, autosomal dominant 1, 157640 (3), Autosomal dominant; Progressive external ophthalmopl…	FALSE	TRUE
RPF2	0.691846	0.264203	0.208359	0.427644	0.000732463	0.999268	0.483487	0.000227785	0.999772	0.0558433	0.372945	0.627055		FALSE	TRUE
ZFX	0.451419	0.0247583	0.148773	0.426661	0.00572051	0.994279	0.302646	0.0326202	0.96738	-0.124015	0.75343	0.24657		FALSE	TRUE
NUDCD3	0.335032	-0.0912081	0.484237	0.42624	0.007983	0.992017	-0.149205	0.837934	0.162066	-0.575445	0.999658	0.000342273		FALSE	TRUE
TNIP1	0.298407	-0.127631	0.370012	0.426037	0.00845591	0.991544	-0.0716052	0.670695	0.329305	-0.497643	0.997676	0.00232412		FALSE	TRUE
THAP11	0.571412	0.145398	0.530306	0.426014	0.00292534	0.997075	0.0411055	0.373195	0.626805	-0.384909	0.992505	0.00749479		FALSE	TRUE
HRCT1	0.606309	0.180616	0.108174	0.425692	0.00218192	0.997818	0.498134	0.000564942	0.999435	0.0724417	0.342582	0.657418		FALSE	TRUE
C2orf42	0.906933	0.481731	0.459993	0.425203	3.45298e-08	1	0.44694	1.45642e-08	1	0.0217376	0.439201	0.560799		FALSE	TRUE
CTSF	0.758987	0.335101	0.313757	0.423886	0.000204488	0.999796	0.44523	0.000123723	0.999876	0.021344	0.44802	0.55198	Ceroid lipofuscinosis, neuronal, 13 (Kufs type), autosomal dominant, 615362 (3), Autosomal recessive	FALSE	TRUE
UGCG	0.594593	0.171054	0.493894	0.423539	0.00252145	0.997479	0.100699	0.215869	0.784131	-0.32284	0.978207	0.0217925		FALSE	TRUE
GIMAP8	0.74049	0.317139	0.483509	0.423352	0.000321416	0.999679	0.256982	0.0101057	0.989894	-0.16637	0.862246	0.137754		FALSE	TRUE
HMCN1	0.637586	0.214686	0.546282	0.4229	0.001663	0.998337	0.0913036	0.219925	0.780075	-0.331596	0.984746	0.0152538	{Macular degeneration, age-related, 1}, 603075 (3), Autosomal dominant	FALSE	TRUE
MYD88	0.534822	0.112113	0.212544	0.422709	0.00399422	0.996006	0.322278	0.018442	0.981558	-0.100431	0.714137	0.285863	Macroglobulinemia, Waldenstrom, somatic, 153600 (3); Immunodeficiency 68, 612260 (3), Autosomal recessive	FALSE	TRUE
ANO6	0.712151	0.289762	0.578181	0.42239	0.000578547	0.999421	0.13397	0.1021	0.8979	-0.288419	0.976124	0.0238756	Scott syndrome, 262890 (3), Autosomal recessive	FALSE	TRUE
C1orf122	0.456531	0.0347225	0.183318	0.421808	0.00604387	0.993956	0.273212	0.0460642	0.953936	-0.148596	0.795398	0.204602		FALSE	TRUE
TREX1	0.46069	0.0390055	0.107865	0.421685	0.00595274	0.994047	0.352826	0.016357	0.983643	-0.0688592	0.647788	0.352212	Vasculopathy, retinal, with cerebral leukoencephalopathy and systemic manifestations, 192315 (3), Autosomal dominant; Aicardi-Goutieres syndrome 1, dominant and recessive, 225750 (3), Autosomal dominant, Autosomal recessive; {Systemic lupus erythematosus, susceptibility to}, 152700 (3), Autosomal dominant; Chilblain lupus, 610448 (3), Autosomal dominant	FALSE	TRUE
S100A14	0.880248	0.458628	0.653784	0.42162	6.928e-07	0.999999	0.226465	0.000559222	0.999441	-0.195156	0.941578	0.0584215		FALSE	TRUE
PCBP1	0.687653	0.266597	0.415741	0.421055	0.000893213	0.999107	0.271912	0.0140411	0.985959	-0.149143	0.823162	0.176838		FALSE	TRUE
GOLM1	0.29614	-0.124195	-0.00365357	0.420334	0.0092396	0.99076	0.299793	0.0453122	0.954688	-0.120541	0.746578	0.253422		FALSE	TRUE
PUM2	0.260959	-0.158992	0.566377	0.419951	0.00960429	0.990396	-0.305418	0.980019	0.0199805	-0.725369	0.999994	5.52313e-06		FALSE	TRUE
TOR2A	0.673437	0.253663	0.391837	0.419775	0.00112697	0.998873	0.2816	0.0136385	0.986361	-0.138174	0.80151	0.19849		FALSE	TRUE
KDM6A	0.275543	-0.143993	0.218754	0.419535	0.00955331	0.990447	0.0567884	0.370172	0.629828	-0.362747	0.977892	0.0221075	Kabuki syndrome 2, 300867 (3), X-linked dominant	FALSE	TRUE
CA3	0.93182	0.512422	0.563857	0.419398	6.8929e-10	1	0.367964	7.52127e-09	1	-0.0514344	0.654273	0.345727		FALSE	TRUE
RAB22A	0.559223	0.140186	0.183403	0.419037	0.00360425	0.996396	0.37582	0.0072639	0.992736	-0.0432169	0.596042	0.403958		FALSE	TRUE
NDUFA6	0.547022	0.128429	0.406419	0.418593	0.00394968	0.99605	0.140602	0.158347	0.841653	-0.277991	0.951045	0.0489554	Mitochondrial complex I deficiency, nuclear type 33, 618253 (3), Autosomal recessive	FALSE	TRUE
GPRIN3	0.717359	0.298787	0.124648	0.418572	0.00057007	0.99943	0.592711	1.04448e-05	0.99999	0.174139	0.15824	0.84176		FALSE	TRUE
CBLL1	0.299725	-0.118347	0.104744	0.418072	0.00951555	0.990484	0.194982	0.131818	0.868182	-0.223091	0.890104	0.109896		FALSE	TRUE
MLXIP	0.383981	-0.0340541	0.19661	0.418035	0.00812308	0.991877	0.18737	0.130155	0.869845	-0.230664	0.899319	0.100681		FALSE	TRUE
PFKFB4	0.811442	0.393763	0.462772	0.417679	4.49849e-05	0.999955	0.348669	0.000277343	0.999723	-0.0690095	0.678428	0.321572		FALSE	TRUE
IFT140	0.580351	0.16408	-0.0231805	0.416271	0.00322037	0.99678	0.603532	8.55199e-05	0.999914	0.187261	0.150594	0.849406	Short-rib thoracic dysplasia 9 with or without polydactyly, 266920 (3), Autosomal recessive; Retinitis pigmentosa 80, 617781 (3), Autosomal recessive	FALSE	TRUE
IGF2BP2	0.410247	-0.00492868	0.0920387	0.415175	0.00787709	0.992123	0.318208	0.0299168	0.970083	-0.0969674	0.702825	0.297175	{Diabetes mellitus, noninsulin-dependent, susceptibility to}, 125853 (3), Autosomal dominant	FALSE	TRUE
ARL4D	0.635335	0.220933	0.345096	0.414401	0.00199319	0.998007	0.290238	0.0162358	0.983764	-0.124163	0.770556	0.229444		FALSE	TRUE
MRPL24	0.338072	-0.0755651	0.119487	0.413638	0.00958539	0.990415	0.218586	0.102057	0.897943	-0.195052	0.858202	0.141798		FALSE	TRUE
CAMK2D	0.599054	0.185481	0.291	0.413574	0.00288458	0.997115	0.308054	0.0158911	0.984109	-0.105519	0.730221	0.269779		FALSE	TRUE
ZNF704	0.707586	0.294243	0.363502	0.413342	0.000756942	0.999243	0.344083	0.00301291	0.996987	-0.0692591	0.664813	0.335187		FALSE	TRUE
MED13	0.427232	0.014724	0.676841	0.412508	0.00776593	0.992234	-0.249608	0.977721	0.0222793	-0.662117	0.999995	4.74385e-06	Intellectual developmental disorder 61, 618009 (3), Autosomal dominant	FALSE	TRUE
TTC39A	0.908344	0.496563	0.599528	0.411781	4.89287e-08	1	0.308816	3.0658e-06	0.999997	-0.102965	0.790702	0.209298		FALSE	TRUE
MGRN1	0.328291	-0.0824697	0.303577	0.410761	0.0101708	0.989829	0.0247146	0.440229	0.559771	-0.386047	0.984981	0.0150187		FALSE	TRUE
SNRNP35	0.532898	0.122529	0.467519	0.410369	0.00494041	0.99506	0.0653787	0.316282	0.683718	-0.344991	0.982217	0.0177832		FALSE	TRUE
WDR13	0.670465	0.260297	0.379361	0.410167	0.00141344	0.998587	0.291103	0.0119693	0.988031	-0.119064	0.766646	0.233354		FALSE	TRUE
NKD2	0.620922	0.211319	0.547653	0.409603	0.00252303	0.997477	0.0732685	0.27073	0.72927	-0.336334	0.985863	0.0141366		FALSE	TRUE
CXCL10	0.232164	-0.176402	0.0225146	0.408566	0.0115542	0.988446	0.209649	0.12062	0.87938	-0.198917	0.864279	0.135721		FALSE	TRUE
IRF9	0.787955	0.3809	0.51241	0.407055	0.000135356	0.999865	0.275545	0.0030838	0.996916	-0.13151	0.816761	0.183239	Immunodeficiency 65, susceptibility to viral infections, 618648 (3), Autosomal recessive	FALSE	TRUE
MRPL11	0.464833	0.0580112	0.380004	0.406822	0.0073546	0.992645	0.0848288	0.28559	0.71441	-0.321993	0.969476	0.0305241		FALSE	TRUE
TPRKB	0.336732	-0.069675	0.166344	0.406407	0.0106824	0.989318	0.170388	0.158757	0.841243	-0.236019	0.903524	0.096476	Galloway-Mowat syndrome 5, 617731 (3), Autosomal recessive	FALSE	TRUE
RASGEF1A	0.262676	-0.143658	-0.130341	0.406334	0.011738	0.988262	0.393017	0.0142165	0.985784	-0.013317	0.529629	0.470371		FALSE	TRUE
CXCL16	0.672348	0.266829	0.464723	0.405518	0.00150706	0.998493	0.207625	0.0438892	0.956111	-0.197894	0.895995	0.104005		FALSE	TRUE
LBP	0.536748	0.131606	0.115756	0.405143	0.00524901	0.994751	0.420992	0.00405877	0.995941	0.0158497	0.464874	0.535126		FALSE	TRUE
RSPO3	0.416207	0.0113027	-0.0223497	0.404904	0.00901445	0.990986	0.438557	0.00539591	0.994604	0.0336524	0.426872	0.573128		FALSE	TRUE
TRMT112	0.654336	0.249814	0.644415	0.404522	0.00192652	0.998073	0.00992137	0.462566	0.537434	-0.394601	0.997413	0.00258714		FALSE	TRUE
MAPKAPK2	0.528393	0.124438	0.565246	0.403955	0.00562229	0.994378	-0.0368528	0.613356	0.386644	-0.440807	0.997622	0.00237822		FALSE	TRUE
KPNA4	0.529071	0.125206	0.492371	0.403866	0.00560805	0.994392	0.0367005	0.392791	0.607209	-0.367165	0.988208	0.0117919		FALSE	TRUE
CLINT1	0.61867	0.214943	0.109482	0.403726	0.00286144	0.997139	0.509188	0.000393786	0.999606	0.105462	0.276298	0.723702		FALSE	TRUE
MOB3B	0.712804	0.311163	0.337742	0.401641	0.000881033	0.999119	0.375062	0.00151377	0.998486	-0.0265798	0.564634	0.435366		FALSE	TRUE
LAS1L	0.414644	0.0130517	0.376028	0.401592	0.00951117	0.990489	0.0386158	0.401003	0.598997	-0.362976	0.981885	0.0181148	Wilson-Turner syndrome, 309585 (3), X-linked recessive	FALSE	TRUE
CYSLTR1	0.501615	0.100024	0.369901	0.401591	0.00674071	0.993259	0.131715	0.185759	0.814241	-0.269877	0.94262	0.0573795		FALSE	TRUE
ST3GAL5	0.235075	-0.166322	-0.0583913	0.401397	0.0128201	0.98718	0.293466	0.0513103	0.94869	-0.107931	0.725526	0.274474	Salt and pepper developmental regression syndrome, 609056 (3), Autosomal recessive	FALSE	TRUE
ITPRIPL2	0.670553	0.269357	0.55204	0.401196	0.00167596	0.998324	0.118513	0.148459	0.851541	-0.282683	0.970648	0.0293516		FALSE	TRUE
IL10	0.751347	0.350624	0.531748	0.400724	0.000418154	0.999582	0.219599	0.0178506	0.982149	-0.181124	0.892545	0.107455	{Rheumatoid arthritis, progression of}, 180300 (3); {Graft-versus-host disease, protection against}, 614395 (3); {HIV-1, susceptibility to}, 609423 (3)	FALSE	TRUE
ELL	0.545227	0.144555	0.485916	0.400672	0.00535034	0.99465	0.0593108	0.328916	0.671084	-0.341361	0.982546	0.0174543		FALSE	TRUE
SNRNP200	0.297433	-0.101825	0.114736	0.399258	0.0125608	0.987439	0.182697	0.147168	0.852832	-0.21656	0.883148	0.116852	Retinitis pigmentosa 33, 610359 (3), Autosomal dominant	FALSE	FALSE
ODF3L1	0.767242	0.368367	0.637328	0.398875	0.000296794	0.999703	0.129914	0.0772701	0.92273	-0.268961	0.977829	0.0221706		FALSE	FALSE
ATXN1	0.416544	0.0178817	0.259548	0.398663	0.00987096	0.990129	0.156997	0.164956	0.835044	-0.241666	0.912598	0.0874023	Spinocerebellar ataxia 1, 164400 (3), Autosomal dominant	FALSE	FALSE
SGMS1	0.465733	0.0670929	0.288905	0.39864	0.00829177	0.991708	0.176828	0.128171	0.871829	-0.221812	0.896298	0.103702		FALSE	FALSE
SRC	0.618368	0.222101	0.107221	0.396267	0.00326995	0.99673	0.511147	0.000379976	0.99962	0.11488	0.25863	0.74137	?Thrombocytopenia 6, 616937 (3), Autosomal dominant; Colon cancer, advanced, somatic, 114500 (3)	FALSE	FALSE
PAPSS2	0.809681	0.414047	0.443908	0.395635	8.65737e-05	0.999913	0.365773	0.000189132	0.999811	-0.0298615	0.579447	0.420553	Brachyolmia 4 with mild epiphyseal and metaphyseal changes, 612847 (3), Autosomal recessive	FALSE	FALSE
TRPC3	0.965968	0.570727	0.605677	0.395241	2.07083e-14	1	0.360291	1.88419e-13	1	-0.0349498	0.615177	0.384823	?Spinocerebellar ataxia 41, 616410 (3), Autosomal dominant	FALSE	FALSE
INPP4A	0.572053	0.176893	0.460109	0.39516	0.00488125	0.995119	0.111944	0.200828	0.799172	-0.283216	0.959548	0.0404523		FALSE	FALSE
KLHL2	0.576483	0.181898	0.376979	0.394585	0.00477082	0.995229	0.199504	0.0767013	0.923299	-0.195081	0.877868	0.122132		FALSE	FALSE
RPS6KA4	0.854084	0.459746	0.478841	0.394338	1.11888e-05	0.999989	0.375242	2.01632e-05	0.99998	-0.0190953	0.553354	0.446646		FALSE	FALSE
MRPL38	0.414677	0.0204965	0.629228	0.394181	0.0105965	0.989403	-0.214551	0.949194	0.0508057	-0.608731	0.99996	4.04669e-05		FALSE	FALSE
LRRC58	0.245364	-0.147966	0.394994	0.39333	0.0143225	0.985678	-0.149631	0.820156	0.179844	-0.542961	0.999046	0.000953657		FALSE	FALSE
CMC1	0.881396	0.48826	0.466384	0.393136	1.69316e-06	0.999998	0.415012	7.89102e-07	0.999999	0.0218758	0.438336	0.561664		FALSE	FALSE
AQR	0.190194	-0.202637	0.094954	0.392831	0.0146271	0.985373	0.0952404	0.297043	0.702957	-0.297591	0.950233	0.0497667		FALSE	FALSE
C2	0.756314	0.364094	0.355801	0.39222	0.000451842	0.999548	0.400512	0.000374348	0.999626	0.00829276	0.479192	0.520808	C2 deficiency, 217000 (3), Autosomal recessive; {Macular degeneration, age-related, 14, reduced risk of}, 615489 (3), Digenic dominant	FALSE	FALSE
HOXB3	0.745037	0.353084	0.260896	0.391952	0.000583994	0.999416	0.484141	7.09947e-05	0.999929	0.0921882	0.288391	0.711609		FALSE	FALSE
THY1	0.313541	-0.0781937	0.209871	0.391734	0.0136801	0.98632	0.103669	0.270821	0.729179	-0.288065	0.944757	0.0552432		FALSE	FALSE
C16orf89	0.59752	0.205806	0.535343	0.391713	0.00424714	0.995753	0.0621766	0.307789	0.692211	-0.329537	0.983399	0.0166009		FALSE	FALSE
CREB1	0.187078	-0.204156	0.360934	0.391234	0.0149647	0.985035	-0.173856	0.849266	0.150734	-0.56509	0.999323	0.000676926	Histiocytoma, angiomatoid fibrous, somatic, 612160 (3)	FALSE	FALSE
SYTL1	0.739101	0.348249	0.720044	0.390852	0.000676666	0.999323	0.0190566	0.411674	0.588326	-0.371795	0.998564	0.00143568		FALSE	FALSE
PURB	0.468432	0.0776401	0.395974	0.390792	0.00922029	0.99078	0.0724581	0.312584	0.687416	-0.318334	0.969127	0.0308733		FALSE	FALSE
EIF4G3	0.52341	0.132649	0.135248	0.390762	0.00711205	0.992888	0.388163	0.00740366	0.992596	-0.00259914	0.505783	0.494217		FALSE	FALSE
FAM174A	0.769834	0.379177	0.613075	0.390657	0.000336458	0.999664	0.156758	0.04682	0.95318	-0.233899	0.957635	0.0423646		FALSE	FALSE
PPME1	0.595978	0.205516	0.536255	0.390461	0.00439255	0.995607	0.059723	0.3149	0.6851	-0.330738	0.983754	0.0162463		FALSE	FALSE
SLC1A4	0.381183	-0.00880022	-0.00676658	0.389983	0.0123202	0.98768	0.387949	0.0126806	0.987319	-0.00203364	0.504444	0.495556	Spastic tetraplegia, thin corpus callosum, and progressive microcephaly, 616657 (3), Autosomal recessive	FALSE	FALSE
QKI	0.698512	0.308688	0.57805	0.389824	0.00141003	0.99859	0.120462	0.130918	0.869082	-0.269362	0.968884	0.0311161		FALSE	FALSE
EDN3	0.905047	0.516139	0.474554	0.388908	1.83866e-07	1	0.430493	3.58405e-08	1	0.0415846	0.381341	0.618659	Waardenburg syndrome, type 4B, 613265 (3), Autosomal dominant, Autosomal recessive; {Hirschsprung disease, susceptibility to, 4}, 613712 (3), Autosomal dominant	FALSE	FALSE
HJURP	0.805609	0.416961	0.244944	0.388648	0.000120405	0.99988	0.560665	1.09895e-06	0.999999	0.172017	0.144009	0.855991		FALSE	FALSE
RRP1	0.512832	0.125321	0.15412	0.387511	0.00790735	0.992093	0.358711	0.0121527	0.987847	-0.0287998	0.563912	0.436088		FALSE	FALSE
CHST1	0.627036	0.239559	0.379185	0.387477	0.00350941	0.996491	0.247851	0.0322963	0.967704	-0.139626	0.801748	0.198252		FALSE	FALSE
CYP4B1	0.673753	0.286339	0.357978	0.387414	0.00208736	0.997913	0.315775	0.00762228	0.992378	-0.0716396	0.669355	0.330645		FALSE	FALSE
BTNL9	0.772086	0.385005	0.532079	0.387081	0.00034514	0.999655	0.240007	0.00892968	0.99107	-0.147074	0.847292	0.152708		FALSE	FALSE
SNN	0.593605	0.206836	0.369811	0.386769	0.00476204	0.995238	0.223793	0.0530653	0.946935	-0.162975	0.835669	0.164331		FALSE	FALSE
CLASRP	0.526306	0.139543	0.300275	0.386763	0.00744656	0.992553	0.226031	0.0658626	0.934137	-0.160732	0.823201	0.176799		FALSE	FALSE
ENPP1	0.49446	0.107761	0.106168	0.386699	0.00875468	0.991245	0.388293	0.00854742	0.991453	0.00159335	0.496478	0.503522	{Obesity, susceptibility to}, 601665 (3), Autosomal dominant, Multifactorial, Autosomal recessive; Hypophosphatemic rickets, autosomal recessive, 2, 613312 (3), Autosomal recessive; {Diabetes mellitus, non-insulin-dependent, susceptibility to}, 125853 (3), Autosomal dominant; Arterial calcification, generalized, of infancy, 1, 208000 (3), Autosomal recessive; Cole disease, 615522 (3), Autosomal d…	FALSE	FALSE
UBR2	0.34473	-0.0417039	0.302825	0.386434	0.0139978	0.986002	0.0419049	0.398797	0.601203	-0.344529	0.973864	0.0261362		FALSE	FALSE
PDK4	0.715823	0.330116	0.565504	0.385707	0.00116069	0.998839	0.150319	0.0786987	0.921301	-0.235387	0.948642	0.0513584		FALSE	FALSE
WEE1	0.660408	0.274814	0.535604	0.385594	0.00254365	0.997456	0.124804	0.142049	0.857951	-0.26079	0.958211	0.0417888		FALSE	FALSE
NQO1	0.550327	0.164808	0.170085	0.385519	0.00659523	0.993405	0.380242	0.0071657	0.992834	-0.00527701	0.511862	0.488138	{Breast cancer, poor survival after chemotherapy for} (3); {Leukemia, post-chemotherapy, susceptibility to} (3); {Benzene toxicity, susceptibility to} (3)	FALSE	FALSE
PHC3	0.167875	-0.217279	0.105766	0.385155	0.0162729	0.983727	0.0621094	0.364371	0.635629	-0.323045	0.963341	0.0366592		FALSE	FALSE
VPS13C	0.168767	-0.216309	0.236115	0.385075	0.0162954	0.983705	-0.0673488	0.649817	0.350183	-0.452424	0.994164	0.00583589	Parkinson disease 23, autosomal recessive, early onset, 616840 (3), Autosomal recessive	FALSE	FALSE
ARGLU1	0.550259	0.165346	0.465789	0.384913	0.00666149	0.993339	0.0844699	0.266049	0.733951	-0.300443	0.967858	0.0321416		FALSE	FALSE
TOX4	0.600518	0.21629	0.275851	0.384227	0.00469834	0.995302	0.324666	0.0122283	0.987772	-0.0595613	0.635853	0.364147		FALSE	FALSE
AEBP2	0.395567	0.0128565	0.205224	0.38271	0.0131703	0.98683	0.190343	0.124799	0.875201	-0.192367	0.857651	0.142349		FALSE	FALSE
AKAP13	0.298361	-0.0836172	0.592692	0.381978	0.015996	0.984004	-0.294331	0.979767	0.0202333	-0.676309	0.999986	1.37363e-05		FALSE	FALSE
RNF5	0.661183	0.279852	0.27938	0.381332	0.00272549	0.997275	0.381803	0.00270206	0.997298	0.000471942	0.498881	0.501119		FALSE	FALSE
HNRNPK	0.896897	0.51609	0.608412	0.380807	6.23451e-07	0.999999	0.288484	2.00929e-05	0.99998	-0.0923228	0.770843	0.229157	Au-Kline syndrome, 616580 (3), Autosomal dominant	FALSE	FALSE
COMMD9	0.598849	0.218123	0.346036	0.380726	0.00504884	0.994951	0.252813	0.0351659	0.964834	-0.127913	0.777178	0.222822		FALSE	FALSE
PIGT	0.751315	0.37077	0.544364	0.380545	0.000656267	0.999344	0.206951	0.0226076	0.977392	-0.173594	0.886972	0.113028	?Paroxysmal nocturnal hemoglobinuria 2, 615399 (3), Somatic mutation, Autosomal dominant; Multiple congenital anomalies-hypotonia-seizures syndrome 3, 615398 (3), Autosomal recessive	FALSE	FALSE
VTN	0.985035	0.604526	0.605868	0.380508	6.48453e-22	1	0.379167	7.25202e-22	1	-0.00134167	0.504626	0.495374		FALSE	FALSE
FKBP5	0.282097	-0.0981323	0.222846	0.380229	0.0166935	0.983306	0.059251	0.364385	0.635615	-0.320978	0.962514	0.0374861	{Major depressive disorder and accelerated response to antidepressant drug treatment}, 608516 (3)	FALSE	FALSE
RBM24	0.890959	0.510835	0.671629	0.380124	1.14951e-06	0.999999	0.21933	0.000394354	0.999606	-0.160794	0.914416	0.0855838		FALSE	FALSE
THAP4	0.605889	0.226306	0.41809	0.379583	0.00485709	0.995143	0.187799	0.0795975	0.920402	-0.191784	0.880613	0.119387		FALSE	FALSE
CDH2	0.813051	0.433939	0.316287	0.379111	0.000118251	0.999882	0.496764	4.7543e-06	0.999995	0.117653	0.226144	0.773856	Arrhythmogenic right ventricular dysplasia, familial, 14, 618920 (3), Autosomal dominant; Agenesis of corpus callosum, cardiac, ocular, and genital syndrome, 618929 (3), Autosomal dominant	FALSE	FALSE
DYRK2	0.447605	0.0685396	-0.0394498	0.379065	0.0118367	0.988163	0.487054	0.00215475	0.997845	0.107989	0.276864	0.723136		FALSE	FALSE
CENPV	0.595792	0.217694	0.0427289	0.378097	0.00540321	0.994597	0.553063	0.000210569	0.999789	0.174966	0.164143	0.835857		FALSE	FALSE
PRKAR1B	0.383235	0.00515883	-0.0252181	0.378076	0.0144921	0.985508	0.408453	0.0093839	0.990616	0.0303769	0.433917	0.566083	Marbach-Schaaf neurodevelopmental syndrome, 619680 (3), Autosomal dominant	FALSE	FALSE
SFRP2	0.838236	0.4603	0.423059	0.377936	4.24707e-05	0.999958	0.415177	1.4353e-05	0.999986	0.0372408	0.399947	0.600053		FALSE	FALSE
USP10	0.210477	-0.167208	0.215826	0.377685	0.0180926	0.981907	-0.005349	0.512242	0.487758	-0.383034	0.983229	0.0167711		FALSE	FALSE
MED29	0.258756	-0.1186	0.307462	0.377356	0.0177373	0.982263	-0.0487061	0.614131	0.385869	-0.426062	0.991644	0.00835554		FALSE	FALSE
MOB1A	0.449607	0.072435	0.0609484	0.377172	0.0120769	0.987923	0.388659	0.0102282	0.989772	0.0114866	0.474805	0.525195		FALSE	FALSE
NFYA	0.38368	0.00663343	0.232407	0.377046	0.0146852	0.985315	0.151273	0.179263	0.820737	-0.225774	0.89622	0.10378		FALSE	FALSE
RERE	0.269992	-0.105529	0.233715	0.375522	0.0180159	0.981984	0.0362776	0.41598	0.58402	-0.339244	0.970243	0.0297569	Neurodevelopmental disorder with or without anomalies of the brain, eye, or heart, 616975 (3), Autosomal dominant	FALSE	FALSE
MEGF9	0.6492	0.274524	0.303593	0.374675	0.00351212	0.996488	0.345607	0.00583546	0.994165	-0.0290689	0.56897	0.43103		FALSE	FALSE
IDH2	0.657149	0.283221	0.413366	0.373928	0.00326427	0.996736	0.243784	0.0282792	0.971721	-0.130145	0.79197	0.20803	D-2-hydroxyglutaric aciduria 2, 613657 (3)	FALSE	FALSE
BBS5	0.851538	0.477623	0.549716	0.373914	2.42114e-05	0.999976	0.301822	0.000210991	0.999789	-0.0720928	0.704426	0.295574	Bardet-Biedl syndrome 5, 615983 (3), Autosomal recessive	FALSE	FALSE
VTI1B	0.256643	-0.116659	0.299976	0.373302	0.0187755	0.981224	-0.0433334	0.601539	0.398461	-0.416635	0.990282	0.00971819		FALSE	FALSE
UBE2L3	0.56232	0.189179	0.225409	0.37314	0.00742731	0.992573	0.33691	0.0129228	0.987077	-0.0362302	0.582143	0.417857		FALSE	FALSE
HIP1	0.722019	0.348929	0.35199	0.373091	0.00135222	0.998648	0.370029	0.00143954	0.99856	-0.00306123	0.507625	0.492375		FALSE	FALSE
NAGK	0.746816	0.373881	0.433323	0.372936	0.000852554	0.999147	0.313493	0.00299687	0.997003	-0.0594423	0.651428	0.348572		FALSE	FALSE
TXNL4A	0.612428	0.239661	0.0499763	0.372767	0.00515222	0.994848	0.562452	0.000141603	0.999858	0.189685	0.143494	0.856506	Burn-McKeown syndrome, 608572 (3), Autosomal recessive	FALSE	FALSE
AP2B1	0.474136	0.102308	0.512049	0.371828	0.0118924	0.988108	-0.0379129	0.608137	0.391863	-0.409741	0.994379	0.00562148		FALSE	FALSE
CCNC	0.379511	0.00856015	0.0185758	0.370951	0.016129	0.983871	0.360935	0.0184743	0.981526	-0.0100156	0.521878	0.478122		FALSE	FALSE
GPX7	0.383794	0.0130009	0.200223	0.370793	0.0160031	0.983997	0.183571	0.134827	0.865173	-0.187222	0.85094	0.14906		FALSE	FALSE
PRKDC	0.462166	0.0923888	0.226949	0.369777	0.012825	0.987175	0.235217	0.0702574	0.929743	-0.13456	0.775653	0.224347	Immunodeficiency 26, with or without neurologic abnormalities, 615966 (3), Autosomal recessive	FALSE	FALSE
IDH3B	0.617478	0.247829	0.476676	0.369649	0.00519819	0.994802	0.140802	0.133987	0.866013	-0.228847	0.927112	0.0728877	Retinitis pigmentosa 46, 612572 (3), Autosomal recessive	FALSE	FALSE
LGI4	0.373219	0.00357292	-0.0896794	0.369646	0.0166533	0.983347	0.462898	0.00413974	0.99586	0.0932523	0.304295	0.695705	Arthrogryposis multiplex congenita 1, neurogenic, with myelin defect, 617468 (3), Autosomal recessive	FALSE	FALSE
PKLR	0.786931	0.417569	0.688461	0.369362	0.000351916	0.999648	0.0984704	0.115915	0.884085	-0.270892	0.985826	0.0141745	Adenosine triphosphate, elevated, of erythrocytes, 102900 (3), Autosomal dominant; Pyruvate kinase deficiency, 266200 (3), Autosomal recessive	FALSE	FALSE
CREB3L4	0.225562	-0.143686	-0.149761	0.369247	0.0202042	0.979796	0.375323	0.0186001	0.9814	0.00607553	0.486435	0.513565		FALSE	FALSE
EREG	0.256292	-0.112812	-0.0155774	0.369104	0.0198762	0.980124	0.271869	0.0641172	0.935883	-0.0972346	0.703748	0.296252		FALSE	FALSE
OCEL1	0.319258	-0.0496933	-0.291946	0.368951	0.0185627	0.981437	0.611204	0.000271156	0.999729	0.242253	0.0846349	0.915365		FALSE	FALSE
CCNI	0.353997	-0.0147277	0.0376579	0.368725	0.0175467	0.982453	0.316339	0.0343606	0.965639	-0.0523856	0.612956	0.387044		FALSE	FALSE
C9orf135	0.92352	0.554878	0.654239	0.368642	3.21829e-08	1	0.269281	2.74924e-06	0.999997	-0.0993613	0.805496	0.194504		FALSE	FALSE
SLC43A3	0.571093	0.202633	0.249512	0.368461	0.00754804	0.992452	0.321582	0.0154093	0.984591	-0.0468788	0.606673	0.393327		FALSE	FALSE
ETHE1	0.496256	0.127925	0.743465	0.36833	0.0113973	0.988603	-0.24721	0.988298	0.0117015	-0.61554	0.999997	2.76441e-06	Ethylmalonic encephalopathy, 602473 (3), Autosomal recessive	FALSE	FALSE
KLF13	0.309182	-0.0586658	0.489552	0.367848	0.0191122	0.980888	-0.18037	0.881427	0.118573	-0.548218	0.999432	0.000567779		FALSE	FALSE
ZNRD1	0.569277	0.201515	0.229572	0.367763	0.0077238	0.992276	0.339706	0.011894	0.988106	-0.0280569	0.564022	0.435978		FALSE	FALSE
COPS2	0.642259	0.274502	0.448948	0.367757	0.00426145	0.995739	0.193312	0.0634911	0.936509	-0.174445	0.865314	0.134686		FALSE	FALSE
TIMD4	0.440264	0.0752517	0.767252	0.365012	0.0148017	0.985198	-0.326989	0.998479	0.0015209	-0.692001	1	1.38222e-07		FALSE	FALSE
PEF1	0.547835	0.183169	0.189929	0.364666	0.00925314	0.990747	0.357906	0.0102527	0.989747	-0.0067599	0.5153	0.4847		FALSE	FALSE
MAN2A1	0.336423	-0.0280649	0.357125	0.364488	0.0191757	0.980824	-0.0207021	0.551281	0.448719	-0.38519	0.986096	0.0139042		FALSE	FALSE
SWI5	0.665393	0.300942	0.541039	0.364451	0.00352883	0.996471	0.124354	0.140527	0.859473	-0.240097	0.94697	0.05303		FALSE	FALSE
XYLB	0.88774	0.523663	0.767147	0.364077	2.7479e-06	0.999997	0.120593	0.0146715	0.985328	-0.243484	0.991011	0.0089891		FALSE	FALSE
BROX	0.253935	-0.109646	0.256089	0.363581	0.0214363	0.978564	-0.00215359	0.505033	0.494967	-0.365735	0.979203	0.0207967		FALSE	FALSE
TLE4	0.494664	0.132401	0.399277	0.362264	0.0125334	0.987467	0.095387	0.256512	0.743488	-0.266876	0.943657	0.0563427		FALSE	FALSE
S100A1	0.603504	0.241716	0.362969	0.361788	0.00664417	0.993356	0.240534	0.0406136	0.959386	-0.121253	0.768018	0.231982		FALSE	FALSE
MLLT3	0.583132	0.221901	0.61896	0.361231	0.00779413	0.992206	-0.0358286	0.62073	0.37927	-0.397059	0.996793	0.00320716		FALSE	FALSE
PTGS1	0.683862	0.322652	0.143878	0.361209	0.00299731	0.997003	0.539983	7.61704e-05	0.999924	0.178774	0.149368	0.850632		FALSE	FALSE
NUAK2	0.447053	0.0859562	-0.000601182	0.361097	0.0152844	0.984716	0.447654	0.00417106	0.995829	0.0865574	0.317301	0.682699	?Anencephaly 2, 619452 (3), Autosomal recessive	FALSE	FALSE
NCOR2	0.505135	0.144074	0.551802	0.361061	0.0121723	0.987828	-0.0466673	0.638661	0.361339	-0.407728	0.995427	0.00457322		FALSE	FALSE
GOLPH3	0.291056	-0.0691784	0.539099	0.360234	0.0216325	0.978367	-0.248044	0.951594	0.0484062	-0.608278	0.999884	0.000115865		FALSE	FALSE
RNF144A	0.47018	0.110379	0.0650318	0.359801	0.014335	0.985665	0.405148	0.00737745	0.992623	0.045347	0.40116	0.59884		FALSE	FALSE
RALGAPA1	0.326986	-0.0328084	0.376235	0.359795	0.0207246	0.979275	-0.0492487	0.620925	0.379075	-0.409043	0.990535	0.00946469	Neurodevelopmental disorder with hypotonia, neonatal respiratory insufficiency, and thermodysregulation, 618797 (3), Autosomal recessive	FALSE	FALSE
PRDM2	0.272675	-0.0869114	0.130119	0.359586	0.0222423	0.977758	0.142556	0.207391	0.792609	-0.21703	0.883759	0.116241		FALSE	FALSE
CAB39L	0.70679	0.347344	-0.00232602	0.359446	0.00226309	0.997737	0.709116	6.59899e-07	0.999999	0.34967	0.0228694	0.977131		FALSE	FALSE
TPD52L1	0.658783	0.299555	0.631549	0.359227	0.00416995	0.99583	0.0272335	0.399119	0.600881	-0.331994	0.991399	0.00860096		FALSE	FALSE
SOS1	0.423616	0.0645282	0.214912	0.359088	0.0169074	0.983093	0.208703	0.100196	0.899804	-0.150384	0.800061	0.199939	Noonan syndrome 4, 610733 (3), Autosomal dominant; ?Fibromatosis, gingival, 1, 135300 (3), Autosomal dominant	FALSE	FALSE
MTPN	0.244485	-0.114435	0.618144	0.35892	0.0229492	0.977051	-0.373659	0.99517	0.00483015	-0.73258	0.999998	2.27991e-06		FALSE	FALSE
PPP1R13B	0.703391	0.344549	0.475206	0.358842	0.00240627	0.997594	0.228185	0.0252029	0.974797	-0.130657	0.805881	0.194119		FALSE	FALSE
TRIM56	0.413567	0.0548985	-0.0515915	0.358669	0.0174949	0.982505	0.465159	0.00354807	0.996452	0.10649	0.27967	0.72033		FALSE	FALSE
CIR1	0.69626	0.338101	0.515861	0.358158	0.0026951	0.997305	0.180399	0.0565199	0.94348	-0.177759	0.884554	0.115446		FALSE	FALSE
SLC16A3	0.711196	0.353117	0.252015	0.358078	0.00217612	0.997824	0.459181	0.000268284	0.999732	0.101102	0.270809	0.729191		FALSE	FALSE
TTLL7	0.540891	0.182818	0.152813	0.358073	0.0106318	0.989368	0.388078	0.00671065	0.993289	0.0300046	0.432851	0.567149		FALSE	FALSE
INTS6	0.656616	0.29864	0.367664	0.357977	0.00436326	0.995637	0.288952	0.0140088	0.985991	-0.0690244	0.664781	0.335219		FALSE	FALSE
DCUN1D3	0.761236	0.403295	0.664429	0.357941	0.000872183	0.999128	0.0968074	0.138532	0.861468	-0.261134	0.979508	0.0204923		FALSE	FALSE
PTDSS1	0.209596	-0.148333	0.0173807	0.357929	0.023641	0.976359	0.192215	0.142296	0.857704	-0.165714	0.819563	0.180437	Lenz-Majewski hyperostotic dwarfism, 151050 (3), Autosomal dominant	FALSE	FALSE
DIDO1	0.418659	0.0620321	0.274729	0.356627	0.017733	0.982267	0.14393	0.184386	0.815614	-0.212697	0.885749	0.114251		FALSE	FALSE
PGM2	0.0732503	-0.283208	-0.148452	0.356458	0.0229282	0.977072	0.221702	0.111027	0.888973	-0.134756	0.781015	0.218985		FALSE	FALSE
RCBTB1	0.299194	-0.0571181	-0.0400807	0.356312	0.022554	0.977446	0.339274	0.0280598	0.97194	-0.0170374	0.537263	0.462737	Retinal dystrophy with or without extraocular anomalies, 617175 (3), Autosomal recessive	FALSE	FALSE
SPATS2L	0.626215	0.270612	0.528233	0.355603	0.00609487	0.993905	0.0979817	0.209619	0.790381	-0.257621	0.955327	0.0446729		FALSE	FALSE
CCDC150	0.806523	0.451141	0.834821	0.355381	0.000274739	0.999725	-0.0282985	0.68283	0.31717	-0.38368	0.999958	4.22919e-05		FALSE	FALSE
TSTA3	0.219977	-0.135397	0.341613	0.355373	0.0243584	0.975642	-0.121636	0.765639	0.234361	-0.47701	0.996487	0.00351288		FALSE	FALSE
FARP1	0.718989	0.363776	0.604425	0.355213	0.00204066	0.997959	0.114564	0.130222	0.869778	-0.24065	0.959635	0.0403649		FALSE	FALSE
GMFB	0.383546	0.0287914	-0.0813758	0.354755	0.019881	0.980119	0.464922	0.00389945	0.996101	0.110167	0.272775	0.727225		FALSE	FALSE
HERC4	0.253125	-0.10131	-0.257448	0.354435	0.0241891	0.975811	0.510572	0.00211969	0.99788	0.156138	0.187877	0.812123		FALSE	FALSE
ZMYND8	0.336854	-0.017345	0.277492	0.354199	0.0219526	0.978047	0.0593617	0.359731	0.640269	-0.294837	0.951121	0.0488793		FALSE	FALSE
LUM	0.924948	0.570972	0.707951	0.353977	4.88781e-08	1	0.216998	2.57596e-05	0.999974	-0.136979	0.900117	0.0998827		FALSE	FALSE
HK3	0.817554	0.463615	0.754561	0.353939	0.000195226	0.999805	0.0629931	0.181713	0.818287	-0.290946	0.995825	0.00417479		FALSE	FALSE
TRIM69	0.708778	0.355073	0.397714	0.353705	0.002458	0.997542	0.311065	0.00553777	0.994462	-0.0426405	0.607258	0.392742		FALSE	FALSE
COL25A1	0.608424	0.255364	0.281214	0.35306	0.00736681	0.992633	0.327211	0.0111188	0.988881	-0.0258497	0.560634	0.439366	Fibrosis of extraocular muscles, congenital, 5, 616219 (3), Autosomal recessive	FALSE	FALSE
SLC7A11	0.292845	-0.0599467	0.478113	0.352792	0.023791	0.976209	-0.185267	0.884686	0.115314	-0.53806	0.999263	0.000736823		FALSE	FALSE
CXCL17	0.983628	0.630923	0.6629	0.352705	6.05412e-20	1	0.320728	9.19391e-19	1	-0.0319769	0.618431	0.381569		FALSE	FALSE
WTAP	0.515163	0.162555	0.345673	0.352608	0.0131337	0.986866	0.169491	0.125917	0.874083	-0.183117	0.859111	0.140889		FALSE	FALSE
UBE2G2	0.10901	-0.243596	0.155899	0.352607	0.024936	0.975064	-0.0468886	0.60313	0.39687	-0.399495	0.986876	0.0131242		FALSE	FALSE
ZMYND11	0.419608	0.0670129	0.313653	0.352596	0.0186753	0.981325	0.105955	0.250906	0.749094	-0.24664	0.92077	0.07923	Mental retardation, autosomal dominant 30, 616083 (3), Autosomal dominant	FALSE	FALSE
ZBTB4	0.56242	0.210035	0.701071	0.352385	0.0102321	0.989768	-0.138651	0.899093	0.100907	-0.491036	0.999837	0.000162739		FALSE	FALSE
RAB9A	0.25196	-0.100086	0.543746	0.352046	0.0249717	0.975028	-0.291786	0.973056	0.0269441	-0.643833	0.99995	5.04988e-05		FALSE	FALSE
ARID1B	0.256422	-0.095357	0.162809	0.351779	0.0249733	0.975027	0.0936129	0.295707	0.704293	-0.258166	0.922724	0.0772765	Coffin-Siris syndrome 1, 135900 (3), Autosomal dominant	FALSE	FALSE
PHACTR1	0.278668	-0.072831	0.428625	0.351499	0.0245681	0.975432	-0.149957	0.826887	0.173113	-0.501456	0.998189	0.00181094	Developmental and epileptic encephalopathy 70, 618298 (3), Autosomal dominant	FALSE	FALSE
XRN2	0.517862	0.166705	0.426536	0.351157	0.0132423	0.986758	0.091326	0.259466	0.740534	-0.259831	0.942261	0.0577392		FALSE	FALSE
EIF4G1	0.65896	0.308293	0.539589	0.350667	0.00484114	0.995159	0.119371	0.152347	0.847653	-0.231296	0.940686	0.0593141	{Parkinson disease 18}, 614251 (3), Autosomal dominant	FALSE	FALSE
SLCO4A1	0.246304	-0.104193	0.00727955	0.350497	0.0255791	0.974421	0.239025	0.0905282	0.909472	-0.111473	0.729943	0.270057		FALSE	FALSE
WDR89	0.530121	0.180576	0.247524	0.349545	0.012766	0.987234	0.282597	0.0322446	0.967755	-0.0669478	0.649687	0.350313		FALSE	FALSE
TERF1	0.559778	0.210407	0.550946	0.349372	0.0108814	0.989119	0.00883289	0.472114	0.527886	-0.340539	0.986943	0.0130565		FALSE	FALSE
TMEM11	0.549468	0.200259	0.106401	0.349209	0.011575	0.988425	0.443068	0.00257224	0.997428	0.0938585	0.299133	0.700867		FALSE	FALSE
ABHD11	0.487073	0.138164	0.180872	0.348909	0.015642	0.984358	0.306201	0.0278505	0.972149	-0.0427085	0.594863	0.405137		FALSE	FALSE
MRPL20	0.544485	0.195893	0.312301	0.348593	0.0120072	0.987993	0.232185	0.0577154	0.942285	-0.116408	0.752587	0.247413		FALSE	FALSE
TAB2	0.241247	-0.107022	0.234937	0.348269	0.0264113	0.973589	0.00631021	0.485386	0.514614	-0.341959	0.971266	0.0287343	Congenital heart defects, nonsyndromic, 2, 614980 (3), Autosomal dominant	FALSE	FALSE
RIOK1	0.672017	0.324399	0.08924	0.347619	0.004431	0.995569	0.582777	3.58413e-05	0.999964	0.235159	0.0879801	0.91202		FALSE	FALSE
TTLL9	0.969514	0.622182	0.542726	0.347332	5.64597e-14	1	0.426789	3.10585e-16	1	0.0794561	0.254545	0.745455		FALSE	FALSE
CD200	0.694076	0.346932	0.75326	0.347144	0.00341726	0.996583	-0.0591834	0.752646	0.247354	-0.406328	0.999648	0.00035248		FALSE	FALSE
ST6GALNAC2	0.930069	0.583061	0.623729	0.347008	2.78037e-08	1	0.30634	1.86889e-07	1	-0.040668	0.63703	0.36297		FALSE	FALSE
ENOPH1	0.397613	0.0509144	-0.0298115	0.346698	0.0213947	0.978605	0.427424	0.00678965	0.99321	0.0807258	0.329084	0.670916		FALSE	FALSE
FBLN5	0.937456	0.590971	0.639645	0.346485	6.6376e-09	1	0.297811	7.48277e-08	1	-0.0486741	0.666221	0.333779	Cutis laxa, autosomal recessive, type IA, 219100 (3), Autosomal recessive; Macular degeneration, age-related, 3, 608895 (3), Autosomal dominant; Neuropathy, hereditary, with or without age-related macular degeneration, 608895 (3), Autosomal dominant; ?Cutis laxa, autosomal dominant 2, 614434 (3), Autosomal dominant	FALSE	FALSE
RMND5A	0.548965	0.202584	0.397145	0.346381	0.0121066	0.987893	0.15182	0.140727	0.859273	-0.194561	0.880336	0.119664		FALSE	FALSE
UBR3	0.274023	-0.0723007	0.266713	0.346324	0.0263764	0.973624	0.00730955	0.482774	0.517226	-0.339014	0.970871	0.0291294		FALSE	FALSE
ZNRF1	0.624871	0.278558	0.531939	0.346313	0.00719376	0.992806	0.0929319	0.221416	0.778584	-0.253381	0.953523	0.0464769		FALSE	FALSE
PAK2	0.5466	0.200314	0.511406	0.346286	0.0122823	0.987718	0.0351938	0.394439	0.605561	-0.311092	0.976171	0.0238286		FALSE	FALSE
MRPL4	0.593296	0.247499	0.427487	0.345797	0.00925749	0.990743	0.165809	0.107967	0.892033	-0.179988	0.868161	0.131839		FALSE	FALSE
SEC24B	0.149318	-0.196147	0.192144	0.345464	0.0279091	0.972091	-0.0428262	0.595476	0.404524	-0.388291	0.984384	0.0156159		FALSE	FALSE
TSFM	0.472271	0.126834	0.247466	0.345437	0.0173734	0.982627	0.224805	0.0769918	0.923008	-0.120632	0.753548	0.246452	Combined oxidative phosphorylation deficiency 3, 610505 (3), Autosomal recessive	FALSE	FALSE
GPR34	0.843958	0.498533	0.424047	0.345426	8.3219e-05	0.999917	0.419911	9.17592e-06	0.999991	0.0744855	0.30192	0.69808		FALSE	FALSE
ERN1	0.495197	0.149786	0.382832	0.345411	0.0158935	0.984106	0.112365	0.222332	0.777668	-0.233046	0.916627	0.0833728		FALSE	FALSE
CD63	0.836292	0.491012	0.409961	0.34528	0.000118017	0.999882	0.426331	1.14433e-05	0.999989	0.0810506	0.288513	0.711487		FALSE	FALSE
TM9SF3	0.540598	0.195467	0.394315	0.345131	0.012902	0.987098	0.146283	0.151442	0.848558	-0.198848	0.884712	0.115288		FALSE	FALSE
TCIRG1	0.788551	0.443456	0.628665	0.345095	0.000603136	0.999397	0.159886	0.0360385	0.963961	-0.185209	0.924891	0.0751091	Osteopetrosis, autosomal recessive 1, 259700 (3), Autosomal recessive	FALSE	FALSE
CXCL9	0.364199	0.019776	0.106547	0.344423	0.0237158	0.976284	0.257651	0.0661684	0.933832	-0.0867714	0.683488	0.316512		FALSE	FALSE
CCDC157	0.932111	0.587841	0.707755	0.34427	2.16776e-08	1	0.224356	7.2666e-06	0.999993	-0.119914	0.873057	0.126943		FALSE	FALSE
ZMIZ1	0.418164	0.0741237	0.589189	0.34404	0.0210176	0.978982	-0.171025	0.897066	0.102934	-0.515065	0.999513	0.000486565	Neurodevelopmental disorder with dysmorphic facies and distal skeletal anomalies, 618659 (3), Autosomal dominant	FALSE	FALSE
EXOC5	0.304318	-0.0396206	0.378474	0.343938	0.0262837	0.973716	-0.0741562	0.677285	0.322715	-0.418094	0.991771	0.00822942		FALSE	FALSE
SLC22A3	0.422993	0.0790923	0.0730359	0.343901	0.0207784	0.979222	0.349957	0.0191655	0.980834	0.00605643	0.486692	0.513308		FALSE	FALSE
ITGB8	0.260796	-0.0830388	0.19921	0.343835	0.02755	0.97245	0.0615862	0.360805	0.639195	-0.282249	0.94083	0.0591702		FALSE	FALSE
MAD2L2	0.599415	0.255857	0.418564	0.343558	0.0091796	0.99082	0.180851	0.0886758	0.911324	-0.162707	0.843594	0.156406	?Fanconi anemia, complementation group V, 617243 (3), Autosomal recessive	FALSE	FALSE
PHC2	0.160226	-0.182915	0.35823	0.343141	0.0288158	0.971184	-0.198004	0.878584	0.121416	-0.541145	0.998917	0.00108317		FALSE	FALSE
NOL7	0.407055	0.063955	0.242136	0.3431	0.0219103	0.97809	0.164919	0.155417	0.844583	-0.178181	0.841907	0.158093		FALSE	FALSE
GSK3B	0.0524681	-0.29024	0.166711	0.342708	0.0271528	0.972847	-0.114243	0.736984	0.263016	-0.456951	0.994743	0.00525674		FALSE	FALSE
RAP1A	0.746603	0.404018	0.449797	0.342585	0.00164033	0.99836	0.296806	0.00422687	0.995773	-0.0457793	0.620483	0.379517		FALSE	FALSE
COX6A2	0.90743	0.564917	0.504987	0.342514	8.75392e-07	0.999999	0.402444	8.00293e-08	1	0.0599298	0.322633	0.677367	Mitochondrial complex IV deficiency, nuclear type 18, 619062 (3), Autosomal recessive	FALSE	FALSE
BCAP29	0.465116	0.12272	0.585565	0.342395	0.0185819	0.981418	-0.120449	0.819926	0.180074	-0.462844	0.998646	0.00135415		FALSE	FALSE
NDUFV2	0.421707	0.0795318	0.425585	0.342175	0.0213345	0.978665	-0.00387805	0.510326	0.489674	-0.346053	0.979955	0.0200449	Mitochondrial complex I deficiency, nuclear type 7, 618229 (3), Autosomal recessive	FALSE	FALSE
TOP2B	0.39432	0.0524444	0.52192	0.341876	0.0229686	0.977031	-0.1276	0.812646	0.187354	-0.469475	0.998035	0.00196541	B-cell immunodeficiency, distal limb anomalies, and urogenital malformations, 609296 (3), Autosomal dominant	FALSE	FALSE
SNAI2	0.866729	0.525218	0.58257	0.341511	2.75734e-05	0.999972	0.284159	0.000172446	0.999828	-0.0573518	0.674961	0.325039	Waardenburg syndrome, type 2D, 608890 (3), Autosomal recessive; Piebaldism, 172800 (3), Autosomal dominant	FALSE	FALSE
COG7	0.38937	0.0487864	0.108307	0.340583	0.0236266	0.976373	0.281063	0.0488717	0.951128	-0.0595205	0.628594	0.371406	Congenital disorder of glycosylation, type IIe, 608779 (3), Autosomal recessive	FALSE	FALSE
TEAD2	0.884582	0.544426	0.607769	0.340156	8.33983e-06	0.999992	0.276814	7.67973e-05	0.999923	-0.0633427	0.698491	0.301509		FALSE	FALSE
MOCS1	0.535546	0.19541	0.531301	0.340136	0.014243	0.985757	0.00424476	0.487038	0.512962	-0.335891	0.984537	0.0154627	Molybdenum cofactor deficiency A, 252150 (3), Autosomal recessive	FALSE	FALSE
ARHGAP21	0.61107	0.271212	0.595466	0.339858	0.00892639	0.991074	0.0156038	0.446551	0.553449	-0.324254	0.987268	0.0127324		FALSE	FALSE
PRKAR1A	0.687357	0.348014	0.537086	0.339342	0.00429856	0.995701	0.15027	0.0917119	0.908288	-0.189072	0.902751	0.0972493	Pigmented nodular adrenocortical disease, primary, 1, 610489 (3), Autosomal dominant; Acrodysostosis 1, with or without hormone resistance, 101800 (3), Autosomal dominant; Adrenocortical tumor, somatic (3); Carney complex, type 1, 160980 (3), Autosomal dominant; Myxoma, intracardiac, 255960 (3), Autosomal dominant	FALSE	FALSE
ARFGEF1	0.349574	0.0102632	0.0565534	0.339311	0.0260234	0.973977	0.293021	0.0456217	0.954378	-0.0462902	0.600202	0.399798		FALSE	FALSE
DYNC1H1	0.34568	0.00638409	0.574075	0.339296	0.026206	0.973794	-0.228395	0.945765	0.0542351	-0.567691	0.999804	0.000196425	Spinal muscular atrophy, lower extremity-predominant 1, AD, 158600 (3), Autosomal dominant; Charcot-Marie-Tooth disease, axonal, type 20, 614228 (3), Autosomal dominant; Mental retardation, autosomal dominant 13, 614563 (3), Autosomal dominant	FALSE	FALSE
ZDHHC3	0.559365	0.220352	0.686135	0.339013	0.0127395	0.987261	-0.12677	0.873509	0.126491	-0.465783	0.999634	0.000366138		FALSE	FALSE
DERA	0.330773	-0.00822654	-0.038743	0.339	0.0269549	0.973045	0.369516	0.0180939	0.981906	0.0305165	0.433586	0.566414		FALSE	FALSE
PANX1	0.504285	0.165359	0.0600107	0.338926	0.0167535	0.983247	0.444275	0.00335432	0.996646	0.105348	0.279269	0.720731	Oocyte maturation defect 7, 618550 (3), Autosomal dominant	FALSE	FALSE
BLCAP	0.570888	0.231999	0.0277207	0.338888	0.0119243	0.988076	0.543167	0.000334517	0.999665	0.204279	0.126643	0.873357		FALSE	FALSE
NUP153	0.513418	0.175786	0.386131	0.337633	0.0163952	0.983605	0.127287	0.190246	0.809754	-0.210345	0.895741	0.104259		FALSE	FALSE
ZNF644	0.407038	0.0694282	0.428326	0.337609	0.0235401	0.97646	-0.0212884	0.556165	0.443835	-0.358898	0.983283	0.016717	Myopia 21, autosomal dominant, 614167 (3), Autosomal dominant	FALSE	FALSE
UBP1	0.165963	-0.171537	-0.0843778	0.337499	0.0309908	0.969009	0.250341	0.0836765	0.916324	-0.0871588	0.686399	0.313601		FALSE	FALSE
TRIM37	0.907931	0.570823	0.609266	0.337108	1.02683e-06	0.999999	0.298665	4.82531e-06	0.999995	-0.038443	0.626733	0.373267	Mulibrey nanism, 253250 (3), Autosomal recessive	FALSE	FALSE
LMO4	0.510631	0.173755	0.334653	0.336876	0.0167756	0.983224	0.175978	0.118906	0.881094	-0.160898	0.827658	0.172342		FALSE	FALSE
TMX1	0.684288	0.347425	0.325193	0.336864	0.0046664	0.995334	0.359095	0.00310086	0.996899	0.0222314	0.445395	0.554605		FALSE	FALSE
TBATA	0.943274	0.606903	0.410557	0.33637	2.90806e-09	1	0.532717	1.56896e-13	1	0.196346	0.0712721	0.928728		FALSE	FALSE
C1QA	0.900073	0.56392	0.614133	0.336153	2.45914e-06	0.999998	0.28594	1.6867e-05	0.999983	-0.050213	0.66333	0.33667	C1q deficiency, 613652 (3), Autosomal recessive	FALSE	FALSE
CD2AP	0.614853	0.278809	0.578203	0.336044	0.00921582	0.990784	0.03665	0.377593	0.622407	-0.299394	0.979574	0.0204263	Glomerulosclerosis, focal segmental, 3, 607832 (3)	FALSE	FALSE
CHCHD2	0.489843	0.154953	0.543694	0.33489	0.0187908	0.981209	-0.0538506	0.656432	0.343568	-0.388741	0.99347	0.00652992	Parkinson disease 22, autosomal dominant, 616710 (3), Autosomal dominant	FALSE	FALSE
MSL1	0.473998	0.139512	0.214747	0.334486	0.0200465	0.979954	0.259251	0.0518545	0.948145	-0.0752345	0.664822	0.335178		FALSE	FALSE
CLMN	0.606284	0.271927	0.280275	0.334356	0.0100955	0.989905	0.326009	0.0115045	0.988496	-0.00834753	0.519737	0.480263		FALSE	FALSE
IBTK	0.388998	0.0546673	-0.0398426	0.334331	0.0256282	0.974372	0.42884	0.00680503	0.993195	0.0945098	0.302206	0.697794		FALSE	FALSE
ZBTB43	0.589873	0.255685	0.521295	0.334188	0.0113501	0.98865	0.0685783	0.293155	0.706845	-0.26561	0.958563	0.0414367		FALSE	FALSE
CREB3L1	0.645751	0.31274	0.353142	0.333011	0.00746523	0.992535	0.292609	0.0144397	0.98556	-0.0404016	0.598294	0.401706	Osteogenesis imperfecta, type XVI, 616229 (3), Autosomal recessive	FALSE	FALSE
LEPR	0.696501	0.363689	0.421866	0.332811	0.00432664	0.995673	0.274634	0.0122734	0.987727	-0.0581773	0.646911	0.353089	Obesity, morbid, due to leptin receptor deficiency, 614963 (3), Autosomal recessive	FALSE	FALSE
ARV1	0.628425	0.296274	0.384007	0.332151	0.0088051	0.991195	0.244418	0.0336468	0.966353	-0.0877332	0.706781	0.293219	Developmental and epileptic encephalopathy 38, 617020 (3), Autosomal recessive	FALSE	FALSE
CNOT8	0.394805	0.0628419	0.346431	0.331964	0.0260698	0.97393	0.0483741	0.379323	0.620677	-0.28359	0.948946	0.0510537		FALSE	FALSE
GBE1	0.643922	0.311997	0.451228	0.331925	0.00772996	0.99227	0.192694	0.0635077	0.936492	-0.139231	0.814725	0.185275	Glycogen storage disease IV, 232500 (3), Autosomal recessive; Polyglucosan body disease, adult form, 263570 (3), Autosomal recessive	FALSE	FALSE
FAM102B	0.253137	-0.078777	0.357571	0.331914	0.0321804	0.96782	-0.104434	0.736217	0.263783	-0.436348	0.993457	0.00654342		FALSE	FALSE
TMEM168	0.169642	-0.16134	-0.0149555	0.330982	0.0336458	0.966354	0.184597	0.153827	0.846173	-0.146384	0.790904	0.209096		FALSE	FALSE
SCARA3	0.504432	0.173804	0.537969	0.330627	0.0187901	0.98121	-0.0335379	0.599591	0.400409	-0.364165	0.990142	0.00985844		FALSE	FALSE
FAM126A	0.442717	0.112113	0.289698	0.330604	0.0233872	0.976613	0.153019	0.165653	0.834347	-0.177585	0.845388	0.154612	Leukodystrophy, hypomyelinating, 5, 610532 (3), Autosomal recessive	FALSE	FALSE
LAMB3	0.881791	0.551214	0.742337	0.330577	1.44085e-05	0.999986	0.139454	0.00951903	0.990481	-0.191123	0.966957	0.0330434	Epidermolysis bullosa, junctional, non-Herlitz type, 226650 (3), Autosomal recessive; Epidermolysis bullosa, junctional, Herlitz type, 226700 (3), Autosomal recessive; Amelogenesis imperfecta, type IA, 104530 (3), Autosomal dominant	FALSE	FALSE
HEATR1	0.694821	0.364395	0.469127	0.330426	0.00461821	0.995382	0.225694	0.0282256	0.971774	-0.104732	0.756673	0.243327		FALSE	FALSE
SH3BGRL2	0.689764	0.35955	0.423392	0.330213	0.00493266	0.995067	0.266372	0.0151072	0.984893	-0.0638414	0.660287	0.339713		FALSE	FALSE
AKIRIN2	0.16065	-0.169468	0.233962	0.330118	0.0340111	0.965989	-0.0733126	0.662042	0.337958	-0.40343	0.987548	0.0124516		FALSE	FALSE
COX19	0.354636	0.0248787	0.200962	0.329757	0.0290917	0.970908	0.153673	0.180173	0.819827	-0.176084	0.836361	0.163639		FALSE	FALSE
UBLCP1	0.576411	0.247086	0.509887	0.329325	0.013312	0.986688	0.0665247	0.302379	0.697621	-0.2628	0.955379	0.0446205		FALSE	FALSE
MAEA	0.491838	0.162645	0.379407	0.329193	0.0201549	0.979845	0.112431	0.223041	0.776959	-0.216762	0.901231	0.0987692		FALSE	FALSE
CMTM3	0.741691	0.412732	0.385583	0.328959	0.00238201	0.997618	0.356109	0.0013522	0.998648	0.0271496	0.42979	0.57021		FALSE	FALSE
RNF187	0.494724	0.165785	-0.0607586	0.328939	0.0199986	0.980001	0.555483	0.00047747	0.999523	0.226543	0.105705	0.894295		FALSE	FALSE
PDE8A	0.304809	-0.0239123	0.106299	0.328721	0.0317771	0.968223	0.198509	0.127171	0.872829	-0.130212	0.762829	0.237171		FALSE	FALSE
CRLF1	0.645716	0.31712	0.752425	0.328596	0.00803984	0.99196	-0.106709	0.875653	0.124347	-0.435305	0.999815	0.000184982	Cold-induced sweating syndrome 1, 272430 (3), Autosomal recessive	FALSE	FALSE
BRMS1	0.398921	0.0704584	0.178771	0.328462	0.0270005	0.973	0.22015	0.0928207	0.907179	-0.108312	0.726827	0.273173		FALSE	FALSE
ZNF106	0.231919	-0.0962401	0.077876	0.328159	0.0341837	0.965816	0.154043	0.193135	0.806865	-0.174116	0.830508	0.169492		FALSE	FALSE
CCDC93	0.348313	0.0205024	-0.176611	0.32781	0.0301372	0.969863	0.524923	0.00149541	0.998505	0.197113	0.137879	0.862121		FALSE	FALSE
ARHGAP26	0.471762	0.144058	0.223463	0.327704	0.0221309	0.977869	0.248299	0.0592373	0.940763	-0.0794046	0.673787	0.326213	Leukemia, juvenile myelomonocytic, somatic, 607785 (3)	FALSE	FALSE
IL18R1	0.495084	0.167618	0.508347	0.327465	0.0203753	0.979625	-0.0132633	0.538672	0.461328	-0.340729	0.983949	0.0160507		FALSE	FALSE
SEMA3B	0.808782	0.481552	0.580511	0.327231	0.000522541	0.999477	0.228272	0.0058514	0.994149	-0.0989591	0.775511	0.224489		FALSE	FALSE
PPM1L	0.501003	0.173941	0.550585	0.327061	0.0200121	0.979988	-0.0495824	0.646396	0.353604	-0.376644	0.992432	0.007568		FALSE	FALSE
PPIL4	0.736866	0.410001	0.323004	0.326865	0.00269882	0.997301	0.413862	0.000428982	0.999571	0.086997	0.290786	0.709214		FALSE	FALSE
JAGN1	0.639577	0.31281	0.415282	0.326767	0.00875017	0.99125	0.224295	0.0419977	0.958002	-0.102472	0.741528	0.258472	Neutropenia, severe congenital, 6, autosomal recessive, 616022 (3), Autosomal recessive	FALSE	FALSE
DOT1L	0.561147	0.234393	0.623305	0.326753	0.0151104	0.98489	-0.0621581	0.700274	0.299726	-0.388911	0.996453	0.00354727		FALSE	FALSE
ISYNA1	0.673286	0.347006	0.564805	0.32628	0.00637885	0.993621	0.108481	0.166334	0.833666	-0.217799	0.935959	0.0640409		FALSE	FALSE
ADCY3	0.74873	0.422648	0.178387	0.326082	0.00223112	0.997769	0.570344	7.60574e-06	0.999992	0.244261	0.069155	0.930845	{Obesity, susceptibility to, BMIQ19}, 617885 (3), Autosomal recessive	FALSE	FALSE
IKBKB	0.413265	0.0875461	0.407632	0.325719	0.0270066	0.972993	0.00563297	0.485201	0.514799	-0.320086	0.970596	0.029404	Immunodeficiency 15B, 615592 (3), Autosomal recessive; Immunodeficiency 15A, 618204 (3), Autosomal dominant	FALSE	FALSE
AIG1	0.663519	0.337923	0.262325	0.325595	0.00714055	0.992859	0.401194	0.00183328	0.998167	0.0755989	0.324413	0.675587		FALSE	FALSE
POLR2A	0.527618	0.202162	0.105008	0.325456	0.018242	0.981758	0.42261	0.0041826	0.995817	0.0971539	0.292715	0.707285	Neurodevelopmental disorder with hypotonia and variable intellectual and behavioral abnormalities, 618603 (3), Autosomal dominant	FALSE	FALSE
RAB11FIP2	0.348841	0.0234057	0.220297	0.325436	0.031009	0.968991	0.128544	0.221343	0.778657	-0.196891	0.864007	0.135993		FALSE	FALSE
PDE3A	0.791667	0.46644	0.69786	0.325227	0.000891907	0.999108	0.0938061	0.121938	0.878062	-0.231421	0.974926	0.0250743	Hypertension and brachydactyly syndrome, 112410 (3), Autosomal dominant	FALSE	FALSE
MIF	0.50118	0.176115	0.644609	0.325066	0.0205501	0.97945	-0.143429	0.880674	0.119326	-0.468495	0.999361	0.000638982	{Rheumatoid arthritis, systemic juvenile, susceptibility to}, 604302 (3)	FALSE	FALSE
EFHC2	0.699569	0.374694	0.0880799	0.324875	0.00482052	0.995179	0.611489	1.01264e-05	0.99999	0.286614	0.0471006	0.952899		FALSE	FALSE
HEBP2	0.489292	0.164431	0.232404	0.32486	0.0215808	0.978419	0.256888	0.0510873	0.948913	-0.0679726	0.650896	0.349104		FALSE	FALSE
PRICKLE1	0.564333	0.23963	0.489341	0.324702	0.0152963	0.984704	0.0749914	0.284512	0.715488	-0.249711	0.944402	0.0555977	Epilepsy, progressive myoclonic 1B, 612437 (3), Autosomal recessive	FALSE	FALSE
TNNT1	0.363312	0.0388328	0.269077	0.32448	0.0305785	0.969422	0.0942349	0.282928	0.717072	-0.230245	0.90289	0.0971104	Nemaline myopathy 5, Amish type, 605355 (3), Autosomal recessive	FALSE	FALSE
LSM12	0.343805	0.0195366	0.546063	0.324268	0.031725	0.968275	-0.202258	0.918213	0.0817869	-0.526527	0.999421	0.000578698		FALSE	FALSE
PKNOX1	0.506277	0.182282	0.426439	0.323996	0.020426	0.979574	0.0798379	0.287865	0.712135	-0.244158	0.93128	0.0687196		FALSE	FALSE
CCS	0.758298	0.434349	0.378211	0.32395	0.00194932	0.998051	0.380087	0.000567514	0.999432	0.0561379	0.356259	0.643741		FALSE	FALSE
TREM2	0.821791	0.498032	0.804238	0.323759	0.000373245	0.999627	0.0175534	0.388285	0.611715	-0.306206	0.998993	0.00100715	Polycystic lipomembranous osteodysplasia with sclerosing leukoencephalopathy 2, 618193 (3), Autosomal recessive	FALSE	FALSE
OXR1	0.45792	0.134172	0.340796	0.323747	0.0244134	0.975587	0.117124	0.222113	0.777887	-0.206624	0.885903	0.114097	Cerebellar hypoplasia/atrophy, epilepsy, and global developmental delay, 213000 (3), Autosomal recessive	FALSE	FALSE
GLO1	0.41775	0.094324	0.477514	0.323426	0.0274929	0.972507	-0.0597641	0.658978	0.341022	-0.38319	0.990062	0.00993847		FALSE	FALSE
SLAMF9	0.748295	0.424879	0.404583	0.323416	0.00237751	0.997622	0.343713	0.00155099	0.998449	0.0202962	0.446595	0.553405		FALSE	FALSE
IMPDH2	0.736131	0.413037	0.488096	0.323095	0.00294828	0.997052	0.248035	0.0126423	0.987358	-0.0750592	0.69723	0.30277	[IMPDH2 enzyme activity, variation in], 617995 (3)	FALSE	FALSE
SEMA3C	0.528814	0.20573	0.336791	0.323084	0.0187542	0.981246	0.192023	0.096162	0.903838	-0.131061	0.781259	0.218741		FALSE	FALSE
PADI2	0.293738	-0.0287771	0.447266	0.322515	0.0347346	0.965265	-0.153528	0.836054	0.163946	-0.476043	0.997395	0.00260524		FALSE	FALSE
KIF15	0.884251	0.56199	0.381798	0.32226	1.60338e-05	0.999984	0.502453	2.70003e-08	1	0.180193	0.100388	0.899612		FALSE	FALSE
LTA4H	0.641883	0.319667	0.319149	0.322216	0.00924343	0.990757	0.322734	0.00916517	0.990835	0.000517611	0.49874	0.50126		FALSE	FALSE
LYST	0.664306	0.342145	0.286875	0.322161	0.00751448	0.992486	0.377431	0.00282201	0.997178	0.0552702	0.368399	0.631601	Chediak-Higashi syndrome, 214500 (3), Autosomal recessive	FALSE	FALSE
EEA1	0.489906	0.168294	0.208135	0.321612	0.0224916	0.977508	0.281771	0.0376574	0.962343	-0.0398412	0.589504	0.410496		FALSE	FALSE
PELI2	0.553232	0.231664	0.411986	0.321568	0.0169977	0.983002	0.141246	0.155427	0.844573	-0.180322	0.865787	0.134213		FALSE	FALSE
UXT	0.601246	0.279934	0.437924	0.321312	0.012811	0.987189	0.163322	0.108459	0.891541	-0.157991	0.840648	0.159352		FALSE	FALSE
SLC39A6	0.545467	0.22435	0.206736	0.321117	0.0178	0.9822	0.338732	0.0138097	0.98619	0.0176144	0.459703	0.540297		FALSE	FALSE
BEX4	0.475558	0.154485	0.285417	0.321074	0.0238516	0.976148	0.190142	0.110281	0.889719	-0.130932	0.774866	0.225134		FALSE	FALSE
PHOSPHO1	0.85632	0.535293	0.596476	0.321027	9.3998e-05	0.999906	0.259844	0.000595571	0.999404	-0.0611829	0.689217	0.310783		FALSE	FALSE
BTBD2	0.28049	-0.0402571	0.372289	0.320748	0.0359911	0.964009	-0.0917988	0.713421	0.286579	-0.412546	0.990927	0.00907267		FALSE	FALSE
SOWAHC	0.53395	0.213251	0.207399	0.320698	0.0189332	0.981067	0.326551	0.0174362	0.982564	0.00585243	0.486622	0.513378		FALSE	FALSE
CENPJ	0.75902	0.438637	0.536198	0.320383	0.00207487	0.997925	0.222822	0.0152311	0.984769	-0.0975607	0.758822	0.241178	Microcephaly 6, primary, autosomal recessive, 608393 (3), Autosomal recessive; ?Seckel syndrome 4, 613676 (3), Autosomal recessive	FALSE	FALSE
SPPL3	0.269999	-0.0498153	0.248583	0.319814	0.0367661	0.963234	0.0214157	0.449961	0.550039	-0.298398	0.951919	0.0480809		FALSE	FALSE
FGF13	0.438582	0.118981	0.126693	0.319601	0.0272962	0.972704	0.31189	0.0301072	0.969893	-0.00771152	0.517103	0.482897	Developmental and epileptic encephalopathy 90, 301058 (3), X-linked recessive, X-linked dominant	FALSE	FALSE
ZFPM2	0.705772	0.386248	0.400402	0.319524	0.00491769	0.995082	0.30537	0.00638988	0.99361	-0.0141539	0.536538	0.463462	Diaphragmatic hernia 3, 610187 (3); 46XY sex reversal 9, 616067 (3), Autosomal dominant; Tetralogy of Fallot, 187500 (3), Autosomal dominant	FALSE	FALSE
ESYT2	0.675053	0.355536	0.575544	0.319518	0.00704599	0.992954	0.0995093	0.184237	0.815763	-0.220008	0.940095	0.0599048		FALSE	FALSE
RAB21	0.298297	-0.0211155	0.227094	0.319412	0.0358723	0.964128	0.0712035	0.337552	0.662448	-0.248209	0.91645	0.0835499		FALSE	FALSE
XPOT	0.453143	0.135906	0.427284	0.317237	0.0269638	0.973036	0.0258594	0.430262	0.569738	-0.291378	0.960088	0.0399118		FALSE	FALSE
UBN1	0.492665	0.176154	0.362521	0.316511	0.0238313	0.976169	0.130144	0.190733	0.809267	-0.186367	0.865456	0.134544		FALSE	FALSE
FGL2	0.576206	0.259718	0.656037	0.316488	0.0161223	0.983878	-0.0798311	0.760183	0.239817	-0.396319	0.997802	0.00219796		FALSE	FALSE
PLEKHH2	0.828552	0.512333	0.528399	0.316219	0.000358749	0.999641	0.300153	0.000552902	0.999447	-0.0160657	0.548028	0.451972		FALSE	FALSE
PDE4A	0.254201	-0.0618936	0.615564	0.316094	0.0389534	0.961047	-0.361364	0.993933	0.00606738	-0.677458	0.99999	9.7228e-06		FALSE	FALSE
COMMD6	0.618702	0.302754	0.463456	0.315948	0.0123014	0.987699	0.155246	0.112845	0.887155	-0.160702	0.849909	0.150091		FALSE	FALSE
CUL2	0.419743	0.10404	0.427816	0.315703	0.0301579	0.969842	-0.00807292	0.521491	0.478509	-0.323775	0.973343	0.0266566		FALSE	FALSE
SPSB2	0.35175	0.036693	0.132924	0.315057	0.0350332	0.964967	0.218825	0.100245	0.899755	-0.0962313	0.702403	0.297597		FALSE	FALSE
SMARCB1	0.738828	0.423811	0.612874	0.315017	0.00332054	0.996679	0.125955	0.0996109	0.900389	-0.189063	0.923721	0.076279	Rhabdoid tumors, somatic, 609322 (3); {Schwannomatosis-1, susceptibility to}, 162091 (3), Autosomal dominant; Coffin-Siris syndrome 3, 614608 (3), Autosomal dominant; {Rhabdoid tumor predisposition syndrome 1}, 609322 (3), Autosomal dominant	FALSE	FALSE
AMIGO2	0.573173	0.258399	0.583136	0.314773	0.0168225	0.983177	-0.00996346	0.532667	0.467333	-0.324737	0.986318	0.0136823		FALSE	FALSE
B4GALT3	0.439338	0.12457	0.105773	0.314769	0.0289692	0.971031	0.333565	0.0227229	0.977277	0.0187967	0.458449	0.541551		FALSE	FALSE
PPP6R3	0.0725982	-0.24175	0.184528	0.314348	0.0401287	0.959871	-0.11193	0.733711	0.266289	-0.426278	0.991184	0.0088157		FALSE	FALSE
PPWD1	0.322894	0.00867612	0.169214	0.314218	0.036996	0.963004	0.15368	0.184496	0.815504	-0.160538	0.812811	0.187189		FALSE	FALSE
PAQR9	0.594604	0.280453	0.578754	0.314151	0.0149209	0.985079	0.0158502	0.447337	0.552663	-0.298301	0.979314	0.0206856		FALSE	FALSE
NFYC	0.452042	0.138187	0.340878	0.313855	0.0282539	0.971746	0.111165	0.234541	0.765459	-0.20269	0.88162	0.11838		FALSE	FALSE
IRF7	0.856326	0.542518	0.499172	0.313808	0.000117087	0.999883	0.357153	3.10162e-05	0.999969	0.0433454	0.372224	0.627776	?Immunodeficiency 39, 616345 (3), Autosomal recessive	FALSE	FALSE
TSKU	0.701566	0.387887	0.390313	0.313679	0.00577883	0.994221	0.311252	0.00604158	0.993958	-0.00242678	0.506249	0.493751		FALSE	FALSE
MIER1	0.408478	0.095053	0.288743	0.313425	0.0318892	0.968111	0.119735	0.227191	0.772809	-0.19369	0.865549	0.134451		FALSE	FALSE
SBF2	0.499327	0.185963	0.419246	0.313364	0.0242359	0.975764	0.0800808	0.288879	0.711121	-0.233283	0.921692	0.0783077	Charcot-Marie-Tooth disease, type 4B2, 604563 (3), Autosomal recessive	FALSE	FALSE
MRPL32	0.0873865	-0.225939	0.196108	0.313325	0.0410083	0.958992	-0.108722	0.728528	0.271472	-0.422047	0.990549	0.00945068		FALSE	FALSE
PDHB	0.623003	0.30979	0.655716	0.313213	0.0124358	0.987564	-0.0327131	0.619145	0.380855	-0.345926	0.994562	0.00543849	Pyruvate dehydrogenase E1-beta deficiency, 614111 (3), Autosomal recessive	FALSE	FALSE
PMPCB	0.432822	0.119789	0.28568	0.313034	0.0301442	0.969856	0.147142	0.176591	0.823409	-0.165892	0.829006	0.170994	Multiple mitochondrial dysfunctions syndrome 6, 617954 (3), Autosomal recessive	FALSE	FALSE
C1QB	0.917661	0.604699	0.659566	0.312962	8.57961e-07	0.999999	0.258096	9.21929e-06	0.999991	-0.0548662	0.691915	0.308085	C1q deficiency, 613652 (3), Autosomal recessive	FALSE	FALSE
NFIX	0.862877	0.550131	0.577466	0.312746	8.59815e-05	0.999914	0.285411	0.000202001	0.999798	-0.0273347	0.586887	0.413113	Marshall-Smith syndrome, 602535 (3), Autosomal dominant; Sotos syndrome 2, 614753 (3), Autosomal dominant	FALSE	FALSE
GNPTG	0.482863	0.170622	0.513131	0.312241	0.0261201	0.97388	-0.0302684	0.587264	0.412736	-0.342509	0.984678	0.0153221	Mucolipidosis III gamma, 252605 (3), Autosomal recessive	FALSE	FALSE
PARP9	0.380011	0.0677757	0.238537	0.312235	0.0344182	0.965582	0.141474	0.195142	0.804858	-0.170761	0.831571	0.168429		FALSE	FALSE
AKAP7	0.310376	-0.00166948	0.209657	0.312046	0.0386037	0.961396	0.100719	0.276805	0.723195	-0.211326	0.879956	0.120044		FALSE	FALSE
MICAL1	0.645893	0.33385	0.330701	0.312043	0.0105479	0.989452	0.315192	0.0100184	0.989982	0.00314933	0.492265	0.507735		FALSE	FALSE
CEP76	0.662658	0.350729	0.335815	0.311929	0.00908518	0.990915	0.326843	0.00704956	0.99295	0.0149137	0.463111	0.536889		FALSE	FALSE
PSME3	0.627615	0.315897	0.378153	0.311718	0.0122948	0.987705	0.249462	0.0314503	0.96855	-0.0622558	0.650953	0.349047		FALSE	FALSE
DDX21	0.544208	0.232755	0.589365	0.311453	0.0205219	0.979478	-0.0451569	0.642317	0.357683	-0.35661	0.991974	0.00802567		FALSE	FALSE
EFEMP1	0.924447	0.613145	0.718565	0.311302	3.59846e-07	1	0.205882	4.58963e-05	0.999954	-0.10542	0.851908	0.148092	Doyne honeycomb degeneration of retina, 126600 (3), Autosomal dominant	FALSE	FALSE
CERK	0.196504	-0.114762	0.239164	0.311267	0.042549	0.957451	-0.042659	0.596903	0.403097	-0.353926	0.975419	0.0245811		FALSE	FALSE
PON2	0.638387	0.327361	0.287632	0.311026	0.0114167	0.988583	0.350756	0.0059248	0.994075	0.0397294	0.405018	0.594982	{Coronary artery disease, susceptibility to} (3)	FALSE	FALSE
SYNE2	0.518077	0.207085	0.548677	0.310992	0.0232167	0.976783	-0.0306001	0.592628	0.407372	-0.341592	0.986984	0.0130157	Emery-Dreifuss muscular dystrophy 5, autosomal dominant, 612999 (3), Autosomal dominant	FALSE	FALSE
SEMA4A	0.354386	0.0437211	0.481593	0.310665	0.0367734	0.963227	-0.127206	0.801448	0.198552	-0.437872	0.995808	0.0041917	Retinitis pigmentosa 35, 610282 (3), Autosomal dominant, Autosomal recessive; Cone-rod dystrophy 10, 610283 (3), Autosomal recessive	FALSE	FALSE
DRAM2	0.560344	0.25126	0.104357	0.309083	0.0195756	0.980424	0.455986	0.00189438	0.998106	0.146903	0.202523	0.797477	Cone-rod dystrophy 21, 616502 (3), Autosomal recessive	FALSE	FALSE
THBS3	0.622518	0.313968	0.689992	0.30855	0.0134247	0.986575	-0.0674735	0.742438	0.257562	-0.376023	0.997912	0.00208781		FALSE	FALSE
PRMT5	0.636829	0.328444	0.55686	0.308385	0.012061	0.987939	0.0799695	0.247557	0.752443	-0.228415	0.942139	0.0578612		FALSE	FALSE
COL27A1	0.554533	0.246435	0.324284	0.308098	0.0204475	0.979553	0.230249	0.0570475	0.942953	-0.0778488	0.67887	0.32113	Steel syndrome, 615155 (3), Autosomal recessive	FALSE	FALSE
HSPA9	0.613399	0.305343	0.670236	0.308056	0.0144392	0.985561	-0.0568372	0.702048	0.297952	-0.364893	0.996691	0.00330936	Even-plus syndrome, 616854 (3), Autosomal recessive; Anemia, sideroblastic, 4, 182170 (3), Autosomal dominant	FALSE	FALSE
SLC5A6	0.337591	0.029662	0.193673	0.307929	0.0390323	0.960968	0.143918	0.197612	0.802388	-0.164011	0.819076	0.180924	Neurodegeneration, infantile-onset, biotin-responsive, 618973 (3), Autosomal recessive	FALSE	FALSE
ATP6V0E2	0.131549	-0.176348	0.427749	0.307897	0.044488	0.955512	-0.2962	0.96239	0.0376097	-0.604097	0.999749	0.000250755		FALSE	FALSE
AKAP11	0.422895	0.115007	0.227973	0.307888	0.0329816	0.967018	0.194922	0.114992	0.885008	-0.112966	0.738352	0.261648		FALSE	FALSE
RC3H1	0.113494	-0.194125	0.52344	0.307618	0.0444479	0.955552	-0.409946	0.994741	0.0052591	-0.717565	0.99999	1.02414e-05	?Immune dysregulation and systemic hyperinflammation syndrome, 618998 (3)	FALSE	FALSE
CIZ1	0.532456	0.224889	0.28887	0.307568	0.0228629	0.977137	0.243586	0.0523437	0.947656	-0.0639813	0.646309	0.353691		FALSE	FALSE
TMEM71	0.775191	0.467757	0.618459	0.307434	0.00198155	0.998018	0.156732	0.0443983	0.955602	-0.150702	0.880861	0.119139		FALSE	FALSE
ROCK2	0.649662	0.342277	0.580486	0.307386	0.0110186	0.988981	0.0691767	0.27066	0.72934	-0.238209	0.953415	0.0465847		FALSE	FALSE
MID1	0.67158	0.364381	0.648107	0.307198	0.00902864	0.990971	0.0234725	0.409908	0.590092	-0.283726	0.983687	0.0163128	Opitz GBBB syndrome, type I, 300000 (3), X-linked recessive	FALSE	FALSE
LTN1	0.54408	0.237253	0.617976	0.306826	0.0218995	0.9781	-0.0738962	0.729832	0.270168	-0.380723	0.99571	0.00429048		FALSE	FALSE
PKN2	0.444418	0.137802	0.801853	0.306616	0.0316563	0.968344	-0.357435	0.999697	0.000302832	-0.664051	1	6.24914e-08		FALSE	FALSE
SEMA6D	0.580577	0.273962	0.405443	0.306615	0.0181594	0.981841	0.175134	0.100762	0.899238	-0.13148	0.792785	0.207215		FALSE	FALSE
CETN2	0.841851	0.53525	0.545771	0.306601	0.0002795	0.99972	0.29608	0.000376724	0.999623	-0.0105208	0.532443	0.467557		FALSE	FALSE
FNIP1	0.407893	0.101909	0.502587	0.305983	0.0349965	0.965003	-0.0946946	0.743934	0.256066	-0.400678	0.993197	0.00680346	Immunodeficiency 93 and hypertrophic cardiomyopathy, 619705 (3)	FALSE	FALSE
EHBP1	0.490245	0.184319	0.411294	0.305925	0.0276408	0.972359	0.0789503	0.293421	0.706579	-0.226975	0.915161	0.0848391	{Prostate cancer, hereditary, 12}, 611868 (3)	FALSE	FALSE
PERP	0.630183	0.324645	0.213241	0.305538	0.0132887	0.986711	0.416942	0.00201123	0.997989	0.111404	0.255036	0.744964	Erythrokeratodermia variabilis et progressiva 7, 619209 (3), Autosomal recessive; Olmsted syndrome 2, 619208 (3), Autosomal dominant	FALSE	FALSE
INTS10	0.115407	-0.189979	0.63955	0.305386	0.0456773	0.954323	-0.524143	0.999779	0.000221058	-0.829529	1	9.86459e-08		FALSE	FALSE
AQP3	0.476645	0.171314	0.209658	0.305331	0.0291787	0.970821	0.266987	0.0469627	0.953037	-0.038344	0.586269	0.413731	[Blood group GIL], 607457 (3)	FALSE	FALSE
MRPS21	0.345036	0.0399129	0.479596	0.305123	0.03989	0.96011	-0.134561	0.813519	0.186481	-0.439683	0.99589	0.00410994		FALSE	FALSE
CCDC50	0.646087	0.341009	0.278394	0.305078	0.011792	0.988208	0.367693	0.00410423	0.995896	0.0626145	0.352146	0.647854	?Deafness, autosomal dominant 44, 607453 (3), Autosomal dominant	FALSE	FALSE
APPL1	0.575851	0.270964	0.53144	0.304886	0.0191239	0.980876	0.0444104	0.362797	0.637203	-0.260476	0.957392	0.0426076	{Maturity-onset diabetes of the young, type 14}, 616511 (3), Autosomal dominant	FALSE	FALSE
LYZL6	0.918158	0.61407	0.338783	0.304088	1.17969e-06	0.999999	0.579375	9.96241e-12	1	0.275287	0.0234804	0.97652		FALSE	FALSE
CYTH3	0.713568	0.409542	0.616733	0.304027	0.00593479	0.994065	0.0968358	0.169313	0.830687	-0.207191	0.940516	0.0594845		FALSE	FALSE
ARL15	0.716506	0.412829	0.37453	0.303677	0.0057479	0.994252	0.341976	0.00275531	0.997245	0.0382988	0.401948	0.598052		FALSE	FALSE
VMP1	0.32605	0.0225952	0.413644	0.303455	0.0418398	0.95816	-0.0875944	0.711057	0.288943	-0.391049	0.988879	0.0111213		FALSE	FALSE
DDX42	0.40027	0.0968433	0.441142	0.303426	0.0367206	0.963279	-0.0408721	0.607226	0.392774	-0.344298	0.980404	0.0195956		FALSE	FALSE
PF4	0.995032	0.691681	0.701105	0.30335	3.25954e-32	1	0.293926	1.06265e-31	1	-0.00942398	0.539918	0.460082		FALSE	FALSE
NEGR1	0.646605	0.343664	0.11303	0.302942	0.0121534	0.987847	0.533575	0.000163659	0.999836	0.230633	0.0900549	0.909945		FALSE	FALSE
HOXD8	0.867415	0.56449	0.203545	0.302925	9.13736e-05	0.999909	0.663871	4.88191e-10	1	0.360945	0.00885851	0.991141		FALSE	FALSE
TUSC3	0.461991	0.15912	0.274192	0.302871	0.0315328	0.968467	0.187799	0.115752	0.884248	-0.115072	0.74609	0.25391	Mental retardation, autosomal recessive 7, 611093 (3), Autosomal recessive	FALSE	FALSE
ALLC	0.908838	0.606242	0.877715	0.302596	3.74022e-06	0.999996	0.0311232	0.19783	0.80217	-0.271473	0.999858	0.000141634		FALSE	FALSE
OXCT1	0.54146	0.239531	0.52548	0.301929	0.0237149	0.976285	0.01598	0.451309	0.548691	-0.285949	0.968564	0.0314365	Succinyl CoA:3-oxoacid CoA transferase deficiency, 245050 (3), Autosomal recessive	FALSE	FALSE
C4orf51	0.886752	0.585304	0.573428	0.301448	2.77281e-05	0.999972	0.313324	1.81953e-05	0.999982	0.0118763	0.460997	0.539003		FALSE	FALSE
PPP1R9A	0.525689	0.224537	0.222897	0.301151	0.0256797	0.97432	0.302792	0.0251194	0.974881	0.00164093	0.496226	0.503774		FALSE	FALSE
LMO7	0.695514	0.394375	0.633919	0.301139	0.00778851	0.992211	0.0615956	0.272297	0.727703	-0.239544	0.965069	0.0349315		FALSE	FALSE
CSGALNACT2	0.549455	0.24842	0.0396266	0.301035	0.0231302	0.97687	0.509829	0.000773871	0.999226	0.208794	0.120484	0.879516		FALSE	FALSE
TNFAIP6	0.616325	0.31545	0.636285	0.300875	0.0157914	0.984209	-0.01996	0.571393	0.428607	-0.320835	0.990086	0.00991432		FALSE	FALSE
PSMA6	0.265293	-0.0351294	0.540324	0.300422	0.0463655	0.953634	-0.275031	0.965843	0.0341573	-0.575453	0.999771	0.000229085	{Myocardial infarction, susceptibility to}, 608446 (3)	FALSE	FALSE
DNAJC10	0.54129	0.240891	0.353489	0.300399	0.0242352	0.975765	0.187802	0.0975465	0.902454	-0.112598	0.750975	0.249025		FALSE	FALSE
COMMD5	0.460922	0.160717	0.31712	0.300204	0.0327149	0.967285	0.143802	0.175838	0.824162	-0.156402	0.818843	0.181157		FALSE	FALSE
FUZ	0.799879	0.499837	0.205576	0.300042	0.00131478	0.998685	0.594303	5.4892e-07	0.999999	0.294261	0.0310755	0.968925	{Neural tube defects, susceptibility to}, 182940 (3), Autosomal dominant	FALSE	FALSE
PNPT1	0.581046	0.281254	0.327401	0.299793	0.0199904	0.98001	0.253645	0.0379233	0.962077	-0.0461477	0.609738	0.390262	Deafness, autosomal recessive 70, 614934 (3), Autosomal recessive; Combined oxidative phosphorylation deficiency 13, 614932 (3), Autosomal recessive	FALSE	FALSE
SMAP2	0.817086	0.517484	0.592084	0.299602	0.000816637	0.999183	0.225003	0.00525595	0.994744	-0.0745993	0.722867	0.277133		FALSE	FALSE
BMP2K	0.399827	0.100537	0.217456	0.29929	0.038634	0.961366	0.18237	0.133735	0.866265	-0.11692	0.744684	0.255316		FALSE	FALSE
MGAT5	0.34413	0.0448593	-0.0757759	0.299271	0.0427896	0.95721	0.419906	0.00863515	0.991365	0.120635	0.254079	0.745921		FALSE	FALSE
MEOX1	0.531461	0.232349	0.408928	0.299112	0.0257556	0.974244	0.122533	0.193626	0.806374	-0.176579	0.860504	0.139496	Klippel-Feil syndrome 2, 214300 (3), Autosomal recessive	FALSE	FALSE
PPP1R14B	0.728992	0.430372	0.645497	0.298619	0.00533107	0.994669	0.0834944	0.191864	0.808136	-0.215125	0.953767	0.0462328		FALSE	FALSE
MYO1D	0.627122	0.32912	0.670229	0.298002	0.0152898	0.98471	-0.0431074	0.658385	0.341615	-0.341109	0.994923	0.00507673		FALSE	FALSE
DNM1L	0.260665	-0.0373244	-0.0343989	0.29799	0.0478594	0.952141	0.295064	0.0494788	0.950521	-0.00292549	0.5064	0.4936	Optic atrophy 5, 610708 (3), Autosomal dominant; Encephalopathy, lethal, due to defective mitochondrial peroxisomal fission 1, 614388 (3), Autosomal dominant, Autosomal recessive	FALSE	FALSE
C1orf141	0.927657	0.62978	0.325572	0.297877	4.09059e-07	1	0.602085	4.68949e-13	1	0.304208	0.0136106	0.986389		FALSE	FALSE
MSR1	0.933112	0.63538	0.706079	0.297732	1.67795e-07	1	0.227032	5.51125e-06	0.999994	-0.0706992	0.759968	0.240032	Barrett esophagus/esophageal adenocarcinoma, 614266 (3)	FALSE	FALSE
ODF3	0.964745	0.667034	0.5919	0.29771	2.06513e-11	1	0.372845	1.63406e-13	1	0.0751344	0.247135	0.752865		FALSE	FALSE
TRPM7	0.0509126	-0.246599	0.225744	0.297511	0.0486385	0.951362	-0.174832	0.836215	0.163785	-0.472343	0.995821	0.00417941	{Amyotrophic lateral sclerosis-parkinsonism/dementia complex, susceptibility to}, 105500 (3), Autosomal dominant	FALSE	FALSE
RHOU	0.649766	0.352312	0.295636	0.297453	0.0129336	0.987066	0.35413	0.00500933	0.994991	0.0566765	0.364301	0.635699		FALSE	FALSE
WASF1	0.850761	0.553565	0.662275	0.297197	0.000250514	0.999749	0.188486	0.00569114	0.994309	-0.10871	0.828809	0.171191	Neurodevelopmental disorder with absent language and variable seizures, 618707 (3), Autosomal dominant	FALSE	FALSE
LHFPL2	0.603545	0.306428	0.348117	0.297116	0.01818	0.98182	0.255428	0.0330984	0.966902	-0.0416886	0.600943	0.399057		FALSE	FALSE
LARP4B	0.29756	0.000448011	0.243665	0.297112	0.0466557	0.953344	0.053895	0.375003	0.624997	-0.243217	0.913014	0.0869857		FALSE	FALSE
ZCWPW1	0.905036	0.607946	0.560492	0.29709	6.88789e-06	0.999993	0.344544	1.05628e-06	0.999999	0.0474539	0.346443	0.653557		FALSE	FALSE
MAN1C1	0.426757	0.129669	0.520113	0.297087	0.0372971	0.962703	-0.0933557	0.745497	0.254503	-0.390443	0.992724	0.00727605		FALSE	FALSE
CALHM2	0.609749	0.313039	0.25195	0.29671	0.0175762	0.982424	0.357799	0.00674851	0.993251	0.0610888	0.358011	0.641989		FALSE	FALSE
SPHK1	0.574637	0.278082	0.341337	0.296555	0.021687	0.978313	0.2333	0.05085	0.94915	-0.0632552	0.649297	0.350703		FALSE	FALSE
VIT	0.704108	0.407821	0.401656	0.296287	0.00769312	0.992307	0.302452	0.0068786	0.993121	0.00616515	0.483894	0.516106		FALSE	FALSE
GNS	0.639037	0.342898	0.63598	0.29614	0.0143948	0.985605	0.00305759	0.488746	0.511254	-0.293082	0.984542	0.0154584	Mucopolysaccharidosis type IIID, 252940 (3), Autosomal recessive	FALSE	FALSE
TRAPPC6B	0.265884	-0.0299738	0.183193	0.295858	0.0488222	0.951178	0.0826917	0.316569	0.683431	-0.213167	0.880814	0.119186	Neurodevelopmental disorder with microcephaly, epilepsy, and brain atrophy, 617862 (3), Autosomal recessive	FALSE	FALSE
RNF146	0.29739	0.00154	0.339448	0.29585	0.0473431	0.952657	-0.0420574	0.601183	0.398817	-0.337908	0.973047	0.0269531		FALSE	FALSE
BTG3	0.684385	0.388835	0.399175	0.295549	0.00968931	0.990311	0.28521	0.0115697	0.98843	-0.0103396	0.526725	0.473275		FALSE	FALSE
PTPN2	0.324987	0.0298748	0.117251	0.295113	0.0461572	0.953843	0.207736	0.114717	0.885283	-0.0873761	0.684918	0.315082		FALSE	FALSE
SKP1	0.559123	0.264102	0.476685	0.29502	0.0239918	0.976008	0.0824377	0.268217	0.731783	-0.212583	0.912974	0.0870262		FALSE	FALSE
SMYD2	0.71898	0.424033	0.723283	0.294947	0.0065543	0.993446	-0.00430287	0.519582	0.480418	-0.29925	0.994295	0.00570461		FALSE	FALSE
RLIM	0.727946	0.433275	0.637244	0.294671	0.0058372	0.994163	0.0907023	0.174727	0.825273	-0.203968	0.943652	0.0563482	Tonne-Kalscheuer syndrome, 300978 (3), X-linked	FALSE	FALSE
PQBP1	0.719339	0.425087	0.444971	0.294251	0.00660916	0.993391	0.274368	0.00955202	0.990448	-0.0198834	0.553432	0.446568	Renpenning syndrome, 309500 (3), X-linked recessive	FALSE	FALSE
CAP2	0.895889	0.601799	0.678056	0.294089	1.77124e-05	0.999982	0.217833	0.000306361	0.999694	-0.0762566	0.761005	0.238995		FALSE	FALSE
PTEN	0.57861	0.284637	0.439499	0.293973	0.0220204	0.97798	0.139111	0.150595	0.849405	-0.154862	0.836412	0.163588	{Glioma susceptibility 2}, 613028 (3); {Meningioma}, 607174 (3), Autosomal dominant; Lhermitte-Duclos syndrome, 158350 (3), Autosomal dominant; Cowden syndrome 1, 158350 (3), Autosomal dominant; Prostate cancer, somatic, 176807 (3); Macrocephaly/autism syndrome, 605309 (3), Autosomal dominant	FALSE	FALSE
MAML2	0.715913	0.421978	0.662921	0.293936	0.00694872	0.993051	0.0529924	0.289681	0.710319	-0.240943	0.971648	0.028352	Mucoepidermoid salivary gland carcinoma (3)	FALSE	FALSE
PCSK7	0.143509	-0.150174	0.0918322	0.293683	0.0525842	0.947416	0.0516765	0.387023	0.612977	-0.242006	0.908769	0.0912313		FALSE	FALSE
PLXNC1	0.587485	0.293807	0.405978	0.293678	0.0210498	0.97895	0.181507	0.0915725	0.908427	-0.112171	0.758474	0.241526		FALSE	FALSE
GALNT7	0.239752	-0.0537733	0.15675	0.293526	0.0511234	0.948877	0.0830027	0.317909	0.682091	-0.210523	0.877078	0.122922		FALSE	FALSE
TAF2	0.575716	0.282793	0.291021	0.292923	0.0227005	0.977299	0.284696	0.0254803	0.97452	-0.00822792	0.519584	0.480416	Mental retardation, autosomal recessive 40, 615599 (3), Autosomal recessive	FALSE	FALSE
GNAQ	0.666268	0.373378	0.548784	0.292891	0.0120743	0.987926	0.117484	0.152393	0.847607	-0.175407	0.890376	0.109624	Capillary malformations, congenital, 1, somatic, mosaic, 163000 (3); Sturge-Weber syndrome, somatic, mosaic, 185300 (3)	FALSE	FALSE
GIT2	0.461271	0.168542	0.34666	0.292729	0.0358764	0.964124	0.11461	0.22605	0.77395	-0.178118	0.852856	0.147144		FALSE	FALSE
PFKL	0.61574	0.323115	0.386216	0.292625	0.0179639	0.982036	0.229525	0.0443627	0.955637	-0.0631006	0.653794	0.346206	Hemolytic anemia due to phosphofructokinase deficiency (1)	FALSE	FALSE
DAPK1	0.358712	0.0661021	0.377468	0.29261	0.0451704	0.95483	-0.0187558	0.547298	0.452702	-0.311366	0.965041	0.0349591		FALSE	FALSE
EIF3G	0.607785	0.315242	0.535442	0.292543	0.0189415	0.981059	0.0723431	0.277707	0.722293	-0.2202	0.93142	0.0685796		FALSE	FALSE
TTYH1	0.265467	-0.0270074	-0.0471015	0.292475	0.050746	0.949254	0.312569	0.0402426	0.959757	0.0200941	0.456119	0.543881		FALSE	FALSE
WASF2	0.719809	0.427344	0.524508	0.292465	0.00679213	0.993208	0.195302	0.0376594	0.962341	-0.0971634	0.754763	0.245237		FALSE	FALSE
CISH	0.307952	0.015615	0.119052	0.292337	0.0486823	0.951318	0.1889	0.138272	0.861728	-0.103437	0.715543	0.284457	{Malaria, susceptibility to}, 611162 (3); {Bacteremia, susceptibility to}, 614383 (3); {Tuberculosis, susceptibility to}, 607948 (3)	FALSE	FALSE
CDK13	0.0895881	-0.202522	0.153654	0.292111	0.0529581	0.947042	-0.0640655	0.639192	0.360808	-0.356176	0.975759	0.0242406	Congenital heart defects, dysmorphic facial features, and intellectual developmental disorder, 617360 (3), Autosomal dominant	FALSE	FALSE
PHLDB2	0.628354	0.336427	0.566039	0.291927	0.0166422	0.983358	0.0623152	0.297577	0.702423	-0.229612	0.944895	0.0551047		FALSE	FALSE
KIF1B	0.436672	0.14489	0.467333	0.291782	0.0388042	0.961196	-0.0306605	0.583594	0.416406	-0.322443	0.975913	0.024087	Pheochromocytoma, 171300 (3), Autosomal dominant; {Neuroblastoma, susceptibility to, 1}, 256700 (3), Somatic mutation, Autosomal dominant; Charcot-Marie-Tooth disease, type 2A1, 118210 (3), Autosomal dominant	FALSE	FALSE
TP53BP2	0.400135	0.108402	0.171584	0.291733	0.0422444	0.957756	0.228551	0.0850152	0.914985	-0.063182	0.637997	0.362003		FALSE	FALSE
PLEK2	0.653456	0.362385	0.701716	0.291071	0.0139005	0.986099	-0.04826	0.68775	0.31225	-0.339331	0.996423	0.00357728		FALSE	FALSE
TXNDC17	0.439298	0.14854	0.536472	0.290758	0.0390263	0.960974	-0.0971742	0.758082	0.241918	-0.387932	0.993096	0.00690354		FALSE	FALSE
PPARGC1A	0.535316	0.244897	0.423606	0.290419	0.0284664	0.971534	0.111709	0.212764	0.787236	-0.178709	0.865844	0.134156		FALSE	FALSE
IDO1	0.545516	0.255177	0.543432	0.290339	0.02726	0.97274	0.00208369	0.493529	0.506471	-0.288255	0.971705	0.0282953		FALSE	FALSE
HSD17B2	0.985857	0.695531	0.706024	0.290326	4.84653e-19	1	0.279833	1.32332e-18	1	-0.0104935	0.544964	0.455036		FALSE	FALSE
FCHO2	0.673755	0.383608	0.485065	0.290146	0.0117945	0.988206	0.188689	0.0573467	0.942653	-0.101457	0.753743	0.246257		FALSE	FALSE
GPAM	0.532506	0.242635	0.530641	0.289871	0.0290149	0.970985	0.00186464	0.494321	0.505679	-0.288006	0.97003	0.0299698		FALSE	FALSE
HNRNPH3	0.589998	0.300173	0.507584	0.289826	0.0219331	0.978067	0.0824139	0.258696	0.741304	-0.207412	0.914343	0.0856566		FALSE	FALSE
SMARCA1	0.618711	0.329044	0.135603	0.289667	0.018413	0.981587	0.483108	0.000658547	0.999341	0.193441	0.130392	0.869608		FALSE	FALSE
ABLIM1	0.597372	0.307808	0.812541	0.289564	0.0210941	0.978906	-0.21517	0.992649	0.00735118	-0.504734	0.999996	3.8875e-06		FALSE	FALSE
CDC42EP5	0.856512	0.567368	0.547172	0.289145	0.000245067	0.999755	0.30934	0.000132891	0.999867	0.0201955	0.436258	0.563742		FALSE	FALSE
RIF1	0.681729	0.392588	0.491726	0.289141	0.0111084	0.988892	0.190003	0.0536635	0.946337	-0.0991378	0.75058	0.24942		FALSE	FALSE
RCAN3	0.487778	0.198724	0.0704729	0.289054	0.0346091	0.965391	0.417305	0.00564665	0.994353	0.128251	0.236842	0.763158		FALSE	FALSE
LGALS1	0.77604	0.487214	0.717815	0.288826	0.00293734	0.997063	0.0582247	0.234482	0.765518	-0.230601	0.978849	0.0211513		FALSE	FALSE
SOS2	0.16665	-0.122172	0.27507	0.288822	0.0554794	0.944521	-0.10842	0.734037	0.265963	-0.397242	0.986756	0.0132445	Noonan syndrome 9, 616559 (3), Autosomal dominant	FALSE	FALSE
KCMF1	0.680647	0.391836	0.531211	0.28881	0.0112907	0.988709	0.149435	0.0957345	0.904266	-0.139375	0.835021	0.164979		FALSE	FALSE
KHK	0.938707	0.650028	0.657102	0.288679	9.30439e-08	1	0.281605	1.33698e-07	1	-0.00707371	0.526962	0.473038	?[Fructosuria, essential], 229800 (3), Autosomal recessive	FALSE	FALSE
SETD3	0.730452	0.44179	0.526785	0.288662	0.00632505	0.993675	0.203667	0.029767	0.970233	-0.0849947	0.728818	0.271182		FALSE	FALSE
TADA3	0.483214	0.19457	0.351225	0.288644	0.0353066	0.964693	0.131989	0.189929	0.810071	-0.156654	0.823762	0.176238		FALSE	FALSE
POLD2	0.66777	0.379577	0.697198	0.288193	0.0128733	0.987127	-0.0294273	0.618634	0.381366	-0.317621	0.994328	0.00567216		FALSE	FALSE
BPTF	0.122717	-0.165212	0.471821	0.287929	0.0560497	0.94395	-0.349104	0.983457	0.0165431	-0.637033	0.9999	9.96657e-05	Neurodevelopmental disorder with dysmorphic facies and distal limb anomalies, 617755 (3), Autosomal dominant	FALSE	FALSE
SULF2	0.361226	0.0733174	0.680628	0.287909	0.0474881	0.952512	-0.319401	0.99335	0.00665003	-0.60731	0.999983	1.69651e-05		FALSE	FALSE
ADD3	0.684247	0.39644	0.574223	0.287807	0.0110833	0.988917	0.110024	0.157754	0.842246	-0.177783	0.900389	0.0996115	Cerebral palsy, spastic quadriplegic, 3, 617008 (3), Autosomal recessive	FALSE	FALSE
EXOC3	0.564847	0.277064	0.551668	0.287783	0.0257832	0.974217	0.0131789	0.458239	0.541761	-0.274604	0.967252	0.0327475		FALSE	FALSE
SMARCC2	0.228964	-0.0586821	0.119715	0.287646	0.0549657	0.945034	0.109249	0.268337	0.731663	-0.178397	0.836617	0.163383	Coffin-Siris syndrome 8, 618362 (3), Autosomal dominant	FALSE	FALSE
PRKACB	0.701544	0.413928	0.565734	0.287616	0.0092572	0.990743	0.13581	0.104762	0.895238	-0.151807	0.864398	0.135602	Cardioacrofacial dysplasia 2, 619143 (3), Autosomal dominant, Somatic mosaicism	FALSE	FALSE
DCTN2	0.589556	0.302434	0.446165	0.287122	0.0228567	0.977143	0.143391	0.140189	0.859811	-0.143731	0.820837	0.179163		FALSE	FALSE
PTPRG	0.839877	0.553243	0.728012	0.286634	0.000530538	0.999469	0.111866	0.0523212	0.947679	-0.174768	0.950637	0.0493633		FALSE	FALSE
MSRB3	0.770071	0.483826	0.52508	0.286245	0.00349081	0.996509	0.244991	0.00832151	0.991678	-0.0412538	0.619139	0.380861	Deafness, autosomal recessive 74, 613718 (3), Autosomal recessive	FALSE	FALSE
DTNA	0.647221	0.360985	0.446145	0.286236	0.0157885	0.984211	0.201076	0.0557124	0.944288	-0.0851599	0.711545	0.288455	Left ventricular noncompaction 1, with or without congenital heart defects, 604169 (3), Autosomal dominant	FALSE	FALSE
PLD5	0.249003	-0.0371649	-0.0215162	0.286168	0.0551567	0.944843	0.27052	0.0653943	0.934606	-0.0156487	0.534182	0.465818		FALSE	FALSE
SYTL2	0.697158	0.411586	0.792163	0.285572	0.0100733	0.989927	-0.0950053	0.881028	0.118972	-0.380577	0.999771	0.000229381		FALSE	FALSE
SURF2	0.260969	-0.0241638	0.145144	0.285132	0.0552886	0.944711	0.115825	0.253797	0.746203	-0.169308	0.824594	0.175406		FALSE	FALSE
DNPEP	0.694325	0.409193	0.65954	0.285131	0.0104639	0.989536	0.0347844	0.362435	0.637565	-0.250347	0.974845	0.0251545		FALSE	FALSE
PRRC2B	0.299883	0.0149396	0.281474	0.284943	0.0533973	0.946603	0.0184084	0.45615	0.54385	-0.266535	0.933533	0.0664669		FALSE	FALSE
RFC2	0.685716	0.400917	0.544662	0.284799	0.011498	0.988502	0.141054	0.104805	0.895195	-0.143744	0.845866	0.154134		FALSE	FALSE
SERTAD2	0.568867	0.284325	0.725019	0.284542	0.0264333	0.973567	-0.156152	0.932077	0.0679226	-0.440694	0.999695	0.000304637		FALSE	FALSE
CCDC68	0.68358	0.39967	0.71234	0.28391	0.0119225	0.988077	-0.0287602	0.620714	0.379286	-0.31267	0.99487	0.00512954		FALSE	FALSE
NUMB	0.432404	0.14891	0.591971	0.283494	0.0433186	0.956681	-0.159568	0.883603	0.116397	-0.443062	0.998173	0.00182689		FALSE	FALSE
MED15	0.326488	0.0436896	0.262039	0.282798	0.0529673	0.947033	0.0644491	0.349501	0.650499	-0.218349	0.890664	0.109336		FALSE	FALSE
VEGFA	0.468297	0.185592	0.648157	0.282705	0.03977	0.96023	-0.17986	0.926084	0.0739159	-0.462565	0.999314	0.000685724	{Microvascular complications of diabetes 1}, 603933 (3)	FALSE	FALSE
GSTK1	0.306247	0.0237473	0.423814	0.2825	0.0544788	0.945521	-0.117567	0.771724	0.228276	-0.400067	0.990548	0.00945163		FALSE	FALSE
NOP14	0.350906	0.068517	0.253253	0.282389	0.0514027	0.948597	0.0976524	0.277831	0.722169	-0.184736	0.851319	0.148681		FALSE	FALSE
CMKLR1	0.659671	0.377798	0.491399	0.281873	0.0153054	0.984695	0.168272	0.0818081	0.918192	-0.113601	0.779078	0.220922		FALSE	FALSE
TIGIT	0.940574	0.659188	0.649013	0.281386	9.32683e-08	1	0.291561	5.49074e-08	1	0.0101746	0.461201	0.538799		FALSE	FALSE
PRSS55	0.90069	0.61947	0.276251	0.28122	1.91653e-05	0.999981	0.624438	3.28462e-11	1	0.343219	0.00791401	0.992086		FALSE	FALSE
RCN1	0.729676	0.448496	0.711466	0.281181	0.00737285	0.992627	0.0182103	0.417801	0.582199	-0.26297	0.987161	0.0128392		FALSE	FALSE
KCNN3	0.458837	0.177692	0.211228	0.281145	0.0416269	0.958373	0.247609	0.0616356	0.938364	-0.0335358	0.575707	0.424293	Zimmermann-Laband syndrome 3, 618658 (3), Autosomal dominant	FALSE	FALSE
EIF4B	0.599824	0.31895	0.623478	0.280874	0.0235768	0.976423	-0.0236535	0.582014	0.417986	-0.304528	0.985809	0.014191		FALSE	FALSE
PRPF4B	0.300119	0.0193651	0.435333	0.280753	0.0559239	0.944076	-0.135214	0.804794	0.195206	-0.415968	0.992834	0.00716639		FALSE	FALSE
KRR1	0.393658	0.11315	0.277384	0.280509	0.0487819	0.951218	0.116274	0.236062	0.763938	-0.164234	0.825815	0.174185		FALSE	FALSE
ZEB1	0.736519	0.456111	0.611822	0.280408	0.0068096	0.99319	0.124697	0.102892	0.897108	-0.155711	0.885301	0.114699	Corneal dystrophy, posterior polymorphous, 3, 609141 (3); Corneal dystrophy, Fuchs endothelial, 6, 613270 (3)	FALSE	FALSE
DPEP1	0.227117	-0.0532283	0.793421	0.280346	0.0596321	0.940368	-0.566304	0.999998	1.63856e-06	-0.84665	1	2.64066e-10		FALSE	FALSE
C20orf27	0.469794	0.189613	0.360485	0.280181	0.0408376	0.959162	0.109308	0.234233	0.765767	-0.170873	0.845202	0.154798		FALSE	FALSE
MYO9B	0.623099	0.343073	0.588029	0.280026	0.0206663	0.979334	0.0350703	0.380762	0.619238	-0.244956	0.95878	0.0412201	{Celiac disease, susceptibility to, 4}, 609753 (3)	FALSE	FALSE
NOL8	0.495471	0.215753	-0.0126883	0.279718	0.0379403	0.96206	0.508159	0.00116264	0.998837	0.228441	0.102026	0.897974		FALSE	FALSE
ZFR	0.510853	0.231212	0.363171	0.279641	0.0360253	0.963975	0.147682	0.157631	0.842369	-0.13196	0.786564	0.213436		FALSE	FALSE
FBXO8	0.62132	0.341715	0.460995	0.279605	0.0210412	0.978959	0.160325	0.10529	0.89471	-0.11928	0.78252	0.21748		FALSE	FALSE
HTR2B	0.3915	0.111898	0.524166	0.279601	0.0494974	0.950503	-0.132666	0.821969	0.178031	-0.412268	0.994954	0.00504628		FALSE	FALSE
EHD3	0.558177	0.278644	0.458942	0.279532	0.0297828	0.970217	0.0992341	0.23114	0.76886	-0.180298	0.874701	0.125299		FALSE	FALSE
GAS6	0.696731	0.417336	0.68339	0.279395	0.0112733	0.988727	0.0133406	0.444522	0.555478	-0.266054	0.983884	0.0161162		FALSE	FALSE
GOLGA7	0.501332	0.222085	0.287026	0.279247	0.0374244	0.962576	0.214307	0.0806266	0.919373	-0.0649402	0.64822	0.35178		FALSE	FALSE
SAP30L	0.00303252	-0.276068	0.381936	0.279101	0.0583273	0.941673	-0.378904	0.985629	0.0143708	-0.658005	0.999914	8.63309e-05		FALSE	FALSE
PSMB5	0.571324	0.292359	0.653964	0.278965	0.0281988	0.971801	-0.0826404	0.766348	0.233652	-0.361605	0.995791	0.00420906		FALSE	FALSE
TMEM126B	0.363458	0.0848315	0.404329	0.278626	0.0525818	0.947418	-0.0408711	0.603581	0.396419	-0.319498	0.970146	0.0298538	Mitochondrial complex I deficiency, nuclear type 29, 618250 (3), Autosomal recessive	FALSE	FALSE
TTLL12	0.772804	0.494268	0.526163	0.278536	0.00391263	0.996087	0.246641	0.00769062	0.992309	-0.0318948	0.593377	0.406623		FALSE	FALSE
OTUB1	0.691705	0.413315	0.437473	0.27839	0.0120821	0.987918	0.254232	0.0181776	0.981822	-0.0241584	0.564179	0.435821		FALSE	FALSE
NQO2	0.592726	0.31448	0.211357	0.278246	0.0254807	0.974519	0.381369	0.0052438	0.994756	0.103122	0.271753	0.728247	{?Breast cancer susceptibility}, 114480 (1), Somatic mutation, Autosomal dominant	FALSE	FALSE
RMND5B	0.559821	0.281598	0.617181	0.278223	0.0300854	0.969915	-0.0573601	0.684836	0.315164	-0.335583	0.990882	0.00911769		FALSE	FALSE
C19orf12	0.501503	0.22349	0.502236	0.278013	0.0379867	0.962013	-0.00073297	0.502141	0.497859	-0.278746	0.962455	0.0375454	Neurodegeneration with brain iron accumulation 4, 614298 (3), Autosomal dominant, Autosomal recessive; ?Spastic paraplegia 43, autosomal recessive, 615043 (3), Autosomal recessive	FALSE	FALSE
ELF2	0.488294	0.210659	0.387877	0.277635	0.039846	0.960154	0.100417	0.247614	0.752386	-0.177218	0.857794	0.142206		FALSE	FALSE
CDC26	0.26439	-0.0130423	0.236815	0.277432	0.0599976	0.940002	0.0275748	0.435981	0.564019	-0.249857	0.918285	0.0817153		FALSE	FALSE
GAB1	0.391979	0.114935	0.553495	0.277043	0.0509204	0.94908	-0.161516	0.874147	0.125853	-0.438559	0.997301	0.00269949	?Deafness, autosomal recessive 26, 605428 (3), Autosomal recessive	FALSE	FALSE
STAT5B	0.420018	0.143024	0.272202	0.276993	0.0481119	0.951888	0.147816	0.178064	0.821936	-0.129177	0.770555	0.229445	Growth hormone insensitivity with immune dysregulation 1, autosomal recessive, 245590 (3), Autosomal recessive; Growth hormone insensitivity with immune dysregulation 2, autosomal dominant, 618985 (3), Autosomal dominant; Leukemia, acute promyelocytic, somatic, 102578 (3)	FALSE	FALSE
NAB1	0.45875	0.181766	0.410111	0.276984	0.0437766	0.956223	0.048639	0.371253	0.628747	-0.228345	0.916193	0.0838069		FALSE	FALSE
SENP7	0.32524	0.048284	0.0992692	0.276956	0.0566115	0.943388	0.22597	0.0962835	0.903717	-0.0509852	0.610587	0.389413		FALSE	FALSE
C4orf47	0.936455	0.659895	0.619917	0.27656	2.63699e-07	1	0.316538	3.57836e-08	1	0.0399781	0.355273	0.644727		FALSE	FALSE
CASD1	0.219178	-0.0573572	0.372373	0.276535	0.0624181	0.937582	-0.153195	0.821806	0.178194	-0.42973	0.992996	0.00700401		FALSE	FALSE
CIRBP	0.558711	0.28218	0.312048	0.276531	0.0309349	0.969065	0.246663	0.045727	0.954273	-0.0298676	0.571208	0.428792		FALSE	FALSE
CDC25C	0.856276	0.580013	0.640446	0.276263	0.000365078	0.999635	0.21583	0.00218778	0.997812	-0.0604329	0.701341	0.298659		FALSE	FALSE
GFM1	0.431724	0.155618	0.176912	0.276106	0.0473395	0.952661	0.254812	0.0604194	0.939581	-0.0212942	0.54774	0.45226	Combined oxidative phosphorylation deficiency 1, 609060 (3), Autosomal recessive	FALSE	FALSE
AKR1B1	0.19418	-0.0818097	0.485702	0.275989	0.063463	0.936537	-0.291523	0.966224	0.0337756	-0.567512	0.999602	0.000397792		FALSE	FALSE
IQGAP1	0.628857	0.352969	0.58512	0.275888	0.0211598	0.97884	0.0437368	0.352112	0.647888	-0.232151	0.950604	0.049396		FALSE	FALSE
RNF4	0.338439	0.0628439	-0.194914	0.275595	0.0564695	0.94353	0.533354	0.00130104	0.998699	0.257758	0.0769209	0.923079		FALSE	FALSE
ANKRD17	0.436701	0.161358	0.26115	0.275343	0.0472071	0.952793	0.175551	0.135698	0.864302	-0.0997915	0.716577	0.283423	Chopra-Amiel-Gordon syndrome, 619504 (3), Autosomal dominant	FALSE	FALSE
GRIPAP1	0.22813	-0.0471936	0.179922	0.275324	0.0629362	0.937064	0.0482084	0.391434	0.608566	-0.227116	0.895261	0.104739		FALSE	FALSE
ITM2A	0.473852	0.198554	0.477895	0.275298	0.0428301	0.95717	-0.00404264	0.511418	0.488582	-0.27934	0.959714	0.0402863		FALSE	FALSE
PSTK	0.614425	0.339133	0.201326	0.275292	0.0234275	0.976573	0.413099	0.00252594	0.997474	0.137807	0.207222	0.792778		FALSE	FALSE
DPY30	0.539141	0.263894	0.487374	0.275246	0.0342261	0.965774	0.0517665	0.350034	0.649966	-0.22348	0.924611	0.0753888		FALSE	FALSE
KIAA1522	0.844299	0.569233	0.697066	0.275066	0.000620665	0.999379	0.147233	0.0201529	0.979847	-0.127833	0.880723	0.119277		FALSE	FALSE
TGFBR2	0.714174	0.440317	0.826438	0.273857	0.0102514	0.989749	-0.112264	0.938205	0.0617946	-0.386121	0.999943	5.74172e-05	Loeys-Dietz syndrome 2, 610168 (3), Autosomal dominant; Colorectal cancer, hereditary nonpolyposis, type 6, 614331 (3); Esophageal cancer, somatic, 133239 (3)	FALSE	FALSE
AGTPBP1	0.457031	0.183361	0.134897	0.273671	0.0457534	0.954247	0.322135	0.0250034	0.974997	0.0484639	0.392656	0.607344	Neurodegeneration, childhood-onset, with cerebellar atrophy, 618276 (3), Autosomal recessive	FALSE	FALSE
PCBP2	0.572836	0.29919	0.360553	0.273645	0.030105	0.969895	0.212282	0.0665592	0.933441	-0.0613631	0.647038	0.352962		FALSE	FALSE
HERC2	0.192784	-0.0807317	0.289991	0.273515	0.0652096	0.93479	-0.0972076	0.71429	0.28571	-0.370723	0.981164	0.0188357	Intellectual developmental disorder, autosomal recessive 38, 615516 (3), Autosomal recessive; [Skin/hair/eye pigmentation 1, blond/brown hair], 227220 (3), Autosomal recessive; [Skin/hair/eye pigmentation 1, blue/nonblue eyes], 227220 (3), Autosomal recessive	FALSE	FALSE
CHIC2	0.514064	0.240614	0.208181	0.27345	0.0385209	0.961479	0.305883	0.02528	0.97472	0.0324326	0.425799	0.574201	{Leukemia, acute myeloid}, 601626 (3), Somatic mutation, Autosomal dominant	FALSE	FALSE
PNPLA2	0.370081	0.0967271	0.457935	0.273354	0.0551842	0.944816	-0.0878541	0.719569	0.280431	-0.361208	0.985301	0.0146992	Neutral lipid storage disease with myopathy, 610717 (3), Autosomal recessive	FALSE	FALSE
KLHL24	0.0515482	-0.221668	0.280476	0.273217	0.0646065	0.935394	-0.228928	0.902501	0.0974986	-0.502144	0.997547	0.00245294	Epidermolysis bullosa simplex 6, generalized, with scarring and hair loss, 617294 (3), Autosomal dominant	FALSE	FALSE
UBA7	0.658252	0.385292	0.445625	0.27296	0.0178507	0.982149	0.212627	0.0445045	0.955495	-0.0603331	0.655298	0.344702		FALSE	FALSE
GSPT1	0.414164	0.141406	0.528574	0.272759	0.051163	0.948837	-0.114409	0.79048	0.20952	-0.387168	0.992692	0.00730775		FALSE	FALSE
IRF2BP2	0.477371	0.204825	0.437153	0.272545	0.0438321	0.956168	0.0402177	0.390271	0.609729	-0.232328	0.923532	0.0764681	?Immunodeficiency, common variable, 14, 617765 (3), Autosomal dominant	FALSE	FALSE
EAPP	0.534741	0.262267	0.125945	0.272473	0.0361098	0.96389	0.408796	0.00501078	0.994989	0.136323	0.218475	0.781525		FALSE	FALSE
SPACA1	0.935968	0.663497	0.425837	0.272471	3.53613e-07	1	0.510131	3.82867e-12	1	0.23766	0.0296846	0.970315		FALSE	FALSE
CMTM7	0.69585	0.423413	0.479764	0.272438	0.0128326	0.987167	0.216087	0.0326452	0.967355	-0.0563511	0.650983	0.349017		FALSE	FALSE
KHSRP	0.344235	0.0718071	0.452368	0.272428	0.0580059	0.941994	-0.108132	0.759713	0.240287	-0.380561	0.98861	0.0113897		FALSE	FALSE
VPS13B	-0.0671857	-0.339157	-0.250596	0.271971	0.0587119	0.941288	0.183411	0.150593	0.849407	-0.0885606	0.702563	0.297437	Cohen syndrome, 216550 (3), Autosomal recessive	FALSE	FALSE
NMI	0.500256	0.228427	0.404389	0.271829	0.0411996	0.9588	0.0958674	0.254163	0.745837	-0.175962	0.858921	0.141079		FALSE	FALSE
PROCR	0.662668	0.390907	0.565273	0.271761	0.0175585	0.982442	0.0973943	0.194906	0.805094	-0.174367	0.893811	0.106189		FALSE	FALSE
MAP4K4	0.365206	0.0934789	0.571961	0.271727	0.0566403	0.94336	-0.206755	0.9286	0.0713997	-0.478483	0.998852	0.00114778		FALSE	FALSE
ADAMTSL4	0.373089	0.101442	0.0169444	0.271646	0.0559663	0.944034	0.356144	0.0199738	0.980026	0.0844981	0.321065	0.678935	Ectopia lentis et pupillae, 225200 (3), Autosomal recessive; Ectopia lentis, isolated, autosomal recessive, 225100 (3), Autosomal recessive	FALSE	FALSE
ABHD2	0.4416	0.170141	0.332255	0.27146	0.0488262	0.951174	0.109345	0.240164	0.759836	-0.162114	0.829088	0.170912		FALSE	FALSE
ARFGAP3	0.512361	0.241414	0.291086	0.270947	0.0399903	0.96001	0.221275	0.0724352	0.927565	-0.049672	0.615204	0.384796		FALSE	FALSE
IFIT2	0.499401	0.228634	0.225499	0.270766	0.0418611	0.958139	0.273902	0.0402674	0.959733	0.00313524	0.492777	0.507223		FALSE	FALSE
PAK1IP1	0.691179	0.420511	0.53269	0.270668	0.0138581	0.986142	0.158489	0.0801745	0.919826	-0.112179	0.787385	0.212615		FALSE	FALSE
SLC39A1	0.669035	0.398383	0.765616	0.270653	0.0169539	0.983046	-0.0965802	0.864119	0.135881	-0.367233	0.999359	0.000640555		FALSE	FALSE
SYNE1	0.56013	0.289707	0.468371	0.270423	0.0333535	0.966647	0.0917588	0.246711	0.753289	-0.178664	0.874674	0.125326	Arthrogryposis multiplex congenita 3, myogenic type, 618484 (3), Autosomal recessive; Emery-Dreifuss muscular dystrophy 4, autosomal dominant, 612998 (3), Autosomal dominant; Spinocerebellar ataxia, autosomal recessive 8, 610743 (3), Autosomal recessive	FALSE	FALSE
PPP1R8	0.746207	0.47593	0.403651	0.270277	0.00721649	0.992784	0.342556	0.0016536	0.998346	0.0722786	0.311593	0.688407		FALSE	FALSE
GRK5	0.826016	0.5558	0.564109	0.270215	0.00132569	0.998674	0.261907	0.00164523	0.998355	-0.00830835	0.526428	0.473572		FALSE	FALSE
BTBD7	0.469278	0.199495	0.554077	0.269783	0.0463656	0.953634	-0.0847994	0.735796	0.264204	-0.354582	0.9896	0.0103998		FALSE	FALSE
TRAPPC3	0.397429	0.127717	0.652262	0.269712	0.054766	0.945234	-0.254833	0.975253	0.0247468	-0.524545	0.999818	0.000182195		FALSE	FALSE
PBX2	0.45966	0.189992	0.487965	0.269668	0.0476483	0.952352	-0.0283045	0.579239	0.420761	-0.297972	0.969122	0.0308781		FALSE	FALSE
MME	0.558916	0.289781	0.413919	0.269136	0.0341118	0.965888	0.144997	0.147841	0.852159	-0.124138	0.781654	0.218346	?Spinocerebellar ataxia 43, 617018 (3), Autosomal dominant; Charcot-Marie-Tooth disease, axonal, type 2T, 617017 (3), Autosomal dominant, Autosomal recessive	FALSE	FALSE
CASQ2	0.961213	0.692181	0.510988	0.269033	6.12489e-10	1	0.450226	9.6855e-15	1	0.181193	0.0573062	0.942694	Ventricular tachycardia, catecholaminergic polymorphic, 2, 611938 (3), Autosomal recessive	FALSE	FALSE
PEBP4	0.301138	0.0321962	0.680417	0.268942	0.0635356	0.936464	-0.379279	0.997768	0.00223219	-0.648221	0.999994	6.23823e-06		FALSE	FALSE
ANPEP	0.577479	0.30875	0.364832	0.268729	0.0314735	0.968526	0.212647	0.0651478	0.934852	-0.0560819	0.635565	0.364435		FALSE	FALSE
SEMA3F	0.857279	0.588657	0.880466	0.268622	0.00043933	0.999561	-0.0231878	0.698303	0.301697	-0.291809	0.99994	5.99639e-05		FALSE	FALSE
PON3	0.37877	0.11028	0.0738234	0.26849	0.0574146	0.942585	0.304947	0.0376803	0.96232	0.0364564	0.420189	0.579811		FALSE	FALSE
LGALS3	0.730984	0.462581	0.761597	0.268403	0.00922251	0.990777	-0.0306129	0.647603	0.352397	-0.299016	0.996885	0.00311506		FALSE	FALSE
TBC1D7	0.440753	0.17253	0.380712	0.268223	0.0508049	0.949195	0.0600418	0.346104	0.653896	-0.208181	0.892741	0.107259	Macrocephaly/megalencephaly syndrome, autosomal recessive, 248000 (3), Autosomal recessive	FALSE	FALSE
RLF	0.488227	0.220071	0.489732	0.268156	0.04476	0.95524	-0.00150426	0.50432	0.49568	-0.26966	0.956253	0.0437474		FALSE	FALSE
HP1BP3	0.441316	0.173165	0.436708	0.268151	0.0507796	0.94922	0.00460735	0.487531	0.512469	-0.263544	0.945872	0.0541281		FALSE	FALSE
SLC38A10	0.645642	0.377502	0.679885	0.26814	0.0211726	0.978827	-0.0342424	0.631079	0.368921	-0.302382	0.990981	0.00901929		FALSE	FALSE
MTX1	0.198398	-0.0692349	0.688684	0.267633	0.0692903	0.93071	-0.490286	0.999792	0.000208222	-0.757919	1	2.71395e-07		FALSE	FALSE
APC	0.0720378	-0.195581	0.478553	0.267619	0.069373	0.930627	-0.406515	0.993033	0.00696703	-0.674134	0.999959	4.08367e-05	Colorectal cancer, somatic, 114500 (3); Brain tumor-polyposis syndrome 2, 175100 (3), Autosomal dominant; Desmoid disease, hereditary, 135290 (3), Autosomal dominant; Adenoma, periampullary, somatic, 175100 (3); Hepatoblastoma, somatic, 114550 (3); Gastric cancer, somatic, 613659 (3); Gastric adenocarcinoma and proximal polyposis of the stomach, 619182 (3), Autosomal dominant; Gardner syndrome, 1…	FALSE	FALSE
ORMDL3	0.775771	0.508174	0.644981	0.267597	0.00468327	0.995317	0.130791	0.0710616	0.928938	-0.136807	0.870856	0.129144		FALSE	FALSE
BIRC6	0.132783	-0.134788	0.141494	0.267571	0.0701889	0.929811	-0.00871074	0.519391	0.480609	-0.276281	0.936122	0.063878		FALSE	FALSE
PDCL3	0.300055	0.0325923	0.512973	0.267463	0.0646257	0.935374	-0.212918	0.920525	0.0794752	-0.48038	0.998281	0.00171857		FALSE	FALSE
WWP2	0.180995	-0.0862779	0.26699	0.267273	0.0699535	0.930046	-0.0859949	0.690153	0.309847	-0.353268	0.975719	0.0242808		FALSE	FALSE
PANK3	0.232072	-0.0351142	0.311175	0.267187	0.0684932	0.931507	-0.0791021	0.68015	0.31985	-0.346289	0.974722	0.0252781		FALSE	FALSE
DNMT3A	0.517801	0.250633	0.309902	0.267168	0.0411398	0.95886	0.207898	0.0830031	0.916997	-0.0592699	0.637753	0.362247	Tatton-Brown-Rahman syndrome, 615879 (3), Autosomal dominant; Acute myeloid leukemia, somatic, 601626 (3); Heyn-Sproul-Jackson syndrome, 618724 (3), Autosomal dominant	FALSE	FALSE
KATNA1	0.564604	0.297484	0.21072	0.26712	0.0341615	0.965839	0.353884	0.00986785	0.990132	0.086764	0.305564	0.694436		FALSE	FALSE
C1orf35	0.552602	0.285665	0.459523	0.266937	0.0360835	0.963917	0.0930786	0.246069	0.753931	-0.173859	0.866748	0.133252		FALSE	FALSE
CDV3	0.53012	0.263552	0.43893	0.266568	0.0396427	0.960357	0.0911899	0.256549	0.743451	-0.175378	0.864514	0.135486		FALSE	FALSE
PWWP2A	0.262508	-0.00404246	0.575403	0.26655	0.0675332	0.932467	-0.312895	0.982929	0.0170711	-0.579445	0.999849	0.00015145		FALSE	FALSE
TNKS2	0.246	-0.0204638	0.251643	0.266464	0.0684134	0.931587	-0.00564226	0.51314	0.48686	-0.272107	0.935827	0.0641731		FALSE	FALSE
WDR54	0.796005	0.529635	0.682342	0.26637	0.00319059	0.996809	0.113663	0.0819732	0.918027	-0.152707	0.90916	0.0908398		FALSE	FALSE
C17orf58	0.409796	0.143618	-8.44949e-05	0.266178	0.0556373	0.944363	0.40988	0.0085382	0.991462	0.143703	0.214015	0.785985		FALSE	FALSE
BASP1	0.753766	0.487633	0.258815	0.266133	0.00699612	0.993004	0.494952	4.31888e-05	0.999957	0.228819	0.070982	0.929018		FALSE	FALSE
DYRK1A	0.225691	-0.0404081	0.425257	0.266099	0.0695356	0.930464	-0.199566	0.89053	0.10947	-0.465665	0.996622	0.00337831	Mental retardation, autosomal dominant 7, 614104 (3), Autosomal dominant	FALSE	FALSE
PTP4A2	0.521827	0.255787	0.531343	0.26604	0.0411352	0.958865	-0.00951546	0.528746	0.471254	-0.275556	0.964835	0.035165		FALSE	FALSE
PDK1	0.348765	0.0828975	0.290657	0.265868	0.061924	0.938076	0.0581084	0.361418	0.638582	-0.207759	0.881823	0.118177		FALSE	FALSE
EHMT2	0.457314	0.191483	0.51159	0.265831	0.0501552	0.949845	-0.0542756	0.65126	0.34874	-0.320106	0.978927	0.0210731		FALSE	FALSE
CHN1	0.925389	0.659917	0.605862	0.265472	2.55137e-06	0.999997	0.319527	2.15016e-07	1	0.0540547	0.310427	0.689573	Duane retraction syndrome 2, 604356 (3), Autosomal dominant	FALSE	FALSE
TSPAN31	0.780031	0.514562	0.507488	0.265469	0.00452589	0.995474	0.272544	0.0038777	0.996122	0.00707442	0.479087	0.520913		FALSE	FALSE
TMEM115	0.803898	0.538682	0.480055	0.265216	0.00273258	0.997267	0.323843	0.000658438	0.999342	0.0586268	0.332137	0.667863		FALSE	FALSE
ZADH2	0.391702	0.126598	0.206698	0.265104	0.0582796	0.94172	0.185004	0.131817	0.868183	-0.0801005	0.674199	0.325801		FALSE	FALSE
PAIP1	0.574048	0.308957	0.373209	0.265091	0.0336099	0.96639	0.200839	0.0761134	0.923887	-0.0642521	0.654866	0.345134		FALSE	FALSE
LGALS8	0.512765	0.247756	0.490293	0.265009	0.043003	0.956997	0.0224723	0.43468	0.56532	-0.242537	0.939715	0.0602855		FALSE	FALSE
KDM2A	0.152731	-0.111883	0.0942261	0.264614	0.0723478	0.927652	0.0585052	0.372398	0.627602	-0.206109	0.871397	0.128603		FALSE	FALSE
LIFR	0.92831	0.663893	0.697247	0.264416	1.78246e-06	0.999998	0.231063	8.74699e-06	0.999991	-0.0333537	0.633287	0.366713	Stuve-Wiedemann syndrome/Schwartz-Jampel type 2 syndrome, 601559 (3), Autosomal recessive	FALSE	FALSE
ASCC3	0.150402	-0.113696	0.0403082	0.264098	0.0727619	0.927238	0.110094	0.2712	0.7288	-0.154004	0.801318	0.198682		FALSE	FALSE
NCKAP1	0.919353	0.655279	0.682021	0.264075	5.83562e-06	0.999994	0.237333	1.90582e-05	0.999981	-0.0267417	0.604507	0.395493		FALSE	FALSE
TMEM65	0.192626	-0.0713812	0.662625	0.264008	0.0721391	0.927861	-0.469998	0.999516	0.000484174	-0.734006	0.999999	9.69845e-07		FALSE	FALSE
NAA38	0.555065	0.291058	0.311833	0.264007	0.0371059	0.962894	0.243232	0.0484437	0.951556	-0.0207751	0.549806	0.450194		FALSE	FALSE
GOLGA2	0.494387	0.230516	0.15216	0.26387	0.0462712	0.953729	0.342226	0.016673	0.983327	0.078356	0.327887	0.672113		FALSE	FALSE
TLE3	0.406685	0.142881	0.44903	0.263804	0.0574935	0.942506	-0.0423449	0.611796	0.388204	-0.306149	0.968569	0.0314306		FALSE	FALSE
POLR2G	0.648663	0.384973	0.676432	0.26369	0.0221786	0.977821	-0.0277693	0.606894	0.393106	-0.291459	0.988753	0.0112466		FALSE	FALSE
PLEKHA3	0.654529	0.391009	0.383974	0.26352	0.0212995	0.978701	0.270555	0.0190878	0.980912	0.00703531	0.481917	0.518083		FALSE	FALSE
MATK	0.40901	0.145927	0.605278	0.263084	0.0576967	0.942303	-0.196268	0.928197	0.0718034	-0.459351	0.998805	0.00119513		FALSE	FALSE
C11orf54	0.824137	0.561072	0.68515	0.263066	0.00168761	0.998312	0.138987	0.0349936	0.965006	-0.124078	0.8685	0.1315		FALSE	FALSE
HPGDS	0.335093	0.0720882	0.869739	0.263004	0.0650662	0.934934	-0.534646	1	3.59031e-08	-0.797651	1	2.59699e-12		FALSE	FALSE
CATSPER3	0.877756	0.614759	0.223599	0.262997	0.000187736	0.999812	0.654157	2.24983e-10	1	0.39116	0.00369344	0.996307		FALSE	FALSE
PTAR1	0.0181927	-0.244465	0.0459857	0.262658	0.0712805	0.92872	-0.027793	0.560562	0.439438	-0.290451	0.947246	0.0527542		FALSE	FALSE
MBD3	0.389467	0.126888	0.225347	0.262579	0.0601733	0.939827	0.164121	0.159563	0.840437	-0.0984584	0.711259	0.288741		FALSE	FALSE
RABIF	0.892305	0.630043	0.580085	0.262262	7.58535e-05	0.999924	0.31222	1.21937e-05	0.999988	0.0499583	0.332821	0.667179		FALSE	FALSE
TMTC1	0.714331	0.4522	0.416081	0.262131	0.0126268	0.987373	0.29825	0.00654443	0.993456	0.0361189	0.403677	0.596323		FALSE	FALSE
PRPS2	0.385073	0.123033	0.577198	0.26204	0.0609973	0.939003	-0.192125	0.916456	0.0835445	-0.454165	0.998295	0.00170535		FALSE	FALSE
GAP43	0.242943	-0.0188944	-0.029079	0.261837	0.0719664	0.928034	0.272022	0.0646186	0.935381	0.0101846	0.477744	0.522256		FALSE	FALSE
SH3RF1	0.680032	0.418203	0.564049	0.261828	0.0178032	0.982197	0.115982	0.148479	0.851521	-0.145846	0.855067	0.144933		FALSE	FALSE
ABHD14A	0.356099	0.094446	0.596172	0.261653	0.0641383	0.935862	-0.240073	0.957655	0.0423451	-0.501726	0.999413	0.000587188		FALSE	FALSE
SSR2	0.803876	0.542524	0.613316	0.261352	0.0029963	0.997004	0.19056	0.015198	0.984802	-0.0707922	0.720152	0.279848		FALSE	FALSE
FMNL3	0.474522	0.213523	0.516182	0.260999	0.0507255	0.949274	-0.0416595	0.618867	0.381133	-0.302659	0.973832	0.0261676		FALSE	FALSE
RECK	0.596553	0.335627	0.271964	0.260925	0.0318192	0.968181	0.324589	0.012576	0.987424	0.0636638	0.350357	0.649643		FALSE	FALSE
B4GALT5	0.53802	0.277095	0.58396	0.260925	0.0413385	0.958662	-0.04594	0.643357	0.356643	-0.306865	0.982259	0.0177413		FALSE	FALSE
RASSF3	0.454521	0.193608	0.529761	0.260913	0.0534862	0.946514	-0.0752403	0.706985	0.293015	-0.336153	0.98448	0.0155204		FALSE	FALSE
TSPAN2	0.569826	0.308937	0.500091	0.260889	0.0362508	0.963749	0.0697354	0.29602	0.70398	-0.191153	0.896179	0.103821		FALSE	FALSE
FLT3LG	0.821733	0.560902	0.73817	0.260831	0.00191477	0.998085	0.0835626	0.118733	0.881267	-0.177268	0.956416	0.0435842		FALSE	FALSE
DYM	0.547708	0.286911	0.27419	0.260797	0.0398707	0.960129	0.273518	0.0337884	0.966212	0.0127211	0.469857	0.530143	Smith-McCort dysplasia, 607326 (3), Autosomal recessive; Dyggve-Melchior-Clausen disease, 223800 (3), Autosomal recessive	FALSE	FALSE
STRN3	0.323763	0.0632315	0.527076	0.260531	0.0677575	0.932243	-0.203313	0.914756	0.0852438	-0.463845	0.997904	0.00209599		FALSE	FALSE
CCDC6	0.23525	-0.0250458	0.277144	0.260296	0.0734846	0.926515	-0.0418941	0.597017	0.402983	-0.30219	0.955053	0.0449475		FALSE	FALSE
CNPY3	0.73749	0.477364	0.635494	0.260126	0.00990435	0.990096	0.101996	0.14352	0.85648	-0.15813	0.897121	0.102879	Developmental and epileptic encephalopathy 60, 617929 (3), Autosomal recessive	FALSE	FALSE
UQCRB	0.13272	-0.127376	0.723171	0.260096	0.0759679	0.924032	-0.590451	0.999991	9.49886e-06	-0.850546	1	5.67931e-09	Mitochondrial complex III deficiency, nuclear type 3, 615158 (3), Autosomal recessive	FALSE	FALSE
CWC15	0.537457	0.277581	0.514071	0.259876	0.0419817	0.958018	0.0233864	0.429732	0.570268	-0.236489	0.939559	0.060441		FALSE	FALSE
NSFL1C	0.62536	0.365555	0.625466	0.259805	0.0274518	0.972548	-0.000105881	0.50038	0.49962	-0.259911	0.972608	0.0273916		FALSE	FALSE
CRYBG3	0.659433	0.399665	0.581172	0.259769	0.0217598	0.97824	0.0782618	0.242343	0.757657	-0.181507	0.906566	0.0934338		FALSE	FALSE
ASH1L	0.261964	0.00231123	0.467165	0.259652	0.0726385	0.927362	-0.205202	0.904019	0.0959807	-0.464854	0.997121	0.00287932	Mental retardation, autosomal dominant 52, 617796 (3), Autosomal dominant	FALSE	FALSE
TACC1	0.761869	0.502227	0.530628	0.259643	0.00702739	0.992973	0.231242	0.0124267	0.987573	-0.0284014	0.584019	0.415981		FALSE	FALSE
NPTN	0.51666	0.257203	0.415691	0.259457	0.0454559	0.954544	0.100968	0.239408	0.760592	-0.158488	0.837048	0.162952		FALSE	FALSE
STK24	0.352265	0.0928998	0.111325	0.259365	0.0661026	0.933897	0.24094	0.0802372	0.919763	-0.018425	0.540615	0.459385		FALSE	FALSE
HSPA14	0.85429	0.595489	0.519543	0.258801	0.000668393	0.999332	0.334747	6.87195e-05	0.999931	0.0759463	0.272666	0.727334		FALSE	FALSE
TMEM63B	0.588857	0.330125	0.674204	0.258731	0.0341051	0.965895	-0.0853476	0.782449	0.217551	-0.344079	0.995394	0.00460572		FALSE	FALSE
CLDN1	0.645721	0.387074	0.349668	0.258646	0.024451	0.975549	0.296053	0.0136728	0.986327	0.0374066	0.406288	0.593712	Ichthyosis, leukocyte vacuoles, alopecia, and sclerosing cholangitis, 607626 (3), Autosomal recessive	FALSE	FALSE
DBP	0.326153	0.0676319	0.117763	0.258521	0.0690198	0.93098	0.20839	0.113887	0.886113	-0.0501308	0.609117	0.390883		FALSE	FALSE
DENND3	0.438274	0.180092	0.337548	0.258182	0.0573375	0.942662	0.100726	0.257675	0.742325	-0.157456	0.823035	0.176965		FALSE	FALSE
TBK1	0.29403	0.0359953	0.354715	0.258034	0.0718426	0.928157	-0.0606852	0.644927	0.355073	-0.31872	0.966663	0.0333371	{Encephalopathy, acute, infection-induced (herpes-specific), susceptibility to, 8}, 617900 (3), Autosomal dominant; Frontotemporal dementia and/or amyotrophic lateral sclerosis 4, 616439 (3), Autosomal dominant	FALSE	FALSE
PIK3AP1	0.770584	0.512602	0.659939	0.257982	0.00629904	0.993701	0.110645	0.104812	0.895188	-0.147337	0.892574	0.107426		FALSE	FALSE
GRAMD1A	0.512645	0.254664	0.264699	0.257982	0.04691	0.95309	0.247947	0.0529776	0.947022	-0.010035	0.5235	0.4765		FALSE	FALSE
AZI2	0.221319	-0.0365935	0.0628697	0.257912	0.0759105	0.92409	0.158449	0.187323	0.812677	-0.0994631	0.707235	0.292765		FALSE	FALSE
LIPE	0.681142	0.423353	0.397749	0.257789	0.0188341	0.981166	0.283393	0.0123155	0.987684	0.0256046	0.433019	0.566981	Lipodystrophy, familial partial, type 6, 615980 (3), Autosomal recessive	FALSE	FALSE
ZCCHC17	0.453618	0.19612	0.362898	0.257498	0.0557577	0.944242	0.0907203	0.275198	0.724802	-0.166778	0.83995	0.16005		FALSE	FALSE
TP53I11	0.31272	0.0553631	0.176358	0.257357	0.0709638	0.929036	0.136362	0.213004	0.786996	-0.120994	0.749402	0.250598		FALSE	FALSE
BCL2L12	0.391215	0.134005	0.635279	0.25721	0.0636349	0.936365	-0.244065	0.967535	0.0324646	-0.501275	0.999625	0.000374884		FALSE	FALSE
MRPL42	0.37043	0.113292	0.349368	0.257138	0.0659045	0.934095	0.0210622	0.44728	0.55272	-0.236075	0.915352	0.0846481		FALSE	FALSE
STK38	0.57077	0.313876	0.337139	0.256894	0.0380596	0.96194	0.233631	0.0514311	0.948569	-0.0232632	0.556669	0.443331		FALSE	FALSE
MKNK2	0.339964	0.0833498	0.130263	0.256614	0.0692189	0.930781	0.209701	0.110917	0.889083	-0.0469131	0.602556	0.397444		FALSE	FALSE
VKORC1L1	0.454005	0.197496	0.283783	0.25651	0.0563409	0.943659	0.170222	0.139144	0.860856	-0.0862879	0.692195	0.307805		FALSE	FALSE
SLC16A11	0.605433	0.34905	0.704319	0.256383	0.0323322	0.967668	-0.0988859	0.829908	0.170092	-0.355269	0.997456	0.00254427		FALSE	FALSE
MTMR4	0.247508	-0.00880528	0.146606	0.256313	0.0759812	0.924019	0.100902	0.282448	0.717552	-0.155411	0.804291	0.195709		FALSE	FALSE
MCM4	0.836973	0.58069	0.610415	0.256283	0.00135589	0.998644	0.226558	0.00301396	0.996986	-0.0297255	0.599631	0.400369	Immunodeficiency 54, 609981 (3), Autosomal recessive	FALSE	FALSE
UBQLN1	0.159529	-0.0963005	0.450909	0.255829	0.0792105	0.92079	-0.291381	0.962442	0.0375577	-0.54721	0.999289	0.000710967		FALSE	FALSE
ZDHHC17	0.233822	-0.0219081	0.389632	0.25573	0.0771004	0.9229	-0.15581	0.828515	0.171485	-0.411541	0.991182	0.00881825		FALSE	FALSE
ZBTB16	0.67803	0.422359	0.651628	0.255672	0.0200164	0.979984	0.0264025	0.397712	0.602288	-0.229269	0.963604	0.0363956	Leukemia, acute promyelocytic, PL2F/RARA type (3)	FALSE	FALSE
LONRF3	0.470655	0.215085	0.187077	0.255571	0.0546194	0.945381	0.283579	0.0390763	0.960924	0.0280081	0.436486	0.563514		FALSE	FALSE
TC2N	0.279563	0.0241076	0.493809	0.255455	0.0747878	0.925212	-0.214247	0.917818	0.0821815	-0.469702	0.997684	0.00231594		FALSE	FALSE
GGPS1	0.574637	0.319272	0.368486	0.255365	0.0381697	0.96183	0.206151	0.0712538	0.928746	-0.0492142	0.620127	0.379873	Muscular dystrophy, congenital hearing loss, and ovarian insufficiency syndrome, 619518 (3), Autosomal recessive	FALSE	FALSE
MBNL1	0.458329	0.203261	0.46139	0.255068	0.0566816	0.943318	-0.0030612	0.508482	0.491518	-0.258129	0.9457	0.0542998		FALSE	FALSE
CNOT4	0.457601	0.203119	0.477104	0.254482	0.0571653	0.942835	-0.0195035	0.554362	0.445638	-0.273985	0.956893	0.0431073		FALSE	FALSE
B9D2	0.497807	0.243443	0.419609	0.254365	0.0513423	0.948658	0.0781983	0.293505	0.706495	-0.176166	0.861879	0.138121	?Meckel syndrome 10, 614175 (3), Autosomal recessive; Joubert syndrome 34, 614175 (3), Autosomal recessive	FALSE	FALSE
GZMA	0.932592	0.678256	0.743047	0.254336	1.52909e-06	0.999998	0.189545	3.9515e-05	0.99996	-0.064791	0.764099	0.235901		FALSE	FALSE
PDCD11	0.402836	0.148636	0.433098	0.2542	0.0644129	0.935587	-0.0302613	0.579599	0.420401	-0.284461	0.957249	0.0427511		FALSE	FALSE
ESPN	0.585786	0.331856	0.174826	0.25393	0.0369449	0.963055	0.41096	0.00337477	0.996625	0.15703	0.178353	0.821647	Deafness, neurosensory, without vestibular involvement, autosomal dominant, 609006 (3), Autosomal recessive; Deafness, autosomal recessive 36, 609006 (3), Autosomal recessive; ?Usher syndrome, type 1M, 618632 (3), Autosomal recessive	FALSE	FALSE
MXRA7	0.862919	0.60901	0.370388	0.253909	0.000534616	0.999465	0.492531	2.63794e-07	1	0.238622	0.0405488	0.959451		FALSE	FALSE
SEC23B	0.578256	0.324826	0.561989	0.253429	0.0385242	0.961476	0.0162668	0.447486	0.552514	-0.237163	0.949086	0.0509136	?Cowden syndrome 7, 616858 (3), Autosomal dominant; Dyserythropoietic anemia, congenital, type II, 224100 (3), Autosomal recessive	FALSE	FALSE
DCTN4	0.0338147	-0.219527	0.302162	0.253341	0.0796289	0.920371	-0.268347	0.936126	0.0638736	-0.521688	0.998309	0.00169144		FALSE	FALSE
SCAMP4	0.502921	0.249759	0.397465	0.253163	0.0512864	0.948714	0.105457	0.233876	0.766124	-0.147706	0.817629	0.182371		FALSE	FALSE
TCP1	0.555631	0.302739	0.710362	0.252892	0.042751	0.957249	-0.154731	0.92391	0.0760901	-0.407622	0.999188	0.000812197		FALSE	FALSE
CITED4	0.359901	0.107105	0.099892	0.252796	0.0701372	0.929863	0.260009	0.0649235	0.935077	0.0072131	0.484072	0.515928		FALSE	FALSE
PRNP	0.402593	0.149943	0.16804	0.252651	0.0655419	0.934458	0.234553	0.0795443	0.920456	-0.0180975	0.540502	0.459498	Spongiform encephalopathy with neuropsychiatric features, 606688 (3), Autosomal dominant; Gerstmann-Straussler disease, 137440 (3), Autosomal dominant; Huntington disease-like 1, 603218 (3), Autosomal dominant; Insomnia, fatal familial, 600072 (3), Autosomal dominant; {Kuru, susceptibility to}, 245300 (3); Cerebral amyloid angiopathy, PRNP-related, 137440 (3), Autosomal dominant; Creutzfeldt-Jako…	FALSE	FALSE
SEL1L3	0.416822	0.164388	0.0236836	0.252434	0.0639579	0.936042	0.393138	0.0106884	0.989312	0.140704	0.218022	0.781978		FALSE	FALSE
MPHOSPH10	0.635748	0.383399	0.59883	0.252348	0.0286897	0.97131	0.0369173	0.371874	0.628126	-0.215431	0.9422	0.0577999		FALSE	FALSE
IGFBP4	0.874088	0.622074	0.639271	0.252014	0.000330156	0.99967	0.234816	0.000578813	0.999421	-0.0171976	0.562152	0.437848		FALSE	FALSE
SEC11A	0.384041	0.132148	0.671828	0.251893	0.0682342	0.931766	-0.287786	0.987509	0.0124906	-0.539679	0.999905	9.54501e-05		FALSE	FALSE
CDC37L1	0.496774	0.245103	-0.043575	0.251672	0.0531782	0.946822	0.540349	0.000632092	0.999368	0.288678	0.0537864	0.946214		FALSE	FALSE
ATP6V1E2	0.835653	0.584113	0.419908	0.251541	0.00160836	0.998392	0.415745	1.61046e-05	0.999984	0.164204	0.112943	0.887057		FALSE	FALSE
FNBP4	0.165938	-0.0855896	0.241363	0.251527	0.0826744	0.917326	-0.075425	0.666855	0.333145	-0.326952	0.96551	0.0344901		FALSE	FALSE
HDAC11	0.813791	0.562436	0.611375	0.251355	0.00299554	0.997004	0.202416	0.00966803	0.990332	-0.0489386	0.658833	0.341167		FALSE	FALSE
DOCK1	0.796914	0.545831	0.640153	0.251083	0.00444407	0.995556	0.156761	0.0346387	0.965361	-0.0943214	0.788063	0.211937		FALSE	FALSE
TOR3A	0.458298	0.207273	0.393257	0.251025	0.0593677	0.940632	0.0650407	0.331607	0.668393	-0.185985	0.869626	0.130374		FALSE	FALSE
PROS1	0.825735	0.574858	0.63081	0.250876	0.00220507	0.997795	0.194925	0.00901079	0.990989	-0.0559514	0.685117	0.314883	Thrombophilia due to protein S deficiency, autosomal dominant, 612336 (3), Autosomal dominant; Thrombophilia due to protein S deficiency, autosomal recessive, 614514 (3), Autosomal recessive	FALSE	FALSE
AREG	0.183533	-0.0669681	0.328815	0.250501	0.0831603	0.91684	-0.145281	0.803362	0.196638	-0.395783	0.987383	0.0126166		FALSE	FALSE
FBXO11	0.480491	0.230025	0.680391	0.250466	0.0564668	0.943533	-0.1999	0.953252	0.0467485	-0.450366	0.999448	0.00055241	Intellectual developmental disorder with dysmorphic facies and behavioral abnormalities, 618089 (3), Autosomal dominant	FALSE	FALSE
SLC27A3	0.278356	0.0280448	0.41005	0.250311	0.0789327	0.921067	-0.131694	0.793988	0.206012	-0.382006	0.987213	0.0127869		FALSE	FALSE
PPA1	0.533314	0.283008	0.521257	0.250305	0.0480499	0.95195	0.0120568	0.463559	0.536441	-0.238248	0.942093	0.0579068		FALSE	FALSE
IER5L	0.884049	0.633937	0.642781	0.250112	0.000201219	0.999799	0.241268	0.000273398	0.999727	-0.00884413	0.532582	0.467418		FALSE	FALSE
TSEN15	0.301047	0.0509525	0.180092	0.250095	0.0774706	0.922529	0.120955	0.240612	0.759388	-0.129139	0.763609	0.236391	Pontocerebellar hypoplasia, type 2F, 617026 (3), Autosomal recessive	FALSE	FALSE
PNO1	0.3761	0.12604	0.161846	0.250061	0.0704757	0.929524	0.214254	0.101693	0.898307	-0.0358062	0.579374	0.420626		FALSE	FALSE
RAI2	0.759759	0.509871	0.596089	0.249888	0.00884292	0.991157	0.16367	0.0454948	0.954505	-0.0862178	0.752358	0.247642		FALSE	FALSE
LSR	0.571831	0.322059	0.707932	0.249772	0.0415989	0.958401	-0.136101	0.89885	0.10115	-0.385873	0.998683	0.00131723		FALSE	FALSE
ZDHHC18	0.474231	0.224659	0.13342	0.249572	0.0580064	0.941994	0.340811	0.0183791	0.981621	0.0912392	0.30268	0.69732		FALSE	FALSE
PTGER2	0.475123	0.225847	0.362334	0.249276	0.0580698	0.94193	0.11279	0.226352	0.773648	-0.136486	0.793969	0.206031	{Asthma, aspirin-induced, susceptibility to}, 208550 (3), Autosomal recessive	FALSE	FALSE
HCFC1	0.668883	0.419999	0.625124	0.248884	0.0239966	0.976003	0.0437587	0.339917	0.660083	-0.205125	0.941178	0.0588221	Methylmalonic aciduria and homocysteinemia, cblX type, 309541 (3), X-linked recessive	FALSE	FALSE
PIR	0.739893	0.491184	0.565634	0.248709	0.0119095	0.98809	0.17426	0.0451927	0.954807	-0.0744493	0.71453	0.28547		FALSE	FALSE
VPS29	0.42604	0.177353	0.224765	0.248687	0.065443	0.934557	0.201275	0.1075	0.8925	-0.0474115	0.606683	0.393317		FALSE	FALSE
FAM168A	0.0947638	-0.15373	0.209176	0.248494	0.0854449	0.914555	-0.114412	0.739648	0.260352	-0.362906	0.97787	0.0221304		FALSE	FALSE
FAM76B	0.0274674	-0.220877	0.182613	0.248345	0.0837091	0.916291	-0.155146	0.805402	0.194598	-0.40349	0.987507	0.0124929		FALSE	FALSE
PARP8	0.329782	0.0815172	0.0753353	0.248264	0.0765129	0.923487	0.254446	0.0717345	0.928266	0.00618191	0.486411	0.513589		FALSE	FALSE
DMXL2	0.515882	0.267885	0.308134	0.247998	0.0524054	0.947595	0.207748	0.0835594	0.916441	-0.0402494	0.595007	0.404993	Developmental and epileptic encephalopathy 81, 618663 (3), Autosomal recessive; ?Deafness, autosomal dominant 71, 617605 (3), Autosomal dominant; ?Polyendocrine-polyneuropathy syndrome, 616113 (3), Autosomal recessive	FALSE	FALSE
TOMM7	0.405921	0.158067	0.457307	0.247854	0.0686334	0.931367	-0.0513859	0.635354	0.364646	-0.299239	0.966533	0.0334672		FALSE	FALSE
UBR5	0.291175	0.0434264	0.482783	0.247749	0.0801088	0.919891	-0.191608	0.892882	0.107118	-0.439357	0.995932	0.00406839		FALSE	FALSE
SEC24D	0.583667	0.335994	0.603469	0.247673	0.0405666	0.959433	-0.0198028	0.566509	0.433491	-0.267476	0.972039	0.0279611	Cole-Carpenter syndrome 2, 616294 (3), Autosomal recessive	FALSE	FALSE
LYZL4	0.916922	0.669277	0.320635	0.247645	1.57586e-05	0.999984	0.596287	6.20821e-12	1	0.348642	0.00448673	0.995513		FALSE	FALSE
POSTN	0.228346	-0.0191783	0.514676	0.247524	0.0840701	0.91593	-0.28633	0.967392	0.0326079	-0.533854	0.999363	0.000636538		FALSE	FALSE
NR2F1	0.903534	0.65653	0.711458	0.247003	5.70643e-05	0.999943	0.192076	0.000497663	0.999502	-0.0549279	0.714494	0.285506	Bosch-Boonstra-Schaaf optic atrophy syndrome, 615722 (3), Autosomal dominant	FALSE	FALSE
FOXC2	0.790194	0.543256	0.66006	0.246938	0.00559081	0.994409	0.130134	0.0632188	0.936781	-0.116804	0.843433	0.156567	Lymphedema-distichiasis syndrome, 153400 (3), Autosomal dominant; Lymphedema-distichiasis syndrome with renal disease and diabetes mellitus, 153400 (3), Autosomal dominant	FALSE	FALSE
UBXN1	0.480691	0.233821	0.24124	0.24687	0.0588389	0.941161	0.23945	0.064064	0.935936	-0.0074198	0.517177	0.482823		FALSE	FALSE
HIPK2	0.195579	-0.0512239	0.316816	0.246803	0.0859662	0.914034	-0.121238	0.761734	0.238266	-0.36804	0.981141	0.0188588		FALSE	FALSE
NUP37	0.767994	0.521195	0.516952	0.246799	0.00828844	0.991712	0.251042	0.00759597	0.992404	0.00424293	0.487312	0.512688	?Microcephaly 24, primary, autosomal recessive, 618179 (3), Autosomal recessive	FALSE	FALSE
FAM161A	0.917245	0.670555	0.604636	0.24669	1.5866e-05	0.999984	0.312609	9.19123e-07	0.999999	0.0659193	0.271006	0.728994	Retinitis pigmentosa 28, 606068 (3)	FALSE	FALSE
PURA	0.519226	0.272538	0.609836	0.246688	0.0526719	0.947328	-0.0906101	0.767475	0.232525	-0.337298	0.990614	0.00938574	Neurodevelopmental disorder with neonatal respiratory insufficiency, hypotonia, and feeding difficulties, 616158 (3), Autosomal dominant	FALSE	FALSE
PTGR1	0.306041	0.0593794	0.397234	0.246662	0.0798433	0.920157	-0.0911923	0.715886	0.284114	-0.337854	0.975967	0.0240328		FALSE	FALSE
PDZK1	0.671839	0.42521	0.580655	0.24663	0.0242993	0.975701	0.0911849	0.204663	0.795337	-0.155445	0.874312	0.125688		FALSE	FALSE
THSD4	0.598384	0.3524	0.449364	0.245984	0.0386892	0.961311	0.149019	0.128762	0.871238	-0.0969649	0.736907	0.263093		FALSE	FALSE
EEF1D	0.62282	0.377023	0.457921	0.245797	0.0340765	0.965924	0.164899	0.0990963	0.900904	-0.0808981	0.704462	0.295538		FALSE	FALSE
ADA	0.403766	0.158054	0.365733	0.245713	0.0705093	0.929491	0.0380339	0.403393	0.596607	-0.207679	0.89017	0.10983	Adenosine deaminase deficiency, partial, 102700 (3), Somatic mosaicism, Autosomal recessive; Severe combined immunodeficiency due to ADA deficiency, 102700 (3), Somatic mosaicism, Autosomal recessive	FALSE	FALSE
TBC1D10A	0.515355	0.269869	0.372603	0.245486	0.0541022	0.945898	0.142752	0.164045	0.835955	-0.102734	0.735112	0.264888		FALSE	FALSE
FILIP1L	0.761224	0.515939	0.689974	0.245285	0.00948663	0.990513	0.0712494	0.203773	0.796227	-0.174036	0.935472	0.064528		FALSE	FALSE
EHD1	0.646554	0.401319	0.464931	0.245235	0.0297217	0.970278	0.181622	0.0727404	0.92726	-0.0636125	0.666118	0.333882		FALSE	FALSE
NOP58	0.681878	0.436718	0.527144	0.245161	0.0229579	0.977042	0.154735	0.0885431	0.911457	-0.0904258	0.740985	0.259015		FALSE	FALSE
RXRB	0.319838	0.0748589	0.460564	0.244979	0.0800505	0.91995	-0.140726	0.819191	0.180809	-0.385705	0.989749	0.0102513		FALSE	FALSE
DSTN	0.770417	0.525572	0.616293	0.244845	0.00830033	0.9917	0.154124	0.0488587	0.951141	-0.0907208	0.770172	0.229828		FALSE	FALSE
ACTG2	0.978762	0.733945	0.671157	0.244817	1.61215e-13	1	0.307605	8.19858e-16	1	0.062788	0.247854	0.752146	Megacystis-microcolon-intestinal hypoperistalsis syndrome 5, 619431 (3), Autosomal dominant; Visceral myopathy 1, 155310 (3), Autosomal dominant	FALSE	FALSE
TULP4	0.410988	0.166541	0.39665	0.244447	0.0705521	0.929448	0.014338	0.462619	0.537381	-0.230109	0.915876	0.0841242		FALSE	FALSE
MRPL18	-0.137604	-0.381786	0.310944	0.244182	0.0743469	0.925653	-0.448548	0.994131	0.00586906	-0.69273	0.999963	3.68395e-05		FALSE	FALSE
PGAM5	0.353995	0.110041	0.339761	0.243954	0.077597	0.922403	0.0142342	0.464688	0.535312	-0.229719	0.9087	0.0913001		FALSE	FALSE
SPCS2	0.868859	0.625355	0.668897	0.243504	0.000562875	0.999437	0.199962	0.00221156	0.997788	-0.0435424	0.659375	0.340625		FALSE	FALSE
DGKZ	0.710201	0.466856	0.636378	0.243345	0.018317	0.981683	0.0738231	0.22895	0.77105	-0.169522	0.911092	0.0889081		FALSE	FALSE
VOPP1	0.244993	0.00165938	-0.012809	0.243333	0.0868123	0.913188	0.257802	0.074948	0.925052	0.0144683	0.468417	0.531583		FALSE	FALSE
ZBTB44	0.478842	0.235522	0.435826	0.24332	0.0615878	0.938412	0.043016	0.382837	0.617163	-0.200304	0.893166	0.106834		FALSE	FALSE
TMEM97	0.573457	0.330203	0.170226	0.243254	0.0449658	0.955034	0.403231	0.00422893	0.995771	0.159977	0.17426	0.82574		FALSE	FALSE
CNOT1	0.291821	0.0490905	0.120399	0.242731	0.084238	0.915762	0.171423	0.162669	0.837331	-0.0713082	0.65305	0.34695	Vissers-Bodmer syndrome, 619033 (3), Autosomal dominant; Holoprosencephaly 12, with or without pancreatic agenesis, 618500 (3), Autosomal dominant	FALSE	FALSE
TBCA	0.481295	0.238577	0.29012	0.242718	0.0616208	0.938379	0.191175	0.107915	0.892085	-0.0515427	0.619289	0.380711		FALSE	FALSE
RBMS3	0.899914	0.657356	0.545277	0.242558	9.04234e-05	0.99991	0.354637	1.23165e-06	0.999999	0.112079	0.166829	0.833171		FALSE	FALSE
SERP2	0.933807	0.691314	0.676191	0.242493	2.28396e-06	0.999998	0.257616	1.0723e-06	0.999999	0.0151232	0.43818	0.56182		FALSE	FALSE
CHMP2B	0.403788	0.16142	0.675532	0.242368	0.07308	0.92692	-0.271744	0.984254	0.0157455	-0.514112	0.999843	0.000156653	Frontotemporal dementia and/or amyotrophic lateral sclerosis 7, 600795 (3), Autosomal dominant	FALSE	FALSE
BAX	0.833959	0.591846	0.673851	0.242113	0.00217995	0.99782	0.160108	0.0179056	0.982094	-0.0820049	0.773918	0.226082	Colorectal cancer, somatic, 114500 (3); T-cell acute lymphoblastic leukemia, somatic, 613065 (3)	FALSE	FALSE
SYCE2	0.894341	0.652257	0.701036	0.242084	0.000138019	0.999862	0.193304	0.000835537	0.999164	-0.0487794	0.689206	0.310794		FALSE	FALSE
SMURF2	0.563349	0.321408	0.529679	0.241941	0.0476712	0.952329	0.0336702	0.396254	0.603746	-0.208271	0.919961	0.0800388		FALSE	FALSE
VPS41	0.314156	0.0723289	0.40008	0.241827	0.0831692	0.916831	-0.0859243	0.70541	0.29459	-0.327752	0.972828	0.0271716	Spinocerebellar ataxia, autosomal recessive 29, 619389 (3), Autosomal recessive	FALSE	FALSE
NFU1	0.250824	0.00904008	0.403189	0.241784	0.0878275	0.912173	-0.152365	0.825743	0.174257	-0.394149	0.989039	0.0109606	Multiple mitochondrial dysfunctions syndrome 1, 605711 (3), Autosomal recessive	FALSE	FALSE
GPS1	0.600172	0.358693	0.761467	0.241479	0.0407606	0.959239	-0.161295	0.953285	0.0467148	-0.402774	0.999686	0.000313676		FALSE	FALSE
KIF13A	0.423125	0.182063	0.184091	0.241062	0.071531	0.928469	0.239034	0.0731136	0.926886	-0.00202846	0.504586	0.495414		FALSE	FALSE
USP50	0.897594	0.656624	0.920621	0.24097	0.000114215	0.999886	-0.0230276	0.767491	0.232509	-0.263997	0.999995	5.02925e-06		FALSE	FALSE
CAB39	0.346702	0.105839	0.193219	0.240863	0.0808801	0.91912	0.153483	0.1816	0.8184	-0.0873799	0.687895	0.312105		FALSE	FALSE
BPI	0.74746	0.506641	-0.057983	0.240819	0.0125439	0.987456	0.805443	9.80658e-09	1	0.564624	0.000368634	0.999631		FALSE	FALSE
WDFY3	0.575996	0.335183	0.618989	0.240813	0.0459115	0.954088	-0.0429926	0.643005	0.356995	-0.283806	0.979933	0.0200673	?Microcephaly 18, primary, autosomal dominant, 617520 (3), Autosomal dominant	FALSE	FALSE
MTIF2	0.325669	0.0851843	0.342682	0.240485	0.0832613	0.916739	-0.0170131	0.541774	0.458226	-0.257498	0.931673	0.0683271		FALSE	FALSE
TRIM27	0.230725	-0.0097146	-0.104106	0.24044	0.0901041	0.909896	0.334831	0.0315002	0.9685	0.0943914	0.301854	0.698146		FALSE	FALSE
CTPS1	0.335031	0.0947361	0.455405	0.240295	0.0825262	0.917474	-0.120374	0.783281	0.216719	-0.360669	0.985057	0.0149429	Immunodeficiency 24, 615897 (3), Autosomal recessive	FALSE	FALSE
ZNF326	0.329963	0.0896838	0.509525	0.240279	0.0830296	0.91697	-0.179562	0.885156	0.114844	-0.419841	0.995147	0.00485286		FALSE	FALSE
TRIM44	0.48944	0.249212	0.362216	0.240228	0.0620564	0.937944	0.127224	0.196596	0.803404	-0.113003	0.752978	0.247022	?Aniridia 3, 617142 (3), Autosomal dominant	FALSE	FALSE
MON2	0.0217762	-0.218348	0.304603	0.240124	0.0909706	0.909029	-0.282827	0.945617	0.0543827	-0.522951	0.998351	0.00164866		FALSE	FALSE
HSPBP1	0.676652	0.43679	0.616682	0.239862	0.0260367	0.973963	0.0599698	0.285805	0.714195	-0.179892	0.91572	0.0842803		FALSE	FALSE
SGCG	0.64723	0.407502	0.435754	0.239728	0.0321008	0.967899	0.211476	0.0482009	0.951799	-0.0282514	0.574649	0.425351	Muscular dystrophy, limb-girdle, autosomal recessive 5, 253700 (3), Autosomal recessive	FALSE	FALSE
UBL3	0.530379	0.290682	0.285499	0.239697	0.0552611	0.944739	0.244879	0.0518893	0.948111	0.00518235	0.487653	0.512347		FALSE	FALSE
RPGRIP1	0.981225	0.741624	0.74675	0.239601	2.4739e-14	1	0.234475	3.99879e-14	1	-0.00512618	0.525089	0.474911	Cone-rod dystrophy 13, 608194 (3), Autosomal recessive; Leber congenital amaurosis 6, 613826 (3), Autosomal recessive	FALSE	FALSE
STT3B	0.364512	0.125094	0.223815	0.239417	0.0801663	0.919834	0.140696	0.198849	0.801151	-0.0987206	0.711651	0.288349	?Congenital disorder of glycosylation, type Ix, 615597 (3), Autosomal recessive	FALSE	FALSE
USP44	0.78235	0.542935	0.228248	0.239416	0.00761379	0.992386	0.554102	3.62559e-06	0.999996	0.314687	0.0197348	0.980265		FALSE	FALSE
TULP2	0.901528	0.66214	0.85284	0.239388	9.02698e-05	0.99991	0.0486874	0.120749	0.879251	-0.1907	0.994967	0.00503312		FALSE	FALSE
KLHL15	0.520537	0.281783	0.273497	0.238754	0.0576887	0.942311	0.24704	0.052225	0.947775	0.00828603	0.48039	0.51961	Intellectual developmental disorder, X-linked 103, 300982 (3), X-linked recessive	FALSE	FALSE
FAM189A2	0.699956	0.461594	0.709628	0.238362	0.0219544	0.978046	-0.00967196	0.54192	0.45808	-0.248034	0.983007	0.0169933		FALSE	FALSE
RALGAPA2	0.476685	0.238662	0.282421	0.238023	0.065771	0.934229	0.194263	0.105493	0.894507	-0.0437596	0.601485	0.398515		FALSE	FALSE
MAP4K3	0.676014	0.438059	0.640408	0.237955	0.0269593	0.973041	0.0356058	0.365288	0.634712	-0.202349	0.943304	0.0566959		FALSE	FALSE
SLC11A1	0.699474	0.461562	0.262456	0.237912	0.022215	0.977785	0.437018	0.000532474	0.999468	0.199106	0.103336	0.896664	{Mycobacterium tuberculosis, susceptibility to infection by}, 607948 (3); {Buruli ulcer, susceptibility to}, 610446 (3)	FALSE	FALSE
GNB4	0.545815	0.308015	0.54416	0.2378	0.0536359	0.946364	0.00165513	0.494856	0.505144	-0.236145	0.944943	0.0550568	Charcot-Marie-Tooth disease, dominant intermediate F, 615185 (3), Autosomal dominant	FALSE	FALSE
TNFRSF21	0.548219	0.310424	0.648294	0.237794	0.0531797	0.94682	-0.100076	0.804359	0.195641	-0.33787	0.993283	0.00671668		FALSE	FALSE
IRAK1	0.492569	0.254846	0.401113	0.237723	0.0633347	0.936665	0.0914559	0.265333	0.734667	-0.146267	0.816041	0.183959		FALSE	FALSE
PNPLA8	0.36677	0.129071	0.362638	0.237699	0.081343	0.918657	0.00413123	0.489589	0.510411	-0.233568	0.914656	0.0853442	?Mitochondrial myopathy with lactic acidosis, 251950 (3), Autosomal recessive	FALSE	FALSE
PRR5	0.391498	0.153884	0.264924	0.237614	0.0784468	0.921553	0.126574	0.218078	0.781922	-0.11104	0.737903	0.262097		FALSE	FALSE
RCOR1	0.143589	-0.094	-0.158286	0.237589	0.0953815	0.904618	0.301875	0.0478306	0.952169	0.0642863	0.360195	0.639805		FALSE	FALSE
RBKS	0.646807	0.409456	0.278527	0.237351	0.0333306	0.966669	0.36828	0.00403221	0.995968	0.130929	0.207419	0.792581		FALSE	FALSE
CCDC12	0.586346	0.349019	0.528461	0.237327	0.0459329	0.954067	0.0578848	0.322586	0.677414	-0.179443	0.889742	0.110258		FALSE	FALSE
USP5	0.663125	0.425806	0.470729	0.237319	0.0299167	0.970083	0.192396	0.0577486	0.942251	-0.0449233	0.620982	0.379018		FALSE	FALSE
DNAJB13	0.965473	0.728187	0.724136	0.237285	9.67837e-10	1	0.241337	7.2393e-10	1	0.00405189	0.481276	0.518724	Ciliary dyskinesia, primary, 34, 617091 (3), Autosomal recessive	FALSE	FALSE
DPYSL3	0.82886	0.59182	0.415133	0.237039	0.00288453	0.997115	0.413727	2.37238e-05	0.999976	0.176688	0.0955674	0.904433		FALSE	FALSE
CACNB2	0.893993	0.657159	0.734225	0.236835	0.000171584	0.999828	0.159768	0.00290307	0.997097	-0.0770668	0.794402	0.205598	Brugada syndrome 4, 611876 (3)	FALSE	FALSE
FMN1	0.583585	0.346761	0.0655402	0.236824	0.0467991	0.953201	0.518045	0.000485759	0.999514	0.281221	0.052409	0.947591		FALSE	FALSE
UBXN2A	0.327015	0.0902437	0.678794	0.236771	0.0863173	0.913683	-0.351779	0.996202	0.00379758	-0.58855	0.999973	2.74945e-05		FALSE	FALSE
ATP2B4	0.635047	0.398314	0.438068	0.236733	0.0361244	0.963876	0.196979	0.0625669	0.937433	-0.039754	0.604098	0.395902		FALSE	FALSE
PRKRA	0.423339	0.186797	0.101458	0.236542	0.0750657	0.924934	0.321881	0.0276365	0.972364	0.0853389	0.316447	0.683553	Dystonia 16, 612067 (3), Autosomal recessive	FALSE	FALSE
MAPK14	0.623404	0.387044	0.583104	0.236359	0.0387861	0.961214	0.0402996	0.364199	0.635801	-0.19606	0.92186	0.0781402		FALSE	FALSE
ACADL	0.502177	0.265869	0.491838	0.236308	0.0626961	0.937304	0.0103398	0.470022	0.529978	-0.225968	0.927485	0.0725149		FALSE	FALSE
PDILT	0.953643	0.717442	0.542717	0.236201	5.69712e-08	1	0.410926	2.336e-12	1	0.174725	0.0534543	0.946546		FALSE	FALSE
SNX27	0.297241	0.0610827	0.426269	0.236159	0.0895164	0.910484	-0.129027	0.792525	0.207475	-0.365186	0.984573	0.0154269		FALSE	FALSE
NCK2	0.610114	0.373993	0.392564	0.236121	0.0417213	0.958279	0.21755	0.0535014	0.946499	-0.0185707	0.547457	0.452543		FALSE	FALSE
PEPD	0.551061	0.315056	0.616297	0.236006	0.0538117	0.946188	-0.0652352	0.706377	0.293623	-0.301241	0.984293	0.0157065	Prolidase deficiency, 170100 (3), Autosomal recessive	FALSE	FALSE
CDC27	0.492988	0.257206	0.222689	0.235782	0.0646881	0.935312	0.270299	0.0429715	0.957028	0.0345166	0.420494	0.579506		FALSE	FALSE
FIS1	0.48894	0.253349	0.643113	0.235591	0.0655282	0.934472	-0.154173	0.894929	0.105071	-0.389764	0.997137	0.00286253		FALSE	FALSE
CRTAM	0.83947	0.603948	0.610072	0.235521	0.00219735	0.997803	0.229397	0.0025931	0.997407	-0.00612385	0.521179	0.478821		FALSE	FALSE
RIT1	0.507729	0.272265	0.352194	0.235464	0.0623207	0.937679	0.155535	0.146838	0.853162	-0.079929	0.686335	0.313665	Noonan syndrome 8, 615355 (3), Autosomal dominant	FALSE	FALSE
BTBD3	0.79531	0.559989	0.581845	0.235321	0.00655727	0.993443	0.213465	0.0106391	0.989361	-0.0218565	0.570494	0.429506		FALSE	FALSE
ARF6	0.836837	0.601607	0.669735	0.23523	0.00240096	0.997599	0.167103	0.0141776	0.985822	-0.0681279	0.734897	0.265103		FALSE	FALSE
DDX47	0.407707	0.172568	0.281158	0.235139	0.0783711	0.921629	0.126549	0.215267	0.784733	-0.10859	0.734944	0.265056		FALSE	FALSE
PLA2R1	0.478661	0.243683	0.53866	0.234978	0.0677356	0.932264	-0.059999	0.671394	0.328606	-0.294977	0.973605	0.026395		FALSE	FALSE
STX3	0.447956	0.213013	0.668939	0.234943	0.0727061	0.927294	-0.220983	0.963217	0.0367833	-0.455926	0.999413	0.000586783	Retinal dystrophy and microvillus inclusion disease, 619446 (3), Autosomal recessive; Diarrhea 12, with microvillus atrophy, 619445 (3), Autosomal recessive	FALSE	FALSE
TF	0.99865	0.763765	0.772549	0.234885	7.36809e-48	1	0.226101	4.04013e-47	1	-0.00878472	0.546723	0.453277	Atransferrinemia, 209300 (3), Autosomal recessive	FALSE	FALSE
SREK1IP1	0.255865	0.0210604	0.109134	0.234805	0.0937676	0.906232	0.146731	0.202384	0.797616	-0.0880735	0.686081	0.313919		FALSE	FALSE
PPIF	0.42091	0.186136	0.626987	0.234774	0.0768435	0.923156	-0.206077	0.942425	0.0575748	-0.440851	0.998659	0.00134066		FALSE	FALSE
UBXN6	0.693997	0.459362	0.78877	0.234635	0.0245916	0.975408	-0.0947735	0.877818	0.122182	-0.329409	0.999129	0.000870618		FALSE	FALSE
MPP5	0.647149	0.412616	0.531998	0.234533	0.0346588	0.965341	0.115151	0.165542	0.834458	-0.119382	0.800781	0.199219		FALSE	FALSE
LRP10	0.547923	0.313485	0.677638	0.234438	0.0554807	0.944519	-0.129715	0.874211	0.125789	-0.364153	0.996932	0.00306813		FALSE	FALSE
DCLK1	0.88589	0.651789	0.473904	0.234101	0.00031507	0.999685	0.411986	5.8544e-07	0.999999	0.177885	0.0746224	0.925378		FALSE	FALSE
RASSF1	0.439383	0.205398	0.631734	0.233984	0.0747816	0.925218	-0.192351	0.932459	0.0675411	-0.426336	0.998335	0.00166541		FALSE	FALSE
MRPL37	0.552897	0.319162	0.490866	0.233736	0.0549742	0.945026	0.0620311	0.32009	0.67991	-0.171705	0.870968	0.129032		FALSE	FALSE
CAPG	0.615635	0.382195	0.576053	0.23344	0.0420779	0.957922	0.0395824	0.3683	0.6317	-0.193858	0.917843	0.0821574		FALSE	FALSE
TCF25	0.207984	-0.0252712	0.434192	0.233255	0.0977486	0.902251	-0.226208	0.91791	0.0820903	-0.459463	0.99638	0.0036196		FALSE	FALSE
IL33	0.495357	0.262147	0.4942	0.233211	0.0661983	0.933802	0.00115665	0.496653	0.503347	-0.232054	0.932716	0.067284		FALSE	FALSE
PELO	0.822197	0.589039	0.683174	0.233158	0.00379907	0.996201	0.139023	0.0359796	0.96402	-0.0941348	0.807863	0.192137		FALSE	FALSE
MALL	0.704164	0.471264	0.73315	0.232899	0.0231466	0.976853	-0.0289867	0.62877	0.37123	-0.261886	0.989865	0.0101351		FALSE	FALSE
HIPK3	0.695309	0.462411	0.81541	0.232898	0.0250167	0.974983	-0.120101	0.940612	0.0593883	-0.352998	0.999784	0.000216092		FALSE	FALSE
YPEL5	0.240857	0.00805457	0.358511	0.232802	0.0965359	0.903464	-0.117654	0.760918	0.239082	-0.350456	0.977827	0.022173		FALSE	FALSE
DVL2	0.644684	0.41206	0.557349	0.232624	0.0361798	0.96382	0.0873349	0.226235	0.773765	-0.145289	0.852115	0.147885		FALSE	FALSE
AIF1L	0.610556	0.377932	0.7392	0.232624	0.043653	0.956347	-0.128644	0.904656	0.0953441	-0.361268	0.998729	0.00127086		FALSE	FALSE
TLK1	0.349042	0.116439	0.0557018	0.232602	0.0877138	0.912286	0.29334	0.0454918	0.954508	0.0607376	0.368713	0.631287		FALSE	FALSE
MRPL22	0.443485	0.210893	0.641496	0.232592	0.075284	0.924716	-0.19801	0.940188	0.059812	-0.430603	0.998623	0.00137726		FALSE	FALSE
TAOK1	0.0470416	-0.18535	0.398789	0.232392	0.0994095	0.90059	-0.351747	0.980045	0.019955	-0.584139	0.999581	0.000419491	Developmental delay with or without intellectual impairment or behavioral abnormalities, 619575 (3), Autosomal dominant	FALSE	FALSE
HSH2D	0.570219	0.338158	0.39505	0.232061	0.0525776	0.947422	0.175168	0.103802	0.896198	-0.0568924	0.640643	0.359357		FALSE	FALSE
SEMA3E	0.374303	0.142319	0.685544	0.231984	0.0853438	0.914656	-0.311241	0.992723	0.00727702	-0.543225	0.999931	6.85652e-05	?CHARGE syndrome, 214800 (3), Autosomal dominant	FALSE	FALSE
BACE2	0.679827	0.448098	0.534594	0.231729	0.0288669	0.971133	0.145232	0.101685	0.898315	-0.0864962	0.734246	0.265754		FALSE	FALSE
SNX13	0.0585441	-0.173148	0.285559	0.231692	0.10044	0.89956	-0.227015	0.901087	0.0989134	-0.458707	0.994868	0.00513189		FALSE	FALSE
R3HDM2	0.0914082	-0.139902	0.233651	0.23131	0.101439	0.898561	-0.142243	0.788659	0.211341	-0.373553	0.981015	0.0189852		FALSE	FALSE
BBIP1	0.717681	0.486406	0.393929	0.231275	0.0209346	0.979065	0.323752	0.00385921	0.996141	0.0924767	0.264567	0.735433	?Bardet-Biedl syndrome 18, 615995 (3), Autosomal recessive	FALSE	FALSE
ETV1	0.716425	0.485197	0.619657	0.231228	0.0212126	0.978787	0.0967682	0.167781	0.832219	-0.13446	0.856868	0.143132		FALSE	FALSE
DEPTOR	0.323482	0.0923194	0.137973	0.231163	0.0916464	0.908354	0.185509	0.140691	0.859309	-0.0456538	0.600045	0.399955		FALSE	FALSE
COPS4	0.691538	0.460496	0.485793	0.231042	0.026604	0.973396	0.205746	0.0396567	0.960343	-0.0252965	0.570853	0.429147		FALSE	FALSE
ITGAE	0.174103	-0.0568967	-0.12371	0.230999	0.101086	0.898914	0.297813	0.0500374	0.949963	0.0668136	0.356025	0.643975		FALSE	FALSE
RAC3	0.237224	0.00644564	0.536114	0.230778	0.0986551	0.901345	-0.29889	0.974684	0.0253163	-0.529668	0.99941	0.000589662	Neurodevelopmental disorder with structural brain anomalies and dysmorphic facies, 618577 (3), Autosomal dominant	FALSE	FALSE
FGFR2	0.85902	0.628252	0.856267	0.230767	0.00127088	0.998729	0.00275275	0.477266	0.522734	-0.228015	0.998468	0.00153168	Bent bone dysplasia syndrome, 614592 (3), Autosomal dominant; LADD syndrome, 149730 (3), Autosomal dominant; Scaphocephaly, maxillary retrusion, and mental retardation, 609579 (3); Antley-Bixler syndrome without genital anomalies or disordered steroidogenesis, 207410 (3), Autosomal dominant; Scaphocephaly and Axenfeld-Rieger anomaly (3); Jackson-Weiss syndrome, 123150 (3), Autosomal dominant; Gas…	FALSE	FALSE
BCL6	0.48601	0.255405	0.472403	0.230605	0.0698568	0.930143	0.0136063	0.461465	0.538535	-0.216999	0.916224	0.0837757		FALSE	FALSE
FOXO1	0.728596	0.49803	0.611542	0.230566	0.0189417	0.981058	0.117054	0.120192	0.879808	-0.113512	0.816495	0.183505	Rhabdomyosarcoma, alveolar, 268220 (3), Somatic mutation	FALSE	FALSE
DOK1	0.524603	0.294098	0.33145	0.230505	0.0628155	0.937185	0.193153	0.0959891	0.904011	-0.0373519	0.589715	0.410285		FALSE	FALSE
SEL1L2	0.993233	0.762893	0.795543	0.23034	3.52217e-24	1	0.19769	3.2871e-22	1	-0.0326501	0.675803	0.324197		FALSE	FALSE
ING1	0.460953	0.230625	0.255228	0.230328	0.0743429	0.925657	0.205725	0.096634	0.903366	-0.024603	0.556941	0.443059	Squamous cell carcinoma, head and neck, somatic, 275355 (3)	FALSE	FALSE
CDIPT	0.139066	-0.0912326	0.624901	0.230298	0.102442	0.897558	-0.485835	0.999419	0.000580745	-0.716133	0.999997	3.15197e-06		FALSE	FALSE
RAPGEF2	0.355029	0.124888	0.535183	0.230141	0.0892413	0.910759	-0.180153	0.892311	0.107689	-0.410294	0.995122	0.00487809	?Epilepsy, familial adult myoclonic, 7, 618075 (3), Autosomal dominant	FALSE	FALSE
C11orf58	0.75385	0.523841	0.62213	0.230009	0.0141913	0.985809	0.13172	0.0826291	0.917371	-0.0982896	0.789404	0.210596		FALSE	FALSE
SPATA9	0.968611	0.739278	0.606032	0.229333	4.20975e-10	1	0.362579	3.56032e-14	1	0.133246	0.0886979	0.911302		FALSE	FALSE
CCDC63	0.95231	0.723022	0.645304	0.229288	1.23496e-07	1	0.307006	1.23305e-09	1	0.0777177	0.21078	0.78922		FALSE	FALSE
FOXP4	0.552804	0.323647	0.623374	0.229158	0.0581729	0.941827	-0.0705693	0.723092	0.276908	-0.299727	0.984704	0.0152956		FALSE	FALSE
SPACA7	0.965823	0.736854	0.671463	0.228969	1.5233e-09	1	0.29436	1.54756e-11	1	0.0653909	0.237952	0.762048		FALSE	FALSE
P2RX1	0.614201	0.385287	0.735665	0.228914	0.045078	0.954922	-0.121464	0.891427	0.108573	-0.350378	0.998298	0.00170175		FALSE	FALSE
GNA13	0.671486	0.442594	0.643031	0.228892	0.0320663	0.967934	0.028455	0.391843	0.608157	-0.200437	0.942572	0.0574277		FALSE	FALSE
PDE5A	0.828034	0.599162	0.532182	0.228872	0.00363845	0.996362	0.295851	0.000631523	0.999368	0.0669793	0.294479	0.705521		FALSE	FALSE
TMEM154	0.561389	0.332539	0.530293	0.228849	0.056609	0.943391	0.0310951	0.404131	0.595869	-0.197754	0.910076	0.0899239		FALSE	FALSE
ZNF511	0.384686	0.156058	0.0218367	0.228628	0.0869983	0.913002	0.36285	0.0177916	0.982208	0.134221	0.228988	0.771012		FALSE	FALSE
WBP4	0.622977	0.39435	0.0861261	0.228627	0.0432727	0.956727	0.536851	0.000211996	0.999788	0.308224	0.0350881	0.964912		FALSE	FALSE
PLEKHF1	0.443696	0.215172	0.344039	0.228523	0.078621	0.921379	0.0996564	0.258762	0.741238	-0.128867	0.778531	0.221469		FALSE	FALSE
PSMC1	0.486216	0.258057	0.556054	0.228158	0.0717634	0.928237	-0.0698386	0.700512	0.299488	-0.297997	0.97663	0.0233696		FALSE	FALSE
CDC42SE2	0.850324	0.622172	0.639263	0.228152	0.00188827	0.998112	0.211061	0.00306473	0.996935	-0.017091	0.561776	0.438224		FALSE	FALSE
ASCC1	0.346749	0.119013	0.275796	0.227736	0.0923557	0.907644	0.0709532	0.333377	0.666623	-0.156783	0.814815	0.185185	Spinal muscular atrophy with congenital bone fractures 2, 616867 (3), Autosomal recessive; Barrett esophagus/esophageal adenocarcinoma, 614266 (3)	FALSE	FALSE
TMEM183A	0.600561	0.372946	0.413143	0.227616	0.0489489	0.951051	0.187418	0.0815589	0.918441	-0.0401974	0.602749	0.397251		FALSE	FALSE
CHPF	0.885657	0.658143	0.511309	0.227514	0.000401988	0.999598	0.374348	2.28129e-06	0.999998	0.146833	0.108875	0.891125		FALSE	FALSE
CAND1	0.345812	0.11878	0.492252	0.227032	0.093109	0.906891	-0.14644	0.83568	0.16432	-0.373472	0.989239	0.0107607		FALSE	FALSE
SIAH1	0.667321	0.440299	0.56428	0.227022	0.0339597	0.96604	0.103041	0.180454	0.819546	-0.123982	0.81909	0.18091	Buratti-Harel syndrome, 619314 (3), Autosomal dominant	FALSE	FALSE
GLIS3	0.668407	0.441394	0.208132	0.227012	0.0337128	0.966287	0.460275	0.000541686	0.999458	0.233262	0.0750606	0.924939	Diabetes mellitus, neonatal, with congenital hypothyroidism, 610199 (3), Autosomal recessive	FALSE	FALSE
YBX1	0.585142	0.358298	0.254162	0.226844	0.0528844	0.947116	0.33098	0.0122947	0.987705	0.104135	0.264254	0.735746		FALSE	FALSE
LRRC41	0.39442	0.167682	0.510261	0.226738	0.0873993	0.912601	-0.115841	0.788143	0.211857	-0.342579	0.984495	0.0155051		FALSE	FALSE
HSD17B8	0.527991	0.301351	0.235159	0.22664	0.0650595	0.93494	0.292831	0.028423	0.971577	0.0661917	0.34795	0.65205		FALSE	FALSE
SLC30A7	0.59126	0.364765	0.522917	0.226495	0.0517628	0.948237	0.0683427	0.293345	0.706655	-0.158153	0.860897	0.139103		FALSE	FALSE
TNRC6A	0.0969119	-0.129577	0.159226	0.226488	0.106343	0.893657	-0.0623141	0.63575	0.36425	-0.288803	0.944457	0.0555427	?Epilepsy, familial adult myoclonic, 6, 618074 (3), Autosomal dominant	FALSE	FALSE
PTRH2	0.445922	0.219479	0.0464846	0.226443	0.0800325	0.919967	0.399437	0.00884419	0.991156	0.172994	0.166716	0.833284	Infantile-onset multisystem neurologic, endocrine, and pancreatic disease, 616263 (3), Autosomal recessive	FALSE	FALSE
ARF4	0.67177	0.445397	0.654637	0.226373	0.033255	0.966745	0.0171324	0.433468	0.566532	-0.209241	0.952285	0.0477154		FALSE	FALSE
OSBPL8	0.217797	-0.00815207	0.24258	0.225949	0.104379	0.895621	-0.0247833	0.556992	0.443008	-0.250732	0.919294	0.0807059		FALSE	FALSE
C1orf52	0.553852	0.32791	0.365358	0.225942	0.0602783	0.939722	0.188493	0.0935396	0.90646	-0.0374485	0.592187	0.407813		FALSE	FALSE
SERINC3	0.352142	0.126273	0.39273	0.225869	0.093474	0.906526	-0.0405885	0.601867	0.398133	-0.266457	0.942699	0.0573007		FALSE	FALSE
FNBP1	0.750281	0.524535	0.590291	0.225746	0.0161081	0.983892	0.15999	0.0527845	0.947215	-0.0657567	0.699611	0.300389		FALSE	FALSE
AGL	0.643356	0.417612	0.610045	0.225743	0.0402596	0.95974	0.0333105	0.381853	0.618147	-0.192433	0.926061	0.0739395	Glycogen storage disease IIIa, 232400 (3), Autosomal recessive; Glycogen storage disease IIIb, 232400 (3), Autosomal recessive	FALSE	FALSE
TRPS1	0.528252	0.302533	0.442898	0.225719	0.0657142	0.934286	0.0853533	0.269996	0.730004	-0.140366	0.814785	0.185215	Trichorhinophalangeal syndrome, type III, 190351 (3), Autosomal dominant; Trichorhinophalangeal syndrome, type I, 190350 (3), Autosomal dominant	FALSE	FALSE
CCDC28B	0.129713	-0.0959724	0.200683	0.225685	0.107159	0.892841	-0.0709701	0.655354	0.344646	-0.296655	0.949663	0.0503371	{Bardet-Biedl syndrome 1, modifier of}, 209900 (3), Digenic recessive, Autosomal recessive	FALSE	FALSE
CCT6A	0.681348	0.455744	0.605892	0.225604	0.0313996	0.9686	0.0754562	0.239543	0.760457	-0.150148	0.875511	0.124489		FALSE	FALSE
MXD1	0.738815	0.513292	0.420257	0.225523	0.0185325	0.981467	0.318558	0.00309213	0.996908	0.0930347	0.256942	0.743058		FALSE	FALSE
CNKSR3	0.770988	0.545496	0.605338	0.225492	0.0122209	0.987779	0.165649	0.0392516	0.960748	-0.0598429	0.688172	0.311828		FALSE	FALSE
GZMM	0.953789	0.72859	0.793724	0.225199	1.08666e-07	1	0.160065	7.4199e-06	0.999993	-0.065134	0.803119	0.196881		FALSE	FALSE
SHARPIN	0.327451	0.10245	0.523154	0.225	0.0969764	0.903024	-0.195703	0.906312	0.0936878	-0.420704	0.995569	0.00443069		FALSE	FALSE
GOT1	0.725116	0.500123	0.731294	0.224993	0.0216687	0.978331	-0.00617724	0.528712	0.471288	-0.231171	0.981802	0.0181979	Aspartate aminotransferase, serum level of, QTL1, 614419 (3)	FALSE	FALSE
UBXN8	0.888176	0.663202	0.588868	0.224975	0.000380061	0.99962	0.299308	2.69198e-05	0.999973	0.0743339	0.250989	0.749011		FALSE	FALSE
VGLL2	0.995121	0.770267	0.822595	0.224854	7.46246e-28	1	0.172525	3.0966e-24	1	-0.0523289	0.784557	0.215443		FALSE	FALSE
TSPAN17	0.154894	-0.0694697	0.140874	0.224364	0.108157	0.891843	0.0140208	0.46871	0.53129	-0.210343	0.876543	0.123457		FALSE	FALSE
NDUFS8	0.644051	0.419925	0.638534	0.224126	0.0410326	0.958967	0.00551741	0.479531	0.520469	-0.218609	0.954246	0.045754	Mitochondrial complex I deficiency, nuclear type 2, 618222 (3), Autosomal recessive	FALSE	FALSE
ZCCHC9	-0.0550766	-0.279131	0.378622	0.224054	0.102298	0.897702	-0.433699	0.993511	0.00648896	-0.657753	0.999913	8.7387e-05		FALSE	FALSE
SYN2	0.468698	0.244729	0.0831243	0.223969	0.0783263	0.921674	0.385573	0.00994867	0.990051	0.161605	0.180922	0.819078	{Schizophrenia, susceptibility to}, 181500 (3), Autosomal dominant	FALSE	FALSE
AIP	0.55956	0.335744	0.386715	0.223816	0.060627	0.939373	0.172845	0.109662	0.890338	-0.050971	0.625972	0.374028	Pituitary adenoma 1, multiple types, 102200 (3), Somatic mutation, Autosomal dominant; Pituitary adenoma predisposition, 102200 (3), Somatic mutation, Autosomal dominant	FALSE	FALSE
SVIL	0.571809	0.34801	0.369088	0.223799	0.0579614	0.942039	0.20272	0.0749863	0.925014	-0.0210784	0.552702	0.447298	Myofibrillar myopathy 10, 619040 (3), Autosomal recessive	FALSE	FALSE
SMG1	0.216892	-0.00670944	0.496724	0.223602	0.10677	0.89323	-0.279832	0.96227	0.0377298	-0.503433	0.998743	0.00125742		FALSE	FALSE
ZNHIT3	0.41446	0.19088	0.304283	0.223581	0.0874068	0.912593	0.110177	0.243763	0.756237	-0.113403	0.746223	0.253777	PEHO syndrome, 260565 (3), Autosomal recessive	FALSE	FALSE
CBX4	0.61044	0.387194	0.606593	0.223246	0.0495386	0.950461	0.00384694	0.486653	0.513347	-0.219399	0.94694	0.0530598		FALSE	FALSE
LRRK1	0.212999	-0.0101833	0.398395	0.223182	0.107384	0.892616	-0.185396	0.869744	0.130256	-0.408578	0.991003	0.00899703	Osteosclerotic metaphyseal dysplasia, 615198 (3), Autosomal recessive	FALSE	FALSE
MRPS2	0.429827	0.206745	0.183652	0.223082	0.0855238	0.914476	0.246174	0.0667628	0.933237	0.023092	0.447691	0.552309	Combined oxidative phosphorylation deficiency 36, 617950 (3), Autosomal recessive	FALSE	FALSE
ADCY9	0.375603	0.152528	0.615592	0.223075	0.0932302	0.90677	-0.239989	0.96154	0.03846	-0.463064	0.998999	0.00100089		FALSE	FALSE
MRPS11	0.488475	0.265401	0.143075	0.223074	0.0755254	0.924475	0.3454	0.0163366	0.983663	0.122327	0.241887	0.758113		FALSE	FALSE
IGF2	0.614624	0.391576	0.640875	0.223047	0.0486864	0.951314	-0.0262513	0.593818	0.406182	-0.249299	0.970961	0.0290394	Silver-Russell syndrome 3, 616489 (3), Autosomal dominant	FALSE	FALSE
GNG2	0.705454	0.482625	0.653856	0.222829	0.0270393	0.972961	0.051598	0.299374	0.700626	-0.171231	0.919244	0.080756		FALSE	FALSE
MBOAT7	0.788804	0.56621	0.697086	0.222594	0.00976873	0.990231	0.0917185	0.128845	0.871155	-0.130875	0.88556	0.11444	Mental retardation, autosomal recessive 57, 617188 (3), Autosomal recessive	FALSE	FALSE
ZC3H4	0.0187358	-0.203851	0.296336	0.222587	0.108409	0.891591	-0.2776	0.941868	0.0581319	-0.500188	0.99749	0.00251047		FALSE	FALSE
ID4	0.698449	0.476046	0.552777	0.222404	0.0288906	0.971109	0.145673	0.0925995	0.907401	-0.0767311	0.716487	0.283513		FALSE	FALSE
C1orf194	0.980294	0.757918	0.831435	0.222376	3.10938e-13	1	0.148859	5.5702e-10	1	-0.0735166	0.865084	0.134916		FALSE	FALSE
PTP4A3	0.745746	0.523554	0.417975	0.222193	0.0181864	0.981814	0.327772	0.0022729	0.997727	0.105579	0.228185	0.771815		FALSE	FALSE
PARD6G	0.834157	0.611965	0.758444	0.222192	0.00366339	0.996337	0.0757137	0.126034	0.873966	-0.146479	0.937764	0.0622356		FALSE	FALSE
RBM26	-0.0164769	-0.238655	0.455732	0.222178	0.107005	0.892995	-0.472209	0.99732	0.00267999	-0.694387	0.999972	2.82251e-05		FALSE	FALSE
SLN	0.993218	0.771404	0.784517	0.221813	1.18029e-23	1	0.208701	7.23607e-23	1	-0.0131123	0.572197	0.427803		FALSE	FALSE
CASC3	0.282513	0.0607707	0.370908	0.221742	0.104308	0.895692	-0.0883945	0.706296	0.293704	-0.310137	0.964068	0.0359321		FALSE	FALSE
CSTB	0.778912	0.557192	0.719508	0.22172	0.0117034	0.988297	0.0594042	0.228208	0.771792	-0.162315	0.935991	0.0640089	Epilepsy, progressive myoclonic 1A (Unverricht and Lundborg), 254800 (3), Autosomal recessive	FALSE	FALSE
GUCY1A2	0.97109	0.749444	0.687184	0.221645	2.17863e-10	1	0.283906	1.85651e-12	1	0.0622606	0.239772	0.760228		FALSE	FALSE
GSK3A	0.234949	0.0133305	0.0620656	0.221618	0.107794	0.892206	0.172883	0.16578	0.83422	-0.0487351	0.605406	0.394594		FALSE	FALSE
NBEAL1	0.620451	0.398941	0.826143	0.22151	0.048305	0.951695	-0.205691	0.993158	0.00684236	-0.427202	0.999982	1.83803e-05		FALSE	FALSE
ATP2A3	0.734806	0.513458	0.665977	0.221348	0.0208863	0.979114	0.0688299	0.228799	0.771201	-0.152518	0.901989	0.0980108		FALSE	FALSE
WAC	0.339613	0.118278	0.4529	0.221335	0.0991924	0.900808	-0.113288	0.769657	0.230343	-0.334623	0.978509	0.021491	Desanto-Shinawi syndrome, 616708 (3), Autosomal dominant	FALSE	FALSE
SNRPA	0.656504	0.435195	0.778524	0.221309	0.0396582	0.960342	-0.12202	0.91872	0.0812795	-0.343329	0.999187	0.000813055		FALSE	FALSE
C9orf16	0.419562	0.198369	0.5433	0.221193	0.0888147	0.911185	-0.123738	0.81205	0.18795	-0.344931	0.987244	0.0127558		FALSE	FALSE
LACTB	0.558828	0.337651	0.536551	0.221178	0.0627709	0.937229	0.0222772	0.430803	0.569197	-0.1989	0.912703	0.0872966		FALSE	FALSE
ATE1	0.275919	0.0547767	0.158469	0.221143	0.10544	0.89456	0.11745	0.249479	0.750521	-0.103692	0.717362	0.282638		FALSE	FALSE
CPT1A	0.119408	-0.101655	0.522939	0.221064	0.112015	0.887985	-0.403531	0.99416	0.00583962	-0.624594	0.999907	9.29032e-05	CPT deficiency, hepatic, type IA, 255120 (3), Autosomal recessive	FALSE	FALSE
NAPA	0.495732	0.274691	0.366194	0.221041	0.0758729	0.924127	0.129538	0.190998	0.809002	-0.0915028	0.711977	0.288023		FALSE	FALSE
PLEKHF2	0.641689	0.42079	0.554481	0.220899	0.0435387	0.956461	0.0872078	0.227816	0.772184	-0.133691	0.832718	0.167282		FALSE	FALSE
WDR46	0.408942	0.188069	0.570619	0.220873	0.0906974	0.909303	-0.161677	0.879537	0.120463	-0.38255	0.993949	0.0060511		FALSE	FALSE
ATP13A3	0.547286	0.326491	0.571313	0.220795	0.0655808	0.934419	-0.024027	0.575951	0.424049	-0.244822	0.955536	0.0444637		FALSE	FALSE
C17orf80	0.863181	0.642482	0.466882	0.220699	0.00146121	0.998539	0.396299	5.94294e-06	0.999994	0.1756	0.080176	0.919824		FALSE	FALSE
ZFYVE1	0.462897	0.242293	0.886881	0.220604	0.0822603	0.91774	-0.423984	1	3.46957e-07	-0.644588	1	1.05518e-10		FALSE	FALSE
PSTPIP2	0.485318	0.264737	0.663901	0.220581	0.0782298	0.92177	-0.178583	0.930292	0.0697079	-0.399164	0.998105	0.00189549		FALSE	FALSE
FAM3B	0.348564	0.128086	0.0127059	0.220478	0.0990071	0.900993	0.335858	0.0272361	0.972764	0.11538	0.262443	0.737557		FALSE	FALSE
RNF114	0.204173	-0.015927	0.266232	0.2201	0.110951	0.889049	-0.0620595	0.640565	0.359435	-0.28216	0.943113	0.056887		FALSE	FALSE
RABGAP1	0.238176	0.0184716	0.236604	0.219705	0.109554	0.890446	0.00157225	0.496359	0.503641	-0.218133	0.888726	0.111274		FALSE	FALSE
ABCB9	0.109059	-0.110638	-0.029406	0.219697	0.113484	0.886516	0.138465	0.223378	0.776622	-0.0812323	0.672697	0.327303		FALSE	FALSE
RABGGTB	0.349034	0.129345	0.284963	0.219689	0.0997204	0.90028	0.0640702	0.348141	0.651859	-0.155619	0.814018	0.185982		FALSE	FALSE
USP22	0.235351	0.0157787	0.636036	0.219572	0.109862	0.890138	-0.400685	0.997464	0.00253637	-0.620257	0.999972	2.79312e-05		FALSE	FALSE
BCOR	0.655786	0.43622	0.535011	0.219566	0.0408567	0.959143	0.120775	0.151258	0.848742	-0.0987912	0.761079	0.238921	Microphthalmia, syndromic 2, 300166 (3), X-linked dominant	FALSE	FALSE
ABHD5	0.571104	0.351547	0.286157	0.219557	0.0612557	0.938744	0.284948	0.0259937	0.974006	0.0653902	0.344976	0.655024	Chanarin-Dorfman syndrome, 275630 (3), Autosomal recessive	FALSE	FALSE
STAG1	0.355697	0.136356	0.241427	0.219341	0.0992693	0.900731	0.11427	0.245639	0.754361	-0.105072	0.724896	0.275104	Mental retardation, autosomal dominant 47, 617635 (3), Autosomal dominant	FALSE	FALSE
EIF3A	0.389583	0.170317	0.44368	0.219266	0.0949653	0.905035	-0.0540972	0.640103	0.359897	-0.273363	0.952493	0.0475074		FALSE	FALSE
TRIO	0.220156	0.00108676	0.544319	0.219069	0.11124	0.88876	-0.324163	0.982857	0.0171432	-0.543232	0.999576	0.000423977	Intellectual developmental disorder, autosomal dominant 44, with microcephaly, 617061 (3), Autosomal dominant; Intellectual developmental disorder, autosomal dominant 63, with macrocephaly, 618825 (3), Autosomal dominant	FALSE	FALSE
PTN	0.37655	0.157532	0.0121974	0.219018	0.0969579	0.903042	0.364352	0.0177612	0.982239	0.145334	0.210909	0.789091		FALSE	FALSE
AR	0.660447	0.44143	0.525091	0.219017	0.040014	0.959986	0.135356	0.124731	0.875269	-0.0836612	0.72537	0.27463	Androgen insensitivity, partial, with or without breast cancer, 312300 (3), X-linked recessive; {Prostate cancer, susceptibility to}, 176807 (3), Somatic mutation, Autosomal dominant; Androgen insensitivity, 300068 (3), X-linked recessive; Spinal and bulbar muscular atrophy of Kennedy, 313200 (3), X-linked recessive; Hypospadias 1, X-linked, 300633 (3), X-linked recessive	FALSE	FALSE
PPP1R42	0.799687	0.580679	0.743298	0.219008	0.00869109	0.991309	0.0563892	0.221703	0.778297	-0.162619	0.946526	0.0534735		FALSE	FALSE
PLCB1	0.457551	0.23864	0.483118	0.218912	0.0847023	0.915298	-0.0255669	0.571361	0.428639	-0.244479	0.939903	0.060097	Developmental and epileptic encephalopathy 12, 613722 (3), Autosomal recessive	FALSE	FALSE
PLEKHA1	0.411508	0.192638	0.388902	0.218871	0.0921866	0.907813	0.0226066	0.441389	0.558611	-0.196264	0.880992	0.119008		FALSE	FALSE
LRRC8D	0.333537	0.114667	0.333951	0.21887	0.102277	0.897723	-0.000414757	0.50102	0.49898	-0.219285	0.898179	0.101821		FALSE	FALSE
VSIG10	0.541808	0.323032	0.686635	0.218776	0.0683666	0.931633	-0.144827	0.900835	0.0991649	-0.363603	0.997235	0.00276525		FALSE	FALSE
GPR160	0.45895	0.240267	0.283868	0.218682	0.0846654	0.915335	0.175082	0.131809	0.868191	-0.0436002	0.601208	0.398792		FALSE	FALSE
ANKRD10	0.595972	0.377313	0.322797	0.218659	0.0561266	0.943873	0.273176	0.0268907	0.973109	0.0545162	0.36676	0.63324		FALSE	FALSE
GATAD1	0.201764	-0.0166964	0.290795	0.21846	0.112768	0.887232	-0.0890311	0.698325	0.301675	-0.307491	0.958321	0.0416789	?Cardiomyopathy, dilated, 2B, 614672 (3), Autosomal recessive	FALSE	FALSE
MCTS1	0.609273	0.390912	0.648708	0.21836	0.0531374	0.946863	-0.0394353	0.639704	0.360296	-0.257796	0.975743	0.0242573		FALSE	FALSE
TPP1	0.654848	0.436595	0.647647	0.218254	0.0418781	0.958122	0.00720142	0.472696	0.527304	-0.211052	0.951623	0.0483768	Ceroid lipofuscinosis, neuronal, 2, 204500 (3), Autosomal recessive; Spinocerebellar ataxia, autosomal recessive 7, 609270 (3), Autosomal recessive	FALSE	FALSE
PFDN4	0.696163	0.477953	0.611065	0.21821	0.0314815	0.968519	0.0850983	0.20691	0.79309	-0.133111	0.851355	0.148645		FALSE	FALSE
ADRA1A	0.262829	0.0446493	0.550684	0.218179	0.109452	0.890548	-0.287856	0.972459	0.0275412	-0.506035	0.999177	0.000822875		FALSE	FALSE
IRAK2	0.394833	0.176857	0.116117	0.217976	0.0954648	0.904535	0.278716	0.0496832	0.950317	0.0607401	0.366891	0.633109		FALSE	FALSE
PHF14	0.55475	0.33684	0.253964	0.21791	0.0662191	0.933781	0.300786	0.0226254	0.977375	0.0828759	0.309327	0.690673		FALSE	FALSE
PIK3R1	0.545793	0.328072	0.398057	0.217721	0.0683515	0.931649	0.147736	0.147706	0.852294	-0.0699849	0.670704	0.329296	Immunodeficiency 36, 616005 (3), Autosomal dominant; ?Agammaglobulinemia 7, autosomal recessive, 615214 (3), Autosomal recessive; SHORT syndrome, 269880 (3), Autosomal dominant	FALSE	FALSE
SHANK3	0.914467	0.697168	0.695653	0.217299	7.46291e-05	0.999925	0.218814	6.99307e-05	0.99993	0.00151503	0.493572	0.506428	Phelan-McDermid syndrome, 606232 (3), Autosomal dominant; {Schizophrenia 15}, 613950 (3), Autosomal dominant	FALSE	FALSE
CHL1	0.195678	-0.0215	-0.0304739	0.217178	0.114382	0.885618	0.226151	0.105151	0.894849	0.00897385	0.480386	0.519614		FALSE	FALSE
CHRDL1	0.708657	0.491679	0.783034	0.216979	0.0289624	0.971038	-0.0743765	0.822235	0.177765	-0.291355	0.9976	0.0023998	Megalocornea 1, X-linked, 309300 (3), X-linked recessive	FALSE	FALSE
IRS2	0.422147	0.205609	0.679184	0.216538	0.0927595	0.90724	-0.257037	0.980611	0.019389	-0.473575	0.999651	0.000348843	{Diabetes mellitus, noninsulin-dependent}, 125853 (3), Autosomal dominant	FALSE	FALSE
GPR171	0.734081	0.517642	0.478053	0.216439	0.0229699	0.97703	0.256028	0.0111754	0.988825	0.039589	0.386517	0.613483		FALSE	FALSE
SLC10A6	0.510439	0.294008	0.683801	0.216431	0.076915	0.923085	-0.173362	0.932504	0.0674958	-0.389792	0.998255	0.00174546		FALSE	FALSE
APEX1	0.563602	0.347265	0.71833	0.216336	0.0654672	0.934533	-0.154728	0.927502	0.0724979	-0.371065	0.998501	0.00149938		FALSE	FALSE
ZNF410	0.233206	0.0170893	0.0390189	0.216117	0.11359	0.88641	0.194188	0.138421	0.861579	-0.0219296	0.547843	0.452157		FALSE	FALSE
STK10	0.709076	0.493076	0.617203	0.216	0.0293274	0.970673	0.0918724	0.183287	0.816713	-0.124127	0.83839	0.16161		FALSE	FALSE
IZUMO1	0.913013	0.697124	0.449425	0.21589	9.03619e-05	0.99991	0.463589	3.06248e-09	1	0.247699	0.0192839	0.980716		FALSE	FALSE
MCTP1	0.789995	0.574584	0.383561	0.21541	0.0111732	0.988827	0.406434	0.000128918	0.999871	0.191024	0.0853557	0.914644		FALSE	FALSE
KLF10	0.744524	0.529336	0.555498	0.215188	0.0209822	0.979018	0.189026	0.0335654	0.966435	-0.0261622	0.580462	0.419538		FALSE	FALSE
WDR74	0.40521	0.190024	0.270852	0.215186	0.0966522	0.903348	0.134358	0.202423	0.797577	-0.0808278	0.680061	0.319939		FALSE	FALSE
KIAA0319L	0.111945	-0.10316	0.112683	0.215105	0.118449	0.881551	-0.000737881	0.501633	0.498367	-0.215843	0.88236	0.11764		FALSE	FALSE
PRDM1	0.827486	0.612404	0.800078	0.215083	0.00523679	0.994763	0.0274078	0.328093	0.671907	-0.187675	0.982768	0.0172319		FALSE	FALSE
TIMM8B	0.428281	0.213555	0.375511	0.214726	0.0935105	0.906489	0.0527698	0.365093	0.634907	-0.161956	0.835112	0.164888		FALSE	FALSE
RPS6KA1	0.892648	0.67835	0.691151	0.214297	0.000427573	0.999572	0.201497	0.000681736	0.999318	-0.0128007	0.552518	0.447482		FALSE	FALSE
ADO	0.849342	0.635106	0.663991	0.214236	0.00289238	0.997108	0.185351	0.00646064	0.993539	-0.028885	0.607883	0.392117		FALSE	FALSE
FAM133B	0.459864	0.245867	0.32919	0.213997	0.0888117	0.911188	0.130674	0.197615	0.802385	-0.0833234	0.690737	0.309263		FALSE	FALSE
GPR65	0.917339	0.703455	0.744271	0.213883	6.60917e-05	0.999934	0.173068	0.000401176	0.999599	-0.0408153	0.680956	0.319044		FALSE	FALSE
TERF2	0.176929	-0.0369112	0.0210943	0.213841	0.118672	0.881328	0.155835	0.19384	0.80616	-0.0580055	0.624689	0.375311		FALSE	FALSE
MYO1E	0.603742	0.389904	0.567003	0.213838	0.0577716	0.942228	0.0367383	0.379695	0.620305	-0.1771	0.897508	0.102492	Glomerulosclerosis, focal segmental, 6, 614131 (3), Autosomal recessive	FALSE	FALSE
NASP	0.747743	0.534003	0.602781	0.213741	0.0207742	0.979226	0.144962	0.0693619	0.930638	-0.0687789	0.711392	0.288608		FALSE	FALSE
ILF3	0.741115	0.527405	0.677659	0.21371	0.0223811	0.977619	0.0634555	0.241325	0.758675	-0.150254	0.904026	0.0959742		FALSE	FALSE
PLCG2	0.787442	0.573809	0.644381	0.213633	0.0121055	0.987895	0.143062	0.0507235	0.949276	-0.0705711	0.731015	0.268985	Autoinflammation, antibody deficiency, and immune dysregulation syndrome, 614878 (3), Autosomal dominant; Familial cold autoinflammatory syndrome 3, 614468 (3), Autosomal dominant	FALSE	FALSE
SMPD3	0.268667	0.0550352	0.137282	0.213632	0.113749	0.886251	0.131385	0.226064	0.773936	-0.0822465	0.675429	0.324571		FALSE	FALSE
OSTM1	0.518845	0.305246	0.295179	0.213599	0.0776376	0.922362	0.223666	0.0692043	0.930796	0.0100667	0.475839	0.524161	Osteopetrosis, autosomal recessive 5, 259720 (3), Autosomal recessive	FALSE	FALSE
SLC35B2	0.724431	0.510948	0.529532	0.213483	0.026625	0.973375	0.194899	0.0364615	0.963539	-0.018584	0.555502	0.444498		FALSE	FALSE
F7	0.836447	0.623105	0.699499	0.213341	0.00433929	0.995661	0.136947	0.0301791	0.969821	-0.0763939	0.772255	0.227745	{Myocardial infarction, decreased susceptibility to}, 608446 (3); Factor VII deficiency, 227500 (3), Autosomal recessive	FALSE	FALSE
ATAD1	0.869748	0.656438	0.740211	0.21331	0.0014045	0.998596	0.129537	0.018428	0.981572	-0.0837728	0.816086	0.183914	Hyperekplexia 4, 618011 (3), Autosomal recessive	FALSE	FALSE
PCDH9	0.259413	0.046229	0.162384	0.213184	0.114934	0.885066	0.097029	0.288856	0.711144	-0.116155	0.740203	0.259797		FALSE	FALSE
USP8	0.409737	0.196698	0.377821	0.213039	0.0980704	0.90193	0.0319165	0.418032	0.581968	-0.181123	0.861193	0.138807	Pituitary adenoma 4, ACTH-secreting, somatic, 219090 (3)	FALSE	FALSE
SRSF2	0.681885	0.46932	0.650279	0.212566	0.038238	0.961762	0.0316059	0.377763	0.622237	-0.18096	0.927875	0.0721248		FALSE	FALSE
HDAC3	0.438271	0.225829	0.284874	0.212442	0.0940587	0.905941	0.153396	0.166007	0.833993	-0.0590455	0.635367	0.364633		FALSE	FALSE
TMEM167B	0.217487	0.00521112	0.405897	0.212276	0.118599	0.881401	-0.188409	0.874602	0.125398	-0.400686	0.990108	0.00989152		FALSE	FALSE
CNKSR2	0.506454	0.294274	0.0760706	0.21218	0.0814926	0.918507	0.430383	0.0041631	0.995837	0.218203	0.106852	0.893148	Intellectual developmental disorder, X-linked, syndromic, Houge type, 301008 (3), X-linked	FALSE	FALSE
POLR2C	0.59741	0.385462	0.419268	0.211948	0.0607934	0.939207	0.178142	0.092226	0.907774	-0.033806	0.587444	0.412556		FALSE	FALSE
AKIRIN1	0.638477	0.42709	0.58407	0.211387	0.0505911	0.949409	0.0544065	0.316892	0.683108	-0.156981	0.877533	0.122467		FALSE	FALSE
FOXP1	0.416709	0.205825	0.486291	0.210884	0.0991212	0.900879	-0.0695819	0.684099	0.315901	-0.280466	0.961283	0.0387175	Mental retardation with language impairment and with or without autistic features, 613670 (3), Autosomal dominant	FALSE	FALSE
RNF2	0.290662	0.0800162	0.421318	0.210646	0.115056	0.884944	-0.130656	0.79435	0.20565	-0.341302	0.978395	0.0216048	Luo-Schoch-Yamamoto syndrome, 619460 (3), Autosomal dominant	FALSE	FALSE
PCDH18	0.902364	0.691759	0.914918	0.210605	0.0002605	0.999739	-0.0125544	0.653557	0.346443	-0.223159	0.999944	5.56213e-05		FALSE	FALSE
PCYT2	0.753331	0.542855	0.79482	0.210477	0.020684	0.979316	-0.0414886	0.715113	0.284887	-0.251965	0.995449	0.00455087	Spastic paraplegia 82, autosomal recessive, 618770 (3), Autosomal recessive	FALSE	FALSE
MYL12A	0.840309	0.629948	0.728448	0.21036	0.00421983	0.99578	0.111861	0.0520073	0.947993	-0.0984997	0.843335	0.156665		FALSE	FALSE
TBC1D14	0.421632	0.211382	0.144694	0.21025	0.0989662	0.901034	0.276938	0.0479711	0.952029	0.0666884	0.352943	0.647057		FALSE	FALSE
S100A10	0.820536	0.610364	0.757809	0.210172	0.00696582	0.993034	0.0627265	0.179592	0.820408	-0.147445	0.938475	0.0615246		FALSE	FALSE
MAPT	0.181233	-0.0287438	0.198623	0.209977	0.122776	0.877224	-0.0173899	0.539358	0.460642	-0.227367	0.896172	0.103828	Supranuclear palsy, progressive, 601104 (3), Autosomal dominant; Supranuclear palsy, progressive atypical, 260540 (3), Autosomal recessive; Dementia, frontotemporal, with or without parkinsonism, 600274 (3), Autosomal dominant; {Parkinson disease, susceptibility to}, 168600 (3), Autosomal dominant, Multifactorial; Pick disease, 172700 (3), Autosomal dominant	FALSE	FALSE
NUBP2	0.464529	0.254595	0.379948	0.209935	0.0918242	0.908176	0.0845815	0.286189	0.713811	-0.125353	0.77788	0.22212		FALSE	FALSE
CSNK1A1	0.43962	0.229827	0.712321	0.209793	0.0964194	0.903581	-0.272701	0.989307	0.0106932	-0.482494	0.999843	0.00015709		FALSE	FALSE
YWHAG	0.735114	0.525327	0.727981	0.209787	0.0255634	0.974437	0.0071332	0.466506	0.533494	-0.202654	0.969004	0.0309956	Developmental and epileptic encephalopathy 56, 617665 (3), Autosomal dominant	FALSE	FALSE
CDH13	0.701385	0.491604	0.827688	0.209781	0.0345621	0.965438	-0.126303	0.955616	0.0443845	-0.336084	0.999784	0.000216153		FALSE	FALSE
PGM3	0.704529	0.494822	0.538506	0.209706	0.0337484	0.966252	0.166023	0.0665759	0.933424	-0.0436832	0.628001	0.371999	Immunodeficiency 23, 615816 (3), Autosomal recessive	FALSE	FALSE
MAL	0.0796572	-0.130048	0.143888	0.209705	0.124335	0.875665	-0.0642305	0.639224	0.360776	-0.273935	0.934474	0.0655256		FALSE	FALSE
ETNK1	0.306688	0.0971387	0.0367198	0.209549	0.114697	0.885303	0.269968	0.0624607	0.937539	0.0604189	0.369748	0.630252		FALSE	FALSE
PYCARD	0.958285	0.748763	0.73279	0.209523	8.60422e-08	1	0.225495	2.96108e-08	1	0.0159723	0.423118	0.576882		FALSE	FALSE
ABLIM3	0.826366	0.616855	0.812112	0.209511	0.00618862	0.993811	0.0142538	0.406126	0.593874	-0.195257	0.988203	0.0117969		FALSE	FALSE
PIM3	0.624106	0.414597	0.354082	0.20951	0.0557564	0.944244	0.270024	0.0238202	0.97618	0.0605142	0.348589	0.651411		FALSE	FALSE
MED25	0.490828	0.281459	0.229393	0.209369	0.0872761	0.912724	0.261435	0.0481668	0.951833	0.0520656	0.380117	0.619883	Basel-Vanagait-Smirin-Yosef syndrome, 616449 (3), Autosomal recessive	FALSE	FALSE
NAE1	0.759482	0.550204	0.46821	0.209278	0.0196435	0.980356	0.291273	0.00380851	0.996191	0.0819948	0.271785	0.728215		FALSE	FALSE
COPS7A	0.285166	0.0763292	0.609628	0.208837	0.117503	0.882497	-0.324461	0.988494	0.0115064	-0.533298	0.999731	0.0002693		FALSE	FALSE
IGSF6	0.92265	0.713818	0.782728	0.208832	4.85371e-05	0.999951	0.139923	0.00120106	0.998799	-0.0689098	0.805762	0.194238		FALSE	FALSE
EPS15	0.194546	-0.0142846	0.23304	0.20883	0.123519	0.876481	-0.0384944	0.587444	0.412556	-0.247325	0.915983	0.0840171		FALSE	FALSE
STARD13	0.793448	0.584711	0.548527	0.208737	0.0121746	0.987825	0.244921	0.00548547	0.994515	0.0361846	0.385125	0.614875		FALSE	FALSE
FAP	0.748067	0.539408	0.712589	0.20866	0.0227254	0.977275	0.0354777	0.338353	0.661647	-0.173182	0.943346	0.0566543		FALSE	FALSE
SENP6	0.171161	-0.0374779	0.266965	0.208639	0.124624	0.875376	-0.0958039	0.709431	0.290569	-0.304443	0.9558	0.0441995		FALSE	FALSE
IL6R	0.386481	0.177939	0.413653	0.208542	0.106066	0.893934	-0.0271722	0.570329	0.429671	-0.235714	0.922912	0.0770876	[Interleukin 6, serum level of, QTL], 614752 (3); Hyper-IgE recurrent infection syndrome 5, autosomal recessive, 618944 (3), Autosomal recessive; [Interleukin-6 receptor, soluble, serum level of, QTL], 614689 (3)	FALSE	FALSE
ME1	0.397878	0.189445	0.235389	0.208433	0.104507	0.895493	0.162489	0.160432	0.839568	-0.0459439	0.603953	0.396047		FALSE	FALSE
ADRB2	0.567163	0.358823	0.713321	0.20834	0.071218	0.928782	-0.146157	0.915045	0.0849554	-0.354497	0.997739	0.00226084	Beta-2-adrenoreceptor agonist, reduced response to (3); {Obesity, susceptibility to}, 601665 (3), Autosomal dominant, Multifactorial, Autosomal recessive; {Asthma, nocturnal, susceptibility to}, 600807 (3), Autosomal dominant	FALSE	FALSE
HECTD1	0.327905	0.11973	0.523313	0.208175	0.113922	0.886078	-0.195407	0.906045	0.0939548	-0.403582	0.994177	0.00582258		FALSE	FALSE
SRF	0.580134	0.372096	0.711132	0.208037	0.0682745	0.931725	-0.130998	0.892931	0.107069	-0.339036	0.996843	0.00315678		FALSE	FALSE
DYNC1LI1	0.465788	0.257887	0.520017	0.207902	0.0935667	0.906433	-0.0542284	0.652704	0.347296	-0.26213	0.956528	0.0434724		FALSE	FALSE
CCDC107	0.645705	0.437938	0.310146	0.207767	0.0511902	0.94881	0.335559	0.0071555	0.992844	0.127792	0.207267	0.792733		FALSE	FALSE
AGFG2	0.454797	0.247237	0.198621	0.207559	0.0959427	0.904057	0.256175	0.0564493	0.943551	0.0486158	0.389633	0.610367		FALSE	FALSE
SLC2A8	0.735125	0.527694	0.630742	0.207431	0.0266423	0.973358	0.104383	0.140119	0.859881	-0.103048	0.803122	0.196878		FALSE	FALSE
DAPP1	0.625015	0.417671	0.547098	0.207344	0.0571424	0.942858	0.0779167	0.257335	0.742665	-0.129427	0.823203	0.176797		FALSE	FALSE
CLASP1	-0.0402375	-0.247489	0.0758717	0.207252	0.122256	0.877744	-0.116109	0.737897	0.262103	-0.323361	0.964122	0.0358782		FALSE	FALSE
LSM10	0.261745	0.0546371	0.610721	0.207108	0.121357	0.878643	-0.348976	0.99227	0.00772991	-0.556084	0.999834	0.000165558		FALSE	FALSE
IQGAP2	0.741932	0.535035	0.482416	0.206897	0.02508	0.97492	0.259516	0.00944414	0.990556	0.0526193	0.34859	0.65141		FALSE	FALSE
AGAP2	0.799139	0.592415	0.77328	0.206725	0.0115368	0.988463	0.0258589	0.355207	0.644793	-0.180866	0.971343	0.0286566		FALSE	FALSE
FAR1	0.398219	0.191523	0.254087	0.206697	0.106255	0.893745	0.144132	0.187819	0.812181	-0.0625649	0.64085	0.35915	Peroxisomal fatty acyl-CoA reductase 1 disorder, 616154 (3), Autosomal recessive; Cataracts, spastic paraparesis, and speech delay, 619338 (3), Autosomal dominant	FALSE	FALSE
MRPL35	0.402968	0.196271	0.327241	0.206697	0.105532	0.894468	0.0757265	0.315972	0.684028	-0.13097	0.77984	0.22016		FALSE	FALSE
ASAH1	0.681549	0.475258	0.70224	0.206292	0.0421549	0.957845	-0.0206904	0.586078	0.413922	-0.226982	0.974033	0.0259671	Spinal muscular atrophy with progressive myoclonic epilepsy, 159950 (3), Autosomal recessive; Farber lipogranulomatosis, 228000 (3), Autosomal recessive	FALSE	FALSE
MYO7A	0.300096	0.0941675	0.527763	0.205929	0.119283	0.880717	-0.227666	0.935676	0.0643238	-0.433595	0.996512	0.00348751	Deafness, autosomal recessive 2, 600060 (3), Autosomal recessive; Usher syndrome, type 1B, 276900 (3), Autosomal recessive; Deafness, autosomal dominant 11, 601317 (3), Autosomal dominant	FALSE	FALSE
FGR	0.854488	0.648565	0.743693	0.205923	0.00309867	0.996901	0.110795	0.0428002	0.9572	-0.0951281	0.845679	0.154321		FALSE	FALSE
WDR3	0.526518	0.320809	0.702805	0.205708	0.0831096	0.91689	-0.176288	0.942342	0.0576576	-0.381996	0.998458	0.00154219		FALSE	FALSE
MDM4	0.0149334	-0.190755	0.34218	0.205689	0.127233	0.872767	-0.327247	0.969338	0.0306616	-0.532935	0.998697	0.00130313	?Bone marrow failure syndrome 6, 618849 (3), Autosomal dominant	FALSE	FALSE
ASAP2	0.435835	0.230189	0.575444	0.205646	0.101245	0.898755	-0.13961	0.849132	0.150868	-0.345256	0.989478	0.0105217		FALSE	FALSE
ATXN3	0.123669	-0.0818486	0.559946	0.205517	0.129206	0.870794	-0.436277	0.997323	0.00267727	-0.641795	0.999955	4.51932e-05	Machado-Joseph disease, 109150 (3), Autosomal dominant	FALSE	FALSE
ITPR2	0.0193128	-0.186132	0.126566	0.205445	0.127705	0.872295	-0.107254	0.722799	0.277201	-0.312698	0.958049	0.041951	?Anhidrosis, isolated, with normal sweat glands, 106190 (3), Autosomal recessive	FALSE	FALSE
TWISTNB	0.573836	0.368431	0.385223	0.205406	0.0721001	0.9279	0.188614	0.0880076	0.911992	-0.016792	0.542685	0.457315		FALSE	FALSE
PDZD11	0.629039	0.423756	0.610551	0.205283	0.0576227	0.942377	0.018488	0.434687	0.565313	-0.186795	0.920818	0.0791821		FALSE	FALSE
PLAUR	0.602389	0.397158	0.266727	0.205231	0.0648737	0.935126	0.335662	0.0101735	0.989826	0.130431	0.210471	0.789529		FALSE	FALSE
RNF169	-0.0644085	-0.269633	-0.212075	0.205225	0.122819	0.877181	0.147667	0.204341	0.795659	-0.0575578	0.63111	0.36889		FALSE	FALSE
TRIB2	0.713615	0.508517	0.658925	0.205098	0.0337592	0.966241	0.0546896	0.285208	0.714792	-0.150408	0.896304	0.103696		FALSE	FALSE
JAK2	0.148178	-0.0567903	0.50629	0.204968	0.129447	0.870553	-0.358112	0.987363	0.0126373	-0.56308	0.999619	0.00038107	{Budd-Chiari syndrome, somatic}, 600880 (3); Myelofibrosis, somatic, 254450 (3); Erythrocytosis, somatic, 133100 (3); Leukemia, acute myeloid, somatic, 601626 (3); Thrombocythemia 3, 614521 (3), Somatic mutation, Autosomal dominant; Polycythemia vera, somatic, 263300 (3)	FALSE	FALSE
NBR1	0.662264	0.457317	0.641909	0.204947	0.0485406	0.951459	0.0203545	0.423085	0.576915	-0.184592	0.928562	0.0714382		FALSE	FALSE
CMPK1	0.485933	0.281053	0.154381	0.20488	0.0925981	0.907402	0.331551	0.0199643	0.980036	0.126672	0.232829	0.767171		FALSE	FALSE
RNF13	0.816029	0.611291	0.62321	0.204738	0.00874569	0.991254	0.192819	0.0115815	0.988418	-0.0119196	0.542002	0.457998	Developmental and epileptic encephalopathy 73, 618379 (3), Autosomal dominant	FALSE	FALSE
DMRTC2	0.83034	0.625688	0.936049	0.204652	0.00635543	0.993645	-0.105708	0.997642	0.00235846	-0.31036	1	5.25942e-08		FALSE	FALSE
PRKD3	0.058693	-0.145944	0.204164	0.204637	0.129879	0.870121	-0.145471	0.791703	0.208297	-0.350108	0.973768	0.0262319		FALSE	FALSE
SYNCRIP	0.491874	0.287531	0.690485	0.204342	0.0919104	0.90809	-0.198611	0.955423	0.0445773	-0.402954	0.998773	0.001227		FALSE	FALSE
CRYBB1	0.568404	0.364089	0.353169	0.204315	0.0744214	0.925579	0.215235	0.0652322	0.934768	0.0109201	0.472638	0.527362	Cataract 17, multiple types, 611544 (3), Autosomal dominant, Autosomal recessive	FALSE	FALSE
TXN2	0.389564	0.185388	0.495207	0.204176	0.110209	0.889791	-0.105643	0.764568	0.235432	-0.309819	0.974202	0.0257979	?Combined oxidative phosphorylation deficiency 29, 616811 (3), Autosomal recessive	FALSE	FALSE
KLHDC3	0.806468	0.602302	0.719964	0.204167	0.0106975	0.989303	0.0865039	0.125849	0.874151	-0.117663	0.875895	0.124105		FALSE	FALSE
TBC1D15	0.615503	0.411548	0.383355	0.203956	0.0623859	0.937614	0.232149	0.0428561	0.957144	0.028193	0.427237	0.572763		FALSE	FALSE
SASS6	0.727214	0.523629	0.640962	0.203585	0.0307238	0.969276	0.0862521	0.186009	0.813991	-0.117332	0.835854	0.164146	?Microcephaly 14, primary, autosomal recessive, 616402 (3), Autosomal recessive	FALSE	FALSE
UFC1	0.555235	0.351726	0.621483	0.203509	0.0784027	0.921597	-0.0662483	0.710874	0.289126	-0.269758	0.975686	0.024314	Neurodevelopmental disorder with spasticity and poor growth, 618076 (3), Autosomal recessive	FALSE	FALSE
RPS19BP1	0.485628	0.28217	0.393323	0.203458	0.0940714	0.905929	0.092305	0.265107	0.734893	-0.111153	0.754404	0.245596		FALSE	FALSE
TBRG1	0.282824	0.0794548	-0.0357213	0.203369	0.123762	0.876238	0.318545	0.0368691	0.963131	0.115176	0.263743	0.736257		FALSE	FALSE
HTRA1	0.726734	0.523625	0.807452	0.203109	0.0311105	0.968889	-0.0807179	0.860796	0.139204	-0.283827	0.998404	0.00159598	{Macular degeneration, age-related, neovascular type}, 610149 (3); {Macular degeneration, age-related, 7}, 610149 (3); CARASIL syndrome, 600142 (3), Autosomal recessive; Cerebral arteriopathy, autosomal dominant, with subcortical infarcts and leukoencephalopathy, type 2, 616779 (3), Autosomal dominant	FALSE	FALSE
DHX9	0.438635	0.23567	0.239708	0.202965	0.103527	0.896473	0.198927	0.10781	0.89219	-0.00403849	0.509352	0.490648		FALSE	FALSE
RREB1	0.0694579	-0.133431	0.00248894	0.202889	0.132154	0.867846	0.0669689	0.356654	0.643346	-0.13592	0.773025	0.226975		FALSE	FALSE
LPIN2	0.693102	0.490341	0.545091	0.202761	0.0410677	0.958932	0.148011	0.0920239	0.907976	-0.0547503	0.65911	0.34089	Majeed syndrome, 609628 (3)	FALSE	FALSE
LIPA	0.860133	0.657414	0.662034	0.20272	0.0028084	0.997192	0.1981	0.00321947	0.996781	-0.00461961	0.517868	0.482132	Wolman disease, 278000 (3), Autosomal recessive; Cholesteryl ester storage disease, 278000 (3), Autosomal recessive	FALSE	FALSE
G3BP2	0.478767	0.276165	0.270514	0.202602	0.0963214	0.903679	0.208253	0.0907336	0.909266	0.0056508	0.486658	0.513342		FALSE	FALSE
MRPL3	0.450473	0.247961	0.622546	0.202512	0.101861	0.898139	-0.172072	0.90917	0.0908302	-0.374585	0.995429	0.00457127	Combined oxidative phosphorylation deficiency 9, 614582 (3), Autosomal recessive	FALSE	FALSE
CAMLG	0.494546	0.292203	0.625836	0.202343	0.0933357	0.906664	-0.13129	0.854119	0.145881	-0.333634	0.99122	0.00878028		FALSE	FALSE
TSPAN8	0.29236	0.0903722	0.40867	0.201988	0.124436	0.875564	-0.11631	0.766618	0.233382	-0.318298	0.970004	0.0299963		FALSE	FALSE
NUFIP2	0.548999	0.347077	0.762693	0.201922	0.0813924	0.918608	-0.213693	0.982675	0.0173253	-0.415615	0.999774	0.000225588		FALSE	FALSE
CXCR4	0.757131	0.555278	0.730728	0.201852	0.0232492	0.976751	0.0264025	0.372938	0.627062	-0.17545	0.952219	0.0477811	WHIM syndrome 1, 193670 (3), Autosomal dominant; Myelokathexis, isolated, 193670 (3), Autosomal dominant	FALSE	FALSE
APOE	0.792866	0.591028	0.677161	0.201838	0.0142581	0.985742	0.115705	0.0810471	0.918953	-0.0861331	0.785834	0.214166	Alzheimer disease 2, 104310 (3), Autosomal dominant; Sea-blue histiocyte disease, 269600 (3), Autosomal recessive; {?Alzheimer disease, protection against, due to APOE3-Christchurch}, 607822 (3), Autosomal dominant; {Coronary artery disease, severe, susceptibility to}, 617347 (3); Lipoprotein glomerulopathy, 611771 (3); {?Macular degeneration, age-related}, 603075 (3), Autosomal dominant; Hyperli…	FALSE	FALSE
ZNF148	0.0414118	-0.160212	0.305095	0.201624	0.133049	0.866951	-0.263683	0.933073	0.0669272	-0.465307	0.995488	0.00451169	Global developmental delay, absent or hypoplastic corpus callosum, and dysmorphic facies, 617260 (3), Autosomal dominant	FALSE	FALSE
TNRC6C	0.361583	0.159964	0.145837	0.201619	0.116924	0.883076	0.215747	0.102088	0.897912	0.0141278	0.468423	0.531577		FALSE	FALSE
GLRX	0.604295	0.403013	0.482771	0.201282	0.0676745	0.932325	0.121524	0.171266	0.828734	-0.079758	0.706835	0.293165		FALSE	FALSE
MOSPD2	0.249368	0.0485197	0.308714	0.200849	0.129385	0.870615	-0.059346	0.637824	0.362176	-0.260195	0.930823	0.0691767		FALSE	FALSE
NFKB1	0.583954	0.383183	0.62807	0.200771	0.0735867	0.926413	-0.044115	0.648842	0.351158	-0.244887	0.966508	0.0334918	Immunodeficiency, common variable, 12, 616576 (3), Autosomal dominant	FALSE	FALSE
RNF40	0.347246	0.146483	0.231926	0.200763	0.119735	0.880265	0.11532	0.24491	0.75509	-0.085443	0.686416	0.313584		FALSE	FALSE
FBXW9	0.834662	0.633947	0.776284	0.200714	0.00631736	0.993683	0.0583778	0.179658	0.820342	-0.142337	0.942629	0.057371		FALSE	FALSE
ROGDI	0.498772	0.298284	0.300627	0.200488	0.0943012	0.905699	0.198145	0.096693	0.903307	-0.00234298	0.505624	0.494376	Kohlschutter-Tonz syndrome, 226750 (3), Autosomal recessive	FALSE	FALSE
STAU1	0.585155	0.384718	0.546167	0.200436	0.0735696	0.92643	0.0389881	0.376687	0.623313	-0.161448	0.87192	0.12808		FALSE	FALSE
PPM1D	0.404167	0.203752	0.341321	0.200415	0.112029	0.887971	0.0628451	0.344575	0.655425	-0.13757	0.792692	0.207308	Breast cancer, somatic, 114480 (3); Jansen de Vries syndrome, 617450 (3), Autosomal dominant	FALSE	FALSE
C19orf38	0.858436	0.658022	0.690034	0.200414	0.00318658	0.996813	0.168402	0.00805523	0.991945	-0.0320122	0.626097	0.373903		FALSE	FALSE
TGFB1	0.780962	0.580627	0.641303	0.200335	0.0176207	0.982379	0.139659	0.0576961	0.942304	-0.0606764	0.702347	0.297653	Inflammatory bowel disease, immunodeficiency, and encephalopathy, 618213 (3), Autosomal recessive; Camurati-Engelmann disease, 131300 (3), Autosomal dominant; {Cystic fibrosis lung disease, modifier of}, 219700 (3), Autosomal recessive	FALSE	FALSE
GAMT	0.715037	0.515202	0.831926	0.199834	0.036367	0.963633	-0.116889	0.948071	0.051929	-0.316724	0.999688	0.000312041	Cerebral creatine deficiency syndrome 2, 612736 (3), Autosomal recessive	FALSE	FALSE
CTSK	0.772742	0.572979	0.442387	0.199763	0.0199495	0.98005	0.330355	0.00125182	0.998748	0.130592	0.166495	0.833505	Pycnodysostosis, 265800 (3), Autosomal recessive	FALSE	FALSE
B3GNT7	0.596855	0.397416	0.620696	0.199439	0.0713114	0.928689	-0.0238411	0.582201	0.417799	-0.22328	0.952897	0.0471026		FALSE	FALSE
ITGA4	0.787055	0.58767	0.666124	0.199385	0.0164365	0.983563	0.120931	0.0772901	0.92271	-0.0784547	0.761176	0.238824		FALSE	FALSE
TMED7	0.746425	0.547144	0.617383	0.199281	0.0274306	0.972569	0.129042	0.0906407	0.909359	-0.0702388	0.720105	0.279895		FALSE	FALSE
MDK	0.546307	0.347163	0.135223	0.199144	0.0846951	0.915305	0.411084	0.00448903	0.995511	0.211941	0.107724	0.892276		FALSE	FALSE
SPTLC1	0.690092	0.491099	0.402605	0.198994	0.0444374	0.955563	0.287488	0.0105	0.9895	0.0884939	0.272051	0.727949	Neuropathy, hereditary sensory and autonomic, type IA, 162400 (3), Autosomal dominant	FALSE	FALSE
SERPINA6	0.989294	0.790365	0.833999	0.198929	1.66033e-17	1	0.155295	5.39327e-15	1	-0.0436344	0.759617	0.240383	Corticosteroid-binding globulin deficiency, 611489 (3), Autosomal dominant, Autosomal recessive	FALSE	FALSE
ACRV1	0.925546	0.726891	0.435351	0.198656	5.72611e-05	0.999943	0.490196	1.05498e-10	1	0.29154	0.00628809	0.993712		FALSE	FALSE
PSMB6	0.575983	0.377468	0.333966	0.198515	0.077747	0.922253	0.242017	0.0452035	0.954796	0.0435018	0.392479	0.607521		FALSE	FALSE
FDPS	0.381849	0.18352	0.24172	0.198329	0.11774	0.88226	0.140129	0.197001	0.802999	-0.0581991	0.630803	0.369197	Porokeratosis 9, multiple types, 616631 (3), Autosomal dominant	FALSE	FALSE
PRKAA2	0.669572	0.471547	0.783227	0.198025	0.0513696	0.94863	-0.113655	0.909027	0.0909729	-0.31168	0.998494	0.00150603		FALSE	FALSE
LSM6	0.616366	0.418347	0.337866	0.198019	0.0671091	0.932891	0.2785	0.0220802	0.97792	0.0804817	0.303314	0.696686		FALSE	FALSE
TNRC6B	0.364089	0.166501	0.552205	0.197588	0.121095	0.878905	-0.188116	0.905626	0.0943736	-0.385704	0.993501	0.00649902	Global developmental delay with speech and behavioral abnormalities, 619243 (3), Autosomal dominant	FALSE	FALSE
AFF4	0.582185	0.384627	0.728657	0.197558	0.0769876	0.923012	-0.146472	0.922865	0.0771347	-0.344031	0.997816	0.0021843	CHOPS syndrome, 616368 (3), Autosomal dominant	FALSE	FALSE
LPGAT1	0.360941	0.163468	0.586125	0.197473	0.121655	0.878345	-0.225185	0.9462	0.0537996	-0.422658	0.997247	0.00275302		FALSE	FALSE
NMT1	0.0187744	-0.178693	0.159817	0.197467	0.137371	0.862629	-0.141042	0.782327	0.217673	-0.338509	0.969416	0.0305837		FALSE	FALSE
GPRC5C	0.570208	0.372807	0.901234	0.197402	0.0803078	0.919692	-0.331026	0.999997	2.66783e-06	-0.528427	1	1.3072e-09		FALSE	FALSE
C12orf60	0.979234	0.781855	0.810389	0.197379	8.57094e-12	1	0.168845	1.47787e-10	1	-0.0285339	0.665463	0.334537		FALSE	FALSE
TSPAN5	0.328865	0.131517	0.463326	0.197348	0.12585	0.87415	-0.134461	0.809556	0.190444	-0.331809	0.978437	0.0215628		FALSE	FALSE
BSG	0.665569	0.468241	0.726065	0.197328	0.0531117	0.946888	-0.0604959	0.740266	0.259734	-0.257824	0.988076	0.011924	[Blood group, OK], 111380 (3)	FALSE	FALSE
PLEKHM1	0.291186	0.094027	0.0454073	0.197159	0.130109	0.869891	0.245778	0.0817297	0.91827	0.0486197	0.394482	0.605518	?Osteopetrosis, autosomal recessive 6, 611497 (3), Autosomal recessive; Osteopetrosis, autosomal dominant 3, 618107 (3), Autosomal dominant	FALSE	FALSE
NEBL	0.512516	0.315609	0.148864	0.196907	0.0949117	0.905088	0.363651	0.0113221	0.988678	0.166744	0.166451	0.833549		FALSE	FALSE
PREX2	0.814453	0.617663	0.82533	0.19679	0.0108837	0.989116	-0.010877	0.572133	0.427867	-0.207667	0.993361	0.0066393		FALSE	FALSE
TNRC18	0.0892005	-0.10745	0.203721	0.196651	0.139919	0.860081	-0.11452	0.739494	0.260506	-0.311171	0.957508	0.0424924		FALSE	FALSE
GYPC	0.769144	0.572614	0.648959	0.19653	0.022259	0.977741	0.120185	0.0900508	0.909949	-0.0763448	0.748169	0.251831	[Blood group, Gerbich], 616089 (3); {Malaria, resistance to}, 611162 (3)	FALSE	FALSE
RSF1	0.304687	0.108417	0.0879924	0.19627	0.129788	0.870212	0.216695	0.107421	0.892579	0.020425	0.455029	0.544971		FALSE	FALSE
PLOD2	0.60698	0.411165	0.575204	0.195814	0.0717289	0.928271	0.0317752	0.394499	0.605501	-0.164039	0.884039	0.115961	Bruck syndrome 2, 609220 (3), Autosomal recessive	FALSE	FALSE
NUMA1	-0.0257089	-0.22131	0.486625	0.195601	0.137479	0.862521	-0.512334	0.998866	0.00113398	-0.707935	0.999983	1.70345e-05	Leukemia, acute promyelocytic, somatic, 612376 (3)	FALSE	FALSE
B3GNT8	0.245516	0.0499706	0.579009	0.195546	0.135914	0.864086	-0.333492	0.987696	0.0123042	-0.529038	0.999591	0.000409408		FALSE	FALSE
NT5DC2	0.655649	0.460133	0.552039	0.195517	0.0575587	0.942441	0.10361	0.184764	0.815236	-0.0919064	0.751191	0.248809		FALSE	FALSE
RAB10	0.560279	0.36493	0.630701	0.195349	0.0848725	0.915128	-0.0704216	0.725372	0.274628	-0.265771	0.975689	0.0243106		FALSE	FALSE
C17orf98	0.902702	0.707508	0.450513	0.195194	0.000465328	0.999535	0.452188	2.07635e-08	1	0.256995	0.0148698	0.98513		FALSE	FALSE
DIP2B	0.0600948	-0.135044	0.353708	0.195139	0.141465	0.858535	-0.293613	0.954985	0.0450145	-0.488751	0.997189	0.00281138	Mental retardation, FRA12A type, 136630 (3), Autosomal dominant	FALSE	FALSE
EGFLAM	0.849694	0.654591	0.613334	0.195103	0.00488393	0.995116	0.23636	0.00152775	0.998472	0.0412572	0.352657	0.647343		FALSE	FALSE
CASK	0.207023	0.0119772	0.512123	0.195046	0.138975	0.861025	-0.3051	0.974257	0.0257435	-0.500146	0.998787	0.00121335	Mental retardation, with or without nystagmus, 300422 (3); Intellectual developmental disorder and microcephaly with pontine and cerebellar hypoplasia, 300749 (3), X-linked dominant; FG syndrome 4, 300422 (3)	FALSE	FALSE
CIB1	0.435457	0.240456	0.411306	0.195	0.112681	0.887319	0.0241504	0.435974	0.564026	-0.17085	0.853419	0.146581	Epidermodysplasia verruciformis 3, 618267 (3), Autosomal recessive	FALSE	FALSE
DIP2A	-0.120562	-0.315441	0.361854	0.194879	0.130261	0.869739	-0.482416	0.996924	0.0030763	-0.677295	0.999944	5.56142e-05		FALSE	FALSE
LYSMD2	0.435292	0.240425	0.46684	0.194867	0.112859	0.887141	-0.0315477	0.585887	0.414113	-0.226414	0.923417	0.0765826		FALSE	FALSE
SGIP1	0.739656	0.544989	0.600187	0.194667	0.031869	0.968131	0.139469	0.0802038	0.919796	-0.0551981	0.673755	0.326245		FALSE	FALSE
NRGN	0.602736	0.408414	0.644954	0.194322	0.0743001	0.9257	-0.0422185	0.64762	0.35238	-0.236541	0.965878	0.0341218		FALSE	FALSE
LPP	0.808103	0.613837	0.604735	0.194266	0.0129937	0.987006	0.203368	0.010564	0.989436	0.00910186	0.468401	0.531599	Lipoma (3); Leukemia, acute myeloid, 601626 (3), Somatic mutation, Autosomal dominant	FALSE	FALSE
IQCK	0.790198	0.595959	0.763949	0.194239	0.0174599	0.98254	0.0262492	0.358193	0.641807	-0.16799	0.959594	0.0404058		FALSE	FALSE
THRA	0.600649	0.406543	0.831848	0.194106	0.075095	0.924905	-0.231199	0.996912	0.00308776	-0.425305	0.999985	1.47577e-05	Hypothyroidism, congenital, nongoitrous, 6, 614450 (3), Autosomal dominant	FALSE	FALSE
CD38	0.104476	-0.0896114	0.468568	0.194088	0.143104	0.856896	-0.364092	0.986426	0.0135742	-0.55818	0.999473	0.000526714		FALSE	FALSE
SLC37A4	0.719826	0.525753	0.649356	0.194073	0.038423	0.961577	0.0704706	0.232994	0.767006	-0.123602	0.850891	0.149109	Glycogen storage disease Ib, 232220 (3), Autosomal recessive; Congenital disorder of glycosylation, type IIw, 619525 (3), Autosomal dominant; Glycogen storage disease Ic, 232240 (3), Autosomal recessive	FALSE	FALSE
AGTRAP	0.667378	0.47352	0.580213	0.193859	0.0552352	0.944765	0.0871658	0.216392	0.783608	-0.106693	0.791502	0.208498		FALSE	FALSE
PHF20L1	0.0145877	-0.179173	0.336503	0.193761	0.141863	0.858137	-0.321915	0.966962	0.0330379	-0.515676	0.998192	0.00180775		FALSE	FALSE
METTL9	0.616625	0.422894	0.587781	0.193732	0.0708203	0.92918	0.0288442	0.40208	0.59792	-0.164887	0.889097	0.110903		FALSE	FALSE
F10	0.446303	0.252737	0.705764	0.193567	0.112274	0.887726	-0.259461	0.985494	0.014506	-0.453027	0.99966	0.000339595	Factor X deficiency, 227600 (3), Autosomal recessive	FALSE	FALSE
PHLPP1	0.260059	0.0665333	0.521897	0.193525	0.137214	0.862786	-0.261838	0.956655	0.0433454	-0.455363	0.997492	0.00250771		FALSE	FALSE
SRSF9	0.722289	0.528846	0.521906	0.193443	0.0380384	0.961962	0.200383	0.0338933	0.966107	0.00694003	0.479063	0.520937		FALSE	FALSE
DST	0.560692	0.367451	0.725509	0.193241	0.0868562	0.913144	-0.164817	0.940957	0.0590425	-0.358058	0.998268	0.00173208	?Neuropathy, hereditary sensory and autonomic, type VI, 614653 (3), Autosomal recessive; Epidermolysis bullosa simplex 3, localized or generalized intermediate, with bp230 deficiency, 615425 (3), Autosomal recessive	FALSE	FALSE
SETD2	0.137186	-0.0560424	0.255429	0.193228	0.14379	0.85621	-0.118243	0.750019	0.249981	-0.311471	0.958894	0.0411059	Luscan-Lumish syndrome, 616831 (3), Autosomal dominant	FALSE	FALSE
GALNS	0.190302	-0.00279118	-0.0896541	0.193093	0.142202	0.857798	0.279956	0.0608632	0.939137	0.086863	0.316649	0.683351	Mucopolysaccharidosis IVA, 253000 (3), Autosomal recessive	FALSE	FALSE
KITLG	0.864022	0.671111	0.803623	0.192911	0.00328386	0.996716	0.060399	0.136372	0.863628	-0.132512	0.947517	0.0524834	Hyperpigmentation with or without hypopigmentation, 145250 (3), Autosomal dominant; Deafness, autosomal dominant 69, unilateral or asymmetric, 616697 (3), Autosomal dominant; [Skin/hair/eye pigmentation 7, blond/brown hair], 611664 (3)	FALSE	FALSE
MBNL2	0.668754	0.475873	0.822379	0.192882	0.0555735	0.944426	-0.153625	0.974287	0.0257132	-0.346506	0.999801	0.000199335		FALSE	FALSE
AKT3	0.661801	0.469002	0.436144	0.192799	0.0578392	0.942161	0.225657	0.0359656	0.964034	0.0328578	0.410454	0.589546	Megalencephaly-polymicrogyria-polydactyly-hydrocephalus syndrome 2, 615937 (3), Autosomal dominant	FALSE	FALSE
GAB2	0.400607	0.207857	0.456272	0.19275	0.121188	0.878812	-0.0556655	0.645674	0.354326	-0.248416	0.938552	0.0614479		FALSE	FALSE
FHL5	0.786269	0.593557	0.831157	0.192712	0.0190945	0.980906	-0.044888	0.762261	0.237739	-0.2376	0.997335	0.00266473		FALSE	FALSE
FAM98A	0.600067	0.407504	0.650095	0.192563	0.0767075	0.923293	-0.0500283	0.67375	0.32625	-0.242592	0.9698	0.0301998		FALSE	FALSE
RPP21	0.419865	0.227413	0.278337	0.192453	0.118314	0.881686	0.141528	0.187972	0.812028	-0.0509242	0.617173	0.382827		FALSE	FALSE
C12orf45	0.415938	0.223603	0.401502	0.192335	0.119123	0.880877	0.0144358	0.462186	0.537814	-0.177899	0.860918	0.139082		FALSE	FALSE
MRPS26	0.577994	0.385709	0.622928	0.192285	0.0831677	0.916832	-0.0449338	0.649961	0.350039	-0.237219	0.961577	0.0384228		FALSE	FALSE
RPAP3	0.291599	0.0994933	0.399152	0.192105	0.136075	0.863925	-0.107553	0.748574	0.251426	-0.299658	0.961481	0.0385192		FALSE	FALSE
PMFBP1	0.977596	0.785493	0.832248	0.192103	5.00864e-11	1	0.145348	5.24544e-09	1	-0.046755	0.77159	0.22841	Spermatogenic failure 31, 618112 (3), Autosomal recessive	FALSE	FALSE
SOD1	0.623033	0.430997	0.422385	0.192036	0.0704532	0.929547	0.200649	0.0629961	0.937004	0.00861272	0.477004	0.522996	Spastic tetraplegia and axial hypotonia, progressive, 618598 (3), Autosomal recessive; Amyotrophic lateral sclerosis 1, 105400 (3), Autosomal dominant, Autosomal recessive	FALSE	FALSE
CDADC1	0.190027	-0.00173835	0.140302	0.191765	0.143857	0.856143	0.0497252	0.389716	0.610284	-0.14204	0.783213	0.216787		FALSE	FALSE
TNIP2	0.549612	0.357982	0.406564	0.19163	0.0913701	0.90863	0.143048	0.15372	0.84628	-0.0485822	0.622387	0.377613		FALSE	FALSE
RPS6KB1	0.37378	0.182249	0.66204	0.191532	0.126724	0.873276	-0.28826	0.986473	0.0135265	-0.479791	0.9996	0.000400039		FALSE	FALSE
ARPC1A	0.649865	0.458454	0.299311	0.191411	0.0627551	0.937245	0.350554	0.00532405	0.994676	0.159143	0.153393	0.846607		FALSE	FALSE
TERF2IP	0.463334	0.272158	0.355897	0.191176	0.111633	0.888367	0.107437	0.239292	0.760708	-0.0837386	0.694732	0.305268		FALSE	FALSE
SELP	0.937864	0.746689	0.77202	0.191175	1.79038e-05	0.999982	0.165843	7.09007e-05	0.999929	-0.0253319	0.628538	0.371462		FALSE	FALSE
ADAM17	0.544994	0.3541	0.299129	0.190893	0.093317	0.906683	0.245865	0.0486799	0.95132	0.0549717	0.367987	0.632013	?Inflammatory skin and bowel disease, neonatal, 1, 614328 (3), Autosomal recessive	FALSE	FALSE
ODF2L	0.547189	0.356321	0.702952	0.190868	0.0927825	0.907217	-0.155763	0.921794	0.0782061	-0.34663	0.996938	0.00306211		FALSE	FALSE
EXTL3	0.0255525	-0.165236	0.519875	0.190789	0.146079	0.853921	-0.494322	0.998719	0.00128144	-0.685111	0.999976	2.35861e-05	Immunoskeletal dysplasia with neurodevelopmental abnormalities, 617425 (3), Autosomal recessive	FALSE	FALSE
PLBD1	0.687778	0.497141	0.805013	0.190637	0.0511874	0.948813	-0.117236	0.929652	0.0703476	-0.307873	0.999054	0.000946085		FALSE	FALSE
ECD	0.241178	0.0505448	0.30394	0.190634	0.142208	0.857792	-0.0627618	0.644875	0.355125	-0.253395	0.925345	0.0746549		FALSE	FALSE
NADK	0.74573	0.55512	0.739874	0.190611	0.0322543	0.967746	0.0058562	0.471476	0.528524	-0.184755	0.962223	0.0377769		FALSE	FALSE
COMMD4	0.397689	0.207166	0.565738	0.190523	0.124248	0.875752	-0.168049	0.886247	0.113753	-0.358572	0.990883	0.00911736		FALSE	FALSE
ZNF395	0.395061	0.204539	0.223856	0.190522	0.12467	0.87533	0.171205	0.148923	0.851077	-0.0193165	0.544149	0.455851		FALSE	FALSE
SLC39A3	0.468278	0.277893	0.439128	0.190384	0.11152	0.88848	0.0291495	0.420318	0.579682	-0.161235	0.84552	0.15448		FALSE	FALSE
STK3	0.582078	0.391838	0.392922	0.190241	0.0840646	0.915935	0.189156	0.0851536	0.914846	-0.00108478	0.502802	0.497198		FALSE	FALSE
LRP5	0.680003	0.489828	0.708425	0.190175	0.0540935	0.945906	-0.0284213	0.618166	0.381834	-0.218597	0.971744	0.0282562	Osteopetrosis, autosomal dominant 1, 607634 (3), Autosomal dominant; [Bone mineral density variability 1], 601884 (3), Autosomal dominant; {Osteoporosis}, 166710 (3), Autosomal dominant; Hyperostosis, endosteal, 144750 (3), Autosomal dominant; Osteosclerosis, 144750 (3), Autosomal dominant; Polycystic liver disease 4 with or without kidney cysts, 617875 (3), Autosomal dominant; Osteoporosis-pseud…	FALSE	FALSE
DNAJB6	0.482634	0.292514	0.482816	0.19012	0.108803	0.891197	-0.000181385	0.500517	0.499483	-0.190301	0.891438	0.108562	Muscular dystrophy, limb-girdle, autosomal dominant 1, 603511 (3), Autosomal dominant	FALSE	FALSE
STAB1	0.562124	0.372449	0.886435	0.189675	0.0901052	0.909895	-0.324312	0.999987	1.26249e-05	-0.513986	1	1.40676e-08		FALSE	FALSE
RPAIN	0.313387	0.123806	0.156761	0.18958	0.136839	0.863161	0.156625	0.181282	0.818718	-0.0329548	0.573049	0.426951		FALSE	FALSE
N4BP2L2	0.255372	0.0658781	-0.0160208	0.189494	0.142527	0.857473	0.271393	0.0644892	0.935511	0.0818989	0.326676	0.673324		FALSE	FALSE
EPHA4	0.750096	0.560659	0.696648	0.189437	0.0315229	0.968477	0.0534484	0.269035	0.730965	-0.135989	0.893091	0.106909		FALSE	FALSE
PNKD	0.343675	0.154282	0.417547	0.189392	0.133415	0.866585	-0.073872	0.6821	0.3179	-0.263264	0.9434	0.0565998	Paroxysmal nonkinesigenic dyskinesia 1, 118800 (3), Autosomal dominant	FALSE	FALSE
PIM2	0.791979	0.603043	0.715226	0.188936	0.0190033	0.980997	0.0767526	0.163553	0.836447	-0.112183	0.863203	0.136797		FALSE	FALSE
ABT1	0.479842	0.29091	0.269542	0.188932	0.110737	0.889263	0.2103	0.0885658	0.911434	0.0213684	0.449462	0.550538		FALSE	FALSE
GNG10	0.511796	0.323058	0.336405	0.188738	0.103777	0.896223	0.17539	0.119339	0.880661	-0.0133475	0.532688	0.467312		FALSE	FALSE
EIF3D	0.650381	0.461677	0.526161	0.188705	0.0649421	0.935058	0.124221	0.147571	0.852429	-0.0644841	0.679983	0.320017		FALSE	FALSE
RHOT1	0.0388404	-0.14983	0.289798	0.18867	0.149235	0.850765	-0.250958	0.92238	0.0776204	-0.439628	0.993072	0.00692784		FALSE	FALSE
LCMT2	0.144828	-0.0438362	-0.0950132	0.188664	0.149373	0.850627	0.239841	0.093275	0.906725	0.051177	0.389076	0.610924		FALSE	FALSE
JAM3	0.615161	0.426511	0.718858	0.188649	0.0759847	0.924015	-0.103697	0.848553	0.151447	-0.292347	0.993108	0.00689178	Hemorrhagic destruction of the brain, subependymal calcification, and cataracts, 613730 (3), Autosomal recessive	FALSE	FALSE
OGFR	0.463081	0.274559	0.505378	0.188522	0.114699	0.885301	-0.0422979	0.618967	0.381033	-0.23082	0.933797	0.0662032		FALSE	FALSE
CREBBP	0.0981952	-0.0903258	0.30837	0.188521	0.15018	0.84982	-0.210175	0.88614	0.11386	-0.398696	0.987517	0.0124835	Menke-Hennekam syndrome 1, 618332 (3), Autosomal dominant; Rubinstein-Taybi syndrome 1, 180849 (3), Autosomal dominant	FALSE	FALSE
PKHD1L1	0.744474	0.556111	0.454265	0.188364	0.0339757	0.966024	0.290209	0.00499197	0.995008	0.101846	0.22631	0.77369		FALSE	FALSE
DSCC1	0.79616	0.607924	0.571411	0.188236	0.0181049	0.981895	0.224749	0.00816785	0.991832	0.0365136	0.379511	0.620489		FALSE	FALSE
DNAJA3	0.755669	0.56746	0.657531	0.188209	0.0304168	0.969583	0.0981384	0.139572	0.860428	-0.0900705	0.785953	0.214047		FALSE	FALSE
EBAG9	0.473931	0.285851	0.46314	0.18808	0.11296	0.88704	0.0107912	0.469816	0.530184	-0.177289	0.871855	0.128145		FALSE	FALSE
KIAA0100	0.0737544	-0.114284	0.0363657	0.188039	0.150706	0.849294	0.0373887	0.418617	0.581383	-0.15065	0.796159	0.203841		FALSE	FALSE
DNAJC25	0.710975	0.522949	0.553484	0.188026	0.0454033	0.954597	0.157491	0.0727462	0.927254	-0.0305349	0.593097	0.406903		FALSE	FALSE
SRSF3	0.82747	0.639478	0.740163	0.187993	0.01029	0.98971	0.0873066	0.104653	0.895347	-0.100686	0.855456	0.144544		FALSE	FALSE
MET	0.69333	0.505376	0.31953	0.187954	0.0514093	0.948591	0.3738	0.00207993	0.99792	0.185846	0.10852	0.89148	Renal cell carcinoma, papillary, 1, familial and somatic, 605074 (3); Hepatocellular carcinoma, childhood type, somatic, 114550 (3); {Osteofibrous dysplasia, susceptibility to}, 607278 (3), Autosomal dominant; ?Deafness, autosomal recessive 97, 616705 (3), Autosomal recessive	FALSE	FALSE
TBC1D2B	0.162363	-0.0255313	-0.0217323	0.187894	0.149842	0.850158	0.184095	0.154745	0.845255	-0.00379897	0.508305	0.491695	Neurodevelopmental disorder with seizures and gingival overgrowth, 619323 (3), Autosomal recessive	FALSE	FALSE
ICAM4	0.330575	0.142985	0.860912	0.187589	0.13726	0.86274	-0.530338	1	8.85455e-08	-0.717927	1	1.35414e-10	[Blood group, Landsteiner-Wiener], 111250 (3)	FALSE	FALSE
FAM126B	0.0177606	-0.169796	-0.0481755	0.187557	0.150009	0.849991	0.0659361	0.358915	0.641085	-0.121621	0.750173	0.249827		FALSE	FALSE
MRPL43	0.547801	0.360249	0.520948	0.187553	0.0961299	0.90387	0.0268528	0.418431	0.581569	-0.1607	0.863901	0.136099		FALSE	FALSE
CEP78	0.405498	0.218127	0.190898	0.187371	0.126701	0.873299	0.2146	0.0971806	0.902819	0.0272289	0.43815	0.56185	Cone-rod dystrophy and hearing loss, 617236 (3), Autosomal recessive	FALSE	FALSE
SPAG9	0.497055	0.309956	0.670765	0.187099	0.109016	0.890984	-0.17371	0.927995	0.072005	-0.360809	0.996457	0.00354278		FALSE	FALSE
TMEM106B	0.523218	0.336168	0.560705	0.187051	0.102897	0.897103	-0.0374868	0.614413	0.385587	-0.224537	0.940153	0.0598475	Leukodystrophy, hypomyelinating, 16, 617964 (3), Autosomal dominant	FALSE	FALSE
SLC4A1AP	0.696467	0.509444	0.459604	0.187023	0.051071	0.948929	0.236862	0.023213	0.976787	0.0498393	0.360567	0.639433		FALSE	FALSE
BUD31	0.4276	0.240607	0.41578	0.186993	0.123301	0.876699	0.0118202	0.468617	0.531383	-0.175173	0.859905	0.140095		FALSE	FALSE
TTC23L	0.959668	0.772676	0.631677	0.186992	2.71646e-07	1	0.327991	2.70943e-11	1	0.140999	0.06074	0.93926		FALSE	FALSE
MFN1	0.299029	0.112276	-0.0116795	0.186753	0.141882	0.858118	0.310708	0.0397633	0.960237	0.123955	0.247766	0.752234		FALSE	FALSE
FAS	0.444931	0.258281	0.680593	0.18665	0.120467	0.879533	-0.235662	0.973022	0.0269778	-0.422312	0.999032	0.000968109	Squamous cell carcinoma, burn scar-related, somatic (3); Autoimmune lymphoproliferative syndrome, type IA, 601859 (3), Autosomal dominant; {Autoimmune lymphoproliferative syndrome}, 601859 (3), Autosomal dominant	FALSE	FALSE
GNAS	0.47356	0.286973	0.223599	0.186587	0.114755	0.885245	0.249961	0.0578473	0.942153	0.0633737	0.35514	0.64486	ACTH-independent macronodular adrenal hyperplasia, 219080 (3), Somatic mutation; Pituitary adenoma 3, multiple types, somatic, 617686 (3); Pseudohypoparathyroidism Ic, 612462 (3), Autosomal dominant; Pseudohypoparathyroidism Ia, 103580 (3), Autosomal dominant; Osseous heteroplasia, progressive, 166350 (3), Autosomal dominant; Pseudohypoparathyroidism Ib, 603233 (3), Autosomal dominant; McCune-Alb…	FALSE	FALSE
DCUN1D5	0.452529	0.265947	0.465611	0.186583	0.119063	0.880937	-0.0130819	0.53617	0.46383	-0.199664	0.898041	0.101959		FALSE	FALSE
SH3GLB2	0.211897	0.0254036	0.440919	0.186493	0.149335	0.850665	-0.229023	0.921363	0.0786366	-0.415516	0.992928	0.00707188		FALSE	FALSE
DENND2D	0.854792	0.668353	0.69216	0.18644	0.00535591	0.994644	0.162632	0.0104677	0.989532	-0.0238079	0.595925	0.404075		FALSE	FALSE
TMX3	0.152796	-0.0335271	0.603023	0.186323	0.152162	0.847838	-0.450227	0.998554	0.00144612	-0.63655	0.999969	3.08553e-05		FALSE	FALSE
CLEC9A	0.83125	0.644937	0.778097	0.186313	0.0098757	0.990124	0.0531528	0.203112	0.796888	-0.13316	0.933255	0.0667449		FALSE	FALSE
ANO10	0.463436	0.277261	0.428027	0.186175	0.117344	0.882656	0.0354091	0.404354	0.595646	-0.150766	0.827997	0.172003	Spinocerebellar ataxia, autosomal recessive 10, 613728 (3), Autosomal recessive	FALSE	FALSE
TAOK3	0.508795	0.322624	0.543502	0.186171	0.107349	0.892651	-0.0347068	0.603709	0.396291	-0.220878	0.933672	0.0663279		FALSE	FALSE
TEX15	0.833367	0.647208	0.913756	0.186159	0.00945171	0.990548	-0.080389	0.972648	0.0273521	-0.266548	0.99999	9.83304e-06	Spermatogenic failure 25, 617960 (3), Autosomal recessive	FALSE	FALSE
MTMR11	0.199269	0.013349	0.516676	0.18592	0.150773	0.849227	-0.317407	0.978597	0.0214025	-0.503327	0.998889	0.00111138		FALSE	FALSE
MRPL45	0.454347	0.26846	0.257136	0.185887	0.119519	0.880481	0.197211	0.106747	0.893253	0.0113237	0.47344	0.52656		FALSE	FALSE
EHF	0.807071	0.621251	0.94226	0.18582	0.0159966	0.984003	-0.135189	0.999769	0.00023145	-0.321008	1	8.2184e-09		FALSE	FALSE
PPIL6	0.97159	0.785849	0.811368	0.185742	3.25965e-09	1	0.160223	3.03849e-08	1	-0.0255189	0.650377	0.349623		FALSE	FALSE
RRAD	0.674754	0.489023	0.789637	0.185731	0.0594908	0.940509	-0.114883	0.915441	0.0845592	-0.300614	0.998327	0.00167256		FALSE	FALSE
ZSWIM2	0.925126	0.739435	0.479227	0.185691	0.000110835	0.999889	0.445899	8.04226e-10	1	0.260208	0.00963798	0.990362		FALSE	FALSE
CYFIP1	0.787233	0.601551	0.658657	0.185682	0.021766	0.978234	0.128576	0.0669393	0.933061	-0.0571058	0.698325	0.301675		FALSE	FALSE
SH3GL3	0.92278	0.737239	0.616822	0.185541	0.000140853	0.999859	0.305958	5.82647e-07	0.999999	0.120417	0.10937	0.89063		FALSE	FALSE
CDK10	0.454604	0.269176	0.235721	0.185428	0.12001	0.87999	0.218884	0.0852373	0.914763	0.0334559	0.422405	0.577595	Al Kaissi syndrome, 617694 (3), Autosomal recessive	FALSE	FALSE
CCDC42	0.977603	0.79224	0.775201	0.185363	9.46879e-11	1	0.202402	1.89902e-11	1	0.0170393	0.404378	0.595622		FALSE	FALSE
ITGA9	0.583398	0.398066	0.73488	0.185332	0.0887064	0.911294	-0.151483	0.931615	0.0683846	-0.336814	0.997721	0.00227916		FALSE	FALSE
PPP6R1	0.591204	0.406034	0.383447	0.18517	0.0866022	0.913398	0.207757	0.0657079	0.934292	0.0225871	0.441739	0.558261		FALSE	FALSE
GCSH	0.716233	0.531086	0.765702	0.185147	0.0456921	0.954308	-0.0494693	0.726557	0.273443	-0.234617	0.989006	0.010994	?Glycine encephalopathy, 605899 (3), Autosomal recessive	FALSE	FALSE
THEG	0.933739	0.748627	0.753068	0.185112	4.29942e-05	0.999957	0.180671	5.41267e-05	0.999946	-0.00444076	0.522233	0.477767		FALSE	FALSE
ROCK1	0.349276	0.164352	0.599824	0.184924	0.13815	0.86185	-0.250548	0.963905	0.0360953	-0.435472	0.998053	0.00194724		FALSE	FALSE
RNF148	0.977743	0.792996	0.715586	0.184747	9.09696e-11	1	0.262157	8.74117e-14	1	0.07741	0.160867	0.839133		FALSE	FALSE
TMEM86B	0.853707	0.669102	0.620814	0.184604	0.00582575	0.994174	0.232892	0.00146032	0.99854	0.0482879	0.325115	0.674885		FALSE	FALSE
ATRN	0.261589	0.077014	0.21184	0.184575	0.148193	0.851807	0.0497491	0.38639	0.61361	-0.134826	0.775018	0.224982		FALSE	FALSE
PDE3B	0.515584	0.331088	0.318176	0.184496	0.107625	0.892375	0.197409	0.0936991	0.906301	0.0129123	0.468494	0.531506		FALSE	FALSE
GHITM	0.723991	0.539515	0.740229	0.184475	0.0434774	0.956523	-0.016238	0.576021	0.423979	-0.200713	0.971506	0.0284936		FALSE	FALSE
NIT1	0.460564	0.276094	0.400293	0.184471	0.119938	0.880062	0.0602711	0.342564	0.657436	-0.1242	0.779297	0.220703		FALSE	FALSE
CAPN1	0.546664	0.362203	0.452673	0.184461	0.0997954	0.900205	0.0939907	0.245826	0.754174	-0.0904699	0.724089	0.275911	Spastic paraplegia 76, autosomal recessive, 616907 (3), Autosomal recessive	FALSE	FALSE
SMARCA2	-0.0303477	-0.214808	0.0783715	0.18446	0.151765	0.848235	-0.108719	0.72455	0.27545	-0.293179	0.947951	0.0520487	Nicolaides-Baraitser syndrome, 601358 (3), Autosomal dominant; Blepharophimosis-impaired intellectual development syndrome, 619293 (3), Autosomal dominant	FALSE	FALSE
SCAF11	0.11865	-0.0657326	0.132641	0.184383	0.15541	0.84459	-0.0139907	0.531031	0.468969	-0.198373	0.862443	0.137557		FALSE	FALSE
OCIAD2	0.288177	0.103804	0.224644	0.184373	0.145986	0.854014	0.0635332	0.354706	0.645294	-0.12084	0.752115	0.247885		FALSE	FALSE
C6orf201	0.96866	0.784354	0.900497	0.184306	1.41766e-08	1	0.0681634	0.000556195	0.999444	-0.116143	0.989015	0.0109854		FALSE	FALSE
CCT8	0.556235	0.37195	0.743932	0.184285	0.0974273	0.902573	-0.187697	0.965444	0.034556	-0.371982	0.999077	0.000922729		FALSE	FALSE
RYBP	0.690548	0.506271	0.671084	0.184277	0.0552989	0.944701	0.0194636	0.421224	0.578776	-0.164813	0.918755	0.0812446		FALSE	FALSE
TPM3	0.780305	0.596071	0.782084	0.184235	0.0245924	0.975408	-0.00177841	0.50997	0.49003	-0.186013	0.976813	0.0231867	CAP myopathy 1, 609284 (3), Autosomal dominant, Autosomal recessive; Myopathy, congenital, with fiber-type disproportion, 255310 (3), Autosomal dominant, Autosomal recessive; Nemaline myopathy 1, autosomal dominant or recessive, 609284 (3), Autosomal dominant, Autosomal recessive	FALSE	FALSE
FOXA2	0.930095	0.745972	0.919014	0.184123	6.99845e-05	0.99993	0.0110813	0.337705	0.662295	-0.173042	0.99965	0.000350116		FALSE	FALSE
MESP1	0.507409	0.323346	0.304473	0.184063	0.110079	0.889921	0.202936	0.0899958	0.910004	0.0188725	0.454352	0.545648		FALSE	FALSE
RILPL1	0.691957	0.508237	0.706739	0.18372	0.0552675	0.944732	-0.0147823	0.562969	0.437031	-0.198502	0.96031	0.0396901		FALSE	FALSE
COL8A1	0.627664	0.444175	0.248208	0.183489	0.0771068	0.922893	0.379456	0.00400968	0.99599	0.195967	0.110015	0.889985		FALSE	FALSE
PBRM1	0.293961	0.110505	0.34527	0.183457	0.146562	0.853438	-0.0513086	0.622903	0.377097	-0.234765	0.91378	0.0862195	?Renal cell carcinoma, clear cell, 144700 (3)	FALSE	FALSE
PCIF1	0.531415	0.348138	0.516352	0.183277	0.105077	0.894923	0.0150631	0.45473	0.54527	-0.168214	0.872736	0.127264		FALSE	FALSE
IFI35	0.753399	0.57024	0.581331	0.183159	0.0341272	0.965873	0.172068	0.0415974	0.958403	-0.0110912	0.536207	0.463793		FALSE	FALSE
IMPDH1	0.212548	0.029504	0.039476	0.183044	0.153734	0.846266	0.173072	0.167056	0.832944	-0.00997203	0.521805	0.478195	Retinitis pigmentosa 10, 180105 (3), Autosomal dominant; Leber congenital amaurosis 11, 613837 (3), Autosomal dominant	FALSE	FALSE
UBR1	0.467382	0.284345	0.499204	0.183037	0.12023	0.87977	-0.0318218	0.58997	0.41003	-0.214859	0.919439	0.0805614	Johanson-Blizzard syndrome, 243800 (3), Autosomal recessive	FALSE	FALSE
FMO1	0.317901	0.134895	0.30392	0.183006	0.144499	0.855501	0.0139811	0.46622	0.53378	-0.169024	0.835356	0.164644		FALSE	FALSE
TNFSF13B	0.512491	0.329529	0.755553	0.182962	0.110134	0.889866	-0.243062	0.989237	0.0107634	-0.426024	0.999788	0.000212197		FALSE	FALSE
CYB561D2	0.726387	0.543474	0.533156	0.182913	0.0437542	0.956246	0.19323	0.036867	0.963133	0.0103175	0.468289	0.531711		FALSE	FALSE
C5orf24	0.675967	0.493274	0.808729	0.182694	0.0617075	0.938292	-0.132762	0.950778	0.0492219	-0.315455	0.999296	0.000703914		FALSE	FALSE
SKI	0.682842	0.500225	0.765273	0.182618	0.0593806	0.940619	-0.082431	0.830268	0.169732	-0.265049	0.994052	0.00594794	Shprintzen-Goldberg syndrome, 182212 (3), Autosomal dominant	FALSE	FALSE
ARPC3	0.855812	0.673512	0.644276	0.1823	0.00584506	0.994155	0.211536	0.00251976	0.99748	0.0292358	0.388538	0.611462		FALSE	FALSE
TMEM41B	0.183436	0.00115896	0.644427	0.182277	0.156277	0.843723	-0.460991	0.999258	0.000742145	-0.643268	0.999986	1.40952e-05		FALSE	FALSE
ZYX	0.876923	0.69466	0.764195	0.182263	0.00281922	0.997181	0.112728	0.0255729	0.974427	-0.0695353	0.793277	0.206723		FALSE	FALSE
KLHL10	0.952206	0.770088	0.835543	0.182118	2.43867e-06	0.999998	0.116663	0.000190445	0.99981	-0.0654554	0.845427	0.154573	Spermatogenic failure 11, 615081 (3), Autosomal dominant	FALSE	FALSE
RNASE1	0.470348	0.288337	-0.0510014	0.182011	0.120831	0.879169	0.521349	0.00104967	0.99895	0.339338	0.0283925	0.971608		FALSE	FALSE
SLC30A1	0.303947	0.121993	0.374897	0.181953	0.147419	0.852581	-0.0709504	0.669861	0.330139	-0.252904	0.931505	0.0684949		FALSE	FALSE
BZW2	0.633064	0.451251	0.566115	0.181814	0.0770188	0.922981	0.0669492	0.283116	0.716884	-0.114864	0.802838	0.197162		FALSE	FALSE
GLRX3	0.613655	0.431853	0.496877	0.181802	0.0832561	0.916744	0.116778	0.176443	0.823557	-0.065024	0.675263	0.324737		FALSE	FALSE
KRT19	0.988305	0.806573	0.822045	0.181732	9.60325e-16	1	0.16626	7.0915e-15	1	-0.0154718	0.599351	0.400649		TRUE	FALSE
MED13L	0.128437	-0.053261	0.583542	0.181698	0.158805	0.841195	-0.455106	0.998413	0.0015868	-0.636803	0.999961	3.91106e-05	Impaired intellectual development and distinctive facial features with or without cardiac defects, 616789 (3), Autosomal dominant	FALSE	FALSE
ABRA	0.935996	0.754395	0.590813	0.1816	3.86592e-05	0.999961	0.345183	9.62882e-09	1	0.163583	0.0478589	0.952141		FALSE	FALSE
AIF1	0.760405	0.579012	0.575411	0.181393	0.0327784	0.967222	0.184993	0.0306717	0.969328	0.00360008	0.488205	0.511795		FALSE	FALSE
GLB1L2	0.56633	0.385126	0.334226	0.181204	0.0980336	0.901966	0.232104	0.0533529	0.946647	0.0508996	0.374355	0.625645		FALSE	FALSE
ADAMTS8	0.954438	0.773322	0.714833	0.181116	1.57862e-06	0.999998	0.239605	3.70775e-08	1	0.0584891	0.235613	0.764387		FALSE	FALSE
PML	0.384194	0.203132	0.386324	0.181061	0.137897	0.862103	-0.00213076	0.505467	0.494533	-0.183192	0.8651	0.1349	Leukemia, acute promyelocytic, PML/RARA type (3)	FALSE	FALSE
RAB18	0.349608	0.168601	0.736925	0.181007	0.14303	0.85697	-0.387316	0.999237	0.000762802	-0.568323	0.999989	1.13479e-05	Warburg micro syndrome 3, 614222 (3), Autosomal recessive	FALSE	FALSE
RPL22L1	0.603138	0.422159	0.421778	0.180979	0.0873944	0.912606	0.18136	0.0869918	0.913008	0.000380917	0.498987	0.501013		FALSE	FALSE
CDC14A	0.543809	0.362905	0.64834	0.180905	0.10455	0.89545	-0.104531	0.813841	0.186159	-0.285436	0.984151	0.0158495	Deafness, autosomal recessive 32, with or without immotile sperm, 608653 (3), Autosomal recessive	FALSE	FALSE
SLC38A9	0.644682	0.463794	0.435187	0.180887	0.0740832	0.925917	0.209495	0.0502501	0.94975	0.0286072	0.42215	0.57785		FALSE	FALSE
TMEM87B	0.298715	0.1179	0.463327	0.180814	0.149451	0.850549	-0.164613	0.855308	0.144692	-0.345427	0.982059	0.0179409		FALSE	FALSE
PLEKHG3	0.693276	0.512613	0.565077	0.180663	0.0573669	0.942633	0.128199	0.120601	0.879399	-0.0524644	0.657364	0.342636		FALSE	FALSE
USP24	0.31666	0.136126	0.320636	0.180534	0.147804	0.852196	-0.00397553	0.509668	0.490332	-0.184509	0.857721	0.142279		FALSE	FALSE
C12orf42	0.91687	0.736364	0.732619	0.180506	0.000299938	0.9997	0.184252	0.000254271	0.999746	0.00374534	0.482235	0.517765		FALSE	FALSE
SH3GL1	0.452469	0.272079	0.481629	0.18039	0.126508	0.873492	-0.0291599	0.580946	0.419054	-0.20955	0.911069	0.0889306	Leukemia, acute myeloid, 601626 (1), Somatic mutation, Autosomal dominant	FALSE	FALSE
ARL2	0.751627	0.571334	0.581673	0.180293	0.0365622	0.963438	0.169953	0.0438902	0.95611	-0.0103399	0.533802	0.466198	?Microcornea, rod-cone dystrophy, cataract, and posterior staphyloma 1, 619082 (3), Autosomal dominant	FALSE	FALSE
ALDH9A1	0.489396	0.309158	0.445771	0.180238	0.118767	0.881233	0.0436244	0.379829	0.620171	-0.136613	0.809279	0.190721		FALSE	FALSE
SSH2	0.348098	0.167902	0.462675	0.180196	0.144271	0.855729	-0.114577	0.774198	0.225802	-0.294773	0.965167	0.0348334		FALSE	FALSE
CPNE2	0.357731	0.177871	0.30507	0.17986	0.143367	0.856633	0.0526616	0.372912	0.627088	-0.127199	0.770702	0.229298		FALSE	FALSE
C11orf94	0.952483	0.772815	0.604901	0.179668	2.68992e-06	0.999997	0.347581	1.16856e-10	1	0.167913	0.0368902	0.96311		FALSE	FALSE
PLVAP	0.860499	0.680869	0.663897	0.17963	0.00547405	0.994526	0.196603	0.00332331	0.996677	0.0169723	0.432623	0.567377	Diarrhea 10, protein-losing enteropathy type, 618183 (3), Autosomal recessive	FALSE	FALSE
UPF2	0.173723	-0.00577062	0.319426	0.179494	0.160385	0.839615	-0.145703	0.802819	0.197181	-0.325197	0.967453	0.032547		FALSE	FALSE
DBI	0.507915	0.328454	0.57411	0.179461	0.115354	0.884646	-0.0661945	0.69613	0.30387	-0.245656	0.956537	0.0434632		FALSE	FALSE
TRIM2	0.501052	0.321734	0.227828	0.179318	0.117168	0.882832	0.273224	0.0403877	0.959612	0.0939059	0.288784	0.711216	Charcot-Marie-Tooth disease, type 2R, 615490 (3), Autosomal recessive	FALSE	FALSE
NEDD1	0.687253	0.507936	0.418378	0.179317	0.0607039	0.939296	0.268875	0.0148338	0.985166	0.0895582	0.265786	0.734214		FALSE	FALSE
GABARAPL1	0.5741	0.39485	0.486083	0.17925	0.0979911	0.902009	0.088017	0.250777	0.749223	-0.0912325	0.732712	0.267288		FALSE	FALSE
ZNF385A	0.75483	0.575646	0.648854	0.179184	0.0361349	0.963865	0.105976	0.124159	0.875841	-0.0732076	0.739879	0.260121		FALSE	FALSE
PIN4	0.417523	0.238368	0.46412	0.179154	0.134698	0.865302	-0.0465975	0.624349	0.375651	-0.225752	0.922396	0.0776037		FALSE	FALSE
CREBZF	0.162477	-0.0166643	0.608604	0.179141	0.161291	0.838709	-0.446127	0.998525	0.0014751	-0.625268	0.999963	3.71554e-05		FALSE	FALSE
PSMA7	0.53168	0.35262	0.688652	0.179059	0.109878	0.890122	-0.156973	0.917006	0.0829938	-0.336032	0.995504	0.00449558		FALSE	FALSE
TSC22D4	0.776765	0.597719	0.625962	0.179046	0.0284729	0.971527	0.150802	0.0488225	0.951178	-0.0282438	0.59768	0.40232		FALSE	FALSE
ATF7IP2	0.389514	0.21054	0.276114	0.178974	0.139693	0.860307	0.1134	0.242041	0.757959	-0.0655737	0.64875	0.35125		FALSE	FALSE
TRAP1	0.557018	0.378123	0.532526	0.178895	0.103254	0.896746	0.0244928	0.424339	0.575661	-0.154403	0.858234	0.141766		FALSE	FALSE
ANKLE2	0.259932	0.081037	0.255945	0.178895	0.155696	0.844304	0.00398745	0.490667	0.509333	-0.174908	0.838646	0.161354	Microcephaly 16, primary, autosomal recessive, 616681 (3), Autosomal recessive	FALSE	FALSE
CUTC	0.380073	0.20143	0.726541	0.178643	0.141611	0.858389	-0.346468	0.997847	0.00215303	-0.525111	0.999957	4.28394e-05		FALSE	FALSE
ANKIB1	0.234667	0.056253	0.21558	0.178414	0.158342	0.841658	0.0190874	0.456152	0.543848	-0.159327	0.81358	0.18642		FALSE	FALSE
SLC16A5	0.0352146	-0.143068	0.69882	0.178282	0.163054	0.836946	-0.663606	0.999997	2.74947e-06	-0.841888	1	1.63084e-08		FALSE	FALSE
MKRN2	0.615658	0.437457	0.502702	0.1782	0.086397	0.913603	0.112955	0.18297	0.81703	-0.0652451	0.676947	0.323053		FALSE	FALSE
TSPAN3	0.490972	0.312871	0.396803	0.178101	0.120996	0.879004	0.094169	0.259941	0.740059	-0.0839322	0.700728	0.299272		FALSE	FALSE
BAZ2B	0.362696	0.184695	0.410011	0.178001	0.145048	0.854952	-0.0473158	0.61972	0.38028	-0.225317	0.913505	0.0864952		FALSE	FALSE
MBTPS1	0.480212	0.302217	0.561593	0.177995	0.123564	0.876436	-0.0813806	0.730023	0.269977	-0.259376	0.961656	0.038344	?Spondyloepiphyseal dysplasia, Kondo-Fu type, 618392 (3), Autosomal recessive	FALSE	FALSE
GADD45GIP1	0.531331	0.353382	0.481556	0.177948	0.111281	0.888719	0.0497751	0.35684	0.64316	-0.128173	0.803122	0.196878		FALSE	FALSE
PGAM1	0.571353	0.393732	0.632729	0.17762	0.100635	0.899365	-0.0613764	0.7013	0.2987	-0.238997	0.964547	0.0354526		FALSE	FALSE
PHAX	0.756224	0.578629	0.574344	0.177595	0.0366704	0.96333	0.181879	0.0339363	0.966064	0.00428448	0.485981	0.514019		FALSE	FALSE
ARRDC3	0.472482	0.295214	0.387102	0.177268	0.126168	0.873832	0.0853801	0.282842	0.717158	-0.0918876	0.715755	0.284245		FALSE	FALSE
FAM53B	0.411633	0.234379	0.525036	0.177253	0.138157	0.861843	-0.113403	0.78756	0.21244	-0.290656	0.970394	0.0296058		FALSE	FALSE
TUBA4A	0.376866	0.199665	0.802716	0.1772	0.143964	0.856036	-0.42585	0.999949	5.05911e-05	-0.603051	1	3.70272e-07	Amyotrophic lateral sclerosis 22 with or without frontotemporal dementia, 616208 (3), Autosomal dominant	FALSE	FALSE
PSENEN	0.579515	0.402359	0.29929	0.177156	0.0987617	0.901238	0.280226	0.0265919	0.973408	0.103069	0.259533	0.740467	Acne inversa, familial, 2, with or without Dowling-Degos disease, 613736 (3), Autosomal dominant	FALSE	FALSE
CCNYL1	0.798481	0.621389	0.776772	0.177092	0.0221667	0.977833	0.021709	0.376971	0.623029	-0.155383	0.955197	0.0448031		FALSE	FALSE
ST3GAL6	-0.109564	-0.286612	0.687574	0.177048	0.155637	0.844363	-0.797138	1	8.86492e-08	-0.974186	1	2.26988e-10		FALSE	FALSE
RSL24D1	0.510463	0.333501	0.359677	0.176962	0.117745	0.882255	0.150786	0.153067	0.846933	-0.0261767	0.564727	0.435273		FALSE	FALSE
SELE	0.972496	0.795633	0.838626	0.176863	4.46702e-09	1	0.133871	2.34982e-07	1	-0.0429925	0.761653	0.238347		FALSE	FALSE
ADAM28	0.216098	0.0392643	-0.016547	0.176834	0.161721	0.838279	0.232645	0.0979677	0.902032	0.0558114	0.379874	0.620126		FALSE	FALSE
CHM	0.484498	0.308061	0.270481	0.176436	0.124529	0.875471	0.214016	0.0842076	0.915792	0.0375802	0.411117	0.588883	Choroideremia, 303100 (3), X-linked dominant	FALSE	FALSE
MAP4K1	0.873081	0.696762	0.752969	0.17632	0.00395365	0.996046	0.120113	0.0224641	0.977536	-0.0562071	0.742372	0.257628		FALSE	FALSE
SCML4	0.917451	0.741194	0.833755	0.176257	0.000345108	0.999655	0.0836952	0.0207036	0.979296	-0.0925614	0.912133	0.0878671		FALSE	FALSE
BRI3	0.734247	0.558015	0.746278	0.176231	0.0458382	0.954162	-0.012031	0.557963	0.442037	-0.188262	0.966556	0.0334439		FALSE	FALSE
MRPL48	0.197833	0.0216538	0.31169	0.176179	0.163683	0.836317	-0.113857	0.7479	0.2521	-0.290037	0.950255	0.0497454		FALSE	FALSE
IKZF2	0.763181	0.587014	0.509397	0.176167	0.0350499	0.96495	0.253784	0.00775512	0.992245	0.0776172	0.271271	0.728729		FALSE	FALSE
PEAR1	0.900337	0.724173	0.83211	0.176164	0.00112804	0.998872	0.068227	0.0632118	0.936788	-0.107937	0.936484	0.0635159		FALSE	FALSE
CLN6	0.355968	0.179889	0.447355	0.176079	0.148514	0.851486	-0.0913876	0.724986	0.275014	-0.267467	0.949554	0.0504458	Ceroid lipofuscinosis, neuronal, 6B (Kufs type), 204300 (3), Autosomal recessive; Ceroid lipofuscinosis, neuronal, 6A, 601780 (3), Autosomal recessive	FALSE	FALSE
JDP2	0.514049	0.338063	0.656825	0.175986	0.118048	0.881952	-0.142776	0.884827	0.115173	-0.318762	0.991443	0.00855663		FALSE	FALSE
MFHAS1	0.4179	0.24222	0.213118	0.17568	0.139058	0.860942	0.204782	0.105159	0.894841	0.0291022	0.433241	0.566759	Malignant fibrous histiocytoma, 605352 (2)	FALSE	FALSE
MRPS16	0.491277	0.315695	0.524186	0.175582	0.124034	0.875966	-0.0329091	0.595969	0.404031	-0.208491	0.918941	0.081059	Combined oxidative phosphorylation deficiency 2, 610498 (3), Autosomal recessive	FALSE	FALSE
CD163	0.823173	0.647643	0.514245	0.17553	0.0151771	0.984823	0.308928	0.000526602	0.999473	0.133398	0.133397	0.866603		FALSE	FALSE
CREM	0.758544	0.583015	0.733126	0.175529	0.0371914	0.962809	0.0254182	0.376768	0.623232	-0.15011	0.929256	0.0707442		FALSE	FALSE
UTP6	0.690456	0.515053	0.44667	0.175403	0.0630728	0.936927	0.243785	0.021836	0.978164	0.0683824	0.312865	0.687135		FALSE	FALSE
PKN1	0.687914	0.512519	0.654325	0.175395	0.0640271	0.935973	0.0335885	0.368818	0.631182	-0.141807	0.882354	0.117646		FALSE	FALSE
ST6GALNAC4	0.34859	0.17324	0.279141	0.17535	0.150503	0.849497	0.0694485	0.336431	0.663569	-0.105901	0.72975	0.27025		FALSE	FALSE
PRKAA1	0.0588287	-0.116372	0.176936	0.175201	0.167801	0.832199	-0.118107	0.744356	0.255644	-0.293308	0.947354	0.0526457		FALSE	FALSE
TLN1	0.586518	0.41139	0.615364	0.175128	0.0989656	0.901034	-0.0288459	0.597698	0.402302	-0.203974	0.937591	0.062409		FALSE	FALSE
BTAF1	0.390841	0.215845	0.581872	0.174996	0.144611	0.855389	-0.191032	0.916665	0.0833352	-0.366027	0.992713	0.00728663		FALSE	FALSE
SYAP1	-0.0693956	-0.244309	0.177015	0.174913	0.162301	0.837699	-0.246411	0.913177	0.0868229	-0.421324	0.990502	0.00949755		FALSE	FALSE
TMEM42	0.496251	0.321627	0.287331	0.174624	0.124061	0.875939	0.20892	0.0865998	0.9134	0.0342958	0.417977	0.582023		FALSE	FALSE
ALOX5AP	0.619204	0.444633	0.714552	0.174571	0.089171	0.910829	-0.0953476	0.827918	0.172082	-0.269919	0.989043	0.0109572	{Stroke, susceptibility to}, 601367 (3), Multifactorial	FALSE	FALSE
PCSK1N	0.531052	0.356559	0.403381	0.174494	0.115514	0.884486	0.127671	0.184625	0.815375	-0.0468222	0.617849	0.382151		FALSE	FALSE
MAP2K1	0.583786	0.409325	0.564359	0.174461	0.10057	0.89943	0.019427	0.43694	0.56306	-0.155034	0.868554	0.131446	Cardiofaciocutaneous syndrome 3, 615279 (3), Autosomal dominant; Melorheostosis, isolated, somatic mosaic, 155950 (3)	FALSE	FALSE
RASGRF2	0.904748	0.730468	0.823934	0.17428	0.000931019	0.999069	0.080814	0.0358395	0.96416	-0.0934665	0.904944	0.0950562		FALSE	FALSE
FASTK	0.489782	0.315509	0.27183	0.174274	0.12602	0.87398	0.217952	0.0796707	0.920329	0.0436786	0.396707	0.603293		FALSE	FALSE
TOR1A	0.620677	0.446427	0.4633	0.17425	0.0890347	0.910965	0.157377	0.109313	0.890687	-0.016873	0.546385	0.453615	{Dystonia-1, modifier of} (3); Arthrogryposis multiplex congenita 5, 618947 (3), Autosomal recessive; Dystonia-1, torsion, 128100 (3), Autosomal dominant	FALSE	FALSE
ZFP36	0.732549	0.558422	0.851074	0.174126	0.0481306	0.951869	-0.118526	0.962841	0.0371588	-0.292652	0.999718	0.000282473		FALSE	FALSE
C14orf119	0.529376	0.355266	0.384491	0.17411	0.116424	0.883576	0.144886	0.156826	0.843174	-0.0292249	0.573569	0.426431		FALSE	FALSE
PEX16	0.391544	0.217439	0.23575	0.174105	0.145663	0.854337	0.155794	0.171185	0.828815	-0.0183112	0.5421	0.4579	Peroxisome biogenesis disorder 8B, 614877 (3), Autosomal recessive; Peroxisome biogenesis disorder 8A (Zellweger), 614876 (3), Autosomal recessive	FALSE	FALSE
PSMA2	0.392852	0.218853	0.694743	0.173999	0.145586	0.854414	-0.301891	0.992248	0.00775221	-0.47589	0.999745	0.00025454		FALSE	FALSE
RNF168	0.382731	0.20881	0.165102	0.173921	0.14733	0.85267	0.21763	0.0974757	0.902524	0.0437082	0.402022	0.597978	RIDDLE syndrome, 611943 (3), Autosomal recessive	FALSE	FALSE
SYNRG	0.279126	0.105285	0.00529181	0.173841	0.160674	0.839326	0.273834	0.0615951	0.938405	0.0999928	0.291219	0.708781		FALSE	FALSE
B4GALNT1	-0.102569	-0.276334	0.698397	0.173764	0.161049	0.838951	-0.800966	1	5.88599e-08	-0.974731	1	1.61665e-10	Spastic paraplegia 26, autosomal recessive, 609195 (3), Autosomal recessive	FALSE	FALSE
HMBOX1	0.615339	0.441611	0.721958	0.173728	0.0913853	0.908615	-0.106618	0.856328	0.143672	-0.280346	0.991718	0.00828219		FALSE	FALSE
MICAL2	0.121004	-0.0527174	0.166508	0.173721	0.169778	0.830222	-0.0455038	0.600462	0.399538	-0.219225	0.886781	0.113219		FALSE	FALSE
CHD8	0.033492	-0.140174	0.129116	0.173666	0.169444	0.830556	-0.095624	0.701131	0.298869	-0.26929	0.931098	0.0689016	{Autism, susceptibility to, 18}, 615032 (3), Autosomal dominant	FALSE	FALSE
AHCYL1	0.572347	0.398683	0.47807	0.173664	0.104945	0.895055	0.0942772	0.237327	0.762673	-0.0793867	0.705037	0.294963		FALSE	FALSE
GOLIM4	0.488223	0.314567	0.418923	0.173656	0.127162	0.872838	0.0692999	0.316191	0.683809	-0.104356	0.745865	0.254135		FALSE	FALSE
ATP1B1	0.473073	0.299419	0.67356	0.173654	0.130591	0.869409	-0.200487	0.951618	0.0483823	-0.374141	0.997318	0.00268177	[Blood pressure regulation QTL], 145500 (2), Multifactorial	FALSE	FALSE
P2RY14	0.92015	0.746633	0.77651	0.173517	0.000311241	0.999689	0.14364	0.00121648	0.998784	-0.029877	0.651757	0.348243		FALSE	FALSE
SMARCD1	0.468052	0.2946	0.473219	0.173452	0.131949	0.868051	-0.00516664	0.514499	0.485501	-0.178619	0.875663	0.124337	Coffin-Siris syndrome 11, 618779 (3), Autosomal dominant	FALSE	FALSE
ACTR2	0.791152	0.617809	0.770024	0.173344	0.0265725	0.973428	0.0211287	0.383454	0.616546	-0.152215	0.949218	0.0507818		FALSE	FALSE
BCL7C	0.114463	-0.0587233	-0.0919152	0.173186	0.170622	0.829378	0.206378	0.128279	0.871721	0.033192	0.427456	0.572544		FALSE	FALSE
TBX2	0.908452	0.735293	0.910516	0.173159	0.00076681	0.999233	-0.00206391	0.526075	0.473925	-0.175223	0.999389	0.000611088	Vertebral anomalies and variable endocrine and T-cell dysfunction, 618223 (3), Autosomal dominant	FALSE	FALSE
ZMYM2	0.102306	-0.0706945	0.375621	0.173	0.171011	0.828989	-0.273315	0.945302	0.0546977	-0.446315	0.994631	0.00536928	Neurodevelopmental-craniofacial syndrome with variable renal and cardiac abnormalities, 619522 (3), Autosomal dominant	FALSE	FALSE
CUX1	0.45273	0.279805	0.542458	0.172925	0.135872	0.864128	-0.0897277	0.743619	0.256381	-0.262653	0.96025	0.0397498	Global developmental delay with or without impaired intellectual development, 618330 (3), Autosomal dominant	FALSE	FALSE
ZCCHC10	0.498453	0.325599	0.334032	0.172853	0.125765	0.874235	0.16442	0.136799	0.863201	-0.00843296	0.520667	0.479333		FALSE	FALSE
HSD17B10	0.392304	0.21964	0.466277	0.172664	0.147439	0.852561	-0.0739735	0.690489	0.309511	-0.246638	0.938793	0.0612074	HSD10 mitochondrial disease, 300438 (3), X-linked dominant	FALSE	FALSE
ASXL2	0.229522	0.056862	0.0987978	0.17266	0.166482	0.833518	0.130724	0.230551	0.769449	-0.0419357	0.591392	0.408608	Shashi-Pena syndrome, 617190 (3), Autosomal dominant	FALSE	FALSE
RBX1	0.608696	0.436185	0.480099	0.172511	0.0949448	0.905055	0.128596	0.157124	0.842876	-0.0439147	0.619648	0.380352		FALSE	FALSE
CGRRF1	0.753448	0.581002	0.701301	0.172447	0.0413005	0.9587	0.0521474	0.271552	0.728448	-0.120299	0.870269	0.129731		FALSE	FALSE
KCTD5	0.231945	0.0596809	0.095818	0.172264	0.16685	0.83315	0.136127	0.221383	0.778617	-0.0361371	0.57893	0.42107		FALSE	FALSE
NPEPPS	0.197277	0.0250376	0.462516	0.17224	0.169101	0.830899	-0.265239	0.95017	0.0498297	-0.437479	0.995396	0.00460405		FALSE	FALSE
IGF2R	0.223951	0.051766	0.477394	0.172185	0.167526	0.832474	-0.253443	0.945002	0.0549984	-0.425628	0.994799	0.00520064	Hepatocellular carcinoma, somatic, 114550 (3)	FALSE	FALSE
CPEB4	0.640203	0.468045	0.663132	0.172157	0.0846398	0.91536	-0.0229297	0.586426	0.413574	-0.195087	0.944407	0.0555933		FALSE	FALSE
PSMA5	0.64013	0.468011	0.632718	0.172118	0.0847074	0.915293	0.00741126	0.472801	0.527199	-0.164707	0.904199	0.0958006		FALSE	FALSE
WRAP53	0.588557	0.416481	0.41179	0.172075	0.101888	0.898112	0.176766	0.0964788	0.903521	0.00469118	0.487629	0.512371	Dyskeratosis congenita, autosomal recessive 3, 613988 (3), Autosomal recessive	FALSE	FALSE
CHD9	0.411307	0.239284	0.504174	0.172023	0.145021	0.854979	-0.0928669	0.740436	0.259564	-0.26489	0.95569	0.0443103		FALSE	FALSE
HUWE1	0.183432	0.0114381	0.500793	0.171994	0.170157	0.829843	-0.317361	0.977156	0.0228438	-0.489355	0.99842	0.00157956	Intellectual developmental disorder, X-linked, Turner type, 309590 (3), X-linked	FALSE	FALSE
KIAA0355	0.817497	0.645632	0.772374	0.171865	0.0183401	0.98166	0.0451235	0.250182	0.749818	-0.126742	0.921523	0.0784775		FALSE	FALSE
COL22A1	0.926716	0.755129	0.498217	0.171588	0.000185931	0.999814	0.428499	1.28068e-09	1	0.256912	0.00823779	0.991762		FALSE	FALSE
LDB1	0.266159	0.0948628	0.462138	0.171296	0.16537	0.83463	-0.195979	0.893431	0.106569	-0.367275	0.986709	0.0132908		FALSE	FALSE
PIH1D1	0.0619248	-0.109359	0.557367	0.171284	0.173352	0.826648	-0.495442	0.999051	0.000949486	-0.666726	0.999974	2.5984e-05		FALSE	FALSE
HOMEZ	0.899452	0.728213	0.593841	0.171239	0.001432	0.998568	0.305611	8.39429e-06	0.999992	0.134372	0.0931108	0.906889		FALSE	FALSE
SRP14	0.328285	0.157097	0.556595	0.171188	0.158758	0.841242	-0.22831	0.942009	0.0579914	-0.399498	0.994936	0.00506391		FALSE	FALSE
ATP6V1A	0.360793	0.189884	0.682817	0.170908	0.154705	0.845295	-0.322024	0.993804	0.00619628	-0.492932	0.999782	0.00021804	Cutis laxa, autosomal recessive, type IID, 617403 (3), Autosomal recessive; Developmental and epileptic encephalopathy 93, 618012 (3), Autosomal dominant	FALSE	FALSE
GCA	0.742843	0.571966	0.837501	0.170877	0.046677	0.953323	-0.0946587	0.91953	0.0804699	-0.265536	0.998965	0.00103541		FALSE	FALSE
POLE4	0.196027	0.0252519	0.436403	0.170775	0.171203	0.828797	-0.240376	0.929809	0.0701912	-0.411151	0.99232	0.00767973		FALSE	FALSE
FNTA	0.202856	0.0321832	0.568586	0.170673	0.170959	0.829041	-0.36573	0.99199	0.00801014	-0.536403	0.999609	0.000391357		FALSE	FALSE
ROMO1	0.41977	0.249104	0.632978	0.170665	0.145288	0.854712	-0.213209	0.949233	0.0507674	-0.383874	0.996473	0.00352667		FALSE	FALSE
SF1	0.160016	-0.0104707	0.634709	0.170486	0.173252	0.826748	-0.474694	0.999359	0.000641301	-0.64518	0.999984	1.58264e-05		FALSE	FALSE
CARD11	0.82975	0.659345	0.734213	0.170405	0.0151089	0.984891	0.0955373	0.085857	0.914143	-0.0748673	0.788291	0.211709	B-cell expansion with NFKB and T-cell anergy, 616452 (3), Autosomal dominant; Immunodeficiency 11B with atopic dermatitis, 617638 (3), Autosomal dominant; Immunodeficiency 11A, 615206 (3), Autosomal recessive	FALSE	FALSE
OPTN	0.59786	0.427546	0.566917	0.170314	0.10102	0.89898	0.0309431	0.398757	0.601243	-0.139371	0.845944	0.154056	Glaucoma 1, open angle, E, 137760 (3), Autosomal dominant; Amyotrophic lateral sclerosis 12 with or without frontotemporal dementia, 613435 (3); {Glaucoma, normal tension, susceptibility to}, 606657 (3)	FALSE	FALSE
CBR3	0.475361	0.305338	0.777599	0.170023	0.134778	0.865222	-0.302238	0.997887	0.00211335	-0.472261	0.999963	3.67266e-05		FALSE	FALSE
LIN7C	0.30473	0.134844	0.502787	0.169886	0.163363	0.836637	-0.198057	0.904095	0.095905	-0.367944	0.988872	0.0111279		FALSE	FALSE
CBY1	0.794	0.62441	0.676431	0.16959	0.0276304	0.97237	0.117569	0.0774826	0.922517	-0.0520204	0.689562	0.310438		FALSE	FALSE
GPAA1	0.586559	0.417046	0.590558	0.169513	0.105574	0.894426	-0.00399943	0.513368	0.486632	-0.173512	0.900417	0.0995834	Glycosylphosphatidylinositol biosynthesis defect 15, 617810 (3), Autosomal recessive	FALSE	FALSE
C16orf95	0.944287	0.775205	0.718269	0.169082	2.35605e-05	0.999976	0.226018	8.8955e-07	0.999999	0.0569362	0.23961	0.76039		FALSE	FALSE
NF1	0.190032	0.0209504	0.395666	0.169082	0.173894	0.826106	-0.205634	0.892247	0.107753	-0.374716	0.985277	0.0147234	Watson syndrome, 193520 (3), Autosomal dominant; Leukemia, juvenile myelomonocytic, 607785 (3), Somatic mutation, Autosomal dominant; Neurofibromatosis, familial spinal, 162210 (3), Autosomal dominant; Neurofibromatosis, type 1, 162200 (3), Autosomal dominant; Neurofibromatosis-Noonan syndrome, 601321 (3), Autosomal dominant	FALSE	FALSE
BIN3	0.370318	0.201256	0.195523	0.169062	0.155788	0.844212	0.174794	0.148103	0.851897	0.00573248	0.486963	0.513037		FALSE	FALSE
ELOVL1	0.508888	0.339854	0.743388	0.169034	0.128097	0.871903	-0.2345	0.98512	0.0148801	-0.403535	0.999531	0.000468648	Ichthyotic keratoderma, spasticity, hypomyelination, and dysmorphic facies, 618527 (3), Autosomal dominant	FALSE	FALSE
C16orf86	0.926518	0.757632	0.873222	0.168886	0.000216132	0.999784	0.053296	0.0581544	0.941846	-0.11559	0.974358	0.0256416		FALSE	FALSE
C1orf54	0.86657	0.69775	0.671602	0.16882	0.0062288	0.993771	0.194968	0.00281447	0.997186	0.0261483	0.393681	0.606319		FALSE	FALSE
NAPSA	0.508665	0.339859	0.697849	0.168806	0.128449	0.871551	-0.189185	0.951043	0.0489572	-0.357991	0.997355	0.00264517		FALSE	FALSE
PPP1R3A	0.991948	0.823265	0.831494	0.168682	1.64324e-18	1	0.160454	5.73126e-18	1	-0.0082281	0.556813	0.443187	Insulin resistance, severe, digenic, 125853 (3), Autosomal dominant	TRUE	FALSE
ARL3	0.784265	0.615605	0.833803	0.168659	0.0318834	0.968117	-0.0495379	0.785071	0.214929	-0.218197	0.995894	0.00410581	Retinitis pigmentosa 83, 618173 (3), Autosomal dominant; Joubert syndrome 35, 618161 (3), Autosomal recessive	FALSE	FALSE
LIMK1	0.432016	0.263444	0.406089	0.168572	0.145774	0.854226	0.0259273	0.431608	0.568392	-0.142645	0.811234	0.188766		FALSE	FALSE
GPX8	0.946968	0.778414	0.765769	0.168554	1.56391e-05	0.999984	0.181199	7.27214e-06	0.999993	0.0126448	0.431906	0.568094		FALSE	FALSE
BSPRY	0.174541	0.00599412	0.720339	0.168547	0.175395	0.824605	-0.545798	0.99997	3.04441e-05	-0.714345	1	3.85833e-07		FALSE	FALSE
SUMO2	0.73229	0.563787	0.740239	0.168502	0.0529056	0.947094	-0.00794936	0.537879	0.462121	-0.176452	0.956589	0.0434114		FALSE	FALSE
LYRM7	0.51997	0.351491	0.320456	0.16848	0.125982	0.874018	0.199514	0.0905736	0.909426	0.0310345	0.424013	0.575987	Mitochondrial complex III deficiency, nuclear type 8, 615838 (3), Autosomal recessive	FALSE	FALSE
BRI3BP	0.680443	0.511969	0.593162	0.168474	0.0736732	0.926327	0.0872807	0.209723	0.790277	-0.0811935	0.739428	0.260572		FALSE	FALSE
ZC3H7A	0.045204	-0.123125	0.231662	0.168329	0.177331	0.822669	-0.186458	0.851888	0.148112	-0.354787	0.975589	0.0244108		FALSE	FALSE
WNK1	0.506551	0.338414	0.411959	0.168138	0.12985	0.87015	0.0945921	0.255309	0.744691	-0.0735455	0.680546	0.319454	Neuropathy, hereditary sensory and autonomic, type II, 201300 (3), Autosomal recessive; Pseudohypoaldosteronism, type IIC, 614492 (3), Autosomal dominant	FALSE	FALSE
ATP8A1	0.0653589	-0.10277	0.2482	0.168129	0.177903	0.822097	-0.182841	0.848482	0.151518	-0.35097	0.97461	0.0253902		FALSE	FALSE
OLR1	0.805768	0.637655	0.611283	0.168113	0.0241191	0.975881	0.194485	0.013479	0.986521	0.026372	0.406382	0.593618	{Myocardial infarction, susceptibility to}, 608446 (3)	FALSE	FALSE
NCKAP5	0.415505	0.247429	0.54152	0.168077	0.149554	0.850446	-0.126015	0.815561	0.184439	-0.294092	0.973623	0.0263773		FALSE	FALSE
PER2	0.636062	0.4682	0.475879	0.167862	0.0909094	0.909091	0.160183	0.100086	0.899914	-0.00767856	0.521579	0.478421	?Advanced sleep phase syndrome, familial, 1, 604348 (3), Autosomal dominant	FALSE	FALSE
NLN	0.30085	0.133035	0.27089	0.167815	0.166667	0.833333	0.0299604	0.429077	0.570923	-0.137855	0.784855	0.215145		FALSE	FALSE
SLC25A17	0.462583	0.294859	0.0427343	0.167724	0.140642	0.859358	0.419848	0.00607688	0.993923	0.252125	0.0763283	0.923672		FALSE	FALSE
AFMID	0.547175	0.379538	0.513315	0.167637	0.119673	0.880327	0.0338604	0.398169	0.601831	-0.133777	0.82083	0.17917		FALSE	FALSE
NUDT16	0.0703998	-0.0972121	0.119817	0.167612	0.178689	0.821311	-0.0494177	0.607651	0.392349	-0.217029	0.883678	0.116322		FALSE	FALSE
SYK	0.847517	0.679975	0.797432	0.167542	0.0109933	0.989007	0.0500849	0.196804	0.803196	-0.117457	0.924713	0.0752871	Immunodeficiency 82 with systemic inflammation, 619381 (3), Autosomal dominant	FALSE	FALSE
LYRM4	0.318097	0.150701	0.234522	0.167396	0.165242	0.834758	0.0835748	0.309943	0.690057	-0.0838208	0.683365	0.316635	?Combined oxidative phosphorylation deficiency 19, 615595 (3), Autosomal recessive	FALSE	FALSE
ITGA1	0.763044	0.595696	0.770072	0.167348	0.0412516	0.958748	-0.00702813	0.537188	0.462812	-0.174376	0.966352	0.0336478		FALSE	FALSE
COX6A1	0.755623	0.588452	0.656639	0.16717	0.044431	0.955569	0.0989834	0.137803	0.862197	-0.068187	0.729462	0.270538	Charcot-Marie-Tooth disease, recessive intermediate D, 616039 (3), Autosomal recessive	FALSE	FALSE
NUDT3	0.214379	0.0473392	0.0145155	0.167039	0.175353	0.824647	0.199863	0.132813	0.867187	0.0328237	0.428588	0.571412		FALSE	FALSE
PSMA8	0.894026	0.727111	0.379268	0.166915	0.00223444	0.997766	0.514758	5.66189e-09	1	0.347843	0.0020746	0.997925		FALSE	FALSE
CINP	0.453674	0.28676	0.429694	0.166914	0.143633	0.856367	0.0239794	0.435184	0.564816	-0.142935	0.816192	0.183808		FALSE	FALSE
PRUNE2	0.219423	0.0525683	0.327716	0.166855	0.175281	0.824719	-0.108293	0.739572	0.260428	-0.275148	0.942433	0.0575674		FALSE	FALSE
EMILIN2	0.785603	0.618972	0.734687	0.16663	0.0326572	0.967343	0.0509154	0.253741	0.746259	-0.115715	0.881067	0.118933		FALSE	FALSE
SAMSN1	0.843756	0.677253	0.656324	0.166503	0.0123541	0.987646	0.187432	0.00709555	0.992904	0.0209289	0.418217	0.581783		FALSE	FALSE
PRAM1	0.929757	0.763279	0.77966	0.166478	0.000175607	0.999824	0.150096	0.000400359	0.9996	-0.0163814	0.587733	0.412267		FALSE	FALSE
AKNA	0.873776	0.707315	0.714629	0.166462	0.00526268	0.994737	0.159148	0.00662345	0.993377	-0.00731403	0.532284	0.467716		FALSE	FALSE
LRRC8B	0.679238	0.513092	0.748197	0.166145	0.076596	0.923404	-0.0689591	0.780269	0.219731	-0.235105	0.986148	0.0138521		FALSE	FALSE
MYRIP	0.468453	0.302381	0.852344	0.166071	0.14158	0.85842	-0.383892	0.999983	1.70697e-05	-0.549963	1	9.08313e-08		FALSE	FALSE
RHOD	0.652508	0.486522	0.483123	0.165986	0.0870365	0.912963	0.169385	0.0832455	0.916755	0.00339865	0.490293	0.509707		FALSE	FALSE
TRAPPC2	0.0412009	-0.124761	-0.0147577	0.165962	0.180696	0.819304	0.0559586	0.379562	0.620438	-0.110003	0.727771	0.272229	Spondyloepiphyseal dysplasia tarda, 313400 (3), X-linked recessive	FALSE	FALSE
CTDSPL	0.648789	0.482845	0.770651	0.165944	0.0884708	0.911529	-0.121862	0.913451	0.0865489	-0.287806	0.996662	0.00333839		FALSE	FALSE
KDELR2	0.851652	0.685714	0.725709	0.165938	0.0103583	0.989642	0.125943	0.0303187	0.969681	-0.0399951	0.668937	0.331063	Osteogenesis imperfecta 21, 619131 (3), Autosomal recessive	FALSE	FALSE
TXNRD1	0.456034	0.290256	0.564644	0.165779	0.144673	0.855327	-0.10861	0.790159	0.209841	-0.274389	0.969016	0.0309837		FALSE	FALSE
CP	0.807203	0.641466	0.750241	0.165737	0.0248568	0.975143	0.0569617	0.212836	0.787164	-0.108775	0.878153	0.121847	Cerebellar ataxia, 604290 (3), Autosomal recessive; [Hypoceruloplasminemia, hereditary], 604290 (3), Autosomal recessive; Hemosiderosis, systemic, due to aceruloplasminemia, 604290 (3), Autosomal recessive	FALSE	FALSE
PIK3C2A	0.566192	0.400506	0.611072	0.165687	0.116608	0.883392	-0.0448798	0.646709	0.353291	-0.210566	0.941625	0.0583747	Oculoskeletodental syndrome, 618440 (3), Autosomal recessive	FALSE	FALSE
VDAC2	0.349374	0.183726	0.729873	0.165648	0.163581	0.836419	-0.380499	0.998991	0.00100875	-0.546146	0.999976	2.37611e-05		FALSE	FALSE
HNRNPU	0.471466	0.305828	0.718143	0.165638	0.141494	0.858506	-0.246676	0.984072	0.0159276	-0.412314	0.999359	0.00064128	Developmental and epileptic encephalopathy 54, 617391 (3), Autosomal dominant	FALSE	FALSE
DLST	0.225128	0.0595088	0.353351	0.165619	0.176642	0.823358	-0.128223	0.778755	0.221245	-0.293842	0.955079	0.044921	Paragangliomas 7, 618475 (3), Autosomal dominant	FALSE	FALSE
RBL2	0.648832	0.48324	0.616222	0.165592	0.0888595	0.911141	0.0326103	0.382891	0.617109	-0.132981	0.853122	0.146878	Brunet-Wagner neurodevelopmental syndrome, 619690 (3), Autosomal recessive	FALSE	FALSE
REV3L	0.334991	0.169604	0.442039	0.165386	0.16591	0.83409	-0.107048	0.7555	0.2445	-0.272435	0.951779	0.0482209		FALSE	FALSE
LIMD1	0.285314	0.119939	0.668418	0.165375	0.171762	0.828238	-0.383104	0.997581	0.00241921	-0.54848	0.999917	8.33335e-05		FALSE	FALSE
MLLT6	0.613667	0.448399	0.631926	0.165268	0.101829	0.898171	-0.0182586	0.564899	0.435101	-0.183527	0.9243	0.0757003		FALSE	FALSE
CHD3	0.466855	0.301836	0.672275	0.165018	0.143363	0.856637	-0.20542	0.954638	0.0453617	-0.370438	0.997083	0.00291738	Snijders Blok-Campeau syndrome, 618205 (3), Autosomal dominant	FALSE	FALSE
PKD1	0.496934	0.33193	0.83711	0.165005	0.136383	0.863617	-0.340175	0.999868	0.000131642	-0.50518	0.999999	1.03896e-06	Polycystic kidney disease 1, 173900 (3), Autosomal dominant	FALSE	FALSE
ARAP1	0.528205	0.363276	0.44293	0.16493	0.128444	0.871556	0.0852751	0.270184	0.729816	-0.0796548	0.698998	0.301002		FALSE	FALSE
HIPK1	0.419987	0.25513	0.559393	0.164857	0.153141	0.846859	-0.139406	0.843586	0.156414	-0.304263	0.978941	0.0210586		FALSE	FALSE
AATF	0.580909	0.416328	0.398645	0.164581	0.11348	0.88652	0.182264	0.0926898	0.90731	0.0176827	0.45377	0.54623		FALSE	FALSE
NCLN	0.45987	0.295353	0.594944	0.164517	0.145576	0.854424	-0.135074	0.848606	0.151394	-0.299591	0.981514	0.018486		FALSE	FALSE
GPX2	0.495178	0.330664	0.905996	0.164514	0.137473	0.862527	-0.410818	1	6.89307e-08	-0.575332	1	1.00997e-10		FALSE	FALSE
GDI1	0.736982	0.57248	0.639741	0.164502	0.054485	0.945515	0.0972412	0.154019	0.845981	-0.0672609	0.72022	0.27978	Intellectual developmental disorder, X-linked 41, 300849 (3), X-linked dominant	FALSE	FALSE
YWHAB	0.801811	0.637465	0.799393	0.164347	0.0276962	0.972304	0.00241883	0.485282	0.514718	-0.161928	0.96987	0.0301301		FALSE	FALSE
DDA1	0.617771	0.453639	0.609943	0.164132	0.101798	0.898202	0.00782843	0.472572	0.527428	-0.156303	0.885428	0.114572		FALSE	FALSE
TCF7L2	0.754391	0.590268	0.609804	0.164123	0.0474105	0.95259	0.144587	0.0663848	0.933615	-0.0195357	0.566405	0.433595	{Diabetes mellitus, type 2, susceptibility to}, 125853 (3), Autosomal dominant	FALSE	FALSE
TGIF1	0.677796	0.513732	0.709205	0.164064	0.0794241	0.920576	-0.0314087	0.629935	0.370065	-0.195473	0.959126	0.0408737	Holoprosencephaly 4, 142946 (3), Autosomal dominant	FALSE	FALSE
TSSC4	0.312753	0.148817	0.581956	0.163937	0.170751	0.829249	-0.269202	0.969412	0.0305876	-0.433139	0.997624	0.00237567		FALSE	FALSE
ZFYVE21	0.732698	0.568763	0.83715	0.163935	0.0568227	0.943177	-0.104452	0.93542	0.0645803	-0.268387	0.999031	0.000969439		FALSE	FALSE
RSPH1	0.930078	0.766346	0.902678	0.163732	0.000194965	0.999805	0.0273998	0.172416	0.827584	-0.136332	0.995368	0.00463212	Ciliary dyskinesia, primary, 24, 615481 (3), Autosomal recessive	FALSE	FALSE
MRPL14	0.563195	0.399564	0.802951	0.163631	0.120167	0.879833	-0.239756	0.994927	0.00507312	-0.403387	0.99991	9.02117e-05		FALSE	FALSE
TPRG1L	0.367213	0.203683	0.22424	0.163529	0.163946	0.836054	0.142973	0.194793	0.805207	-0.0205566	0.546966	0.453034		FALSE	FALSE
FKBP3	0.417659	0.254148	0.559055	0.163511	0.155448	0.844552	-0.141396	0.846627	0.153373	-0.304907	0.979096	0.0209044		FALSE	FALSE
GP9	0.995302	0.831874	0.836171	0.163428	5.52218e-24	1	0.159131	1.20504e-23	1	-0.00429731	0.530818	0.469182	Bernard-Soulier syndrome, type C, 231200 (3), Autosomal recessive	TRUE	FALSE
PDCD6IP	0.45164	0.288218	0.347576	0.163422	0.14884	0.85116	0.104064	0.248384	0.751616	-0.0593579	0.641263	0.358737		FALSE	FALSE
LEF1	0.783896	0.620475	0.705163	0.16342	0.0355062	0.964494	0.0787324	0.16493	0.83507	-0.084688	0.797014	0.202986	Sebaceous tumors, somatic (3)	FALSE	FALSE
EIF2S1	0.547773	0.384722	0.503939	0.163051	0.125475	0.874525	0.0438342	0.369929	0.630071	-0.119216	0.792751	0.207249		FALSE	FALSE
SOX18	0.831136	0.668227	0.941948	0.162909	0.0176584	0.982342	-0.110812	0.998982	0.00101755	-0.273721	1	1.05277e-07	Hypotrichosis-lymphedema-telangiectasia syndrome, 607823 (3), Autosomal recessive; Hypotrichosis-lymphedema-telangiectasia-renal defect syndrome, 137940 (3), Autosomal dominant	FALSE	FALSE
MUC1	0.911993	0.749186	0.548944	0.162807	0.000929524	0.99907	0.36305	2.1853e-07	1	0.200242	0.0261782	0.973822	Tubulointerstitial kidney disease, autosomal dominant, 2, 174000 (3), Autosomal dominant	FALSE	FALSE
HNRNPM	0.769563	0.606791	0.612372	0.162772	0.0420234	0.957977	0.15719	0.0465737	0.953426	-0.00558155	0.519401	0.480599		FALSE	FALSE
TRA2A	0.265764	0.103005	0.609523	0.16276	0.177414	0.822586	-0.343759	0.991514	0.00848605	-0.506518	0.999538	0.000462206		FALSE	FALSE
PHF20	0.216895	0.0544521	0.358671	0.162443	0.181777	0.818223	-0.141776	0.801997	0.198003	-0.304219	0.960574	0.0394256		FALSE	FALSE
PRF1	0.930033	0.767617	0.724606	0.162416	0.000209315	0.999791	0.205427	2.44763e-05	0.999976	0.0430109	0.297183	0.702817	Hemophagocytic lymphohistiocytosis, familial, 2, 603553 (3), Autosomal recessive; Aplastic anemia, 609135 (3); Lymphoma, non-Hodgkin, 605027 (3)	FALSE	FALSE
FSCN1	0.706276	0.543863	0.718619	0.162413	0.0695251	0.930475	-0.0123425	0.554605	0.445395	-0.174755	0.947022	0.0529777		FALSE	FALSE
C8orf33	0.30454	0.142133	0.321571	0.162408	0.173897	0.826103	-0.017031	0.541186	0.458814	-0.179439	0.851364	0.148636		FALSE	FALSE
LRRC18	0.90549	0.743133	0.911739	0.162357	0.00143145	0.998569	-0.00624929	0.577819	0.422181	-0.168606	0.99926	0.000740441		FALSE	FALSE
GNB1	0.501805	0.339497	0.622698	0.162307	0.138842	0.861158	-0.120893	0.834777	0.165223	-0.2832	0.980241	0.019759	Myelodysplastic syndrome, somatic, 614286 (3); Leukemia, acute lymphoblastic, somatic, 613065 (3); Intellectual developmental disorder, autosomal dominant 42, 616973 (3), Autosomal dominant	FALSE	FALSE
POMC	0.704195	0.541909	0.612438	0.162286	0.0705326	0.929467	0.0917564	0.186338	0.813662	-0.0705295	0.719166	0.280834	{Obesity, early-onset, susceptibility to}, 601665 (3), Autosomal dominant, Multifactorial, Autosomal recessive; Obesity, adrenal insufficiency, and red hair due to POMC deficiency, 609734 (3), Autosomal recessive	FALSE	FALSE
FUNDC1	0.437049	0.274801	0.452059	0.162248	0.153472	0.846528	-0.0150096	0.540806	0.459194	-0.177258	0.869519	0.130481		FALSE	FALSE
MTCH1	0.657251	0.495103	0.66631	0.162148	0.0896678	0.910332	-0.00905849	0.535173	0.464827	-0.171207	0.923797	0.0762031		FALSE	FALSE
EFNB2	0.903052	0.741187	0.914097	0.161864	0.00168093	0.998319	-0.0110453	0.635745	0.364255	-0.17291	0.99948	0.000519656		FALSE	FALSE
SYT5	0.310648	0.148788	0.0643424	0.16186	0.173971	0.826029	0.246305	0.0797551	0.920245	0.0844454	0.319844	0.680156		FALSE	FALSE
KLHDC2	0.671106	0.509259	0.417993	0.161847	0.0845783	0.915422	0.253114	0.0220646	0.977935	0.0912665	0.261756	0.738244		FALSE	FALSE
MPRIP	0.535048	0.373228	0.489029	0.16182	0.130728	0.869272	0.0460191	0.366242	0.633758	-0.115801	0.782638	0.217362		FALSE	FALSE
GRTP1	0.235073	0.0732571	-0.0117783	0.161816	0.18138	0.81862	0.246852	0.0843179	0.915682	0.0850354	0.320436	0.679564		FALSE	FALSE
PTPRD	0.593323	0.431598	0.830984	0.161726	0.113133	0.886867	-0.237661	0.997326	0.00267363	-0.399387	0.999968	3.2297e-05		FALSE	FALSE
TMEM59	0.757712	0.596	0.794111	0.161712	0.0480033	0.951997	-0.0363993	0.69215	0.30785	-0.198111	0.984863	0.0151371		FALSE	FALSE
SON	0.471596	0.310174	0.842487	0.161422	0.147262	0.852738	-0.37089	0.999958	4.24315e-05	-0.532312	1	3.20424e-07	ZTTK syndrome, 617140 (3), Autosomal dominant	FALSE	FALSE
UFSP2	0.431617	0.270272	0.26964	0.161345	0.155822	0.844178	0.161977	0.15493	0.84507	0.000632116	0.49851	0.50149	?Hip dysplasia, Beukes type, 142669 (3), Autosomal dominant; ?Spondyloepimetaphyseal dysplasia, Di Rocco type, 617974 (3), Autosomal dominant	FALSE	FALSE
NR2F6	0.724377	0.56305	0.525189	0.161327	0.0628957	0.937104	0.199187	0.0339525	0.966047	0.0378609	0.384102	0.615898		FALSE	FALSE
MYSM1	0.164573	0.00331872	0.256709	0.161255	0.18633	0.81367	-0.0921357	0.701439	0.298561	-0.25339	0.922202	0.0777976	Bone marrow failure syndrome 4, 618116 (3), Autosomal recessive	FALSE	FALSE
UBE4A	-0.117865	-0.279048	0.0419739	0.161183	0.178406	0.821594	-0.159839	0.810198	0.189802	-0.321022	0.964076	0.0359239	Neurodevelopmental disorder with hypotonia and gross motor and seech delay, 619639 (3), Autosomal recessive	FALSE	FALSE
P4HB	0.68603	0.52491	0.869711	0.161121	0.0793545	0.920645	-0.183681	0.996448	0.00355206	-0.344801	0.999979	2.05373e-05	Cole-Carpenter syndrome 1, 112240 (3), Autosomal dominant	FALSE	FALSE
RUNX1T1	0.863032	0.701999	0.731741	0.161033	0.00874055	0.991259	0.131291	0.0206236	0.979376	-0.0297422	0.631336	0.368664		FALSE	FALSE
IP6K2	0.613525	0.452515	0.516043	0.16101	0.10718	0.89282	0.0974819	0.215742	0.784258	-0.0635282	0.675449	0.324551		FALSE	FALSE
IQSEC1	0.326639	0.165642	0.316986	0.160997	0.173245	0.826755	0.00965294	0.476484	0.523516	-0.151344	0.81123	0.18877	Intellectual developmental disorder with short stature and behavioral abnormalities, 618687 (3), Autosomal recessive	FALSE	FALSE
ZNF608	0.418573	0.257649	0.250299	0.160925	0.158922	0.841078	0.168275	0.148722	0.851278	0.00735007	0.482837	0.517163		FALSE	FALSE
PPID	0.492703	0.331809	0.598983	0.160894	0.143039	0.856961	-0.106279	0.797347	0.202653	-0.267173	0.971214	0.0287857		FALSE	FALSE
NUFIP1	0.561278	0.400455	0.411105	0.160822	0.124458	0.875542	0.150172	0.13937	0.86063	-0.0106502	0.527837	0.472163		FALSE	FALSE
UIMC1	0.217236	0.056635	0.153211	0.160601	0.184437	0.815563	0.064025	0.358196	0.641804	-0.0965764	0.703778	0.296222		FALSE	FALSE
DDI1	0.97027	0.809806	0.886529	0.160464	5.32726e-08	1	0.0837406	7.62401e-05	0.999924	-0.0767233	0.936768	0.0632318		TRUE	FALSE
DGAT1	0.506697	0.346806	0.404041	0.159891	0.140943	0.859057	0.102656	0.238548	0.761452	-0.0572346	0.642486	0.357514	?Diarrhea 7, protein-losing enteropathy type, 615863 (3), Autosomal recessive	FALSE	FALSE
DDX58	0.68852	0.528823	0.309471	0.159697	0.0799214	0.920079	0.379049	0.0020105	0.99799	0.219352	0.0706578	0.929342	Singleton-Merten syndrome 2, 616298 (3), Autosomal dominant	FALSE	FALSE
NUB1	0.523249	0.363558	0.436531	0.159691	0.136872	0.863128	0.0867182	0.268223	0.731777	-0.0729733	0.683065	0.316935		FALSE	FALSE
RALA	0.570321	0.410719	0.46764	0.159603	0.123317	0.876683	0.102681	0.220048	0.779952	-0.0569216	0.650448	0.349552	Hiatt-Neu-Cooper neurodevelopmental syndrome, 619311 (3), Autosomal dominant	FALSE	FALSE
ACADVL	0.635649	0.476061	0.600107	0.159587	0.100983	0.899017	0.0355413	0.376355	0.623645	-0.124046	0.831699	0.168301	VLCAD deficiency, 201475 (3), Autosomal recessive	FALSE	FALSE
CBX6	0.472999	0.313426	0.656492	0.159573	0.14954	0.85046	-0.183493	0.932362	0.0676378	-0.343066	0.99433	0.00567027		FALSE	FALSE
ANAPC13	0.479404	0.320099	0.562329	0.159305	0.14844	0.85156	-0.0829255	0.73386	0.26614	-0.24223	0.95231	0.0476896		FALSE	FALSE
PELI1	0.484749	0.325513	0.508836	0.159237	0.147274	0.852726	-0.024086	0.56953	0.43047	-0.183323	0.889406	0.110594		FALSE	FALSE
GPR108	0.49095	0.331714	0.208072	0.159236	0.145785	0.854215	0.282878	0.0370149	0.962985	0.123642	0.232162	0.767838		FALSE	FALSE
MOCS2	0.684044	0.524818	0.708462	0.159226	0.0823223	0.917678	-0.024418	0.602451	0.397549	-0.183644	0.950459	0.0495414	Molybdenum cofactor deficiency B, 252160 (3), Autosomal recessive	FALSE	FALSE
PDLIM4	0.600957	0.442031	0.802532	0.158926	0.114219	0.885781	-0.201575	0.987819	0.0121812	-0.360501	0.999726	0.000274373	{Osteoporosis, susceptibility to}, 166710 (3), Autosomal dominant	FALSE	FALSE
GAS2L1	0.638033	0.479144	0.652292	0.158889	0.100966	0.899034	-0.0142594	0.553221	0.446779	-0.173148	0.920711	0.0792891		FALSE	FALSE
TMEM147	0.53997	0.381173	0.638053	0.158797	0.13347	0.86653	-0.0980827	0.79554	0.20446	-0.25688	0.973562	0.026438		FALSE	FALSE
PLCZ1	0.991553	0.832783	0.754734	0.15877	2.16338e-17	1	0.23682	5.24787e-22	1	0.0780495	0.12136	0.87864	Spermatogenic failure 17, 617214 (3), Autosomal recessive	FALSE	FALSE
MSMP	0.124084	-0.0343527	-0.0211632	0.158437	0.191771	0.808229	0.145247	0.212119	0.787881	-0.0131895	0.528818	0.471182		FALSE	FALSE
ITGAV	0.621608	0.463221	0.459363	0.158387	0.107665	0.892335	0.162245	0.102778	0.897222	0.00385735	0.489294	0.510706		FALSE	FALSE
ACLY	0.142084	-0.0161723	0.593754	0.158257	0.191572	0.808428	-0.451669	0.998461	0.00153897	-0.609926	0.999936	6.35625e-05		FALSE	FALSE
GSDMD	0.65439	0.49621	0.40863	0.15818	0.0955615	0.904439	0.24576	0.0279765	0.972023	0.0875799	0.272876	0.727124		FALSE	FALSE
FSIP1	0.861946	0.703785	0.420284	0.158161	0.0098013	0.990199	0.441662	1.49774e-06	0.999999	0.283501	0.0097128	0.990287		FALSE	FALSE
GNA15	0.808769	0.650629	0.89624	0.15814	0.0286517	0.971348	-0.0874709	0.964363	0.035637	-0.245611	0.999894	0.000105813		FALSE	FALSE
OPLAH	0.394478	0.236448	0.580549	0.15803	0.16741	0.83259	-0.186071	0.911248	0.0887519	-0.344101	0.989637	0.0103632	5-oxoprolinase deficiency, 260005 (3), Autosomal dominant, Autosomal recessive	FALSE	FALSE
YTHDF2	0.77497	0.61695	0.683587	0.15802	0.0434387	0.956561	0.0913827	0.140492	0.859508	-0.0666369	0.736958	0.263042		FALSE	FALSE
SCNN1A	0.837376	0.67964	0.894582	0.157736	0.0177498	0.98225	-0.0572055	0.898165	0.101835	-0.214942	0.999629	0.000370724	Pseudohypoaldosteronism, type I, 264350 (3), Autosomal recessive; ?Liddle syndrome 3, 618126 (3), Autosomal dominant; Bronchiectasis with or without elevated sweat chloride 2, 613021 (3), Autosomal dominant	FALSE	FALSE
AUP1	0.705844	0.548286	0.595135	0.157558	0.0749199	0.92508	0.110709	0.144891	0.855109	-0.0468482	0.648583	0.351417		FALSE	FALSE
MTMR10	0.279117	0.121745	0.384951	0.157372	0.183979	0.816021	-0.105834	0.74297	0.25703	-0.263206	0.939769	0.0602314		FALSE	FALSE
MIIP	0.484999	0.327712	0.588496	0.157287	0.149986	0.850014	-0.103497	0.78783	0.21217	-0.260783	0.966777	0.0332225		FALSE	FALSE
TNFRSF1B	0.738885	0.581615	0.708182	0.15727	0.0604859	0.939514	0.0307025	0.361958	0.638042	-0.126567	0.884439	0.115561		FALSE	FALSE
C4orf3	0.555091	0.397893	0.333905	0.157198	0.131259	0.868741	0.221187	0.0635828	0.936417	0.0639888	0.34277	0.65723		FALSE	FALSE
CADPS2	0.784296	0.627116	0.441148	0.15718	0.0399258	0.960074	0.343148	0.000706416	0.999294	0.185967	0.0748674	0.925133		FALSE	FALSE
PRPF19	0.672304	0.515344	0.551261	0.15696	0.0898491	0.910151	0.121043	0.143062	0.856938	-0.0359171	0.60835	0.39165		FALSE	FALSE
ZNF503	0.813736	0.656795	0.762867	0.15694	0.0273289	0.972671	0.0508685	0.229907	0.770093	-0.106072	0.881483	0.118517		FALSE	FALSE
NCALD	0.68904	0.532101	0.504386	0.156939	0.0828682	0.917132	0.184654	0.0555104	0.94449	0.027715	0.417776	0.582224		FALSE	FALSE
VRK3	0.81889	0.662075	0.48411	0.156815	0.0252894	0.974711	0.33478	0.000308739	0.999691	0.177966	0.070946	0.929054		FALSE	FALSE
THRSP	0.97262	0.815883	0.841495	0.156737	2.57773e-08	1	0.131125	2.90675e-07	1	-0.0256115	0.673123	0.326877		TRUE	FALSE
HNRNPAB	0.763637	0.606944	0.855403	0.156693	0.0497149	0.950285	-0.0917662	0.931191	0.0688086	-0.248459	0.999133	0.000867074		FALSE	FALSE
OFD1	0.489114	0.332427	0.293729	0.156687	0.149854	0.850146	0.195384	0.10167	0.89833	0.0386973	0.407091	0.592909	Simpson-Golabi-Behmel syndrome, type 2, 300209 (3), X-linked recessive; ?Retinitis pigmentosa 23, 300424 (3), X-linked recessive; Orofaciodigital syndrome I, 311200 (3), X-linked dominant; Joubert syndrome 10, 300804 (3), X-linked recessive	FALSE	FALSE
HADHB	0.654784	0.498134	0.256763	0.15665	0.0973083	0.902692	0.398021	0.00216156	0.997838	0.241371	0.0597915	0.940208	Trifunctional protein deficiency, 609015 (3), Autosomal recessive	FALSE	FALSE
AGPAT3	0.595417	0.438799	0.425167	0.156619	0.119177	0.880823	0.170251	0.10188	0.89812	0.0136318	0.463429	0.536571		FALSE	FALSE
PLD4	0.814531	0.657973	0.883759	0.156558	0.0272308	0.972769	-0.0692277	0.916525	0.0834745	-0.225786	0.999525	0.000474509		FALSE	FALSE
SESN1	0.333579	0.177035	0.389802	0.156544	0.178842	0.821158	-0.0562229	0.638505	0.361495	-0.212767	0.898713	0.101287		FALSE	FALSE
UPP1	0.554031	0.397493	0.37104	0.156538	0.132495	0.867505	0.182992	0.0994504	0.90055	0.0264536	0.4325	0.5675		FALSE	FALSE
KMO	0.614748	0.458344	0.67031	0.156403	0.11273	0.88727	-0.0555622	0.69818	0.30182	-0.211966	0.958302	0.0416983		FALSE	FALSE
TSTD1	0.453679	0.29757	0.354836	0.156109	0.158791	0.841209	0.0988434	0.258404	0.741596	-0.057266	0.637269	0.362731		FALSE	FALSE
S100A4	0.846227	0.690252	0.743859	0.155975	0.0154045	0.984595	0.102368	0.0601402	0.93986	-0.0536074	0.72772	0.27228		FALSE	FALSE
ZNF609	0.182434	0.0264895	0.160408	0.155944	0.193405	0.806595	0.0220251	0.450541	0.549459	-0.133919	0.770691	0.229309		FALSE	FALSE
ISG15	0.389848	0.233932	0.158764	0.155915	0.171293	0.828707	0.231084	0.0841738	0.915826	0.0751682	0.334156	0.665844	Immunodeficiency 38, 616126 (3), Autosomal recessive	FALSE	FALSE
UBE2A	0.389819	0.233911	0.355827	0.155908	0.171309	0.828691	0.0339924	0.414385	0.585615	-0.121916	0.768137	0.231863	Intellectual developmental disorder, X-linked syndromic, Nascimento type, 300860 (3), X-linked recessive	FALSE	FALSE
DZIP3	0.507046	0.351351	0.428664	0.155695	0.146785	0.853215	0.0783824	0.291026	0.708974	-0.0773127	0.691438	0.308562		FALSE	FALSE
KCTD12	0.682396	0.52672	0.72942	0.155676	0.0871854	0.912815	-0.0470244	0.696489	0.303511	-0.2027	0.96944	0.0305604		FALSE	FALSE
CD14	0.632017	0.476374	0.527962	0.155643	0.107394	0.892606	0.104055	0.194232	0.805768	-0.0515879	0.647323	0.352677		FALSE	FALSE
PLOD1	0.575996	0.420373	0.832351	0.155623	0.126949	0.873051	-0.256355	0.998431	0.00156935	-0.411978	0.999979	2.11314e-05	Ehlers-Danlos syndrome, kyphoscoliotic type, 1, 225400 (3), Autosomal recessive	FALSE	FALSE
BCL2	0.716353	0.560883	0.835319	0.15547	0.0725713	0.927429	-0.118966	0.952795	0.0472055	-0.274436	0.999124	0.000875578	Leukemia/lymphoma, B-cell, 2 (3)	FALSE	FALSE
TMCO5A	0.992579	0.837262	0.850259	0.155317	2.0029e-18	1	0.14232	1.70831e-17	1	-0.0129976	0.597647	0.402353		TRUE	FALSE
HEXB	0.697911	0.542653	0.384239	0.155259	0.0809989	0.919001	0.313672	0.00604292	0.993957	0.158414	0.133232	0.866768	Sandhoff disease, infantile, juvenile, and adult forms, 268800 (3), Autosomal recessive	FALSE	FALSE
SEC23A	0.475026	0.319887	0.361831	0.15514	0.155434	0.844566	0.113195	0.225607	0.774393	-0.0419447	0.602571	0.397429	Craniolenticulosutural dysplasia, 607812 (3), Autosomal recessive	FALSE	FALSE
USP33	0.0517744	-0.103302	0.214651	0.155076	0.1972	0.8028	-0.162877	0.818702	0.181298	-0.317953	0.960974	0.0390265		FALSE	FALSE
HIVEP2	0.709681	0.554731	0.778324	0.15495	0.0761459	0.923854	-0.0686423	0.801384	0.198616	-0.223593	0.988638	0.0113616	Mental retardation, autosomal dominant 43, 616977 (3), Autosomal dominant	FALSE	FALSE
PAFAH1B1	0.604622	0.449678	0.64828	0.154944	0.118275	0.881725	-0.043658	0.653192	0.346808	-0.198602	0.942672	0.0573282	Subcortical laminar heterotopia, 607432 (3), Autosomal dominant; Lissencephaly 1, 607432 (3), Autosomal dominant	FALSE	FALSE
WDR5	0.733477	0.57864	0.525905	0.154837	0.0654454	0.934555	0.207572	0.0270161	0.972984	0.0527344	0.338712	0.661288		FALSE	FALSE
PSMD14	0.689984	0.535161	0.57908	0.154823	0.0849607	0.915039	0.110904	0.153058	0.846942	-0.0439191	0.636475	0.363525		FALSE	FALSE
CUX2	0.543449	0.388781	0.528185	0.154668	0.138257	0.861743	0.0152636	0.45332	0.54668	-0.139405	0.834202	0.165798	Developmental and epileptic encephalopathy 67, 618141 (3), Autosomal dominant	FALSE	FALSE
ABCC5	0.174525	0.0198942	0.175302	0.154631	0.195772	0.804228	-0.000776221	0.50175	0.49825	-0.155407	0.805438	0.194562		FALSE	FALSE
RGS3	0.661232	0.506635	0.803718	0.154597	0.0973081	0.902692	-0.142486	0.957283	0.0427168	-0.297083	0.998724	0.00127629		FALSE	FALSE
STX4	0.452795	0.298206	0.560902	0.154589	0.161204	0.838796	-0.108107	0.787952	0.212048	-0.262696	0.963181	0.0368188		FALSE	FALSE
CLTA	0.679637	0.5251	0.794433	0.154537	0.089736	0.910264	-0.114796	0.918661	0.0813386	-0.269333	0.996914	0.00308595		FALSE	FALSE
PIK3CG	0.756926	0.602422	0.684426	0.154504	0.0548485	0.945151	0.0725003	0.203195	0.796805	-0.0820037	0.77914	0.22086		FALSE	FALSE
DHX57	-0.132955	-0.287342	-0.106454	0.154387	0.187575	0.812425	-0.0265012	0.558542	0.441458	-0.180888	0.849465	0.150535		FALSE	FALSE
CCDC102A	0.386705	0.232319	0.285662	0.154386	0.174086	0.825914	0.101043	0.266032	0.733968	-0.0533432	0.622967	0.377033		FALSE	FALSE
SNX9	0.51213	0.357766	0.323688	0.154364	0.147378	0.852622	0.188442	0.104024	0.895976	0.0340782	0.416364	0.583636		FALSE	FALSE
RNMT	0.457029	0.302703	0.427348	0.154326	0.160674	0.839326	0.0296808	0.419912	0.580088	-0.124646	0.785112	0.214888		FALSE	FALSE
ZBTB38	0.557474	0.403349	0.625968	0.154125	0.134848	0.865152	-0.0684934	0.718496	0.281504	-0.222619	0.953729	0.0462707		FALSE	FALSE
DNAJC27	0.63564	0.481555	0.372905	0.154085	0.108071	0.891929	0.262736	0.0246206	0.975379	0.108651	0.232803	0.767197		FALSE	FALSE
CEP120	0.344755	0.190891	0.156439	0.153864	0.181304	0.818696	0.188315	0.13458	0.86542	0.0344515	0.422857	0.577143	Short-rib thoracic dysplasia 13 with or without polydactyly, 616300 (3), Autosomal recessive; Joubert syndrome 31, 617761 (3), Autosomal recessive	FALSE	FALSE
ARID5B	0.729225	0.575419	0.668645	0.153806	0.0685104	0.93149	0.0605796	0.257656	0.742344	-0.0932267	0.798531	0.201469		FALSE	FALSE
GGCX	0.330263	0.176546	0.434826	0.153717	0.18349	0.81651	-0.104563	0.749242	0.250758	-0.25828	0.942285	0.057715	Vitamin K-dependent clotting factors, combined deficiency of, 1, 277450 (3), Autosomal recessive; Pseudoxanthoma elasticum-like disorder with multiple coagulation factor deficiency, 610842 (3)	FALSE	FALSE
HEG1	0.884496	0.730876	0.687871	0.15362	0.00539572	0.994604	0.196625	0.0012462	0.998754	0.0430045	0.317436	0.682564		FALSE	FALSE
CNP	0.113165	-0.040426	0.754071	0.153591	0.199324	0.800676	-0.640906	0.999999	9.77985e-07	-0.794497	1	1.05971e-08	?Leukodystrophy, hypomyelinating, 20, 619071 (3), Autosomal recessive	FALSE	FALSE
CCR7	0.772065	0.618491	0.71594	0.153574	0.0485727	0.951427	0.0561252	0.244789	0.755211	-0.0974493	0.833446	0.166554		FALSE	FALSE
RAB6A	0.363983	0.210491	0.52046	0.153492	0.17905	0.82095	-0.156477	0.857871	0.142129	-0.309969	0.976693	0.0233067		FALSE	FALSE
GNL1	0.672495	0.519165	0.51428	0.15333	0.0942528	0.905747	0.158215	0.0882651	0.911735	0.00488507	0.485441	0.514559		FALSE	FALSE
AGFG1	0.278477	0.125249	0.215713	0.153229	0.190238	0.809762	0.0627647	0.357074	0.642926	-0.0904643	0.695229	0.304771		FALSE	FALSE
SLC35C2	0.64791	0.494845	0.730378	0.153065	0.104638	0.895362	-0.0824678	0.806363	0.193637	-0.235533	0.983002	0.0169976		FALSE	FALSE
WWP1	0.613094	0.460039	0.417691	0.153055	0.117844	0.882156	0.195403	0.0703457	0.929654	0.042348	0.386909	0.613091		FALSE	FALSE
N4BP2L1	0.279635	0.126586	-0.0497143	0.153049	0.190393	0.809607	0.329349	0.0324424	0.967558	0.176301	0.166122	0.833878		FALSE	FALSE
PPM1K	0.36148	0.208435	-0.0494949	0.153045	0.1801	0.8199	0.410975	0.00951546	0.990485	0.25793	0.0763668	0.923633	?Maple syrup urine disease, mild variant, 615135 (3)	FALSE	FALSE
CRIM1	0.923791	0.77082	0.790826	0.152971	0.000593043	0.999407	0.132965	0.00153176	0.998468	-0.020006	0.610612	0.389388		FALSE	FALSE
IZUMO4	0.943119	0.790151	0.766108	0.152968	7.24558e-05	0.999928	0.177011	1.78471e-05	0.999982	0.0240426	0.369157	0.630843		FALSE	FALSE
DUSP22	0.50377	0.350882	0.143659	0.152888	0.151704	0.848296	0.360111	0.0124181	0.987582	0.207223	0.112223	0.887777		FALSE	FALSE
ATRX	0.349827	0.196998	0.482949	0.152829	0.182139	0.817861	-0.133121	0.811918	0.188082	-0.28595	0.963452	0.0365481	Alpha-thalassemia/mental retardation syndrome, 301040 (3), X-linked dominant; Alpha-thalassemia myelodysplasia syndrome, somatic, 300448 (3); Mental retardation-hypotonic facies syndrome, X-linked, 309580 (3), X-linked recessive	FALSE	FALSE
SNRNP40	0.787886	0.635077	0.813661	0.152809	0.0417664	0.958234	-0.0257748	0.653209	0.346791	-0.178584	0.983188	0.0168123		FALSE	FALSE
SMPDL3B	0.0455253	-0.1072	-0.150612	0.152725	0.200749	0.799251	0.196138	0.139896	0.860104	0.0434123	0.404453	0.595547		FALSE	FALSE
MAP3K2	0.123011	-0.0296875	0.52132	0.152699	0.200499	0.799501	-0.398309	0.993603	0.0063966	-0.551008	0.999565	0.000435297		FALSE	FALSE
FRMD6	0.581492	0.429015	0.786494	0.152477	0.129565	0.870435	-0.205001	0.985258	0.0147417	-0.357479	0.999526	0.000474183		FALSE	FALSE
CCDC116	0.935248	0.782855	0.903834	0.152394	0.000201307	0.999799	0.0314149	0.129659	0.870341	-0.120979	0.992032	0.00796837		FALSE	FALSE
BCL7A	0.502292	0.349998	0.411589	0.152293	0.152958	0.847042	0.0907025	0.264667	0.735333	-0.0615909	0.653507	0.346493	B-cell non-Hodgkin lymphoma, high-grade (3)	FALSE	FALSE
ART4	0.546729	0.394538	0.808217	0.152191	0.140852	0.859148	-0.261488	0.99731	0.00269025	-0.41368	0.999943	5.67343e-05	[Blood group, Dombrock], 616060 (3)	FALSE	FALSE
HSBP1	0.654725	0.502601	0.570918	0.152124	0.103144	0.896856	0.0838068	0.230423	0.769577	-0.0683174	0.700689	0.299311		FALSE	FALSE
PSMC3	0.548414	0.396408	0.748886	0.152006	0.14062	0.85938	-0.200472	0.973847	0.0261533	-0.352478	0.998728	0.00127166	?Deafness, cataract, impaired intellectual development, and polyneuropathy, 619354 (3), Autosomal recessive	FALSE	FALSE
CDK7	0.675014	0.523244	0.4642	0.15177	0.0951632	0.904837	0.210815	0.0411378	0.958862	0.0590443	0.334319	0.665681		FALSE	FALSE
FURIN	0.564648	0.413011	0.375044	0.151637	0.136188	0.863812	0.189605	0.089499	0.910501	0.0379676	0.402749	0.597251		FALSE	FALSE
FRMD8	0.465768	0.314245	0.201066	0.151523	0.162893	0.837107	0.264703	0.0497172	0.950283	0.113179	0.253036	0.746964		FALSE	FALSE
SCN1B	0.729391	0.577927	0.659827	0.151464	0.0710069	0.928993	0.0695634	0.229963	0.770037	-0.0819002	0.767111	0.232889	Generalized epilepsy with febrile seizures plus, type 1, 604233 (3), Autosomal dominant; Developmental and epileptic encephalopathy 52, 617350 (3), Autosomal recessive; Cardiac conduction defect, nonspecific, 612838 (3); Atrial fibrillation, familial, 13, 615377 (3), Autosomal dominant; Brugada syndrome 5, 612838 (3)	FALSE	FALSE
CTDP1	0.397877	0.246508	0.0795768	0.151369	0.176698	0.823302	0.3183	0.0307552	0.969245	0.166931	0.173151	0.826849	Congenital cataracts, facial dysmorphism, and neuropathy, 604168 (3), Autosomal recessive	FALSE	FALSE
ACP5	0.473052	0.321947	0.670448	0.151105	0.161853	0.838147	-0.197396	0.94843	0.0515703	-0.348501	0.995561	0.00443939	Spondyloenchondrodysplasia with immune dysregulation, 607944 (3), Autosomal recessive	FALSE	FALSE
DDAH2	0.691497	0.540489	0.456057	0.151009	0.0889494	0.911051	0.235441	0.0247897	0.97521	0.084432	0.268841	0.731159		FALSE	FALSE
DNM1	0.914504	0.763503	0.880374	0.151001	0.00130009	0.9987	0.0341298	0.166233	0.833767	-0.116871	0.979438	0.0205621	Developmental and epileptic encephalopathy 31, 616346 (3), Autosomal dominant	FALSE	FALSE
ANGPTL1	0.810647	0.659688	0.933217	0.150959	0.0325973	0.967403	-0.12257	0.998791	0.00120887	-0.273529	0.999999	5.37544e-07		FALSE	FALSE
RPS6KA5	0.37478	0.223918	0.0715612	0.150862	0.181334	0.818666	0.303219	0.0387608	0.961239	0.152357	0.196287	0.803713		FALSE	FALSE
STUB1	0.556918	0.406121	0.491915	0.150798	0.139806	0.860194	0.0650037	0.311466	0.688534	-0.085794	0.722235	0.277765	Spinocerebellar ataxia 48, 618093 (3), Autosomal dominant; Spinocerebellar ataxia, autosomal recessive 16, 615768 (3), Autosomal recessive	FALSE	FALSE
ARID1A	0.0598482	-0.0908559	0.515048	0.150704	0.204059	0.795941	-0.4552	0.997377	0.0026232	-0.605904	0.999852	0.000148037	Coffin-Siris syndrome 2, 614607 (3), Autosomal dominant	FALSE	FALSE
OCIAD1	0.498088	0.347478	0.481498	0.150609	0.156527	0.843473	0.0165895	0.45242	0.54758	-0.13402	0.813074	0.186926		FALSE	FALSE
ALDH1A2	0.650296	0.499729	0.542117	0.150568	0.107007	0.892993	0.108179	0.177793	0.822207	-0.0423882	0.62506	0.37494		FALSE	FALSE
PRKG1	0.772991	0.622431	0.58314	0.150561	0.0508837	0.949116	0.189851	0.0241572	0.975843	0.0392905	0.367588	0.632412	Aortic aneurysm, familial thoracic 8, 615436 (3), Autosomal dominant	FALSE	FALSE
NDUFB8	0.0254804	-0.124891	0.658369	0.150372	0.204051	0.795949	-0.632889	0.999986	1.41313e-05	-0.783261	1	2.66173e-07	Mitochondrial complex I deficiency, nuclear type 32, 618252 (3), Autosomal recessive	FALSE	FALSE
BMP5	0.942826	0.792508	0.805758	0.150318	8.82024e-05	0.999912	0.137068	0.000192817	0.999807	-0.01325	0.579606	0.420394		FALSE	FALSE
TTLL1	0.658437	0.508141	0.469485	0.150296	0.104047	0.895953	0.188951	0.0621317	0.937868	0.0386556	0.390391	0.609609		FALSE	FALSE
ARRB1	0.592003	0.441766	0.515424	0.150238	0.129222	0.870778	0.076579	0.272228	0.727772	-0.0736588	0.699856	0.300144		FALSE	FALSE
CNOT10	0.664772	0.514549	0.506639	0.150223	0.101507	0.898493	0.158134	0.0914923	0.908508	0.0079107	0.476632	0.523368		FALSE	FALSE
TSPAN4	0.847257	0.697075	0.709817	0.150182	0.01754	0.98246	0.13744	0.024462	0.975538	-0.0127426	0.554951	0.445049		FALSE	FALSE
PCYOX1	0.450119	0.300143	0.193625	0.149976	0.168663	0.831337	0.256494	0.056877	0.943123	0.106518	0.266945	0.733055		FALSE	FALSE
XRRA1	0.551465	0.401542	0.87963	0.149923	0.142749	0.857251	-0.328165	0.999982	1.83055e-05	-0.478088	1	1.01845e-07		FALSE	FALSE
TRPV2	0.837324	0.687477	0.803427	0.149847	0.0216356	0.978364	0.0338973	0.284559	0.715441	-0.11595	0.926712	0.073288		FALSE	FALSE
RMI1	0.498005	0.348318	0.272608	0.149686	0.157932	0.842068	0.225396	0.0718358	0.928164	0.0757099	0.323024	0.676976		FALSE	FALSE
PLD3	0.704515	0.554926	0.555803	0.149589	0.0848218	0.915178	0.148712	0.085906	0.914094	-0.000876975	0.502771	0.497229	?Spinocerebellar ataxia 46, 617770 (3), Autosomal dominant	FALSE	FALSE
APLP2	0.643917	0.494393	0.799562	0.149525	0.110984	0.889016	-0.155645	0.965735	0.0342647	-0.30517	0.998828	0.00117186		FALSE	FALSE
LUC7L	0.533567	0.384141	0.548087	0.149426	0.148747	0.851253	-0.0145203	0.544754	0.455246	-0.163946	0.875799	0.124201		FALSE	FALSE
DNAJC7	0.489355	0.339957	0.572687	0.149398	0.160526	0.839474	-0.0833324	0.737939	0.262061	-0.23273	0.948376	0.0516244		FALSE	FALSE
SPATA21	0.866401	0.717076	0.941197	0.149325	0.0112077	0.988792	-0.0747956	0.99074	0.00926046	-0.224121	0.999998	1.75651e-06		FALSE	FALSE
LENG8	0.0208319	-0.128249	0.401013	0.149081	0.205978	0.794022	-0.380181	0.986548	0.0134519	-0.529262	0.998791	0.00120921		FALSE	FALSE
PPP5C	0.398997	0.250024	0.410064	0.148973	0.180151	0.819849	-0.011067	0.52889	0.47111	-0.16004	0.838245	0.161755		FALSE	FALSE
TOMM34	0.658417	0.509461	0.588592	0.148955	0.105857	0.894143	0.0698247	0.265275	0.734725	-0.0791305	0.732931	0.267069		FALSE	FALSE
DTWD1	0.574172	0.42527	0.0953776	0.148902	0.137121	0.862879	0.478795	0.00111931	0.998881	0.329893	0.0248082	0.975192		FALSE	FALSE
NR4A2	0.374835	0.226071	0.663791	0.148764	0.184534	0.815466	-0.288956	0.986829	0.0131707	-0.43772	0.999094	0.000906216		FALSE	FALSE
SYPL1	0.713662	0.564902	0.63001	0.14876	0.0815795	0.918421	0.083652	0.200742	0.799258	-0.0651083	0.710742	0.289258		FALSE	FALSE
DNAJC15	0.321827	0.173165	0.114806	0.148662	0.192276	0.807724	0.20702	0.115838	0.884162	0.0583587	0.372018	0.627982		FALSE	FALSE
GOPC	0.132264	-0.0163666	0.44975	0.148631	0.206576	0.793424	-0.317486	0.972847	0.0271532	-0.466116	0.996954	0.00304639		FALSE	FALSE
METRNL	0.524067	0.375605	0.645824	0.148463	0.152863	0.847137	-0.121757	0.846065	0.153935	-0.27022	0.97952	0.02048		FALSE	FALSE
[truncated: 5,789 more rows]
