# Supplementary material for: A molecular cell atlas of mouse lemur, an emerging model primate
Source: Nature. 2025 Jul 30;644(8075):173–84. doi: 10.1038/s41586-025-09113-9 (PMC12328211; doi:10.1038/s41586-025-09113-9)
Supplement: Supplementary file 3 — Supplementary Tables 1–8. See Supplementary Information for Supplementary Table 9. [file 41586_2025_9113_MOESM3_ESM.zip › 2022-08-12359B-s3/2022-08-12359B-Table 8 Gene set enrichment highly-conserved genes.xlsx]

## Sheet: Table 8 Gene set enrichment hig
source	term_name	term_id	highlighted	adjusted_p_value	negative_log10_of_adjusted_p_value	term_size	query_size	intersection_size	effective_domain_size	intersections
GO:MF	extracellular matrix structural constituent	GO:0005201	TRUE	0.000328762	3.4831184246090348	97	803	32	7195	AEBP1,CILP,COL13A1,COL1A1,COL1A2,COL3A1,COL4A1,COL5A1,COL5A2,COL5A3,COL6A2,COMP,DPT,FBLN1,FBN1,FGA,FGB,FGG,FMOD,HSPG2,LAMA4,LAMB2,MFAP4,MFAP5,MMRN2,MUC4,PCOLCE,PODN,PRELP,SPARC,TINAGL1,VWF
GO:MF	structural constituent of muscle	GO:0008307	TRUE	0.00080481	3.094306905827456	30	803	16	7195	ACTN2,ACTN3,ANKRD2,CSRP1,JPH1,KRT19,MYBPC1,MYBPC2,MYH11,MYL1,MYL9,MYOT,NEB,SMTN,TCAP,TPM1
GO:MF	structural molecule activity	GO:0005198	FALSE	0.00826106	2.0829643104895146	360	803	73	7195	ACTA1,ACTB,ACTL7B,ACTL9,ACTN2,ACTN3,ACTR3,ADD2,AEBP1,ANKRD2,ARPC5,CILP,CLDN18,CLDN3,CLDN5,CLDN7,COL13A1,COL1A1,COL1A2,COL3A1,COL4A1,COL5A1,COL5A2,COL5A3,COL6A2,COMP,CRYAB,CSRP1,CTNNA1,DPT,FBLN1,FBN1,FGA,FGB,FGG,FMOD,HSPG2,JPH1,KRT18,KRT19,LAMA4,LAMB2,LMNB1,MFAP4,MFAP5,MMRN2,MUC4,MYBPC1,MYBPC2,MYH11,MYL1,MYL9,MYOT,NEB,ODF2,PCOLCE,PGM5,PODN,PRELP,RPL10L,RPL28,RPL39,RPL3L,RPS19,SMTN,SPARC,TCAP,TINAG…
GO:MF	actin binding	GO:0003779	TRUE	0.0395375	1.4029903094226395	255	803	55	7195	ACTN2,ACTN3,ACTR3,ADD2,ARPC5,CALD1,CAPZA3,CFL1,CNN3,CORO1A,CTNNA1,CTNNA3,FERMT2,FMNL1,FSCN3,GC,GMFG,HCLS1,HOOK1,LCP1,LDB3,LMOD1,LMOD2,LMOD3,LRRC27,MYBPC1,MYBPC2,MYH1,MYH11,MYH14,MYO1F,MYO1G,MYOT,MYOZ1,MYOZ3,NEB,NRAP,PARVA,PFN1,PFN3,PFN4,PLS3,PPP1R18,PSTPIP1,SMTN,SNCA,SPEF1,TAGLN,TBC1D21,TMSB4X,TNNC2,TNNT3,TPM1,VCL,XIRP2
GO:BP	multicellular organismal process	GO:0032501	TRUE	1.0659802412665646e-14	13.972250845204783	3054	803	460	7195	ABCB10,ACR,ACRBP,ACTA1,ACTA2,ACTB,ACTC1,ACTL9,ACTN2,ACTN3,ACVRL1,ADAD1,ADAM15,ADAM30,ADAM32,ADAMTS1,ADAMTS4,ADD2,ADIG,ADRB1,AHSG,AKAP12,AKAP4,AKR1D1,ALB,AMBP,ANGPTL3,ANGPTL7,ANKRD2,ANP32B,ANXA5,APLNR,APOA1,APOA2,APOA5,APOC3,APOH,APOLD1,ARHGDIB,ARHGEF15,ASZ1,ATP1B2,ATP2A1,AVPR1A,B2M,B9D1,BAAT,BAG3,BANK1,BCL11A,BCL11B,BCL6B,BICC1,BLNK,BMPER,BOLL,BRDT,BTK,C9ORF24,CACNB1,CACNG1,CALCRL,CALD1,CASQ1,CAV…
GO:BP	anatomical structure formation involved in morphogenesis	GO:0048646	FALSE	2.8621847470378255e-14	13.543302337022942	634	803	145	7195	ACRBP,ACTA1,ACTC1,ACTL9,ACTN2,ACVRL1,ADAM15,ADAMTS1,ANGPTL3,APLNR,APOH,APOLD1,BMPER,CALCRL,CALD1,CASQ1,CAV1,CAV3,CCDC136,CD160,CD34,CD53,CDH11,CDH5,CHAD,CLDN5,CLEC14A,CLIC4,COL1A1,COL3A1,COL4A1,COL5A1,COL5A2,CSPG4,CSRP1,CYBB,DLC1,DLL4,E2F2,EDN1,EDNRA,EFNA1,EGFL7,EMCN,EMP2,ENG,EOMES,EPAS1,EPHB4,ETS1,FASLG,FLT4,FOXA1,FOXC1,FOXJ1,FZD4,GATA1,GATA2,GJA5,GRN,HES1,HEY1,HEYL,HHEX,HRG,HSPG2,ID1,IRX3,ITGA3…
GO:BP	developmental process	GO:0032502	FALSE	4.2815017718028077e-10	9.368403871919199	2860	803	421	7195	ABCB10,ACRBP,ACTA1,ACTA2,ACTB,ACTC1,ACTL9,ACTN2,ACTN3,ACVRL1,ADAD1,ADAM15,ADAM30,ADAM32,ADAMTS1,ADAMTS4,ADD2,ADIG,ADRB1,AHSG,AKAP4,ALDH6A1,ANGPTL3,ANGPTL7,ANKRD2,ANP32B,APLNR,APOA1,APOA2,APOA5,APOH,APOLD1,ARHGDIB,ARHGEF15,ASZ1,ATF3,ATP1B2,ATP2C2,AVPR1A,B2M,B9D1,BAAT,BAG3,BCL11A,BCL11B,BICC1,BLNK,BMPER,BMX,BOLL,BRDT,BTK,C11ORF65,C9ORF24,CALCRL,CALD1,CASQ1,CAV1,CAV2,CAV3,CCDC136,CCDC39,CCDC40,CCDC6…
GO:BP	cell differentiation	GO:0030154	FALSE	1.046070605569407e-9	8.98044	1969	803	313	7195	ABCB10,ACRBP,ACTA1,ACTA2,ACTB,ACTC1,ACTL9,ACTN2,ACTN3,ACVRL1,ADAD1,ADAM15,ADD2,ADIG,ADRB1,AKAP4,ALDH6A1,ANKRD2,ANP32B,APLNR,APOLD1,ASZ1,ATF3,ATP1B2,AVPR1A,B2M,B9D1,BCL11A,BCL11B,BLNK,BOLL,BRDT,BTK,C9ORF24,CASQ1,CAV1,CAV2,CAV3,CCDC136,CCDC62,CCDC78,CCIN,CD19,CD2,CD28,CD34,CD3D,CD3E,CD3G,CD40LG,CD53,CD79A,CD79B,CDC20,CDH11,CDH5,CDKL3,CFL1,CLDN18,CLDN3,CLDN5,CLEC4E,CLIC4,CNN3,COL13A1,COL1A1,COL3A1,C…
GO:BP	cellular developmental process	GO:0048869	FALSE	1.128131574173162e-9	8.947640245561011	1970	803	313	7195	ABCB10,ACRBP,ACTA1,ACTA2,ACTB,ACTC1,ACTL9,ACTN2,ACTN3,ACVRL1,ADAD1,ADAM15,ADD2,ADIG,ADRB1,AKAP4,ALDH6A1,ANKRD2,ANP32B,APLNR,APOLD1,ASZ1,ATF3,ATP1B2,AVPR1A,B2M,B9D1,BCL11A,BCL11B,BLNK,BOLL,BRDT,BTK,C9ORF24,CASQ1,CAV1,CAV2,CAV3,CCDC136,CCDC62,CCDC78,CCIN,CD19,CD2,CD28,CD34,CD3D,CD3E,CD3G,CD40LG,CD53,CD79A,CD79B,CDC20,CDH11,CDH5,CDKL3,CFL1,CLDN18,CLDN3,CLDN5,CLEC4E,CLIC4,CNN3,COL13A1,COL1A1,COL3A1,C…
GO:BP	reproductive process	GO:0022414	FALSE	1.4348743436140918e-8	7.843186129776303	691	803	139	7195	ACR,ACRBP,ACTL9,ACTR3,ADAD1,ADAM15,ADAM30,ADAM32,ADAMTS1,ADIG,AKAP4,AMBP,ARHGDIB,ASZ1,AVPR1A,BOLL,BRDT,C9ORF24,CCDC136,CCDC39,CCDC40,CCDC62,CCIN,CCNB2,CDC20,CLGN,CLIC4,COX7B2,CTNNA1,CXADR,DDX20,DDX25,DDX4,DKKL1,DMRT1,DNAI1,EDN1,EDNRA,EDNRB,EMP2,ENKUR,EOMES,FBLN1,FKBP6,FOXA1,FOXC1,FOXJ1,FZD4,GALNTL5,GAPDHS,GATA1,GGN,GTSF1,HMGB2,HOOK1,HOXD9,HSF2BP,HSPG2,IFT81,IQCF1,ITGA3,ITGB4,JAM2,KDR,KLF1,KRT19,K…
GO:BP	spermatogenesis	GO:0007283	FALSE	1.735599232551477e-8	7.760550550579431	292	803	76	7195	ACRBP,ACTL9,ADAD1,ADIG,AKAP4,ASZ1,BOLL,BRDT,C9ORF24,CCDC136,CCDC62,CCIN,COX7B2,DDX25,DDX4,DMRT1,FKBP6,FOXJ1,GALNTL5,GGN,GTSF1,HMGB2,HOOK1,HSF2BP,IFT81,IQCF1,JAM2,MAEL,MEIG1,MNS1,MORC1,MORN2,NKAPL,NME5,OAZ3,ODF1,ODF2,PFN4,PGAM2,PIWIL1,PRM1,PRM2,PRM3,RACGAP1,RNF151,ROPN1L,RPL10L,RSPH6A,SLC25A31,SOHLH1,SOX17,SOX9,SPA17,SPAG17,SPATA19,SPATA20,SPATA6,SPEF2,SPEM1,STRBP,SYCE3,TBC1D21,TCP11,TNP1,TNP2,TPP…
GO:BP	male gamete generation	GO:0048232	FALSE	1.807887586729384e-8	7.742828577168677	298	803	77	7195	ACRBP,ACTL9,ADAD1,ADIG,AKAP4,ASZ1,BOLL,BRDT,C9ORF24,CCDC136,CCDC62,CCIN,COX7B2,DDX25,DDX4,DMRT1,FKBP6,FOXJ1,GALNTL5,GGN,GTSF1,HMGB2,HOOK1,HSF2BP,IFT81,IQCF1,JAM2,MAEL,MEIG1,MNS1,MORC1,MORN2,NKAPL,NME5,OAZ3,ODF1,ODF2,PFN4,PGAM2,PIWIL1,PRM1,PRM2,PRM3,RACGAP1,RAD51,RNF151,ROPN1L,RPL10L,RSPH6A,SLC25A31,SOHLH1,SOX17,SOX9,SPA17,SPAG17,SPATA19,SPATA20,SPATA6,SPEF2,SPEM1,STRBP,SYCE3,TBC1D21,TCP11,TNP1,TN…
GO:BP	reproduction	GO:0000003	FALSE	2.2961963325544006e-8	7.638990981039039	695	803	139	7195	ACR,ACRBP,ACTL9,ACTR3,ADAD1,ADAM15,ADAM30,ADAM32,ADAMTS1,ADIG,AKAP4,AMBP,ARHGDIB,ASZ1,AVPR1A,BOLL,BRDT,C9ORF24,CCDC136,CCDC39,CCDC40,CCDC62,CCIN,CCNB2,CDC20,CLGN,CLIC4,COX7B2,CTNNA1,CXADR,DDX20,DDX25,DDX4,DKKL1,DMRT1,DNAI1,EDN1,EDNRA,EDNRB,EMP2,ENKUR,EOMES,FBLN1,FKBP6,FOXA1,FOXC1,FOXJ1,FZD4,GALNTL5,GAPDHS,GATA1,GGN,GTSF1,HMGB2,HOOK1,HOXD9,HSF2BP,HSPG2,IFT81,IQCF1,ITGA3,ITGB4,JAM2,KDR,KLF1,KRT19,K…
GO:BP	cell adhesion	GO:0007155	TRUE	2.8180314160292732e-8	7.550054169590004	738	803	145	7195	ACTB,ACTN2,ACTN3,ACVRL1,ADAM15,ADAM32,ADD2,AMBP,ANGPTL3,APOA1,ATP1B2,B2M,BCAM,BMX,CAV1,CCL5,CD151,CD160,CD2,CD22,CD28,CD34,CD3E,CD40LG,CD5,CD93,CDH11,CDH5,CDHR3,CLDN18,CLDN3,CLDN5,CLDN7,CNN3,COL13A1,COL1A1,COL3A1,COL5A1,COL5A3,COL6A2,COMP,CORO1A,CSK,CSRP1,CTNNA1,CTNNA3,CTTN,CXADR,DLC1,DPT,EFNA1,EGFL7,ELANE,EMCN,EMP2,ENG,EPHB4,ESAM,ETS1,FBLIM1,FBLN1,FBN1,FERMT2,FERMT3,FES,FGA,FGB,FGG,FGL1,FOXA1,FO…
GO:BP	multicellular organismal reproductive process	GO:0048609	FALSE	3.0585808931606274e-8	7.514480028820355	428	803	98	7195	ACR,ACRBP,ACTL9,ADAD1,ADAMTS1,ADIG,AKAP4,ASZ1,AVPR1A,BOLL,BRDT,C9ORF24,CCDC136,CCDC62,CCIN,CCNB2,COX7B2,CXADR,DDX20,DDX25,DDX4,DKKL1,DMRT1,EDN1,EDNRA,EDNRB,EMP2,FKBP6,FOXC1,FOXJ1,FZD4,GALNTL5,GGN,GTSF1,HMGB2,HOOK1,HSF2BP,IFT81,IQCF1,ITGA3,JAM2,KLF1,MAEL,MEIG1,MMP2,MNS1,MORC1,MORN2,NKAPL,NME5,NR2F2,OAZ3,ODF1,ODF2,PFN4,PGAM2,PIWIL1,PPP3R2,PRM1,PRM2,PRM3,RACGAP1,RAD51,RNF151,ROPN1L,RPL10L,RSPH6A,SLC…
GO:BP	circulatory system development	GO:0072359	FALSE	4.7508056315153705e-8	7.323232737395379	640	803	130	7195	ACTA2,ACTC1,ACTN2,ACVRL1,ADAM15,ADAMTS1,ANGPTL3,ANGPTL7,ANP32B,APLNR,APOH,APOLD1,ARHGEF15,B9D1,BICC1,BMPER,CALCRL,CALD1,CAV1,CAV3,CCDC39,CCDC40,CD160,CD34,CDH11,CDH5,CLDN5,CLEC14A,CLIC4,COL1A1,COL1A2,COL3A1,COL4A1,COL5A1,COMP,CSPG4,CXADR,CYBB,DLC1,DLL4,DNAI1,E2F2,EDN1,EDNRA,EFNA1,EGFL7,EMCN,EMP2,ENG,EOMES,EPAS1,EPHB4,ETS1,FASLG,FBN1,FES,FLT4,FOXC1,FOXJ1,FZD4,GATA2,GJA4,GJA5,GJC1,GRN,HES1,HEY1,HEY…
GO:BP	cell motility	GO:0048870	FALSE	5.136533951384106e-8	7.289329836947281	877	803	164	7195	ACTA2,ACTB,ACTL9,ACTR3,ACVRL1,ADAM15,ADAMTS1,ADD2,AKAP12,AKAP4,ANGPTL3,APOA1,APOH,ARHGDIB,ARPC5,ATP1B2,BCL11B,BMPER,CAV1,CCDC39,CCDC40,CCDC65,CCL5,CD151,CD248,CD34,CDH11,CDH5,CLDN3,CLDN5,CLDN7,CLEC14A,CLIC4,COL1A1,COL3A1,COL5A1,CORO1A,CSF1R,CSPG4,CTNNA1,CTNNA3,CTTN,CXADR,DCDC2,DDX4,DLC1,DLL4,DMRT1,DNAI1,EDN1,EDNRA,EDNRB,EFNA1,ELANE,EMP2,ENG,ENKUR,EOMES,EPHB4,ETS1,FBLN1,FCER1G,FERMT2,FERMT3,FES,FG…
GO:BP	vasculature development	GO:0001944	FALSE	7.159975649372138e-8	7.145088454697912	440	803	99	7195	ACTA2,ACVRL1,ADAM15,ADAMTS1,ANGPTL3,ANGPTL7,ANP32B,APLNR,APOH,APOLD1,ARHGEF15,B9D1,BMPER,CALCRL,CALD1,CAV1,CD160,CD34,CDH5,CLDN5,CLEC14A,CLIC4,COL1A1,COL1A2,COL3A1,COL4A1,COL5A1,COMP,CSPG4,CYBB,DLL4,E2F2,EDN1,EDNRA,EFNA1,EGFL7,EMCN,EMP2,ENG,EPAS1,EPHB4,ETS1,FASLG,FLT4,FOXC1,FZD4,GATA2,GJA4,GJA5,GJC1,GRN,HES1,HEY1,HHEX,HRG,HSPG2,ID1,ITGB2,KDR,KLF4,LAMA4,LRP1,MEF2C,MEOX2,MMP2,MMRN2,NOTCH3,NPR1,NR2F…
GO:BP	cilium movement	GO:0003341	FALSE	1.214861913781616e-7	6.915473082963419	79	803	33	7195	AKAP4,CCDC39,CCDC40,CCDC65,DDX4,DNAI1,DNAI2,ENKUR,GAPDHS,IFT81,IQCF1,LDHC,MEIG1,MNS1,NME5,PFN4,PRM3,ROPN1L,RSPH6A,RSPH9,SMCP,SPA17,SPAG17,SPEF1,SPEF2,SPEM1,TBC1D21,TEKT1,TEKT5,TNP1,TPPP2,TTC29,ZMYND10
GO:BP	anatomical structure morphogenesis	GO:0009653	FALSE	1.5158053701312e-7	6.819356558667307	1295	803	219	7195	ACRBP,ACTA1,ACTA2,ACTB,ACTC1,ACTL9,ACTN2,ACTN3,ACVRL1,ADAM15,ADAMTS1,ANGPTL3,APLNR,APOA1,APOH,APOLD1,ARHGEF15,B9D1,BCL11A,BCL11B,BMPER,C11ORF65,CALCRL,CALD1,CASQ1,CAV1,CAV3,CCDC136,CCDC39,CCDC40,CD151,CD160,CD248,CD34,CD53,CDH11,CDH5,CDHR3,CDKL3,CFL1,CHAD,CLDN3,CLDN5,CLEC14A,CLIC4,COL13A1,COL1A1,COL1A2,COL3A1,COL4A1,COL5A1,COL5A2,COMP,CORO1A,CRYAB,CSF1R,CSPG4,CSRP1,CTNNA1,CTTN,CYBB,DCDC2,DKKL1,DL…
GO:BP	multicellular organism reproduction	GO:0032504	FALSE	1.9642763513337e-7	6.706797411958274	447	803	99	7195	ACR,ACRBP,ACTL9,ADAD1,ADAMTS1,ADIG,AKAP4,ASZ1,AVPR1A,BOLL,BRDT,C9ORF24,CCDC136,CCDC62,CCIN,CCNB2,COX7B2,CXADR,DDX20,DDX25,DDX4,DKKL1,DMRT1,EDN1,EDNRA,EDNRB,EMP2,FKBP6,FOXC1,FOXJ1,FZD4,GALNTL5,GGN,GTSF1,HMGB2,HOOK1,HSF2BP,IFT81,IQCF1,ITGA3,JAM2,KLF1,MAEL,MEIG1,MMP2,MNS1,MORC1,MORN2,NKAPL,NME5,NR2F2,OAZ3,ODF1,ODF2,PFN4,PGAM2,PIWIL1,PPP3R2,PRM1,PRM2,PRM3,RACGAP1,RAD51,RNF151,ROPN1L,RPL10L,RSPH6A,SLC…
GO:BP	cellular component assembly involved in morphogenesis	GO:0010927	FALSE	3.3629707428057716e-7	6.473276910946821	73	803	31	7195	ACRBP,ACTA1,ACTC1,ACTL9,ACTN2,CASQ1,CAV3,CCDC136,CSRP1,EDN1,ITGB4,KRT19,KRT8,LDB3,LMOD1,LMOD2,LMOD3,MYH11,MYL9,MYOZ1,NEB,NRAP,PDGFRB,PFN4,PGM5,PHLDB1,PMP22,TCAP,TNNT3,TPM1,ZPBP2
GO:BP	anatomical structure development	GO:0048856	FALSE	3.8342943721653773e-7	6.416314547874388	2613	803	380	7195	ABCB10,ACRBP,ACTA1,ACTA2,ACTB,ACTC1,ACTL9,ACTN2,ACTN3,ACVRL1,ADAD1,ADAM15,ADAM30,ADAM32,ADAMTS1,ADAMTS4,ADD2,AHSG,AKAP4,ANGPTL3,ANGPTL7,ANKRD2,ANP32B,APLNR,APOA1,APOA2,APOA5,APOH,APOLD1,ARHGDIB,ARHGEF15,ATF3,ATP1B2,ATP2C2,AVPR1A,B2M,B9D1,BAAT,BAG3,BCL11A,BCL11B,BICC1,BLNK,BMPER,BMX,BRDT,BTK,C11ORF65,CALCRL,CALD1,CASQ1,CAV1,CAV2,CAV3,CCDC136,CCDC39,CCDC40,CCDC62,CCDC78,CCNA2,CCNB2,CD151,CD160,CD19…
GO:BP	blood vessel development	GO:0001568	FALSE	3.9024293226182405e-7	6.408664953755577	420	803	94	7195	ACTA2,ACVRL1,ADAM15,ADAMTS1,ANGPTL3,APLNR,APOH,APOLD1,BMPER,CALCRL,CALD1,CAV1,CD160,CD34,CDH5,CLDN5,CLEC14A,CLIC4,COL1A1,COL1A2,COL3A1,COL4A1,COL5A1,COMP,CSPG4,CYBB,DLL4,E2F2,EDN1,EDNRA,EFNA1,EGFL7,EMCN,EMP2,ENG,EPAS1,EPHB4,ETS1,FASLG,FLT4,FOXC1,FZD4,GATA2,GJA4,GJA5,GJC1,GRN,HES1,HEY1,HHEX,HRG,HSPG2,ID1,ITGB2,KDR,KLF4,LAMA4,LRP1,MEF2C,MEOX2,MMP2,MMRN2,NOTCH3,NPR1,NR2F2,PARVA,PDGFRB,PPARG,PTPRB,RA…
GO:BP	sexual reproduction	GO:0019953	FALSE	9.544854670778117e-7	6.020230679754297	491	803	104	7195	ACR,ACRBP,ACTL9,ACTR3,ADAD1,ADAM32,ADAMTS1,ADIG,AKAP4,ASZ1,BOLL,BRDT,C9ORF24,CCDC136,CCDC62,CCIN,CCNB2,CDC20,CLGN,CLIC4,COX7B2,CXADR,DDX20,DDX25,DDX4,DKKL1,DMRT1,EDN1,EDNRA,FKBP6,FOXC1,FOXJ1,GALNTL5,GGN,GTSF1,HMGB2,HOOK1,HOXD9,HSF2BP,IFT81,IQCF1,JAM2,MAEL,MAPK15,MEIG1,MMP2,MNS1,MORC1,MORN2,NEK2,NKAPL,NME5,NR2F2,OAZ3,ODF1,ODF2,PFN4,PGAM2,PIWIL1,PPP3R2,PRM1,PRM2,PRM3,RACGAP1,RAD51,RNF151,ROPN1L,RPL…
GO:BP	gamete generation	GO:0007276	FALSE	9.906800116975402e-7	6.004066599394685	376	803	86	7195	ACRBP,ACTL9,ADAD1,ADAMTS1,ADIG,AKAP4,ASZ1,BOLL,BRDT,C9ORF24,CCDC136,CCDC62,CCIN,CCNB2,COX7B2,CXADR,DDX20,DDX25,DDX4,DMRT1,EDN1,EDNRA,FKBP6,FOXC1,FOXJ1,GALNTL5,GGN,GTSF1,HMGB2,HOOK1,HSF2BP,IFT81,IQCF1,JAM2,MAEL,MEIG1,MMP2,MNS1,MORC1,MORN2,NKAPL,NME5,OAZ3,ODF1,ODF2,PFN4,PGAM2,PIWIL1,PRM1,PRM2,PRM3,RACGAP1,RAD51,RNF151,ROPN1L,RPL10L,RSPH6A,SLC25A31,SOHLH1,SOX17,SOX9,SPA17,SPAG17,SPATA19,SPATA20,SPAT…
GO:BP	angiogenesis	GO:0001525	FALSE	2.04476E-06	5.689356637986504	319	803	76	7195	ACVRL1,ADAM15,ADAMTS1,ANGPTL3,APLNR,APOH,APOLD1,BMPER,CALCRL,CALD1,CAV1,CD160,CD34,CDH5,CLDN5,CLEC14A,CLIC4,COL4A1,CSPG4,CYBB,DLL4,E2F2,EDN1,EDNRA,EFNA1,EGFL7,EMCN,EMP2,ENG,EPAS1,EPHB4,ETS1,FASLG,FLT4,FOXC1,FZD4,GATA2,GJA5,GRN,HEY1,HHEX,HRG,HSPG2,ID1,ITGB2,KDR,KLF4,MEOX2,MMP2,MMRN2,NOTCH3,NPR1,PARVA,PDGFRB,PPARG,PTPRB,RAMP2,RASIP1,ROBO4,RRAS,S1PR1,SASH1,SEMA6A,SH2D2A,SMOC2,SOX17,SPARC,TAL1,TCF21,…
GO:BP	blood vessel morphogenesis	GO:0048514	FALSE	3.035E-06	5.517841677110828	371	803	84	7195	ACVRL1,ADAM15,ADAMTS1,ANGPTL3,APLNR,APOH,APOLD1,BMPER,CALCRL,CALD1,CAV1,CD160,CD34,CDH5,CLDN5,CLEC14A,CLIC4,COL3A1,COL4A1,COMP,CSPG4,CYBB,DLL4,E2F2,EDN1,EDNRA,EFNA1,EGFL7,EMCN,EMP2,ENG,EPAS1,EPHB4,ETS1,FASLG,FLT4,FOXC1,FZD4,GATA2,GJA5,GJC1,GRN,HES1,HEY1,HHEX,HRG,HSPG2,ID1,ITGB2,KDR,KLF4,LRP1,MEOX2,MMP2,MMRN2,NOTCH3,NPR1,NR2F2,PARVA,PDGFRB,PPARG,PTPRB,RAMP2,RASIP1,ROBO4,RRAS,S1PR1,SASH1,SEMA6A,SH2…
GO:BP	myofibril assembly	GO:0030239	FALSE	3.09099E-06	5.509902420771371	46	803	23	7195	ACTA1,ACTC1,ACTN2,CASQ1,CAV3,CSRP1,EDN1,KRT19,KRT8,LDB3,LMOD1,LMOD2,LMOD3,MYH11,MYL9,MYOZ1,NEB,NRAP,PDGFRB,PGM5,TCAP,TNNT3,TPM1
GO:BP	developmental process involved in reproduction	GO:0003006	FALSE	9.27401E-06	5.032732480987108	476	803	99	7195	ACRBP,ACTL9,ADAD1,ADAM15,ADAM30,ADAM32,ADAMTS1,ADIG,AKAP4,ASZ1,BOLL,BRDT,C9ORF24,CCDC136,CCDC62,CCIN,COX7B2,CTNNA1,DDX20,DDX25,DDX4,DMRT1,EDN1,EDNRA,EOMES,FKBP6,FOXA1,FOXC1,FOXJ1,FZD4,GALNTL5,GATA1,GGN,GTSF1,HMGB2,HOOK1,HSF2BP,IFT81,IQCF1,JAM2,KDR,KRT19,KRT8,MAEL,MEIG1,MMP2,MNS1,MORC1,MORN2,NKAPL,NKX2-1,NME5,NR2F2,OAZ3,ODF1,ODF2,PFN4,PGAM2,PIWIL1,PRM1,PRM2,PRM3,PRPS1L1,RACGAP1,RNF151,ROPN1L,RPL10…
GO:BP	striated muscle cell development	GO:0055002	FALSE	9.33044E-06	5.030097923356762	48	803	23	7195	ACTA1,ACTC1,ACTN2,CASQ1,CAV3,CSRP1,EDN1,KRT19,KRT8,LDB3,LMOD1,LMOD2,LMOD3,MYH11,MYL9,MYOZ1,NEB,NRAP,PDGFRB,PGM5,TCAP,TNNT3,TPM1
GO:BP	tube morphogenesis	GO:0035239	FALSE	1.06022E-05	4.974602699384333	497	803	102	7195	ACVRL1,ADAM15,ADAMTS1,ANGPTL3,APLNR,APOH,APOLD1,BMPER,CALCRL,CALD1,CAV1,CAV3,CCDC39,CCDC40,CD160,CD34,CDH5,CLDN5,CLEC14A,CLIC4,COL3A1,COL4A1,COMP,CSF1R,CSPG4,CYBB,DLC1,DLL4,E2F2,EDN1,EDNRA,EFNA1,EGFL7,EMCN,EMP2,ENG,EPAS1,EPHB4,ETS1,FASLG,FLT4,FOXA1,FOXC1,FZD4,GATA2,GJA5,GJC1,GRN,HES1,HEY1,HHEX,HRG,HSPG2,ID1,ID2,IRX3,ITGB2,KDR,KLF4,LRP1,MEF2C,MEOX2,MMP2,MMRN2,NFIB,NKX2-1,NOTCH3,NPR1,NR2F2,PARVA,PD…
GO:BP	muscle cell development	GO:0055001	FALSE	2.04218E-05	4.689905527147973	112	803	37	7195	ACTA1,ACTC1,ACTN2,ACTN3,CASQ1,CAV2,CAV3,COMP,CSRP1,CXADR,EDN1,EDNRA,ENG,HES1,KEL,KRT19,KRT8,LDB3,LMOD1,LMOD2,LMOD3,LRRC27,MYF6,MYH11,MYL9,MYOZ1,NEB,NRAP,PDGFRB,PGM5,RAMP2,STAC3,TBX3,TBX5,TCAP,TNNT3,TPM1
GO:BP	humoral immune response	GO:0006959	TRUE	4.20074E-05	4.376673787003365	95	803	33	7195	BLNK,C8A,C8G,CD28,CD5L,CR2,ELANE,F2,FGA,FGB,FOXJ1,HPX,HRG,LGALS4,MASP2,MBL2,MEF2C,MS4A1,PLA2G1B,POU2AF1,POU2F2,PTPN6,PTPRC,RNASE6,RPL39,RPS19,SERPING1,SFTPD,SH2D1A,SPNS2,SVEP1,WFDC2,WFDC3
GO:BP	cilium-dependent cell motility	GO:0060285	FALSE	0.000121982	3.9137030912309756	66	803	26	7195	AKAP4,CCDC39,CCDC40,CCDC65,DDX4,DNAI1,ENKUR,GAPDHS,IFT81,IQCF1,LDHC,MEIG1,MNS1,PFN4,PRM3,ROPN1L,RSPH6A,RSPH9,SMCP,SPEF2,SPEM1,TBC1D21,TEKT1,TEKT5,TNP1,TPPP2
GO:BP	cilium or flagellum-dependent cell motility	GO:0001539	FALSE	0.000121982	3.9137030912309756	66	803	26	7195	AKAP4,CCDC39,CCDC40,CCDC65,DDX4,DNAI1,ENKUR,GAPDHS,IFT81,IQCF1,LDHC,MEIG1,MNS1,PFN4,PRM3,ROPN1L,RSPH6A,RSPH9,SMCP,SPEF2,SPEM1,TBC1D21,TEKT1,TEKT5,TNP1,TPPP2
GO:BP	cell development	GO:0048468	FALSE	0.000127886	3.8931781420825944	1346	803	214	7195	ABCB10,ACRBP,ACTA1,ACTA2,ACTB,ACTC1,ACTL9,ACTN2,ACTN3,ADAD1,ADD2,AKAP4,ATP1B2,B2M,BCL11A,BCL11B,BLNK,BRDT,BTK,CASQ1,CAV2,CAV3,CCDC136,CCDC62,CD19,CD2,CD28,CD34,CD3D,CD3E,CD3G,CD40LG,CD79A,CD79B,CDH11,CDH5,CDKL3,CFL1,CLDN18,CLDN3,CLDN5,CLEC4E,CLIC4,COMP,CR2,CRIP2,CSF1R,CSRP1,CTNNA1,CTTN,CXADR,DCDC2,DDX20,DDX25,DLL4,DMRT1,EDN1,EDNRA,EDNRB,EFNA1,ENG,EOMES,EPAS1,ETS1,F2,FASLG,FBN1,FCER1G,FECH,FES,FGG…
GO:BP	muscle structure development	GO:0061061	FALSE	0.000149695	3.824791342759535	380	803	81	7195	ACTA1,ACTB,ACTC1,ACTN2,ACTN3,ANKRD2,APLNR,ATF3,AVPR1A,CASQ1,CAV1,CAV2,CAV3,CD53,COL3A1,COMP,CRYAB,CSRP1,CXADR,DLL4,DMPK,EDN1,EDNRA,EDNRB,ENG,EOMES,EPAS1,FOXC1,HES1,HEY1,HEYL,HOXD9,ID2,ID3,IRX3,ITGA7,ITGA8,JAM2,JPH1,KEL,KRT19,KRT8,LAMB2,LDB3,LMOD1,LMOD2,LMOD3,LRRC27,MAFF,MEF2C,MEOX2,MYF6,MYH11,MYH14,MYL9,MYOZ1,NEB,NR2F2,NRAP,PDGFRB,PGM5,POPDC3,RAMP2,RBPMS2,RPL3L,S1PR1,SMTN,SMTNL1,SOX9,STAC3,TAGLN,…
GO:BP	cilium movement involved in cell motility	GO:0060294	FALSE	0.000207487	3.683008228927865	63	803	25	7195	AKAP4,CCDC39,CCDC40,DDX4,DNAI1,ENKUR,GAPDHS,IFT81,IQCF1,LDHC,MEIG1,MNS1,PFN4,PRM3,ROPN1L,RSPH6A,RSPH9,SMCP,SPEF2,SPEM1,TBC1D21,TEKT1,TEKT5,TNP1,TPPP2
GO:BP	sperm motility	GO:0097722	FALSE	0.000235796	3.6274639887865074	59	803	24	7195	AKAP4,CCDC39,CCDC40,DDX4,DNAI1,ENKUR,GAPDHS,IFT81,IQCF1,LDHC,MEIG1,MNS1,PFN4,PRM3,ROPN1L,RSPH6A,SMCP,SPEF2,SPEM1,TBC1D21,TEKT1,TEKT5,TNP1,TPPP2
GO:BP	flagellated sperm motility	GO:0030317	FALSE	0.000235796	3.6274639887865074	59	803	24	7195	AKAP4,CCDC39,CCDC40,DDX4,DNAI1,ENKUR,GAPDHS,IFT81,IQCF1,LDHC,MEIG1,MNS1,PFN4,PRM3,ROPN1L,RSPH6A,SMCP,SPEF2,SPEM1,TBC1D21,TEKT1,TEKT5,TNP1,TPPP2
GO:BP	tube development	GO:0035295	FALSE	0.000275483	3.559904456855883	602	803	113	7195	ACVRL1,ADAM15,ADAMTS1,ANGPTL3,APLNR,APOH,APOLD1,BMPER,CALCRL,CALD1,CAV1,CAV3,CCDC39,CCDC40,CD160,CD34,CDH5,CLDN18,CLDN5,CLEC14A,CLIC4,COL3A1,COL4A1,COMP,CSF1R,CSPG4,CYBB,DLC1,DLL4,E2F2,EDN1,EDNRA,EDNRB,EFNA1,EGFL7,EMCN,EMP2,ENG,EPAS1,EPHB4,ETS1,FASLG,FLT4,FOXA1,FOXC1,FOXJ1,FZD4,GATA2,GJA5,GJB1,GJC1,GRN,HES1,HEY1,HEYL,HHEX,HRG,HSPG2,ID1,ID2,IRX3,ITGA3,ITGB2,KDR,KLF4,LRP1,MEF2C,MEOX2,MMP2,MMRN2,NFI…
GO:BP	spermatid development	GO:0007286	FALSE	0.000431667	3.3648516318718755	108	803	34	7195	ACRBP,ACTL9,ADAD1,AKAP4,BRDT,CCDC136,CCDC62,DDX25,GALNTL5,HMGB2,HOOK1,IFT81,IQCF1,JAM2,MEIG1,MNS1,NME5,PFN4,PIWIL1,PRM1,PRM2,ROPN1L,RSPH6A,SPAG17,SPEF2,SPEM1,STRBP,TBC1D21,TCP11,TNP1,TNP2,TSSK2,TSSK6,ZPBP2
GO:BP	muscle tissue development	GO:0060537	FALSE	0.000858954	3.066030264043164	229	803	55	7195	ACTA1,ACTC1,ACTN2,ACTN3,ATF3,CASQ1,CAV1,CAV2,CAV3,COL3A1,CSRP1,CXADR,DLL4,EDN1,EDNRA,ENG,EOMES,FES,FOXC1,GJA5,GJC1,HEY1,HEYL,HOXD9,ID2,IRX3,ITGA8,KEL,LMOD3,LRRC27,MAFF,MEF2C,MEOX2,MYF6,MYH11,MYH14,MYOZ1,NEB,NR2F2,NRAP,PDGFRB,PGM5,POPDC3,RPL3L,S1PR1,SOX9,STAC3,TBX3,TBX5,TCAP,TCF21,TPM1,TWIST1,XIRP2,YAP1
GO:BP	spermatid differentiation	GO:0048515	FALSE	0.00154909	2.8099220676803096	113	803	34	7195	ACRBP,ACTL9,ADAD1,AKAP4,BRDT,CCDC136,CCDC62,DDX25,GALNTL5,HMGB2,HOOK1,IFT81,IQCF1,JAM2,MEIG1,MNS1,NME5,PFN4,PIWIL1,PRM1,PRM2,ROPN1L,RSPH6A,SPAG17,SPEF2,SPEM1,STRBP,TBC1D21,TCP11,TNP1,TNP2,TSSK2,TSSK6,ZPBP2
GO:BP	supramolecular fiber organization	GO:0097435	FALSE	0.00209976	2.677829354789409	442	803	87	7195	ACTA1,ACTC1,ACTN2,ACTR3,ADD2,AEBP1,APOA1,ARHGEF15,ARPC5,B2M,CALD1,CAPZA3,CASQ1,CAV3,CDH5,CFL1,CNN3,COL1A1,COL1A2,COL3A1,COL5A1,COL5A2,COL5A3,COMP,CORO1A,CRYAB,CSRP1,CTTN,DLC1,DPT,EDN1,EMP2,ESAM,FERMT2,FES,FMOD,FOXC1,FSCN3,GMFG,HCK,HCLS1,HOOK1,KANK3,KATNAL2,KIF2C,KRT19,KRT8,LCP1,LDB3,LMOD1,LMOD2,LMOD3,LPAR1,MAPRE3,MFAP4,MFAP5,MYH11,MYL9,MYO1F,MYO1G,MYOZ1,NEB,NRAP,PDGFRB,PFN1,PFN3,PFN4,PGM5,PLA2G1B…
GO:BP	cellular process involved in reproduction in multicellular organism	GO:0022412	FALSE	0.00229916	2.6384308869447923	223	803	53	7195	ACRBP,ACTL9,ADAD1,AKAP4,ASZ1,BRDT,CCDC136,CCDC62,CCNB2,CXADR,DDX20,DDX25,DDX4,DMRT1,EDN1,EDNRA,FOXC1,FZD4,GALNTL5,HMGB2,HOOK1,HSF2BP,IFT81,IQCF1,JAM2,MAEL,MEIG1,MNS1,NME5,PFN4,PIWIL1,PRM1,PRM2,RAD51,ROPN1L,RPL10L,RSPH6A,SLC25A31,SOHLH1,SPAG17,SPEF2,SPEM1,SPESP1,STRBP,TBC1D21,TCP11,TNP1,TNP2,TOP2A,TSSK2,TSSK6,YBX2,ZPBP2
GO:BP	tissue development	GO:0009888	FALSE	0.00277788	2.556286250651547	951	803	157	7195	ACTA1,ACTA2,ACTB,ACTC1,ACTN2,ACTN3,ACVRL1,ADAM15,AHSG,APLNR,APOLD1,ATF3,ATP2C2,B9D1,BCL11B,BMPER,BMX,BTK,CASQ1,CAV1,CAV2,CAV3,CCDC39,CCDC40,CCDC78,CD151,CD34,CDH5,CLDN3,CLDN5,CLIC4,CNN3,COL1A1,COL1A2,COL3A1,COL4A1,COL5A1,COL5A2,COMP,CSF1R,CSRP1,CXADR,DLC1,DLL4,DMRT1,EBF2,EDN1,EDNRA,EDNRB,EFNA1,EMP2,ENG,EOMES,EPAS1,FERMT2,FES,FGFR1,FOXA1,FOXC1,FOXJ1,FSTL1,FZD4,GATA1,GATA2,GJA4,GJA5,GJC1,HCK,HES1,H…
GO:BP	muscle cell differentiation	GO:0042692	FALSE	0.00316009	2.500300936266537	225	803	53	7195	ACTA1,ACTC1,ACTN2,ACTN3,APLNR,AVPR1A,CASQ1,CAV2,CAV3,CD53,COMP,CSRP1,CXADR,DMPK,EDN1,EDNRA,EDNRB,ENG,HES1,HEY1,ID2,IRX3,ITGA8,JAM2,KEL,KRT19,KRT8,LAMB2,LDB3,LMOD1,LMOD2,LMOD3,LRRC27,MEF2C,MYF6,MYH11,MYL9,MYOZ1,NEB,NRAP,PDGFRB,PGM5,POPDC3,RAMP2,RBPMS2,RPL3L,SOX9,STAC3,TBX3,TBX5,TCAP,TNNT3,TPM1
GO:BP	muscle contraction	GO:0006936	TRUE	0.00571882	2.242693770901962	169	803	43	7195	ACTA1,ACTA2,ACTN3,ANKRD2,ATP2A1,CACNB1,CACNG1,CALD1,CASQ1,CAV1,CAV3,CCDC78,CKMT2,COMP,CRYAB,CTNNA3,CTTN,DMPK,EDN1,EDNRA,EDNRB,GJA5,GJC1,HRC,LMOD1,LMOD2,LMOD3,MYH1,MYH11,MYH14,MYL1,MYL9,MYOT,PGAM2,SMPX,SMTN,STAC3,TBX3,TCAP,TNNC2,TNNT3,TPM1,TRIM63
GO:BP	motile cilium assembly	GO:0044458	TRUE	0.00705671	2.151397946054833	30	803	15	7195	AKAP4,CCDC39,CCDC40,FOXJ1,IFT81,MEIG1,MNS1,PFN4,RSPH6A,RSPH9,SPAG17,SPATA6,SPEF2,TBC1D21,ZMYND10
GO:BP	muscle organ development	GO:0007517	FALSE	0.00853842	2.068622430502155	183	803	45	7195	ACTA1,ACTC1,ACTN3,ANKRD2,ATF3,CASQ1,CAV1,CAV2,CAV3,COL3A1,CRYAB,DLL4,EDNRA,ENG,EOMES,FOXC1,HEYL,HOXD9,ID3,ITGA7,JPH1,KEL,LMOD3,MAFF,MEF2C,MEOX2,MYF6,MYH14,MYOZ1,NEB,NR2F2,POPDC3,RPL3L,S1PR1,SMTN,SMTNL1,STAC3,TAGLN,TCAP,TCF15,TCF21,TPM1,TWIST1,USP2,XIRP2
GO:BP	actin filament-based process	GO:0030029	FALSE	0.010773347312183936	1.9676493391022245	430	803	83	7195	ACTA1,ACTA2,ACTB,ACTC1,ACTL9,ACTN2,ACTN3,ACTR3,ADD2,APOA1,ARHGEF15,ARHGEF17,ARPC5,ATP2A1,CALD1,CAPZA3,CASQ1,CAV1,CAV3,CFL1,CLDN3,CNN3,CORO1A,CSF1R,CSRP1,CTNNA3,CTTN,DLC1,EDN1,EMP2,ESAM,FERMT2,FGD5,FMNL1,FOXJ1,FSCN3,GJA5,GJC1,GMFG,HCK,HCLS1,HRG,KANK3,KRT19,KRT8,LCP1,LDB3,LMOD1,LMOD2,LMOD3,LPAR1,LRP1,MYH11,MYH14,MYL1,MYL9,MYO1F,MYO1G,MYOZ1,NEB,NRAP,PARVA,PDGFRB,PFN1,PFN3,PFN4,PGM5,PLA2G1B,PLS3,PSTP…
GO:BP	cell-cell adhesion	GO:0098609	FALSE	0.013425150765959673	1.872080828424929	439	803	84	7195	ACTB,ADD2,APOA1,ATP1B2,B2M,CAV1,CCL5,CD160,CD2,CD28,CD34,CD3E,CD40LG,CD5,CD93,CDH11,CDH5,CDHR3,CLDN18,CLDN3,CLDN5,CLDN7,CNN3,COL13A1,COMP,CORO1A,CSK,CSRP1,CTNNA1,CTNNA3,CXADR,ELANE,EMCN,ESAM,ETS1,FBLIM1,FERMT3,FGA,FGB,FGG,FGL1,FOXA1,FOXJ1,GATA1,HES1,HSPH1,ICOS,ITGA3,ITGA7,ITGA8,ITGB2,JAM2,KLF4,KRT18,LAPTM5,LCK,LRRC32,MFSD2B,MYL9,MYOT,PARVA,PCDH1,PCK1,PLG,PODXL,PPP1CA,PTPN6,PTPRC,RAC2,RASAL3,ROBO4…
GO:BP	cell migration	GO:0016477	FALSE	0.021936424083667652	1.6588341665198971	791	803	132	7195	ACTA2,ACVRL1,ADAM15,ADAMTS1,ADD2,AKAP12,ANGPTL3,APOA1,APOH,ARHGDIB,ARPC5,ATP1B2,BCL11B,BMPER,CAV1,CCL5,CD151,CD248,CD34,CDH11,CDH5,CLDN3,CLDN5,CLEC14A,CLIC4,COL1A1,COL3A1,COL5A1,CORO1A,CSF1R,CSPG4,CTNNA1,CTNNA3,CTTN,CXADR,DCDC2,DLC1,DLL4,DMRT1,EDN1,EDNRA,EDNRB,EFNA1,ELANE,EMP2,ENG,EOMES,EPHB4,ETS1,FBLN1,FCER1G,FERMT2,FERMT3,FGFR1,FLT4,FMNL1,FOXC1,FOXJ1,FSCN3,FSTL1,FZD4,GATA2,GRN,HCK,HES1,HMGB2,HR…
GO:BP	cytoskeleton organization	GO:0007010	FALSE	0.025854248945105653	1.5874680737779627	741	803	125	7195	ACTA1,ACTB,ACTC1,ACTL7B,ACTL9,ACTN2,ACTN3,ACTR3,ADD2,APOA1,ARAP3,ARHGEF15,ARHGEF17,ARPC5,C10ORF90,CALD1,CAPZA3,CASQ1,CAV3,CCDC39,CCDC40,CCDC65,CCDC78,CCNB2,CDC20,CDH5,CETN1,CFL1,CLDN3,CLIC4,CNN3,CORO1A,CRYAB,CSF1R,CSRP1,CTTN,DLC1,DNAI1,DNAI2,EDN1,EMP2,ESAM,FERMT2,FES,FGD5,FMNL1,FOXJ1,FSCN3,FTCD,GMFG,HCK,HCLS1,HOOK1,HRG,KANK3,KATNAL2,KIF23,KIF2C,KRT18,KRT19,KRT8,LCP1,LDB3,LMNB1,LMOD1,LMOD2,LMOD3,L…
GO:BP	regulation of multicellular organismal process	GO:0051239	FALSE	0.026439486529125974	1.5777469833669029	1408	803	211	7195	ABCB10,ACTA2,ACTB,ACTN3,ACVRL1,ADAMTS1,ADRB1,AHSG,AKAP12,ANGPTL3,ANGPTL7,ANXA5,APLNR,APOA1,APOA2,APOA5,APOC3,APOH,APOLD1,ARHGDIB,ATP1B2,ATP2A1,AVPR1A,B2M,BANK1,BCL11A,BCL6B,BMPER,BTK,CACNB1,CACNG1,CASQ1,CAV1,CAV3,CCL5,CD160,CD19,CD2,CD22,CD28,CD300LF,CD34,CD3E,CD40LG,CD5,CDH5,CDKL3,CFL1,CLDN18,CLDN5,CLEC4E,COL1A1,COMP,CORO1A,CRP,CSF1R,CSK,CTNNA1,CTNNA3,CTTN,CXADR,CYBA,CYBB,CYP8B1,DLL4,DMPK,DMRT1,…
GO:BP	regulation of vasculature development	GO:1901342	FALSE	0.026777439975360518	1.5722309455360761	166	803	41	7195	ACVRL1,ADAMTS1,ANGPTL3,ANGPTL7,APLNR,APOH,BMPER,CD160,CD34,CDH5,CLDN5,CYBB,E2F2,EFNA1,EMP2,ENG,ETS1,FASLG,FOXC1,GATA2,GRN,HHEX,HRG,HSPG2,ITGB2,KDR,KLF4,NPR1,PPARG,RAMP2,RRAS,SASH1,SEMA6A,SMOC2,SPARC,TEK,THBS4,TIE1,TJP1,TNMD,TWIST1
GO:BP	heart development	GO:0007507	FALSE	0.027203729285792854	1.5653715556267445	337	803	68	7195	ACTC1,ACTN2,ACVRL1,ADAM15,ADAMTS1,APLNR,BICC1,CALCRL,CAV3,CCDC39,CCDC40,CDH11,CLDN5,COL3A1,COL5A1,CXADR,DLC1,DLL4,DNAI1,EDN1,EDNRA,EFNA1,EMP2,ENG,EOMES,EPHB4,FBN1,FES,FOXC1,FOXJ1,GJA5,GJC1,HES1,HEY1,HEYL,HSPB7,ID2,ID3,IRX3,ITGA3,KDR,LDB3,LRRC27,MB,MEF2C,MMP2,MYH11,NEB,NRAP,PARVA,PDGFRB,POPDC3,PPARG,RAMP2,S1PR1,SMAD6,SOX17,SOX9,TBX3,TBX5,TCAP,TEK,TIE1,TMEM100,TPM1,TWIST1,XIRP2,YAP1
GO:BP	heart morphogenesis	GO:0003007	FALSE	0.029500004796377117	1.5301779134103135	149	803	38	7195	ACTC1,ACVRL1,ADAM15,ADAMTS1,APLNR,CAV3,CCDC39,CCDC40,CLDN5,COL5A1,DLC1,DLL4,EDN1,EDNRA,EFNA1,EMP2,ENG,EPHB4,FOXC1,GJA5,HES1,HEY1,HEYL,MEF2C,PARVA,S1PR1,SMAD6,SOX17,SOX9,TBX3,TBX5,TCAP,TEK,TMEM100,TPM1,TWIST1,XIRP2,YAP1
GO:BP	actomyosin structure organization	GO:0031032	FALSE	0.030469699189915014	1.5161318332996394	132	803	35	7195	ACTA1,ACTC1,ACTN2,APOA1,ARHGEF15,CASQ1,CAV3,CNN3,CSRP1,DLC1,EDN1,FERMT2,KRT19,KRT8,LDB3,LMOD1,LMOD2,LMOD3,LPAR1,MYH11,MYH14,MYL9,MYOZ1,NEB,NRAP,PDGFRB,PFN1,PGM5,RACGAP1,S1PR1,TCAP,TGFB3,TJP1,TNNT3,TPM1
GO:BP	actin cytoskeleton organization	GO:0030036	FALSE	0.0368203	1.4339127467235886	387	803	75	7195	ACTA1,ACTB,ACTC1,ACTL9,ACTN2,ACTN3,ACTR3,ADD2,APOA1,ARHGEF15,ARHGEF17,ARPC5,CALD1,CAPZA3,CASQ1,CAV3,CFL1,CLDN3,CNN3,CORO1A,CSF1R,CSRP1,CTTN,DLC1,EDN1,EMP2,ESAM,FERMT2,FGD5,FMNL1,FOXJ1,FSCN3,GMFG,HCK,HCLS1,HRG,KANK3,KRT19,KRT8,LCP1,LDB3,LMOD1,LMOD2,LMOD3,LPAR1,LRP1,MYH11,MYH14,MYL9,MYO1F,MYO1G,MYOZ1,NEB,NRAP,PDGFRB,PFN1,PFN3,PFN4,PGM5,PLA2G1B,PLS3,PSTPIP1,RAC2,RACGAP1,S1PR1,SMTN,SMTNL1,TCAP,TGFB3,…
GO:BP	striated muscle cell differentiation	GO:0051146	FALSE	0.0371792	1.429700421388117	162	803	40	7195	ACTA1,ACTC1,ACTN2,ACTN3,AVPR1A,CASQ1,CAV2,CAV3,CD53,CSRP1,CXADR,DMPK,EDN1,IRX3,JAM2,KEL,KRT19,KRT8,LDB3,LMOD1,LMOD2,LMOD3,LRRC27,MEF2C,MYF6,MYH11,MYL9,MYOZ1,NEB,NRAP,PDGFRB,PGM5,POPDC3,RPL3L,STAC3,TBX3,TBX5,TCAP,TNNT3,TPM1
GO:BP	cell-cell junction organization	GO:0045216	TRUE	0.0478407	1.3202025221744358	101	803	29	7195	ACTB,APLNR,CAV1,CDH11,CDH5,CDHR3,CLDN18,CLDN3,CLDN5,CLDN7,CSF1R,CSK,CTNNA1,CXADR,ESAM,FERMT2,GJA4,GJA5,GJB1,GJC1,IRX3,NR1H4,RAMP2,SVEP1,TBX5,TGFB3,TJP1,VCL,XIRP2
GO:BP	vasculogenesis	GO:0001570	FALSE	0.0489097	1.3106050536570644	51	803	19	7195	APLNR,CAV1,CD34,EGFL7,EMP2,ENG,FZD4,GJC1,HEY1,KDR,PDGFRB,RAMP2,RASIP1,RRAS,SOX17,TBX5,TIE1,TMEM100,YAP1
GO:CC	external encapsulating structure	GO:0030312	TRUE	1.2457701338878131e-11	10.904562085119606	269	803	78	7195	ACTA2,ADAMTS1,ADAMTS4,AEBP1,AHSG,AMBP,ANGPTL3,ANGPTL7,ANXA5,APOA1,APOC3,APOH,BCAM,BMPER,CD151,CD248,CHAD,CILP,CLEC14A,COL13A1,COL1A1,COL1A2,COL3A1,COL4A1,COL5A1,COL5A2,COL5A3,COL6A2,COMP,CPN2,CSPG4,DPT,EGFL7,ELANE,F2,F9,FBLN1,FBN1,FGA,FGB,FGG,FGL1,FMOD,HPX,HRG,HSPG2,IGFALS,ITGB4,ITIH1,ITIH2,LAMA4,LAMB2,LGALS4,LMAN1,LRRC17,LRRC32,MFAP4,MFAP5,MMP2,MMRN2,MUC4,PCOLCE,PLG,PODN,PRELP,RELN,SERPINC1,SERP…
GO:CC	extracellular matrix	GO:0031012	FALSE	1.2457701338878131e-11	10.904562085119606	269	803	78	7195	ACTA2,ADAMTS1,ADAMTS4,AEBP1,AHSG,AMBP,ANGPTL3,ANGPTL7,ANXA5,APOA1,APOC3,APOH,BCAM,BMPER,CD151,CD248,CHAD,CILP,CLEC14A,COL13A1,COL1A1,COL1A2,COL3A1,COL4A1,COL5A1,COL5A2,COL5A3,COL6A2,COMP,CPN2,CSPG4,DPT,EGFL7,ELANE,F2,F9,FBLN1,FBN1,FGA,FGB,FGG,FGL1,FMOD,HPX,HRG,HSPG2,IGFALS,ITGB4,ITIH1,ITIH2,LAMA4,LAMB2,LGALS4,LMAN1,LRRC17,LRRC32,MFAP4,MFAP5,MMP2,MMRN2,MUC4,PCOLCE,PLG,PODN,PRELP,RELN,SERPINC1,SERP…
GO:CC	collagen-containing extracellular matrix	GO:0062023	FALSE	7.526909259471794e-10	9.123383319564004	238	803	69	7195	ACTA2,ADAMTS1,ADAMTS4,AEBP1,AHSG,AMBP,ANGPTL3,ANGPTL7,ANXA5,APOA1,APOC3,APOH,BCAM,CD151,CILP,CLEC14A,COL13A1,COL1A1,COL1A2,COL3A1,COL4A1,COL5A1,COL5A2,COL5A3,COL6A2,COMP,CSPG4,DPT,EGFL7,ELANE,F2,F9,FBLN1,FBN1,FGA,FGB,FGG,FGL1,FMOD,HPX,HRG,HSPG2,ITGB4,ITIH1,ITIH2,LAMA4,LAMB2,LGALS4,LMAN1,MFAP4,MFAP5,MMP2,MMRN2,PCOLCE,PLG,PODN,PRELP,SERPINC1,SERPING1,SERPINH1,SMOC2,SPARC,SPARCL1,TGFB1I1,TGFB3,THBS4…
GO:CC	contractile fiber	GO:0043292	TRUE	7.698936501518586e-8	7.113569262284792	157	803	50	7195	ACTA1,ACTA2,ACTC1,ACTN2,ACTN3,AKAP4,ANKRD2,ATP2A1,BAG3,CALD1,CASQ1,CAV3,CMYA5,CRYAB,CSRP1,FERMT2,HRC,JPH1,KRT19,KRT8,LDB3,LMAN1,LMOD1,LMOD2,LMOD3,LRRC27,MMP2,MYBPC1,MYH1,MYH11,MYL1,MYL9,MYOT,MYOZ1,MYOZ3,NEB,NRAP,PARVA,PGM5,SLC4A1,SMPX,SMTNL1,TCAP,TNNC2,TNNT3,TPM1,TRIM54,TRIM63,VCL,XIRP2
GO:CC	supramolecular polymer	GO:0099081	FALSE	3.3017824672108296e-7	6.4812515429454285	470	803	102	7195	ACTA1,ACTA2,ACTC1,ACTN2,ACTN3,AKAP4,ANKRD2,ATP2A1,BAG3,CALD1,CASQ1,CAV3,CMYA5,COL1A1,COL1A2,COL3A1,COL4A1,COL5A1,COL5A2,COL5A3,CORO1A,CRYAB,CSRP1,CTTN,DCDC2,DNAI1,DNAI2,DYNLRB2,ENKUR,FAM183A,FBLN1,FBN1,FERMT2,HCK,HOOK1,HRC,HSPH1,JPH1,KATNAL2,KIF23,KIF2C,KRT18,KRT19,KRT8,LCP1,LDB3,LMAN1,LMNB1,LMOD1,LMOD2,LMOD3,LRRC27,MAP3K11,MAPRE3,MFAP4,MFAP5,MMP2,MNS1,MYBPC1,MYBPC2,MYH1,MYH11,MYH14,MYL1,MYL9,MYO…
GO:CC	myofibril	GO:0030016	FALSE	4.027448999992401e-7	6.394969950390337	153	803	48	7195	ACTA1,ACTC1,ACTN2,ACTN3,AKAP4,ANKRD2,ATP2A1,BAG3,CALD1,CASQ1,CAV3,CMYA5,CRYAB,CSRP1,FERMT2,HRC,JPH1,KRT19,KRT8,LDB3,LMAN1,LMOD1,LMOD2,LMOD3,LRRC27,MMP2,MYBPC1,MYH1,MYL1,MYL9,MYOT,MYOZ1,MYOZ3,NEB,NRAP,PARVA,PGM5,SLC4A1,SMPX,SMTNL1,TCAP,TNNC2,TNNT3,TPM1,TRIM54,TRIM63,VCL,XIRP2
GO:CC	supramolecular fiber	GO:0099512	FALSE	5.285536401156485e-7	6.276910931868152	467	803	101	7195	ACTA1,ACTA2,ACTC1,ACTN2,ACTN3,AKAP4,ANKRD2,ATP2A1,BAG3,CALD1,CASQ1,CAV3,CMYA5,COL1A1,COL1A2,COL3A1,COL5A1,COL5A2,COL5A3,CORO1A,CRYAB,CSRP1,CTTN,DCDC2,DNAI1,DNAI2,DYNLRB2,ENKUR,FAM183A,FBLN1,FBN1,FERMT2,HCK,HOOK1,HRC,HSPH1,JPH1,KATNAL2,KIF23,KIF2C,KRT18,KRT19,KRT8,LCP1,LDB3,LMAN1,LMNB1,LMOD1,LMOD2,LMOD3,LRRC27,MAP3K11,MAPRE3,MFAP4,MFAP5,MMP2,MNS1,MYBPC1,MYBPC2,MYH1,MYH11,MYH14,MYL1,MYL9,MYOT,MYOZ1…
GO:CC	sarcomere	GO:0030017	FALSE	5.524203283758234e-7	6.257730348306648	139	803	45	7195	ACTA1,ACTC1,ACTN2,ACTN3,AKAP4,ANKRD2,ATP2A1,BAG3,CASQ1,CAV3,CMYA5,CRYAB,CSRP1,FERMT2,HRC,JPH1,KRT19,KRT8,LDB3,LMAN1,LMOD1,LMOD2,LMOD3,LRRC27,MMP2,MYH1,MYL1,MYL9,MYOT,MYOZ1,MYOZ3,NEB,NRAP,PARVA,PGM5,SLC4A1,SMPX,SMTNL1,TCAP,TNNC2,TNNT3,TPM1,TRIM54,TRIM63,XIRP2
GO:CC	blood microparticle	GO:0072562	TRUE	5.56075098588779e-7	6.254866552482213	70	803	30	7195	ACTA1,ACTB,ACTC1,AHSG,ALB,AMBP,ANXA5,APOA1,APOA2,C8A,C8G,CD5L,CPN2,ENG,F2,FGA,FGB,FGG,GC,HPX,HRG,ITIH1,ITIH2,OAZ3,PFN1,PLG,PON1,SERPINC1,SERPING1,SLC4A1
GO:CC	external side of plasma membrane	GO:0009897	TRUE	0.000255654	3.5923467999024323	170	803	46	7195	ADAM30,ANXA5,ASGR1,ATP1B2,B2M,BCAM,CA4,CD19,CD2,CD22,CD248,CD28,CD34,CD3D,CD3E,CD3G,CD40LG,CD5,CD79A,CD79B,CDH5,CLEC14A,CLEC4E,DNAI2,EMCN,ENG,F2,FASLG,FCER1G,FGA,FGB,FGG,HYAL2,IL2RB,ITGA3,ITGA7,ITGA8,ITGB2,KDR,MBL2,MS4A1,MS4A2,PLG,PTPRC,S1PR1,SPA17
GO:CC	cell surface	GO:0009986	FALSE	0.0003008	3.5217222418584373	392	803	82	7195	ACVRL1,ADAM15,ADAM30,AMBP,ANGPTL3,ANXA5,APOH,ASGR1,ATP1B2,B2M,BCAM,CA4,CAV3,CD151,CD19,CD2,CD22,CD248,CD28,CD34,CD3D,CD3E,CD3G,CD40LG,CD5,CD53,CD5L,CD79A,CD79B,CD93,CDH5,CLEC14A,CLEC4E,CLIC4,CRYAB,CSF1R,CSPG4,CST8,DNAI2,EGFL7,ELANE,EMCN,EMP2,ENG,F2,FASLG,FCER1G,FERMT2,FGA,FGB,FGG,FZD4,HRG,HYAL2,IL2RB,ITGA3,ITGA7,ITGA8,ITGB2,ITGB4,JAM2,KDR,LAMP3,LPAR1,LRRC32,MBL2,MS4A1,MS4A2,MXRA8,NOTCH3,PDIA4,PLA…
GO:CC	cell periphery	GO:0071944	FALSE	0.000458753	3.338420897395393	2220	803	319	7195	ACTA2,ACTB,ACTN2,ACTN3,ACVRL1,ADAM15,ADAM30,ADAM32,ADAMTS1,ADAMTS4,ADCY4,ADD2,ADRB1,AEBP1,AHSG,AKAP12,AMBP,ANGPTL3,ANGPTL7,ANXA5,APLNR,APOA1,APOC3,APOH,APOLD1,ARAP3,ARHGEF1,ASGR1,ATP1B2,ATP2C2,AVPR1A,B2M,BCAM,BLNK,BLVRB,BMPER,BMX,BTK,C10ORF90,C8A,C8G,CA4,CACNB1,CACNG1,CALCRL,CALD1,CAPZA3,CASQ1,CAV1,CAV2,CAV3,CCDC78,CD151,CD160,CD19,CD2,CD22,CD248,CD28,CD300LF,CD34,CD37,CD3D,CD3E,CD3G,CD40LG,CD5,C…
GO:CC	I band	GO:0031674	FALSE	0.00226526	2.6448825607461757	99	803	31	7195	ACTC1,ACTN2,ACTN3,AKAP4,ANKRD2,ATP2A1,BAG3,CASQ1,CAV3,CRYAB,CSRP1,FERMT2,HRC,JPH1,KRT19,KRT8,LDB3,MYL9,MYOT,MYOZ1,MYOZ3,NEB,NRAP,PARVA,PGM5,SLC4A1,SMTNL1,TCAP,TRIM54,TRIM63,XIRP2
GO:CC	motile cilium	GO:0031514	TRUE	0.00577606	2.2383684115410634	124	803	35	7195	ACTA2,ADAM15,AK7,AKAP4,CCDC65,DNAI1,DNAI2,DNALI1,ENKUR,IFT81,LDHC,MNS1,NME5,ODF1,ODF2,PFKM,PPP3R2,ROPN1L,RSPH6A,RSPH9,SLC25A31,SPA17,SPAG17,SPATA19,SPATA6,SPEF1,SPEF2,STARD10,TBC1D21,TCP11,TEKT1,TEKT5,TPPP2,TSGA10,TTC29
GO:CC	actin cytoskeleton	GO:0015629	TRUE	0.016760495224292352	1.7757131533668375	300	803	63	7195	ACTA1,ACTA2,ACTB,ACTC1,ACTL7B,ACTN2,ACTN3,ACTR3,ADD2,ARPC5,BAG3,C10ORF90,CALD1,CAPZA3,CFL1,CLDN5,CLIC4,CNN3,CORO1A,CRYAB,CTNNA1,CTTN,DLC1,FBLIM1,FERMT2,FERMT3,FSCN3,HCK,HSPB7,KRT19,LCP1,LDB3,LMOD1,LMOD2,LMOD3,MYH1,MYH11,MYH14,MYL1,MYL9,MYO1F,MYO1G,MYOT,MYOZ1,MYOZ3,NEB,NOTCH3,PARVA,PGM5,PLS3,PSTPIP1,RAC2,RGS22,SMTN,SMTNL1,SNCA,TEK,TJP1,TNNC2,TNNT3,TPM1,VCL,XIRP2
GO:CC	side of membrane	GO:0098552	FALSE	0.0229292	1.6396102984449479	283	803	60	7195	ADAM30,ANXA5,ASGR1,ATP1B2,ATP2C2,B2M,BCAM,CA4,CD19,CD2,CD22,CD248,CD28,CD34,CD3D,CD3E,CD3G,CD40LG,CD5,CD79A,CD79B,CDH5,CLEC14A,CLEC4E,DNAI2,EEF1A2,EMCN,ENG,F2,FASLG,FCER1G,FERMT2,FES,FGA,FGB,FGG,HCK,HYAL2,IL2RB,ITGA3,ITGA7,ITGA8,ITGB2,KCNAB1,KDR,LCK,MBL2,MS4A1,MS4A2,PGM5,PLG,PTPRC,RACGAP1,RASAL3,S1PR1,SLC4A1,SOCS3,SPA17,STAC3,ZAP70
REAC	Integrin cell surface interactions	REAC:R-HSA-216083	FALSE	0.00668446	2.1749337250970435	59	803	22	7195	COL13A1,COL1A1,COL1A2,COL3A1,COL4A1,COL5A1,COL5A2,COL5A3,COL6A2,COMP,FBN1,FGA,FGB,FGG,HSPG2,ITGA3,ITGA7,ITGA8,ITGB2,JAM2,KDR,VWF
REAC	Striated Muscle Contraction	REAC:R-HSA-390522	FALSE	0.00746056	2.1272282857413054	23	803	13	7195	ACTA1,ACTC1,ACTN2,ACTN3,MYBPC1,MYBPC2,MYL1,NEB,TCAP,TNNC2,TNNT3,TPM1,VIM
REAC	Extracellular matrix organization	REAC:R-HSA-1474244	FALSE	0.0376522	1.4242092259765153	168	803	41	7195	ADAM15,ADAMTS1,ADAMTS4,CD151,COL13A1,COL1A1,COL1A2,COL3A1,COL4A1,COL5A1,COL5A2,COL5A3,COL6A2,COMP,ELANE,FBLN1,FBN1,FGA,FGB,FGG,FMOD,HSPG2,ITGA3,ITGA7,ITGA8,ITGB2,ITGB4,JAM2,KDR,LAMA4,LAMB2,MFAP4,MFAP5,MMP2,PCOLCE,PLG,SERPINH1,SPARC,TGFB3,TTR,VWF
WP	Striated muscle contraction pathway	WP:WP383	FALSE	0.0010936	2.961140406346423	27	803	15	7195	ACTA1,ACTA2,ACTC1,ACTN2,ACTN3,MYBPC1,MYBPC2,MYL1,MYL9,NEB,TCAP,TNNC2,TNNT3,TPM1,VIM
TF	Factor: NMYC; motif: CAYCTG; match class: 1	TF:M01808_1	FALSE	8.23357481712515e-9	8.08441	2005	803	314	7195	ABHD16B,ACR,ACRBP,ACTA2,ACTC1,ACTL7B,ACTN2,ADAD1,ADAM30,ADAM32,ADAMTS4,ADD2,ADIG,AGXT,AHSG,AKAP12,ALB,ALDOB,AMBP,AMDHD1,ANGPTL7,ANKRD2,APOA5,APOC3,APOH,APOLD1,ASGR1,ASZ1,ATF3,ATP1B2,ATP2A1,B9D1,BANF2,BANK1,BICC1,BLNK,BTBD16,C10ORF62,C10ORF82,C10ORF90,C17ORF97,C1ORF100,C9ORF24,CA4,CA5A,CASQ1,CAV2,CCDC153,CCDC179,CCDC54,CCDC78,CCDC83,CCT6B,CD151,CD19,CD2,CD248,CD37,CD3E,CD3G,CD40LG,CD79A,CD79B,CDC2…
TF	Factor: ZBTB39; motif: CNCTGY; match class: 1	TF:M12689_1	FALSE	1.85227E-06	5.7323	3250	803	450	7195	ACR,ACRBP,ACTA1,ACTA2,ACTC1,ACTL7B,ACTL9,ACTN2,ACTN3,ACVRL1,ADAD1,ADAM30,ADAM32,ADAMTS4,ADRB1,AEBP1,AGBL5,AGR3,AGXT,AHSG,AK7,AKAP4,AKR1D1,ALDH4A1,ALDH6A1,ALDOB,AMBP,AMDHD1,ANGPTL3,ANGPTL7,ANKRD2,APLNR,APOA1,APOA5,APOC3,APOH,ARAP3,ARHGAP29,ARHGDIB,ARHGEF1,ARHGEF15,ARL9,ART5,ASGR1,ATP2A1,B9D1,BAG3,BCAM,BCL11B,BICC1,BLVRB,BMPER,BMX,BTBD16,BTK,C10ORF90,C16ORF78,C17ORF97,C1ORF100,C22ORF23,C5ORF49,C8G,…
TF	Factor: Smad2; motif: AGACAN; match class: 1	TF:M03580_1	FALSE	0.000526344	3.278730250926496	2995	803	409	7195	ABHD16B,ACR,ACRBP,ACTA1,ACTA2,ACTL9,ACTN2,ACVRL1,ADAM15,ADAM32,ADAMTS4,ADIG,AHSG,AKAP12,AKAP4,ALAD,ALB,ALDOB,AMBP,ANKRD2,ANXA5,APLNR,APOA1,APOA2,APOA5,APOC3,APOH,APOLD1,ARAP3,ARHGEF1,ARHGEF15,ART5,ASB17,ATP2A1,ATP2C2,B2M,B9D1,BAAT,BAG3,BANF2,BICC1,BLNK,BMPER,BTBD16,BTK,C10ORF82,C10ORF90,C11ORF16,C16ORF78,C1ORF100,C8A,C9ORF24,CA1,CA5A,CACNG1,CALD1,CAPSL,CASQ1,CAV2,CCDC136,CCDC153,CCDC179,CCDC40,CC…
TF	Factor: NMYC; motif: CAYCTG	TF:M01808	FALSE	0.000586089	3.232036705529831	4493	803	573	7195	ABCB10,ABHD16B,ACR,ACRBP,ACTA1,ACTA2,ACTB,ACTC1,ACTL7B,ACTL9,ACTN2,ACTN3,ACVRL1,ADAD1,ADAM30,ADAM32,ADAMTS4,ADD2,ADIG,ADRB1,AEBP1,AGXT,AHSG,AKAP12,AKAP4,ALB,ALDOB,AMBP,AMDHD1,ANGPTL7,ANKRD2,APLNR,APOA1,APOA2,APOA5,APOC3,APOH,APOLD1,ARHGAP29,ARHGEF1,ARHGEF15,ART5,ASGR1,ASZ1,ATF3,ATP1B2,ATP2A1,ATP2C2,B2M,B9D1,BAG3,BANF2,BANK1,BCL11A,BCL6B,BICC1,BLNK,BLVRB,BMX,BTBD16,BTK,C10ORF62,C10ORF82,C10ORF90,C…
TF	Factor: Smad2; motif: TGTCTGNCWCCT	TF:M10059	FALSE	0.00101387	2.994017422154709	2151	803	309	7195	ABCB10,ABHD16B,ACR,ACRBP,ACTA1,ACTC1,ACTL9,ACTN2,ACTR3,ADAMTS4,ADIG,AHSG,AKAP4,ALAD,ALDH6A1,AMBP,ANXA5,APLNR,APOA2,APOA5,APOLD1,ARAP3,ARHGAP29,ARHGEF1,ARHGEF15,ASB17,ASGR1,ASZ1,ATP2A1,B2M,BCAM,BCL11A,BCL6B,BICC1,BMX,BTBD16,C10ORF82,C11ORF16,C11ORF65,C16ORF78,C17ORF97,C6ORF163,C9ORF24,CA1,CACNB1,CASQ1,CCDC136,CCDC39,CCDC40,CCDC60,CCL5,CCNB2,CD151,CD19,CD300LF,CD34,CD37,CD3D,CD3G,CD40LG,CD79A,CD79B…
TF	Factor: MEL1; motif: GATGAG; match class: 1	TF:M08793_1	FALSE	0.00207051	2.6839222094063846	1629	803	244	7195	ACR,ACTC1,ACTL9,ACTN2,ADAM15,ADCY4,ADIG,ADRB1,AGBL5,ALB,ALDH6A1,ALDOB,AMDHD1,APLNR,APOA1,APOA2,APOA5,APOC3,APOH,APOLD1,ARHGDIB,ARHGEF15,ART5,ATF3,ATP2A1,ATP2C2,BANF2,BCL11B,BLNK,C10ORF62,C10ORF90,C1ORF100,C22ORF23,C5ORF52,CA4,CA5A,CACNB1,CALCRL,CALD1,CAPZA3,CASQ1,CAV1,CCDC110,CCDC60,CCIN,CCL5,CCNB2,CCT6B,CD2,CD248,CD37,CD3D,CD3G,CD5,CD5L,CD79A,CDH5,CETN1,CHAD,CILP2,CLDN7,CLIC4,CMYA5,COL1A1,COL3A1…
TF	Factor: AP-2rep; motif: CAGTGGG	TF:M00468	FALSE	0.00421717	2.3749787455010942	2475	803	344	7195	ACR,ACRBP,ACTA1,ACTC1,ACTL9,ACTN3,ACTR3,ACVRL1,ADAM32,ADD2,ADIG,AEBP1,AGBL5,AGXT,AK7,AKR1D1,ALDH4A1,ALDH6A1,ALDOB,ANKRD2,ANXA5,APOA1,APOA2,APOA5,APOLD1,ARHGEF1,ART5,ASB17,ATF3,ATP2A1,AVPR1A,BANF2,BCAM,BCL6B,BLNK,BLVRB,BTBD16,C10ORF62,C10ORF82,C10ORF90,C11ORF65,C11ORF71,C16ORF78,C22ORF23,C5ORF52,CA5A,CACNB1,CAPZA3,CASQ1,CAV1,CAV2,CAV3,CCDC113,CCDC153,CCDC179,CCDC54,CCDC62,CCDC65,CCIN,CD151,CD160,C…
TF	Factor: GATAD2A; motif: CCTKTG; match class: 1	TF:M09726_1	FALSE	0.00832016	2.079868494312765	3071	803	411	7195	ABHD16B,ACR,ACTA1,ACTC1,ACTL9,ACTN2,ACTR3,ACVRL1,ADAMTS4,ADCY4,ADRB1,AEBP1,AGXT,ALDH4A1,ALDH6A1,AMBP,AMDHD1,ANKRD2,APLNR,APOA1,APOC3,APOLD1,ARHGAP29,ARHGDIB,ARHGEF15,ARL9,ART5,ASGR1,ATF3,B9D1,BANF2,BCAM,BCL6B,BICC1,BLVRB,BMX,BTBD16,BTK,C10ORF90,C11ORF16,C11ORF71,C17ORF97,C22ORF23,C5ORF49,C5ORF52,C7ORF31,C8A,C8G,C9ORF24,CA1,CA5A,CACNG1,CAGE1,CAV3,CCDC110,CCDC153,CCDC179,CCDC40,CCDC54,CCDC65,CCDC78…
TF	Factor: Zbtb44; motif: CKGTGA; match class: 1	TF:M05405_1	FALSE	0.021241400947111966	1.6728168433563002	2296	803	319	7195	ACR,ACTN3,ADAM15,ADAM32,ADIG,AHSG,AKAP12,AKAP4,ALDOB,AMBP,ANGPTL7,ANKRD2,ANXA5,APLNR,APOA1,APOC3,APOLD1,ARHGDIB,ARHGEF15,ARL9,ART5,ASGR1,ATP1B2,ATP2C2,AVPR1A,B2M,B9D1,BANF2,BCAM,BICC1,BLVRB,BTBD16,BTK,C10ORF90,C11ORF16,C11ORF65,C17ORF97,C1ORF100,C22ORF23,C5ORF49,C5ORF52,C7ORF31,C8G,C9ORF24,CACNG1,CAPSL,CCDC153,CCDC179,CCDC38,CCDC39,CCDC54,CCDC83,CCIN,CD151,CD2,CD248,CD34,CD3D,CD53,CD79A,CD79B,CD9…
HP	Male infertility	HP:0003251	FALSE	8.894838490894868e-7	6.050861933263017	62	803	26	7195	ACTL9,AK7,BRDT,CCDC39,CCDC40,CCDC62,CCDC65,DNAI1,DNAI2,DNALI1,FKBP6,FOXJ1,GGN,LRRC56,MNS1,NME5,RPL10L,RSPH9,SOHLH1,SOX9,SPAG17,SPEF2,SYCE1,TSGA10,TTC29,ZMYND10
HP	Decreased fertility in males	HP:0012041	FALSE	2.6507E-06	5.576639727504889	69	803	27	7195	ACTL9,AK7,BRDT,CCDC39,CCDC40,CCDC62,CCDC65,DNAI1,DNAI2,DNALI1,FKBP6,FOXJ1,GGN,LRRC56,MNS1,NME5,RAD51,RPL10L,RSPH9,SOHLH1,SOX9,SPAG17,SPEF2,SYCE1,TSGA10,TTC29,ZMYND10
HP	Infertility	HP:0000789	FALSE	4.61625E-05	4.335711078224968	82	803	28	7195	ACTL9,AK7,BRDT,CCDC39,CCDC40,CCDC62,CCDC65,CDC20,DNAI1,DNAI2,DNALI1,FKBP6,FOXJ1,GGN,HSF2BP,LRRC56,MNS1,NME5,RPL10L,RSPH9,SOHLH1,SOX9,SPAG17,SPEF2,SYCE1,TSGA10,TTC29,ZMYND10
HP	Young adult onset	HP:0011462	FALSE	7.269E-05	4.138525081497695	265	803	60	7195	ACTA1,ACTC1,ACTN2,AK7,ANXA5,APOA1,B2M,BAG3,BRDT,CAV1,CAV3,CCDC39,CCDC62,CDC20,COL4A1,CSF1R,CTNNA1,DNALI1,ENG,EPAS1,F2,FBN1,FKBP6,FOXC1,GATA2,GGN,GRN,ICOS,IKZF1,KCNK3,LAMA4,MAFB,MCM6,NOTCH3,PDGFRB,PLG,PMP22,PPARG,RELN,RPL10L,RPS19,SEMA3A,SERPING1,SERPINH1,SLC44A4,SLC4A1,SLCO2A1,SMPX,SNCA,SOHLH1,SPAG17,SYCE1,TBX3,TIE1,TIMP3,TPM1,TRPC6,TSGA10,TYROBP,VCL
HP	Decreased fertility	HP:0000144	FALSE	8.11858E-05	4.090519962864068	104	803	32	7195	ACTL9,AK7,BRDT,CCDC39,CCDC40,CCDC62,CCDC65,CDC20,DNAI1,DNAI2,DNALI1,FGFR1,FKBP6,FOXJ1,GGN,HSF2BP,LRRC56,MNS1,NME5,RAD51,RPL10L,RSPH9,SEMA3A,SOHLH1,SOX9,SPAG17,SPEF2,SYCE1,TBX3,TSGA10,TTC29,ZMYND10
HP	Recurrent bacterial infections	HP:0002718	FALSE	0.000136955	3.863420693295122	122	803	35	7195	ACTC1,BLNK,BTK,CCDC39,CCDC40,CCDC65,CD19,CD40LG,CD79A,CD79B,CR2,CYBA,CYBB,DNAI1,DNAI2,EDNRA,ELANE,EPHB4,FERMT3,FOXJ1,GATA1,GATA2,ICOS,IKZF1,ITGB2,LRRC56,MBL2,MS4A1,NME5,RSPH9,SPEF2,TCF4,UROD,ZAP70,ZMYND10
HP	Abnormal sputum	HP:0032016	FALSE	0.000940175	3.0267910767050963	63	803	22	7195	ACTA2,ACVRL1,CCDC39,CCDC40,CCDC65,COL3A1,COL5A1,COL5A2,DNAI1,DNAI2,EDNRA,ENG,FBN1,FOXJ1,LRRC56,MFAP5,MYH11,NME5,RSPH9,SPEF2,TGFB3,ZMYND10
HP	Abnormal sperm motility	HP:0012206	FALSE	0.00101741	2.9925040182742344	45	803	18	7195	AK7,BICC1,BRDT,CCDC39,CCDC40,CCDC65,DNAI1,DNAI2,DNALI1,FOXJ1,LRRC56,NME5,RPL10L,RSPH9,SPAG17,SPEF2,TTC29,ZMYND10
HP	Aplasia/Hypoplasia of the spleen	HP:0010451	FALSE	0.00101741	2.9925040182742344	45	803	18	7195	B9D1,BCL11A,CCDC39,CCDC40,CCDC65,DNAI1,DNAI2,FOXJ1,KLF1,LRRC56,MNS1,NME5,RELN,RSPH9,SPEF2,TCTN2,TWIST1,ZMYND10
HP	Abnormal sperm physiology	HP:0034809	FALSE	0.00101741	2.9925040182742344	45	803	18	7195	AK7,BICC1,BRDT,CCDC39,CCDC40,CCDC65,DNAI1,DNAI2,DNALI1,FOXJ1,LRRC56,NME5,RPL10L,RSPH9,SPAG17,SPEF2,TTC29,ZMYND10
HP	Recurrent mycobacterial infections	HP:0011274	FALSE	0.0011971	2.9218679742035203	29	803	14	7195	CCDC39,CCDC40,CCDC65,CYBB,DNAI1,DNAI2,FOXJ1,GATA2,LRRC56,NME5,RSPH9,SPEF2,ZAP70,ZMYND10
HP	Abnormal vascular physiology	HP:0030163	FALSE	0.00140116	2.8535114032914723	180	803	43	7195	ACTA2,ACTB,ACTC1,ACVRL1,AGXT,ALB,BANK1,CAV1,COL1A1,COL1A2,COL3A1,COL4A1,COL5A1,COL5A2,CR2,DLL4,DOCK6,ENG,EPHB4,ETS1,F2,FBN1,FGFR1,FKBP6,HSPG2,KCNK3,KRT18,LAMB2,LCK,MFAP5,MYH11,NKX2-1,NOTCH3,RHAG,RPL3L,SERPINC1,SFTPB,SFTPC,SLC4A1,TBL2,TGFB3,THSD1,VCL
HP	Asplenia	HP:0001746	FALSE	0.00172594	2.762975454800088	42	803	17	7195	B9D1,BCL11A,CCDC39,CCDC40,CCDC65,DNAI1,DNAI2,FOXJ1,KLF1,LRRC56,MNS1,NME5,RSPH9,SPEF2,TCTN2,TWIST1,ZMYND10
HP	Adult onset	HP:0003581	FALSE	0.00238313	2.622852320288088	427	803	80	7195	ACTA1,ACTC1,ACTN2,AK7,ANXA5,APOA1,B2M,BAG3,BRDT,CAV1,CAV3,CCDC39,CCDC62,CDC20,COL4A1,CRYAB,CSF1R,CTNNA1,DNALI1,ENG,ENO3,EPAS1,F2,FBN1,FKBP6,FOXC1,FZD4,GATA2,GGN,GJA5,GRN,HGD,HRG,ICOS,IKZF1,KCNK3,KRT18,LAMA4,LDB3,LMNB1,MAFB,MB,MCM6,MFAP5,MPO,MYOT,NOTCH3,PDGFRB,PLG,PMP22,PPARG,PPP1R3A,PYGM,RELN,RPL10L,RPS19,SASH3,SEMA3A,SERPING1,SERPINH1,SLC44A4,SLC4A1,SLCO2A1,SMPX,SNCA,SOHLH1,SPAG17,SYCE1,TBX3,TCA…
HP	Recurrent lower respiratory tract infections	HP:0002783	FALSE	0.002425	2.615288965195052	136	803	35	7195	ALB,ARHGEF1,BLNK,BTK,CCDC39,CCDC40,CD19,CD3D,CD3E,CD40LG,CD79A,CD79B,COL13A1,COL5A1,COL6A2,CORO1A,CR2,CYBA,CYBB,EDNRA,FOXJ1,ICOS,LAMB2,LCK,LMNB1,LRRC56,MASP2,NKX2-1,NME5,RAC2,SASH3,SERPINH1,SFTPC,SOX9,ZAP70
HP	Wheezing	HP:0030828	FALSE	0.0031566	2.5007804113454526	27	803	13	7195	BTK,CCDC39,CCDC40,CCDC65,DNAI1,DNAI2,FOXJ1,LRRC56,NKX2-1,NME5,RSPH9,SPEF2,ZMYND10
HP	Sinusitis	HP:0000246	FALSE	0.00415767	2.381149713977056	94	803	27	7195	BLNK,BTK,CCDC39,CCDC40,CCDC65,CD19,CD79A,CD79B,COL5A1,COL5A2,CR2,CYBA,CYBB,DNAI1,DNAI2,EDNRA,ELANE,FOXJ1,ICOS,LRRC56,NME5,PSMB8,RAC2,RSPH9,SASH3,SPEF2,ZMYND10
HP	Chronic rhinitis	HP:0002257	FALSE	0.00482166	2.3168031476972226	24	803	12	7195	CCDC39,CCDC40,CCDC65,DNAI1,DNAI2,FOXJ1,LRRC56,NME5,RSPH9,SASH3,SPEF2,ZMYND10
HP	Rhinitis	HP:0012384	FALSE	0.00491226	2.308718432510298	36	803	15	7195	CCDC39,CCDC40,CCDC65,COX4I2,DNAI1,DNAI2,ELANE,FOXJ1,LRRC56,MS4A2,NME5,RSPH9,SASH3,SPEF2,ZMYND10
HP	Chronic sinusitis	HP:0011109	FALSE	0.0052722	2.2780077765446367	32	803	14	7195	BLNK,CCDC39,CCDC40,CCDC65,CD79B,DNAI1,DNAI2,FOXJ1,LRRC56,NME5,RSPH9,SASH3,SPEF2,ZMYND10
HP	Abnormality of the vasculature	HP:0002597	FALSE	0.0059495	2.22552	1012	803	157	7195	ACTA1,ACTA2,ACTB,ACTC1,ACVRL1,AEBP1,AGBL5,AGXT,AKR1D1,ALB,APOA1,APOA2,APOA5,B2M,B9D1,BANK1,BCL11A,BCL11B,BICC1,BLNK,BTK,CA4,CAV1,CCDC39,CCDC40,CCDC65,CD19,CD28,CD3D,CD3E,CD40LG,CD79A,CD79B,COL1A1,COL1A2,COL3A1,COL4A1,COL5A1,COL5A2,COX4I2,CR2,CYBA,CYBB,DCDC2,DLL4,DMPK,DNAI1,DNAI2,DOCK6,EDN1,EDNRB,ELANE,ENG,EPAS1,EPHB4,ERF,ETS1,F2,FASLG,FBN1,FECH,FERMT3,FGA,FGB,FGFR1,FGG,FKBP6,FLT4,FOXC1,FOXJ1,FZD4…
HP	Lithoptysis	HP:0032543	FALSE	0.00710959	2.1481551096016074	21	803	11	7195	CCDC39,CCDC40,CCDC65,DNAI1,DNAI2,FOXJ1,LRRC56,NME5,RSPH9,SPEF2,ZMYND10
HP	Abnormal atrial arrangement	HP:0011535	FALSE	0.00710959	2.1481551096016074	21	803	11	7195	CCDC39,CCDC40,CCDC65,DNAI1,DNAI2,FOXJ1,LRRC56,NME5,RSPH9,SPEF2,ZMYND10
HP	Atrial situs ambiguous	HP:0011539	FALSE	0.00710959	2.1481551096016074	21	803	11	7195	CCDC39,CCDC40,CCDC65,DNAI1,DNAI2,FOXJ1,LRRC56,NME5,RSPH9,SPEF2,ZMYND10
HP	Pulmonary situs ambiguus	HP:0011617	FALSE	0.00710959	2.1481551096016074	21	803	11	7195	CCDC39,CCDC40,CCDC65,DNAI1,DNAI2,FOXJ1,LRRC56,NME5,RSPH9,SPEF2,ZMYND10
HP	Abnormal pulmonary situs morphology	HP:0011615	FALSE	0.00710959	2.1481551096016074	21	803	11	7195	CCDC39,CCDC40,CCDC65,DNAI1,DNAI2,FOXJ1,LRRC56,NME5,RSPH9,SPEF2,ZMYND10
HP	Peribronchovascular interstitial thickening	HP:0025177	FALSE	0.00710959	2.1481551096016074	21	803	11	7195	CCDC39,CCDC40,CCDC65,DNAI1,DNAI2,FOXJ1,LRRC56,NME5,RSPH9,SPEF2,ZMYND10
HP	Female infertility	HP:0008222	FALSE	0.00862413	2.064284436965249	29	803	13	7195	CCDC39,CCDC40,CCDC65,CDC20,DNAI1,DNAI2,FOXJ1,HSF2BP,LRRC56,NME5,RSPH9,SPEF2,ZMYND10
HP	Abnormal blood oxygen level	HP:0500165	FALSE	0.0099442	2.002430108442762	18	803	10	7195	ACTA1,CD40LG,ENG,FBN1,ITGA7,NKX2-1,RHAG,SFTPB,SFTPC,STAC3
HP	Hypoxemia	HP:0012418	FALSE	0.0099442	2.002430108442762	18	803	10	7195	ACTA1,CD40LG,ENG,FBN1,ITGA7,NKX2-1,RHAG,SFTPB,SFTPC,STAC3
HP	Arteriovenous fistula	HP:0004947	FALSE	0.011458537225391596	1.9408708200202829	9	803	7	7195	ACVRL1,COL1A1,COL3A1,COL5A1,COL5A2,ENG,EPHB4
HP	Constitutional symptom	HP:0025142	FALSE	0.012010521991538582	1.9204381172333593	582	803	99	7195	ACTA1,ACTA2,ACTC1,AGXT,ALAD,ALB,ALDH4A1,ALDOB,ATP2A1,B2M,BCL11A,BICC1,BLNK,BTK,CASQ1,CAV1,CAV3,CCDC78,CD19,CD28,CD79A,CD79B,COL13A1,COL1A1,COL1A2,COL3A1,COL5A1,COL5A2,COMP,CR2,DMGDH,DMPK,EDNRB,ELANE,EMP2,ENG,ENO3,EPAS1,FBN1,FERMT3,FGFR1,FKBP6,GATA2,GJA5,HGD,HMBS,HSPG2,ICOS,IKZF1,IL2RB,ITGA7,KIF23,KLF1,LDB3,LMNB1,LRP1,MAFB,MAT1A,MCM6,MFAP5,MMP2,MS4A1,MYF6,MYH11,MYOT,NEB,NKX2-1,NOTCH3,NR1H4,PDGFRB,…
HP	Abnormal inferior vena cava morphology	HP:0025576	FALSE	0.012792506180650722	1.8930443645280668	22	803	11	7195	CCDC39,CCDC40,CCDC65,DNAI1,DNAI2,FOXJ1,LRRC56,NME5,RSPH9,SPEF2,ZMYND10
HP	Nasal congestion	HP:0001742	FALSE	0.013921067352349365	1.856327465338624	26	803	12	7195	CCDC39,CCDC40,CCDC65,DNAI1,DNAI2,FGFR1,FOXJ1,LRRC56,NME5,RSPH9,SPEF2,ZMYND10
HP	Abnormal nasal mucosa morphology	HP:0000433	FALSE	0.016061052703931628	1.7942259927730624	39	803	15	7195	ACVRL1,CCDC39,CCDC40,CCDC65,DNAI1,DNAI2,EDNRA,ENG,FOXJ1,LRRC56,NME5,RSPH9,SPEF2,TBX21,ZMYND10
HP	Abnormality of pulmonary circulation	HP:0030875	FALSE	0.0169392	1.7711059025975622	95	803	26	7195	ACTA2,ACTC1,ACVRL1,CAV1,COL1A1,COL1A2,DLL4,DOCK6,ENG,F2,FBN1,FGFR1,HSPG2,KCNK3,KRT18,LAMB2,MYH11,NKX2-1,RHAG,RPL3L,SERPINC1,SFTPB,SFTPC,SLC4A1,THSD1,VCL
HP	Cellulitis	HP:0100658	FALSE	0.018808176158194048	1.7256533162431051	35	803	14	7195	AEBP1,BLNK,BTK,CD79A,CD79B,COL1A1,CYBA,CYBB,ELANE,EPHB4,FLT4,GATA2,PSTPIP1,RAC2
HP	Decreased fertility in females	HP:0000868	FALSE	0.018808176158194048	1.7256533162431051	35	803	14	7195	CCDC39,CCDC40,CCDC65,CDC20,DNAI1,DNAI2,FOXJ1,HSF2BP,LRRC56,NME5,RSPH9,SOX9,SPEF2,ZMYND10
HP	Abnormal T cell morphology	HP:0002843	FALSE	0.019571	1.708386032502413	74	803	22	7195	BCL11B,BLNK,BTK,CD19,CD3D,CD3E,CD3G,CD79A,CD79B,CR2,FASLG,GATA2,ICOS,IL2RB,ITK,LCK,MS4A1,PTPRC,RAC2,SASH3,SH2D1A,ZAP70
HP	Abnormality of skeletal muscle fiber size	HP:0012084	FALSE	0.020717580080856793	1.683660973777517	69	803	21	7195	ACTA1,ACTN2,CASQ1,CAV3,COL13A1,COL6A2,CRYAB,ITGA7,LMOD3,MB,MYH14,MYL1,MYOT,NEB,PFKM,POPDC3,PPARG,SMPX,STAC3,TCAP,TNNC2
HP	Abnormality of the pulmonary vasculature	HP:0004930	FALSE	0.021526186056417148	1.6670329103241834	119	803	30	7195	ACTA2,ACVRL1,BCL11B,CAV1,CCDC39,CCDC40,CCDC65,COL3A1,COL5A1,DLL4,DNAI1,DNAI2,DOCK6,EDNRB,ENG,FBN1,FGFR1,FKBP6,FLT4,FOXJ1,GATA1,LRRC56,NME5,RRAS,RSPH9,SFTPB,SPEF2,TBL2,TBX5,ZMYND10
HP	Decreased circulating IgG level	HP:0004315	FALSE	0.0215377	1.666800089960146	64	803	20	7195	ARHGEF1,B2M,BLNK,BTK,CD19,CD3D,CD3E,CD3G,CD40LG,CD79B,CR2,FASLG,ICOS,ITK,LCK,MS4A1,PTPRC,RAC2,SASH3,SH2D1A
HP	Axial muscle weakness	HP:0003327	FALSE	0.022060808279762655	1.6563785796106965	23	803	11	7195	ACTA1,BAG3,COL13A1,COL6A2,CRYAB,LAMB2,LMOD3,MB,MYBPC1,MYL1,NEB
HP	Abnormal pulmonary interstitial morphology	HP:0006530	FALSE	0.022919522194102704	1.6397944403969502	80	803	23	7195	BTK,CAV1,CCDC39,CCDC40,CCDC65,COL3A1,DNAI1,DNAI2,ERF,FASLG,FOXJ1,HCK,IL2RB,ITGA3,LRRC56,NKX2-1,NME5,RAC2,RSPH9,SFTPB,SFTPC,SPEF2,ZMYND10
HP	Atelectasis	HP:0100750	FALSE	0.0230786	1.6367912232145514	40	803	15	7195	CCDC39,CCDC40,CCDC65,CYBB,DNAI1,DNAI2,FOXJ1,LRRC56,NKX2-1,NME5,RSPH9,SFTPB,SFTPC,SPEF2,ZMYND10
HP	Clubbing	HP:0001217	FALSE	0.027905460988867026	1.5543107986887112	65	803	20	7195	ACVRL1,CCDC39,CCDC40,CCDC65,DNAI1,DNAI2,ENG,FOXJ1,HSPG2,LRRC56,NME5,PSMB8,RAD51,RSPH9,SFTPB,SFTPC,SLCO2A1,SPEF2,TCF4,ZMYND10
HP	Elevated pulmonary artery pressure	HP:0004890	FALSE	0.0313411	1.5038851860469034	76	803	22	7195	ACTA2,ACTC1,ACVRL1,CAV1,COL1A1,COL1A2,DLL4,DOCK6,ENG,FBN1,FGFR1,HSPG2,KCNK3,KRT18,LAMB2,MYH11,NKX2-1,RPL3L,SFTPB,SFTPC,THSD1,VCL
HP	Polysplenia	HP:0001748	FALSE	0.0366478	1.4359523595101167	24	803	11	7195	CCDC39,CCDC40,CCDC65,DNAI1,DNAI2,FOXJ1,LRRC56,NME5,RSPH9,SPEF2,ZMYND10
HP	Abnormal paranasal sinus morphology	HP:0000245	FALSE	0.0479366	1.3193330560438774	106	803	27	7195	BLNK,BTK,CCDC39,CCDC40,CCDC65,CD19,CD79A,CD79B,COL5A1,COL5A2,CR2,CYBA,CYBB,DNAI1,DNAI2,EDNRA,ELANE,FOXJ1,ICOS,LRRC56,NME5,PSMB8,RAC2,RSPH9,SASH3,SPEF2,ZMYND10
HP	Abnormal circulating IgG level	HP:0410242	FALSE	0.0491467	1.3085053272358893	78	803	22	7195	ARHGEF1,B2M,BLNK,BTK,CD19,CD3D,CD3E,CD3G,CD40LG,CD79B,CR2,FASLG,ICOS,IL2RB,ITK,LCK,MS4A1,PSMB8,PTPRC,RAC2,SASH3,SH2D1A
