# Supplementary material for: A molecular cell atlas of mouse lemur, an emerging model primate
Source: Nature. 2025 Jul 30;644(8075):173–84. doi: 10.1038/s41586-025-09113-9 (PMC12328211; doi:10.1038/s41586-025-09113-9)
Supplement: Supplementary file 4 — Source data for Supplementary Fig. 3. [file 41586_2025_9113_MOESM4_ESM.xlsx]

## Sheet: Fig S3b
	compartment	tissue	order__compartment_freeannotation_tissue	dendrogram_annotation_number	EPCAM_mean_expression	NPHS1_mean_expression	PECAM1_mean_expression	GJA5_mean_expression	ACKR1_mean_expression	CA4_mean_expression	EHD3_mean_expression	MMRN1_mean_expression	COL1A1_mean_expression	DCN_mean_expression	PDGFRA_mean_expression	PDGFRB_mean_expression	ACTA2_mean_expression	MYH11_mean_expression	CNN1_mean_expression	FBLN1_mean_expression	HIGD1B_mean_expression	ADIPOQ_mean_expression	UPK3B_mean_expression	CXCL13_mean_expression	LMO7_mean_expression	MECOM_mean_expression	CDO1_mean_expression	GATA3_mean_expression	CLEC14A_mean_expression	SCN1B_mean_expression	ITGA8_mean_expression	NDUFA4L2_mean_expression	AGTR1_mean_expression	CBLC_mean_expression	ALOX12_mean_expression	ST6GAL2_mean_expression	EPCAM_percent_expressed	NPHS1_percent_expressed	PECAM1_percent_expressed	GJA5_percent_expressed	ACKR1_percent_expressed	CA4_percent_expressed	EHD3_percent_expressed	MMRN1_percent_expressed	COL1A1_percent_expressed	DCN_percent_expressed	PDGFRA_percent_expressed	PDGFRB_percent_expressed	ACTA2_percent_expressed
Kidney__podocyte	epithelial	Kidney	70	54	0.0759992	2.33538	0	0.208379	0.172894	0	0.618527	0	0	3.61021	0	1.22503	0.596171	0.04532	0	0	0	0	0	0	0.178166	0.0472213	0	0	0	0.0787291	0.0870447	0.04532	0.612809	0.04532	0	0.04532	9.52381	100	0	9.52381	9.52381	0	14.2857	0	0	100	0	85.7143	28.5714
Kidney__proximal convoluted tubule epithelial cell	epithelial	Kidney	71	55	1.12898	0	0	0	0	0.673027	0.0581652	0	0	0.0346571	0	0.0572454	0	0	0	0	0	0	0	0	0.441192	0.0508313	0	0	0	0.0292543	0	0	0	0.334614	0	0	42.1423	0	0	0	0	22.5958	1.32916	0	0	1.09461	0	2.18921	0
Kidney__proximal straight tubule epithelial cell	epithelial	Kidney	72	56	1.38746	0	0	0	0	0.508972	0.0593996	0	0	0.056586	0	0	0	0	0	0	0	0	0	0	0.499031	0	0.0325441	0	0	0.0286751	0	0	0	0.279774	0	0	57.5277	0	0	0	0	22.6624	2.53566	0	0	1.74326	0	0	0
Kidney__loop of Henle thin descending limb epithelial cell	epithelial	Kidney	73	57	1.78823	0	0.0196532	0	0.0231602	0.0504697	0.059767	0	0	0.0665893	0	0	0.0236944	0	0	0.0755453	0	0	0.0143666	0	0.890937	0.0266929	0.348229	0.0135821	0	0.122218	0	0	0	0.258285	0	0	88.9369	0	1.21003	0	1.38289	3.63008	2.59291	0	0	5.18583	0	0	3.54365
Kidney__loop of Henle thin ascending limb epithelial cell	epithelial	Kidney	74	58	1.80906	0	0.04697	0	0.0287002	0.679756	0.0642052	0	0	0.0183001	0	0.0167857	0.175409	0.122777	0.0226196	0	0	0	0	0	0.783873	1.42012	0.193563	0.0453993	0	0.0648722	0.0162945	0	0	0.0643165	0.00929551	0.0374223	88.3191	0	2.2792	0	2.5641	27.0655	2.849	0	0	2.849	0	1.4245	6.26781
Kidney__loop of Henle thin ascending limb epithelial cell (SLC14A2+)	epithelial	Kidney	75	59	2.10635	0	0.00549054	0	0.0217004	0.1173	0.0345811	0	0	0.0431368	0	0	0.00438399	0.0536702	0	0.0184216	0	0	0	0	1.24406	0.509706	0.154321	0	0	0.0217004	0	0	0	0.175938	0	0	92.0455	0	1.13636	0	1.13636	2.27273	3.40909	0	0	2.27273	0	0	1.13636
Kidney__loop of Henle thick ascending limb epithelial cell	epithelial	Kidney	76	60	1.79693	0	0	0	0	2.05611	0.0387762	0	0	0	0	0	0	0	0	0	0	0	0	0	0.890119	1.3059	0.531133	0	0	0	0	0	0	0	0	0	62.0828	0	0	0	0	51.4019	1.60214	0	0	0	0	0	0
Kidney__loop of Henle epithelial cell (AKR1B1+)	epithelial	Kidney	77	61	1.41323	0	0.144862	0	0	0	0	0	0	0	0	0	0	0	0	0	0	0	0.735202	0	0.756402	1.188	0.623586	0	0	0	0	0	0	0.860483	0	0	77.7778	0	5.55556	0	0	0	0	0	0	0	0	0	0
Kidney__macula densa epithelial cell	epithelial	Kidney	78	62	2.10715	0	0	0.0278986	0.0444028	2.49407	0.0298553	0	0	0.0243243	0	0	0.0838887	0	0	0.0874775	0	0	0	0	0.747319	1.85366	0.917872	0	0	0.182393	0.10003	0	0	0.0206247	0	0	90.2174	0	0	1.08696	1.08696	85.8696	2.17391	0	0	2.17391	0	0	2.17391
Kidney__distal convoluted tubule epithelial cell	epithelial	Kidney	79	63	1.40266	0	0	0	0	0.107881	0.132866	0	0	0.071344	0	0	0.0730247	0.0410568	0	0	0	0	0	0	0.600139	1.76658	0.0279399	0.666727	0	0	0	0	0	0	0	0	49.6503	0	0	0	0	4.8951	2.7972	0	0	2.7972	0	0	4.1958
Kidney__principal cell	epithelial	Kidney	80	64	1.59426	0	0	0	0.0205542	0.392654	0.0491358	0	0.0304969	0.0486203	0	0.0514814	0.095439	0.0171844	0.00404754	0.116471	0	0	0.0142213	0	0.344867	1.94118	0.462526	1.28766	0	0.0151244	0.0485479	0	0	0.0924436	0.0456267	0.0253025	81.9444	0	0	0	1.38889	16.6667	2.77778	0	2.77778	5.55556	0	1.38889	6.94444
Kidney__principal cell (FXYD4+)	epithelial	Kidney	81	65	1.63396	0	0	0	0	0.635448	0.0751234	0	0	0.0755742	0	0	0.0664705	0	0	0	0	0	0.0429799	0	0.89951	1.93669	1.01792	1.48113	0	0	0	0	0	0.0160579	0	0	84.6154	0	0	0	0	19.2308	5.76923	0	0	3.84615	0	0	3.84615
Kidney__principal cell (KCNE1+)	epithelial	Kidney	82	66	1.16163	0	0	0	0	1.56725	0.116901	0	0	0.0685919	0	0	0	0.0960006	0	0	0	0	0	0	0.786519	1.7497	0.415373	0.839767	0	0	0	0	0	0.032423	0	0	45.2381	0	0	0	0	33.3333	2.38095	0	0	2.38095	0	0	0
Kidney__alpha-intercalated cell	epithelial	Kidney	83	67	1.85984	0	0	0	0	0.415478	0.0488525	0	0	0.0962062	0	0	0	0	0	0	0	0	0	0	1.2975	0.863886	0.0669199	0.754133	0	0	0	0	0	0.184853	0	0	65.6863	0	0	0	0	8.62745	1.17647	0	0	2.54902	0	0	0
Kidney__beta-intercalated cell	epithelial	Kidney	84	68	1.56868	0	0.0309381	0	0	0.264356	0.0430181	0	0	0.625777	0	0	0.0609477	0.0309381	0.0637434	0	0	0	0	0	0.739381	0.8459	0	0.770098	0	0	0	0	0	0	0	0	71.2121	0	1.51515	0	0	9.09091	3.0303	0	0	13.6364	0	0	1.51515
Kidney__intercalated cell_principal cell	epithelial	Kidney	85	H5	1.856	0	0	0.00872006	0	0.562289	0.0204137	0	0.0119605	0.0374952	0	0	0.127217	0	0	0.0117955	0	0	0	0	1.03673	1.67536	0.550677	1.28166	0	0.0353968	0	0	0	0.174695	0.0200947	0	88.2353	0	0	1.47059	0	26.4706	2.94118	0	1.47059	1.47059	0	0	1.47059
Kidney__urothelial cell	epithelial	Kidney	87	69	1.17434	0	0.240327	0	0	0	0	0	0	0.0730091	0	0	0.0261101	0	0	0	0.373985	0	0.634502	0	1.20356	0.743819	0	1.62176	0	0.0708286	0	0	0	0.334201	0.590469	0.0772585	60	0	6.66667	0	0	0	0	0	0	6.66667	0	0	6.66667
Kidney__vasa recta descending limb cell (SLC14A1+)	endothelial	Kidney	119	79	0.55466	0	0.575052	1.55766	0	0.13199	0.385243	0.161719	0	0.0518472	0	0.0261676	0.0295769	0.0434384	0	0	0	0	0	0	0.239686	1.54874	0	0	0.429664	0.140969	0.018962	0.078629	0.0426275	0.0204474	0	0	23.7288	0	27.1186	59.322	0	4.23729	5.08475	4.23729	0	2.54237	0	2.54237	3.38983
Kidney__vasa recta descending limb cell (MGP+)	endothelial	Kidney	120	80	0.346282	0	0.677002	0.848184	0.198233	0.0649573	0.114304	0	0	0.0523243	0	0	0.154942	0.0154632	0	0.0106677	0	0	0	0	0.14499	1.35428	0.0154816	0.0133194	0.650888	0.298149	0.126382	0.0233064	0	0.0342995	0	0	12.8378	0	31.0811	33.4459	7.09459	2.02703	3.37838	0	0	2.7027	0	0	3.04054
Kidney__vasa recta ascending limb cell (IGFBP5+)	endothelial	Kidney	121	81	0.118521	0	0.998667	0.129441	1.12541	0.574093	0.494579	0	0	0.0498295	0	0	0.0441426	0.0447559	0	0	0	0	0	0	0.184871	0.261806	0.0525077	0.0896003	0.835748	0.311531	0.188947	0	0	0	0	0	3.902	0	37.6588	3.53902	18.4211	12.5227	16.6062	0	0	1.72414	0	0	1.63339
Kidney__vasa recta ascending limb cell (IGF1+)	endothelial	Kidney	122	82	0.117739	0	0.897355	0	2.2046	0.0972068	0.721127	0	0	0.127753	0	0	0.0141256	0	0	0	0	0	0	0	0.312663	0.0781476	0.0868974	0.0470269	1.0442	0.485097	0.236899	0	0	0	0	0	3.32226	0	37.8738	0	49.1694	2.99003	29.5681	0	0	4.98339	0	0	1.3289
Kidney__capillary cell (FABP5- RBP7-)	endothelial	Kidney	128	83	0.162246	0	1.35624	0.775821	0.171314	2.50568	0.402183	0	0	0.287512	0	0	0	0	0	0	0	0	0	0	0.797997	0.802005	0.319256	1.76158	1.29013	0	0	0	0	0	0	0	2.85714	0	37.1429	11.4286	2.85714	54.2857	11.4286	0	0	5.71429	0	0	0
Kidney__capillary cell (FABP5+ RBP7+)	endothelial	Kidney	147	86	0.104033	0	0.605588	0.138552	0.678693	2.19037	0	0	0.0537743	0.620591	0	0	0.177101	0	0	0.0243318	0.109488	0.0663949	0	0	0.288207	0.838336	0.0614233	0.715787	0.955778	0.00862743	0	0.274493	0	0.116222	0	0	3.40909	0	21.5909	3.40909	2.84091	69.3182	0	0	1.13636	13.6364	0	0	6.25
Kidney__capillary cell (CXCL10+)	endothelial	Kidney	152	87	0	0	0.639402	0	0	0.600285	0	0	0	0	0	0	0	0	0	0	0	0	0	0	0.394759	0.859462	0	1.18623	1.54582	0	0	0	0	0	0	0	0	0	50	0	0	25	0	0	0	0	0	0	0
Kidney__glomerular endothelial cell	endothelial	Kidney	158	91	0.108306	0	0.514831	1.35649	0.155887	1.56738	2.93857	0.0891771	0	0.081192	0	0	0.0193091	0.0329102	0	0	0	0	0	0	0.0463103	0.497888	0	0	1.05732	0.235082	0.133616	0	0	0	0	0	2.29008	0	17.5573	50.7634	4.19847	39.6947	91.9847	2.29008	0	2.29008	0	0	1.14504
Kidney__lymphatic cell (CCL21+)	endothelial	Kidney	165	92	0	0	0.515689	0	0	0	0.278397	2.55607	0	0	0	0.133825	0	0	0	0	0	0	0	0	0	0	0.115531	0	0	0.82949	0.219495	0	0	0	0	0.191	0	0	15.3846	0	0	0	15.3846	92.3077	0	0	0	7.69231	0
Kidney__lymphatic cell (ACKR4- CCDC80+)	endothelial	Kidney	171	93	0	0	0.408555	0	0	0	0	1.43904	0	0	0	0	0.405866	0	0	0	0	0	0	0	0	0	0	0	0	0.233587	0	0	0	0	0	0	0	0	12.5	0	0	0	0	50	0	0	0	0	12.5
Kidney__vascular associated smooth muscle cell	stromal	Kidney	215	109	0.0960852	0	0.0207091	0.424686	0.0349613	0.0307945	0.390878	0.0203759	0.44041	0.842738	0.0158166	1.41655	4.43625	3.49096	1.92148	0.167794	1.17476	0	0	0	0.239133	0.219707	0.162432	0.750224	0	0.199588	0.816073	1.03107	0.888975	0.629772	0	0.055709	4.25532	0	1.06383	18.0851	1.06383	2.12766	13.8298	1.06383	12.766	7.44681	1.06383	61.7021	90.4255
Kidney__fibroblast	stromal	Kidney	234	111	0.17439	0.0244813	0	0	0.269491	0	0.10695	0	2.5075	4.95349	0.246198	0.896625	0.0473485	0.0946101	0	2.95977	0	0	0	0	0.12796	0.0490368	0.183676	0	0.136022	0.162955	0.058067	0.0815749	0.513459	0	0	0	5.82524	1.94175	0	0	12.6214	0	2.91262	0	85.4369	100	7.76699	48.5437	2.91262
Kidney__fibroblast (ASPN+)	stromal	Kidney	250	124	0.338403	0	0.16623	1.45066	0	0.567808	0.42815	0	1.39767	4.19847	1.15432	0.539565	0	0	0	0.42815	0	0	0	0	1.04181	0.871322	0.308726	0	0.16623	0	2.44169	0	0.16623	0	0	0	12.5	0	12.5	62.5	0	25	12.5	0	50	100	37.5	25	0
Kidney__fibroblast (TNC+)	stromal	Kidney	251	125	0.199331	0	0	0	0	0	0.450578	0	1.02729	3.69707	1.2032	1.13451	0.50241	0	0	3.01829	0.170787	0	0	0	0.0953156	0	0	0.285008	0.0451797	0.597108	1.11402	0	0	0	0.484693	0	5.88235	0	0	0	0	0	17.6471	0	35.2941	100	47.0588	50	5.88235
Kidney__myofibroblast	stromal	Kidney	255	128	0.0493214	0	0	0	0	0.0923859	0.149418	0	2.56978	4.27068	0.782243	0.726926	3.28817	0.422827	0.218967	2.37481	0.051913	0	0	0	0.235905	0.203107	0.0280509	0.0428842	0.169311	0.443487	0.44787	0.316739	0.279506	0	0.0194054	0.0843606	2.45399	0	0	0	0	3.68098	9.20245	0	85.2761	98.1595	34.3558	41.1043	67.4847
Kidney__pericyte	stromal	Kidney	270	130	0	0	0	0.42842	0	0	0	0	0	4.10824	0	2.13615	0	0.42842	0	0	2.37603	0	0	0	0	0	0	0	0.853146	0	0	2.70294	1.66586	1.2704	0	0	0	0	0	11.1111	0	0	0	0	0	100	0	100	0
Kidney__adipocyte (UCP1hi)	stromal	Kidney	278	132	0	0	0	0	0	0	0	0	0	0.764096	0	0	0	0.252976	0	0	0	3.52634	0	0	0	0	0.296071	0	0	0	0	0	0	0	0	0	0	0	0	0	0	0	0	0	0	16.6667	0	0	0
Kidney__adipocyte (UCP1lo)	stromal	Kidney	284	133	0	0	0	0	0	0.409812	0	0	0	0	0	0	0	0	0	0	0.283131	3.19164	0	0	0	0	0	0	0	0	0	0	0	0	0	0	0	0	0	0	0	20	0	0	0	0	0	0	0
Kidney__mesothelial cell	stromal	Kidney	294	134	0	0	0	0	0.0802452	0.0802452	0	0	1.58184	3.30906	0	0	1.35217	0.303839	0	1.14667	0	0	2.47572	0	0.85694	0	0	0	0	0	0	0	0.800904	0	0	0	0	0	0	0	20	20	0	0	80	100	0	0	60
Kidney__reticular cell	stromal	Kidney	310	140	0.067386	0	0.167448	0.0567448	0.794503	0	0.113891	0	1.66325	3.69337	0.203065	0.752398	1.93161	0.48934	0	0.650486	0	0	0	3.71784	0.395494	0.143895	0	0	0	0	0	0.239866	0	0	0.414741	0.08163	7.69231	0	15.3846	7.69231	53.8462	0	15.3846	0	61.5385	100	7.69231	53.8462	53.8462
Kidney__unknown_Kidney_stromal_G1 (ST6GAL2+)	stromal	Kidney	316	143	0	0.303094	0	1.70191	0	0.107314	0.859251	0	0.0976633	0.0634201	0.134461	1.73486	2.67158	0.36407	0	0	0.0634201	0	0	0	2.35749	1.98681	1.57172	1.26991	1.23196	1.62152	1.73736	2.13556	1.88859	1.69921	1.521	1.48543	0	13.0435	0	60.8696	0	4.34783	39.1304	0	4.34783	4.34783	4.34783	78.2609	43.4783
[truncated: 19 more columns]

## Sheet: Fig S3d
	compartment	tissue	order__compartment_freeannotation_tissue	dendrogram_annotation_number	AMH_mean_expression	EPCAM_mean_expression	S100P_mean_expression	UPK1A_mean_expression	UPK2_mean_expression	UPK3A_mean_expression	GATA3_mean_expression	PPARG_mean_expression	COL1A1_mean_expression	DCN_mean_expression	ACTA2_mean_expression	PDGFRA_mean_expression	PDGFRB_mean_expression	FBLN2_mean_expression	HIGD1B_mean_expression	ADIPOQ_mean_expression	LRRN4_mean_expression	MSLN_mean_expression	WT1_mean_expression	UPK3B_mean_expression	RBP5_mean_expression	NRXN1_mean_expression	S100A14_mean_expression	CRISP3_mean_expression	CLDN7_mean_expression	AGR3_mean_expression	EMX2_mean_expression	LOC109730246_mean_expression	PPP1R1B_mean_expression	AMH_percent_expressed	EPCAM_percent_expressed	S100P_percent_expressed	UPK1A_percent_expressed	UPK2_percent_expressed	UPK3A_percent_expressed	GATA3_percent_expressed	PPARG_percent_expressed	COL1A1_percent_expressed	DCN_percent_expressed	ACTA2_percent_expressed	PDGFRA_percent_expressed	PDGFRB_percent_expressed	FBLN2_percent_expressed	HIGD1B_percent_expressed	ADIPOQ_percent_expressed
Fat__granulosa cell	epithelial	Fat	14	14	2.0067	0	0	0.028028	0	0.028028	0	0.177883	0.028028	0.172515	0.169795	0	0.0322187	0.0322187	0	0.0462399	0	0.549231	1.52379	0	0	0	0	0.284964	0	0	0.407019	0.0322187	0	61.1111	0	0	5.55556	0	5.55556	0	11.1111	5.55556	11.1111	5.55556	0	5.55556	5.55556	0	5.55556
Fat__unknown_Fat_GAT_epithelial_G1 (CRISP3+)	epithelial	Fat	15	15	0	1.19144	0.155523	0.00783127	0	0.171388	0.115173	0.015199	0.00951299	0.253757	0.0498861	0	0.0195305	0.00838259	0	0.0433953	0.0662263	3.9346	1.18215	0.0817364	0	0	1.211	3.62249	1.19919	1.4215	1.01093	3.00388	1.42525	0	78.8136	8.05085	1.69492	0	16.1017	4.23729	1.27119	1.27119	15.678	4.66102	0	2.9661	1.27119	0	3.81356
Fat__urothelial cell	epithelial	Fat	86	69	0	1.80803	4.38543	3.33879	1.83641	0.89113	0.633348	0.449696	0	0.114377	0.0588254	0	0	0	0	0	0	1.42999	0.0508695	0.104007	0	0	0.549242	1.95925	1.57593	0.158333	0.040051	0.0777029	0	0	100	100	94.1176	76.4706	76.4706	64.7059	35.2941	0	17.6471	11.7647	0	0	0	0	0
Fat__smooth muscle cell	stromal	Fat	197	108	0.105059	0	0.182295	0	0	0.812094	0	0	1.02141	2.97952	4.05628	0	0.0553459	0	0	0	0	0.385249	0.0819957	0.041838	0	0	0.120603	0.520156	0.114066	0.041838	0.260525	0.228213	0	3.57143	0	3.57143	0	0	32.1429	0	0	42.8571	96.4286	100	0	3.57143	0	0	0
Fat__vascular associated smooth muscle cell	stromal	Fat	204	109	0	0	0.199586	0	0	0	0.0214789	0.118256	0.8609	0.920598	4.35706	0	0.98899	0	0.211819	0.0319876	0	0.112915	0.0326681	0.0791619	0	0.0369733	0	0.192147	0	0	0.32502	0.0657543	0.0662143	0	0	6.81818	0	0	0	2.27273	9.09091	38.6364	25	100	0	52.2727	0	11.3636	2.27273
Fat__fibroblast	stromal	Fat	221	111	0	0	0.0446256	0	0	0	0.0368329	0.0870701	1.71419	4.5014	0.0168224	0.458126	0.295365	0.470962	0	0.155356	0	0.23144	0.576161	0	0	0	0	0.311406	0.0257367	0.0413622	0.304102	0.0219697	0.0545943	0	0	2.09424	0	0	0	1.57068	5.75916	65.445	100	1.04712	14.6597	16.2304	18.3246	0	3.66492
Fat__fibroblast (ACKR2+)	stromal	Fat	237	112	0	0	0	0	0	0	0	0	1.08403	5.05667	0	0.793348	0.475367	2.15921	0	0	0	0	0.213959	0	0	0.213959	0.235952	0	0	0	0.42175	0	0	0	0	0	0	0	0	0	0	83.3333	100	0	66.6667	33.3333	83.3333	0	0
Fat__fibroblast (LCN2+)	stromal	Fat	239	114	0.0855354	0.0523277	0	0	0	0	0	0	1.90085	3.29694	0.700251	0.225616	0.325016	0.0449797	0	0	0	0.339531	0	0	0	0.108134	0	0.148203	0	0	0	0.0449797	0.0445446	7.69231	7.69231	0	0	0	0	0	0	92.3077	84.6154	7.69231	23.0769	46.1538	7.69231	0	0
Fat__myofibroblast	stromal	Fat	254	128	0	0	0	0	0	0	0	0	1.75183	3.61113	2.20678	0.356665	0.549784	0	0	0.0775985	0	0.341086	0.665793	0	0	0	0.0795191	0.281824	0	0	0.805136	0	0	0	0	0	0	0	0	0	0	57.8947	96.9925	40.6015	7.5188	15.7895	0	0	1.50376
Fat__pericyte	stromal	Fat	262	130	0	0	0	0	0	0	0	1.07352	0.602447	3.17334	1.84681	0	1.79714	0	1.385	0.313418	0	0.0905333	0	0	0	0	0	0.577933	0	0	0	0	0	0	0	0	0	0	0	0	57.1429	7.14286	85.7143	28.5714	0	64.2857	0	50	7.14286
Fat__adipocyte (UCP1hi)	stromal	Fat	275	132	0	0	0	0	0	0	0	1.0808	0	0	0	0	0	0	0	3.55032	0	0.611487	0	0	0	0	0	0	0	0	0	0	1.0808	0	0	0	0	0	0	0	25	0	0	0	0	0	0	0	100
Fat__adipocyte (UCP1lo)	stromal	Fat	279	133	0	0.0354535	0.301855	0	0	0	0	1.08542	0	0.135814	0.0872666	0	0.025899	0	0	3.27316	0	0.298277	0	0	0	0	0.0376656	0.0770042	0.0714912	0.0167254	0.061906	0.0302944	1.31526	0	2.88462	18.2692	0	0	0	0	73.0769	0	15.3846	6.73077	0	2.88462	0	0	98.0769
Fat__mesothelial cell (CXCL10- PRG4+)	stromal	Fat	299	136	0.0354949	0.13873	0.111376	0	0	0.152144	0	0	0.620103	3.35789	0	0.0615319	0	0.590657	0	0.0984981	0.911507	3.42857	0.837517	1.48548	0	0	0.966767	0.183462	0.0806336	0.0393911	0.286481	0.0298738	0.297326	5.88235	11.7647	17.6471	0	0	11.7647	0	0	52.9412	94.1176	0	11.7647	0	70.5882	0	11.7647
Fat__mesothelial cell (SBSN+)	stromal	Fat	301	137	0	0	0	0	0	0	0	0	1.32893	2.23334	0	0	0	0.870667	0	0	0.870667	3.61365	0	0	0	0	0	0	0	0	0	0	0	0	0	0	0	0	0	0	0	100	100	0	0	0	100	0	0
Fat__reticular cell	stromal	Fat	307	140	0	0	0	0	0	0	0	0	0.823493	4.43199	0	0	0	0	0	0	0	0	0	0	1.26889	0	0	0	0	0	0	0	0	0	0	0	0	0	0	0	0	100	100	0	0	0	0	0	0
[truncated: 13 more columns]

## Sheet: Fig S3e
	compartment	tissue	order__compartment_freeannotation_tissue	dendrogram_annotation_number	EPCAM_mean_expression	COL1A1_mean_expression	DCN_mean_expression	S100P_mean_expression	UPK1A_mean_expression	UPK1B_mean_expression	UPK2_mean_expression	UPK3A_mean_expression	GATA3_mean_expression	PPARG_mean_expression	ERBB3_mean_expression	KRT17_mean_expression	TP63_mean_expression	MSLN_mean_expression	WT1_mean_expression	UPK3B_mean_expression	LCN2_mean_expression	S100A14_mean_expression	CRISP3_mean_expression	CLDN7_mean_expression	AGR3_mean_expression	EMX2_mean_expression	LOC109730246_mean_expression	PPP1R1B_mean_expression	EPCAM_percent_expressed	COL1A1_percent_expressed	DCN_percent_expressed	S100P_percent_expressed	UPK1A_percent_expressed	UPK1B_percent_expressed	UPK2_percent_expressed	UPK3A_percent_expressed	GATA3_percent_expressed	PPARG_percent_expressed	ERBB3_percent_expressed	KRT17_percent_expressed	TP63_percent_expressed	MSLN_percent_expressed	WT1_percent_expressed	UPK3B_percent_expressed	LCN2_percent_expressed	S100A14_percent_expressed	CRISP3_percent_expressed	CLDN7_percent_expressed	AGR3_percent_expressed
Fat__unknown_Fat_GAT_epithelial_G1 (CRISP3+)	epithelial	Fat	15	15	1.18558	0.00943343	0.264159	0.154312	0.00776572	0.12191	0	0.170064	0.114258	0.0150722	0.520675	0.290479	0.0194652	3.92633	1.1763	0.0810766	2.51109	1.20508	3.61428	1.19331	1.4151	1.00557	2.99586	1.41884	78.1513	1.2605	15.9664	7.98319	1.68067	11.3445	0	15.9664	4.20168	1.2605	45.7983	3.36134	1.68067	96.2185	68.4874	8.40336	92.437	76.4706	95.3782	73.9496	77.3109
Fat__urothelial cell	epithelial	Fat	86	69	1.80803	0	0.114377	4.38543	3.33879	0.218698	1.83641	0.89113	0.633348	0.449696	1.10673	0	0	1.42999	0.0508695	0.104007	1.55355	0.549242	1.95925	1.57593	0.158333	0.040051	0.0777029	0	100	0	17.6471	100	94.1176	23.5294	76.4706	76.4706	64.7059	35.2941	82.3529	0	0	100	5.88235	11.7647	70.5882	64.7059	82.3529	100	23.5294
Kidney__urothelial cell	epithelial	Kidney	87	69	1.17434	0	0.0730091	2.29254	2.01911	0.331027	1.04664	1.85179	1.62176	0.642807	0.163722	2.34264	0.987349	0.858892	0	0.634502	0.0708286	1.68687	1.70789	1.3503	0.59972	0.786921	0	0	60	0	6.66667	53.3333	46.6667	33.3333	13.3333	73.3333	73.3333	46.6667	26.6667	46.6667	53.3333	6.66667	0	26.6667	6.66667	80	73.3333	73.3333	40
Bladder__basal urothelial cell	epithelial	Bladder	88	70	0.954836	0.297206	1.39645	3.09231	2.04759	0.143672	0.139446	1.91567	0.343681	0.695582	0.269046	2.14875	0.351196	0.0755712	0	0.311045	0.0198278	0.943814	0.954388	1.48455	0.664884	0.0697603	0	0	84.6154	41.8269	97.1154	99.0385	91.3462	19.7115	19.7115	97.5962	36.0577	64.4231	31.25	96.6346	41.8269	10.5769	0	34.1346	2.88462	82.6923	74.5192	91.3462	58.1731
Bladder__intermediate urothelial cell	epithelial	Bladder	89	71	1.06557	0.338792	1.73272	3.46381	2.88924	0.253711	1.5232	2.67961	0.897579	1.13064	0.42954	1.63281	0.435464	0.109616	0	0.915823	0	0.838469	1.2883	1.67867	0.757954	0.158086	0	0	78.4314	42.1569	92.1569	100	99.0196	26.4706	63.7255	98.0392	62.7451	81.3725	43.1373	81.3725	40.1961	6.86275	0	69.6078	0	69.6078	80.3922	85.2941	55.8824
Bladder__luminal urothelial cell	epithelial	Bladder	90	72	1.24749	0.321259	1.56869	3.78875	3.4931	0.475449	2.44616	3.60549	1.33689	1.27192	1.28312	1.60672	0.291879	0.146724	0	1.81388	0	0.498296	1.31171	2.01734	0.627809	0.391579	0	0	83.9286	42.8571	98.2143	100	100	46.4286	92.8571	100	82.1429	82.1429	82.1429	82.1429	32.1429	5.35714	0	92.8571	0	44.6429	82.1429	98.2143	58.9286
Hypothalamus_Pituitary__fibroblast	stromal	Hypothalamus_Pituitary	220	111	0	1.11158	3.89998	0	0	0	0	0	0	0	0	0	0	0	0	0	2.50955	0	2.08718	0	0	0	0	0	0	25	100	0	0	0	0	0	0	0	0	0	0	0	0	0	25	0	25	0	0
Fat__fibroblast	stromal	Fat	221	111	0	1.67984	4.82393	0	0	0	0	0	0	0.134219	0	0	0	0.088721	0.524815	0	0.092468	0.0410815	0.0441903	0	0	0.186693	0	0.0415344	0	67.1028	99.4393	0	0	0	0	0	0	5.17134	0	0	0	2.92835	16.5732	0	3.30218	1.49533	1.37072	0	0
Mammary_gland__fibroblast	stromal	Mammary_gland	222	111	0	1.39145	4.73883	0	0	0	0	1.22281	0	0	0	0	0	0	0	0	0.214845	0	0	0.398618	0	0	0	0	0	50	100	0	0	0	0	16.6667	0	0	0	0	0	0	0	0	16.6667	0	0	16.6667	0
Bone__fibroblast	stromal	Bone	223	111	0	1.84895	4.59034	0.0855127	0	0	0	0	0	0	0.117521	0	0	0	0	0	0.80768	0.305711	0	0.145965	0	0.0481026	0	0.0855127	0	47.0588	94.1176	5.88235	0	0	0	0	0	0	5.88235	0	0	0	0	0	35.2941	5.88235	0	5.88235	0
Bone_marrow__fibroblast	stromal	Bone_marrow	224	111	0	0	3.13664	1.40802	0	0	0	0	0	0	0	0	0	0	0	0	3.58098	0	1.19873	0	0	0	0	0	0	0	33.3333	33.3333	0	0	0	0	0	0	0	0	0	0	0	0	66.6667	0	33.3333	0	0
Heart__fibroblast	stromal	Heart	226	111	0	1.65424	4.76047	0	0	0	0	0	0	0	0	0	0	0	0	0	0	0	0	0	0	0	0	0	0	8.16543	81.2301	0	0	0	0	0	0	0	0	0	0	0	0	0	0	0	0	0	0
Aorta__fibroblast	stromal	Aorta	227	111	0	2.25624	3.82679	0	0	0	0	0	0	0	0.441912	0	0	0	0	0	0	0	0	0	0	0.12174	0	0.980968	0	50	75	0	0	0	0	0	0	0	25	0	0	0	0	0	0	0	0	0	0
Lung__fibroblast	stromal	Lung	228	111	0	2.4411	4.37102	0.119323	0	0	0	0.0324102	0	0	0	0	0	0	0.168701	0	1.79035	0	0	0.0685481	0	0.159952	0	0	0	79.3103	93.1034	6.89655	0	0	0	3.44828	0	0	0	0	0	0	6.89655	0	55.1724	0	0	3.44828	0
Trachea__fibroblast	stromal	Trachea	229	111	0.0914892	2.07321	4.55941	0.173218	0	0	0	0	0	0	0.011504	0.214995	0.11362	0.0720679	0	0	0.495264	0.0877825	0.0176076	0.0679561	0	0.0929141	0	0	6.66667	71.1111	100	2.22222	0	0	0	0	0	0	2.22222	15.5556	8.88889	6.66667	0	0	28.8889	11.1111	2.22222	6.66667	0
Tongue__fibroblast	stromal	Tongue	230	111	0	1.78562	4.86347	0	0	0	0	0	0	0	0.19927	0.160446	0	0	0	0	0	0.52967	0.0650453	0	0	0.0665646	0	0	0	48.7465	100	0	0	0	0	0	0	0	4.17827	2.50696	0	0	0	0	0	10.585	1.39276	0	0
Small_intestine__fibroblast	stromal	Small_intestine	231	111	0.655867	1.78008	5.1143	0.0371121	0	0	0	0	0	0.0922997	0.0453014	0	0	0	0.171328	0	0	0.155327	0	0.20082	0.0366785	0.0618569	0	0	24.6154	72.3077	100	1.53846	0	0	0	0	0	3.07692	3.07692	0	0	0	6.15385	0	0	4.61538	0	7.69231	1.53846
Colon__fibroblast	stromal	Colon	232	111	0.739349	1.48559	5.15697	0	0	0	0	0	0	0.31105	0.31105	0	0	0	0.31105	0	0	0	0	0	0	0	0	0.31105	16.6667	50	83.3333	0	0	0	0	0	0	16.6667	16.6667	0	0	0	16.6667	0	0	0	0	0	0
Liver__fibroblast	stromal	Liver	233	111	0	2.27006	4.73039	0	0	0	0	0	0	0	0	0	0	0	0	0	0	0	0	0	0	0	0	0	0	75	87.5	0	0	0	0	0	0	0	0	0	0	0	0	0	0	0	0	0	0
Kidney__fibroblast	stromal	Kidney	234	111	0.17439	2.5075	4.95349	0.208711	0	0	0	0	0	0.177882	0	0	0	0.0567009	0.0964134	0	0	0	0	0	0	0.295308	0	0	5.82524	85.4369	100	5.82524	0	0	0	0	0	8.73786	0	0	0	2.91262	3.8835	0	0	0	0	0	0
Bladder__fibroblast	stromal	Bladder	235	111	0.0323064	2.94928	4.88654	0.357412	0.226693	0	0.0811959	0.168797	0.0705632	0.0885174	0.0283454	0.0824309	0	0.0530064	0.0638875	0.0237812	0.148489	0.0513225	0.0828013	0.0799891	0	0.0258861	0	0	1.30691	89.2074	99.8735	13.7437	8.05228	0	2.86678	5.81788	2.7403	4.00506	1.13828	3.24621	0	2.15008	2.52951	1.05396	9.94941	1.98145	3.24621	3.9629	0
Uterus__fibroblast	stromal	Uterus	236	111	0.172661	3.56378	4.46503	0	0	0	0	0	0	0	0.114793	0	0	0	0.303903	0	0.201124	0.0846794	0	0	0	0.830113	0.0730305	0	2.98507	94.0299	98.5075	0	0	0	0	0	0	0	1.49254	0	0	0	4.47761	0	4.47761	1.49254	0	0	0
Fat__fibroblast (ACKR2+)	stromal	Fat	237	112	0	2.29158	4.82149	0	0	0	0	0	0	0.0547638	0.21306	0	0	0.0354294	0.0693949	0.0247877	0.0763792	0.0295783	0	0.0481937	0	0.597301	0.0138125	0	0	75.2632	100	0	0	0	0	0	0	5.26316	8.94737	0	0	1.57895	3.68421	1.05263	4.73684	1.57895	0	1.57895	0
Fat__fibroblast (ITIH5+)	stromal	Fat	238	113	0	3.23144	5.14852	0.0447653	0	0	0	0	0.058181	0.343935	0	0	0	0	0	0	0	0.0148967	0	0.0253215	0	0.517671	0.0758056	0	0	98.9796	100	2.04082	0	0	0	0	2.04082	20.4082	0	0	0	0	0	0	0	1.02041	0	1.02041	0
Fat__fibroblast (LCN2+)	stromal	Fat	239	114	0.0523277	1.90085	3.29694	0	0	0	0	0	0	0	0	0	0	0.339531	0	0	3.43421	0	0.148203	0	0	0	0.0449797	0.0445446	7.69231	92.3077	84.6154	0	0	0	0	0	0	0	0	0	0	15.3846	0	0	100	0	15.3846	0	0
Lung__adventitial fibroblast	stromal	Lung	240	115	0.0717497	1.75878	5.55774	0.0479977	0	0	0	0	0.0526835	0	0	0	0	0	0	0	0.0701989	0.0675306	0	0.057323	0	0	0	0	1.89274	65.9306	100	1.57729	0	0	0	0	1.57729	0	0	0	0	0	0	0	1.89274	1.89274	0	1.26183	0
Lung__alveolar fibroblast	stromal	Lung	241	116	0	1.51764	4.33317	0	0	0	0	0	0	0.0612187	0	0	0	0	0	0	0.156121	0.20198	0	0.10031	0	0	0	0	0	49.5486	99.8997	0	0	0	0	0	0	1.00301	0	0	0	0	0	0	3.10933	4.81444	0	2.40722	0
Lung__fibroblast (NNAT+)	stromal	Lung	242	117	0.0356051	1.79875	5.06984	0.173225	0	0	0	0	0.0356051	0	0	0	0	0	0	0	0	0.157859	0	0	0	0	0	0	1.16279	61.6279	100	3.48837	0	0	0	0	1.16279	0	0	0	0	0	0	0	0	3.48837	0	0	0
Tongue__fibroblast (WIF1+)	stromal	Tongue	243	118	0	2.27381	5.05829	0	0	0	0	0	0	0.165679	0.288242	0	0	0	0	0	0.36694	0.351143	0	0	0	0.0766397	0	0	0	73.7864	100	0	0	0	0	0	0	4.85437	6.79612	0	0	0	0	0	2.91262	9.70874	0	0	0
Small_intestine__fibroblast (CHODL+)	stromal	Small_intestine	244	119	0.053503	1.15467	2.14981	0.182043	0	0	0	0	0.256219	0	0	0	0	0.0637361	0	0	0	0	0	0.236643	0	0	0	0	4	60	40	8	0	0	0	0	8	0	0	0	0	4	0	0	0	0	0	8	0
Small_intestine__fibroblast (GGT5+)	stromal	Small_intestine	245	120	0.39577	1.62689	4.1411	0	0	0	0	0	0	0.117131	0	0	0	0	0	0	0	0.037253	0	0.292739	0.0745096	0	0	0	21.9512	82.9268	97.561	0	0	0	0	0	0	7.31707	0	0	0	0	0	0	0	2.43902	0	12.1951	2.43902
Small_intestine__fibroblast (KCNN3+)	stromal	Small_intestine	246	121	0.515451	1.41559	3.42159	0	0	0	0	0	0	0	0	0	0	0.0861711	0	0	0	0	0	0.191958	0	0	0	0	15	60	95	0	0	0	0	0	0	0	0	0	0	5	0	0	0	0	0	10	0
Pancreas__fibroblast (PI16+)	stromal	Pancreas	247	122	0.0455769	1.58357	5.11584	0.0466705	0	0	0	0	0	0.0501664	0.0760376	0	0	0.289001	0.297011	0.0830847	0.228601	0.109008	0	0.030654	0	0.259839	0.0211671	0.0354333	3.37079	77.5281	100	1.68539	0	0	0	0	0	3.37079	5.05618	0	0	20.2247	16.2921	5.05618	14.6067	5.05618	0	1.68539	0
Pancreas__fibroblast (PTN+)	stromal	Pancreas	248	123	0.109597	1.6897	4.77567	0.0647589	0	0	0	0	0	0.10389	0.0367911	0	0	0.299805	0.429043	0.13487	0.236908	0.0598991	0	0.0507667	0.0237168	0.0670285	0	0.0605793	8.11808	76.0148	100	2.58303	0	0	0	0	0	5.90406	2.21402	0	0	18.4502	18.8192	8.85609	16.2362	4.05904	0	2.21402	1.10701
Bladder__fibroblast (PTN+)	stromal	Bladder	249	123	0.209084	4.5936	4.37143	0.433523	0.210729	0	0.0256969	0.13254	0	0.14327	0	0.0256969	0	0	0.799338	0	0.0306333	0	0	0.0402852	0	0	0	0	14.2857	100	100	38.0952	14.2857	0	4.7619	14.2857	0	9.52381	0	4.7619	0	0	66.6667	0	4.7619	0	0	4.7619	0
Kidney__fibroblast (ASPN+)	stromal	Kidney	250	124	0.338403	1.39767	4.19847	0	0	0	0	0	0	0	0.338403	0	0	0	0	0	0	0	0	0	0	0	0	0	12.5	50	100	0	0	0	0	0	0	0	12.5	0	0	0	0	0	0	0	0	0	0
Kidney__fibroblast (TNC+)	stromal	Kidney	251	125	0.199331	1.02729	3.69707	0	0	0	0	0	0.285008	0	0	0	0	0	0.176844	0	0	0	0	0	0	0	0	0	5.88235	35.2941	100	0	0	0	0	0	11.7647	0	0	0	0	0	5.88235	0	0	0	0	0	0
Bladder__fibroblast (ENPP2+)	stromal	Bladder	252	126	0	1.06624	4.13465	0.418668	0.242686	0	0	0.0557974	0	0	0.0759395	0.193174	0	0.147529	0	0.0238646	1.244	0.0482254	0.616276	0.197794	0	0	0	0	0	52	100	18	12	0	0	4	0	0	4	6	0	6	0	2	44	2	26	6	0
Bladder__fibroblast (LY6H+)	stromal	Bladder	253	127	0.0208947	1.74549	4.99461	0.397741	0.11819	0.0285751	0.0656623	0.126848	0	0	0.0152273	0.0733919	0	0.0841818	0	0.0237167	0	0	0.388092	0.0378198	0	0.143886	0	0	1.23457	80.2469	100	20.9877	6.17284	1.23457	2.46914	6.17284	0	0	1.23457	2.46914	0	2.46914	0	1.23457	0	0	14.8148	1.23457	0
Fat__myofibroblast	stromal	Fat	254	128	0	1.7452	3.62179	0	0	0	0	0	0	0	0	0	0	0.33469	0.655011	0	0.541881	0.0778315	0.276392	0	0	0.792863	0	0	0	58.0882	97.0588	0	0	0	0	0	0	0	0	0	0	7.35294	14.7059	0	13.2353	1.47059	5.88235	0	0
Kidney__myofibroblast	stromal	Kidney	255	128	0.0493214	2.56978	4.27068	0.0853939	0	0	0	0	0.0428842	0	0.0304078	0	0	0	0.0502094	0	0.0396312	0.0372879	0	0.0657711	0	0.01976	0	0	2.45399	85.2761	98.1595	1.84049	0	0	0	0	1.84049	0	1.22699	0	0	0	2.45399	0	3.68098	1.22699	0	3.06748	0
Bladder__myofibroblast	stromal	Bladder	256	128	0.0256646	4.56449	4.14646	0.367328	0.273528	0	0.141795	0.134542	0.0666802	0.0821501	0	0.400884	0	0.0956896	0	0.041019	0.081415	0.0806444	0.0693802	0.0637684	0.0284675	0	0	0	2.65487	100	100	23.8938	16.8142	0	6.63717	10.177	3.53982	5.75221	0	11.5044	0	6.19469	0	1.32743	3.9823	3.9823	3.9823	5.30973	1.76991
Uterus__myofibroblast	stromal	Uterus	257	128	0.134733	2.55314	3.65823	0	0	0	0	0	0	0	0	0	0	0	0.952098	0	0.135196	0.0762453	0	0.0655	0	0.585995	0	0	2.64026	72.9373	96.6997	0	0	0	0	0	0	0	0	0	0	0	21.1221	0	2.31023	1.32013	0	1.32013	0
Blood__mesothelial cell	stromal	Blood	286	134	0	0.240851	3.88844	0	0	0.240851	0	0	0	0	0.999107	0	0	3.6637	0.434805	1.62365	0.999107	0.958277	0	0	0	0	0	0	0	25	100	0	0	25	0	0	0	0	25	0	0	100	25	50	25	25	0	0	0
Spleen__mesothelial cell	stromal	Spleen	287	134	0	2.56315	4.6182	0	0	0	0	0	0	0	0	0	0	0	1.84479	0	1.6604	0.587242	0	0	0	0	0	0	0	100	100	0	0	0	0	0	0	0	0	0	0	0	50	0	50	50	0	0	0
Heart__mesothelial cell	stromal	Heart	289	134	0	0	3.3813	0	0	0	0	0	0	0	0	0	0	3.77537	2.72159	4.60948	4.27698	0	0	0	0	0	0	0	0	0	100	0	0	0	0	0	0	0	0	0	0	100	100	100	100	0	0	0	0
Lung__mesothelial cell	stromal	Lung	290	134	0	0.303767	2.63655	0	0	0.196634	0	0.145326	0	0	0.372791	0	0	3.57658	1.1586	2.29536	1.64395	1.76678	0.101929	0	0	0	0	0	0	27.2727	100	0	0	18.1818	0	9.09091	0	0	27.2727	0	0	100	63.6364	90.9091	63.6364	54.5455	9.09091	0	0
Small_intestine__mesothelial cell	stromal	Small_intestine	291	134	0.132215	0.816627	3.50051	0	0	0.436026	0	0.192469	0.0357981	0	0.361492	0	0	4.02938	0.985512	2.23959	0.665608	1.03875	0	0.244128	0	0.0140007	0	0	11.1111	55.5556	100	0	0	44.4444	0	18.5185	3.7037	0	22.2222	0	0	100	77.7778	100	44.4444	59.2593	0	14.8148	0
Colon__mesothelial cell	stromal	Colon	292	134	0.0259175	1.00324	3.72119	0.0416968	0	0.213736	0	0.0977942	0	0	0.149976	0	0	3.77744	1.32363	2.37988	1.31198	0.784312	0	0.0195619	0	0.142531	0	0.0340347	1.85185	61.1111	100	5.55556	0	20.3704	0	11.1111	0	0	12.963	0	0	100	75.9259	98.1481	70.3704	57.4074	0	3.7037	0
Liver__mesothelial cell	stromal	Liver	293	134	0	0.612006	3.3214	0	0	0.819745	0	0.459565	0	0.170523	0.313099	0	0	4.1053	0.774883	1.99979	2.16408	1.78953	0	0	0	0	0	0.492112	0	30	100	0	0	40	0	30	0	10	20	0	0	100	40	80	70	80	0	0	0
Kidney__mesothelial cell	stromal	Kidney	294	134	0	1.58184	3.30906	0	0	0.534626	0	0	0	0	0.510833	0	0	3.44916	1.32443	2.47572	1.20751	0.205449	0	0	0	0	0	0	0	80	100	0	0	40	0	0	0	0	60	0	0	100	80	100	40	20	0	0	0
Bladder__mesothelial cell	stromal	Bladder	295	134	0.334278	1.22347	3.02283	0.592421	0.375734	0.241904	0	0.473374	0	0	0.396802	0.180675	0	4.69138	1.20686	2.20825	1.75766	1.42547	0.249555	0.703282	0.0233361	0.0178584	0.112254	0.0669772	17.9487	58.9744	97.4359	17.9487	15.3846	25.641	0	23.0769	0	0	30.7692	7.69231	0	100	76.9231	92.3077	71.7949	71.7949	7.69231	23.0769	2.5641
Testes__mesothelial cell	stromal	Testes	296	134	0	0	0	0	0	1.47981	0	0	0	0	0	0	0	2.0521	1.47981	1.47981	0	0	0	0	0	0	0	2.4138	0	0	0	0	0	100	0	0	0	0	0	0	0	100	100	100	0	0	0	0	0
Fat__mesothelial cell (CXCL10+ PRG4+)	stromal	Fat	297	135	0	0.248567	3.51642	0.0479713	0	0.103657	0	0.239955	0	0	0.405964	0.0284175	0	3.30315	0.775724	1.69015	1.03765	0.882645	0	0.0502326	0	0.0983345	0	0	0	21.4286	100	7.14286	0	17.8571	0	28.5714	0	0	35.7143	3.57143	0	100	75	89.2857	78.5714	71.4286	0	10.7143	0
Pancreas__mesothelial cell (CXCL10+ PRG4+)	stromal	Pancreas	298	135	0	0.522005	3.8195	0	0	0.392208	0	0.0480111	0	0	0.195289	0	0	2.93119	1.01233	1.33622	1.71854	0.366017	0	0	0	0.137627	0	0.0758226	0	80	100	0	0	80	0	20	0	0	40	0	0	100	100	100	100	60	0	0	0
Fat__mesothelial cell (CXCL10- PRG4+)	stromal	Fat	299	136	0.0154956	0.475563	3.67423	0.0151553	0	0.356778	0	0.310693	0	0.0119447	0.443011	0	0	3.42755	0.9065	1.7756	1.30341	0.765941	0.0209112	0.0278669	0	0.0963188	0.0230023	0.0475078	1.23457	32.0988	99.3827	3.08642	0	37.037	0	26.5432	0	1.23457	38.8889	0	0	99.3827	66.6667	89.5062	72.2222	51.8519	3.7037	3.08642	0
Pancreas__mesothelial cell (CXCL10- PRG4+)	stromal	Pancreas	300	136	0.100214	0.613991	3.77465	0.0108142	0.00779726	0.407718	0	0.421868	0.00782362	0.0418398	0.33169	0	0.00347009	3.12944	0.972068	1.59474	1.53943	0.732808	0	0.0635821	0.0115905	0.149159	0.00583654	0.0786072	17.2535	60.2113	100	2.46479	1.76056	50	0	36.2676	1.40845	6.69014	44.3662	0	1.05634	98.9437	84.507	90.8451	82.0423	58.8028	0	13.0282	3.87324
Fat__mesothelial cell (SBSN+)	stromal	Fat	301	137	0	1.38888	3.51291	0.0336081	0	0.0336624	0	0.10272	0	0	0.110931	0	0	2.01236	1.43782	1.53888	2.04715	0.155762	0	0.120262	0	0	0	0.0336624	0	80	100	6.66667	0	6.66667	0	6.66667	0	0	13.3333	0	0	93.3333	73.3333	80	80	20	0	13.3333	0
Pancreas__mesothelial cell (SBSN+)	stromal	Pancreas	302	137	0.0993141	1.04246	3.10578	0.0850518	0	0.0404917	0	0.0939555	0	0.0242156	0.154625	0	0	1.59927	1.48208	1.28497	2.42924	0.309963	0	0.0782126	0.0110399	0	0	0.048591	11.9266	73.3945	97.2477	10.0917	0	6.42202	0	11.9266	0	4.58716	23.8532	0	0	74.3119	87.156	75.2294	91.7431	31.1927	0	11.0092	1.83486
[truncated: 3 more columns]

## Sheet: Fig S3g
	compartment	tissue	order__compartment_freeannotation_tissue	dendrogram_annotation_number	PTPRC_mean_expression	CLDN5_mean_expression	MZB1_mean_expression	CD2_mean_expression	CD34_mean_expression	GP9_mean_expression	AHSP_mean_expression	S100A8_mean_expression	EPCAM_mean_expression	SLC1A3_mean_expression	AGT_mean_expression	SOX2_mean_expression	GPR37L1_mean_expression	HEPACAM_mean_expression	UBR2_mean_expression	TPPP3_mean_expression	ALG1_mean_expression	PTPRG_mean_expression	FBXO10_mean_expression	F5_mean_expression	IQCA1_mean_expression	CFAP126_mean_expression	ST6GALNAC2_mean_expression	SCN7A_mean_expression	DNAAF3_mean_expression	TTC21A_mean_expression	PGAP1_mean_expression	MIB2_mean_expression	LOC105861777_mean_expression	VCAM1_mean_expression	LOC105884518_mean_expression	SPATS1_mean_expression	SOWAHB_mean_expression	FGF13_mean_expression	CPNE6_mean_expression	SCG5_mean_expression	GNG3_mean_expression	CDH3_mean_expression	PTPRC_percent_expressed	CLDN5_percent_expressed	MZB1_percent_expressed	CD2_percent_expressed	CD34_percent_expressed	GP9_percent_expressed	AHSP_percent_expressed
Blood__unknown_Blood_epithelial_G1 (PGAP1+)	epithelial	Blood	16	16	0	0	0	0	0	0	0	0.126527	2.8349	1.40948	2.89431	3.62058	3.1094	3.34665	3.68172	3.95262	3.96383	2.99868	3.17734	3.12048	2.79193	3.22843	3.50162	3.82508	3.62155	3.56364	3.15035	3.95913	2.79146	3.09946	3.25155	3.40285	2.30827	1.6989	2.35877	1.65373	1.56271	2.2083	0	0	0	0	0	0	0
Blood__capillary cell (FABP5- RBP7-)	endothelial	Blood	126	83	1.13598	3.27939	0	0	1.89055	0	0	2.98194	0	0	0	0	0	0	0.0171573	0	0	0	0	0	0	0	1.28656	0	0	0	0	0	0	0	0	0	0	0	0	0	0.351418	0	25	93.75	0	0	50	0	0
Blood__B cell	lymphoid	Blood	325	144	2.629	0.502382	0.845627	0	0	0.0991266	0.00350275	0	0	0	0	0	0	0	0	0	1.36648	0	0	0.395275	0.535583	0	0	0	0	0	0	0	0	0.610915	0	0	0	0	0	0	0.0404305	0	81.25	6.25	18.75	0	0	6.25	6.25
Blood__plasma cell	lymphoid	Blood	348	147	0.356596	0	1.58024	0	0	0	0	0	0	0	0	0	0	0	0	0	0	0	0	0	0	0	0	0	0	0	0	0	0	0	0	0	0	0.194109	0	0	0	0	100	0	100	0	0	0	0
Blood__natural killer cell	lymphoid	Blood	373	150	2.29418	0	0	0.841068	0	0	0	0.839492	0	0	0	0.0898249	0	0	0	0	0.349055	0	1.30065	0	0.363679	0	0	0.413994	0	0	0.0232239	0.403886	0.0368881	0.0490961	0	0	0	0	0	0	0	0	100	0	0	33.3333	0	0	0
Blood__natural killer T cell	lymphoid	Blood	391	155	2.39388	0	0	0.185836	0	0	0	0	0	0	0	0	0	0	0	0	0	0	0	0	0	0	0	0	0	0	0	0	0	0	1.07845	0	0	0	0	0	0	0.227359	100	0	0	100	0	0	0
Blood__T cell (CD4+ CD8- CCL5-)	lymphoid	Blood	424	157	2.04139	1.81007	0	0.803587	0	0	0	0	0	0	0	0	0	0	0.916166	0	0.541467	0	0.0660531	0	0	0	0	0	0	0	0	0.245628	0	0	0	0	0	0	0	0.463596	0.427396	0	65.5172	17.2414	0	13.7931	0	0	0
Blood__T cell (CD4- CD8+ CCL5+)	lymphoid	Blood	442	160	2.20818	0.183757	0	1.40312	0.12101	0	0	0.171637	0	0	0.338276	0	0	0.771614	0.449752	0.0373016	0.344473	0.262098	0	0.131305	0	0	0.0259716	0.0137848	0	0	0.127663	0.130101	0.138063	0.655259	0.0765335	0	0	0.237341	0	0.18114	0	0.0885864	87.5	6.25	0	56.25	6.25	0	0
Blood__hematopoietic precursor cell	hematopoietic	Blood	471	169	1.55409	0	0	0	1.11104	0	0	0	0	0	0	0	0	0	1.09461	0.024446	0	0	0	0.201417	0	1.14961	0	0	0	0	0	0.60604	0	0	0	0	0	0	0	0	0	0	100	0	0	0	50	0	0
Blood__platelet	megakaryocyte-erythroid	Blood	480	171	0	0	0	0	0	4.29344	0	0	0	0	0	0	0	0	0	0	0	0	0	2.238	0	0	0	0	0	0.22883	0	0	0	0	0	0	0	0	0	0	0	0	0	0	0	0	0	100	0
Blood__erythroid lineage cell	megakaryocyte-erythroid	Blood	499	173	0.161264	0	0	0	0	0	4.31966	0	0	0	0	0	0	0	2.49308	0	0	0	0	0	0	0	0	0	0	0	0.0446802	0	0	0	0	0	0	0	0	0	0	0.294683	20	0	0	0	0	0	100
Blood__neutrophil	myeloid	Blood	522	175	2.35146	0.00726629	0.003078	0	0	0	0	4.88646	0.00148363	0	0	0	0	0	0.398112	0	0.0844737	0.0030216	0	0.40096	0	0	0	0	0	0.0868419	0	0.0144637	0.0256151	0	0	0	0	0	0.0226784	0.0324651	0.0211246	0	97.3039	2.45098	1.22549	0	0	0	0
Blood__neutrophil (PF)	myeloid	Blood	542	176	0.988031	0	0.341817	0	0	0	0	4.33371	0	0	0	0	0	0	0	0	0.19535	0	1.52521	0	0	0	0	0	0	0	0	0	0	0	0	0	0	0	0	0	0	0	50	0	50	0	0	0	0
Blood__monocyte	myeloid	Blood	586	182	2.03782	0.00398053	0.0244203	0	0	0.00216072	0	3.90457	0	0	0	0	0.107195	0	0.14984	0.00472257	0.256879	0	0	0.0656369	0	0	0	0	0	0.0155681	0	0.0794409	0	0	0	0	0	0.0269907	0	0	0	0	97.3684	2.63158	2.63158	0	0	2.63158	0
Blood__monocyte (PF)	myeloid	Blood	597	183	1.62577	0	0	0	0	0	0	4.26808	0	0	0	0	0	0	0	0	0	0	0	0	0	0	0	0	0	0	0	0	0	0	0	0	0	0	0	0	0	0	100	0	0	0	0	0	0
Blood__macrophage_monocyte	myeloid	Blood	601	H8	1.63584	0	0	0	0	0	0	4.811	0.798257	0.0859328	0	0	0	0	0.144207	0	0	0.358199	0	0	0	0	0	0	0	0	0	0	0.0444996	0	0	0	0	0	0	0	0.795802	0	91.6667	0	0	0	0	0	0
[truncated: 31 more columns]

## Sheet: Fig S3h
	compartment	tissue	order__compartment_freeannotation_tissue	dendrogram_annotation_number	PTPRC_mean_expression	EPCAM_mean_expression	ALDOC_mean_expression	OLIG1_mean_expression	AQP4_mean_expression	SLC1A3_mean_expression	AGT_mean_expression	GFAP_mean_expression	PDGFRA_mean_expression	LHFPL3_mean_expression	MOBP_mean_expression	ERMN_mean_expression	FOXJ1_mean_expression	ENKUR_mean_expression	CCDC153_mean_expression	SOX2_mean_expression	GPR37L1_mean_expression	HEPACAM_mean_expression	UBR2_mean_expression	TPPP3_mean_expression	ALG1_mean_expression	PTPRG_mean_expression	FBXO10_mean_expression	F5_mean_expression	IQCA1_mean_expression	CFAP126_mean_expression	ST6GALNAC2_mean_expression	SCN7A_mean_expression	DNAAF3_mean_expression	TTC21A_mean_expression	PGAP1_mean_expression	MIB2_mean_expression	LOC105861777_mean_expression	VCAM1_mean_expression	LOC105884518_mean_expression	SPATS1_mean_expression	SOWAHB_mean_expression	FGF13_mean_expression	CPNE6_mean_expression	SCG5_mean_expression	GNG3_mean_expression	CDH3_mean_expression	PTPRC_percent_expressed	EPCAM_percent_expressed	ALDOC_percent_expressed
Blood__unknown_Blood_epithelial_G1 (PGAP1+)	epithelial	Blood	16	16	0	2.8349	0	0	0	1.40948	2.89431	0	0	0	0	0	0.0666562	0	0	3.62058	3.1094	3.34665	3.68172	3.95262	3.96383	2.99868	3.17734	3.12048	2.79193	3.22843	3.50162	3.82508	3.62155	3.56364	3.15035	3.95913	2.79146	3.09946	3.25155	3.40285	2.30827	1.6989	2.35877	1.65373	1.56271	2.2083	0	81.8182	0
Brain_cortex__astrocyte (LHX2+ SLC7A10-)	neural	Brain_cortex	730	238	0	0.0104208	4.71668	0.47942	2.70165	3.2317	4.93411	1.65368	0	0	0	0	0	0	0	1.12528	3.08506	2.7992	1.03513	0.0463746	0.385585	0.432431	0.242127	0.205971	0.000818973	0	0	0	0	0	0	0.181507	0	0.67752	0	0	0	0.0752158	0.27189	0.430703	0.101898	0	0	6.25	100
Brainstem__astrocyte (LHX2- SLC7A10+)	neural	Brainstem	731	239	0	0.695844	5.45945	1.11479	2.78692	2.91282	5.39426	0	0	0	0	0.000653506	0	0.00986692	0	0.747065	3.49589	2.45727	0.470916	0	1.62732	0.610305	0.864539	0	0	0	0	0	0	0.00985691	0	1.3348	0	1.80291	0	0	0	0	0.485883	0	0	0	0	44.4444	100
Brain_cortex__oligodendrocyte precursor cell	neural	Brain_cortex	734	242	0	0	3.46496	3.48125	2.0957	1.70914	0.815521	0	1.86608	0.243394	0	0	0	0	0	1.25375	2.00163	0.731515	0.627849	1.25607	0.478243	1.19978	0.370087	0	0	0	0	0	0	0	0	0	0	0	0	0	0	0.0189192	0	1.13603	1.351	0	0	0	80
Brainstem__oligodendrocyte precursor cell	neural	Brainstem	735	242	0	0	3.52387	2.75015	1.36333	0	0	0	1.82983	0.0206714	0	0	0	0	0	1.93791	2.90536	2.14542	0.522521	1.10329	0	0.218872	0	0	0	0	0	0	0	0	0	0	0	0	0	0	0	0	0	1.84279	0.104721	0	0	0	100
Brain_cortex__oligodendrocyte	neural	Brain_cortex	737	243	0	0	3.53941	2.22276	0	0.138102	0.109937	0	0	0	2.30078	2.02954	0	0	0	0.543397	0.969646	2.12426	0.239469	2.43781	0.782998	0.000682004	0.0795993	0	0	0	0	0	0	0	0.422585	0	0	0	0	0	0	0	0	0	0	0	0	0	93.5484
Brainstem__oligodendrocyte	neural	Brainstem	738	243	0	0	2.89853	2.2501	0	0.17318	0	0	0	0	2.64972	2.19288	0	0	0	0.204099	0.963508	2.41957	0.257276	3.02645	0.301295	0	0.00663928	0	0	0	0	0	0	0	0	0.355708	0	0	0	0	0	0	0	0	0	0	0	0	100
Brain_cortex__ependymal cell	neural	Brain_cortex	740	244	0	1.25817	0.759124	0	1.88993	1.58804	4.49257	0.801811	0	0	0	0.873388	0.617935	0.0878478	0.805642	2.21892	2.65847	2.22117	2.26163	3.07058	2.30793	1.10638	1.40011	3.0919	2.11235	1.90503	2.42548	2.78819	2.1493	2.26664	0.983161	1.72886	0.791565	1.73939	1.13814	1.65963	0.272518	0.917769	0	0	0	0	0	22.2222	33.3333
Brainstem__ependymal cell	neural	Brainstem	741	244	0	1.25486	0.00692916	0	2.05364	1.39164	5.71279	3.90131	0	0	0	0.642307	0.331063	0.873153	0.33813	0.814702	2.31786	1.84574	0.319932	3.56831	1.22254	0.13529	0.00140441	1.94248	1.84749	1.59698	1.70235	0.335853	1.42075	1.72539	0.0208529	0	0	0	0	0	0	0	0	0	0	0	0	40	20
[truncated: 39 more columns]
