# Supplementary material for: A molecular cell atlas of mouse lemur, an emerging model primate
Source: Nature. 2025 Jul 30;644(8075):173–84. doi: 10.1038/s41586-025-09113-9 (PMC12328211; doi:10.1038/s41586-025-09113-9)
Supplement: Supplementary file 5 — Source data for Supplementary Fig. 4. [file 41586_2025_9113_MOESM5_ESM.xlsx]

## Sheet: Fig S4a
Tissue	Lung	Lung	Lung	Lung	Lung	Lung	Liver	Liver	Liver	Liver	Liver	Liver	Liver	Liver	Liver	Lung	Lung	Lung	Muscle	Muscle	Muscle	Lung	Lung	Lung	Muscle	Muscle	Muscle	Lung	Lung	Lung	Muscle	Muscle	Muscle	Lung	Lung	Lung	Lung	Lung	Lung	Muscle	Muscle	Muscle	Muscle	Muscle	Muscle	Muscle	Muscle	Muscle	Muscle
Cell type	ciliated cell	ciliated cell	ciliated cell	alveolar epithelial cell type 2	alveolar epithelial cell type 2	alveolar epithelial cell type 2	cholangiocyte	cholangiocyte	cholangiocyte	hepatocyte+	hepatocyte+	hepatocyte+	hepatocyte-	hepatocyte-	hepatocyte-	artery cell	artery cell	artery cell	artery cell	artery cell	artery cell	vein cell	vein cell	vein cell	vein cell	vein cell	vein cell	capillary cell	capillary cell	capillary cell	capillary cell	capillary cell	capillary cell	capillary aerocyte	capillary aerocyte	capillary aerocyte	lymphatic cell	lymphatic cell	lymphatic cell	lymphatic cell	lymphatic cell	lymphatic cell	tendon cell	tendon cell	tendon cell	skeletal muscle satellite stem cell	skeletal muscle satellite stem cell	skeletal muscle satellite stem cell	fast muscle cell
Compartment	epithelial	epithelial	epithelial	epithelial	epithelial	epithelial	epithelial	epithelial	epithelial	epithelial	epithelial	epithelial	epithelial	epithelial	epithelial	endothelial	endothelial	endothelial	endothelial	endothelial	endothelial	endothelial	endothelial	endothelial	endothelial	endothelial	endothelial	endothelial	endothelial	endothelial	endothelial	endothelial	endothelial	endothelial	endothelial	endothelial	endothelial	endothelial	endothelial	endothelial	endothelial	endothelial	stromal	stromal	stromal	stromal	stromal	stromal	stromal
Species	Human	Lemur	Mouse	Human	Lemur	Mouse	Human	Lemur	Mouse	Human	Lemur	Mouse	Human	Lemur	Mouse	Human	Lemur	Mouse	Human	Lemur	Mouse	Human	Lemur	Mouse	Human	Lemur	Mouse	Human	Lemur	Mouse	Human	Lemur	Mouse	Human	Lemur	Mouse	Human	Lemur	Mouse	Human	Lemur	Mouse	Human	Lemur	Mouse	Human	Lemur	Mouse	Human
	Mean exp. ln(UP10K+1)
KRT8	2.67754	2.03647	2.65825	2.08659	1.32345	1.1128	3.1804	2.51701	3.60316	1.4563	1.16895	1.47941	0.991407	1.25933	1.30863	0.0742973	0.0665013	0	0.0346551	0	0.0448907	0.0610813	0.125766	0.0164029	0.0512146	0	0	0.132227	0.124355	0.0575904	0.0493977	0.0136616	0	0.135331	0.104347	0.0543448	0.195509	0.0591378	0	0.450332	0	0	0	0.00106944	0.00653034	0.0141625	0.00381523	0.00388629	0
WFDC2	2.8223	4.56364	4.14637	1.83827	3.54527	3.99508	1.43472	1.27481	3.40603	0.0421251	0.0562683	0.229406	0	0.196605	0.189488	0.36967	0.219721	0.183028	0.0510722	0.0471069	0.00176623	0.245907	0.226517	0.254394	0.00544718	0	0.0593756	0.320462	0.184262	0.199994	0.00926584	0.0427169	0.0085104	0.253206	0.230065	0.118589	0.270821	0.0969718	0.059917	0.0754916	0.0604745	0.0380685	0	0.349748	0.0880633	0.0202866	0.0261722	0	0
RAB25	0.83391	1.19449	1.03796	0.907891	0.689157	0.735601	0.726601	0.772592	1.2324	0.00871905	0	0	0	0	0	0.00312017	0	0	0	0	0	0.0126131	0	0	0.0018706	0.0294369	0.0030042	0.00882712	0.00718036	0.0163011	0	0.00246705	0.00312404	0.0131489	0.0175004	0	0.0194431	0.0351956	0	0.0754916	0	0	0	0.00518885	0	0.00049016	0.0060807	0	0
TMEM212	0.726187	1.44771	3.15615	0.00116892	0.000954824	0	0	0	0	0	0	0	0	0.00538574	0	0.00230822	0.0812676	0	0	0	0.00405133	0	0	0.0351832	0	0	0	0.00254869	0	0.0235517	0	0	0	0	0	0.00653064	0	0	0	0	0	0	0	0.0052034	0.0146535	0.00245801	0.00430797	0.0110682	0
LDLRAD1	1.85599	1.37169	1.38187	0.00745282	0.00613021	0	0	0	0	0	0	0	0	0	0	0	0	0	0	0	0	0.00281474	0	0	0	0	0	0.00584795	0	0.00283947	0	0	0	0.00543972	0.00694206	0	0	0	0	0	0	0	0	0.00211769	0	0	0	0	0
C11orf16	1.20876	1.32197	2.0248	0.00529895	0	0	0	0	0	0	0	0	0	0	0	0	0	0	0	0	0	0.0012847	0	0	0	0.0182021	0.00250115	0.0012996	0	0.0140733	0	0.00433534	0	0.000870657	0.00564431	0	0	0	0	0	0	0	0	0.00431967	0.0017687	0	0.00302978	0.00214519	0
MAPK15	1.50938	1.68506	1.86038	0.0269079	0.0237681	0	0.0558622	0.315335	0.00608082	0	0.00464747	0.254356	0	0.00694056	0.0541293	0.0151581	0.0330987	0.0143845	0	0	0	0.0106795	0.0598981	0	0	0.0207657	0	0.00627639	0.0442389	0.00708705	0	0.00367989	0.00140193	0.0156124	0.0457863	0	0	0	0.106072	0	0	0.0158231	0	0.0267571	0	0.00662466	0.00836027	0	0
CCDC39	1.50165	1.15869	1.50054	0.00362651	0.000477526	0	0	0.084183	0.147051	0	0	0	0.00646926	0	0	0.00208923	0	0.0143845	0.00764679	0	0	0	0	0	0.00619429	0.106922	0.002462	0.00317191	0	0.00825611	0.0164465	0.0415678	0.00180324	0.00184114	0	0.00797376	0.00381515	0.0378787	0.13699	0	0.0311556	0	0.0261973	0.0353282	0.0142103	0.0248488	0.0335296	0.0137019	0
SPAG17	1.68431	2.15836	1.53454	0.00456013	0.00143189	0	0	0.0719171	0	0.00108423	0	0	0	0	0	0.00528768	0.136816	0	0	0	0	0	0.163705	0	0.00682128	0.0138998	0	0.0012349	0.0772443	0.00321872	0	0.00444257	0	0.00662419	0	0	0	0	0	0	0	0	0	0.0187449	0	0.0183515	0.0124364	0	0
C5orf49	2.67108	1.87366	1.83246	0.172154	0.550061	0.0212445	0.0828288	0.266075	0	0.0144965	0	0.00209888	0.00681579	0.00538574	0	0.00499848	0	0	0	0	0	0.0115722	0.0341225	0	0	0.00511908	0	0.0188164	0.00890322	0.00814292	0.0045196	0	0.00427938	0.0224597	0.00349126	0	0.0368899	0	0	0.0483167	0	0	0	0.00344466	0.00771231	0.00657863	0	0.00645564	0
C9orf24	3.69935	3.19439	3.34184	0.0706438	0.0440694	0.0204119	0	0	0	0.00590406	0.226728	0	0	0.381142	0	0.0471162	0.36211	0.0400362	0.00898828	0.174258	0.00353981	0.0407339	0.160009	0.043352	0.0118069	0.171318	0.0139795	0.0637446	0.226693	0.0335151	0.0134171	0.165902	0.00216389	0.0455324	0.242306	0.0336339	0.0271334	0.040823	0	0	0.0509362	0	0.0224436	0.452918	0.00588431	0.00815677	0.170649	0	0
C11orf88	2.72759	1.62909	1.55193	0.0206562	0	0	0	0	0	0	0	0	0	0	0	0.0148504	0	0	0	0	0	0.0192698	0	0	0	0	0	0.0159902	0	0.00350277	0	0	0	0.0120742	0	0	0.0149328	0	0	0	0	0	0	0	0	0	0	0	0
C17orf97	1.19014	3.20633	3.03376	0.0336747	0.0547442	0.0212445	0.342721	0.159026	0.0223167	0.0106954	0.0593178	0	0.0346141	0	0	0.0412909	0	0.0143845	0.0152097	0	0.00200517	0.0411652	0	0	0.0262446	0	0	0.0846492	0.00428838	0.00642286	0.00846033	0.00590205	0	0.0873907	0	0.0369792	0.0712567	0	0	0	0	0	0	0.0692368	0	0.0809117	0.0300221	0	0.00649671
C22orf23	0.593221	0.990377	2.06873	0.00230711	0.0621615	0.103103	0	0.0463499	0.0317909	0.000435087	0	0.00664559	0.0120381	0.0462352	0	0.0127866	0	0	0.0149674	0.0261367	0	0.00308517	0.0326917	0.0088515	0.00657537	0	0	0.00192389	0.0536372	0.0219853	0.00647921	0.0234657	0.0102901	0.0034991	0.0482605	0.0526191	0	0.130738	0	0	0.0380975	0	0	0.0326635	0.00910821	0.00885975	0.0352874	0.0191992	0
NKX2-1	0.58213	1.63502	1.35837	1.29732	1.58754	1.78391	0	0	0	0	0	0	0	0	0	0.00636543	0.0561851	0	0	0	0	0	0.0156872	0.0380367	0	0	0	0.0148026	0.0440682	0.0379776	0	0	0	0.00959311	0.028551	0.0276741	0.0380167	0.0325363	0	0	0	0	0	0	0	0	0	0	0
SFTPB	1.70648	0.88805	0.378399	5.08253	5.3354	5.1494	0	0	0	0.00363039	0	0	0.00651178	0	0	0.368252	0.754742	0.233812	0	0.00995434	0	0.350751	0.713143	0.213429	0	0	0	0.502349	0.793182	0.204914	0	0.00306863	0.000803533	0.413477	0.61035	0.264554	0.70367	0.583951	0.100176	0.11785	0	0	0	0.0034477	0.001554	0.00358755	0.681034	0	0
LAMP3	0.274479	0	0	1.91921	1.48989	2.82105	0	0	0	0.0024744	0	0.00553865	0.00756693	0	0	0.0127722	0	0	0	0	0.00608827	0.0117795	0	0.0169919	0	0.00932153	0	0.019664	0.0436171	0.0259507	0	0.00928328	0.00861362	0.00940003	0.00608645	0.00912923	0.0109353	0	0	0	0	0.0162091	0	0.00362215	0.00611646	0.00099176	0	0	0
SOX9	0.553108	0.176686	0	0.0388183	0.0293817	0	1.77769	2.27297	1.73572	0.0338803	0.0648646	0.26431	0.0278242	0	0.031121	0	0	0	0.01724	0	0.0343408	0.00721299	0	0	0.00658348	0	0.039225	0.00278042	0	0.00292059	0.00158705	0.00382751	0.0138775	0.00105059	0	0.0698338	0	0	0	0	0	0.0427009	0.277267	0.291879	0.183278	0.362839	0.894713	0.821162	0.00983796
SLC5A1	0.0112253	0	0	0.00176276	0.00235174	0.0245916	1.34214	1.52187	0.541329	0.0161115	0	0.00180442	0.00542645	0	0	0.000843333	0	0	0	0	0	0	0	0	0	0	0	0	0	0	0	0	0	0.000989086	0	0	0	0	0	0	0	0	0	0	0	0	0	0	0
CPN2	0	0	0	0	0.210508	0	0.0434624	0.11004	0.324495	1.1192	1.60797	1.7207	0.462762	0.661465	0.540604	0	0	0	0	0	0.00237534	0	0	0	0	0	0	0	0.00289294	0	0	0	0	0	0	0	0	0	0	0	0.0750833	0	0	0	0	0	0	0	0
IGFALS	0.00445068	0	0	0.0347807	0.00247345	0.023291	0.201661	0	0.219099	0.788698	1.20417	1.3509	0.1939	0.0994726	0.672339	0.000825664	0.0610418	0	0	0.0167437	0	0	0.0120879	0	0.0026624	0.0118334	0	0.000975712	0.00403076	0	0	0.022172	0	0.000961763	0.00910339	0	0	0	0	0	0.0276261	0	0	0.0274754	0	0.00109231	0.00788077	0.00624618	0
SERPINC1	0	0	0	0	0.189136	0	1.10228	0.38586	0.983628	3.10605	2.34589	3.244	2.04505	1.53941	2.92947	0	0	0	0.0234191	0	0.00880125	0	0	0.0113854	0	0.0102335	0	0.0015366	0.0102166	0	0.00374969	0.00714695	0.00193219	0	0.00703881	0	0	0.0149057	0	0	0	0	0.027742	0.00513962	0	0.00374743	0.0046395	0.00629159	0.00843364
MASP2	0	0	0	0	0	0	0.117653	0	0.10819	1.26613	1.47094	1.25498	1.45005	1.37403	0.980961	0	0	0	0	0	0	0	0	0.0113854	0.0157723	0	0	0	0	0	0.0071485	0	0.0017466	0	0	0	0	0	0	0	0	0	0	0	0	0.0239459	0	0	0
CTTN	0.902088	0.599685	0.840513	0.661386	0.489305	0.333691	0.939371	0.927722	0.955091	0.425832	0.384185	0.406263	0.817467	0.360607	0.296759	0.778176	0.893825	0.755003	0.709605	0.703984	0.771707	0.896036	0.696412	0.817029	0.817507	0.812087	0.67008	0.832229	0.550278	0.610859	0.840239	0.557937	0.651027	0.792958	0.467498	0.845173	0.814367	0.513412	0.571025	0.562065	0.556976	0.503481	0.903887	0.559351	0.685287	0.752681	0.607399	0.491505	0.294598
BCAM	0.385177	1.87035	1.19238	1.11236	2.6144	1.27028	0.99384	2.27111	1.26843	0.434851	0.0325154	0.0040445	0.476009	0.0150943	0	1.92493	2.35833	1.96372	1.47504	2.5866	2.2087	1.64273	2.53714	1.95072	1.88227	2.28783	2.09008	1.92143	2.27116	1.71963	1.56312	2.29972	1.95357	2.32613	3.28493	2.8522	1.12919	2.78958	0.655236	0.891706	1.54136	0.619005	0	0.0998983	0.0896196	0.0931454	0.916761	0.149267	0.106437
CRIP2	1.38181	1.94362	3.455	0.579266	2.08307	1.90908	1.17478	1.22993	1.74106	0.166936	0.015958	0.894388	0.103142	0.0438638	1.33411	2.68615	2.51406	3.11181	2.09614	1.74327	2.5521	2.58569	2.59721	3.03449	1.65579	1.72587	2.09325	2.39469	2.45504	3.19076	1.95448	1.61711	2.39942	2.28091	3.05437	3.7299	2.55543	2.3169	2.93657	1.55472	2.28125	2.42041	0.84957	0.92016	1.50486	0.683305	1.14197	2.06089	0.0414209
CALD1	0.0548819	0	0.823981	0.0557293	0.124797	0.566681	2.0289	2.24712	1.20536	2.09516	1.90573	1.41592	2.39261	1.72448	1.56755	1.73763	1.14822	0.841287	1.80974	2.12851	1.32745	1.9259	2.15008	1.10825	1.39569	1.93137	1.02251	1.81182	1.42882	1.09614	1.86995	1.37757	1.01742	2.10955	1.19979	1.28825	2.11612	1.99016	1.71655	2.20239	1.59472	1.19521	2.27751	2.17619	1.54572	2.04311	1.39889	1.31514	0.0215035
TIMP3	0.224708	0.32126	0.445904	0.1298	0.50315	0.528791	0.328455	1.34627	0.919366	0.166533	0.0102746	0.0366746	0.190869	0.0118929	0.00797437	3.47163	2.58586	2.0648	3.65846	3.67416	2.70186	3.8626	2.57599	2.15076	2.78474	3.15582	2.19022	3.89611	2.68616	1.63593	3.8888	3.70149	2.51276	3.70703	2.80383	2.61563	2.81827	3.99139	3.22542	3.03228	3.53495	3.20797	2.59346	2.9051	2.0044	1.24422	2.10108	1.03053	0.142811
CAV1	0.44686	0.705873	0.176989	1.11069	0.406781	0.181037	0.903813	1.08017	0.283429	0.0887429	0	0.020885	0.0187067	0.0234884	0.0182154	3.40751	2.38386	3.08642	3.45496	2.55274	2.75672	3.1443	2.55638	2.98966	2.67935	2.35081	2.46344	3.65078	3.01303	3.17759	3.62801	3.16572	3.41687	3.89538	3.36311	2.68934	3.15933	2.1483	2.12736	2.20917	2.25282	1.94919	2.00541	0.524929	0.807707	1.31135	1.10943	1.19413	0.17831
RASIP1	0.0634744	0.0532925	0.25326	0.0106066	0.025899	0.137816	0.0374632	0	0	0.0034943	0.0330146	0.0107945	0.00710925	0	0.064799	1.43999	1.28903	1.88969	0.883835	0.900252	2.36243	1.36636	1.46679	1.99088	0.773607	1.0955	2.13507	1.84796	1.55196	2.19229	1.2674	1.44688	2.16428	1.74464	1.64504	2.00801	1.51952	1.45067	1.37504	0.689542	1.02687	1.70447	0.0937693	0.00621856	0.0834734	0.0167086	0.0359817	0.0726874	0.0283212
LDB2	0.0170529	0.0532925	0	0.0153317	0.0173297	0.0205353	0.0916749	0.0417936	0	0.00349417	0	0.00579992	0.0300295	0	0.0223092	2.2792	2.5349	1.75501	1.6605	1.83314	1.18384	1.59425	1.71817	1.06569	1.4943	2.17105	0.723497	2.20629	2.23659	1.68959	1.5229	1.82472	0.459532	1.41524	1.20809	0.873563	1.31592	1.86292	1.36096	0.839371	2.13501	0.876165	0.0825388	0.380005	0.0909606	0.0148176	0.0148195	0.0119936	0.0564755
FGD5	0.0137647	0	0	0.00513067	0.0169307	0	0.0869206	0	0	0.00150168	0	0.0337601	0.0247148	0	0	0.614176	1.40814	0.98057	0.780124	1.31342	0.781609	0.677581	0.877002	0.876804	0.556019	1.02475	0.686812	0.54171	1.22891	0.80835	0.669069	1.2793	0.686453	0.445385	1.08974	0.907599	0.350362	1.19977	0.744875	0.436805	1.13789	0.55261	0.171478	0.0911781	0.0266006	0.0221803	0.0250471	0.0195541	0.0190598
PODXL	0.127245	0.274419	0	0.0313507	0.0365782	0.0419878	0.279321	0.354321	0.215972	0.00520647	0	0.00670208	0.0128761	0	0	1.26072	2.04316	1.73505	2.42355	2.29316	1.92874	1.27052	1.70981	1.76578	1.21372	1.10139	1.46449	1.57639	1.98082	1.8656	2.22296	1.55888	1.44288	1.20186	2.33237	1.80626	1.17412	2.09416	1.22894	0.997116	1.39672	0.864784	0.0480409	0.0041554	0.0399233	0.0670855	0.0167148	0.056991	0.0170648
SOX17	0.0193885	0.0532925	0	0.0110588	0.0112249	0	0.0739289	0	0.0936312	0	0	0.00212815	0.00571724	0	0	2.6035	1.34522	1.40489	2.00848	2.52078	2.27917	0.654903	1.32325	1.15787	1.96056	2.14696	1.63352	1.49953	1.74155	2.09697	2.22756	2.43299	2.75663	0.336621	0.0577082	0.553538	0.0791469	0.407784	0.353039	0	0.0389091	0.186679	0	0.0174469	0.0738664	0.0212204	0.048535	0.0834374	0.0422581
PALMD	0.890073	0.247192	0.12568	0.0154316	0.0154244	0.0655363	0.467287	0.21556	0.688364	0.391813	0.249115	0.190135	0.717296	0.419195	0.511623	1.79054	1.62511	1.00063	2.21504	1.85176	1.32969	1.21904	1.38887	1.42825	1.44843	1.85565	1.2211	1.55731	1.58696	1.61938	2.07481	1.96527	1.479	0.221251	0.602325	0.404358	0.323817	0.105197	0.441604	0	0.581169	0.172333	0.158794	0.159573	0.22675	0.364152	1.08044	0.596728	0.966027
TMEM88	0.0609805	0	0	0.0577876	0.0230535	0.100066	0.115352	0	0.00608082	0.00978109	0	0.00985134	0.0172396	0	0	1.02731	0.703147	1.16016	0.999737	1.92761	1.281	0.681082	1.0823	0.841946	1.18713	1.75979	1.1654	1.46882	0.966327	0.835605	1.82484	2.62314	1.83847	0.185244	0.0928149	0.412543	0.160274	0.102429	0.693789	0.513512	0.58075	0.660705	0.0489952	0.0824448	0.422945	0.263309	0.0722611	0.313839	0.054362
GJA5	0.00762468	0.0910215	0	0.00163216	0.0188298	0	0	0	0	0	0	0	0.0052818	0	0	2.32435	2.30037	1.65808	1.20548	1.7564	1.07197	0.650816	0.375341	0.037474	0.00774133	0	0.0135595	0.948353	0.597261	0.138936	0.0631744	0.0783859	0.0146727	0.057865	0.0397323	0.0384288	0.022789	0	0	0	0	0	0	0	0.000555372	0.00524927	0	0.00900533	0
DLL4	0.0159003	0	0	0.0471339	0.112939	0	0.130202	0	0	0	0	0.00821872	0	0	0	0.954526	1.9681	1.60531	0.928141	1.27019	1.3125	0.164319	0.220569	0.260414	0.368854	0.333338	0.120909	1.00628	1.44163	0.991646	1.02909	1.20666	1.09538	0.953097	1.37219	0.912036	0.620576	0.975036	0.770074	0.654612	1.03085	0.828493	0	0.00814888	0.0235151	0.00359872	0.00878361	0.0207165	0
LHX6	0.000995379	0	0	0.000495636	0	0	0	0	0	0	0.0829053	0.0469631	0	0.00843432	0.0724126	0.00682141	0	0	0	0	0.00500594	0.479123	0.621855	0.364465	0.887171	0.583975	0.534296	0.12481	0.0152407	0.00624928	0.123622	0.0323762	0.0852036	0.0108603	0	0.00373895	0.00339694	0	0	0	0	0	0	0.0252278	0.00303578	0	0	0	0
CA4	0.1444	0.74894	0.122019	0.0535235	0.165032	0.0314962	0	0.185887	0	0	0.00874451	0.00263217	0	0	0	0.870253	0.272303	1.12863	0.0101796	0.204866	0.085321	1.57698	1.05566	0.828249	0.125582	0.323735	0.191496	3.55197	2.28036	1.92613	1.78634	1.87004	1.68639	3.56333	3.92481	4.19574	0.375558	0.228017	0.995768	0	0.13265	0.532848	0	0.026471	0.0392271	0.00604659	0.0157041	0.0337903	0
TMEM100	0.109716	0.552037	0.507541	0.0404318	0.176665	0.250935	0.0490294	0	0	0.14279	0	0	0.302563	0	0	3.53582	3.50796	3.36599	0.529211	0.60273	0.65155	2.64011	2.18081	3.57175	0.00892002	0.108818	0.044737	4.13889	4.098	4.06822	0.0444289	0.0435327	0.021542	3.33841	4.15971	3.64783	0.896358	0.267526	1.25636	0.441631	0.255792	0.227549	0.0303521	0.279369	0.109319	0.0413683	0.0191649	0.0894981	0
TCF15	0	0	0	0	0.00481742	0	0	0	0	0	0	0	0	0	0	0.0281759	0	0.090014	1.32388	0.91419	1.4821	0.00692695	0	0.0410154	0.495581	0.504548	0.844895	0.0197697	0.165594	0.0681395	1.8938	1.84616	2.26093	0.00761968	0	0.0303609	0.00503404	0.0818023	0.150184	0	0.254202	0.319299	0	0.0154583	0.0446971	0.0218498	0.0461211	0.0762827	0.0191817
EDNRB	0.0663375	0	0	0.642012	0.002007	0	0.113133	0	0	0.00331259	0	0	0.0166111	0	0.0346631	0.344068	0	0.638875	0.142267	0.30092	0.569398	0.583517	0.0632222	0.212804	0.511225	0.151452	0.104836	0.656286	0.101566	0.0915691	0.538639	0.307941	0.564704	3.66822	1.52565	2.62013	1.36658	0.285962	0.704356	2.22776	0.814001	1.05371	0	0.00525416	0.0141522	0.871191	0.00713662	0.0211724	0
ITGA3	0.64622	0.806644	0.579468	0.333878	0.252936	0.14886	0.416418	0.378787	0.387067	0.00111423	0	0.0200283	0.0146124	0	0	0.30408	0.181591	0.583388	0.441179	0.409972	0.398284	0.571343	0.3449	0.575589	0.312249	0.486158	0.351128	0.43755	0.513056	0.44849	0.10807	0.191327	0.124623	1.2483	1.3172	1.4444	0.13028	0.14316	0.174674	0.26276	0.501277	0.0705215	0	0.0314162	0.0121103	0.0506786	0.0596335	0.00757309	0.023873
HOXB5	0.00293213	0	0	0.000894871	0.00586587	0	0	0	0	0.00103895	0	0.00608755	0	0	0	0.0337223	0.21143	0.37182	0.0524295	0.0531606	0.118587	0.0063491	0.0757028	0.117439	0.0546704	0.0224303	0.0926082	0.0472337	0.394925	0.469744	0.080523	0.0803914	0.199008	0.59006	0.705193	1.0072	0.016799	0.139599	0.0650856	0	0	0.0642538	0.109698	0.0308383	0.00408165	0	0	0.00166211	0
RELN	0	0	0	0	0.00208915	0	0.194764	0	0.171377	0.000916384	0.0595791	0.00934778	0.0250876	0	0	0.00184145	0	0	0.0223449	0	0.00605667	0	0	0.0170988	0.0029562	0	0.012647	0.00174879	0.00289294	0.00621702	0	0.00375152	0.00245925	0	0	0.00393951	0.613449	1.74912	2.27649	0.633302	2.42441	2.15417	0	0.0127456	0.184363	0.0132358	0.0166909	0.00812241	0.0181917
ANGPTL7	0	0	0	0.000713069	0.00979445	0	0	0	0	0.000677834	0	0	0.0406887	0	0	0	0	0	0	0.0311341	0.0837019	0	0	0	0	0.0630598	0.0905588	0.000762821	0.00149186	0	0.0181318	0.0305077	0.0702618	0	0	0	0.00232205	0	0	0	0.0255612	0.090082	3.24788	2.7728	3.52259	0.000597892	0.0043758	0.0554263	0
TNMD	0	0	0	0	0	0	0	0	0	0	0	0	0	0	0	0.010966	0	0	0.0223389	0.0441885	0.0692011	0	0	0	0.0237962	0.0199623	0.106958	0	0	0	0.102536	0.0165648	0.063683	0	0	0	0	0	0	0	0	0.0819492	2.67352	2.65162	3.33264	0.0055525	0.00850945	0.0859965	0
CILP	0.000845961	0	0	0.00051937	0.000701145	0	0	0	0	0.00177819	0.00838722	0	0	0	0	0	0	0	0.0894652	0.00899529	0.126462	0.00131056	0	0	0.0674775	0.0771337	0.143615	0.00109053	0	0	0.10503	0.0225393	0.12965	0	0	0	0	0	0	0	0.0170339	0.105911	3.47796	2.67088	3.3126	0.157852	0.0403462	0.113713	0.0321748
COL1A1	0.0666929	0.0764922	0	0.0671186	0.0247455	0.0330033	0	0	0	0.00276381	0	0.00917361	0.0122766	0	0	0.00703166	0	0	0.0404209	0.0954795	0.101709	0.017493	0.0462746	0.0251097	0.00803759	0.0220801	0.135795	0.00493621	0.00903189	0.0180357	0.0310801	0.0824767	0.0736959	0.00122409	0.0346373	0.0134401	0.0102586	0.00995536	0	0	0.150849	0.0919215	2.04118	1.62125	3.67866	0.111524	0.0641207	0.132356	0.0461454
MFAP4	0.0245392	0.115723	0	0.0355652	0.247696	0.237973	0	0	0	0	0	0	0	0	0	0.0337795	0.277289	0.219007	0.0360216	0.0255738	0.107341	0.0415912	0.101987	0.395219	0.00950725	0.0440199	0.0535153	0.0384893	0.272851	0.360786	0.0517761	0.0607741	0.0788863	0.0286646	0.201399	0.35149	0.980896	0.208587	0.0452597	0.634244	0.0196438	0.0534572	2.40515	1.82359	2.83838	0.236151	0.078574	0.105506	0.0252775
PGAM2	0.0069663	0.31051	0	0.0088249	0.00682721	0	0	0	0	0.000590845	0	0	0	0	0	0.00046778	0	0	0.059496	0.172745	0.0339547	0.00276585	0	0	0.018338	0	0.0400168	0.00285023	0.024436	0	0.0675733	0.102547	0.0453274	0.000849101	0.00789956	0	0	0.0475835	0	0.0483167	0.162399	0.0564222	0.105088	0.10255	0.0190703	0.01488	0.0782766	0.0328408	3.71541
SMPX	0	0	0	0.000681298	0.0219858	0	0	0	0	0.00358344	0.0447657	0	0.0179055	0.00829591	0	0	0	0	0	0.0832781	0	0	0	0	0.0129511	0.0283759	0.0212609	0	0.00119095	0	0.022315	0.0737866	0.00315974	0	0	0	0	0	0	0	0.0653093	0.0131483	0.126599	0.0143049	0.00345286	0.011608	0.0884674	0.0013604	1.94903
ACTA1	0	0	0	0	0	0	0	0	0	0	0	0.00971857	0	0	0	0	0	0	0.778925	1.11468	0.309581	0	0	0.00786341	0.688522	0.846375	0.45054	0.0010879	0	0	1.31933	0.980271	0.427603	0	0	0	0	0	0	1.58963	0.921629	0.359718	1.92007	0.675638	0.313055	0.546905	0.665785	0.446849	7.18799
MYL1	0	0	0	0.00119014	0	0	0	0	0	0.000642805	0	0	0	0	0.00556802	0	0	0	0.0999572	0.275363	0.196336	0	0	0	0.0704885	0.321533	0.155423	0	0	0	0.117669	0.428926	0.170921	0	0	0	0	0	0	0.0537891	0.107874	0.127197	0.0727046	0.316883	0.126964	0.0577425	1.00596	0.176225	4.77083
ACTA2	0.225369	0	0.0591552	0.0621244	0.0295641	0	0	0	0.859119	0.0455659	0	0.00458393	0.0146469	0	0	0.111867	0.719785	0.654528	0.22043	0.0668646	0.874693	0.149257	0.0971711	0.062566	0.0495386	0.0860371	0.536062	0.240973	0.138554	0.0869978	0.260952	0.0637309	0.200353	0.24854	0.0409067	0.150965	0.0542444	0	0.089041	0	0.0331428	0.146839	0.223139	0.039702	0.688534	0.324657	0.0881867	1.13326	0.0287078
NOTCH3	0.0288729	0.140034	0	0.0178593	0.007591	0.0376993	0.0546704	0	0.133753	0.000844445	0	0	0.00590718	0	0	0.0133056	0.0673978	0.070572	0.0795769	0.0786567	0.0686043	0.0191302	0	0.0373072	0.0310996	0.117466	0.0111014	0.0118946	0.0164559	0.0260331	0.0999775	0.0196517	0.0313148	0.0045266	0	0.0126588	0.0024645	0	0	0	0	0.0297017	0.048577	0.0211677	0.0235385	0.999063	1.54654	0.882885	0
MYL9	0.599914	0.0765309	0	0.902688	0.046345	0.023372	0.453738	0	0	0.00897917	0	0.00609364	0.017572	0.0277082	0	1.04246	0.324969	0.0741861	0.643241	0.244565	0.419811	1.1838	0.323538	0.110912	0.357375	0.256352	0.206785	1.01532	0.285358	0.108694	0.91725	0.134722	0.245746	0.58848	0.0878217	0.0571907	0.327249	0.0250337	0.10001	0.145682	0.0917753	0.055698	1.15861	0.140735	0.403567	0.282258	0.0234573	0.122564	0.0339762
LMOD1	0.00410246	0.100076	0.122019	0.00200061	0.029372	0	0	0	0.0812095	0.00107081	0	0	0.024282	0	0	0.00540179	0.0876917	0	0.0718228	0	0.0461854	0.00696189	0.191109	0.00780477	0.0179281	0.0570285	0.00836911	0.0154894	0.0113995	0.00258098	0.0910121	0.0260974	0.00532242	0.0132232	0.00968738	0.00540811	0	0.0231497	0	0	0.0688902	0	0.0281687	0.159497	0.00170937	0.0427544	0.0243675	0	0.381328
PDGFRB	0.0104402	0	0	0.00827314	0.0524023	0.0620651	0	0	0.0374792	0.0207686	0.15219	0	0.0568923	0.0371475	0.0340289	0.0140656	0	0.0306136	0.146461	0.0386776	0.0776016	0.0215533	0.123304	0	0.0286022	0.0877037	0.0282071	0.00624209	0.00967849	0.0174516	0.097163	0.0263054	0.0292501	0.00736255	0	0.00483532	0.0107475	0.0346915	0	0.0754916	0.200233	0.0295368	1.00273	0.816165	0.96634	0.106987	0.0227902	0.0896966	0
PODN	0.00177308	0	0	0.0131169	0.00638709	0.0171724	0	0	0	0.00122479	0.0044257	0	0.0126269	0	0	0.0427143	0	0	0.0201623	0.034809	0.0239157	0.00327755	0	0	0.0351969	0	0.0194472	0.0022042	0.00821017	0.00432719	0.0362907	0.0211539	0.0219884	0.00254182	0.0106169	0.00784644	0	0	0	0	0	0.017543	0.607631	0.213564	0.310744	0.0444372	0.0231821	0.0276126	0
TCF21	0.00908311	0	0	0.00459992	0.0758371	0.0696986	0	0	0	0	0.0102746	0	0	0	0	0.0274259	0.073031	0	0	0	0	0.0172615	0.122945	0.0439758	0	0	0	0.0172342	0.129019	0.0709655	0	0	0	0.0128113	0.110549	0.0309147	0.00343123	0.172524	0	0	0	0	0	0	0	0.00501415	0	0	0
COL13A1	0.00209278	0	0	0.000856861	0.0340575	0	0	0	0	0	0	0	0	0	0.00556802	0.0015373	0	0	0	0.00722205	0	0.0201774	0.0254823	0.0110655	0.00335307	0.0429774	0.313274	0	0.035995	0.00525187	0	0.00769262	0.0228841	0.000986115	0.0158577	0	0	0.199233	0	0	0.0649773	0.0150259	0.19176	0.723576	0.503182	0.00264946	0.00767752	0.00442862	0
TBX5	0.00206477	0	0	0.000651975	0.0192186	0.0159408	0	0	0	0	0	0	0	0	0	0.000887676	0.0561851	0	0.00116985	0	0	0.00223529	0	0	0	0	0	0.00944194	0.0285014	0.00798585	0	0	0	0.00394476	0.0155176	0	0	0	0	0	0	0	0	0.0668453	0.00942697	0	0	0	0
KCNK3	0.00215623	0	0.290423	0.0120304	0.00856781	0.0642268	0	0	0	0	0.037815	0.00165731	0.00876202	0	0	0	0	0.0277845	0	0	0.00619295	0.00524626	0	0.00446256	0	0	0	0.00969539	0.0234587	0.0114889	0.00123255	0	0	0.00574215	0	0.0100231	0.0342704	0	0	0	0	0.0174808	0	0	0	0.00018311	0	0	0
FAM162B	0.00783404	0	0	0.0051588	0.0404966	0.012725	0	0	0	0	0	0	0	0	0	0.00313951	0	0	0.0239261	0.0313476	0	0.00746434	0	0	0.0047725	0	0	0.0335285	0.135275	0.040998	0.0514529	0.0236297	0	0.0176645	0.00453228	0.0238609	0.459356	0.0621747	0	0.165232	0	0	0	0	0	0.0238601	0.00384101	0	0
TRPC6	0.0946245	0.290821	0	0.00226825	0.0109562	0.0252901	0	0	0	0	0	0	0	0	0	0.000438497	0	0	0	0	0	0.00549745	0	0.0249994	0.00116489	0	0	0.00387668	0	0.0215322	0	0.00045472	0	0.00429863	0	0.00386514	0.0627404	0	0	0	0	0	0	0	0.00503178	0	0.00312343	0	0
VSNL1	0.00770674	0.100043	0	0.00325588	0.000477526	0	0.0490294	0	0	0.158826	0	0	0.144929	0	0	0	0.0979285	0.0634618	0	0	0	0.00351567	0	0.0387465	0	0.0113577	0.0030307	0.00314529	0	0.0156866	0	0.00562702	0.00138328	0.00238766	0.00519077	0.0033377	0	0	0	0.314243	0	0	0	0.00192635	0.000505466	0.000690287	0.00598474	0	0
HIGD1B	0.00997308	0	0	0.00960747	0.0122773	0.0620651	0	0	0	0	0	0	0	0	0	0.0352825	0	0	0.216396	0.150181	0.045865	0.071687	0	0.0782197	0.0375342	0.0602541	0.0142939	0.126228	0.0528174	0.134319	0.480776	0.106996	0.0336078	0.0462208	0.00752506	0.0601176	0.0198803	0.0681133	0	0	0.0330163	0	0	0.0504691	0.00349905	0.0279101	0.0105321	0.00421625	0
EBF2	0.00094292	0	0	0	0	0	0	0	0	0	0	0	0.00881213	0	0	0.00844652	0	0	0.0502375	0.0553119	0.00278905	0.00412358	0	0	0.0100842	0.114884	0.0186877	0.0131329	0	0	0.0410792	0.0325804	0.0114329	0.0135442	0	0	0	0	0	0	0.0249581	0.00338568	0.234611	0.445454	0.0189845	0.0158441	0.0340683	0.00336196	0
ITGA7	0.00568201	0	0	0.00399936	0.0166424	0.17652	0	0	0	0.0133709	0.0246529	0.0900726	0.0515216	0	0.00393973	0.00112686	0	0	0.0763018	0	0.0289225	0.00903568	0	0.00743864	0.0281845	0.0289207	0.0151398	0.00523101	0.00119095	0	0.0589424	0.0235888	0.0105409	0.00113017	0	0.00540811	0	0.0192708	0	0	0	0.0196465	0.0536857	0.01995	0.0171563	0.732897	0.632847	0.534931	0.411776
CD79B	0.00506739	0.0764922	0	0.00295712	0.00705916	0.381834	0	0	0	0.00601581	0.0117437	0.0237214	0.0122655	0.00711874	0.0918894	0.106567	0	0.152254	0.266639	0.0435012	0.0334137	0.0940211	0	0.0421223	0.270343	0.0428842	0.00288854	0.0621029	0.0414938	0.137958	0.499761	0.00108615	0.0133155	0.0500137	0.0266348	0.0792856	0.0100445	0.113439	0	0	0	0.0326128	0	0.165761	0.0286455	0.0197236	0	0.0175932	0.0298134
MS4A1	0	0	0	0	0.000780743	0	0	0	0	0	0	0.00150033	0	0	0.0258444	0.00799345	0	0	0	0.0201415	0.00389454	0	0	0.0337537	0	0	0	0.00169092	0	0.026411	0	0	0.00920106	0	0	0.0439181	0	0.0167767	0	0	0	0.0139522	0	0	0.00306206	0	0	0	0
CR2	0	0	0	0.000505442	0	0	0	0	0	0.000918802	0	0	0	0	0	0	0	0	0	0	0.00421568	0	0	0.023699	0	0	0.00287518	0	0	0.0139536	0	0.00100482	0.0065502	0	0	0	0	0	0	0	0	0	0	0	0	0	0	0.00417428	0
TNFRSF17	0.0260895	0.216461	0	0.000212238	0.0143264	0	0	0	0	0.00199268	0	0	0	0	0	0	0	0	0	0.0279582	0	0	0	0	0	0.0127137	0	0.000510435	0.0195604	0.00300915	0	0.0215387	0	0	0.0117405	0	0	0.0654037	0	0	0	0	0	0.0468369	0.00233714	0	0.0740096	0	0
LCK	0.0204579	0.147547	0	0.00531296	0.0267868	0.0357239	0	0	0.0121249	0.000912103	0	0.00147533	0	0.144022	0.0806469	0.0173568	0.332435	0.0976168	0.0230493	0.0810685	0.0879653	0.0359276	0.0115759	0.0361053	0.00550444	0.02498	0.108666	0.0364884	0.128075	0.0624048	0.0374046	0.109122	0.0552239	0.0144243	0.141466	0.048725	0.0126842	0.195127	0.218125	0	0.031116	0.0830966	0	0.0158312	0.0105881	0	0.00828423	0.0227295	0
ZAP70	0.0124462	0.0586809	0.638413	0.00735389	0.0206601	0.0472894	0	0	0.0736043	0.00249763	0.0115098	0.580697	0	0.107083	0.946614	0.0114582	0	0.0100754	0.0121632	0	0.247419	0.0112192	0.0115759	0.0241225	0	0.0323477	0	0.0136848	0.139823	0.0791195	0.00361823	0.0144091	0.0085833	0.0278419	0.124352	0.043928	0.0106763	0.106703	0	0	0.0989455	0.0146256	0	0.00797758	0.0014532	0.0223357	0.00434387	0.00875604	0
IL2RB	0.00798033	0.0586809	0	0.00600811	0.0226526	0	0.00778553	0.283532	0	0.000883888	0.0175658	0.00823877	0	0.0290399	0.0469006	0.00573079	0.1234	0	0	0	0.0117707	0.0075223	0	0.0307977	0	0.0297715	0.00556374	0.0135593	0.100625	0.031002	0.00414492	0	0.011841	0.00664644	0.115919	0.00689377	0	0.139896	0	0	0	0.0152805	0	0.0086423	0.00630747	0	0.00261411	0.0116993	0
SH2D2A	0.0141707	0.0586809	0.117917	0.0142585	0.0115102	0	0	0	0.086545	0.0018694	0	0.00299122	0	0	0.00393973	0.0160571	0	0.0785722	0.00541669	0	0	0.0244721	0	0.0424034	0	0.00761013	0.014263	0.014396	0.0488161	0.0128639	0.00122166	0.00402543	0.00468855	0.0212322	0.0537467	0.035595	0.0206638	0.04832	0	0	0	0	0	0.0184719	0.00601514	0.001595	0	0.00182267	0
CD3E	0.00809426	0	0	0.00802691	0.0278999	0.113218	0.00778553	0	0.0223167	0.00355814	0.101054	0.00484943	0.00652097	0.102869	0.0788055	0.0481149	0.168596	0.0624062	0.0142376	0	0.00790338	0.0452903	0.0395316	0.0164268	0.00101891	0.102507	0	0.0613703	0.183576	0.0435518	0.00963632	0.010234	0.00866468	0.0344801	0.130141	0.0355071	0.0183299	0.107426	0	0	0	0	0	0.0321001	0.00529553	0	0.0369871	0.00407919	0
CCL5	0.0613346	2.20371	0.988602	0.0772616	0.895213	1.06457	0.0759413	0.634607	0.978725	0.0169857	0.722046	0.0367169	0.0303415	1.6174	0.544266	0.142623	2.09607	0.720277	0	0.0880001	0.0797953	0.18396	1.43416	0.952015	0.020213	0.345831	0.0545866	0.223445	1.95865	0.918877	0.0195129	0.080146	0.0842195	0.160211	1.83942	0.82121	0.184134	2.05073	0.98966	0	0.0366357	0.0522642	0	0.04504	0.0849491	0.00663372	0.0599376	0.107423	0
CD40LG	0	0	0	0.000842895	0.00624919	0	0	0	0	0	0	0	0	0.00686408	0.0289902	0	0	0	0	0	0	0.00151329	0	0	0	0	0	0.0064549	0.0155206	0	0.00122166	0	0	0.00300951	0	0	0.00270653	0	0	0	0	0	0	0	0	0.00240006	0	0	0
CORO1A	0.0209459	0.293615	0.542419	0.0329175	0.382753	0.779288	0.0869206	0.193622	0.124791	0.0124707	0.103148	0.0170271	0.0114538	0.174565	0.200909	0.0796116	0.752249	0	0.0183195	0.0113741	0.0686884	0.0891781	0.384713	0	0.00377536	0.147369	0.0567503	0.0846667	0.730841	0	0.00797425	0.0531812	0.0672527	0.0826407	0.624529	0	0.0756009	0.657161	0	0	0	0.0258604	0.0289285	0.187743	0.0763075	0.0076517	0.032238	0.0293161	0
FERMT3	0.0644295	0	0	0.0344053	0.0880704	0	0	0.132596	0.0779363	0.00410436	0.0717837	0	0.0276269	0.00800081	0.0125582	0.220194	0.184524	0.308978	0.274116	0	0.0548121	0.177786	0.129497	0.11128	0.1581	0.0492759	0.0130023	0.249604	0.196807	0.134035	0.186248	0.00977217	0.0150027	0.299929	0.0947031	0.0451595	0.100483	0.118614	0	0.259682	0	0	0.114481	0	0.00216816	0.210019	0	0.00895883	0.0310049
RAC2	0.1019	0.23175	0.278951	0.0529042	0.240827	0.293672	0.149074	0.163801	0.0627662	0.0167504	0.0780079	0.0260764	0.00528986	0.21108	0.0640465	0.0661399	0.360231	0.227534	0.00529436	0	0.0681306	0.0863407	0.517506	0.29195	0.000534524	0.0175014	0.0208297	0.106236	0.398394	0.244532	0.00605953	0.020606	0.0405214	0.094983	0.321228	0.288745	0.0694524	0.426476	0.485602	0	0	0.0274084	0	0	0.0406497	0.00174431	0.00857518	0.0642565	0
TKT	1.11354	1.30774	1.28171	1.2171	1.55873	1.14905	0.980248	0.899911	1.00611	1.14927	1.99469	1.27862	0.62222	1.30261	0.79346	0.632504	1.02572	0.916593	0.434567	0.45292	0.620504	0.534934	1.08887	1.0143	0.438427	1.01605	0.563334	0.559073	1.13865	0.95473	0.496621	0.722439	0.672653	0.549878	1.17457	0.869419	0.785462	1.16812	0.500693	0.484403	0.900189	0.655101	0.891728	0.926457	0.593935	0.707878	0.742802	0.217771	0.0371573
NFE2	0.0135345	0.297674	0	0.0199824	0.0881471	0	0	0	0	0.0020898	0	0.0319644	0.00528986	0.0438725	0.00469387	0.00514862	0	0.0785722	0	0	0.00666378	0.00924006	0.151251	0.0587039	0.000983608	0	0.00537121	0.0069819	0.0476712	0.0203323	0	0.00104737	0.00126724	0.0051218	0.0328467	0.0520853	0	0.0325637	0.221444	0	0	0	0	0	0.00121165	0.00111714	0.0035557	0	0
GATA1	0.00320259	0	0	0.000655563	0.00230399	0	0	0	0	0.000860515	0	0	0	0	0	0	0	0	0	0	0	0	0	0	0	0	0	0.00110118	0.00553339	0	0	0.00202922	0	0.000424014	0	0	0	0	0	0	0	0	0	0.00678305	0	0	0	0	0
GYPA	0	0	0	0	0	0	0	0	0	0.00553604	0	0	0.00829064	0	0.0106199	0	0	0	0	0	0	0	0	0	0	0	0	0	0	0	0	0.00366642	0.00433113	0	0	0	0	0	0	0	0	0	0	0	0	0	0.00364695	0	0
KEL	0	0	0	0.000208821	0	0	0	0	0	0.00116701	0	0	0	0	0	0.000621387	0	0	0	0	0	0	0	0	0	0	0	0	0	0	0.00172762	0	0	0	0	0	0.00461324	0	0	0	0	0	0	0	0	0.0905225	0	0	0
TSPO2	0	0.119139	0	0	0.0233459	0	0	0	0	0	0.00602163	0	0.00300213	0	0	0	0	0	0	0	0.000734229	0	0	0	0	0	0	0	0	0	0	0	0.00247723	0	0	0	0	0	0	0	0	0	0	0.00419163	0	0	0	0	0
MS4A2	0.00657826	0	0	0.0127578	0	0	0	0	0	0.000916384	0	0	0.00807818	0	0	0.00848076	0	0	0	0	0	0.00492681	0	0	0.00143075	0	0	0.0218922	0.00358016	0	0.00579313	0.00292872	0	0.00719236	0	0	0.0148087	0	0	0	0	0	0	0.00133763	0	0.00062515	0.00412434	0	0.0240069
CSF1R	0.0146505	0	0.09308	0.00705718	0.107685	0.145456	0.0357538	0.079826	0.150807	0.00464852	0.0312377	0.0268266	0.0186472	0.101478	0.174838	0.0124633	0.138888	0	0	0	0.0363329	0.0359097	0.199166	0.126202	0.00700624	0.0354034	0.0202386	0.0186627	0.114518	0.0757862	0.0165488	0.00797534	0.0225508	0.0236371	0.0597487	0.101974	0.0161863	0.0303438	0.216177	0	0.0185159	0.0242875	0	0.00297441	0.0551894	0.00712138	0.00844751	0.021283	0
SPIC	0	0	0	0	0.00217223	0	0	0.210715	0.092655	0	0	0	0	0	0	0	0	0	0	0	0	0	0	0	0	0	0	0	0.00640556	0	0	0	0	0	0	0	0	0	0	0	0	0	0	0	0.00243831	0	0.0364619	0	0
CD5L	0.00350691	0	0	0.00113024	0	0	0	0	0.441895	0.00664408	0.0760752	0.0297894	0.00757106	0.0281686	0.43482	0.00445219	0	0	0	0	0	0.00372015	0	0.0182944	0	0	0	0.00435001	0	0	0	0	0	0.00409539	0.00872454	0	0	0	0	0	0	0	0	0	0	0	0	0	0
RNASE6	0.0219228	0	0	0.0211941	0.0789465	0	0	0.122695	0.0321944	0.00956286	0.0378275	0.00115307	0.0129856	0.0893617	0.0255152	0.0317106	0.0347433	0.0825078	0	0	0.00401559	0.0330626	0.0912787	0.0173252	0.00369288	0	0	0.0384542	0.0685252	0.0277131	0	0.00755051	0	0.0294389	0.0464512	0.00750647	0.0154001	0.0829317	0.325908	0	0	0	0	0.00198935	0.00435731	0.0021916	0	0	0
PRM1	0	0	0	0.000128183	0	0.0206003	0	0	0	0	0	0	0	0	0	0	0	0	0	0	0	0	0	0	0	0	0	0	0	0	0	0	0	0	0.00877276	0	0	0	0	0	0	0	0	0	0	0	0	0	0
DDX4	0.00114123	0	0	0	0.000836318	0	0	0	0	0	0	0	0.00754224	0	0	0	0	0	0	0	0	0	0	0	0	0	0	0	0.00358452	0	0	0.00543122	0	0	0	0.010234	0	0	0	0	0	0	0	0.0022944	0	0	0	0	0
ASZ1	0	0	0	0.000170264	0	0	0	0	0	0	0	0	0.00747718	0	0	0	0	0	0	0	0	0	0	0	0	0	0	0	0	0	0	0.00261252	0	0	0	0	0	0	0	0	0	0	0	0	0	0	0	0	0
SOHLH1	0	0	0	0	0	0	0	0	0	0	0	0	0	0	0	0	0	0	0	0	0	0	0	0	0	0	0	0	0	0	0	0	0	0	0	0	0	0	0	0	0	0	0	0	0.000494878	0	0.00131885	0	0
BRDT	0.000931817	0	0.104103	0.00017921	0.00196244	0	0	0	0.12339	0	0	0.0446975	0.00334213	0	0.048906	0	0	0.0386211	0	0	0.210564	0	0	0.0172762	0.00116828	0	0.097784	0.00156294	0.00585212	0.0179594	0	0	0.0670737	0	0	0.0231452	0	0	0	0	0	0.0506715	0	0	0.115704	0	0	0.123301	0
BOLL	0	0	0	0	0	0	0	0	0	0	0	0	0	0	0	0	0	0	0	0.012544	0	0	0	0	0.00875243	0.00803156	0	0.00119241	0	0	0.0025979	0.0224868	0	0.00166128	0	0	0	0	0	0	0.0227004	0	0	0.0274485	0	0.0129162	0.0516118	0	0.115349
C10orf62	0.000558901	0	0	0	0	0	0	0	0	0.00466739	0	0	0.0142006	0	0	0	0	0	0	0	0	0	0	0	0.00133177	0	0.00338689	0	0.00479107	0.00310041	0	0	0	0	0	0	0	0	0	0	0	0	0	0	0	0.00106928	0	0	0
C10orf82	0	0	0	0	0	0	0	0	0	0	0	0	0	0.00974339	0	0	0	0	0	0	0	0	0	0	0	0	0	0	0	0	0	0.0109567	0	0	0	0	0.0686281	0.0192421	0	0	0	0	0.0246461	0.00220805	0	0.00200637	0.0124046	0.00665526	0
C11orf71	0.524209	0.746465	0.969815	0.250559	0.522313	0.279488	0.258095	0.129467	0.573838	0.216211	0.404213	0.515916	0.16036	0.625518	0.813014	0.241689	0.294842	0.18697	0.123889	0.0861489	0.104978	0.28333	0.138933	0.247962	0.0814363	0.13557	0.170918	0.30904	0.229159	0.3315	0.133122	0.122863	0.136426	0.298888	0.258644	0.272415	0.216239	0.158388	0.194439	0.0483167	0.0920762	0.137284	0.113256	0.0677169	0.0623466	0.0538828	0.0588992	0.06176	0.236896
C11orf65	0.119722	0.395964	0.312307	0.010193	0.0418332	0	0.0281518	0	0	0.0239567	0.020107	0	0.0963885	0.0122975	0	0.00891239	0.0723507	0.0360155	0.00531319	0	0.00983797	0.010134	0	0	0.00309295	0.0123916	0.010903	0.00959627	0.00966129	0.0101691	0.00887941	0.00726318	0.0110186	0.00372333	0.00866331	0	0.0211534	0	0	0	0	0.0151657	0	0.0320075	0.00744292	0.00916701	0.0200662	0.0345198	0
C10orf90	0	0	0	0	0.142829	0	0.227476	0	0	0	0	0	0	0	0	0	0	0	0.00657347	0	0	0	0.0108296	0	0	0.00803156	0	0	0	0	0	0.00939723	0	0	0	0	0	0	0	0	0.0230274	0	0	0.0273997	0	0.0141771	0.0106414	0	0
C12orf50	0.00116586	0	0	0	0	0	0	0	0	0.00180501	0	0	0.00544563	0	0	0	0	0	0	0.0171077	0	0	0	0	0.00231015	0	0	0	0	0	0	0.00358201	0	0	0	0	0	0	0	0	0	0	0	0.024861	0	0.00211509	0.00350725	0	0
C1orf100	0.000220551	0	0	0	0.00144773	0	0	0	0	0	0	0	0	0	0	0	0	0	0	0	0	0	0	0	0.00259054	0	0	0	0	0.00199908	0.00575245	0.0067043	0	0	0	0	0	0	0	0	0	0	0	0.0148479	0	0.00179175	0.0235746	0	0
C16orf78	0	0	0	0	0	0	0	0	0	0	0	0	0	0	0	0.00219669	0	0	0	0	0	0.00594585	0	0	0.001405	0	0	0.00710306	0	0	0.00257093	0	0	0.00411657	0	0	0	0	0	0	0	0	0	0	0	0	0	0	0
C5orf52	0.00742547	0	0	0	0	0	0	0	0	0	0	0	0	0	0	0	0	0	0	0	0	0	0	0.0100047	0.00179696	0	0	0	0.00521047	0.00157863	0	0	0.00196524	0	0	0	0	0	0	0	0	0.0129284	0	0.00141095	0.000593892	0	0.00738895	0	0
C7orf31	0.0135968	0.0903966	0	0.0149332	0.0589096	0.0609458	0	0.32003	0.0317909	0.00765205	0.0410149	0.00193449	0.00913704	0.0406624	0.00829792	0.054795	0	0	0.0540203	0.0149302	0.0454724	0.0371906	0.181533	0.0152799	0.0334476	0.0677826	0.0277193	0.0725842	0.049185	0	0.0535745	0.0526156	0.0357791	0.0776835	0.00892067	0	0.0307938	0.0518361	0.0452597	0	0.229296	0.0131483	0.0420841	0.0867098	0.00335103	0.0223169	0.138874	0.00376144	0.0118509
C6orf163	0.0334244	0	0	0.000790994	0.0111887	0	0.0339154	0	0	0.0113441	0	0	0.196118	0.0631575	0	0.00446989	0	0	0.012043	0.0159017	0	0	0	0	0.013575	0.00678847	0	0.00932893	0.0375859	0	0.00554934	0.0307211	0.00149708	0.000619995	0.00819677	0	0.00461125	0	0	0	0	0	0.0250454	0.0326524	0	0.00606918	0.0212911	0	0
ACTL9	0	0	0	0	0	0	0	0	0	0	0	0	0	0	0	0	0	0	0	0	0	0	0	0	0	0	0	0	0	0	0	0	0	0	0	0	0	0	0	0	0	0	0	0	0	0	0	0	0
WDR64	0	0	0	0.000134319	0	0	0	0	0	0.00287547	0	0	0	0	0	0	0	0	0	0	0	0	0	0	0	0.0155008	0	0	0	0.00281108	0.00162062	0.00407149	0.00313125	0	0	0	0	0	0	0	0	0	0	0	0	0	0.00849271	0	0
PFN1	2.24898	2.36269	2.6544	2.32953	2.23885	2.16671	1.98243	2.27022	2.603	1.55489	1.44009	2.03078	0.753463	2.8561	2.56364	2.41985	2.74901	2.57166	1.51305	2.08439	2.34281	2.46129	2.91591	2.52009	1.53366	2.34931	2.24637	2.63663	2.61358	2.57803	1.53018	2.05567	2.279	2.54168	2.70686	2.80891	2.70942	3.07203	2.98405	0.980463	2.368	2.53785	0.991237	1.81108	2.14117	1.59198	2.17892	2.15202	0.679445
PPP1CA	0.873699	1.34607	1.47114	1.09616	1.26095	1.25044	1.15516	1.24138	1.72098	0.811318	0.927347	1.42007	0.328135	1.56015	1.39482	1.0326	1.52172	1.73009	0.375452	0.980114	1.31118	0.930578	1.52055	1.68685	0.446959	0.882554	1.14811	1.0557	1.6043	1.82229	0.460159	0.920047	1.4242	1.21588	1.63441	2.10203	1.19364	1.53656	1.90286	0.806551	1.06098	1.42161	0.290682	0.735528	1.00896	0.504069	1.03116	1.10663	0.810144
PSMB8	1.11358	1.55456	0.458464	0.570753	0.918661	0.858271	0.825241	0.672816	1.48806	0.525832	0.487007	0.609673	0.154881	1.43358	0.991583	1.65125	2.25515	1.76231	1.1677	1.63203	2.03036	1.57111	2.25173	2.01028	0.993906	1.48859	1.7364	1.86427	2.28623	2.13261	1.27301	1.69638	2.03591	1.83145	2.92534	1.87619	1.17745	1.93905	1.32891	1.01526	1.05827	1.08497	0.425844	0.436931	0.537573	0.224867	0.484427	0.394461	0
ANXA5	1.6943	2.01532	1.7914	1.3657	1.44835	1.37685	1.98927	2.6826	2.99809	0.650867	0.307398	0.494572	0.30161	0.798799	0.895188	1.6759	2.1894	1.8593	1.71544	2.52332	2.13491	1.74337	2.22291	1.88022	1.38315	2.05963	1.73718	1.80868	2.15705	1.69887	1.91848	2.67953	1.97687	1.87816	2.45754	1.73081	2.21578	3.10925	2.3492	1.88731	2.26886	2.09177	1.96141	2.48724	2.78137	2.72103	1.67609	2.13442	0.417701
VIM	1.36167	1.22892	0.693856	1.2549	1.00029	0.545805	1.14881	0.460822	0.0974357	0.0708031	0.335883	0.0276821	0.10811	0.312054	0.0771177	3.5826	3.74742	3.25776	4.01934	3.51743	3.48242	3.21158	3.34531	3.18196	3.59061	3.50632	3.00792	3.13026	3.90039	3.22844	2.9367	2.30583	2.92985	4.14579	4.43926	3.44937	4.41759	4.33305	3.01709	5.1884	4.89407	3.753	4.9219	3.33229	3.75818	4.07113	3.88805	2.76884	0.683717
KLF4	0.439942	0.457048	0.544336	0.319365	0.130361	0.282054	0.0761521	1.8307	1.47284	0.0213548	0.148133	0.0018336	0.0536492	0.0470719	0.00507997	2.59067	1.75447	2.82643	2.27518	2.8371	2.70152	2.00956	2.15673	3.36143	1.99688	2.47719	2.18742	2.55099	2.1679	3.33043	2.93979	3.35649	3.18573	2.39894	2.40504	3.42253	2.07748	2.02316	2.28767	2.32143	2.51918	2.96891	1.86704	2.45171	2.60765	1.39165	2.39097	1.87557	0.174198
GATA2	0.0177286	0.191042	0.141659	0.0125699	0.0071326	0	0.0558622	0	0	0	0	0	0	0.0150774	0	0.986796	1.73463	1.60753	1.12579	1.3045	0.988431	0.673888	1.65094	1.81075	0.46416	0.868438	0.499896	1.67279	1.81284	2.07541	1.1715	1.32414	1.1396	1.18411	1.75382	1.91929	0.397516	1.10702	0.386239	1.36516	0.913655	0.910282	0	0.0319548	0.017349	0.00480675	0.00734299	0.0378959	0.0113722
PPP1R18	0.0497379	0	0.0874499	0.0337783	0.136057	0.0548056	0.073018	0.344235	0.0940436	0.0717964	0.0609858	0.0100333	0.100978	0.0113846	0.00788583	0.602469	0.796517	0.57257	0.886655	0.627272	1.22021	0.508337	0.689384	0.477035	0.755131	0.687761	1.18323	0.616949	0.644108	0.605781	1.10874	0.504739	1.25563	0.73458	0.761495	0.808039	0.721341	0.879931	0.90301	0.888151	0.584919	1.22148	0.51009	0.379859	0.715712	0.617164	0.374022	0.528108	0.0446969
MKI67	0.0011123	0.336831	0.0984039	0.0119105	0.0844997	0.0460043	0	0.281511	0.340993	0.0128069	0.00468329	0.0111946	0	0	0	0.00466798	0.0819345	0	0	0.0478939	0.0147379	0	0.116332	0.0293429	0	0.0356432	0.0197981	0.0152233	0.0387411	0.0161246	0	0.221815	0.0215521	0.00231024	0.0523782	0.00678134	0	0.0482257	0.089041	0.26091	0.031116	0.0116089	0	0	0.00530445	0.00194857	0.0122838	0.0265544	0
PRC1	0.0225516	0.184678	0	0.0115335	0.0284267	0.142335	0	0.0463499	0.109103	0.00233524	0	0	0.00513513	0	0	0.045656	0	0	0.0817389	0.0187647	0.0257959	0.0109175	0	0.00934968	0.0221844	0.0502719	0	0.0772648	0.0297215	0.00693977	0.0618252	0.0845299	0.0171742	0.0841489	0.00695945	0.0101816	0.0501258	0	0	0	0.0516117	0.0268808	0.0364041	0.0220343	0.00510731	0.0335578	0.0191726	0.00399783	0.00880625
HMBS	0.196373	0.246961	0.138461	0.17509	0.224882	0.411968	0.0617524	0.12972	0.352509	0.208626	0.0781408	0.455253	0.103927	0.373301	0.834258	0.0521677	0.0823531	0.282132	0.0318885	0.0746492	0.195325	0.063282	0.245714	0.342909	0.0450098	0.033227	0.16977	0.0477602	0.117509	0.251625	0.0596774	0.0737334	0.289494	0.0399122	0.0776012	0.315624	0.150691	0.10262	0.153515	0.0537891	0.0217824	0.289144	0.0487687	0.118769	0.168248	0.0769474	0.0686712	0.176283	0.262768
	% Cell positive
KRT8	95.3868	72.7273	100	87.4191	73.5016	54.6875	100	81.4815	100	89.6907	55.4502	73.6196	25.9362	42.5101	58.5938	2.56065	1.3986	0	1.20968	0	0.860421	1.81818	2.22222	0.732601	2.9511	0	0	2.08362	1.47319	1.55196	1.91693	0.17014	0	2.64246	1.55556	2.16216	7.06638	0.775194	0	15.7895	0	0	0	0.149031	0.155925	0.660377	0.136426	0.0854701	0
WFDC2	95.5997	100	100	88.1553	99.4742	100	50	55.5556	77.7778	2.83505	0.473934	13.4969	0	2.83401	8.59375	12.7358	2.7972	7.24638	3.22581	1.29032	0.0956023	7.79221	4.44444	7.32601	0.252951	0	1.95822	5.57435	2.29817	5.66802	0.425985	0.893237	0.20016	5.56066	3.55556	4.59459	8.13704	1.55039	3.0303	5.26316	2.94118	0.757576	0	8.19672	2.7027	0.801887	0.545703	0	0
RAB25	55.3584	48.4848	62.5	61.8559	48.1598	50	40	25.9259	59.2593	0.515464	0	0	0	0	0	0.202156	0	0	0	0	0	0.25974	0	0	0.168634	0.70922	0.130548	0.12177	0.117855	0.472335	0	0.0425351	0.0800641	0.275735	0.222222	0	0.428266	0.387597	0	5.26316	0	0	0	0.298063	0	0.0471698	0.272851	0	0
TMEM212	46.061	51.5152	100	0.0669195	0.105152	0	0	0	0	0	0	0	0	0.404858	0	0.0673854	0.699301	0	0	0	0.0956023	0	0	1.0989	0	0	0	0.0405899	0	0.539811	0	0	0	0	0	0.27027	0	0	0	0	0	0	0	0.298063	0.727651	0.141509	0.136426	0.25641	0
LDLRAD1	88.0767	36.3636	81.25	0.669195	0.525762	0	0	0	0	0	0	0	0	0	0	0	0	0	0	0	0	0.17316	0	0	0	0	0	0.0811798	0	0.0674764	0	0	0	0.11489	0.111111	0	0	0	0	0	0	0	0	0.149031	0	0	0	0	0
C11orf16	69.269	48.4848	81.25	0.44613	0	0	0	0	0	0	0	0	0	0	0	0	0	0	0	0	0	0.0865801	0	0	0	0.70922	0.130548	0.0270599	0	0.404858	0	0.0425351	0	0.0229779	0.111111	0	0	0	0	0	0	0	0	0.298063	0.0519751	0	0.136426	0.0854701	0
MAPK15	81.1214	66.6667	87.5	1.94066	1.89274	0	5	7.40741	3.7037	0	0.473934	11.6564	0	0.404858	3.125	0.539084	0.699301	1.44928	0	0	0	0.4329	0.740741	0	0	0.70922	0	0.12177	0.648203	0.202429	0	0.0850702	0.0800641	0.252757	0.888889	0	0	0	3.0303	0	0	0.378788	0	1.19225	0	0.424528	0.272851	0	0
CCDC39	81.4762	30.303	81.25	0.245371	0.105152	0	0	3.7037	3.7037	0	0	0	0.138696	0	0	0.0673854	0	1.44928	0.403226	0	0	0	0	0	0.421585	6.38298	0.130548	0.0541199	0	0.269906	0.319489	0.595491	0.040032	0.0459559	0	0.27027	0.214133	0.387597	3.0303	0	1.47059	0	1.19048	1.34128	0.675676	1.13208	1.36426	0.42735	0
SPAG17	86.8701	81.8182	87.5	0.289984	0.105152	0	0	3.7037	0	0.128866	0	0	0	0	0	0.134771	2.0979	0	0	0	0	0	2.22222	0	0.421585	0.70922	0	0.0270599	0.648203	0.0674764	0	0.0850702	0	0.11489	0	0	0	0	0	0	0	0	0	0.596125	0	0.754717	0.545703	0	0
C5orf49	96.7353	63.6364	87.5	11.1532	37.1188	1.5625	2.5	11.1111	0	1.80412	0	0.204499	0.138696	0.404858	0	0.202156	0	0	0	0	0	0.25974	0.740741	0	0	0.70922	0	0.311189	0.117855	0.202429	0.106496	0	0.120096	0.482537	0.111111	0	1.49893	0	0	5.26316	0	0	0	0.149031	0.31185	0.377358	0	0.17094	0
C9orf24	98.7225	84.8485	93.75	5.24203	2.62881	1.5625	0	0	0	0.64433	12.7962	0	0	10.1215	0	1.75202	3.4965	2.89855	0.403226	5.16129	0.0956023	0.952381	2.96296	1.4652	0.758853	7.0922	0.522193	0.933568	3.12316	0.809717	0.425985	3.82816	0.040032	1.03401	4.11111	1.08108	1.07066	0.775194	0	0	2.94118	0	1.19048	21.1624	0.155925	0.377358	5.59345	0	0
C11orf88	96.7353	51.5152	75	1.33839	0	0	0	0	0	0	0	0	0	0	0	0.404313	0	0	0	0	0	0.519481	0	0	0	0	0	0.257069	0	0.0674764	0	0	0	0.275735	0	0	0.642398	0	0	0	0	0	0	0	0	0	0	0	0
C17orf97	70.6175	96.9697	100	2.60986	3.15457	1.5625	20	11.1111	7.40741	1.41753	0.947867	0	0.693481	0	0	1.01078	0	1.44928	0.403226	0	0.0956023	1.12554	0	0	1.60202	0	0	1.40712	0.117855	0.134953	0.319489	0.17014	0	1.79228	0	1.08108	2.14133	0	0	0	0	0	0	2.98063	0	3.53774	1.36426	0	0.689655
C22orf23	39.3187	33.3333	93.75	0.178452	3.99579	7.8125	0	3.7037	3.7037	0.128866	0	0.204499	0.277393	0.809717	0	0.202156	0	0	0.806452	1.29032	0	0.0865801	0.740741	0.3663	0.337268	0	0	0.0405899	0.648203	0.674764	0.319489	0.340281	0.320256	0.0919118	0.888889	2.16216	0	1.93798	0	0	1.47059	0	0	1.63934	0.467775	0.424528	1.09141	0.683761	0
NKX2-1	31.4407	54.5455	62.5	72.0946	87.2766	84.375	0	0	0	0	0	0	0	0	0	0.404313	0.699301	0	0	0	0	0	0.740741	1.4652	0	0	0	0.18942	0.589275	1.07962	0	0	0	0.206801	0.444444	0.810811	0.642398	0.387597	0	0	0	0	0	0	0	0	0	0	0
SFTPB	50.8162	30.303	31.25	99.8439	99.6845	100	0	0	0	0.257732	0	0	0.138696	0	0	10.9838	13.2867	10.1449	0	0.645161	0	8.39827	16.2963	5.86081	0	0	0	8.67271	13.023	5.53306	0	0.0425351	0.040032	9.00735	11.5556	10.8108	12.2056	11.6279	3.0303	5.26316	0	0	0	0.298063	0.0519751	0.0943396	23.8745	0	0
LAMP3	16.0397	0	0	90.542	79.3901	98.4375	0	0	0	0.257732	0	0.204499	0.138696	0	0	0.539084	0	0	0	0	0.191205	0.25974	0	0.732601	0	0.70922	0	0.243539	0.412493	0.74224	0	0.17014	0.240192	0.206801	0.111111	0.27027	0.428266	0	0	0	0	0.378788	0	0.149031	0.2079	0.0943396	0	0	0
SOX9	30.1632	6.06061	0	2.27526	1.9979	0	82.5	81.4815	74.0741	3.60825	3.31754	13.4969	0.416089	0	3.125	0	0	0	0.806452	0	1.05163	0.17316	0	0	0.337268	0	1.17493	0.0541199	0	0.0674764	0.106496	0.0850702	0.320256	0.0229779	0	2.16216	0	0	0	0	0	1.51515	13.0952	8.64382	4.10603	13.9151	26.8759	19.4017	1.37931
SLC5A1	1.13556	0	0	0.156145	0.210305	1.5625	60	51.8519	33.3333	0.902062	0	0.204499	0.138696	0	0	0.0673854	0	0	0	0	0	0	0	0	0	0	0	0	0	0	0	0	0	0.0229779	0	0	0	0	0	0	0	0	0	0	0	0	0	0	0
CPN2	0	0	0	0	13.4595	0	2.5	3.7037	7.40741	82.9897	69.6682	82.2086	11.5118	19.8381	14.0625	0	0	0	0	0	0.0956023	0	0	0	0	0	0	0	0.0589275	0	0	0	0	0	0	0	0	0	0	0	1.47059	0	0	0	0	0	0	0	0
IGFALS	0.425834	0	0	2.4091	0.105152	3.125	12.5	0	3.7037	65.4639	54.0284	67.4847	4.57698	2.02429	31.25	0.0673854	0.699301	0	0	0.645161	0	0	0.740741	0	0.168634	0.70922	0	0.01353	0.0589275	0	0	0.552956	0	0.0229779	0.111111	0	0	0	0	0	1.47059	0	0	1.19225	0	0.0471698	0.409277	0.17094	0
SERPINC1	0	0	0	0	12.6183	0	50	14.8148	37.037	98.1959	87.2038	99.182	73.509	43.3198	90.625	0	0	0	0.806452	0	0.286807	0	0	0.3663	0	0.70922	0	0.0270599	0.117855	0	0.212993	0.17014	0.120096	0	0.111111	0	0	0.387597	0	0	0	0	1.19048	0.298063	0	0.188679	0.272851	0.17094	0.689655
MASP2	0	0	0	0	0	0	5	0	3.7037	88.7887	69.1943	61.9632	47.7115	40.081	46.0938	0	0	0	0	0	0	0	0	0.3663	1.0118	0	0	0	0	0	0.319489	0	0.040032	0	0	0	0	0	0	0	0	0	0	0	0	1.17925	0	0	0
CTTN	56.9198	27.2727	56.25	43.5646	33.2282	25	52.5	40.7407	48.1481	43.6856	21.8009	23.9264	23.1623	9.7166	14.0625	28.3693	13.2867	26.087	37.9032	26.4516	28.1071	28.2251	19.2593	29.6703	51.5177	39.0071	27.0235	17.5754	9.31055	20.6478	34.7178	14.0366	20.6966	20.1057	9.22222	42.4324	32.7623	9.68992	21.2121	36.8421	20.5882	20.4545	45.2381	26.0805	32.6403	38.5849	26.3302	18.7179	13.7931
BCAM	24.0596	60.6061	68.75	64.7334	98.4227	75	50	88.8889	62.963	46.2629	0.473934	0.204499	12.4827	0.404858	0	72.4394	65.7343	78.2609	61.2903	87.0968	82.5048	58.1818	74.8148	78.022	90.2192	90.7801	80.6789	53.4704	59.6936	64.17	57.4015	77.6691	69.8559	76.5625	94.2222	97.8378	46.4668	82.1705	18.1818	42.1053	61.7647	22.3485	0	4.61997	3.27443	4.33962	36.1528	5.55556	6.2069
CRIP2	76.4372	72.7273	100	28.6638	93.6909	87.5	57.5	44.4444	81.4815	17.9124	0.947867	49.2843	2.21914	2.02429	61.7188	89.69	67.8322	100	85.8871	68.3871	89.3881	86.4069	82.963	97.8022	84.9916	79.4326	81.9843	70.0176	66.5292	98.448	80.0852	53.2539	83.3066	73.3686	93	100	90.364	60.0775	93.9394	78.9474	85.2941	85.2273	41.6667	43.3681	59.9792	32.1226	50.6139	72.3932	2.06897
CALD1	3.40667	0	50	2.54294	6.94006	34.375	87.5	77.7778	40.7407	97.9381	76.3033	70.7566	83.4951	48.9879	66.4062	63.0054	20.979	34.7826	74.1935	67.7419	46.0803	62.2511	67.4074	40.6593	73.5245	77.305	37.7285	47.3278	29.5816	37.4494	69.9681	38.5793	31.1849	68.1985	31.3333	60	82.6552	57.3643	57.5758	89.4737	66.1765	48.1061	95.2381	84.5007	64.3971	89.717	54.9795	45.1282	1.37931
TIMP3	11.9943	9.09091	25	5.71046	29.1272	31.25	10	40.7407	33.3333	17.268	0.473934	1.43149	4.16089	0.404858	0.78125	93.3962	68.5315	72.4638	100	100	85.5641	94.4589	80	73.9927	98.6509	98.5816	75.3264	92.9644	69.4166	53.7787	99.148	97.618	84.6277	96.852	85.1111	93.5135	94.0043	99.2248	96.9697	89.4737	100	96.9697	92.8571	89.7168	75.9875	49.1509	60.1637	26.4957	5.51724
CAV1	17.3172	21.2121	12.5	29.623	21.2408	14.0625	42.5	40.7407	25.9259	9.27835	0	1.02249	0.416089	0.809717	0.78125	96.4286	58.7413	95.6522	98.3871	89.6774	91.3958	91.342	77.037	97.4359	98.9039	85.8156	89.5561	95.0345	83.4414	98.3131	99.574	94.3854	98.2386	98.6443	96.5556	98.6486	92.2912	58.9147	81.8182	84.2105	77.9412	73.1061	84.5238	19.6721	32.1206	47.0283	37.7899	42.5641	1.37931
RASIP1	4.96806	3.0303	18.75	0.914566	1.9979	9.375	2.5	0	0	0.515464	1.4218	1.02249	0.138696	0	2.34375	55.3235	25.1748	82.6087	44.3548	36.129	84.4168	45.4545	43.7037	84.2491	45.6998	55.3191	84.7258	51.5627	35.5922	83.9406	51.6507	48.7877	77.542	55.8364	48.5556	87.5676	61.4561	38.7597	51.5152	36.8421	42.6471	67.4242	3.57143	0.298063	2.75468	0.613208	0.818554	2.73504	1.37931
LDB2	1.34847	3.0303	0	0.847647	1.15668	1.5625	5	3.7037	0	0.386598	0	0.613497	0.693481	0	0.78125	83.3558	62.2378	73.913	76.6129	67.7419	42.8298	53.9394	49.6296	42.1245	81.3659	78.0142	29.8956	64.538	58.2204	64.3725	62.7263	54.4024	13.2906	42.5781	29.8889	39.7297	49.6788	56.5891	54.5455	31.5789	80.8824	32.9545	3.57143	11.7735	2.80665	0.566038	0.545703	0.34188	0.689655
FGD5	1.13556	0	0	0.513049	1.36698	0	2.5	0	0	0.128866	0	0.817996	0.554785	0	0	22.1698	31.4685	43.4783	39.1129	53.5484	28.0115	20.2597	23.7037	33.3333	35.5818	51.773	25.8486	10.1881	25.4567	27.058	26.9436	40.1957	20.8967	10.386	27.1111	40.8108	13.4904	26.3566	27.2727	31.5789	50	20.4545	9.52381	4.02385	1.2474	0.896226	1.22783	0.598291	0.689655
PODXL	7.9489	3.0303	0	2.23065	2.62881	3.125	12.5	11.1111	11.1111	0.515464	0	0.408998	0.277393	0	0	44.8113	50.3497	65.2174	92.3387	82.5806	71.7017	41.4719	48.8889	74.359	65.43	45.3901	59.53	39.4128	48.2616	70.5128	82.6411	47.0863	50.2802	34.2142	69.6667	84.5946	44.5396	55.4264	42.4242	47.3684	48.5294	32.197	2.38095	0.149031	1.55925	2.78302	0.545703	1.88034	0.689655
SOX17	1.20653	3.0303	0	0.602275	0.736067	0	5	0	3.7037	0	0	0.204499	0.138696	0	0	75.3369	24.4755	42.029	72.5806	74.8387	71.6061	14.3723	27.4074	39.9267	63.9123	56.7376	47.9112	32.0254	34.944	73.6167	67.7316	57.7201	75.4203	6.82445	1	17.2973	2.78373	4.65116	12.1212	0	1.47059	4.92424	0	0.596125	2.96258	1.08491	1.09141	3.16239	1.37931
PALMD	55.0745	6.06061	6.25	0.959179	1.05152	4.6875	27.5	11.1111	40.7407	39.3041	14.6919	13.0879	19.8336	10.5263	23.4375	61.9946	34.2657	40.5797	83.871	63.871	48.4704	37.6623	41.4815	56.044	75.4637	68.7943	50.6527	34.4473	34.119	58.7719	78.8072	62.484	51.4412	3.99816	10.4444	15.9459	9.85011	2.32558	9.09091	0	11.7647	4.92424	4.7619	5.81222	8.21206	14.4811	34.7885	17.7778	44.8276
TMEM88	3.54862	0	0	3.85902	1.05152	10.9375	7.5	0	3.7037	1.15979	0	0.817996	0.416089	0	0	32.0081	9.79021	42.029	39.9194	67.7419	44.4551	17.7489	21.4815	32.967	65.683	73.0496	46.6057	31.606	15.0854	25.641	68.3706	82.7733	65.1721	3.92923	1.44444	17.027	5.35332	1.55039	30.303	36.8421	19.1176	21.2121	2.38095	3.87481	15.5405	13.0189	3.68349	9.48718	2.75862
GJA5	0.567779	3.0303	0	0.133839	1.36698	0	0	0	0	0	0	0	0.138696	0	0	76.2129	51.7483	59.4203	46.371	53.5484	34.2256	16.8831	6.66667	1.4652	0.421585	0	0.391645	16.5336	8.01414	3.23887	1.91693	1.36112	0.40032	1.33272	0.666667	1.35135	0.856531	0	0	0	0	0	0	0	0.0519751	0.188679	0	0.25641	0
DLL4	0.780696	0	0	3.03368	6.94006	0	5	0	0	0	0	0.204499	0	0	0	33.0189	48.2517	63.7681	37.9032	47.0968	45.4111	5.71429	4.44444	9.15751	21.2479	14.8936	3.5248	20.8767	28.8745	32.2537	38.1257	34.1982	31.0649	24.8392	34.4444	37.5676	22.4839	20.155	30.303	42.1053	39.7059	28.4091	0	0.447094	0.675676	0.188679	0.272851	0.512821	0
LHX6	0.212917	0	0	0.044613	0	0	0	0	0	0	1.89573	2.45399	0	0.809717	3.125	0.336927	0	0	0	0	0.0956023	13.5065	14.0741	11.7216	50.6745	29.7872	19.1906	2.0295	0.23571	0.202429	3.94036	0.680561	2.08167	0.183824	0	0.27027	0.214133	0	0	0	0	0	0	0.894188	0.10395	0	0	0	0
CA4	8.01987	12.1212	6.25	2.65447	8.6225	3.125	0	3.7037	0	0	0.947867	0.204499	0	0	0	14.3531	3.4965	17.3913	0.403226	4.51613	2.19885	26.9264	14.8148	19.0476	3.20405	7.0922	5.35248	84.1023	47.4956	56.0054	55.0586	47.4266	48.0785	93.8879	96.7778	100	6.42398	3.87597	9.09091	0	4.41176	7.19697	0	0.447094	1.35135	0.188679	0.682128	1.02564	0
TMEM100	6.60043	3.0303	25	2.25296	9.56887	17.1875	2.5	0	0	16.1082	0	0	7.21221	0	0	88.1402	76.9231	84.058	19.7581	9.67742	15.4876	66.0606	47.4074	95.2381	0.590219	2.12766	1.30548	92.3826	95.4037	98.6505	0.638978	0.808167	0.520416	82.5827	99.1111	100	21.4133	4.26357	33.3333	15.7895	7.35294	6.81818	1.19048	9.38897	3.63825	1.41509	0.409277	2.47863	0
TCF15	0	0	0	0	0.105152	0	0	0	0	0	0	0	0	0	0	1.07817	0	4.34783	54.4355	25.1613	43.9771	0.34632	0	1.4652	25.5481	20.5674	25.5875	0.297659	2.06246	1.48448	72.9499	58.4007	73.2986	0.160846	0	1.08108	0.214133	1.16279	3.0303	0	5.88235	9.84848	0	0.745156	1.8711	0.990566	1.22783	2.5641	0.689655
EDNRB	4.6132	0	0	41.7354	0.210305	0	5	0	0	0.386598	0	0	0.416089	0	0.78125	7.27763	0	17.3913	3.62903	9.67742	13.7667	10.9957	0.740741	3.663	26.1383	3.5461	2.87206	10.9322	1.35533	2.15924	13.4185	6.50787	15.052	96.4844	37.3333	94.8649	56.531	5.81395	21.2121	94.7368	25	29.1667	0	0.149031	0.675676	36.934	0.272851	0.769231	0
ITGA3	40.7381	30.303	37.5	21.3919	16.9295	10.9375	15	14.8148	22.2222	0.128866	0	2.65849	0.416089	0	0	11.186	2.0979	18.8406	24.5968	14.8387	13.0019	16.9697	8.14815	20.5128	19.6459	22.695	12.4021	8.0368	8.132	13.2254	3.83387	4.67886	3.28263	36.42	35.3333	67.2973	4.06852	2.71318	6.06061	21.0526	22.0588	2.27273	0	1.34128	0.519751	2.92453	2.31924	0.34188	1.37931
HOXB5	0.141945	0	0	0.111532	0.42061	0	0	0	0	0.128866	0	0.408998	0	0	0	0.74124	2.0979	14.4928	2.82258	2.58065	3.44168	0.25974	1.48148	3.663	2.86678	1.41844	3.00261	0.757678	5.12669	13.7652	2.8754	1.91408	4.92394	13.1664	14.8889	47.8378	0.214133	1.93798	3.0303	0	0	2.27273	3.57143	1.78838	0.155925	0	0	0.0854701	0
RELN	0	0	0	0	0.105152	0	5	0	7.40741	0.128866	0.947867	0.408998	0.554785	0	0	0.0673854	0	0	2.41935	0	0.191205	0	0	0.3663	0.084317	0	0.391645	0.01353	0.0589275	0.134953	0	0.0850702	0.120096	0	0	0.27027	22.4839	43.0233	78.7879	26.3158	52.9412	65.5303	0	0.745156	5.50936	0.518868	0.95498	0.34188	0.689655
ANGPTL7	0	0	0	0.044613	0.42061	0	0	0	0	0.128866	0	0	0.832178	0	0	0	0	0	0	1.29032	2.48566	0	0	0	0	2.12766	3.13316	0.01353	0.0589275	0	0.212993	0.680561	1.84147	0	0	0	0.214133	0	0	0	1.47059	2.65152	50	56.3338	65.5925	0.0471698	0.272851	2.22222	0
TNMD	0	0	0	0	0	0	0	0	0	0	0	0	0	0	0	0.404313	0	0	1.20968	0.645161	2.10325	0	0	0	1.34907	1.41844	3.65535	0	0	0	3.08839	0.297746	1.76141	0	0	0	0	0	0	0	0	2.65152	80.9524	80.0298	94.5426	0.235849	0.272851	2.82051	0
CILP	0.0709723	0	0	0.044613	0.105152	0	0	0	0	0.257732	0.473934	0	0	0	0	0	0	0	2.82258	0.645161	3.82409	0.0865801	0	0	3.9629	4.25532	4.96084	0.01353	0	0	2.9819	0.510421	3.32266	0	0	0	0	0	0	0	1.47059	3.78788	94.0476	88.8227	96.1019	6.83962	1.50068	4.01709	1.37931
COL1A1	4.96806	3.0303	0	4.37207	1.89274	3.125	0	0	0	0.386598	0	0.204499	0.277393	0	0	0.202156	0	0	1.6129	2.58065	3.25048	0.25974	0.740741	0.732601	0.505902	1.41844	4.047	0.0811798	0.23571	0.472335	1.17146	1.91408	1.88151	0.0229779	0.555556	0.810811	0.214133	0.387597	0	0	7.35294	2.65152	80.9524	53.6513	84.9792	4.15094	1.90996	4.78632	1.37931
MFAP4	1.06458	3.0303	0	1.27147	12.6183	10.9375	0	0	0	0	0	0	0	0	0	0.673854	3.4965	7.24638	1.20968	1.29032	3.25048	0.779221	2.22222	9.52381	0.674536	1.41844	1.95822	0.473549	3.47672	7.4224	1.27796	1.06338	2.08167	0.436581	3.66667	7.56757	23.1263	3.48837	3.0303	10.5263	1.47059	2.27273	84.5238	65.8718	76.6632	10.5189	3.41064	3.50427	0.689655
PGAM2	0.283889	9.09091	0	0.178452	0.525762	0	0	0	0	0.128866	0	0	0	0	0	0.0673854	0	0	2.41935	5.16129	0.956023	0.0865801	0	0	1.43339	0	0.913838	0.0541199	0.23571	0	2.02343	2.16929	1.16093	0.0229779	0.111111	0	0	0.775194	0	5.26316	1.47059	1.51515	4.7619	2.68256	0.727651	0.660377	2.59209	1.02564	97.931
SMPX	0	0	0	0.0223065	1.05152	0	0	0	0	0.386598	2.8436	0	0.416089	0.404858	0	0	0	0	0	1.93548	0	0	0	0	0.590219	1.41844	0.652742	0	0.0589275	0	0.745474	1.14845	0.0800641	0	0	0	0	0	0	0	1.47059	0.378788	4.7619	0.596125	0.10395	0.424528	2.18281	0.17094	78.6207
ACTA1	0	0	0	0	0	0	0	0	0	0	0	0.204499	0	0	0	0	0	0	23.7903	25.8065	9.84704	0	0	0.3663	25.1265	17.0213	12.9243	0.01353	0	0	33.7593	21.778	11.3291	0	0	0	0	0	0	68.4211	27.9412	13.2576	83.3333	19.9702	12.2141	15.8019	18.5539	13.8462	100
MYL1	0	0	0	0.0669195	0	0	0	0	0	0.128866	0	0	0	0	0.78125	0	0	0	3.62903	8.3871	5.73614	0	0	0	3.54132	9.21986	4.43864	0	0	0	3.62087	8.54955	4.56365	0	0	0	0	0	0	5.26316	2.94118	4.54545	4.7619	8.94188	4.67775	2.35849	29.3315	5.7265	99.3103
ACTA2	13.5557	0	6.25	2.89984	1.47213	0	0	0	11.1111	5.41237	0	0.204499	0.277393	0	0	3.09973	0.699301	15.942	6.45161	2.58065	11.1855	3.29004	2.22222	1.4652	2.61383	1.41844	6.78851	3.68015	0.824985	1.95682	9.05218	1.10591	4.08327	4.8943	0.666667	1.62162	2.14133	0	3.0303	0	1.47059	4.16667	9.52381	1.49031	21.0499	7.64151	2.18281	23.1624	1.37931
NOTCH3	2.555	3.0303	0	1.09302	0.315457	1.5625	2.5	0	3.7037	0.128866	0	0	0.138696	0	0	0.336927	0.699301	1.44928	3.22581	3.22581	2.00765	0.4329	0	1.0989	1.77066	0.70922	0.391645	0.20295	0.176783	0.607287	3.72737	0.425351	0.800641	0.11489	0	0.540541	0.214133	0	0	0	0	1.13636	2.38095	1.04322	0.935551	40.8019	63.5744	31.7949	0
MYL9	32.9312	3.0303	0	46.6875	2.31335	3.125	12.5	0	0	0.773196	0	0.408998	0.277393	0.404858	0	33.7601	2.0979	1.44928	26.2097	6.45161	7.64818	37.4026	8.14815	3.2967	20.3204	12.0567	6.00522	21.3368	3.18209	2.42915	34.0788	2.89239	4.88391	13.6489	1.66667	1.35135	10.9208	0.387597	3.0303	5.26316	4.41176	1.51515	54.7619	5.81222	15.0208	13.3491	0.95498	4.01709	2.06897
LMOD1	0.283889	3.0303	6.25	0.156145	1.89274	0	0	0	3.7037	0.128866	0	0	0.554785	0	0	0.134771	0.699301	0	3.62903	0	1.43403	0.34632	2.22222	0.3663	1.09612	0.70922	0.261097	0.324719	0.23571	0.0674764	3.51438	0.510421	0.160128	0.252757	0.222222	0.27027	0	0.387597	0	0	1.47059	0	1.19048	6.55738	0.0519751	1.83962	0.545703	0	19.3103
PDGFRB	0.780696	0	0	0.401517	3.99579	1.5625	0	0	3.7037	2.19072	6.16114	0	1.38696	1.61943	0.78125	0.539084	0	1.44928	5.24194	0.645161	2.19885	0.519481	2.96296	0	2.10793	1.41844	0.78329	0.10824	0.117855	0.472335	3.40788	0.680561	0.720576	0.206801	0	0.27027	0.642398	0.387597	0	5.26316	7.35294	1.13636	48.8095	39.4933	39.0852	4.76415	0.682128	2.90598	0
PODN	0.141945	0	0	0.959179	0.525762	1.5625	0	0	0	0.128866	0.473934	0	0.138696	0	0	1.48248	0	0	1.20968	1.29032	0.764818	0.17316	0	0	2.02361	0	0.652742	0.0541199	0.23571	0.202429	1.38445	0.425351	0.560448	0.0689338	0.111111	0.27027	0	0	0	0	0	0.757576	26.1905	8.04769	12.0062	2.07547	0.95498	1.02564	0
TCF21	0.567779	0	0	0.334597	4.31125	3.125	0	0	0	0	0.473934	0	0	0	0	0.539084	0.699301	0	0	0	0	0.606061	2.22222	1.4652	0	0	0	0.311189	1.76783	1.95682	0	0	0	0.252757	1.88889	1.35135	0.214133	3.48837	0	0	0	0	0	0	0	0.188679	0	0	0
COL13A1	0.141945	0	0	0.089226	2.10305	0	0	0	0	0	0	0	0	0	0.78125	0.0673854	0	0	0	0.645161	0	0.692641	0.740741	0.3663	0.252951	2.12766	10.3133	0	0.47142	0.134953	0	0.212675	0.480384	0.0229779	0.333333	0	0	2.71318	0	0	1.47059	0.378788	7.14286	31.7437	20.6861	0.0471698	0.545703	0.34188	0
TBX5	0.212917	0	0	0.111532	0.946372	1.5625	0	0	0	0	0	0	0	0	0	0.134771	0.699301	0	0.403226	0	0	0.0865801	0	0	0	0	0	0.1353	0.47142	0.269906	0	0	0	0.0689338	0.222222	0	0	0	0	0	0	0	0	2.53353	0.31185	0	0	0	0
KCNK3	0.212917	0	18.75	0.780727	0.630915	4.6875	0	0	0	0	0.947867	0.204499	0.138696	0	0	0	0	1.44928	0	0	0.191205	0.25974	0	0.3663	0	0	0	0.18942	0.23571	0.337382	0.106496	0	0	0.11489	0	0.540541	0.428266	0	0	0	0	0.378788	0	0	0	0.0471698	0	0	0
FAM162B	0.425834	0	0	0.200758	3.04942	1.5625	0	0	0	0	0	0	0	0	0	0.0673854	0	0	0.806452	0.645161	0	0.34632	0	0	0.421585	0	0	0.595319	1.23748	1.01215	1.91693	0.340281	0	0.229779	0.111111	0.540541	16.7024	0.775194	0	10.5263	0	0	0	0	0	0.707547	0.136426	0	0
TRPC6	7.59404	6.06061	0	0.200758	0.736067	1.5625	0	0	0	0	0	0	0	0	0	0.0673854	0	0	0	0	0	0.17316	0	0.3663	0.084317	0	0	0.0811798	0	0.539811	0	0.0425351	0	0.0919118	0	0.27027	2.35546	0	0	0	0	0	0	0	0.259875	0	0.136426	0	0
VSNL1	0.709723	3.0303	0	0.223065	0.105152	0	2.5	0	0	16.4948	0	0	3.46741	0	0	0	1.3986	1.44928	0	0	0	0.25974	0	1.0989	0	0.70922	0.130548	0.0676498	0	0.472335	0	0.127605	0.040032	0.0689338	0.111111	0.27027	0	0	0	15.7895	0	0	0	0.149031	0.0519751	0.0471698	0.272851	0	0
HIGD1B	0.993612	0	0	0.624582	0.315457	1.5625	0	0	0	0	0	0	0	0	0	1.28032	0	0	7.66129	2.58065	1.14723	1.55844	0	2.5641	1.85497	2.12766	0.391645	1.86714	0.70713	3.10391	16.4004	1.61633	0.720576	1.03401	0.111111	1.35135	0.642398	0.775194	0	0	1.47059	0	0	1.93741	0.155925	1.03774	0.409277	0.17094	0
EBF2	0.141945	0	0	0	0	0	0	0	0	0	0	0	0.138696	0	0	0.202156	0	0	2.41935	1.93548	0.0956023	0.17316	0	0	0.590219	0.70922	0.652742	0.18942	0	0	1.49095	0.638026	0.280224	0.252757	0	0	0	0	0	0	1.47059	0.378788	11.9048	16.0954	0.779626	0.613208	1.22783	0.0854701	0
ITGA7	0.425834	0	0	0.334597	1.15668	12.5	0	0	0	1.93299	1.4218	5.31697	1.10957	0	0.78125	0.134771	0	0	3.22581	0	0.764818	0.34632	0	0.3663	1.93929	0.70922	0.391645	0.0676498	0.0589275	0	2.55591	0.425351	0.280224	0.0229779	0	0.27027	0	0.387597	0	0	0	0.757576	1.19048	0.894188	0.779626	36.1792	24.9659	18.4615	17.2414
CD79B	0.212917	3.0303	0	0.200758	0.525762	23.4375	0	0	0	0.515464	0.473934	2.04499	0.277393	0.404858	3.125	3.09973	0	5.7971	12.0968	2.58065	0.860421	3.0303	0	1.4652	17.285	1.41844	0.130548	0.852388	0.412493	3.23887	17.7849	0.0425351	0.320256	0.919118	0.333333	3.51351	0.428266	1.93798	0	0	0	1.13636	0	5.96125	0.987526	1.03774	0	0.598291	1.37931
MS4A1	0	0	0	0	0.105152	0	0	0	0	0	0	0.204499	0	0	0.78125	0.202156	0	0	0	0.645161	0.0956023	0	0	0.732601	0	0	0	0.0270599	0	0.674764	0	0	0.240192	0	0	1.35135	0	0.387597	0	0	0	0.378788	0	0	0.10395	0	0	0	0
CR2	0	0	0	0.044613	0	0	0	0	0	0.128866	0	0	0	0	0	0	0	0	0	0	0.0956023	0	0	0.732601	0	0	0.130548	0	0	0.337382	0	0.0425351	0.160128	0	0	0	0	0	0	0	0	0	0	0	0	0	0	0.17094	0
TNFRSF17	1.56139	6.06061	0	0.0223065	1.05152	0	0	0	0	0.257732	0	0	0	0	0	0	0	0	0	1.93548	0	0	0	0	0	0.70922	0	0.01353	0.176783	0.0674764	0	0.552956	0	0	0.222222	0	0	1.16279	0	0	0	0	0	1.78838	0.10395	0	2.86494	0	0
LCK	0.993612	3.0303	0	0.356904	1.78759	3.125	0	0	3.7037	0.128866	0	0.204499	0	1.61943	2.34375	0.404313	3.4965	2.89855	1.20968	0.645161	2.77247	0.779221	0.740741	1.0989	0.337268	1.41844	3.65535	0.473549	1.64997	1.75439	1.27796	2.25436	1.40112	0.298713	2.44444	1.62162	0.428266	2.71318	6.06061	0	1.47059	2.65152	0	0.596125	0.363825	0	0.136426	0.769231	0
ZAP70	0.709723	3.0303	50	0.356904	1.36698	3.125	0	0	3.7037	0.257732	0.473934	31.9018	0	1.61943	42.1875	0.336927	0	1.44928	0.403226	0	7.26577	0.25974	0.740741	1.0989	0	2.12766	0	0.21648	1.64997	2.09177	0.106496	0.297746	0.20016	0.482537	2.22222	1.62162	0.214133	1.16279	0	0	2.94118	0.378788	0	0.447094	0.0519751	1.17925	0.272851	0.25641	0
IL2RB	0.709723	3.0303	0	0.37921	1.47213	0	2.5	7.40741	0	0.128866	0.947867	1.02249	0	0.404858	0.78125	0.269542	1.3986	0	0	0	0.382409	0.17316	0	1.0989	0	1.41844	0.261097	0.18942	1.23748	0.809717	0.106496	0	0.320256	0.137868	2.11111	0.27027	0	1.93798	0	0	0	0.378788	0	0.149031	0.2079	0	0.136426	0.34188	0
SH2D2A	0.851668	3.0303	6.25	0.736114	0.630915	0	0	0	3.7037	0.128866	0	0.408998	0	0	0.78125	0.606469	0	1.44928	0.403226	0	0	0.4329	0	1.4652	0	0.70922	0.652742	0.257069	0.589275	0.337382	0.106496	0.0850702	0.120096	0.436581	0.888889	0.810811	0.856531	0.775194	0	0	0	0	0	0.447094	0.31185	0.0471698	0	0.0854701	0
CD3E	0.425834	0	0	0.356904	2.10305	3.125	2.5	0	7.40741	0.386598	1.89573	0.408998	0.138696	1.61943	2.34375	1.14555	2.0979	2.89855	0.403226	0	0.191205	1.12554	0.740741	0.732601	0.084317	2.83688	0	0.879448	2.23925	1.28205	0.212993	0.212675	0.20016	0.643382	2.33333	1.35135	0.856531	1.55039	0	0	0	0	0	0.745156	0.155925	0	0.545703	0.0854701	0
CCL5	3.26473	36.3636	43.75	2.38679	42.7971	39.0625	5	14.8148	59.2593	1.15979	30.3318	3.88548	0.693481	10.5263	21.0938	3.03235	50.3497	28.9855	0	1.93548	2.58126	3.98268	31.8519	36.9963	1.26476	2.83688	2.08877	2.77364	41.5439	27.5304	0.532481	1.61633	2.1217	2.55055	51.8889	34.3243	6.20985	57.7519	30.303	0	1.47059	1.89394	0	1.49031	2.7027	0.283019	1.63711	2.05128	0
CD40LG	0	0	0	0.0669195	0.315457	0	0	0	0	0	0	0	0	0.404858	0.78125	0	0	0	0	0	0	0.0865801	0	0	0	0	0	0.0947098	0.23571	0	0.106496	0	0	0.0689338	0	0	0.214133	0	0	0	0	0	0	0	0	0.0471698	0	0	0
CORO1A	1.63236	9.09091	43.75	1.42762	26.3933	43.75	2.5	7.40741	11.1111	1.03093	4.2654	1.84049	0.277393	2.83401	8.59375	2.08895	12.5874	0	0.806452	0.645161	1.91205	1.7316	9.62963	0	0.337268	3.5461	2.21932	1.10946	11.2552	0	0.319489	0.850702	1.72138	1.51654	12.5556	0	2.56959	12.4031	0	0	0	0.757576	1.19048	9.09091	2.65073	0.424528	0.95498	0.940171	0
FERMT3	3.61959	0	0	2.36449	6.51945	0	0	7.40741	7.40741	0.515464	0.947867	0	0.554785	0.404858	2.34375	7.8841	3.4965	10.1449	11.6935	0	1.62524	4.50216	2.96296	3.2967	9.61214	2.12766	0.391645	4.18076	2.65174	3.37382	5.21832	0.17014	0.360288	6.52574	1.66667	2.16216	4.06852	1.93798	0	15.7895	0	0	5.95238	0	0.10395	9.95283	0	0.25641	2.75862
RAC2	5.3939	6.06061	25	3.36828	15.3523	17.1875	10	7.40741	11.1111	0.64433	1.89573	2.04499	0.138696	2.83401	6.25	2.22372	4.8951	8.69565	0.403226	0	2.00765	1.90476	11.8519	8.05861	0.084317	0.70922	0.652742	1.46124	5.42133	7.01754	0.212993	0.382816	1.04083	1.83824	5.66667	11.3514	1.71306	6.97674	15.1515	0	0	0.757576	0	0	1.4553	0.0943396	0.409277	1.96581	0
TKT	64.3009	45.4545	68.75	72.6299	85.9096	70.3125	62.5	29.6296	55.5556	82.2165	83.8863	65.0307	17.0596	39.6761	38.2812	22.9111	16.7832	37.6812	23.7903	16.7742	22.6577	15.9307	31.8519	42.8571	29.6796	51.0638	22.9765	10.4722	22.746	32.5911	20.0213	20.2042	21.7374	13.1664	29.8889	40.8108	27.8373	27.1318	21.2121	21.0526	44.1176	25	46.4286	45.1565	27.6507	36.4151	31.2415	7.69231	1.37931
NFE2	1.13556	6.06061	0	1.3607	6.51945	0	0	0	0	0.257732	0	1.84049	0.138696	1.21457	0.78125	0.269542	0	1.44928	0	0	0.191205	0.17316	3.7037	1.8315	0.084317	0	0.130548	0.0947098	0.766058	0.607287	0	0.0425351	0.040032	0.0689338	0.666667	2.43243	0	0.387597	6.06061	0	0	0	0	0	0.0519751	0.0471698	0.136426	0	0
GATA1	0.212917	0	0	0.044613	0.210305	0	0	0	0	0.128866	0	0	0	0	0	0	0	0	0	0	0	0	0	0	0	0	0	0.01353	0.0589275	0	0	0.0425351	0	0.0229779	0	0	0	0	0	0	0	0	0	0.298063	0	0	0	0	0
GYPA	0	0	0	0	0	0	0	0	0	0.773196	0	0	0.138696	0	1.5625	0	0	0	0	0	0	0	0	0	0	0	0	0	0	0	0	0.0425351	0.040032	0	0	0	0	0	0	0	0	0	0	0	0	0	0.136426	0	0
KEL	0	0	0	0.0223065	0	0	0	0	0	0.128866	0	0	0	0	0	0.0673854	0	0	0	0	0	0	0	0	0	0	0	0	0	0	0.106496	0	0	0	0	0	0.214133	0	0	0	0	0	0	0	0	4.00943	0	0	0
TSPO2	0	6.06061	0	0	1.57729	0	0	0	0	0	0.947867	0	0.138696	0	0	0	0	0	0	0	0.0956023	0	0	0	0	0	0	0	0	0	0	0	0.040032	0	0	0	0	0	0	0	0	0	0	0.149031	0	0	0	0	0
MS4A2	0.567779	0	0	0.401517	0	0	0	0	0	0.128866	0	0	0.138696	0	0	0.202156	0	0	0	0	0	0.0865801	0	0	0.084317	0	0	0.257069	0.0589275	0	0.106496	0.0850702	0	0.137868	0	0	0.428266	0	0	0	0	0	0	0.149031	0	0.0471698	0.136426	0	1.37931
CSF1R	1.13556	0	6.25	0.557662	7.78128	6.25	2.5	3.7037	14.8148	0.515464	1.4218	1.22699	0.416089	2.02429	6.25	0.336927	2.0979	0	0	0	1.05163	0.4329	3.7037	2.9304	0.421585	0.70922	0.78329	0.284129	1.35533	2.02429	0.425985	0.17014	0.60048	0.413603	0.888889	4.05405	0.856531	0.775194	6.06061	0	1.47059	0.757576	0	0.149031	2.02703	0.377358	0.409277	0.769231	0
SPIC	0	0	0	0	0.210305	0	0	3.7037	7.40741	0	0	0	0	0	0	0	0	0	0	0	0	0	0	0	0	0	0	0	0.0589275	0	0	0	0	0	0	0	0	0	0	0	0	0	0	0	0.0519751	0	1.36426	0	0
CD5L	0.212917	0	0	0.111532	0	0	0	0	25.9259	0.257732	3.79147	1.84049	0.138696	0.809717	14.8438	0.134771	0	0	0	0	0	0.0865801	0	0.3663	0	0	0	0.0676498	0	0	0	0	0	0.0689338	0.111111	0	0	0	0	0	0	0	0	0	0	0	0	0	0
RNASE6	1.77431	0	0	1.51684	5.04732	0	0	7.40741	3.7037	0.773196	1.4218	0.204499	0.277393	0.809717	1.5625	0.74124	0.699301	2.89855	0	0	0.0956023	0.606061	2.22222	0.3663	0.252951	0	0	0.581789	0.824985	0.674764	0	0.127605	0	0.574449	0.888889	0.27027	0.642398	1.16279	9.09091	0	0	0	0	0.149031	0.10395	0.0943396	0	0	0
PRM1	0	0	0	0.0223065	0	1.5625	0	0	0	0	0	0	0	0	0	0	0	0	0	0	0	0	0	0	0	0	0	0	0	0	0	0	0	0	0.111111	0	0	0	0	0	0	0	0	0	0	0	0	0	0
DDX4	0.141945	0	0	0	0.105152	0	0	0	0	0	0	0	0.138696	0	0	0	0	0	0	0	0	0	0	0	0	0	0	0	0.0589275	0	0	0.127605	0	0	0	0.540541	0	0	0	0	0	0	0	0.149031	0	0	0	0	0
ASZ1	0	0	0	0.0223065	0	0	0	0	0	0	0	0	0.138696	0	0	0	0	0	0	0	0	0	0	0	0	0	0	0	0	0	0	0.0425351	0	0	0	0	0	0	0	0	0	0	0	0	0	0	0	0	0
SOHLH1	0	0	0	0	0	0	0	0	0	0	0	0	0	0	0	0	0	0	0	0	0	0	0	0	0	0	0	0	0	0	0	0	0	0	0	0	0	0	0	0	0	0	0	0	0.0519751	0	0.136426	0	0
BRDT	0.0709723	0	12.5	0.0223065	0.105152	0	0	0	7.40741	0	0	2.04499	0.138696	0	3.125	0	0	2.89855	0	0	6.50096	0	0	0.3663	0.084317	0	3.13316	0.01353	0.0589275	0.539811	0	0	1.76141	0	0	1.08108	0	0	0	0	0	1.51515	0	0	4.46985	0	0	3.84615	0
BOLL	0	0	0	0	0	0	0	0	0	0	0	0	0	0	0	0	0	0	0	0.645161	0	0	0	0	0.505902	0.70922	0	0.01353	0	0	0.106496	0.510421	0	0.0229779	0	0	0	0	0	0	1.47059	0	0	1.04322	0	0.660377	2.18281	0	4.13793
C10orf62	0.0709723	0	0	0	0	0	0	0	0	0.515464	0	0	0.277393	0	0	0	0	0	0	0	0	0	0	0	0.084317	0	0.130548	0	0.0589275	0.0674764	0	0	0	0	0	0	0	0	0	0	0	0	0	0	0	0.0471698	0	0	0
C10orf82	0	0	0	0	0	0	0	0	0	0	0	0	0	0.404858	0	0	0	0	0	0	0	0	0	0	0	0	0	0	0	0	0	0.340281	0	0	0	0	2.35546	0.387597	0	0	0	0	1.19048	0.149031	0	0.141509	0.272851	0.17094	0
C11orf71	36.0539	21.2121	62.5	17.4437	36.2776	17.1875	12.5	7.40741	33.3333	24.8711	25.1185	28.8344	3.46741	19.0283	39.8438	8.01887	4.1958	5.7971	6.45161	2.58065	2.96367	6.49351	3.7037	7.69231	5.22766	7.0922	5.74413	5.35787	3.06423	9.51417	4.04686	2.89239	3.52282	6.75551	4.55556	11.0811	7.06638	3.10078	6.06061	5.26316	2.94118	3.78788	5.95238	2.68256	2.54678	2.21698	2.45566	2.13675	11.0345
C11orf65	8.7296	15.1515	25	0.713808	3.04942	0	2.5	0	0	3.35052	1.89573	0	1.94175	0.404858	0	0.269542	0.699301	1.44928	0.403226	0	0.382409	0.25974	0	0	0.252951	0.70922	0.391645	0.1353	0.117855	0.269906	0.319489	0.212675	0.240192	0.0689338	0.111111	0	0.642398	0	0	0	0	0.757576	0	1.19225	0.2079	0.330189	0.682128	0.512821	0
C10orf90	0	0	0	0	10.0946	0	10	0	0	0	0	0	0	0	0	0	0	0	0.403226	0	0	0	0.740741	0	0	0.70922	0	0	0	0	0	0.297746	0	0	0	0	0	0	0	0	1.47059	0	0	1.34128	0	0.707547	0.409277	0	0
C12orf50	0.0709723	0	0	0	0	0	0	0	0	0.257732	0	0	0.138696	0	0	0	0	0	0	0.645161	0	0	0	0	0.168634	0	0	0	0	0	0	0.0850702	0	0	0	0	0	0	0	0	0	0	0	0.596125	0	0.141509	0.136426	0	0
C1orf100	0.0709723	0	0	0	0.105152	0	0	0	0	0	0	0	0	0	0	0	0	0	0	0	0	0	0	0	0.168634	0	0	0	0	0.0674764	0.106496	0.17014	0	0	0	0	0	0	0	0	0	0	0	0.596125	0	0.0943396	0.545703	0	0
C16orf78	0	0	0	0	0	0	0	0	0	0	0	0	0	0	0	0.134771	0	0	0	0	0	0.17316	0	0	0.084317	0	0	0.0676498	0	0	0.106496	0	0	0.0919118	0	0	0	0	0	0	0	0	0	0	0	0	0	0	0
C5orf52	0.354862	0	0	0	0	0	0	0	0	0	0	0	0	0	0	0	0	0	0	0	0	0	0	0.3663	0.084317	0	0	0	0.0589275	0.0674764	0	0	0.040032	0	0	0	0	0	0	0	0	0.378788	0	0.149031	0.0519751	0	0.272851	0	0
C7orf31	1.13556	3.0303	0	1.07071	3.89064	4.6875	0	7.40741	3.7037	1.15979	1.89573	0.204499	0.277393	1.21457	0.78125	1.68464	0	0	2.82258	0.645161	1.33843	1.47186	2.96296	0.732601	1.77066	4.25532	1.17493	1.05534	0.648203	0	1.49095	1.36112	0.960769	1.67739	0.111111	0	0.856531	0.775194	3.0303	0	4.41176	0.378788	2.38095	3.87481	0.10395	0.801887	4.09277	0.0854701	0.689655
C6orf163	1.20653	0	0	0.044613	0.630915	0	2.5	0	0	1.28866	0	0	4.16089	0.404858	0	0.134771	0	0	0.806452	0.645161	0	0	0	0	0.674536	0.70922	0	0.12177	0.412493	0	0.212993	0.638026	0.040032	0.0229779	0.111111	0	0.214133	0	0	0	0	0	1.19048	1.49031	0	0.330189	0.95498	0	0
ACTL9	0	0	0	0	0	0	0	0	0	0	0	0	0	0	0	0	0	0	0	0	0	0	0	0	0	0	0	0	0	0	0	0	0	0	0	0	0	0	0	0	0	0	0	0	0	0	0	0	0
WDR64	0	0	0	0.0223065	0	0	0	0	0	0.386598	0	0	0	0	0	0	0	0	0	0	0	0	0	0	0	0.70922	0	0	0	0.0674764	0.106496	0.0850702	0.0800641	0	0	0	0	0	0	0	0	0	0	0	0	0	0.409277	0	0
PFN1	94.819	87.8788	93.75	97.234	97.5815	96.875	95	88.8889	96.2963	92.5258	64.455	89.1616	20.3883	91.0931	90.625	86.3881	79.7203	97.1014	69.7581	78.0645	89.4837	84.8485	94.0741	96.337	84.7386	94.3262	88.6423	79.6509	76.2522	93.1174	63.2588	68.2688	82.1857	84.4899	85.2222	99.1892	94.6467	89.1473	100	42.1053	83.8235	93.9394	52.381	79.7317	86.2266	74.0566	80.764	79.4872	31.0345
PPP1CA	59.1909	45.4545	81.25	70.0647	78.1283	76.5625	65	48.1481	81.4815	70.8763	46.9194	68.7117	7.62829	49.3927	65.625	40.566	29.3706	73.913	20.5645	36.7742	52.7725	31.6883	47.4074	70.696	29.511	47.5177	48.1723	24.5028	37.8315	69.973	19.7018	27.0949	53.1625	36.7417	47.1111	88.1081	52.4625	41.0853	78.7879	42.1053	48.5294	60.6061	15.4762	35.9165	47.869	25.6604	45.839	45.3846	39.3103
PSMB8	67.9915	60.6061	25	37.4303	58.9905	50	45	25.9259	66.6667	52.5773	21.8009	33.5378	3.46741	39.6761	46.0938	64.1509	57.3427	73.913	59.2742	65.1613	73.9962	56.4502	68.8889	79.4872	62.9005	70.2128	72.9765	53.4975	61.5203	80.4318	53.3546	54.3598	68.8551	59.6737	91.3333	80.5405	49.0364	55.0388	54.5455	52.6316	44.1176	40.9091	21.4286	20.7154	21.4137	10.8962	16.6439	12.8205	0
ANXA5	86.5862	81.8182	93.75	78.4965	79.6004	73.4375	90	81.4815	74.0741	59.7938	13.2701	28.6299	7.21221	13.7652	42.1875	65.027	60.8392	79.7101	79.0323	90.9677	82.696	64.0693	69.6296	75.0916	78.2462	84.3972	73.7598	50.9268	56.4526	64.2375	77.6358	86.3037	74.4195	62.1553	79.2222	78.3784	83.5118	93.0233	84.8485	89.4737	88.2353	80.6818	84.5238	92.3994	95.738	97.1698	68.2128	80.2564	20
VIM	68.7012	36.3636	43.75	59.4022	60.2524	31.25	40	11.1111	3.7037	4.12371	5.21327	1.43149	2.63523	7.69231	3.90625	98.248	96.5035	95.6522	96.371	90.3226	96.2715	92.7273	90.3704	97.4359	99.9157	97.1631	93.7337	87.5389	94.4019	97.166	92.0128	68.3539	82.1457	99.1728	99.7778	100	99.7859	99.2248	87.8788	100	100	97.3485	100	89.7168	96.6216	99.9528	95.7708	85.9829	15.8621
KLF4	28.318	12.1212	31.25	17.5998	6.83491	17.1875	7.5	59.2593	51.8519	1.80412	1.89573	0.408998	0.970874	0.404858	0.78125	81.0647	39.8601	94.2029	85.4839	83.2258	72.5621	60.4329	62.2222	97.0696	79.0894	83.6879	59.2689	68.1234	50.442	95.6815	89.9894	87.9626	88.0705	70.864	72.8889	100	73.2334	55.814	81.8182	78.9474	79.4118	87.5	69.0476	85.544	74.0644	56.3208	79.6726	56.8376	4.82759
GATA2	1.13556	3.0303	12.5	0.557662	0.315457	0	5	0	0	0	0	0	0	0.404858	0	33.8275	37.7622	73.913	48.3871	42.5806	30.7839	20.1732	49.6296	72.8938	23.8617	36.1702	15.5352	39.8458	41.1314	76.3158	43.0245	36.7078	34.3875	30.9743	51.1111	84.0541	12.2056	25.5814	12.1212	57.8947	41.1765	31.0606	0	0.596125	0.779626	0.188679	0.409277	1.11111	0.689655
PPP1R18	3.47764	0	6.25	2.0745	9.46372	4.6875	5	11.1111	3.7037	8.11856	2.8436	1.02249	2.35784	0.404858	0.78125	22.8437	12.5874	24.6377	38.7097	23.2258	46.2715	16.2771	19.2593	17.9487	43.8449	34.0426	50.3916	12.2717	10.3123	19.5682	46.1129	13.8239	42.5941	18.6581	17.2222	38.1081	29.5503	18.2171	39.3939	57.8947	23.5294	50.3788	26.1905	18.4799	30.8212	30.4717	14.734	17.3504	2.06897
MKI67	0.141945	6.06061	6.25	0.557662	4.52156	3.125	0	7.40741	11.1111	0.386598	0.473934	0.408998	0	0	0	0.0673854	0.699301	0	0	1.29032	0.382409	0	1.48148	0.732601	0	2.12766	0.78329	0.17589	0.530348	0.337382	0	4.849	0.520416	0.0459559	0.888889	0.27027	0	0.775194	3.0303	5.26316	1.47059	0.378788	0	0	0.155925	0.235849	0.409277	0.940171	0
PRC1	1.84528	3.0303	0	0.579969	0.946372	4.6875	0	3.7037	3.7037	0.386598	0	0	0.138696	0	0	1.54987	0	0	2.41935	0.645161	0.478011	0.34632	0	0.3663	1.34907	2.12766	0	1.2177	0.294638	0.202429	2.12993	1.95661	0.40032	1.51654	0.111111	0.27027	1.49893	0	0	0	2.94118	0.378788	2.38095	0.894188	0.155925	1.50943	1.09141	0.34188	0.689655
HMBS	13.4138	9.09091	12.5	13.8523	16.0883	29.6875	5	7.40741	29.6296	24.7423	6.16114	27.1984	2.49653	8.90688	41.4062	2.02156	1.3986	11.5942	2.01613	1.93548	6.30975	1.55844	4.44444	11.7216	2.78246	2.12766	6.39687	0.784738	1.59104	7.48988	1.91693	1.5738	7.36589	0.804228	1.33333	13.7838	4.49679	1.93798	6.06061	5.26316	1.47059	8.33333	2.38095	5.51416	6.80873	3.72642	3.00136	5.21368	13.7931
[truncated: 140 more columns]

## Sheet: Fig S4b
Tissue	Lung	Lung	Lung	Lung	Lung	Lung	Liver	Liver	Liver	Liver	Liver	Liver	Liver	Liver	Liver	Lung	Lung	Lung	Muscle	Muscle	Muscle	Lung	Lung	Lung	Muscle	Muscle	Muscle	Lung	Lung	Lung	Muscle	Muscle	Muscle	Lung	Lung	Lung	Lung	Lung	Lung	Muscle	Muscle	Muscle	Muscle	Muscle	Muscle	Muscle	Muscle	Muscle	Muscle
Cell type	ciliated cell	ciliated cell	ciliated cell	alveolar epithelial cell type 2	alveolar epithelial cell type 2	alveolar epithelial cell type 2	cholangiocyte	cholangiocyte	cholangiocyte	hepatocyte+	hepatocyte+	hepatocyte+	hepatocyte-	hepatocyte-	hepatocyte-	artery cell	artery cell	artery cell	artery cell	artery cell	artery cell	vein cell	vein cell	vein cell	vein cell	vein cell	vein cell	capillary cell	capillary cell	capillary cell	capillary cell	capillary cell	capillary cell	capillary aerocyte	capillary aerocyte	capillary aerocyte	lymphatic cell	lymphatic cell	lymphatic cell	lymphatic cell	lymphatic cell	lymphatic cell	tendon cell	tendon cell	tendon cell	skeletal muscle satellite stem cell	skeletal muscle satellite stem cell	skeletal muscle satellite stem cell	fast muscle cell
Compartment	epithelial	epithelial	epithelial	epithelial	epithelial	epithelial	epithelial	epithelial	epithelial	epithelial	epithelial	epithelial	epithelial	epithelial	epithelial	endothelial	endothelial	endothelial	endothelial	endothelial	endothelial	endothelial	endothelial	endothelial	endothelial	endothelial	endothelial	endothelial	endothelial	endothelial	endothelial	endothelial	endothelial	endothelial	endothelial	endothelial	endothelial	endothelial	endothelial	endothelial	endothelial	endothelial	stromal	stromal	stromal	stromal	stromal	stromal	stromal
Species	Human	Lemur	Mouse	Human	Lemur	Mouse	Human	Lemur	Mouse	Human	Lemur	Mouse	Human	Lemur	Mouse	Human	Lemur	Mouse	Human	Lemur	Mouse	Human	Lemur	Mouse	Human	Lemur	Mouse	Human	Lemur	Mouse	Human	Lemur	Mouse	Human	Lemur	Mouse	Human	Lemur	Mouse	Human	Lemur	Mouse	Human	Lemur	Mouse	Human	Lemur	Mouse	Human
	Mean exp. ln(UP10K+1)
TACSTD2	2.34011	1.48292	0.423264	1.14221	1.82847	0.271497	1.88211	1.80151	0.697408	0.00461253	0.102416	0	0.00542645	0.0287677	0	0.10506	0.0692678	0	0.0239627	0	0	0.319018	0.0701889	0	0.893458	0.010558	0	0.141705	0.0248882	0.0331963	0.0250377	0.00163652	0.000809382	0.0996267	0.0444984	0.0229699	0.29197	0.0731072	0	0	0.129828	0	0.0550642	0.0112345	0.00202348	0.0857136	0	0.00375648	0
SH3YL1	0.712828	1.12336	0.393274	0.922358	0.949327	0.114618	1.94339	1.01871	0.227416	0.138712	0.0402271	0.155971	0.408852	0.0240204	0.187399	0.282521	0	0	0.0768985	0.0149822	0.0173532	0.192253	0	0.0207912	0.107491	0	0.0507538	0.319288	0.0285226	0.0603379	0.0881362	0.0129208	0.0485097	0.110712	0.00892067	0.0667819	0.176319	0	0.322742	0.0483167	0.0170339	0.0344455	0.140771	0.016836	0.0260542	0.175461	0.0292419	0.0295543	0.06159
PIGR	1.98112	1.25863	0.276582	2.26118	3.3461	0.176682	1.5418	2.23463	1.87105	0.187201	0.28818	3.01798	0.0495436	0.0843052	1.63665	0.0589793	0.147719	0	0	0	0	0.0957723	0.109985	0.0155524	0	0	0.0080709	0.0863931	0.102379	0.00230344	0	0	0	0.0646679	0.0900012	0	0.0703854	0.150096	0	0	0	0	0	0	0	0.00102357	0	0	0
WDR38	1.93267	2.49869	0.170662	0.0111185	0.000519624	0.0212445	0	0	0	0	0	0	0	0	0	0.0100079	0	0	0	0	0	0.00691487	0	0	0	0	0	0.00347671	0.0100748	0	0	0	0	0.00988991	0	0	0.0707494	0	0	0	0	0	0	0.00303128	0	0	0	0	0
SFRP5	0	0	0	0.0273411	0.00293291	0	1.22749	2.52252	0	0.00600795	0	0	0.014201	0	0	0	0	0	0	0	0.0124962	0	0	0	0	0.0210056	0.13567	0.00100544	0	0.00684319	0.00412925	0.00114708	0.0198583	0	0	0	0	0.0899835	0	0	0.678926	0.00877045	0	0.0144091	0.0313788	0.00837657	0.145547	0.0307102	0
S100A14	0.221859	0.909437	0.0591552	1.92514	1.73619	0.0105318	1.01053	1.77837	0.954733	0.0916913	0.485185	0.00142884	0.0135057	0.620109	0	0.0295182	0.191364	0	0.0483335	0	0.011918	0.0125805	0.099853	0.0155921	0.0159119	0	0.0390739	0.0126149	0.178029	0.00435556	0.0286126	0.0228868	0.00912033	0.0221081	0.0928179	0	0.051648	0.140865	0	0	0	0	0.0725628	0.0334931	0.00551803	0.0332736	0.027325	0.00281404	0
FGFR3	0.0212134	0	0.925499	0.124057	0.375818	0.116427	1.05982	1.18002	0.876387	0.195265	0.148276	0.223171	0.597962	0	0.0175755	0.240072	0	1.15344	0.443618	0.0735907	0.794134	0.128569	0.00634468	0.775115	0.0975332	0.040757	0.344299	0.04107	0.0191266	0.648106	0.0659005	0.00175393	0.298088	0.0158387	0.0154265	1.64999	0.027273	0	0.212534	0.419019	0.330352	0.158495	0.0417641	0.0544414	0.0304825	0.0142261	0.0429203	0.0267039	0
LBP	0	0	1.24903	0.000154454	0.0679656	0.632121	0.992252	0.74604	0.229977	1.94727	1.51195	0.834154	1.05038	1.14357	0.531289	0	0.0892597	0.182026	0	0	0.0530926	0.00816637	0.0108296	1.52339	0.00657938	0.0379315	1.44511	0.000403136	0.0314283	0.617527	0.00324256	0.0117581	0.045587	0	0	0.121131	0.024541	0.0269672	1.95447	0	0.0227004	2.15753	0	0.872125	0.727761	0.00348498	0.199951	0.207268	0
PCK2	0.0909148	0	0.0476226	0.334409	0.352011	0.278527	0.338687	0.350186	0.648763	1.16881	1.40809	0.0484659	0.77445	1.79963	0.0568732	0.10832	0	0.422991	0.0650205	0	0.220624	0.117575	0.0254172	0.213477	0.0470038	0.126184	0.174622	0.109753	0.0713814	0.240023	0.0614313	0.0639482	0.247779	0.1326	0.162254	0.280365	0.17899	0.085963	0.323811	0.0267491	0	0.141064	0.124569	0.0773701	0.10248	0.0981922	0.0734265	0.0866207	0
F8	0.0753271	0	0	0.0257574	0.00138884	0	0.289743	0	0.00608082	0.0887795	0	0.0316165	0.250994	0	0	1.8109	0.109683	0.0505528	2.33757	0.737325	0.00192251	0.845176	0.0672941	0.111787	1.50395	0.918846	0.0947861	1.26692	0.426035	0.0212675	2.75248	2.14113	0.010219	0.278376	0.0152738	0.0124263	1.19938	0.203852	0.561766	0.865359	0.578379	0.315722	0.0382846	0.154186	0.00529224	0.125809	0.199951	0.00259766	0.123174
VIPR1	0.0597847	0.100076	0	0.0231374	0.0473146	0	0.00778553	0.0876309	0.289419	0.00194592	0.00498056	0.0360178	0.00729625	0	0	1.34305	0.392342	0.0922042	0.00820209	0	0.0183102	1.12895	1.17726	0	0	0.0134363	0	1.93821	1.68504	0	0.017771	0	0.0109007	1.79399	1.77713	0	0.119148	0.0487088	0	0.0267491	0	0	0	0.0129039	0	0.000854161	0.00221261	0	0
SLC6A4	0.0267029	0	0	0.0108579	0.013329	0	0	0	0	0	0	0.011066	0.0111889	0	0	0.939991	0.0259884	0.014312	0.0168777	0	0.0653882	1.83373	0.842056	0.00809631	0.0918475	0	0.00306342	2.45932	1.58741	0.0152262	0.0166467	0.00543819	0	0.985607	0.279719	0.0356154	0.166448	0.0177852	0	0	0	0	0.0422739	0.0550582	0	0.0193206	0.00317948	0	0.0139963
ASXL1	0.391408	0.629251	0.215025	0.154802	0.220802	0.275926	0.853069	0.506652	0.223306	0.356069	0.146247	0.245323	1.1803	0.0485547	0.00382178	0.346945	0.430478	0.211315	1.44413	1.53351	0.19541	0.39028	0.232102	0.268487	1.03792	1.34161	0.228854	0.382056	0.346718	0.288608	1.56834	1.44266	0.169708	0.335168	0.196355	0.141664	0.351119	0.346605	0.207676	1.53917	1.34334	0.32321	1.30728	2.11082	0.25479	0.945779	1.84179	0.284265	0.181287
CYBRD1	0.122719	0.644617	0	0.539838	0.166499	0.138574	0	0	0	0.0124903	0.0339016	0	0.0412124	0	0	0.482739	1.01809	0	0.841848	0.992666	0	0.350873	0.918081	0	0.53483	1.03875	0	0.352678	0.92485	0	0.645501	1.1085	0.00334136	0.300921	0.673092	0	0.40345	1.41452	0	0.407341	0.829551	0	2.16623	1.62471	0.183959	1.39563	0.887956	0.00226996	0.0224837
FIBIN	0.00505031	0	0	0.00179061	0.0221326	0.0320795	0.0821362	0	0	0.0172754	0	0.0105393	0.0130129	0	0	0.00502239	0	0.316201	0.0697663	0.015364	0.0198727	0	0	0.0820232	0.00447443	0	0.0219573	0.00195222	0.0171405	0.0923229	0.0155676	0.0250539	0.0226931	0.00652979	0.00793907	2.87771	0.00602394	0.136724	0.16991	0.0754916	0.0746695	0.11201	2.15677	1.69376	1.93614	0.0562948	0.00591745	0.131381	0.0157119
GFRA1	0	0	0.562432	0.000148778	0.0033901	0	0.0281518	0	0.111508	0.258544	0	0.179838	0.368781	0	0.178502	0.000505959	0	0	0.0161477	0.0605806	0.00477756	0	0	0	0.020122	0.0878009	0.00251852	0	0	0	0.0407249	0.156284	0.00342053	0.00132046	0	0.0101816	0	0	0	0	0.13725	0	0.932529	1.39884	0.0208422	0.391619	1.21425	0.118501	0
ABL1	0.205187	0.519629	0.0784938	0.145802	0.315734	0.113973	0.16844	0.627338	0.320823	0.118019	0.246717	0.13871	0.245905	0.109361	0	0.197445	0.513912	0.190506	0.213597	0.595912	0.143012	0.39006	0.479145	0.259543	0.185347	0.393901	0.15179	0.136214	0.481519	0.245356	0.176022	0.468098	0.189561	0.0909116	0.422366	0.231644	0.159848	0.593252	0.796743	0.124877	0.65295	0.154384	0.495817	1.10027	0.137566	0.625135	0.828798	0.102441	0.015173
HHIP	0.011315	0	0	0.94039	1.02448	0	0.0662494	0	0	0.000843836	0.0453755	0	0	0	0	0.00119639	0.0654418	0	0	0.0179104	0.00753939	0	0	0.00726456	0.00181287	0	0	0	0.00451225	0.00467138	0	0.00181068	0	0	0.0122155	0.0116881	0.0111779	0.0542163	0	0	0	0.00822573	1.8261	1.11236	0.0354251	0.0121507	0.0198486	0.0162516	0
LTBP2	0.0127224	0	0	0.00252184	0.00543245	0	0	0	0	0.000688187	0	0.00291217	0.00610747	0	0	0.00581622	0	0.117322	0.0571295	0.0438727	0.0117443	0.13526	0.161157	0.0155063	0.0294408	0.0638975	0.00128158	0.00323052	0.0163773	0.0221807	0.0474528	0.0578987	0.000872537	0.00246922	0.204129	0.0150094	0.109448	0.189107	0.08054	0	0.0913355	0.122532	2.04425	0.946858	0.141681	0.0821516	0.081348	0.00208959	0.0064229
MAGI2	0.146793	0.132466	0.064813	0.0255022	0.0376476	0.137669	0.0835415	0	0	0.0927945	0.0315428	0	0.703234	0.0932051	0	0.0127612	0.099278	0	0.140376	0.520535	0.00692311	0.0287369	0	0	0.0972312	0.980196	0.00552347	0.0258961	0.00503248	0.00365256	0.0720905	0.0397875	0	0.0372111	0.0515914	0	0.0582804	0.0226757	0.0923258	0.326742	0.248697	0.0131421	0.35875	1.28955	0.0442149	0.259824	1.2683	0.00884583	0.0322885
DLK1	0	0	0	0	0	0	0	0	0	0	0	0	0	0	0	0	0	0	0.0281607	0.0488095	0.00768678	0	0	0	0.0440453	0	0.0124823	0	0	0	0.0410627	0.0178006	0.00335527	0.00224143	0	0	0	0	0	0	0.0666114	0.0270209	0	0.00412435	0.0314024	2.2323	2.66343	0.0349375	0.0254079
RNF150	0.0441079	0	0.35111	0.0258114	0.00224344	0.0414172	0	0.127002	0	0.000935884	0	0	0	0	0.0340289	0.000603252	0.0488789	0	0.0114192	0	0.0104669	0.00138876	0	0.0199355	0.0128438	0.0272203	0	0	0.0232591	0.0128964	0.020955	0.0186677	0.00301444	0.00138159	0	0	0	0.252997	0	0.0267491	0.291375	0.00811124	0.123618	0.304094	0.0770528	0.946827	2.43875	0.0639337	0.173437
CA3	0.0203729	0	0	0.0353028	0.00612943	0	0.0190948	0	0.46086	0.00542336	0	2.97559	0.0743952	0	4.05317	0.00277607	0	0	0.142288	0.0561039	0.00841727	0.0030915	0	0	0.107392	0.109451	0.0154428	0.0030111	0.0133112	0.00485114	0.289404	0.136741	0.0374837	0.000962972	0	0	0.0142028	0	0	0.438374	0.158197	0	0.536003	0.0544811	0.0044678	0.896525	0.0905846	0.0176577	4.09893
ART3	0	0	0	0	0	0.0499564	0	0	0	0	0	0	0	0	0	0	0.0448067	0.0284221	0	0	0.315803	0	0	0.014925	0.00154195	0	0.220632	0.00167146	0.0035686	0.0220284	0.00223014	0.00413565	0.854538	0	0	0.0259923	0	0	0.0923258	0	0	0.051433	0	0.0302774	0.0461936	0.00390309	0.030246	0.0869611	1.34328
CACNA1S	0	0	0.635614	0.000206177	0	0.510978	0	0	0.0321944	0	0	0	0	0	0	0	0	0	0	0	0.00676799	0	0	0	0.000954005	0	0.00375298	0	0	0.00507324	0	0.01177	0.00532531	0	0	0.00750647	0	0	0.0304072	0.0913719	0	0	0	0	0.00575917	0.00125128	0.0308012	0.00497395	0.748237
CSRP3	0.0174201	0	0	0	0	0.0259906	0	0	0	0	0	0.334999	0	0	0.452072	0	0	0	0.00604806	0.00781898	0	0	0	0	0.00906685	0.191025	0.0118555	0	0	0.00627561	0.0453088	0.079198	0.00526601	0	0.00208873	0.0086834	0	0	0	0	0.11689	0	0.0756855	0.0316851	0	0.0137081	0.0449292	0.0093339	2.52662
C19orf47	0.0305189	0.122317	0.160353	0.0338608	0.0731225	0.0245916	0	0	0.122531	0.0340117	0.0268276	0.0285365	0.0506786	0.0286494	0.0230288	0.0285417	0.125904	0.101242	0.11465	0.0224706	0.0822433	0.0488087	0.235167	0.158432	0.0385563	0	0.0313243	0.0362051	0.056755	0.112051	0.060189	0.0520437	0.0729266	0.0460826	0.0513228	0.161323	0.0762837	0.0810118	0.265673	0.32737	0.0532196	0.0638564	0.0477356	0.0525308	0.0354728	0.0414038	0.0789021	0.077049	0.959703
FRMD3	0.0203308	0.457942	0.164991	0.0113791	0.0480625	0	0	0.257746	0	0.00275166	0	0	0.0149692	0	0	0.00866111	0	0.1002	0.769308	0.11763	0	0.0473447	0.0735896	0	0.450321	0.142829	0	0.015044	0.0341824	0	0.967369	0.28096	0.00134471	0.00743624	0.0594958	0	0.0170292	0.892441	0	0	0.559596	0	0	0.00377889	0.00382221	0.186998	0.186621	0	0.434657
EFHD1	0.027803	0	0.123394	0.00316791	0.00915045	0.0107826	0.0758522	0.0876309	0.175875	0.39444	0.031666	0.00446386	0.254618	0	0.00556802	0.00252412	0	0	0.0471892	0.028852	0.460926	0.0131805	0.0108296	0	0.0637577	0.0912415	0.0801703	0.0155848	0.014681	0.00459233	0.0561408	0.021333	0.0299042	0.0117574	0	0.00463864	0	0.0524989	0	0.124877	0.127068	0.0208162	0	0.30371	0.0155418	0.286646	0.0600113	0.0199594	0.0175602
ARHGEF7	0.236022	0.537153	0.223711	0.119432	0.168385	0.204218	0.408293	0.292449	0.171906	0.24705	0.352961	0.171744	0.840411	0.117663	0.0883837	0.175059	0.366306	0.615019	0.57948	0.484229	0.300148	0.340423	0.448041	0.589358	0.332852	0.789248	0.61462	0.232373	0.477593	0.773883	1.11789	0.784038	0.448405	0.138051	0.152909	0.841912	0.275937	0.82862	0.695348	0.6379	0.852763	0.412934	0.16695	0.333909	0.101607	0.322147	0.400199	0.157593	0.207197
TMEM51	0.319578	0.100076	0.0870963	0.0642772	0.00666413	0.132612	0.344348	0.291587	0.484743	0	0	0.0816612	0	0.00674065	0.0214562	0.104039	0.46786	0.344395	0	0.0792248	0.445585	0.132792	0.208459	0.138935	0.0199805	0	0.798911	0.512655	0.486907	0.142692	0.0796182	0.0504063	0.0399755	0.824972	0.669222	0.00625419	0.593834	0.442365	0.4097	0.250452	0.0810968	0.318652	0	0.01149	0.0979301	0.016717	0	0.559806	0
NOX4	0.00149764	0	0	0.000323699	0.00308382	0	0	0	0	0.00262992	0	0.131986	0.0112057	0	0.0578019	0.00252419	0	0	0.0251433	0.0198197	0.00386307	0.00708826	0	0.0157734	0.00275913	0.0242857	0.00524978	0.00640709	0.00565554	0.0174819	0.0129283	0.0109199	0.00843659	0.160227	0	0.0207253	0.00512071	0	0.0971543	0	0	0.082044	0.58261	0.623713	0.462307	0.0211455	0.0221996	0.0109807	0
ARL4D	0.0653506	0	0.167211	0.0917986	0.0303254	0.169477	0.0315962	0.416104	0.159217	0.15611	0.101392	1.00847	0.0699666	0.279468	0.370774	0.336676	0.2085	1.22826	0.277044	0.091175	0.343337	0.604061	0.719737	1.6703	0.12693	0.425077	0.657651	0.514968	0.972904	1.50015	0.152897	0.638138	1.02574	0.472025	0.473501	1.11615	0.0921785	0.941624	0.0452597	0.132159	0.161947	0.112719	0.365917	0.295077	0.12876	0.0532652	0.0741214	2.03356	0.00999439
NKD2	0.0565379	0	0	0.00252042	0.0487825	0	0	0.0876309	0.122339	0.0123675	0.0601369	0	0.0272712	0.0787195	0	0.0888087	0.155	0.265535	0	0.164209	0.0389493	0.0410957	0.252481	0.552662	0.00164514	0.00678847	0.0209295	0.0291453	0.423465	0.50897	0.00384762	0.0321054	0.0200278	0.0033603	1.03179	0.0802475	0.00932073	0.501825	0	0	0.347654	0	0	0.829224	0.471668	0.00155504	0.039134	0.00592311	0
GNG7	0.135285	0.276	0	0.135355	0.250961	0	0	0.524069	0	0.0862218	0.183057	0.0161962	0.0598055	0.0272415	0	0.10231	0.191463	0.0480707	0.00270256	0.1639	0.00164215	0.127284	0.428507	0.0208749	0.0686155	0.313521	0.0165519	0.414669	0.408522	0.00750386	0.0367414	0.420943	0.00388565	0.608654	0.419227	0.0112076	0.177421	0.414537	0	0.163047	0.255403	0.0111052	0.0261973	0.442362	0.0363466	0.0784339	0.393686	0.0334917	0
ARL1	0.820424	0.25192	0.282777	0.539313	0.406961	0.0324167	0.751242	0.607745	0.0476179	0.507651	0.130992	0.0291618	0.338841	0.352955	0.15405	0.610018	0.513392	0.0260186	0.488193	0.52043	0.132229	0.495472	0.469902	0.0961576	0.40804	0.43069	0.11559	0.568303	0.577066	0.0764494	0.442136	0.532529	0.107086	0.606227	0.58219	0.105396	0.757945	0.558147	0	0.444834	0.48847	0.110395	0.668024	0.601107	0.210876	0.425769	0.621648	0.155245	0.461058
C11orf24	0.154628	0.0478849	0	0.0977394	0.136057	0.105561	0.206279	0.460115	0.227511	0.530259	0.116346	0.139375	0.509837	0.127153	0.0759009	0.0709393	0.197312	0.133684	0.0551083	0.0647564	0.335067	0.0823598	0.246815	0.0941047	0.0578379	0.0189484	0.195576	0.133001	0.0713944	0.0429945	0.114019	0.0651786	0.143096	0.205333	0.260808	0.150086	0.0382717	0.093557	0.0937261	0	0	0.103449	0.239032	0.187992	0.608022	0.119351	0.178337	0.529698	0.0446071
ARSA	0.370269	0.119139	0	0.165649	0.420714	0.113484	0.32305	0.348076	0.118813	0.345063	0.362512	0.115408	0.321685	0.0508107	0.0878634	0.128946	0.611047	0.423996	0.098083	0.130997	0.321821	0.0905065	0.378404	0.293756	0.0849494	0.157851	0.381595	0.28494	0.481822	0.361695	0.292682	0.168881	0.444009	0.324394	0.58049	0.355283	0.139362	0.576804	0.262726	0.178331	0.229153	0.279133	0.0980779	0.241386	0.217884	0.0908366	0.149027	0.0596163	0.0157119
CX3CR1	0.00609842	0	0	0.00503307	0.00214316	0.125499	0	0	0.00608082	0.00413471	0	0.00315497	0	0.00686408	0.0328415	0.00263049	0	0	0	0	0.0197214	0.0133031	0	0.0323528	0.0014211	0.0111471	0.0153004	0.00697058	0.00759431	0.0291955	0.00240979	0.00766248	0	0.040968	0.0180343	0.00650548	0.00519652	0	0	0	0	0	0	0	0.00244897	0	0.00238932	0.00865851	0
DNASE2	0.433468	0.777138	0	0.299658	0.574571	0.108244	0.525022	0.14341	0.0200747	0.272444	0.414055	0.0595428	0.108201	0.159945	0.0429259	0.453757	0.196647	0.189661	0.158988	0.186919	0.0956315	0.324359	0.280524	0.210956	0.22163	0.0990793	0.0853011	0.216298	0.281843	0.192397	0.246419	0.168261	0.148708	0.266277	0.302139	0.299034	0.636724	0.547434	0.721066	0.513077	0.264105	0.168703	0.437898	0.388571	0.0994776	0.143239	0.160805	0.105013	0.0998266
MND1	0.01242	0	0	0.00380147	0.0140869	0	0	0	0.0779825	0.0112268	0.0287586	0.0359903	0.00576238	0.123519	0.273498	0.00106887	0.0739583	0	0	0.0594192	0.0132409	0.00425596	0.085982	0	0.000907101	0	0.00352212	0.00297053	0.0804889	0.0237898	0	0.0518826	0.0194761	0.000425979	0.0554796	0.0185908	0	0.0578659	0.17724	0	0.0331428	0.0724487	0	0.0624433	0.0889715	0.00237407	0.0914502	0.0750032	0.029981
POLE3	0.343426	0.527771	0.531946	0.20123	0.311991	0.213427	0.51711	0.581654	0.463721	0.27578	0.131696	0.190736	0.168245	0.237013	0.25445	0.360034	0.403864	0.0493124	0.40132	0.399459	0.0987008	0.312205	0.323475	0.187079	0.536591	0.174308	0.06721	0.368665	0.441434	0.190012	0.464589	0.336497	0.108417	0.336409	0.28732	0.15166	0.461822	0.311352	0.163556	0.236172	0.320653	0.128055	0.381347	0.388453	0.13176	0.89909	0.505939	0.127182	0.541362
PIP4K2A	0.0840012	0.0586809	0.0874499	0.0605893	0.109402	0.0252391	0.277661	0	0.131245	0.0871956	0.136742	0.00781923	0.205091	0.180832	0.0363909	0.407899	0.300977	0.14074	0.364786	0.313574	0.112449	0.595594	0.172004	0.132815	0.461892	0.304237	0.631374	0.354458	0.218245	0.165015	0.253795	0.33554	0.126612	0.229098	0.297232	0.108658	0.253235	0.218977	0.296744	0.315955	0.721381	0.146701	0.111055	0.371193	0.085245	0.188705	0.294951	0.0625779	0.0173394
MSI2	0.226821	1.18257	1.47903	0.0179356	0.116956	0.489455	0.952435	1.25841	0.6484	0.340076	0.489488	0.311915	1.03426	0.200093	0.0749166	0.0511847	0.164377	0.379388	0.604186	0.869239	0.279838	0.0211963	0.467527	0.431347	0.312803	0.521412	0.24536	0.0348224	0.337797	0.546938	0.330058	0.796415	0.167578	0.0530537	0.400623	0.846564	0	0.272653	0.344763	0.164006	0.556739	0.266501	0.170648	0.817738	0.22187	0.637536	0.891195	0.277706	0.487346
CLEC11A	0.229159	0.860843	0	0.176199	0.323606	0.036933	0.0702734	0	0	0.0123591	0.0188463	0.0316783	0	0.042535	0.0975694	0.0015373	0	0.0666132	0.0348171	0.0312286	0.0347693	0.00221115	0	0.0214703	0.00903323	0	0.0142257	0.00825358	0.0285866	0.00517122	0.0095858	0.0317185	0.019042	0.00536924	0.0256815	0	0.0378531	0.0192708	0	0	0.086944	0	0.284386	0.410978	1.15472	0.243921	0.550281	0.00858658	0
CDK6	0.0474573	0	0	0.0509172	0.138116	0	0.420476	0.269729	0.0574149	0.401582	0.0558298	0.026517	0.794832	0.0188145	0.03634	0.198363	0.639982	0.156396	0.449156	0.449872	0.0651557	0.150486	0.240589	0.0564955	0.525917	0.224395	0.0105415	0.329094	0.746105	0.0902004	0.966692	0.643116	0.0145368	0.0855562	0.319043	0.00573761	0.25282	0.66703	0	0.384527	0.636961	0.0444406	0.099536	0.167656	0.00341771	0.700782	0.792666	0.0208774	0
AMMECR1	0.0831324	0.246591	0.120357	0.152317	0.234333	0	0.0155109	0.127002	0	0.0859821	0.0403992	0	0.198857	0.0694799	0	0.123509	0.154895	0.070572	0.0756563	0.381083	0.0274849	0.189967	0.301178	0.009247	0.0783353	0.145094	0.0162953	0.368156	0.252401	0.017748	0.100204	0.238464	0.00776969	0.274304	0.360087	0.016631	0.068887	0.153994	0	0.0913719	0.179875	0	0.132533	0.516969	0.00806271	0.051094	0.302151	0.0126999	0.0064229
NPL	0.0253114	1.05545	0.749726	0.103759	0.252489	0	0.0620432	0.0953275	0	0.0857052	0.189677	0.0120706	0.151936	0.326556	0	0.0177878	0	0	0.0586261	0	0	0.0484659	0.0269435	0.0189964	0.0812314	0.012069	0.0137993	0.0308988	0.0648208	0	0.0617333	0.057053	0.00394932	0.0458902	0.0510667	0	0.047125	0.245013	0.49333	0	0.0690844	0.198395	0.0328621	0.0131737	0.0199612	0.0244475	0.00671117	0.0267128	0.0128597
SIAH2	0.378283	0	0.452358	0.193044	0.205909	0.0525203	0.288702	0.352395	0.404092	0.410577	0.153737	0.479348	0.579609	0.297542	0.184097	0.291258	0.472301	0.184624	0.241469	0.190946	0.569452	0.190488	0.270852	0.231312	0.322874	0.265213	0.581337	0.296416	0.398695	0.266342	0.301064	0.293232	0.57435	0.344783	0.41969	0.333883	0.239517	0.370667	0.14281	0.140259	0.250401	0.618611	0.298446	0.187409	0.541151	0.262415	0.113787	0.83491	0.108436
RUNDC3A	0	0	0.0559105	0.00410821	0.0276004	0	0	0	0.045024	0.00473522	0	0.0176106	0.00591221	0	0	0	0	0	0	0	0	0	0	0.0426689	0.00256874	0.0182021	0	0	0.0056393	0.00408776	0	0	0	0	0	0.00830197	0	0	0	0	0	0.0149666	0	0.000916019	0	0.00844767	0.00364695	0.00739717	0
MYL4	0	0	0.0476226	0.00256259	0	0.0574134	0	0	0	0.0049651	0	0.00697541	0	0	0	0.0222069	0	0.235579	0.0388436	0	0.0627087	0.0153053	0	0.323332	0.0726392	0	0.046621	0.00924803	0.00288021	0.283775	0.0531049	0	0.0486641	0.00534968	0	0.0204479	0.0206829	0	0	0	0	0.217909	0	0	0.0661465	0.00513066	0.00213038	0.078827	0
ALPL	0.0371806	0	0.195692	1.08972	0.207179	0.0241522	0.0378317	0.378691	0.0260351	0.289835	0.0411679	0.0409611	0.344272	0.0813363	0.0509007	0.0912756	0.117	0.151846	0.545773	0.397178	1.94329	0.153947	0.0553784	0	0.0932771	0.0535983	0.0467466	0.0173572	0.0260581	0	0.0997738	0.0782653	0.826529	0.00588176	0	0	0.0279049	0	0	0	0.599414	0.0371926	0	0	0.0585609	0.00108691	0	0.2026	0
PROK2	0	0	0	0.000358215	0.00752251	0	0	0	0	0.000763314	0	0	0.0118756	0	0	0	0	0	0	0	0	0	0	0.0137538	0.00437124	0	0	0.00130655	0.00238048	0	0.00647416	0.00193242	0.00202182	0.00172945	0.0166267	0	0	0	0	0	0	0	0	0.00973523	0.0440943	0.0147076	0.00352629	0.00146446	0
QPCT	0.0131909	0.267513	0	0.0133527	0.438143	0.0828807	0	0	1.32327	0.00271122	0	0.204859	0.0187983	0.0279763	0.143239	0.0369633	0.34138	0.0306136	0.0186411	0.0404314	0.0521742	0.0685914	0.148017	0	0.0086688	0.07957	0.0333321	0.0889856	0.100649	0.0170568	0.00721804	0.0180978	0.0273166	0.299974	0.160421	0.25901	0.0115635	0.0450501	0	0	0.0571736	0.0251684	0.159758	0.24004	0.424941	0.00917682	0.0131618	0.0125258	0.0064229
ZNF467	0.00882111	0	1.01403	0.0329637	0.0753297	0.546667	0.0490294	0.152008	0.578833	0.101989	0	0.259998	0.137555	0	0.16379	0.449003	0.582067	0.549891	0.0828487	0.135676	0.473887	0.379077	0.060522	0.526119	0.299057	0.180255	0.441252	0.481304	0.271855	0.304741	0.0954881	0.0321798	0.291803	0.233607	0.22235	0.0967429	0.719723	0.560457	0.768592	0.836822	0.265477	0.477107	0	0	0.044527	0.00145922	0	0.0374499	0.0206338
FUT7	0.000707773	0	0	0.000334374	0.0282974	0	0	0	0	0	0	0	0	0	0	0	0.0705808	0	0	0.0264289	0	0	0.0541199	0	0.0065436	0.137334	0	0.00264165	0.0696446	0.00414162	0	0.00442095	0	0.0019998	0.0759668	0	0	0.0605691	0	0	0	0	0	0	0.00169598	0	0	0	0
RNASE2	0	0.196554	0	0.000330559	0.138783	0	0	0	0	0.00149868	0	0	0.0180371	0.00613587	0	0	0.087318	0	0.00644941	0.0348237	0	0	0.205543	0	0.00361753	0.00767353	0	0.000942411	0.0878921	0	0.0104991	0.00676721	0	0.00379581	0.0590372	0	0	0.0654001	0	0	0	0	0	0.0103789	0	0.00837937	0.024014	0	0
HDC	0.00686843	0	2.54311	0.00322614	0.00212418	1.03697	0	0	0	0	0.0562298	0.00369758	0	0.0166391	0.0416047	0.000460114	0	0.0501157	0	0.0118331	0.158814	0.00406307	0	0.593711	0	0	0.768482	0.00729264	0	0.105171	0.0103968	0.0102773	0.087746	0.0105466	0	0.0562043	0	0	0.14281	0	0	0.0558314	0	0.0149549	0.0078004	0	0.00988473	0.0194714	0
KCNE3	0.138268	0	0	0.0557436	0.0680789	0	0.0743505	0.796298	0.99434	0.0115479	0.0306126	0	0.0272168	0	0	0.0929162	0.509046	0.589501	0.03349	0.0780747	0.485619	0.00585505	0	0	0	0	0	0.0273942	0.177883	0.0437399	0.0110791	0.0108687	0.0034706	0.00298052	0.091057	0.00386514	0	0.0255621	0	0	0	0	0.0353659	0.00465004	0	0.0348085	0	0	0
SH2B3	0.0692617	0.125956	0	0.0237977	0.0705775	0.0631304	0	0.294228	0.0555572	0.0697164	0.0696177	0.0619756	0.16753	0.0777405	0.0343198	0.335169	0.39854	0.138257	0.371199	0.448632	0.353861	0.352034	0.273498	0.219439	0.352264	0.486879	0.102449	0.340881	0.501644	0.245715	0.360356	0.430259	0.209344	0.266217	0.329421	0.334287	0.427593	0.726822	0	0.521339	0.49176	0.275652	0	0.140626	0.0825879	0.0618745	0.144841	0.0787312	0.0095169
CXCL16	0.431113	0.204905	0	0.596735	0.20455	0.484338	0.323155	0.210936	0.833394	0.0656991	0.162333	0.0451368	0.0331684	0.114476	0.0696081	0.235521	0.513075	1.14632	0.0765215	0.333824	0.6279	0.194626	1.04767	0.728574	0.0785874	0.467744	1.27011	0.226518	0.60002	0.373273	0.0395971	0.347064	0.543753	0.2072	0.310841	0.919014	0.152462	0.192618	0.251052	0	0.227097	0.379989	0.125508	0.159731	0.583574	0.0197611	0.0651032	0.255541	0
SLC16A10	0.00188227	0.191953	0.415833	0.0371879	0.00403525	0.0253314	0.0608203	0	0.274817	0.263736	0.243144	0.825285	0.684492	0	0.149796	0.00440035	0	0	0.00838458	0	0	0	0	0	0.00494536	0.0611501	0.00770566	0.00205961	0	0.00852843	0.00149967	0.0238637	0.00393647	0.00654788	0	0.00968406	0	0	0	0	0	0	0.0331683	0.376246	0.0790444	0.215611	0.072998	0.224128	0.299484
VSIG4	0.199247	0.181319	0	0.14624	0.115589	0	0.0743505	0.0463499	0.426455	0.0109887	0.135129	0.0250264	0.0259168	0.00800081	0.228661	0.226808	0.148475	0	0.0615996	0	0	0.181723	0.321195	0	0.0257479	0	0	0.23782	0.1329	0	0.0425478	0.0139805	0.00260615	0.201725	0.141722	0	0.215483	0.159159	0	0	0	0	0	0.0134606	0.00245212	0.0427238	0.0118453	0.00463687	0.0190598
CPVL	0.0930655	0	0	0.0365447	0.116215	0	0	0.079826	0	0.00829751	0.00376267	0	0.0118296	0.0379395	0	0.0424271	0.0506861	0.0100754	0.0301576	0.0227319	0	0.0287151	0.15629	0.0170431	0.318381	0.146232	0	0.0423779	0.0529857	0.00297204	0.0165426	0.0262989	0	0.03589	0.029664	0	0.0359493	0.276105	0	0	0	0	0	0.0704667	0	0.433018	0	0	0.0206399
SMPDL3A	0.113833	0.219622	1.51938	0.263329	0.353633	0.645849	0.311106	0.57373	0.484551	0.228137	1.19677	0.367446	0.180406	0.562446	0.413547	0.085643	0.570608	1.9289	0.0339555	0.244549	1.52485	0.122054	0.394426	1.50209	0.05006	0.355435	0.800262	0.144991	0.567826	1.51443	0.104461	0.568148	1.22327	0.335013	1.17426	1.17586	0.0970563	1.00679	0.926242	0	0.486141	0.637195	0.3122	0.253153	0.379819	0.0978095	0.364388	0.245949	0.341496
PNPLA6	0.310308	0.691515	0.195752	0.130392	0.299976	0.138019	0.279896	0.447516	0.211517	0.160861	0.300206	0.125689	0.170893	0.0507277	0	0.258944	0.498876	0.271979	0.172987	0.232354	0.129431	0.282355	0.557597	0.219809	0.168472	0.270527	0.150472	0.328902	0.509214	0.209853	0.174802	0.274948	0.09588	0.373004	0.435271	0.198428	0.289567	0.529648	0.0971543	0.20076	0.236102	0.0468922	0.134707	0.0640998	0.0267765	0.105829	0.155138	0.0135255	0.110728
VMO1	0.16601	0	0	0.0754779	0.0556081	0.0245916	0.0377034	0	0	0.0955738	0.0303208	0.161967	0.0440506	0.0952608	0.30896	0.0852776	0.303158	0	0.0177034	0.120699	0	0.039915	0.0160336	0	0.133578	0.143239	0.00315675	0.0719092	0.210314	0	0.0571983	0.21863	0	0.064179	0.0290163	0.00765964	0.123697	0.0150562	0	0	0.0326643	0	0	0.0579449	0.0122283	0.0187654	0.035422	0.00757688	0
TIMELESS	0.0627382	0	0.0476226	0.0251113	0.0680157	0	0.0967389	0.248636	0.037682	0.119101	0.172851	0.0102576	0.293389	0.0893713	0	0.0436951	0.132617	0.21165	0.00363264	0.253543	0.953671	0.0338608	0.0667831	0.371489	0.0414633	0.147176	0.494806	0.0424136	0.0850427	0.398046	0.0394278	0.150601	1.21037	0.0467975	0.0642819	0.170582	0.0685139	0.303502	0.134017	0	0.280827	0.36634	0.0126762	0.107062	0.0377511	0.0233822	0.121047	0.114429	0.0158564
ASB9	0.115893	0	0	0.0310424	0.00191526	0	0.0501025	0	0	0.0664135	0.0208399	0	0.197105	0	0	0.4361	0.49811	0	0.123838	0.0255903	0	0.363459	0.244946	0	0.13115	0.126368	0	0.55468	0.55712	0	0.0616345	0.0295889	0	0.590005	0.0749649	0	0.0426331	0.117161	0	0	0.0615546	0	0	0	0	0.000399373	0.000457776	0	0
DPEP3	0	0	0	0	0	0	0	0	0	0	0	0	0	0	0	0	0	0	0	0	0	0	0	0	0.00184958	0	0	0.00382134	0	0	0	0	0	0.00780372	0	0	0	0	0	0	0	0	0	0.002686	0	0	0	0	0
HAUS1	0.247407	0.241374	0.0874499	0.132255	0.157619	0.0432953	0.375183	0.366087	0.0593468	0.0795123	0.0466056	0.0668624	0.0327694	0.319568	0.118093	0.417629	0.220731	0.166672	0.177996	0.2545	0.0582415	0.423285	0.353376	0.135991	0.168991	0.161798	0.0401445	0.514911	0.224487	0.165602	0.229382	0.136835	0.0583661	0.471453	0.243528	0.166194	0.387376	0.359301	0.194005	0.144818	0.244956	0.0766488	0.203375	0.0827614	0.0790065	0.0903904	0.0605736	0.0793893	0.0546525
PAFAH1B2	0.55106	0.536145	0.622484	0.328519	0.224164	0.255805	0.65517	0.645452	0.516414	0.43482	0.396965	0.240412	0.516095	0.174815	0.317807	0.552555	0.343024	0.67185	0.744891	0.534033	0.552655	0.550914	0.115113	0.690401	0.569569	0.38838	0.466779	0.609277	0.386594	0.711927	0.630633	0.462037	0.426263	0.623235	0.245309	0.781796	0.623131	0.41431	0.883146	1.10057	0.499312	0.541208	0.465816	0.386688	0.431414	0.599713	0.479098	0.500001	0.152677
RAB22A	0.474972	0.284414	0.515676	0.271018	0.26849	0.169931	0.402468	0.449305	0.234597	0.386783	0.0668585	0.190386	0.43257	0.125196	0.220592	0.435735	0.448694	0.158015	0.347727	0.457735	0.293124	0.407929	0.318393	0.37522	0.318382	0.42432	0.233126	0.321477	0.447669	0.361064	0.346392	0.448689	0.33844	0.357974	0.335326	0.408883	0.440583	0.638259	0.511882	0.285898	0.588819	0.22934	0.382136	0.537316	0.271882	0.484567	0.582768	0.257526	0.123465
LSM14B	0.1851	0.0920239	0.868258	0.0533263	0.249585	0.20573	0.0642895	0.505651	0.300493	0.173562	0.181195	0.234861	0.258267	0.268399	0.112293	0.0907654	0.195774	0.324925	0.0378055	0.392463	0.112321	0.113193	0.285681	0.206789	0.0799102	0.288697	0.126102	0.0883732	0.228153	0.234317	0.144716	0.388552	0.170346	0.0698249	0.167983	0.189023	0.0362112	0.180766	0.345739	0.361676	0.494062	0.121754	0.0941035	0.342187	0.0861687	0.165366	0.349052	0.0992112	0.305496
DHX32	0.413074	0.320105	0.525642	0.148276	0.27209	0.176314	0.246164	0.544864	0.481983	0.200659	0.205978	0.284288	0.421488	0.191474	0.269061	0.196806	0.273128	0.215565	0.149538	0.14352	0.219202	0.138927	0.348503	0.290412	0.0674205	0.101187	0.153634	0.144936	0.31594	0.2311	0.300874	0.213313	0.179906	0.110877	0.156814	0.276429	0.263398	0.209658	0.154962	0	0.138617	0.066597	0.160975	0.237799	0.181347	0.139918	0.575742	0.0965877	0.0600031
UPF3B	0.465864	0.66093	0.621664	0.1802	0.0887058	0.195714	0.231774	0.655819	0.452012	0.165175	0.015779	0.1641	0.413855	0.113569	0.317293	0.449523	0.298698	0.668956	0.460203	0.541921	0.34091	0.437658	0.289722	0.424932	0.168659	0.352142	0.207106	0.520155	0.39616	0.488774	0.348254	0.48422	0.331831	0.567682	0.246011	0.320647	0.301845	0.410018	0.55596	0.553501	0.431566	0.29242	0.337858	0.393964	0.192519	0.328083	0.439338	0.339533	0.120856
C4orf17	0.000289582	0	0	0	0	0	0	0	0	0	0.00620995	0	0.00450615	0	0	0	0	0.0576765	0	0	0	0	0	0	0	0	0	0	0.0032361	0	0	0.00159002	0	0	0	0	0	0	0	0	0	0	0	0	0	0	0	0	0
CCDC81	0.599597	0.250193	0.804138	0.00453253	0	0	0	0	0	0.00309231	0	0	0.0138783	0	0	0.00188366	0	0	0.0168003	0	0	0	0	0	0.00244085	0	0	0.00517078	0	0	0.00198972	0	0	0.00430368	0	0	0	0	0	0	0	0	0	0	0.00530961	0.00203618	0.0132335	0	0.00236666
C10orf53	0.0424989	0	1.75696	0	0	0	0	0	0	0	0	0	0	0	0	0	0	0	0	0	0	0	0	0	0	0	0	0	0	0.00207852	0	0	0	0	0	0	0	0	0	0	0	0	0	0	0	0	0	0	0
C1orf158	0.96245	0.882897	0	0.00446094	0.00523538	0	0	0	0	0	0	0	0	0	0	0	0	0	0	0	0	0.00390471	0	0	0	0	0	0.00147505	0	0	0	0	0	0	0	0	0	0	0	0	0	0	0	0.00301472	0	0	0	0	0
ABHD1	0.0022134	0	0.117917	0.00375229	0.00111034	0	0	0	0	0.0350573	0.358779	0.0874161	0.0998623	0.0196041	0.0239683	0	0	0.0696066	0.00212704	0	0.0390268	0.0124928	0	0.0675262	0.00967441	0	0.023965	0.00300479	0.00820879	0.0512217	0.0053054	0	0.0406839	0.00402682	0	0.0516549	0.0138874	0	0	0	0	0.0274452	0.0299625	0.00286739	0.0257119	0.0192286	0	0.025723	0.0126306
CEP152	0.0301836	0.100043	0	0.00976905	0.0409508	0	0.186181	0.0417936	0.0163341	0.118074	0.0118169	0.0215218	0.592574	0.00928742	0	0.0294603	0.0702422	0.0143845	0.0843394	0.103402	0.00855323	0.0169343	0.10497	0.0368982	0.0594376	0.0946919	0	0.0352544	0.136202	0.0304818	0.0678367	0.233156	0.0331616	0.0248742	0.150276	0.0151428	0	0.0573661	0	0	0.0325919	0.00807321	0.0578397	0.14444	0.0111308	0.0608368	0.110236	0.00286979	0
PRKCZ	0.520699	0.531364	1.26208	0.351016	0.289807	0.442256	0.281657	0.133392	0.297668	0.185201	0.170568	0.369464	0.305146	0.0906351	0.0996428	0.0139742	0.0439616	0.116076	0.0155953	0.0500517	0.267398	0.0146527	0.00634468	0.0979573	0.00102237	0.0512983	0.168153	0.022277	0.0122629	0.0939977	0	0.0050587	0.183106	0.0658217	0.015549	0.105912	0.585278	0.90162	1.07244	0.18112	0.40585	0.777264	0.0464655	0.0198304	0.0160654	0.000842716	0.0450282	0.00939881	0
RAB11FIP4	0.482101	0.432322	0	0.088239	0.0316989	0	0.0505056	0.0971691	0.0736043	0.0835987	0.0644288	0.00627469	0.25587	0.0322571	0	0.0121627	0	0	0.0206569	0	0	0.00370424	0	0	0.00597944	0.0291096	0.00718277	0.012206	0.00520587	0.00286236	0.00272695	0.0083844	0	0.00627122	0	0	0	0	0	0.0872057	0	0	0	0.0371941	0.00422984	0.00414655	0.00733505	0	0
TTC39A	0.185467	0.729074	1.4179	0.242596	0.322519	0.0581269	0.158495	0.185887	0.22161	0.0120272	0.229086	0	0.0885378	0.207897	0	0.00133295	0.0591315	0.0143845	0.00942969	0.0857379	0.00696598	0.00978773	0.0856824	0.0253933	0.0127462	0.0788724	0	0.00298879	0.101833	0.0163067	0.0256992	0.0871666	0.00158605	0.00263124	0.108288	0	0.006366	0.166915	0.059917	0	0.0609394	0.0111575	0	0.114866	0.00378925	0.0352342	0.0593491	0.00651522	0
EIF5A2	0.0819685	0	0	0.00595266	0.00105434	0.0430255	0.0374632	0	0	0.0454557	0	0	0.0308104	0	0	0.0633125	0	0.0143845	0.429201	0.0467596	0.0766195	0.0142377	0	0.0173408	0.155917	0.0230315	0.0610275	0.0446908	0.0113277	0.0263802	0.49536	0.0394366	0.0546868	0.0203165	0.00681016	0.0566472	0.0812088	0	0.150184	0.218451	0.0940143	0.123651	0.202592	0.160729	0.0423066	0.221632	0.204368	0.0219309	0
AGPAT2	1.03823	0.153867	0	1.30111	1.43578	0.0107006	0.91336	1.32462	0.0321944	1.13748	1.30867	0.0400781	0.508025	1.25214	0.08728	0.59232	0.714427	0	0.248013	0.240433	0	0.398841	0.49165	0.0242646	0.319106	0.200181	0	0.649672	0.30271	0.0118209	0.0985164	0.127072	0.00156742	0.488258	0.272575	0	0.636881	0.592178	0.262616	0.124546	0.635879	0	0.330654	0.111409	0.00456501	0.120796	0.246531	0	0.191857
PPP2CB	1.13051	0.632945	0.799337	0.611328	0.456419	0.353307	0.890579	1.17281	0.393148	0.516617	0.626856	0.377829	0.269105	0.425465	0.0279097	0.651867	0.386664	0.568428	1.10048	1.05147	0.354203	0.74829	0.571912	0.372822	1.08631	0.885648	0.349196	0.681177	0.601901	0.297135	1.19916	0.934817	0.261976	0.636585	0.669339	0.450733	0.57195	0.749195	0.292657	0.969451	1.00901	0.392612	0.701356	0.902987	0.245217	1.44004	0.949543	0.242811	0.39739
CCNY	0.465292	0.396751	0.310197	0.218277	0.189341	0.341235	0.41901	0.503988	0.198141	0.498155	0.770537	0.465546	0.469387	0.350314	0.316763	0.522292	0.369462	0.974476	1.09412	1.40906	0.663818	0.679207	0.462559	0.684556	0.804709	1.15146	0.41232	0.762176	0.371041	0.760214	1.22709	1.75919	0.676872	0.423192	0.36955	0.77348	0.242105	0.505491	0.791524	0.557423	1.08646	0.382332	0.445242	0.690568	0.216558	0.473391	0.866103	0.233992	0.324684
CALCOCO2	0.385006	0.328263	0.540987	0.468993	0.227125	0	0.685155	0.785273	0	0.609474	0.141217	0	0.802783	0.160583	0	0.920854	0.678975	0	0.58321	0.74619	0	0.889179	0.684454	0	0.825408	1.00588	0	0.897002	0.733735	0	0.914829	1.0092	0	1.1476	0.792309	0	0.86755	1.45656	0	0.981117	1.12126	0	0.586271	0.684123	0	0.585623	0.536334	0	0.415907
PPP3CA	0.430738	0.170832	0.684315	0.466743	0.35981	0.670834	0.639771	0.494703	0.625773	0.409931	0.650905	0.264883	0.686905	0.249757	0.134735	0.510475	1.08781	1.13458	0.932584	1.73939	0.723147	0.744784	0.719022	0.955622	1.11237	1.77434	0.945389	0.604229	0.597144	0.919021	1.17525	1.83008	0.956506	0.740442	0.691706	0.792106	0.894677	0.926183	1.30983	1.3723	2.19398	1.23996	1.11722	1.2832	0.524304	0.784417	1.65764	0.544816	0.713211
CTSF	0.156807	0.582593	0	0.300048	0.0596616	0.0691565	0.410377	0.594594	0.168852	0.434484	0.0170647	0.306176	0.242915	0	0.12923	0.351539	0.515462	0.394747	0.186556	0.268862	0.206436	0.406623	0.245624	0.473173	0.167405	0.458984	0.244554	0.257775	0.386502	0.243601	0.171064	0.38791	0.182831	0.523679	0.504753	0.360368	0.691073	0.854454	0.453843	0.23615	0.638495	0.391176	1.44245	0.597639	0.784105	0.385666	0.565045	0.293384	0.542051
ISG20	1.00124	1.24924	0.939268	0.726429	1.05202	0.413808	0.207267	1.25751	0.393864	0.106201	0.189388	0.0319544	0.0497232	0.582215	0.0503025	1.14657	0.634675	0.27149	0.466912	0	0.20438	1.19328	0.520207	0.318514	0.404665	0.172633	0.520785	1.76662	1.04916	0.371742	0.48005	0.0228756	0.442847	1.86157	1.47374	0.313002	0.584316	0.409396	0	0.584712	0.283326	0.120943	0.285499	0.143797	0.23458	0.258959	0.846146	0.801249	0
AMD1	0.49929	0.156175	0.141449	0.830715	0.310824	0.0107826	1.15155	1.28356	0.0534	0.406063	0.256509	0.0358415	0.639882	0.196648	0.0503649	0.716574	0.445744	0.0336332	2.08823	1.58028	0.102052	0.478465	0.633441	0.0484362	1.76554	0.80485	0.0365337	0.489602	0.555793	0.0583967	1.8679	1.06226	0.0528471	0.476883	0.348489	0.0134671	0.919423	0.360184	0	1.91925	0.641509	0.0590889	1.17649	0.797921	0.057679	2.13571	1.02536	0.0650387	0.516621
CD82	0.243227	0.44474	1.70784	0.0526529	0.432038	0.507972	0.274538	1.39491	0.698032	0.284707	1.23577	0.721555	0.243534	0.448373	0.261761	0.856502	2.41738	1.00061	0.279941	1.60584	0.870991	1.02204	0.966169	0.502687	0.25116	0.50489	0.287622	1.13043	1.8689	0.37468	1.34174	1.95437	0.134007	1.54391	2.26856	0.452625	0.607312	0.386178	0.837245	0.326896	1.0738	0.741979	0.211183	0.192273	0.364008	0.844113	0.736788	2.19096	0.145695
AAMP	0.596728	0.726952	1.20796	0.629696	0.616648	0.753916	0.643247	0.689146	1.02293	0.364979	0.535487	0.99977	0.219967	0.567374	0.916297	0.838219	1.03017	0.929237	0.363985	0.324746	0.937419	0.746605	0.698476	0.91512	0.390403	0.423769	0.887976	0.904603	0.751955	0.968089	0.511763	0.500532	0.867376	0.89357	0.895098	1.20085	0.930286	0.800951	0.805884	0.26102	0.659558	0.933501	0.644156	0.565545	0.812983	0.460482	0.650517	1.05527	0.453029
ITGB1BP1	0.552203	0.564852	0.522125	0.294484	0.226549	0.485516	0.374184	0.284696	0.286998	0.143716	0.198536	0.131758	0.20885	0.211316	0.272909	0.762223	0.891977	0.616066	0.609441	0.601787	0.369562	0.826851	0.703187	0.612534	0.645748	0.758323	0.336961	0.725231	0.876435	0.508948	0.602912	0.874373	0.465044	0.803612	0.88857	0.621459	1.43279	1.05975	0.540045	0.851144	0.829256	0.425249	0.957635	0.74384	0.327465	0.484287	0.520566	0.152512	0.494688
FGFR1OP2	0.275722	0.19242	0.839194	0.317082	0.250639	0.620662	0.518228	0.604581	0.395944	0.318524	0.326424	0.426579	0.752321	0.17026	0.674317	0.594424	0.667398	0.696903	0.955081	0.607058	0.556004	0.678455	0.733263	0.808326	0.919467	0.502369	0.423928	0.710829	0.708702	0.774695	0.931232	0.784145	0.55862	0.577593	0.61793	0.77875	0.810027	0.626876	0.535765	0.996793	0.503825	0.462455	0.587701	0.569287	0.478891	0.84504	0.34166	0.532612	0.321961
ARPP19	0.750392	0.298487	1.3036	0.567703	0.311679	1.24302	0.762994	0.588418	1.69497	0.513809	0.445808	1.35014	0.575281	0.551668	1.84394	0.668647	0.556008	1.37806	1.0125	0.768757	1.29008	0.709103	0.559088	1.45533	0.846943	0.752453	1.10533	0.636101	0.667456	1.41369	0.898517	0.873585	1.23038	0.672141	0.614501	1.56648	0.659424	0.7166	1.46133	0.789207	0.848684	1.36087	0.568704	0.645577	0.874984	1.10596	0.703833	0.782942	1.10822
HNRNPA1	1.8775	1.03868	0	2.2279	0.598725	0	1.39114	1.07026	0.00608082	0.770633	0.30462	0	0.921081	0.536623	0	2.35924	0.861462	0	1.87404	0.970972	0.0151846	2.20652	1.04215	0	2.26802	1.0073	0.0299166	1.82763	0.801866	0	1.72596	0.930418	0.0166129	1.68446	0.58403	0	2.4675	0.920503	0	2.46008	1.2623	0.044722	2.05634	1.18273	0.0165619	2.61761	1.33554	0.00288626	1.45182
RPL34	3.44756	3.3702	0.278568	3.54066	3.32652	0.448852	3.26329	3.71388	0.549823	2.90593	3.17223	0.161844	1.41685	3.62531	0.495191	3.73544	3.15303	0.410459	3.40958	2.84034	0.488099	3.72769	3.24312	0.372121	4.02886	3.40539	0.530691	3.0463	2.82479	0.349914	3.17545	2.48277	0.389547	2.72036	2.47874	0.253817	3.96951	2.94903	0.481009	4.13315	3.3356	0.537365	4.06186	3.13173	0.427685	4.24545	3.42356	0.732597	2.8098
PLCB3	0.0673466	0	2.02436	0.0569829	0.203249	0.16344	0.00778553	0.130173	0.0743894	0.0321613	0.0652012	0.107393	0.048491	0.0454499	0.0468668	0.18541	0.168951	0.720995	0.144797	0.219089	0.214709	0.314019	0.540097	0.445	0.178934	0.377622	0.189099	0.338837	0.446389	0.415435	0.131077	0.194957	0.230772	0.239682	0.402255	0.500134	0.0790574	0.193523	0.202824	0	0.145184	0.191978	0.0415885	0.0886536	0.098683	0.0571278	0.146702	0.13627	0
PSEN2	0.251423	0.115723	0.285513	0.0800398	0.160875	0.137937	0.113582	0.283532	0.537143	0.0784629	0.747483	2.2285	0.0699398	0.276261	2.36886	0.14928	0.624088	1.76713	0.0522073	0.18808	0.365783	0.111998	0.704037	0.525707	0.061319	0.369728	0.813691	0.327602	0.717922	0.380174	0.16852	0.434925	0.141591	0.551437	0.99924	0.154142	0.160558	0.740895	0.720468	0.259119	0.37626	0.939369	0.0494802	0.149793	0.110999	0.109319	0.312519	0.126926	0.0880326
NKD1	0	0	0	0.00181213	0.344543	1.29986	0	0	0	0.0179706	0	0.0296373	0.0817037	0	0.0660173	0.00143227	0	0.846549	0.0080003	0	0.0101769	0.00210743	0	1.67024	0.00161397	0	0.00487496	0.00218561	0.0262776	1.89334	0	0.00169117	0.00201774	0.00338454	0.104623	2.72232	0	0	0.627331	0	0	0.112072	0	0.0371144	0.115341	0.0113651	0.0236793	0.00232239	0
PPP1R16B	0.0127885	0	0.213407	0.00196558	0.00826558	0.0664136	0	0	0	0.00330293	0.00464747	0.0164789	0.00814937	0.00803734	0.00791379	0.24663	0.416143	1.12054	0.635184	0.451898	0.820937	0.14148	0.0746312	1.33577	0.33127	0.302878	0.488767	0.194362	0.435822	1.70412	0.382555	0.675029	0.691454	0.0710561	0.333155	1.82056	0.202481	0.401939	1.23259	0.421817	0.455027	0.518956	0	0.0119153	0.0199077	0.0048681	0.0174085	0.0102004	0
RAP2A	0.0769554	0	0.472717	0.042462	0.0566967	0.290447	0.0719247	0.172142	0.226176	0.135846	0.0595032	0.189714	0.13556	0.0841926	0.0503623	0.184079	0	0.32952	0.604544	0.43816	0.0512705	0.138085	0.156181	0.150371	0.393317	0.188206	0.0583589	0.0850837	0.0911557	0.185629	0.484187	0.181966	0.117903	0.103295	0.106677	0.745892	0.129128	0.157389	0.409049	0.39177	0.545385	0.27058	0.299907	0.283374	0.110382	0.222274	0.184052	0.104912	0.102873
HRCT1	0.019555	0.336039	0	0.0039823	0.162536	0.244031	0.0631363	0.194401	0.0940436	0.0192217	0	0	0	0	0	0.467254	0.471423	0.35627	0.291977	0.195731	0.195202	0.7466	0.484531	0.0959814	0.18171	0.178077	0.174127	0.3608	0.655479	0.0144493	0.746124	0.267025	1.02116	0.281842	0.700601	0.00540811	0.895077	0.0795758	0.0304072	0.283515	0.185527	0.140665	0.679171	0.183052	0.0653858	0.0156587	0.0648311	0.0525196	0.0283672
UBE2L6	0.777657	0.237884	0.239484	0.302837	0.213551	0.0651703	0.540674	0.433062	0.515592	0.384199	0.314059	0.644669	0.137493	0.643732	1.00715	1.17101	0.640978	0.368412	0.313727	0.331026	0.631653	1.0346	0.579498	0.792916	0.308579	0.30017	0.430582	1.26958	0.578577	0.626424	0.467682	0.293887	0.648979	1.48591	0.743229	0.697254	0.99318	0.570577	1.03175	0.496759	0.173118	0.375989	0.232365	0.0991737	0.258604	0.139133	0.0568263	0.194823	0
PRMT7	0.277178	0	0.523436	0.0471079	0.0555674	0.0771305	0.127659	0	0.0894116	0.0680146	0.149078	0.145496	0.318744	0.0285186	0.0670005	0.0633443	0.142382	0.325222	0.0254766	0.0467112	0.139837	0.0663509	0	0.114555	0.0115107	0.0497456	0.0749838	0.0871335	0.0725884	0.188553	0.0429624	0.0996979	0.107986	0.0775337	0.0981591	0.225486	0.10449	0.129921	0.0453817	0.19642	0.0564994	0.159518	0.129605	0.0957915	0.0893502	0.0673921	0.112137	0.169094	0.107581
PBX4	0.170672	0.0478849	0.255175	0.0286227	0.570117	0	0.0869206	0.221498	0	0.00081209	0.0378681	0.0114648	0	0.0463361	0	0.00838222	0.0765502	0.0388442	0	0	0	0	0	0	0	0.0102335	0	0.004046	0.03577	0.00621042	0	0.0212234	0	0.00642976	0.0335614	0	0	0.153388	0	0.19642	0	0	0	0.0499929	0.00176765	0.00861145	0.0251166	0.00428854	0
ATOH8	0.066849	0	0.506385	0.206484	0.378864	0	0.4236	0.139316	0.558914	0.361718	0.136785	0.434989	0.561187	0.0147318	0.174567	1.16013	0.811603	0.221856	0.749202	0.57337	0.235987	0.535401	0.369668	0.137319	0.13258	0.463271	0.100005	0.835162	0.474525	0.101626	1.21112	0.911044	0.318273	0.255759	0.041509	0.0427449	0.0684114	0	0	0	0	0.146926	0.72417	0.14154	0.0327233	0.27871	0.171556	0.171221	0.0996708
FAM110A	0.136258	0.727746	0.233717	0.225752	0.117444	0.464642	0.0301482	0.118474	0.257131	0.00626593	0.0564463	0.0505571	0.00585728	0.0242777	0.101157	0.160638	0.136687	0.251093	0.0775046	0	0.267178	0.197223	0.054706	0.259626	0.0147963	0.0175014	0.089488	0.217018	0.198561	0.444385	0.0316016	0.0361131	0.597732	0.218072	0.237659	1.06828	0.134375	0.0795988	0.123818	0	0.12864	0.0978152	0.0293348	0.0127488	0.0150514	0.00424808	0.0471223	0.0144804	0.0300639
SCAMP1	0.505797	0.615372	0.773413	0.178316	0.285446	0.541286	0.339558	0.807088	0.624876	0.177806	0.29304	0.513121	0.300505	0.0471317	0.232296	0.459681	0.557557	0.298442	0.585313	0.798563	0.384218	0.352028	0.49339	0.344291	0.320622	0.684949	0.423099	0.537972	0.526178	0.391932	0.572265	0.687575	0.274882	0.324779	0.504438	0.387307	0.391417	0.634662	0.767557	0.430063	1.06328	0.659918	0.529097	0.667015	0.251453	0.346538	0.76302	0.181012	0.182503
USE1	0.342893	0.536552	0.59263	0.310259	0.59857	1.8307	0.439714	0.828712	1.50649	0.369227	0.296003	0.8774	0.347173	0.88965	0.945061	0.359033	0.337581	1.62122	0.175796	0.173969	1.29369	0.331036	0.641978	1.30629	0.170457	0.32486	1.24761	0.403078	0.519443	1.26234	0.212338	0.253994	0.982787	0.452333	0.419953	1.18908	0.365919	0.841241	1.35721	0.341361	0.257171	1.42881	0.237171	0.386077	1.19501	0.307197	0.353472	1.86333	0.332778
	% Cell positive
TACSTD2	92.5479	48.4848	31.25	50.4127	90.2208	15.625	82.5	77.7778	25.9259	0.515464	2.36967	0	0.138696	0.809717	0	3.77358	0.699301	0	1.20968	0	0	8.31169	2.22222	0	22.344	0.70922	0	2.07009	0.353565	0.809717	0.745474	0.0425351	0.040032	1.95312	0.444444	0.810811	7.70878	1.16279	0	0	4.41176	0	1.19048	0.447094	0.0519751	3.67925	0	0.0854701	0
SH3YL1	48.0483	39.3939	18.75	59.7368	63.5121	14.0625	85	40.7407	18.5185	14.5619	2.36967	8.99796	9.29265	0.809717	10.1562	8.42318	0	0	4.83871	0.645161	0.573614	5.88745	0	1.0989	6.57673	0	1.69713	5.38493	0.412493	1.55196	3.08839	0.255211	1.36109	2.38971	0.111111	2.7027	7.06638	0	12.1212	5.26316	1.47059	1.13636	5.95238	0.745156	1.09148	8.53774	1.09141	0.854701	2.06897
PIGR	75.9404	33.3333	18.75	89.449	99.5794	9.375	70	62.963	55.5556	18.4278	13.7441	97.137	1.10957	1.61943	60.1562	1.81941	1.3986	0	0	0	0	2.42424	2.22222	0.3663	0	0	0.261097	1.25829	1.29641	0.0674764	0	0	0	1.37868	1.33333	0	2.14133	2.71318	0	0	0	0	0	0	0	0.0471698	0	0	0
WDR38	89.78	75.7576	12.5	0.869953	0.105152	1.5625	0	0	0	0	0	0	0	0	0	0.202156	0	0	0	0	0	0.17316	0	0	0	0	0	0.0676498	0.117855	0	0	0	0	0.160846	0	0	1.2848	0	0	0	0	0	0	0.149031	0	0	0	0	0
SFRP5	0	0	0	2.00758	0.105152	0	47.5	70.3704	0	0.515464	0	0	0.277393	0	0	0	0	0	0	0	0.382409	0	0	0	0	0.70922	0.913838	0.01353	0	0.0674764	0.106496	0.0425351	0.240192	0	0	0	0	1.16279	0	0	17.6471	0.378788	0	0.745156	1.0395	0.377358	3.41064	0.940171	0
S100A14	11.9233	24.2424	6.25	91.2335	88.6435	1.5625	57.5	77.7778	37.037	7.60309	28.436	0.204499	0.277393	17.4089	0	0.808625	2.0979	0	2.82258	0	0.382409	0.4329	2.22222	0.3663	1.09612	0	1.17493	0.14883	2.06246	0.134953	0.745474	0.510421	0.20016	0.390625	1.44444	0	1.07066	2.32558	0	0	0	0	2.38095	1.19225	0.259875	1.41509	0.545703	0.0854701	0
FGFR3	1.98722	0	62.5	7.82958	24.6057	9.375	47.5	44.4444	40.7407	23.067	6.63507	11.6564	15.9501	0	2.34375	8.49057	0	43.4783	15.7258	1.93548	26.2906	3.37662	0.740741	30.0366	5.90219	1.41844	12.5326	0.581789	0.353565	19.5682	1.81044	0.0425351	7.96637	0.298713	0.333333	74.8649	1.07066	0	6.06061	21.0526	5.88235	4.92424	2.38095	2.3845	1.14345	0.613208	1.09141	0.940171	0
LBP	0	0	50	0.0223065	3.57518	43.75	42.5	22.2222	11.1111	93.9433	59.2417	44.9898	32.0388	29.9595	23.4375	0	0.699301	8.69565	0	0	1.62524	0.17316	0.740741	61.5385	0.505902	0.70922	47.389	0.01353	0.353565	18.1511	0.106496	0.127605	1.20096	0	0	4.86486	0.856531	0.387597	57.5758	0	1.47059	81.0606	0	18.927	24.5842	0.141509	6.13915	5.81197	0
PCK2	6.52945	0	6.25	23.6003	23.6593	17.1875	22.5	11.1111	40.7407	85.6959	65.4028	2.24949	21.6366	58.7045	2.34375	3.16712	0	14.4928	2.82258	0	6.88337	2.77056	1.48148	7.32601	3.20405	4.96454	6.39687	1.7589	1.00177	6.74764	2.44941	1.27605	7.04564	2.78033	3	12.1622	7.28051	1.16279	12.1212	5.26316	0	5.30303	5.95238	3.12966	4.67775	4.71698	3.13779	2.99145	0
F8	5.32292	0	0	1.78452	0.105152	0	12.5	0	3.7037	10.8247	0	1.22699	5.82524	0	0	62.8706	1.3986	1.44928	77.4194	16.129	0.0956023	23.4632	1.48148	2.1978	75.8853	27.6596	3.13316	24.8275	5.59811	0.472335	92.5453	61.4632	0.240192	5.69853	0.333333	0.540541	46.8951	3.10078	15.1515	36.8421	19.1176	7.57576	2.38095	7.30253	0.259875	5.37736	6.95771	0.0854701	4.13793
VIPR1	4.32931	3.0303	0	1.82913	3.68034	0	2.5	3.7037	11.1111	0.257732	0.473934	2.65849	0.138696	0	0	46.4286	6.29371	4.34783	0.403226	0	0.669216	34.026	26.6667	0	0	0.70922	0	52.3745	36.5351	0	0.85197	0	0.280224	57.5138	52.8889	0	3.85439	0.775194	0	5.26316	0	0	0	0.447094	0	0.0471698	0.136426	0	0
SLC6A4	1.91625	0	0	0.758421	0.84122	0	0	0	0	0	0	0.408998	0.277393	0	0	24.6631	0.699301	1.44928	0.403226	0	1.81644	44.7619	17.7778	0.3663	4.55312	0	0.130548	63.4556	31.6441	0.404858	0.532481	0.127605	0	22.3805	4.66667	1.62162	4.28266	0.387597	0	0	0	0	1.19048	2.83159	0	0.849057	0.136426	0	0.689655
ASXL1	27.7502	18.1818	18.75	11.1532	14.7213	15.625	50	25.9259	14.8148	38.1443	7.109	13.4969	35.9223	1.61943	0.78125	14.2183	5.59441	13.0435	63.7097	51.6129	6.21415	12.2078	5.92593	9.15751	62.7319	53.9007	8.35509	7.07617	4.83206	8.50202	61.7678	40.2382	4.16333	7.67463	3.11111	6.75676	13.4904	6.20155	9.09091	84.2105	48.5294	13.2576	60.7143	77.0492	10.6549	47.8774	65.3479	9.31624	6.2069
CYBRD1	7.31015	18.1818	0	35.6012	11.2513	6.25	0	0	0	1.80412	1.4218	0	0.832178	0	0	16.9811	18.1818	0	41.129	36.7742	0	10.8225	25.1852	0	32.968	51.0638	0	6.08849	16.9122	0	23.4292	33.0923	0.0800641	6.89338	14	0	13.9186	33.7209	0	21.0526	32.3529	0	95.2381	75.1118	7.95218	69.7642	34.5157	0.0854701	0.689655
FIBIN	0.283889	0	0	0.111532	1.15668	1.5625	5	0	0	1.67526	0	0.817996	0.277393	0	0	0.134771	0	4.34783	2.01613	0.645161	0.478011	0	0	1.8315	0.252951	0	0.78329	0.0270599	0.294638	1.82186	0.532481	0.425351	0.60048	0.137868	0.111111	94.0541	0.214133	1.93798	3.0303	5.26316	4.41176	2.65152	86.9048	54.8435	64.3971	2.31132	0.272851	3.58974	0.689655
GFRA1	0	0	31.25	0.0223065	0.315457	0	2.5	0	7.40741	29.8969	0	9.81595	8.73786	0	7.03125	0.0673854	0	0	0.403226	2.58065	0.191205	0	0	0	1.43339	4.96454	0.130548	0	0	0	0.958466	3.65802	0.120096	0.0229779	0	0.27027	0	0	0	0	7.35294	0	40.4762	58.1222	0.779626	17.9245	47.4761	2.47863	0
ABL1	14.5493	15.1515	6.25	9.65871	20.8202	9.375	10	25.9259	18.5185	15.0773	8.05687	6.95297	5.82524	4.04858	0	6.60377	6.99301	7.24638	9.67742	20.6452	4.49331	11.2554	11.1111	8.79121	12.9005	20.5674	4.69974	2.27303	7.42487	6.74764	6.81576	12.5479	5.04404	2.02206	8.44444	8.91892	6.42398	11.6279	30.303	5.26316	30.8824	4.54545	27.381	50.9687	5.66528	30.0943	34.6521	3.76068	1.37931
HHIP	0.92264	0	0	50.6803	56.3617	0	2.5	0	0	0.128866	0.947867	0	0	0	0	0.134771	0.699301	0	0	0.645161	0.191205	0	0	0.3663	0.168634	0	0	0	0.0589275	0.134953	0	0.0425351	0	0	0.222222	0.540541	0.214133	0.775194	0	0	0	0.378788	63.0952	24.1431	1.40333	0.424528	0.682128	0.598291	0
LTBP2	0.638751	0	0	0.223065	0.42061	0	0	0	0	0.128866	0	0.204499	0.138696	0	0	0.134771	0	4.34783	3.62903	2.58065	0.382409	3.11688	4.44444	0.3663	1.85497	3.5461	0.130548	0.0676498	0.294638	0.607287	1.59744	1.19098	0.040032	0.0689338	3.88889	0.540541	4.28266	2.71318	3.0303	0	4.41176	2.65152	82.1429	40.2385	4.26195	3.58491	3.41064	0.0854701	0.689655
MAGI2	9.93612	6.06061	6.25	1.76221	2.52366	7.8125	5	0	0	10.4381	1.89573	0	19.1401	1.21457	0	0.539084	0.699301	0	6.85484	8.3871	0.191205	0.692641	0	0	5.90219	26.9504	0.130548	0.365309	0.0589275	0.0674764	2.55591	0.638026	0	0.735294	0.666667	0	1.92719	0.387597	3.0303	15.7895	5.88235	0.757576	17.8571	35.4694	2.02703	11.9811	31.105	0.42735	1.37931
DLK1	0	0	0	0	0	0	0	0	0	0	0	0	0	0	0	0	0	0	0.806452	0.645161	0.286807	0	0	0	1.26476	0	0.391645	0	0	0	1.27796	0.425351	0.0800641	0.0229779	0	0	0	0	0	0	1.47059	0.757576	0	0.149031	0.779626	68.3962	75.4434	0.683761	0.689655
RNF150	2.83889	0	12.5	1.80683	0.210305	1.5625	0	3.7037	0	0.128866	0	0	0	0	0.78125	0.0673854	0.699301	0	0.403226	0	0.286807	0.0865801	0	0.732601	0.674536	1.41844	0	0	0.294638	0.337382	0.745474	0.552956	0.0800641	0.0229779	0	0	0	3.87597	0	5.26316	8.82353	0.378788	5.95238	8.79285	2.9106	39.2925	75.1705	2.30769	6.89655
CA3	2.12917	0	0	2.02989	0.315457	0	2.5	0	14.8148	0.64433	0	94.4785	1.80305	0	98.4375	0.0673854	0	0	5.24194	1.93548	0.286807	0.17316	0	0	5.90219	2.12766	0.261097	0.0541199	0.117855	0.134953	8.5197	2.67971	0.60048	0.0229779	0	0	0.214133	0	0	10.5263	1.47059	0	15.4762	2.53353	0.155925	30.4717	2.72851	0.598291	97.931
ART3	0	0	0	0	0	1.5625	0	0	0	0	0	0	0	0	0	0	0.699301	1.44928	0	0	8.89101	0	0	0.3663	0.084317	0	6.26632	0.0270599	0.0589275	0.472335	0.106496	0.0850702	24.98	0	0	0.810811	0	0	3.0303	0	0	1.51515	0	0.447094	1.4553	0.188679	1.22783	2.47863	54.4828
CACNA1S	0	0	18.75	0.0223065	0	25	0	0	3.7037	0	0	0	0	0	0	0	0	0	0	0	0.191205	0	0	0	0.084317	0	0.130548	0	0	0.134953	0	0.255211	0.120096	0	0	0.27027	0	0	3.0303	5.26316	0	0	0	0	0.259875	0.0943396	1.22783	0.17094	38.6207
CSRP3	0.567779	0	0	0	0	1.5625	0	0	0	0	0	20.4499	0	0	21.875	0	0	0	1.20968	0.645161	0	0	0	0	0.674536	2.12766	0.261097	0	0	0.202429	1.27796	1.23352	0.120096	0	0.111111	0.27027	0	0	0	0	1.47059	0	3.57143	0.745156	0	0.613208	0.818554	0.25641	87.5862
C19orf47	2.27111	3.0303	12.5	2.45371	5.36278	1.5625	0	0	7.40741	3.99485	1.4218	1.63599	1.10957	0.404858	3.125	1.14555	1.3986	2.89855	4.43548	0.645161	2.19885	1.38528	3.7037	4.3956	2.19224	0	1.17493	0.581789	0.589275	3.03644	2.02343	1.06338	1.92154	0.942096	0.888889	6.48649	2.35546	1.16279	9.09091	10.5263	2.94118	1.89394	2.38095	1.93741	1.50728	1.93396	2.45566	3.07692	47.5862
FRMD3	1.13556	9.09091	12.5	0.691501	3.36488	0	0	11.1111	0	0.257732	0	0	0.277393	0	0	0.404313	0	4.34783	28.2258	3.87097	0	1.21212	0.740741	0	26.3069	4.25532	0	0.21648	0.47142	0	36.8477	6.38026	0.040032	0.0919118	1.22222	0	0.642398	17.4419	0	0	16.1765	0	0	0.149031	0.155925	7.35849	5.18417	0	22.069
EFHD1	1.91625	0	6.25	0.267678	0.630915	1.5625	5	3.7037	7.40741	42.0103	1.89573	0.204499	6.24133	0	0.78125	0.134771	0	0	2.41935	0.645161	13.5755	0.519481	0.740741	0	3.87858	2.83688	3.00261	0.230009	0.176783	0.134953	2.44941	0.382816	0.680544	0.229779	0	0.27027	0	1.16279	0	5.26316	5.88235	0.757576	0	13.5618	0.623701	12.5	2.04638	0.683761	0.689655
ARHGEF7	16.8914	15.1515	18.75	8.03034	12.1977	15.625	20	7.40741	18.5185	27.7062	18.0095	11.4519	25.2427	2.42915	3.125	6.60377	3.4965	26.087	29.4355	18.0645	9.27342	9.09091	11.8519	23.8095	21.2479	43.9716	24.0209	3.7478	7.36594	25.776	41.853	21.1399	13.1305	2.96415	3	37.2973	9.63597	16.2791	27.2727	36.8421	32.3529	16.6667	8.33333	14.307	4.3659	14.6698	15.1432	5.89744	7.58621
TMEM51	21.4336	3.0303	6.25	5.26433	0.630915	10.9375	17.5	11.1111	29.6296	0	0	4.70348	0	0.404858	1.5625	4.1779	6.29371	14.4928	0	2.58065	13.1931	4.67532	3.7037	4.7619	1.34907	0	29.2428	10.1881	6.95345	3.84615	2.7689	1.06338	1.16093	21.5303	14.2222	0.540541	21.8415	8.52713	15.1515	10.5263	4.41176	11.3636	0	0.298063	3.58628	0.849057	0	16.6667	0
NOX4	0.212917	0	0	0.0223065	0.210305	0	0	0	0	0.386598	0	7.15746	0.277393	0	3.90625	0.134771	0	0	1.6129	0.645161	0.0956023	0.25974	0	0.3663	0.168634	0.70922	0.261097	0.10824	0.0589275	0.404858	0.745474	0.255211	0.20016	3.46967	0	1.08108	0.214133	0	3.0303	0	0	2.65152	26.1905	20.7154	18.815	0.943396	0.95498	0.42735	0
ARL4D	3.26473	0	6.25	5.71046	1.68244	6.25	2.5	7.40741	7.40741	17.3969	6.63507	50.3067	1.52566	7.28745	15.625	10.0404	2.7972	40.5797	12.9032	3.87097	8.1262	14.026	13.3333	61.9048	7.9258	21.2766	15.1436	8.67271	13.3176	54.7233	5.21832	16.6738	25.02	9.81158	9.22222	49.1892	2.35546	17.8295	3.0303	10.5263	5.88235	3.78788	19.0476	12.9657	4.31393	2.31132	2.59209	67.4359	0.689655
NKD2	2.98084	0	0	0.156145	2.62881	0	0	3.7037	3.7037	1.28866	1.89573	0	0.554785	1.61943	0	2.89757	2.7972	8.69565	0	4.51613	1.14723	1.47186	5.92593	19.0476	0.084317	0.70922	0.652742	0.514139	6.71774	15.1147	0.212993	0.638026	0.480384	0.11489	24.8889	3.78378	0.428266	8.52713	0	0	13.2353	0	0	35.6185	18.1913	0.0471698	0.545703	0.25641	0
GNG7	8.65862	12.1212	0	8.98952	16.2986	0	0	25.9259	0	9.02062	10.9005	0.613497	1.24827	1.21457	0	3.03235	2.0979	1.44928	0.403226	5.16129	0.0956023	4.329	8.14815	0.732601	4.13153	13.4752	0.522193	7.34677	5.83382	0.202429	1.59744	11.0591	0.120096	14.6599	8.33333	0.27027	5.56745	8.13953	0	5.26316	13.2353	0.378788	1.19048	21.6095	1.29938	3.63208	17.3261	1.02564	0
ARL1	53.5131	6.06061	18.75	39.7948	30.4942	3.125	40	22.2222	7.40741	52.0619	11.3744	2.24949	8.32178	10.1215	6.25	22.2372	8.39161	1.44928	25.8065	22.5806	4.2065	15.671	11.1111	3.2967	27.8246	25.5319	3.91645	11.2434	9.72304	2.02429	18.3174	13.8664	2.84227	15.4412	12.1111	4.59459	30.621	10.8527	0	15.7895	26.4706	4.16667	34.5238	28.3159	9.14761	21.8396	28.6494	5.29915	22.069
C11orf24	11.0717	3.0303	0	7.45037	9.35857	10.9375	15	11.1111	18.5185	52.8351	6.63507	9.61145	13.3148	1.61943	3.90625	3.2345	2.0979	5.7971	3.22581	3.22581	10.2294	2.42424	5.92593	3.2967	3.457	1.41844	7.8329	2.30009	1.00177	1.21457	3.51438	1.48873	3.76301	4.25092	4.55556	6.21622	1.71306	1.55039	3.0303	0	0	3.0303	10.7143	9.23994	26.0395	5.80189	6.41201	19.4017	2.06897
ARSA	24.8403	6.06061	0	11.934	29.0221	3.125	22.5	14.8148	11.1111	36.9845	17.5355	8.58896	7.62829	3.23887	3.125	4.38005	9.79021	17.3913	3.62903	5.80645	10.2294	2.42424	6.66667	9.89011	5.22766	9.92908	14.6214	4.78961	7.60165	10.9312	10.0106	4.04083	13.0104	6.96232	11.5556	15.1351	3.64026	9.30233	6.06061	5.26316	7.35294	10.6061	3.57143	11.7735	9.97921	4.71698	5.8663	1.96581	0.689655
CX3CR1	0.425834	0	0	0.223065	0.210305	6.25	0	0	3.7037	0.386598	0	0.408998	0	0.404858	0.78125	0.134771	0	0	0	0	0.0956023	0.25974	0	0.732601	0.084317	0.70922	0.261097	0.14883	0.0589275	0.674764	0.106496	0.17014	0	0.712316	0.222222	0.27027	0.214133	0	0	0	0	0	0	0	0.10395	0	0.136426	0.17094	0
DNASE2	29.9503	30.303	0	21.5704	34.0694	9.375	25	7.40741	3.7037	31.9588	14.6919	3.88548	2.49653	3.23887	2.34375	15.6334	2.0979	8.69565	9.27419	5.80645	3.34608	9.43723	6.66667	6.22711	14.6712	4.25532	3.5248	3.51779	3.59458	5.33063	8.6262	3.57295	3.88311	5.58364	5.33333	12.1622	23.9829	9.68992	24.2424	15.7895	8.82353	6.06061	21.4286	17.7347	3.9501	6.93396	6.27558	3.33333	4.13793
MND1	0.709723	0	0	0.245371	1.36698	0	0	0	7.40741	1.28866	1.4218	3.06748	0.138696	2.83401	14.8438	0.134771	0.699301	0	0	1.29032	0.382409	0.0865801	0.740741	0	0.084317	0	0.130548	0.0676498	1.00177	0.674764	0	1.14845	0.480384	0.0229779	0.888889	0.540541	0	0.775194	6.06061	0	1.47059	2.27273	0	2.83159	3.63825	0.188679	3.13779	2.5641	0.689655
POLE3	24.2725	24.2424	43.75	14.6554	21.5563	12.5	22.5	22.2222	22.2222	29.3814	11.3744	11.6564	3.32871	7.69231	11.7188	13.8814	6.29371	2.89855	18.5484	11.6129	2.77247	10.3896	6.66667	5.49451	34.57	8.51064	2.48042	6.65674	6.59988	5.39811	17.1459	7.95406	2.88231	7.49081	5.88889	5.40541	18.8437	5.81395	6.06061	15.7895	11.7647	3.78788	16.6667	16.0954	5.92516	45.8962	20.191	4.95726	26.2069
PIP4K2A	6.03265	3.0303	6.25	4.30515	8.4122	1.5625	15	0	11.1111	8.37629	5.6872	0.613497	4.71567	2.83401	0.78125	13.4097	4.1958	4.34783	20.1613	10.9677	3.44168	18.4416	5.18519	4.0293	30.6914	15.6028	21.2794	6.25085	3.35887	4.58839	9.79766	7.9966	3.32266	5.12408	5.55556	4.05405	9.63597	3.48837	12.1212	10.5263	22.0588	4.54545	5.95238	17.4367	3.37838	8.96226	10.6412	2.30769	0.689655
MSI2	16.1817	36.3636	68.75	1.3607	8.4122	35.9375	57.5	51.8519	44.4444	36.7268	23.6967	18.6094	30.9293	5.26316	6.25	1.68464	2.0979	15.942	30.6452	32.2581	8.69981	0.519481	9.62963	16.8498	17.4536	21.9858	9.13838	0.568259	4.94991	17.3414	11.0756	21.6504	4.24339	1.07996	7.66667	38.1081	0	5.42636	15.1515	15.7895	22.0588	8.71212	7.14286	37.4069	9.56341	30.6132	37.3806	10.3419	20
CLEC11A	14.5493	21.2121	0	12.3355	22.9232	3.125	2.5	0	0	1.03093	0.947867	2.24949	0	1.21457	6.25	0.0673854	0	1.44928	1.6129	1.29032	0.860421	0.17316	0	0.732601	0.674536	0	0.522193	0.1353	0.353565	0.134953	0.532481	0.595491	0.520416	0.137868	0.555556	0	1.92719	0.387597	0	0	4.41176	0	10.7143	17.2876	43.6071	12.4528	21.8281	0.42735	0
CDK6	3.97445	0	0	2.87754	8.72766	0	17.5	11.1111	11.1111	40.3351	3.79147	1.43149	20.8044	1.21457	2.34375	6.469	9.09091	5.7971	22.9839	12.2581	1.72084	5.28139	5.92593	1.4652	29.3423	11.3475	0.391645	5.58788	12.0801	2.49663	38.1257	15.8656	0.40032	1.5625	5.44444	0.27027	9.20771	12.0155	0	21.0526	23.5294	1.89394	3.57143	6.70641	0.10395	32.7358	28.3765	0.683761	0
AMMECR1	6.38751	9.09091	12.5	9.56948	14.7213	0	2.5	3.7037	0	10.4381	1.89573	0	4.57698	1.21457	0	4.1779	1.3986	1.44928	3.22581	11.6129	0.860421	4.84848	8.14815	0.3663	4.63744	6.38298	0.652742	5.96672	3.53565	0.472335	3.30138	5.27435	0.240192	5.60662	6.44444	0.810811	2.78373	2.32558	0	5.26316	10.2941	0	4.7619	17.8838	0.363825	2.54717	11.4598	0.512821	0.689655
NPL	1.49042	33.3333	50	7.38345	18.9274	0	5	3.7037	0	9.79381	7.58294	0.613497	3.05132	7.69231	0	0.471698	0	0	2.01613	0	0	1.03896	1.48148	0.3663	5.05902	0.70922	0.391645	0.514139	0.70713	0	2.02343	1.44619	0.120096	0.919118	0.666667	0	1.71306	3.87597	15.1515	0	1.47059	6.81818	2.38095	0.745156	0.675676	1.17925	0.136426	0.854701	0.689655
SIAH2	25.4791	0	31.25	13.4062	14.4059	4.6875	15	7.40741	33.3333	43.299	7.109	26.7894	15.1179	6.07287	12.5	10.5121	5.59441	7.24638	12.9032	5.16129	18.4512	6.40693	5.92593	7.32601	20.4047	11.3475	21.8016	5.27669	6.12846	8.09717	11.1821	7.1459	16.3731	7.69761	7.88889	14.8649	8.99358	6.97674	3.0303	10.5263	13.2353	20.8333	15.4762	8.34575	22.0374	12.8774	4.36562	29.4872	5.51724
RUNDC3A	0	0	6.25	0.0669195	1.9979	0	0	0	7.40741	0.128866	0	1.02249	0.138696	0	0	0	0	0	0	0	0	0	0	1.0989	0.168634	0.70922	0	0	0.0589275	0.134953	0	0	0	0	0	0.27027	0	0	0	0	0	0.757576	0	0.149031	0	0.377358	0.136426	0.25641	0
MYL4	0	0	6.25	0.111532	0	4.6875	0	0	0	0.128866	0	0.408998	0	0	0	0.673854	0	10.1449	1.6129	0	1.72084	0.4329	0	10.2564	5.05902	0	1.56658	0.16236	0.0589275	7.75978	1.70394	0	1.24099	0.0919118	0	0.540541	0.428266	0	0	0	0	6.81818	0	0	3.01455	0.283019	0.136426	2.90598	0
ALPL	2.555	0	12.5	61.3875	14.7213	3.125	2.5	14.8148	7.40741	32.3454	1.89573	4.29448	8.04438	1.61943	3.90625	2.56065	1.3986	4.34783	21.371	12.2581	71.3193	3.8961	1.48148	0	5.22766	1.41844	1.30548	0.284129	0.294638	0	2.8754	1.74394	21.6573	0.137868	0	0	0.856531	0	0	0	22.0588	0.757576	0	0	1.6632	0.0943396	0	5.47009	0
PROK2	0	0	0	0.0223065	0.630915	0	0	0	0	0.128866	0	0	0.277393	0	0	0	0	0	0	0	0	0	0	0.3663	0.252951	0	0	0.0270599	0.0589275	0	0.212993	0.0425351	0.040032	0.0459559	0.222222	0	0	0	0	0	0	0	0	0.298063	1.2474	0.424528	0.136426	0.0854701	0
QPCT	1.06458	3.0303	0	0.914566	30.4942	3.125	0	0	44.4444	0.515464	0	14.3149	0.416089	0.404858	5.46875	1.07817	4.8951	1.44928	0.403226	1.29032	1.72084	1.81818	2.96296	0	0.421585	3.5461	1.17493	1.42065	1.35533	0.539811	0.425985	0.340281	0.680544	6.52574	2.55556	10.2703	0.428266	0.775194	0	0	2.94118	0.757576	7.14286	11.3264	15.7484	0.283019	0.409277	0.42735	0.689655
ZNF467	0.567779	0	68.75	2.34218	5.04732	35.9375	2.5	11.1111	37.037	10.9536	0	17.1779	2.91262	0	10.1562	15.7008	9.09091	26.087	6.45161	5.80645	15.0096	10.1299	2.96296	19.4139	18.4654	9.92908	16.8407	9.05155	3.47672	8.83941	3.19489	0.850702	7.84628	4.87132	4.33333	4.59459	30.621	10.4651	24.2424	52.6316	11.7647	17.803	0	0	1.61123	0.0943396	0	1.19658	0.689655
FUT7	0.0709723	0	0	0.0223065	2.2082	0	0	0	0	0	0	0	0	0	0	0	1.3986	0	0	0.645161	0	0	0.740741	0	0.505902	2.83688	0	0.0405899	0.94284	0.134953	0	0.0425351	0	0.0459559	1.33333	0	0	1.16279	0	0	0	0	0	0	0.0519751	0	0	0	0
RNASE2	0	6.06061	0	0.0223065	9.56887	0	0	0	0	0.257732	0	0	0.277393	0.404858	0	0	2.0979	0	0.403226	1.29032	0	0	5.18519	0	0.252951	0.70922	0	0.01353	1.29641	0	0.212993	0.17014	0	0.0459559	1	0	0	0.775194	0	0	0	0	0	0.596125	0	0.330189	0.818554	0	0
HDC	0.567779	0	100	0.200758	0.105152	64.0625	0	0	0	0	2.36967	0.408998	0	0.809717	0.78125	0.0673854	0	1.44928	0	0.645161	4.0153	0.17316	0	11.7216	0	0	18.6684	0.10824	0	2.76653	0.106496	0.212675	2.1217	0.206801	0	1.89189	0	0	3.0303	0	0	1.51515	0	0.596125	0.31185	0	0.409277	0.512821	0
KCNE3	7.1682	0	0	3.94825	4.4164	0	2.5	25.9259	29.6296	1.28866	1.4218	0	0.554785	0	0	2.7628	7.69231	15.942	1.6129	3.22581	12.3327	0.34632	0	0	0	0	0	0.338249	2.12139	1.1471	0.212993	0.0850702	0.0800641	0.0919118	1.55556	0.27027	0	0.387597	0	0	0	0	1.19048	0.149031	0	1.22642	0	0	0
SH2B3	5.32292	6.06061	0	1.78452	4.94217	4.6875	0	11.1111	3.7037	8.11856	4.2654	3.68098	4.02219	2.83401	3.90625	13.4097	4.8951	5.7971	20.9677	16.7742	11.6635	11.4286	8.14815	6.95971	22.344	24.1135	3.7859	6.53497	8.07307	7.01754	13.8445	10.9741	5.56445	6.06618	5.88889	14.5946	16.4882	14.3411	0	21.0526	19.1176	8.71212	0	7.00447	3.69023	2.9717	5.45703	2.73504	1.37931
CXCL16	28.7438	6.06061	0	40.754	14.3007	34.375	15	7.40741	48.1481	7.60309	4.73934	1.84049	0.693481	1.61943	6.25	8.3558	6.99301	43.4783	5.64516	9.03226	17.6864	5.62771	24.4444	26.3736	4.72175	19.8582	50.5222	3.81545	9.4284	10.7962	2.02343	7.69885	13.9311	4.29688	5.11111	43.7838	6.20985	3.48837	6.06061	0	5.88235	14.0152	4.7619	7.89866	21.1538	0.943396	2.31924	6.83761	0
SLC16A10	0.212917	3.0303	25	2.56525	0.42061	3.125	5	0	22.2222	26.5464	10.9005	41.3088	17.4757	0	7.8125	0.0673854	0	0	0.403226	0	0	0	0	0	0.252951	2.83688	0.261097	0.0270599	0	0.202429	0.106496	0.595491	0.120096	0.0919118	0	0.540541	0	0	0	0	0	0	1.19048	9.23994	3.17048	8.01887	2.04638	7.4359	11.0345
VSIG4	12.9879	6.06061	0	9.48026	7.57098	0	2.5	3.7037	25.9259	1.15979	2.8436	1.22699	0.554785	0.404858	9.375	6.73854	1.3986	0	1.6129	0	0	4.7619	4.44444	0	1.18044	0	0	3.77486	1.7089	0	1.27796	0.255211	0.0800641	3.76838	2	0	7.49465	2.32558	0	0	0	0	0	0.447094	0.0519751	1.65094	0.409277	0.0854701	0.689655
CPVL	6.31654	0	0	2.38679	8.6225	0	0	3.7037	0	1.15979	0.473934	0	0.277393	0.404858	0	1.07817	0.699301	1.44928	0.403226	0.645161	0	1.12554	2.22222	0.3663	19.3086	7.0922	0	0.635909	0.589275	0.0674764	0.532481	0.552956	0	0.758272	0.444444	0	1.2848	5.42636	0	0	0	0	0	3.12966	0	20.283	0	0	0.689655
SMPDL3A	8.01987	6.06061	81.25	19.0497	26.183	45.3125	17.5	22.2222	37.037	25.5155	65.8768	22.2904	3.7448	14.5749	23.4375	2.29111	8.39161	79.7101	1.6129	7.09677	59.0822	3.0303	8.14815	66.6667	3.11973	16.3121	31.3316	2.27303	8.36771	58.9744	3.40788	14.8022	41.4732	7.83548	30.8889	53.7838	3.85439	21.7054	33.3333	0	16.1765	23.4848	13.0952	12.0715	14.501	4.48113	12.4147	7.77778	15.8621
PNPLA6	20.9368	21.2121	6.25	8.588	21.346	12.5	17.5	14.8148	18.5185	18.0412	14.6919	7.36196	4.02219	1.61943	0	7.8841	7.69231	13.0435	9.27419	7.74194	4.3021	8.39827	12.5926	7.32601	11.2142	9.21986	5.35248	5.69612	7.77843	6.07287	5.85729	6.29519	2.40192	8.15717	9.33333	8.10811	11.1349	8.91473	3.0303	10.5263	10.2941	1.51515	5.95238	2.83159	1.14345	4.90566	4.7749	0.598291	6.89655
VMO1	10.0071	0	0	5.33125	4.2061	1.5625	5	0	0	10.567	2.8436	9.20245	0.970874	1.61943	17.1875	2.35849	3.4965	0	0.806452	4.51613	0	1.47186	0.740741	0	5.14334	8.51064	0.130548	1.09593	2.71067	0	1.59744	4.849	0	1.17188	0.555556	0.27027	3.42612	0.387597	0	0	1.47059	0	0	3.42772	0.519751	0.849057	1.77353	0.25641	0
TIMELESS	3.69056	0	6.25	1.78452	4.4164	0	5	11.1111	7.40741	12.2423	8.05687	0.408998	7.07351	1.61943	0	1.28032	1.3986	8.69565	0.806452	10.3226	32.3136	0.952381	1.48148	12.8205	2.52951	7.80142	16.5796	0.690028	1.00177	11.5385	1.17146	3.23267	40.2722	0.850184	0.888889	7.56757	2.35546	5.03876	3.0303	0	11.7647	13.2576	1.19048	4.91803	1.50728	1.27358	3.95634	3.67521	0.689655
ASB9	8.44571	0	0	2.18604	0.105152	0	5	0	0	7.98969	1.89573	0	4.29958	0	0	15.9704	7.69231	0	6.45161	0.645161	0	10.6494	6.66667	0	9.19056	7.0922	0	10.7157	8.24985	0	2.12993	0.808167	0	14.2463	1.33333	0	1.71306	1.93798	0	0	2.94118	0	0	0	0	0.0943396	0.136426	0	0
DPEP3	0	0	0	0	0	0	0	0	0	0	0	0	0	0	0	0	0	0	0	0	0	0	0	0	0.084317	0	0	0.0676498	0	0	0	0	0	0.0919118	0	0	0	0	0	0	0	0	0	0.149031	0	0	0	0	0
HAUS1	17.3882	6.06061	6.25	9.2795	10.9359	3.125	25	11.1111	11.1111	9.66495	3.79147	2.86299	0.832178	8.90688	5.46875	13.2749	2.7972	4.34783	10.0806	5.80645	1.91205	11.9481	8.14815	5.12821	10.6239	4.96454	1.43603	9.5251	2.88745	4.04858	8.09372	3.06253	1.64131	11.0294	4.33333	5.67568	16.7024	5.81395	6.06061	15.7895	5.88235	3.0303	9.52381	2.68256	3.43035	4.48113	2.31924	2.99145	2.06897
PAFAH1B2	37.8282	15.1515	50	23.511	16.5089	20.3125	35	18.5185	25.9259	46.0052	17.5355	15.5419	13.5922	4.8583	16.4062	20.4852	4.1958	24.6377	37.0968	21.9355	19.4073	18.5281	2.96296	26.0073	37.1838	20.5674	19.5822	12.2582	5.53919	23.6167	25.2396	11.8673	12.8102	15.3263	4	36.7568	23.9829	8.13953	33.3333	57.8947	25	21.9697	21.4286	18.1818	19.6985	30.2358	19.5089	19.1453	7.58621
RAB22A	32.4344	12.1212	31.25	19.5851	18.8223	14.0625	25	11.1111	18.5185	41.2371	4.73934	12.4744	10.6796	5.26316	12.5	15.7008	6.29371	5.7971	19.7581	16.7742	9.36902	11.9481	8.14815	13.1868	21.0793	22.695	8.48564	5.89907	6.83559	10.7962	13.099	11.0591	9.88791	7.76654	6.22222	18.6486	17.1306	12.7907	12.1212	21.0526	19.1176	8.71212	20.2381	26.3785	12.3181	23.9623	26.3302	9.74359	5.51724
LSM14B	14.6913	6.06061	62.5	3.4352	17.9811	12.5	2.5	18.5185	18.5185	20.4897	9.95261	15.3374	5.68655	5.66802	4.6875	2.89757	2.0979	17.3913	2.82258	14.1935	3.53728	2.94372	6.66667	6.95971	4.72175	14.1844	3.7859	1.47477	3.29994	6.95007	5.00532	9.95321	4.80384	1.30974	3	8.37838	1.71306	3.48837	12.1212	21.0526	17.6471	3.40909	5.95238	14.9031	3.63825	7.83019	13.0969	3.33333	14.4828
DHX32	27.2534	6.06061	25	10.5733	18.4017	14.0625	10	18.5185	29.6296	23.7113	9.95261	18.8139	10.4022	4.45344	16.4062	5.9973	2.7972	7.24638	8.06452	5.80645	6.88337	3.54978	6.66667	9.52381	4.38449	4.96454	5.48303	2.2595	4.18385	6.74764	10.3301	4.63632	4.60368	2.29779	3	13.2432	9.85011	3.87597	6.06061	0	5.88235	1.89394	9.52381	10.5812	7.69231	6.74528	23.4652	3.4188	2.75862
UPF3B	29.3825	9.09091	43.75	12.0678	6.51945	15.625	12.5	22.2222	25.9259	18.299	1.4218	6.33947	10.1248	2.83401	13.2812	16.442	4.8951	31.8841	22.9839	14.8387	10.0382	13.5931	8.88889	14.2857	10.5396	17.0213	6.78851	9.84982	5.53919	15.0472	12.9925	10.1659	8.84708	13.2812	3.88889	13.5135	11.1349	6.58915	24.2424	36.8421	13.2353	9.09091	15.4762	14.9031	7.74428	14.2925	16.0982	10.9402	6.2069
C4orf17	0.0709723	0	0	0	0	0	0	0	0	0	0.947867	0	0.138696	0	0	0	0	1.44928	0	0	0	0	0	0	0	0	0	0	0.0589275	0	0	0.0425351	0	0	0	0	0	0	0	0	0	0	0	0	0	0	0	0	0
CCDC81	34.7055	12.1212	43.75	0.245371	0	0	0	0	0	0.515464	0	0	0.277393	0	0	0.0673854	0	0	0.403226	0	0	0	0	0	0.252951	0	0	0.0811798	0	0	0.106496	0	0	0.11489	0	0	0	0	0	0	0	0	0	0	0.2079	0.141509	0.545703	0	0.689655
C10orf53	3.05181	0	87.5	0	0	0	0	0	0	0	0	0	0	0	0	0	0	0	0	0	0	0	0	0	0	0	0	0	0	0.0674764	0	0	0	0	0	0	0	0	0	0	0	0	0	0	0	0	0	0	0
C1orf158	60.1845	30.303	0	0.334597	0.315457	0	0	0	0	0	0	0	0	0	0	0	0	0	0	0	0	0.0865801	0	0	0	0	0	0.0270599	0	0	0	0	0	0	0	0	0	0	0	0	0	0	0	0.149031	0	0	0	0	0
ABHD1	0.141945	0	6.25	0.178452	0.105152	0	0	0	0	3.86598	17.5355	5.72597	2.21914	0.404858	2.34375	0	0	4.34783	0.403226	0	1.24283	0.25974	0	2.1978	0.590219	0	0.652742	0.0405899	0.117855	1.28205	0.106496	0	1.1209	0.11489	0	2.16216	0.428266	0	0	0	0	0.757576	1.19048	0.149031	1.0395	0.707547	0	0.854701	1.37931
CEP152	1.91625	3.0303	0	0.780727	2.62881	0	10	3.7037	3.7037	11.2113	1.4218	2.04499	14.4244	0.404858	0	1.01078	0.699301	1.44928	4.43548	3.87097	0.286807	0.692641	1.48148	1.0989	3.62563	3.5461	0	0.595319	1.64997	0.944669	1.91693	4.67886	0.880705	0.528493	2.44444	0.540541	0	1.16279	0	0	1.47059	0.378788	2.38095	5.66319	0.363825	2.26415	3.68349	0.0854701	0
PRKCZ	33.8538	18.1818	75	23.7118	20.0841	35.9375	15	7.40741	22.2222	20.8763	9.00474	19.2229	7.76699	2.83401	7.03125	0.673854	0.699301	5.7971	0.806452	0.645161	8.5086	0.519481	0.740741	3.2967	0.084317	2.83688	5.87467	0.311189	0.23571	2.5641	0	0.0850702	4.84388	1.26379	0.333333	4.32432	23.3405	20.9302	42.4242	10.5263	10.2941	29.5455	1.19048	0.894188	0.571726	0.0471698	1.36426	0.25641	0
RAB11FIP4	33.4989	12.1212	0	5.35356	2.31335	0	2.5	7.40741	3.7037	7.98969	3.31754	0.408998	6.51872	1.61943	0	0.269542	0	0	1.6129	0	0	0.0865801	0	0	0.505902	1.41844	0.130548	0.14883	0.0589275	0.0674764	0.106496	0.17014	0	0.11489	0	0	0	0	0	5.26316	0	0	0	1.93741	0.259875	0.235849	0.272851	0	0
TTC39A	12.9879	18.1818	62.5	17.2429	23.8696	6.25	7.5	3.7037	14.8148	1.41753	9.47867	0	1.94175	6.07287	0	0.0673854	0.699301	1.44928	0.403226	3.87097	0.191205	0.519481	1.48148	0.732601	0.758853	4.25532	0	0.0405899	1.23748	0.337382	0.958466	1.91408	0.040032	0.0689338	1.66667	0	0.214133	3.10078	3.0303	0	2.94118	0.378788	0	4.47094	0.155925	1.46226	2.04638	0.17094	0
EIF5A2	5.3939	0	0	0.401517	0.105152	1.5625	2.5	0	0	3.99485	0	0	0.832178	0	0	2.02156	0	1.44928	20.1613	1.93548	2.19885	0.4329	0	0.732601	9.10624	1.41844	1.82768	0.690028	0.117855	0.74224	17.8914	1.06338	1.48118	0.436581	0.111111	2.16216	2.99786	0	3.0303	10.5263	4.41176	4.16667	8.33333	7.30253	1.71518	10.3774	8.32196	0.683761	0
AGPAT2	65.5784	6.06061	0	77.5151	80.4416	1.5625	47.5	55.5556	3.7037	82.2165	63.981	3.68098	13.3148	39.2713	8.59375	21.2264	11.1888	0	13.3065	8.3871	0	12.4675	10.3704	0.732601	20.0675	10.6383	0	11.7305	4.41956	0.269906	3.83387	2.84985	0.040032	10.2941	4.88889	0	21.1991	10.8527	6.06061	10.5263	25	0	14.2857	4.47094	0.2079	6.17925	8.04911	0	8.27586
PPP2CB	67.7786	15.1515	37.5	41.4455	32.1767	25	55	51.8519	29.6296	50.3866	37.9147	23.3129	6.51872	9.31174	3.90625	25.4043	4.8951	26.087	57.6613	40	11.9503	26.1472	14.0741	12.8205	67.6223	45.3901	12.5326	14.2335	9.72304	9.04184	50.1597	27.7754	7.40592	16.3143	14.3333	19.1892	23.3405	16.6667	12.1212	47.3684	41.1765	14.3939	36.9048	44.4113	10.343	71.3208	41.6098	8.71795	22.069
CCNY	30.5891	9.09091	25	14.3431	13.8801	18.75	27.5	22.2222	11.1111	51.2887	44.5498	28.2209	11.7892	7.69231	18.75	18.6658	4.8951	42.029	51.6129	57.4194	22.5621	22.1645	11.8519	24.9084	50.5059	56.7376	14.752	15.9248	5.83382	25.641	51.5442	58.4432	21.0568	9.71967	6.66667	34.5946	10.0642	10.0775	27.2727	36.8421	41.1765	12.8788	23.8095	33.532	9.71933	23.3019	36.0164	8.37607	14.4828
CALCOCO2	27.1114	12.1212	31.25	33.3036	17.6656	0	37.5	29.6296	0	57.9897	5.21327	0	23.4397	2.42915	0	34.434	11.1888	0	31.0484	30.3226	0	30.0433	17.7778	0	53.2884	53.9007	0	19.7402	12.0801	0	38.3387	30.285	0	33.3869	17.5556	0	36.1884	36.0465	0	52.6316	44.1176	0	32.1429	32.6379	0	29.5755	22.2374	0	19.3103
PPP3CA	28.4599	6.06061	37.5	30.2922	24.5005	42.1875	40	18.5185	40.7407	41.8814	36.9668	16.7689	18.0305	5.66802	7.8125	17.1833	18.8811	44.9275	45.5645	63.2258	25.239	24.5887	18.5185	36.2637	66.8634	73.7589	39.8172	11.3787	10.1945	32.1862	47.7103	57.8477	32.466	17.716	14.6667	38.6486	33.6188	19.7674	45.4545	78.9474	77.9412	48.4848	52.381	53.0551	22.6611	38.4906	67.2578	18.9744	28.2759
CTSF	11.8524	18.1818	0	20.812	4.31125	6.25	20	25.9259	18.5185	46.134	0.947867	16.3599	5.54785	0	6.25	11.6577	7.69231	15.942	10.0806	7.74194	6.30975	11.1688	6.66667	16.1172	11.0455	24.8227	9.66057	4.07252	5.71597	7.21997	5.96379	10.0383	4.92394	12.8676	10	16.7568	26.7666	17.0543	12.1212	15.7895	25	14.7727	66.6667	28.763	34.5634	18.0189	24.693	10.6838	23.4483
ISG20	52.5905	39.3939	56.25	45.6168	60.4627	23.4375	12.5	25.9259	25.9259	9.92268	6.16114	1.84049	1.10957	16.5992	4.6875	30.9299	9.09091	10.1449	21.371	0	5.35373	31.6017	12.5926	12.4542	24.7892	7.0922	17.2324	34.6367	18.8568	10.5263	17.2524	0.382816	10.7686	43.727	39.6667	12.4324	18.8437	6.20155	0	10.5263	4.41176	3.40909	13.0952	5.81222	8.93971	10.7547	34.7885	24.9573	0
AMD1	32.5053	6.06061	12.5	52.9333	21.346	1.5625	62.5	44.4444	7.40741	43.299	12.3223	1.84049	16.2275	5.26316	1.5625	25.2695	6.99301	1.44928	85.8871	54.8387	2.86807	16.0173	15.5556	2.1978	87.2681	41.1348	1.56658	9.26803	8.83913	1.34953	73.3759	31.9439	1.32106	11.0983	5.77778	0.810811	34.9036	6.20155	0	84.2105	26.4706	2.27273	52.381	39.9404	1.97505	89.717	42.8377	2.47863	19.3103
CD82	17.1043	12.1212	87.5	4.26054	31.756	31.25	20	66.6667	44.4444	31.701	61.1374	39.8773	6.10264	12.1457	15.625	31.4016	62.9371	43.4783	11.6935	56.129	31.9312	32.987	25.9259	17.5824	13.7437	19.8582	10.705	26.1399	45.6688	10.054	54.8456	59.6767	2.96237	47.5873	70.3333	15.6757	20.985	5.81395	18.1818	10.5263	35.2941	26.8939	9.52381	8.19672	15.0728	41.5094	29.1951	83.1624	5.51724
AAMP	39.1767	24.2424	62.5	45.7283	43.9537	56.25	30	29.6296	55.5556	40.0773	28.91	53.9877	4.71567	13.7652	45.3125	32.6146	16.7832	40.5797	18.1452	12.9032	35.8509	24.0693	20	35.5311	25.2951	21.2766	38.9034	19.8214	12.7283	33.4683	19.7018	13.6538	28.8231	25.2528	20.2222	59.1892	37.045	17.0543	39.3939	21.0526	27.9412	37.1212	34.5238	27.4218	37.3701	23.3491	29.1951	43.0769	23.4483
ITGB1BP1	38.3251	18.1818	37.5	21.2581	16.5089	34.375	17.5	11.1111	18.5185	14.0464	13.2701	8.58896	4.85437	8.09717	14.0625	30.6604	16.0839	27.5362	32.6613	18.0645	12.0459	27.013	16.2963	23.4432	42.5801	37.5887	12.4021	15.4377	15.7336	16.1269	24.6006	24.883	12.9704	21.852	22	27.5676	63.1692	24.031	18.1818	47.3684	32.3529	15.5303	48.8095	35.4694	14.9168	25.8019	21.4188	5.81197	28.2759
FGFR1OP2	18.0979	6.06061	62.5	22.5296	18.0862	46.875	25	25.9259	33.3333	36.3402	10.4265	27.6074	20.8044	2.83401	32.0312	23.4501	11.1888	28.9855	48.7903	22.5806	18.8337	22.2511	19.2593	29.304	57.9258	24.8227	16.5796	14.653	11.1373	25.9784	35.6763	22.2459	17.0136	13.9476	13	37.027	31.4775	12.7907	21.2121	63.1579	22.0588	15.9091	32.1429	26.9747	20.79	42.8302	13.3697	20.1709	16.5517
ARPP19	50.3194	12.1212	75	38.8356	21.5563	68.75	40	22.2222	85.1852	51.1598	23.6967	68.5072	15.6727	15.3846	71.875	25.7412	6.99301	53.6232	48.7903	34.1935	51.1472	23.3766	15.5556	61.9048	54.1315	43.2624	48.6945	13.1511	10.607	53.0364	37.8062	26.6695	43.0745	17.3713	12.8889	73.2432	27.1949	16.2791	63.6364	42.1053	41.1765	58.3333	27.381	32.0417	42.3597	57.1226	32.4693	31.453	52.4138
HNRNPA1	90.4897	39.3939	0	94.5126	41.1146	0	72.5	40.7407	3.7037	65.3351	18.0095	0	26.6297	14.5749	0	83.3558	13.2867	0	87.0968	39.3548	0.478011	77.0563	31.8519	0	96.9646	48.9362	1.04439	51.6845	14.2605	0	69.8616	27.7754	0.40032	54.2969	11.5556	0	87.7944	22.093	0	94.7368	48.5294	1.51515	92.8571	55.5887	0.467775	98.3019	57.4352	0.0854701	73.1034
RPL34	98.6515	96.9697	25	99.6654	99.5794	29.6875	100	100	22.2222	100	90.9953	11.8609	45.0763	96.7611	26.5625	98.7197	88.1119	17.3913	100	96.129	16.2524	98.0952	93.3333	12.4542	99.8314	98.5816	21.2794	86.3212	77.7254	10.5263	97.5506	77.2437	11.3291	85.6158	79.8889	11.8919	99.5717	87.9845	15.1515	100	95.5882	18.9394	100	98.3607	17.8274	100	98.3629	27.9487	98.6207
PLCB3	4.47126	0	93.75	4.1267	13.5647	14.0625	2.5	7.40741	11.1111	3.47938	3.79147	6.74847	0.970874	0.809717	3.90625	6.33423	2.0979	24.6377	5.64516	5.80645	6.50096	8.39827	14.0741	17.2161	11.973	16.3121	7.04961	5.81789	6.71774	12.4831	4.79233	4.50872	6.08487	5.33088	7.22222	21.6216	3.42612	3.48837	6.06061	0	8.82353	5.68182	2.38095	4.17288	4.31393	2.87736	6.82128	5.12821	0
PSEN2	17.6011	3.0303	18.75	5.62124	10.9359	12.5	7.5	7.40741	29.6296	9.40722	33.1754	89.9796	1.66436	4.8583	90.625	4.91914	9.09091	59.4203	2.82258	5.16129	11.7591	3.8961	17.037	19.0476	3.70995	14.8936	31.3316	5.72318	11.9034	10.6613	6.07029	10.9741	3.88311	13.3502	24.8889	6.21622	5.35332	14.7287	24.2424	15.7895	19.1176	36.3636	2.38095	5.36513	4.46985	5.42453	9.82265	4.2735	4.82759
NKD1	0	0	0	0.178452	23.6593	73.4375	0	0	0	2.06186	0	1.43149	1.80305	0	3.125	0.134771	0	24.6377	0.403226	0	0.286807	0.0865801	0	68.8645	0.084317	0	0.261097	0.0541199	0.294638	71.39	0	0.0425351	0.040032	0.0689338	2.11111	98.1081	0	0	18.1818	0	0	3.78788	0	1.63934	4.46985	0.518868	0.95498	0.0854701	0
PPP1R16B	0.92264	0	12.5	0.156145	0.630915	4.6875	0	0	0	0.386598	0.473934	0.817996	0.138696	0.404858	0.78125	8.55795	5.59441	44.9275	34.2742	14.1935	28.3939	4.7619	2.96296	50.9158	21.4165	14.1844	17.2324	3.13895	6.54095	59.5142	14.4835	16.7588	20.1361	1.5625	6.11111	76.4865	7.06638	6.20155	48.4848	15.7895	11.7647	16.2879	0	0.596125	0.571726	0.235849	0.545703	0.34188	0
RAP2A	5.67779	0	43.75	3.01138	3.47003	18.75	5	7.40741	18.5185	15.4639	4.73934	11.6564	2.91262	2.02429	3.125	6.60377	0	7.24638	31.0484	18.0645	1.62524	4.7619	2.96296	5.49451	23.4401	9.92908	2.34987	1.39359	1.23748	5.39811	17.8914	4.63632	3.20256	2.20588	1.55556	36.2162	6.42398	3.10078	18.1818	26.3158	16.1765	7.95455	14.2857	12.0715	4.20998	10	6.13915	3.24786	4.13793
HRCT1	1.13556	9.09091	0	0.223065	10.6204	17.1875	2.5	3.7037	3.7037	2.19072	0	0	0	0	0	14.8922	6.99301	13.0435	12.0968	8.3871	5.35373	17.316	10.3704	3.2967	9.94941	5.67376	5.48303	5.70965	10.3712	0.404858	26.1981	6.29519	29.1833	5.99724	15.1111	0.27027	20.7709	1.16279	3.0303	15.7895	5.88235	4.16667	29.7619	7.30253	2.65073	0.707547	1.90996	1.53846	2.06897
UBE2L6	49.1128	6.06061	18.75	21.4365	14.7213	4.6875	27.5	7.40741	29.6296	39.0464	14.6919	36.8098	2.77393	20.6478	44.5312	44.5418	10.4895	14.4928	18.9516	10.3226	20.8413	34.632	14.0741	28.5714	19.7302	15.6028	16.0574	31.0919	9.07484	19.4332	18.3174	6.63547	17.7342	45.3125	16.4444	31.3514	41.7559	10.8527	36.3636	31.5789	5.88235	14.0152	10.7143	4.769	11.0187	6.5566	2.31924	6.41026	0
PRMT7	19.2335	0	43.75	3.74749	4.4164	7.8125	7.5	0	7.40741	7.98969	5.21327	7.56646	7.76699	1.21457	5.46875	2.29111	2.0979	13.0435	2.41935	1.29032	4.1109	1.81818	0	4.3956	0.674536	2.83688	3.00261	1.31241	0.883913	5.06073	1.49095	1.95661	2.76221	1.53952	1.66667	10.2703	3.42612	1.55039	3.0303	5.26316	1.47059	4.92424	4.7619	4.32191	4.3659	3.06604	4.36562	5.98291	7.58621
PBX4	10.6458	3.0303	18.75	2.09681	33.5436	0	2.5	7.40741	0	0.128866	1.89573	0.408998	0	1.21457	0	0.202156	0.699301	1.44928	0	0	0	0	0	0	0	0.70922	0	0.0676498	0.412493	0.134953	0	0.340281	0	0.11489	0.555556	0	0	1.93798	0	5.26316	0	0	0	2.23547	0.155925	0.330189	1.36426	0.17094	0
ATOH8	4.18737	0	6.25	13.1831	22.082	0	15	11.1111	22.2222	35.8247	8.53081	21.8814	14.5631	0.404858	10.9375	36.5903	11.8881	7.24638	29.8387	16.7742	7.26577	15.2381	11.1111	3.663	7.25126	12.766	2.87206	16.3442	6.95345	2.83401	45.3674	23.4794	8.1265	4.91728	0.555556	1.62162	2.35546	0	0	0	0	4.54545	29.7619	6.11028	1.35135	11.3679	5.8663	5.47009	5.51724
FAM110A	9.65224	18.1818	18.75	16.2614	8.20189	28.125	2.5	7.40741	11.1111	0.902062	0.947867	3.47648	0.138696	0.809717	3.90625	5.79515	1.3986	10.1449	4.43548	0	5.92734	5.02165	2.22222	9.89011	0.927487	0.70922	3.00261	3.80192	2.71067	13.4278	0.85197	0.893237	13.9712	4.54963	4.66667	50.2703	5.56745	1.16279	3.0303	0	2.94118	3.78788	1.19048	0.447094	0.675676	0.235849	1.22783	0.34188	1.37931
SCAMP1	34.6345	18.1818	31.25	12.8262	20.0841	43.75	17.5	33.3333	44.4444	20.4897	16.5877	30.2658	6.79612	1.61943	11.7188	15.4313	7.69231	14.4928	27.0161	32.9032	13.0975	9.52381	11.8519	12.0879	19.4772	36.1702	15.9269	9.59275	8.01414	11.9433	20.7668	19.1408	7.56605	7.3989	10.8889	16.7568	14.1328	12.7907	30.303	10.5263	41.1765	24.2424	25	31.7437	10.2391	16.4151	33.6971	6.06838	5.51724
USE1	24.3435	15.1515	43.75	23.2211	42.5868	92.1875	25	29.6296	85.1852	41.7526	17.5355	50.1022	8.46047	25.9109	47.6562	13.6119	4.1958	69.5652	9.67742	7.09677	51.8164	10.6494	14.8148	53.8462	11.2985	13.4752	56.3969	7.04911	7.95522	47.9757	7.77423	6.50787	32.4259	10.7077	8.11111	57.8378	14.561	15.5039	60.6061	21.0526	8.82353	56.4394	14.2857	19.3741	55.7692	15.1887	13.779	75.8974	17.2414
[truncated: 140 more columns]

## Sheet: Fig S4c-f
Tissue	Lung	Lung	Lung	Lung	Lung	Lung	Liver	Liver	Liver	Liver	Liver	Liver	Liver	Liver	Liver	Lung	Lung	Lung	Muscle	Muscle	Muscle	Lung	Lung	Lung	Muscle	Muscle	Muscle	Lung	Lung	Lung	Muscle	Muscle	Muscle	Lung	Lung	Lung	Lung	Lung	Lung	Muscle	Muscle	Muscle	Muscle	Muscle	Muscle	Muscle	Muscle	Muscle	Muscle
Cell type	ciliated cell	ciliated cell	ciliated cell	alveolar epithelial cell type 2	alveolar epithelial cell type 2	alveolar epithelial cell type 2	cholangiocyte	cholangiocyte	cholangiocyte	hepatocyte+	hepatocyte+	hepatocyte+	hepatocyte-	hepatocyte-	hepatocyte-	artery cell	artery cell	artery cell	artery cell	artery cell	artery cell	vein cell	vein cell	vein cell	vein cell	vein cell	vein cell	capillary cell	capillary cell	capillary cell	capillary cell	capillary cell	capillary cell	capillary aerocyte	capillary aerocyte	capillary aerocyte	lymphatic cell	lymphatic cell	lymphatic cell	lymphatic cell	lymphatic cell	lymphatic cell	tendon cell	tendon cell	tendon cell	skeletal muscle satellite stem cell	skeletal muscle satellite stem cell	skeletal muscle satellite stem cell	fast muscle cell
Compartment	epithelial	epithelial	epithelial	epithelial	epithelial	epithelial	epithelial	epithelial	epithelial	epithelial	epithelial	epithelial	epithelial	epithelial	epithelial	endothelial	endothelial	endothelial	endothelial	endothelial	endothelial	endothelial	endothelial	endothelial	endothelial	endothelial	endothelial	endothelial	endothelial	endothelial	endothelial	endothelial	endothelial	endothelial	endothelial	endothelial	endothelial	endothelial	endothelial	endothelial	endothelial	endothelial	stromal	stromal	stromal	stromal	stromal	stromal	stromal
Species	Human	Lemur	Mouse	Human	Lemur	Mouse	Human	Lemur	Mouse	Human	Lemur	Mouse	Human	Lemur	Mouse	Human	Lemur	Mouse	Human	Lemur	Mouse	Human	Lemur	Mouse	Human	Lemur	Mouse	Human	Lemur	Mouse	Human	Lemur	Mouse	Human	Lemur	Mouse	Human	Lemur	Mouse	Human	Lemur	Mouse	Human	Lemur	Mouse	Human	Lemur	Mouse	Human
	Mean exp. ln(UP10K+1)
ALDH3A1	1.17035	0.380581	0.532067	0.041692	0.112337	0.109214	0.0642895	0	0	0.0168988	0	0	0	0	0	0.0495759	0.0892597	0.0306136	0.0217843	0.240551	0	0.0124874	0	0	0.00197755	0.0089183	0	0.00583719	0.0509138	0.00231133	0	0.0951181	0.00108224	0.00947561	0.0186666	0	0.0608706	0.319209	0	0	0.550796	0	0	0.0640702	0.124367	0.00202202	2.41839	0.282866	0
CALML4	1.6179	0.661677	2.46859	0.0311408	0.0313824	0	0	0.890446	0.0633845	0.0193485	0.79125	0.00100946	0.0623679	1.90921	0	0.188717	0.246592	0.415575	0.00624272	0	0.286414	0.58282	0.186287	0.425501	0.05763	0.0272339	0.259103	0.149577	0.00337898	0.168033	0.00338642	0.00153771	0.0143772	0.157855	0	0.16466	0.332069	0	0	0	0.299018	0	0.012399	0	0.0610942	0.0154327	0.00420312	0.0248159	0
DKK2	0.00359532	0	0	0.000502725	0	0	0	0	0	0	0	0	0	0	0	1.79138	0.345054	0.672183	0.356041	1.54189	0.412914	0.0413583	0	0	0.00108457	1.06401	0.0166093	0.0198751	0	0	0	1.29455	0.014153	0.00346464	0	0	0.00305873	0	0	0.0656313	1.2121	0.0142033	0.0842238	1.46275	0.192615	0.00548534	1.23386	0.0038368	0
APOBEC2	0.000724463	0.247153	0	0.00219259	0.122104	0	0	0.167892	0	0	0.019893	0	0.00347703	0.0285082	0	0	0.291733	0	0.0432615	0.085907	0.00218281	0	0.0612019	0	0.00820422	0	0.00250115	0	0.176368	0.00713297	0.0344061	0.0381943	0.00443886	0.000680395	0.179977	0.0516022	0	0.164807	0	0.0656313	0.0912893	0.149542	0.0818643	0.0141366	0.00514001	0.0133069	0.167574	0.00566966	2.43966
NOTCH4	0.112565	0.331453	0	0.0165462	0.272393	0.0218323	0.0672188	0.129467	0	0.00198951	0.156834	0.0157156	0.0100888	0.0750864	0	0.986311	1.13137	1.18829	1.46378	0.645791	0.583688	0.662183	0.592065	0.740393	0.293295	0.461228	0.167211	1.19726	0.875319	0.867792	1.57271	0.61797	0.47981	0.742736	0.685771	0.493374	0.140286	0.6304	0.0885593	0	0.289629	0.00802022	0.0234148	0.0603755	0.0115018	0.0441968	0.144329	0.013837	0.00816601
IL18BP	0.00945788	0.0586809	0	0.0088608	0.161781	0	0	0.148355	0.0590543	0.0103323	0.172501	0.105948	0.235395	0.338537	0.217096	0.363284	0.335387	0.317643	0.247857	0.069783	0.229285	0.416443	0.909156	0.374937	0.273981	0.239574	0.302512	0.465586	0.715342	0.38138	0.140777	0.2417	0.246127	0.273062	0.79645	0.114543	0.0577951	0.21119	0.0937261	0.23012	0.0686008	0.11759	0.026914	0.0387613	0.0381568	0.0330204	0.0312125	0.0136144	0
UCHL1	0.181508	0	0.744178	0.00213332	0.0443671	0	0	0.248019	0	0.000844445	0.00339818	0	0	0.00674065	0	0.0073317	0.0610418	0.713359	0.0277573	0	0.282708	0.00557383	0.522589	0.0841769	0.00730876	0.0534194	0.0975502	0.000638605	0.0954027	0.112349	0	0.010851	0.0644534	0.00518726	0.0976175	0.423815	0.0224703	0.0532079	0	0	0.0170339	0.0545858	0.0660507	0.0031538	0.25753	0.0409523	0.0386676	0.0106639	0.0905174
CCDC96	0.987265	0.141749	0.416296	0.0135804	0.00153487	0	0.047619	0	0	0.00698994	0.0126679	0	0.0149739	0.00856986	0	0.0296286	0	0	0.0279859	0	0	0.0278438	0.100045	0	0.022431	0	0.00298429	0.0297218	0.0224598	0.00279247	0.0590992	0.00815781	0.00152387	0.028499	0.00639838	0	0.0315191	0.0669187	0	0.0913719	0	0	0.0735448	0.0254555	0.000603757	0.0166763	0.0118525	0.00818708	0
PDZK1IP1	0.684558	0.0462547	0.265939	0.87511	0.702017	0.683271	1.31319	2.91659	1.51232	0.0196615	0	0.0596755	0.0028486	0	0.102745	0.0481625	0.272478	0.101839	0.019663	0.0340048	0.175069	0.0620189	0.0544782	0.0122252	0.0849396	0.010558	0.00979636	0.0441612	0.0262439	0.0078662	0.0485171	0	0.00174736	0.0745738	0.027664	0.0128438	0.0176088	1.17627	0	0	0.748016	0.0792726	0	0.013542	0	0.00530168	0	0	0
PTMA	3.68146	0	4.10998	3.26216	0.0170008	3.03377	3.4295	0.0463499	3.62963	2.6993	0	2.07182	1.51782	0	2.45708	3.87334	0.157525	3.36253	3.87935	0.316395	4.1387	3.74371	0	3.42818	3.89944	0.213095	3.73892	3.77245	0.0667533	3.49337	3.74416	0.229141	3.99128	3.78712	0.065211	3.5927	3.58426	0.0892609	3.39726	4.05336	0.180376	3.99303	3.70375	0.185273	3.51954	4.06545	0.484544	3.6798	1.25757
CLIC3	0.145103	1.78172	1.061	1.41305	2.69989	1.10383	0	0.185887	0.0890431	0.00396828	0	0.00243706	0	0	0.0201616	1.06029	0.110523	0.0634618	0.719733	0	0	0.526473	0.0573766	0.0794168	0.0174457	0.0289561	0	0.246709	0.102408	0.144874	0.0119009	0	0	0.11651	0.0940819	0.0924183	0.0505512	0.0980085	0	0.0913719	0	0	0	0.0220495	0	0.00299871	0.0657193	0.00307527	0
IRX1	0.0395761	0.294873	0.224467	0.0382336	1.64297	1.69446	0	0	0.705414	0	0	0.0459377	0	0	0.0069717	0	0	0	0	0	0	0	0.0985023	0.035454	0.0147263	0	0	0	0.00496046	0.0115524	0.00214394	0	0	0.00264525	0.0240448	0	0	0.0615854	0	0	0	0	0	0.00161912	0.00302786	0.0275276	0.00534099	0	0
GCHFR	1.01637	0	0.52146	0.496982	0.452183	0	0.770159	0.326365	0.449176	1.94238	2.38712	1.8806	0.636113	1.97162	2.40412	0.597926	0.49065	0.0249395	0.411313	0.227457	0.00412474	0.227269	0.276465	0.226936	0.263545	0.184971	0.0208529	0.199598	0.22359	0.125886	0.0717439	0.22818	0.0220385	0.184937	0.279529	0.0505035	0.208485	0.132803	0.121818	0.392725	0.0276261	0.23527	0.480085	0.111848	0.00336998	0.160524	0.0897416	0	0.0328595
DPEP1	0.00291307	0.920328	0	0	0.480541	0.0823714	0	0	0	0.000844445	0	0	0	0	0	0.00235254	0.0892597	0.0689924	0	0	0.139159	0.00282266	0	0.0829142	0	0	0.113286	0.010877	0.0521688	0.0657363	0	0.00101561	0.0892219	0.011473	0.0416932	0.0845221	0.0385549	0.0277193	0	0	0	0.107342	0	0.063562	0.136259	0	0.105118	0.11887	0
PVALB	0.00561767	0	0	0.00191953	0	0	0.0374632	0	0	0	0	0	0	0	0	0.00165389	0	0	0	0	0.146594	0	0	0	0.000948212	0.0611637	0.174937	0.00285902	0	0	0	0.0685959	0.147448	0.00197618	0.00565293	0	0.00251486	0	0	0	0	0.15885	0	0.0153553	0.0992491	0	0.0529793	0.162315	0.00913036
SPAG4	0.0995312	0	0	0.0248829	0.015986	0	0	0	0	0.0331104	0.0138108	0.00364989	0.0072771	0	0	0.0149186	0	0	0	0.00953083	0.0105974	0.0155395	0	0	0.0133231	0.0134363	0.00291629	0.0155629	0.0133681	0.00756273	0.0281741	0.00970091	0.00318863	0.0145037	0.0192464	0	0.0781683	0.0657133	0	0	0.0199665	0	0	0.0201367	0.0153667	0.00865347	0.00284375	0.0110016	0
LGALS2	0.0104729	0	0	0.00317067	0.126793	0	0.509282	2.42256	0.596504	0	0.00286613	0	0	0	0	0	0	0	0	0	0	0.00495217	0	0	0.00107723	0	0	0.0116412	0.00590528	0.00282402	0.00777733	0.00124476	0	0.00100115	0	0	0	0	0.0941047	0	0	0	0	0.00542764	0	0.00304727	0.00304127	0.00781649	0
ZFYVE1	0.0534043	0	0	0.0315919	0.112701	0.0395453	0.109192	0.229582	0.00608082	0.11564	0.164093	0.149332	0.39062	0.671966	0.0382064	0.148811	0.234314	0.053071	0.133714	0.0859477	0.028452	0.104074	0.424523	0.112356	0.0723945	0.17063	0.00419732	0.132685	0.252679	0.0587328	0.166207	0.207175	0.0393154	0.164309	0.266259	0.107523	0.0684491	0.277583	0.150184	0.26046	0.190005	0	0.151935	0.137288	0.0151076	0.0982525	0.122532	0.0108818	0.0883343
HSPA2	0.155315	1.89989	1.99436	0.0219996	0.205194	0.0628181	0.0190948	0	0.330133	0.00681469	0.0117834	0.0622947	0.0326193	0	0.0366391	0.270545	0.738983	0	0.961107	0.796597	0.723604	0.17058	0.617294	0.115818	0.470219	0.543985	0.940799	0.0831666	0.570909	0.0964107	0.591226	0.677917	1.5135	0.160647	0.476393	0.064919	0.631354	0.513762	0.11467	0.858219	0.527749	0.871379	0.40573	0.437118	0.470955	0.428364	0.92768	0.398636	1.21763
NFKBIZ	0.844104	0.557282	0.306848	1.08752	0.442128	0.235652	1.00444	1.9362	1.1161	0.642653	0.531712	0.155462	1.76492	0.139299	0.0359316	1.3107	0.908836	0.732999	1.59141	1.55742	1.64685	1.54257	1.29834	0.828035	1.87974	2.47832	2.03291	1.27211	1.35941	0.553165	1.75116	2.1492	1.48904	1.14957	0.600222	0.230875	0.630609	0.922904	0.837647	1.44087	1.81386	1.6337	1.49139	1.8765	0.915523	1.17504	1.21956	1.21235	0.0393572
MED31	0.897738	1.15377	1.79749	0.270166	0.366077	0.254442	0.369805	0.579919	0.151742	0.188609	0.159725	0.0509475	0.219059	0.455761	0.126151	0.479408	0.59756	0.689018	0.315538	0.553649	0.672862	0.446296	0.675142	0.655594	0.420778	0.416896	0.585486	0.540491	0.58903	0.652838	0.338952	0.536694	0.648209	0.636123	0.599058	0.573634	0.551646	0.706229	0.246969	0.738308	0.338726	0.522484	0.175893	0.324101	0.314496	0.470811	0.695772	0.399369	0.202726
SPP1	0.465602	0.952296	0.122019	0.00218797	0.28696	0.570064	3.93609	2.77187	4.76987	0.0405166	0.00348745	0.0830262	0.0647501	0	0	0.00375566	0	0.102666	0.00624272	0.0184987	0.169847	0.0358301	0.234332	0.138455	0.0410602	0.362409	0.0417811	0.00341698	0.0594595	0.270111	0.00282684	0.39033	0.0264124	0.00854455	0.0497643	0.12915	0.00283668	0.0325767	0.0941047	0	0.22731	1.00707	0	1.58202	1.22567	0.0168177	0.131295	0.0670799	0
ACSL1	0.429807	0.0532925	0.354946	0.494586	0.430546	0.127358	1.09565	0.426825	0.172362	2.4714	2.01714	2.29217	2.60753	0.610318	1.02897	0.0844819	0.103338	0.0528003	0.0836536	0.272704	0.0700261	0.0574743	0.228277	0.0513763	0.0539056	0.333095	0.0600608	0.0830675	0.118346	0.0964548	0.138139	0.953399	0.223697	0.0937677	0.150812	0.302467	0.0619742	0.11271	0.0971543	0.0528014	0.20714	0.107313	0.36047	0.624381	0.053254	0.126377	0.612715	0.11778	0.971959
PFN2	1.46748	0.545022	0.796666	0.0902696	0.0507565	0.0439657	0.216462	1.01433	0.208183	0.052601	0	0.0366124	0.0858714	0	0	0.681514	0.223326	0.0657087	0.459347	0.0571587	0.0647559	0.105764	0.19308	0.148944	0.0358114	0.0480848	0.104492	0.132689	0.117273	0.13712	0.224875	0.0839169	0.0762046	0.0465446	0.312817	0.126315	0.129419	0.81781	0.08054	0	0.156684	0.0767847	0.340883	0.694305	0.203415	0.253644	0.604368	0.121437	0.829457
CD36	0.0495508	0	0.419949	0.630525	0.0571473	2.47906	0.226614	0.211355	0.145948	0.0138296	1.14728	0.979395	0.0410565	0.188408	0.373832	1.46556	0.998821	2.83038	1.82165	2.95834	2.70114	1.13302	2.23274	2.85445	1.99086	3.35994	3.03967	2.45626	1.87914	3.28505	3.3316	3.82052	3.42027	0.571104	0.27188	3.13535	1.90009	1.34546	1.20397	0	1.45153	0.785914	0.0179144	0.731242	0.266884	0.0734415	0.236922	0.34313	0.314886
HBEGF	0.0703352	0.0765309	0	0.304388	0.0965435	0.123897	0.0377034	0.492184	2.05358	0.0137616	0.476678	0.00294974	0.031508	0.113814	0.00632846	0.654314	1.09245	0.259578	2.39512	1.56559	1.88644	0.538725	0.756628	0.531332	1.23236	0.740722	2.51971	0.399915	1.18714	0.385686	1.83255	1.89584	2.05076	0.35112	0.981898	0.0719624	0.172948	0.488703	0.0453817	0.973551	0.554719	1.77069	0.872242	0.267599	2.3307	0.425707	0.111738	0.665565	0.177833
VPREB3	0.00345019	0	2.61916	0.000763505	0	0.412727	0	0	0	0.0093525	0.00581038	0.00179911	0.00628459	0.0177027	0.0359863	0	0	0	0	0.0264289	0.00343057	0	0	0.0262375	0.000613339	0	0	0	0	0.0222353	0	0.00498516	0	0.000875634	0	0.0287048	0	0	0	0	0	0	0	0	0	0.00943187	0	0.00297156	0.0345446
S100A13	1.34671	2.33265	2.01817	1.23088	1.48045	1.32256	1.15099	1.17658	1.157	0.291458	0.474235	0.964182	0.100422	0.677849	1.05543	1.92527	1.92319	2.01576	1.35776	1.08086	2.01859	1.5322	2.31122	2.0135	1.19096	1.83154	2.02279	1.6154	2.09124	2.12344	1.12843	1.30501	2.04646	1.81148	2.13229	2.0866	1.27426	2.15554	2.06478	1.62355	2.24728	1.66124	2.6501	1.79189	1.45549	1.75358	1.7061	0.842699	0.85739
PLAC8	2.47049	0.0586809	0.470588	0.120869	0.0127843	0.556816	0.0847317	0.286978	1.8719	0.0198187	0	0.0926019	0.040068	0	0.255882	0.0401018	0	2.78583	0.0420614	0	0.0833808	0.0621808	0.0936427	2.23084	0.00354525	0	0.143603	0.0489848	0.0235661	1.43673	0.00519004	0.000736012	0.077004	0.0470677	0.0243744	0.634253	0.0574011	0.0601423	0.332211	0	0	0.0914153	0	0	0.0578087	0.00281897	0	0.0449743	0
PGLYRP1	0	1.36835	0.286431	0	1.24493	0.227368	0	0.195099	0.283866	0	0.257695	0.00165476	0.00528986	0.661517	0.0252881	0.00148643	1.25993	0.133527	0	0.32026	0.140132	0.00112788	1.21246	0.180571	0.00223314	0.175377	0.533424	0.00161808	0.960702	0.159189	0	0.103333	0.0697056	0.0022019	0.804583	0.470452	0	1.75358	1.23346	0	1.69796	0.911255	0	0.0158398	0.0125782	0	0.0595198	0.0189219	0
ALOX15	1.51519	0	0	0.0158164	0	0	0	0	0.402741	0	0	0	0	0	0	0.00667475	0	0	0	0	0	0.0202652	0	0	0.00110331	0	0.00370821	0.0040025	0	0.00437539	0	0.00366642	0.00177133	0.000671448	0	0	0	0	0	0	0	0	0	0	0	0	0.00364695	0	0
EGFL6	0.157463	0	0	0.00532776	0.00472715	1.38563	0	0	0	0	0	0	0	0	0	0.214281	0.735832	0	0	0.0149302	0.00301226	0.0255563	0.516262	0	0	0	0	0.0248239	0.758568	0.00313643	0	0	0.00206032	0.0127747	0.447758	0	0.0348962	0.660906	0.143692	0	0.0330163	0.0318486	0	0.0249835	0.513285	0	0	0.00695943	0
CST6	1.80097	0.0532925	0	0.148149	0.959134	0.021184	0	0.248212	0	0	1.93572	0	0	0.294943	0	0.0135203	0	0	0.0319859	0	0.059498	0.00301863	0.0200259	0.0258693	0	0	0.0558836	0.0144497	0.01702	0.00630826	0	0.00645226	0.0663248	0.0160893	0.0383535	0.0734226	0.00466145	0.0507934	0.28719	0	0	0.190655	0	0	0.0303549	0.000715961	0.185752	0.00690576	0
SLC16A7	0.0638107	0	0.695818	0.0407179	0.221812	0.125443	1.58219	0	0	0.493699	0.0746331	0.443364	0.726313	0	0.462157	0.0593076	0.0858602	0	0.119875	0.7227	0	0.134403	0.0124537	0.0193989	0.90281	0.227368	0.0031806	0.0837014	0.0429136	0	0.154441	0.583716	0	0.00834875	0	0.00664954	0.360591	0.0618402	0	0.360762	0.366344	0.0171951	0.573842	0.0212355	0.00368669	0.832019	0.00878353	0	0.0282456
NMT2	0.0488106	0	0	0.038241	0.0902261	0.0294878	0.762173	0.12972	0	0.693237	0.565951	0.0260409	1.15278	0.387763	0.018692	0.212067	0.143572	0.0699924	0.243332	0.196333	0.0522957	0.168473	0.0649952	0.0433652	0.185997	0.473791	0.0364958	0.173679	0.193527	0.0266929	0.790669	0.286966	0.0458113	0.176928	0.0870693	0.0053503	0.459915	0.216909	0	0.0528014	0.293308	0.0558755	0.457782	0.294802	0.0380423	0.232891	0.352434	0.0842304	0.104154
NRN1	0.00829375	0.100076	0	0.0039983	0.0091302	1.58178	0.0739289	0.079826	0.786968	0	0	1.51164	0	0	2.34166	1.63316	0	0	1.14207	0.00795002	0	1.28099	0	0	1.18834	0	0.00544287	0.884138	0.0156991	0.0164255	1.17517	0.0118134	0.00148652	0.857913	0.0169482	0	1.25101	0.0226757	0	1.29025	0.0815847	0	0.874678	0.00358641	0.432028	0.00422237	0.0313478	0.00325443	0.0425612
RAMP1	0.748091	1.83197	0.56593	0.0310973	0.403699	1.67378	0.0688522	0	0.857712	0.967095	0.0170647	0	0.200257	0	0.0208691	0.00087181	3.96774	0.108792	0.0147628	0	0.0162518	0.00667002	4.05917	0.0592656	0.0168328	0.0306852	0.00904426	0.00461739	4.38131	0.065795	0.0133021	0.0370876	0.0243002	0.00539906	4.55638	0.0748724	0.0214006	0.596434	0.11467	0	0	0.0192848	0.05206	0.0575256	0.263372	0.012267	0.0232944	0.0327007	1.64542
CYTL1	0	0	0	0.000173145	0	0.0414574	0	0	0	0	0	0	0	0	0	0.11372	0	3.19791	0.066603	0	2.83959	0.307714	0	2.54872	0.122292	0	2.7714	0.0342972	0.0105222	0.27778	0.00168006	0	0.112026	0	0	0.340437	0.189281	0	0.0744592	0	0	0.55949	0.0860803	0.00569595	0.109051	0	0	0.050281	0
DPYD	0.164176	0.506023	0	0.288593	0.317122	0.0115792	0.563231	0.472724	0.115664	0.531887	1.66799	1.64954	1.26648	0.465905	0.964119	0.237915	1.51848	0	0.367585	3.20934	0.0172294	0.374607	1.40592	0	0.317214	3.11313	0.00625028	0.341365	1.1211	0	0.53073	3.18837	0.00294827	0.316267	0.926552	0	0.160729	0.748216	0	0.561449	2.21837	0.0116267	0.305737	2.5189	0.0111273	0.299411	1.82726	0.0399585	0.0227626
IDI1	0.929321	1.32975	0.0476226	1.03761	1.13949	0.926334	1.22937	0.72667	0.668454	1.61849	0.616142	1.46549	0.914554	0.526653	1.66781	0.599965	0.425025	0.072111	1.39525	0.157822	0.318282	0.486852	0.381026	0.338734	0.979802	0.164329	0.124894	0.677623	0.406391	0.328811	1.41716	0.177874	0.244272	0.757927	0.42913	0.194206	0.552053	0.770966	0	0.541308	0.336244	0.14101	0.750891	0.174992	0.317779	0.709828	0.263679	0.861563	1.13657
	% Cell positive
ALDH3A1	48.4741	12.1212	25	2.65447	5.04732	6.25	2.5	0	0	1.54639	0	0	0	0	0	1.34771	0.699301	1.44928	2.01613	5.80645	0	0.25974	0	0	0.168634	0.70922	0	0.0947098	0.589275	0.0674764	0	1.87154	0.040032	0.183824	0.222222	0	2.14133	5.42636	0	0	14.7059	0	0	2.83159	4.05405	0.141509	88.8131	8.46154	0
CALML4	83.1086	24.2424	93.75	2.18604	2.31335	0	0	33.3333	3.7037	1.67526	40.2844	0.204499	1.52566	57.085	0	6.9407	2.7972	13.0435	0.403226	0	8.79541	15.9307	2.22222	15.3846	3.62563	1.41844	9.00783	2.43539	0.0589275	4.25101	0.212993	0.0425351	0.440352	3.125	0	7.2973	11.7773	0	0	0	8.82353	0	1.19048	0	2.2869	0.613208	0.136426	0.854701	0
DKK2	0.212917	0	0	0.0223065	0	0	0	0	0	0	0	0	0	0	0	59.8383	3.4965	18.8406	13.7097	56.129	9.75143	1.12554	0	0	0.084317	43.9716	0.391645	0.270599	0	0	0	35.9422	0.360288	0.0919118	0	0	0.214133	0	0	5.26316	48.5294	0.378788	4.7619	55.7377	6.18503	0.283019	50.0682	0.17094	0
APOBEC2	0.0709723	6.06061	0	0.156145	7.36067	0	0	3.7037	0	0	1.4218	0	0.138696	0.404858	0	0	2.7972	0	2.82258	1.29032	0.0956023	0	1.48148	0	0.590219	0	0.130548	0	2.18032	0.269906	1.06496	0.638026	0.120096	0.0229779	2.77778	1.89189	0	2.71318	0	5.26316	2.94118	4.16667	2.38095	0.596125	0.2079	0.613208	6.27558	0.25641	89.6552
NOTCH4	6.95529	12.1212	0	1.15994	18.1914	1.5625	5	7.40741	0	0.257732	4.2654	0.817996	0.277393	1.61943	0	38.2075	20.2797	46.3768	71.371	20	20.1721	19.9134	17.037	27.8388	16.0202	16.3121	5.09138	28.1829	15.9694	29.1498	65.2822	16.2909	13.4908	18.6811	14.5556	20.5405	5.99572	13.1783	3.0303	0	10.2941	0.378788	1.19048	1.93741	0.519751	2.0283	5.18417	0.598291	0.689655
IL18BP	0.780696	3.0303	0	0.646888	7.99159	0	0	7.40741	3.7037	1.28866	4.73934	4.90798	5.40915	5.66802	7.8125	12.3315	4.1958	11.5942	12.0968	1.93548	7.07457	12.8139	17.7778	12.0879	17.285	8.51064	11.4883	8.67271	5.83382	10.6613	5.11182	3.36027	6.16493	5.79044	8.77778	5.13514	2.14133	3.10078	3.0303	15.7895	1.47059	3.40909	1.19048	1.78838	1.81913	1.5566	1.22783	0.42735	0
UCHL1	4.6132	0	43.75	0.156145	2.73396	0	0	7.40741	0	0.128866	0.473934	0	0	0.404858	0	0.404313	0.699301	27.5362	1.6129	0	8.5086	0.17316	11.1111	3.2967	0.505902	3.5461	3.26371	0.01353	1.41426	2.96896	0	0.212675	1.52122	0.0919118	1.66667	14.5946	0.642398	0.775194	0	0	1.47059	1.89394	1.19048	0.149031	8.73181	1.83962	1.36426	0.42735	3.44828
CCDC96	59.9006	6.06061	31.25	1.07071	0.210305	0	2.5	0	0	0.773196	1.4218	0	0.416089	0.404858	0	1.07817	0	0	2.01613	0	0	0.865801	1.48148	0	1.51771	0	0.130548	0.487079	0.23571	0.0674764	1.59744	0.255211	0.040032	0.689338	0.111111	0	1.07066	0.775194	0	5.26316	0	0	2.38095	0.894188	0.0519751	0.801887	0.545703	0.17094	0
PDZK1IP1	30.4471	3.0303	12.5	55.4762	41.7455	46.875	70	77.7778	59.2593	1.28866	0	3.88548	0.138696	0	5.46875	1.61725	3.4965	4.34783	2.01613	1.29032	4.58891	1.81818	0.740741	0.3663	4.38449	0.70922	0.391645	0.730618	0.412493	0.202429	1.38445	0	0.040032	1.5625	0.444444	0.540541	0.856531	16.2791	0	0	17.6471	2.65152	0	0.447094	0	0.188679	0	0	0
PTMA	99.1483	0	100	99.2193	0.946372	100	100	3.7037	100	99.3557	0	86.9121	49.6533	0	92.9688	98.9218	1.3986	100	100	9.67742	100	97.9221	0	99.2674	100	8.51064	99.8695	96.0628	0.766058	99.5951	99.787	5.78477	99.6797	98.5524	1.22222	100	98.2869	1.16279	96.9697	100	7.35294	100	100	9.09091	99.3763	100	19.5089	99.5726	51.7241
CLIC3	8.09084	54.5455	56.25	68.9271	96.3197	67.1875	0	3.7037	7.40741	0.386598	0	0.204499	0	0	0.78125	31.4016	1.3986	1.44928	19.7581	0	0	11.1688	1.48148	2.1978	1.26476	0.70922	0	3.15248	1.17855	3.30634	0.425985	0	0	2.22886	1.66667	4.05405	1.71306	1.16279	0	5.26316	0	0	0	0.894188	0	0.141509	2.86494	0.0854701	0
IRX1	3.05181	12.1212	12.5	2.4091	84.3323	82.8125	0	0	18.5185	0	0	2.24949	0	0	0.78125	0	0	0	0	0	0	0	1.48148	1.0989	0.758853	0	0	0	0.0589275	0.202429	0.106496	0	0	0.0229779	0.333333	0	0	0.775194	0	0	0	0	0	0.149031	0.10395	1.32075	0.136426	0	0
GCHFR	60.9652	0	37.5	32.9913	32.1767	0	40	11.1111	14.8148	94.8454	77.2512	84.8671	16.3662	57.4899	90.625	20.3504	8.39161	1.44928	20.5645	8.3871	0.0956023	6.92641	5.92593	7.69231	15.5987	9.92908	0.78329	2.88188	3.06423	3.37382	2.44941	5.10421	0.640512	3.79136	4.88889	2.16216	6.20985	1.93798	6.06061	21.0526	1.47059	7.95455	21.4286	5.06706	0.2079	6.98113	3.54707	0	2.06897
DPEP1	0.141945	21.2121	0	0	32.9127	4.6875	0	0	0	0.128866	0	0	0	0	0	0.0673854	0.699301	1.44928	0	0	4.1109	0.0865801	0	2.9304	0	0	3.7859	0.16236	0.648203	1.88934	0	0.0425351	2.32186	0.160846	0.777778	2.97297	0.856531	0.387597	0	0	0	3.78788	0	1.93741	5.19751	0	2.18281	3.67521	0
PVALB	0.354862	0	0	0.156145	0	0	2.5	0	0	0	0	0	0	0	0	0.0673854	0	0	0	0	4.1109	0	0	0	0.084317	1.41844	5.22193	0.0405899	0	0	0	1.36112	3.96317	0.0459559	0.111111	0	0.214133	0	0	0	0	5.68182	0	0.596125	3.89813	0	1.36426	5.29915	0.689655
SPAG4	6.45848	0	0	1.7176	1.36698	0	0	0	0	4.25258	1.4218	0.613497	0.138696	0	0	0.606469	0	0	0	0.645161	0.286807	0.4329	0	0	0.674536	0.70922	0.130548	0.257069	0.176783	0.202429	0.958466	0.212675	0.0800641	0.298713	0.333333	0	3.21199	1.16279	0	0	1.47059	0	0	0.745156	0.519751	0.424528	0.272851	0.25641	0
LGALS2	0.851668	0	0	0.089226	7.88644	0	12.5	18.5185	14.8148	0	0.473934	0	0	0	0	0	0	0	0	0	0	0.0865801	0	0	0.084317	0	0	0.1353	0.117855	0.0674764	0.212993	0.0425351	0	0.0229779	0	0	0	0	3.0303	0	0	0	0	0.298063	0	0.0943396	0.136426	0.17094	0
ZFYVE1	4.68417	0	0	2.34218	8.83281	3.125	7.5	11.1111	3.7037	12.8866	8.53081	8.58896	9.70874	17.8138	0.78125	5.18868	2.7972	1.44928	8.87097	3.22581	0.764818	2.94372	6.66667	3.2967	4.4688	7.0922	0.261097	2.21891	3.35887	1.61943	6.07029	5.01914	0.880705	3.5386	4.66667	4.86486	2.56959	4.26357	3.0303	15.7895	5.88235	0	5.95238	5.66319	0.675676	4.71698	4.91132	0.34188	2.75862
HSPA2	10.5039	72.7273	93.75	1.78452	14.6162	4.6875	2.5	0	18.5185	0.64433	0.947867	4.49898	0.693481	0	2.34375	8.42318	12.5874	0	41.5323	29.0323	23.1358	4.15584	14.8148	3.663	27.9089	22.695	36.423	1.27182	8.89806	2.63158	20.0213	18.0349	49.7598	2.94118	9.33333	2.43243	22.6981	9.68992	3.0303	52.6316	19.1176	34.0909	17.8571	20.1192	18.1913	18.4906	36.4256	12.8205	53.7931
NFKBIZ	46.061	15.1515	25	56.4577	25.9727	14.0625	45	55.5556	48.1481	55.1546	21.327	7.56646	57.4202	3.23887	2.34375	42.9245	14.6853	23.1884	64.1129	48.3871	52.8681	48.0519	30.3704	27.1062	80.6914	92.1986	77.5457	27.2088	23.2764	14.1026	60.8094	64.1004	45.8367	27.8952	10.6667	9.18919	18.4154	20.5426	30.303	78.9474	60.2941	55.303	59.5238	67.3621	37.0582	40.8491	37.3806	40.2564	2.06897
MED31	55.3584	36.3636	93.75	19.0944	25.7624	20.3125	22.5	25.9259	14.8148	20.7474	9.47867	3.68098	4.43828	11.7409	7.8125	16.779	9.09091	30.4348	16.129	16.7742	23.5182	13.7662	13.3333	25.2747	27.4874	21.2766	23.6292	10.161	9.31055	21.3225	12.4601	13.6538	19.8159	15.3722	13.1111	27.2973	21.6274	13.9535	9.09091	42.1053	17.6471	19.3182	8.33333	15.3502	13.7734	22.4528	29.8772	13.6752	6.89655
SPP1	8.7296	18.1818	6.25	0.133839	11.9874	1.5625	97.5	81.4815	48.1481	2.96392	0.473934	3.06748	1.38696	0	0	0.134771	0	4.34783	0.403226	1.29032	0.860421	0.519481	5.92593	4.3956	1.68634	2.83688	1.43603	0.0405899	0.530348	5.33063	0.106496	3.78562	0.440352	0.160846	0.555556	4.59459	0.214133	1.16279	3.0303	0	2.94118	3.40909	0	38.8972	8.83576	0.801887	3.41064	1.36752	0
ACSL1	27.1114	3.0303	25	32.1213	26.2881	9.375	62.5	11.1111	18.5185	97.9381	81.0427	90.7975	88.4882	15.3846	43.75	2.96496	1.3986	1.44928	4.83871	7.09677	1.91205	1.55844	5.18519	1.4652	3.11973	13.4752	1.82768	1.29888	1.59104	2.49663	4.04686	23.9898	6.1249	1.83824	2.44444	12.1622	2.56959	2.32558	3.0303	5.26316	8.82353	3.40909	14.2857	25.7824	1.8711	5.9434	24.4202	3.4188	27.5862
PFN2	80.4116	12.1212	50	6.5358	3.15457	3.125	10	37.037	14.8148	6.4433	0	1.63599	1.66436	0	0	24.5283	3.4965	4.34783	24.1935	1.93548	2.10325	3.11688	4.44444	5.12821	2.61383	2.12766	3.91645	2.0295	1.59104	3.7112	8.20021	1.74394	2.04163	1.01103	5.66667	4.86486	4.71092	15.5039	3.0303	0	5.88235	2.65152	16.6667	29.8063	8.83576	12.8774	25.648	4.2735	39.3103
CD36	2.90987	0	31.25	39.5494	3.57518	98.4375	7.5	7.40741	11.1111	1.93299	54.0284	47.4438	0.693481	4.8583	17.9688	34.9057	11.8881	65.2174	51.2097	73.5484	76.3862	27.9654	62.2222	96.7033	72.0067	96.4539	93.9948	68.164	39.9529	98.7854	97.8701	98.5963	98.0384	10.0873	4	98.9189	61.6702	21.3178	27.2727	0	22.0588	20.0758	1.19048	16.6915	10.8108	2.54717	4.50205	11.5385	11.7241
HBEGF	4.18737	3.0303	0	14.41	4.4164	7.8125	5	18.5185	51.8519	1.15979	18.9573	0.408998	0.693481	2.83401	0.78125	18.8679	20.979	10.1449	84.6774	45.8065	43.6902	12.2944	15.5556	15.3846	61.6358	29.7872	71.1488	5.93966	20.33	10.1215	63.2588	48.49	53.4828	6.22702	19.7778	2.97297	5.99572	8.91473	3.0303	47.3684	17.6471	29.9242	35.7143	9.09091	66.9958	15.0943	2.86494	17.3504	8.96552
VPREB3	0.283889	0	93.75	0.0669195	0	23.4375	0	0	0	1.41753	0.473934	0.408998	0.138696	0.404858	2.34375	0	0	0	0	0.645161	0.0956023	0	0	0.732601	0.084317	0	0	0	0	0.539811	0	0.0850702	0	0.0229779	0	1.35135	0	0	0	0	0	0	0	0	0	0.471698	0	0.0854701	1.37931
S100A13	73.3144	78.7879	93.75	71.2469	82.6498	81.25	57.5	48.1481	59.2593	30.1546	22.2749	53.1697	2.21914	19.4332	49.2188	69.407	45.4545	86.9565	62.0968	36.129	78.6807	52.4675	77.037	80.5861	70.9949	76.5957	82.5065	41.8888	54.5669	80.1619	45.7934	37.516	73.2986	56.4568	64.7778	88.3784	52.8908	63.5659	87.8788	78.9474	80.8824	69.697	98.8095	79.1356	62.578	80	68.3492	27.3504	33.1034
PLAC8	92.5479	3.0303	31.25	5.82199	0.84122	37.5	5	3.7037	37.037	1.15979	0	5.52147	0.970874	0	13.2812	1.28032	0	81.1594	3.62903	0	2.39006	1.64502	1.48148	72.1612	0.252951	0	4.047	0.771208	0.294638	35.0202	0.319489	0.0425351	2.1217	0.89614	0.444444	24.0541	1.2848	0.775194	15.1515	0	0	3.40909	0	0	2.33888	0.141509	0	1.62393	0
PGLYRP1	0	48.4848	12.5	0	61.1987	14.0625	0	7.40741	14.8148	0	10.9005	0.204499	0.138696	14.5749	0.78125	0.0673854	22.3776	4.34783	0	11.6129	3.82409	0.0865801	31.8519	5.12821	0.084317	7.0922	18.9295	0.01353	16.264	4.31849	0	1.99915	1.80144	0.0459559	14.7778	21.0811	0	43.0233	33.3333	0	30.8824	30.303	0	0.596125	0.4158	0	1.09141	0.512821	0
ALOX15	67.4237	0	0	1.22686	0	0	0	0	11.1111	0	0	0	0	0	0	0.269542	0	0	0	0	0	0.25974	0	0	0.084317	0	0.130548	0.0541199	0	0.134953	0	0.0425351	0.040032	0.0229779	0	0	0	0	0	0	0	0	0	0	0	0	0.136426	0	0
EGFL6	8.87154	0	0	0.334597	0.210305	76.5625	0	0	0	0	0	0	0	0	0	4.6496	12.5874	0	0	0.645161	0.0956023	0.519481	9.62963	0	0	0	0	0.432959	12.198	0.0674764	0	0	0.040032	0.298713	8.66667	0	1.71306	9.68992	3.0303	0	1.47059	0.378788	0	1.19225	16.3721	0	0	0.17094	0
CST6	79.489	3.0303	0	4.90743	46.0568	1.5625	0	11.1111	0	0	60.1896	0	0	5.26316	0	0.336927	0	0	2.41935	0	1.52964	0.17316	0.740741	0.732601	0	0	1.95822	0.20295	0.353565	0.202429	0	0.0850702	1.64131	0.298713	0.555556	2.97297	0.214133	1.16279	9.09091	0	0	6.43939	0	0	1.0395	0.141509	5.59345	0.25641	0
SLC16A7	5.67779	0	43.75	2.92215	15.4574	7.8125	80	0	0	46.9072	3.31754	25.7669	18.3079	0	21.875	2.08895	0.699301	0	6.04839	24.5161	0	4.06926	0.740741	0.3663	46.0371	8.51064	0.130548	1.31241	0.589275	0	4.15335	13.3986	0	0.160846	0	0.27027	13.7045	0.775194	0	21.0526	8.82353	0.378788	28.5714	0.596125	0.2079	34.434	0.272851	0	1.37931
NMT2	3.19375	0	0	2.45371	6.09884	3.125	42.5	7.40741	0	64.1753	34.1232	2.04499	33.9806	9.7166	2.34375	5.86253	2.0979	1.44928	13.3065	7.74194	1.62524	4.58874	2.22222	1.8315	10.5396	21.9858	1.82768	2.69246	2.47496	0.74224	27.7955	6.76308	1.16093	3.5386	1.55556	0.27027	17.1306	3.10078	0	5.26316	8.82353	2.27273	20.2381	12.0715	1.76715	10.7075	13.5061	2.99145	4.13793
NRN1	0.496806	3.0303	0	0.245371	0.525762	60.9375	5	3.7037	18.5185	0	0	70.3476	0	0	89.0625	60.1752	0	0	49.5968	0.645161	0	41.7316	0	0	62.4789	0	0.130548	18.3466	0.176783	0.202429	44.3024	0.297746	0.040032	22.4724	0.333333	0	52.6767	0.387597	0	57.8947	1.47059	0	36.9048	0.149031	13.8254	0.235849	1.36426	0.0854701	2.06897
RAMP1	37.4024	66.6667	31.25	1.44992	23.1335	85.9375	7.5	0	37.037	61.7268	0.947867	0	4.57698	0	1.5625	0.0673854	95.8042	4.34783	0.806452	0	0.382409	0.17316	84.4444	2.1978	0.758853	0.70922	0.391645	0.0676498	98.9393	1.75439	0.532481	0.382816	0.640512	0.11489	100	2.97297	0.428266	11.2403	3.0303	0	0	0.757576	2.38095	1.78838	8.78378	0.566038	0.95498	1.11111	72.4138
CYTL1	0	0	0	0.0223065	0	3.125	0	0	0	0	0	0	0	0	0	3.97574	0	60.8696	4.83871	0	50.478	8.39827	0	67.3993	6.914	0	49.0862	0.514139	0.117855	5.66802	0.106496	0	1.68135	0	0	8.10811	5.35332	0	6.06061	0	0	7.19697	2.38095	0.149031	2.079	0	0	1.45299	0
DPYD	11.7104	15.1515	0	20.4551	21.2408	1.5625	27.5	18.5185	7.40741	51.8041	74.4076	77.0961	40.3606	13.7652	45.3125	8.49057	30.7692	0	17.7419	85.1613	0.382409	10.9957	41.4815	0	20.2361	89.3617	0.261097	5.70965	21.5675	0	19.9148	86.7716	0.0800641	6.91636	21.8889	0	5.56745	14.3411	0	26.3158	64.7059	0.378788	14.2857	86.4382	0.467775	14.6698	64.8022	1.11111	2.06897
IDI1	50.1065	45.4545	6.25	58.8222	60.7781	59.375	60	33.3333	29.6296	89.1753	31.7536	67.6892	24.9653	13.7652	65.625	21.9677	6.99301	4.34783	62.9032	5.16129	8.03059	14.7186	8.88889	10.989	58.1788	9.21986	4.56919	13.3676	6.4231	9.37922	55.1651	4.08337	6.1249	20.1057	8.44444	7.83784	18.8437	16.6667	0	26.3158	13.2353	3.78788	36.9048	8.64382	10.2391	34.1981	10.6412	23.5897	53.1034
[truncated: 140 more columns]
