# Supplementary material for: A molecular cell atlas of mouse lemur, an emerging model primate
Source: Nature. 2025 Jul 30;644(8075):173–84. doi: 10.1038/s41586-025-09113-9 (PMC12328211; doi:10.1038/s41586-025-09113-9)
Supplement: Supplementary file 6 — Source Data Fig. 2 [file 41586_2025_9113_MOESM6_ESM.xlsx]

## Sheet: Fig 2b
	proximal convoluted tubule epithelial cell	proximal convoluted tubule epithelial cell	proximal convoluted tubule epithelial cell	proximal convoluted tubule epithelial cell	proximal convoluted tubule epithelial cell	proximal convoluted tubule epithelial cell	proximal convoluted tubule epithelial cell	proximal convoluted tubule epithelial cell	proximal convoluted tubule epithelial cell	proximal convoluted tubule epithelial cell	proximal convoluted tubule epithelial cell	proximal convoluted tubule epithelial cell	proximal convoluted tubule epithelial cell	proximal convoluted tubule epithelial cell	proximal convoluted tubule epithelial cell	proximal convoluted tubule epithelial cell	proximal convoluted tubule epithelial cell	proximal convoluted tubule epithelial cell	proximal convoluted tubule epithelial cell	proximal convoluted tubule epithelial cell	proximal convoluted tubule epithelial cell	proximal straight tubule epithelial cell	proximal convoluted tubule epithelial cell	proximal convoluted tubule epithelial cell	proximal convoluted tubule epithelial cell	proximal convoluted tubule epithelial cell	proximal convoluted tubule epithelial cell	proximal convoluted tubule epithelial cell	proximal straight tubule epithelial cell	proximal convoluted tubule epithelial cell	proximal convoluted tubule epithelial cell	proximal convoluted tubule epithelial cell	proximal convoluted tubule epithelial cell	proximal convoluted tubule epithelial cell	proximal convoluted tubule epithelial cell	proximal convoluted tubule epithelial cell	proximal convoluted tubule epithelial cell	proximal convoluted tubule epithelial cell	proximal convoluted tubule epithelial cell	proximal convoluted tubule epithelial cell	proximal convoluted tubule epithelial cell	proximal convoluted tubule epithelial cell	proximal convoluted tubule epithelial cell	proximal convoluted tubule epithelial cell	proximal convoluted tubule epithelial cell	proximal convoluted tubule epithelial cell	proximal convoluted tubule epithelial cell	loop of Henle thin descending limb epithelial cell	proximal convoluted tubule epithelial cell
GPX3	5.00347	2.05053	4.66294	5.44404	5.10374	5.32087	3.88668	5.48143	5.99689	5.18414	5.06095	3.85122	5.23074	2.98776	4.98071	5.76075	3.79423	6.28547	5.26031	2.99834	3.02412	2.93352	6.30073	4.81179	3.63856	5.96771	3.8312	4.3923	4.90141	5.47869	3.70615	4.41683	4.86329	4.79647	3.6458	4.22373	3.42792	3.53289	4.0407	3.17684	5.04052	3.96822	3.11787	2.56643	4.2203	4.98018	4.63125	5.46691	6.21661
CUBN	0	0	0	0	0	0	0	0	0	0	0	0	0	0	0	0	0	0	0	0	1.44989	0	0	0	0	0	0	0	1.53837	0	0	0	0	1.63721	0	1.00259	0	0	0	0	0	2.12977	0	0	0	0	0	1.54399	0
SLC13A3	0	0	0	0	0	0	0	0	0	0	0	0	0	0	0	0	0	0	0	0	0	0	0	0	0	0	0	0	0	2.31987	0	0	0	0	0	0	0	0	0	0	0	0	0	1.94728	0	0	0	0	0
SLC5A2	0	0	0	0	0	0	0	0	0	0	0	0	0	0	0	0	0	0	2.19509	0	1.44989	0	2.95138	2.33996	0	0	0	0	1.03974	0	0	0	0	0	0	0	0	0	0	2.15836	0	0	0	1.94728	0	0	0	0	2.31163
SLC17A3	2.38526	0	0	0	0	0	0	0	0	0	0	0	0	0	0	0	0	0	0	0	0	0	0	2.33996	0	0	0	0	1.03974	0	0	0	0	1.63721	0	0	0	0	0	0	0	0	0	0	0	1.84875	0	1.54399	2.95396
SLC5A12	0	0	0	0	0	0	0	0	0	0	0	0	0	0	0	0	0	1.83292	0	0	0	0	0	0	0	0	0	0	0	0	0	0	0	0	0	1.00259	0	0	2.19509	0	0	0	0	0	0	0	0	0	0
SLC7A13	0	0	0	0	0	0	0	0	0	0	0	0	1.41071	0	0	0	0	0	0	0	0	0	0	0	0	2.32985	0	0	1.03974	0	1.52797	0	0	0	0	0	0	0	0	0	0	0	0	0	0	0	0	0	0
AQP1	0	0	0	0	0	0	0	0	2.37813	3.01332	0	1.51344	0	3.20078	0	2.06462	0	0	0	1.75146	0	4.78435	2.30918	0	0	0	1.44047	0	1.03974	0	0	2.21739	0	0	2.13567	0	1.65993	0	2.19509	0	2.0012	0	0	0	1.69933	1.30181	2.17686	0	0
SPP1	2.38526	1.18091	0	2.2547	0	0	2.05685	0	3.41294	2.00843	0	1.51344	1.41071	1.74227	1.76118	2.06462	1.59928	0	0	1.75146	2.01827	4.43125	2.30918	2.33996	0	2.97312	1.44047	2.74173	5.83217	0	0	0	0	2.22803	0	1.49305	1.65993	2.65949	0	0	2.0012	0	1.85623	0	2.29662	0	0	2.48904	4.5208
UMOD	0	0	0	1.66131	2.31163	0	2.05685	0	0	0	0	0	0	0	0	0	0	0	0	0	1.44989	1.93603	0	0	0	0	0	0	0	2.31987	0	0	0	0	2.13567	1.00259	0	0	0	0	0	0	0	0	1.69933	1.30181	0	0	0
SLC12A1	0	0	0	0	0	0	0	0	0	0	0	0	0	0	0	0	0	0	0	0	0	0	0	0	0	0	0	0	0	0	0	0	0	0	0	0	0	0	0	0	0	2.12977	0	0	0	1.30181	0	0	0
CLDN16	0	0	0	0	0	0	0	0	0	0	0	0	0	0	0	0	0	0	0	0	0	0	0	0	0	0	0	0	0	0	0	0	0	0	0	0	0	0	0	0	0	0	0	0	0	0	0	0	0
PPP1R1A	0	0	0	0	0	0	0	0	0	0	0	0	0	0	0	0	0	0	0	0	0	0	0	0	0	0	0	2.11105	1.03974	2.31987	0	0	0	0	3.15223	0	0	0	0	0	0	0	0	0	0	1.84875	0	0	0
CALB1	0	0	0	0	0	0	0	0	0	0	0	1.51344	0	0	0	0	0	1.83292	0	0	0	0	0	0	0	0	0	0	0	0	0	0	0	0	0	0	0	0	0	0	0	0	0	1.94728	0	0	0	0	0
SLC12A3	0	0	0	0	0	0	0	0	0	0	0	0	0	0	0	0	0	0	0	0	0	0	0	0	0	0	0	0	0	0	0	0	0	0	0	0	0	0	0	0	0	0	0	0	0	0	0	0	0
AQP2	0	0	0	0	0	0	0	0	0	0	0	0	0	0	0	0	0	0	0	0	0	0	0	0	0	0	0	0	0	0	0	0	0	0	0	0	0	0	0	2.15836	0	0	0	0	0	0	0	0	0
ELF5	0	0	0	0	0	0	0	0	0	0	0	0	0	0	0	0	0	0	0	0	0	0	0	0	0	0	0	0	0	0	0	0	0	0	0	0	0	0	0	0	0	0	0	0	0	0	0	0	0
[truncated: 1,748 more columns]

## Sheet: Fig 2c
	vasa recta descending limb cell (SLC14A1+)	vasa recta descending limb cell (SLC14A1+)	vasa recta descending limb cell (MGP+)	vasa recta descending limb cell (MGP+)	vasa recta descending limb cell (SLC14A1+)	vasa recta descending limb cell (SLC14A1+)	vasa recta descending limb cell (MGP+)	vasa recta descending limb cell (SLC14A1+)	vasa recta descending limb cell (MGP+)	vasa recta descending limb cell (SLC14A1+)	vasa recta descending limb cell (MGP+)	vasa recta descending limb cell (SLC14A1+)	vasa recta descending limb cell (SLC14A1+)	vasa recta descending limb cell (SLC14A1+)	vasa recta descending limb cell (MGP+)	vasa recta descending limb cell (SLC14A1+)	vasa recta descending limb cell (SLC14A1+)	vasa recta descending limb cell (MGP+)	vasa recta descending limb cell (MGP+)	vasa recta descending limb cell (MGP+)	vasa recta descending limb cell (MGP+)	vasa recta descending limb cell (SLC14A1+)	vasa recta descending limb cell (SLC14A1+)	vasa recta descending limb cell (MGP+)	vasa recta descending limb cell (MGP+)	vasa recta descending limb cell (SLC14A1+)	vasa recta descending limb cell (MGP+)	vasa recta descending limb cell (SLC14A1+)	vasa recta descending limb cell (SLC14A1+)	vasa recta descending limb cell (SLC14A1+)	vasa recta descending limb cell (SLC14A1+)	vasa recta descending limb cell (MGP+)	vasa recta descending limb cell (SLC14A1+)	vasa recta descending limb cell (SLC14A1+)	vasa recta ascending limb cell (IGFBP5+)	vasa recta descending limb cell (MGP+)	vasa recta descending limb cell (SLC14A1+)	vasa recta descending limb cell (SLC14A1+)	vasa recta descending limb cell (SLC14A1+)	vasa recta descending limb cell (MGP+)	vasa recta descending limb cell (MGP+)	vasa recta descending limb cell (MGP+)	vasa recta descending limb cell (MGP+)	vasa recta descending limb cell (MGP+)	vasa recta descending limb cell (MGP+)	vasa recta descending limb cell (SLC14A1+)	vasa recta descending limb cell (SLC14A1+)	vasa recta descending limb cell (MGP+)	vasa recta descending limb cell (SLC14A1+)
SLC14A1	2.19802	2.2152	0	0	2.3513	2.64653	0	1.20835	0	3.02601	0	2.50266	4.35035	0	0	3.32467	3.80784	0	0	0	0	2.01011	4.24307	0	0	3.23319	0	0	3.48265	3.31128	3.34762	1.94189	0	0	2.43777	0	3.6757	0	0	0	0	0	0	0	0	0	1.93198	0	0
GJA5	2.14431	0	0	0	2.13579	1.28675	0	0	0	2.4595	0	0	1.78101	0.9494	0	1.34807	2.1718	0	1.21099	0	0	0	2.98138	0	1.745	2.57872	1.41518	2.22877	1.70594	1.68702	3.1723	0	1.75019	2.04212	1.82837	0	0	1.00407	0	0	2.22226	1.97706	0	1.79176	0	1.14072	0	0	1.36082
BMX	0.880882	1.86287	0	0	0.517911	1.01063	1.79804	0	0	0	2.71323	0	0	0	2.35089	0.996944	0	0	0	0	0	0	0	0	0	0	1.41518	1.87574	1.70594	2.28307	0	0	0.783408	0	1.00841	0	0	0	0	0	0	1.97706	0	0	0.676284	0	0	0	0
CLDN5	3.18136	2.2152	3.90444	3.8901	3.47233	3.50633	1.79804	2.54473	3.46974	3.81945	3.19717	3.15401	3.63808	2.91375	3.24597	3.44073	2.43057	2.86074	3.10061	2.89604	3.19185	3.59875	3.92999	2.2803	4.45512	4.30517	2.33714	3.60866	3.72711	2.92388	3.1723	1.94189	3.80644	4.47949	1.82837	1.56714	2.52915	3.41441	2.78891	2.20079	3.00564	3.53168	2.26856	3.2581	2.60751	2.69723	3.20326	1.80704	3.18615
SOX17	2.14431	2.47522	2.20868	3.00401	2.13579	1.9623	0	1.73975	3.46974	2.72558	2.98419	1.8882	2.59074	0.9494	1.06436	2.31451	2.43057	1.63288	3.20145	2.37702	2.03688	2.8426	1.97939	2.2803	2.34677	2.21049	2.80856	0.867691	1.70594	0	0	2.56062	1.21724	0	2.27277	2.99396	2.16278	2.06907	2.52152	1.49118	0	2.4309	2.26856	2.77259	2.80123	2.13435	1.93198	1.91984	1.91674
AQP1	5.24636	2.85224	5.62231	3.98355	4.92277	5.69137	2.40474	0	3.68664	4.82059	2.98419	3.64762	4.95351	5.15718	1.06436	4.51775	5.74288	3.07237	1.74286	4.36141	4.64759	4.79237	0	2.2803	2.34677	3.82124	1.41518	3.68083	5.19994	4.78658	4.82396	2.29837	5.53828	4.22052	5.31313	2.89415	4.00491	4.99132	5.0987	3.8232	1.86956	1.12292	2.26856	0	3.60448	4.86604	0	4.47245	5.52285
SEMA3G	1.89493	2.47522	2.20868	0	2.3513	1.50289	2.77965	0	2.17272	1.02359	2.98419	3.07087	0	1.87863	0	2.12941	2.1718	2.59195	1.21099	1.90223	2.3979	0	1.97939	2.2803	2.34677	2.21049	2.98078	1.63787	2.30389	2.65395	0	0	1.93796	3.05025	2.07506	0	0	2.17272	2.15544	2.20079	2.68878	1.97706	1.91354	1.79176	2.04974	2.13435	2.54994	0.898114	1.91674
SCIN	3.01118	1.86287	0	1.7564	2.96114	2.58259	0	2.85852	2.17272	3.02601	2.34039	2.50266	4.44158	2.95584	0	2.8959	3.29263	0	2.34443	0.595754	0	3.01516	3.2563	0	2.34677	3.05873	0	1.32517	2.30389	1.68702	2.95958	0	2.99687	0	2.07506	0	1.57849	2.50478	2.41373	0	0	0	0	0	0	2.35902	2.92903	0.546666	0
CXCL12	0.385949	0	0	1.7564	0	0.627898	0	0	0	1.84838	0	0	0	1.74963	0	1.34807	0	0	0	0.595754	2.03688	0	0	0	0	1.62138	0	1.87574	1.70594	0	0	0	0	0	0	1.06349	0	0	0.820635	0.76428	0	0	0	0	1.58232	0.724893	0	0.546666	0
CA4	0	1.31402	0	0	0	0	0	0	0	0	0	0	0	0	0	0	0	0	0	0	0	0	0	0	0	0	0	0	0	0	0	0	0	0	0	0	0	0	0	0	0	0	0	0	0	0	0	0	0
NR2F2	0	1.31402	0	0	0	0.627898	0	0	0	0	0	1.05402	0	0.583377	0	0	0	0	0	0	0	0	0	0	0	0	0	0.867691	0	0	1.71784	0	1.21724	0	1.82837	1.06349	0	1.00407	1.26522	0.76428	0	0	0	0	0	0	0	0.546666	0
PLVAP	0	0	0	0	0.517911	0.627898	0	0	0	0	0	0	0	0	0	0	0	0	0	0	0	0	0	0	0	0	0	0	0	0	0	0	0	0	0	0	0	0	0	0	0	0	0	0	0	0	0	0	0
VCAM1	0	1.31402	0	0	0	0	0	0	0	0	0	0	0	0	0	0	0	0	0	0	0	0	0	0	0	0	0	0	0	0	0	0	0	0	0	0	0	0	0	0	0	0	0	0	0.676284	0.724893	0	0	0
ACKR1	0	0	0	0	0	0	0	0	0	0	0	0	0	0	1.06436	0	0	0	0	0	0	0	0	0	0	0	0	0	0	0	0	0	0	0	0	0	0	0	0	0	2.22226	0	0	0	0	0	0	0	0
[truncated: 341 more columns]

## Sheet: Fig 2d
	spermatogonium	spermatogonium	spermatogonium	spermatogonium	spermatogonium	spermatogonium	spermatogonium	spermatogonium	spermatogonium	spermatogonium	spermatogonium	spermatogonium	spermatogonium	spermatogonium	spermatogonium	spermatogonium	spermatogonium	spermatogonium	spermatogonium	spermatogonium	spermatogonium	spermatogonium	spermatogonium	spermatogonium	spermatogonium	spermatogonium	spermatogonium	spermatogonium	spermatogonium	spermatogonium	spermatogonium	spermatogonium	spermatogonium	spermatogonium	spermatogonium	spermatogonium	spermatogonium	spermatogonium	spermatogonium	spermatogonium	spermatogonium	spermatogonium	spermatogonium	spermatogonium	spermatogonium	spermatogonium	spermatogonium	spermatogonium	spermatogonium
ID4	0	0	0	0	0	0	0	1.09304	0	1.11432	0	0	0	0	0	1.2836	0	0	0	0	0	0	0	0	0	0	0	0	0	0	0	0	0	0	0	0	0	0	0	0	0	0	0	0	0	0	0	0	0
SALL4	0	0	0	0	0	0	0	0	0	0	0	1.19086	0	0	1.20868	0	0	0	0	0	0	0	0	0	0	0	0	0	0	0	0	0	0	0	0	0	0	0	0	0	0	0	0	0	0	0	0	0	0
PIWIL4	1.85912	1.5545	1.1157	1.88141	0	1.50684	0	0	2.04817	1.11432	0	0	0	0	0	0	0	0	0	0	0	0	0	0	0	0	0	0	0	0	0	0	0	0	0	0	0	0	0	0	0	0	0	0	0	0	0	0	0
RHOXF1	1.03177	0	0	0	0	0	1.06623	0	1.17904	0	1.58694	1.19086	0	1.14625	0	0	0	0	1.32425	1.19671	0.654784	0	0.82378	0.926092	0.898028	0.826663	1.08506	0	0	1.49708	1.5267	0.626232	1.25151	0	0	0	1.17369	1.13101	0	0.980101	1.3975	1.42295	1.14845	0	1.09038	0.596303	0.945869	1.17186	0.833005
SOHLH1	0	1.05305	1.1157	0	0	0	1.06623	0	1.17904	0	1.58694	2.31842	2.61774	1.14625	2.71433	1.82764	2.86756	1.28247	0	1.496	2.23244	2.03197	2.1604	2.45722	2.64566	1.27295	1.59316	2.39035	2.57451	1.72719	1.70542	2.27269	2.60107	1.19824	1.7497	2.4509	2.99513	2.37902	1.16413	2.39684	2.31601	1.9877	2.00955	1.69098	2.66263	2.58256	2.26828	1.69672	2.01505
OVOL2	0	0	0	0	0	0	0	0	0	0	1.0799	0	0	0	1.20868	0	0	0	0	0	1.04713	0	0	0	0	0	0	0.975651	0	0.768349	0	0	1.25151	0	0	1.01757	0	0	0	0	0	0.580728	0	0	0.401358	0	0.580832	0	0
ZBTB16	0	0	0	1.04881	0	1.50684	0	0	0	0	0	0	1.3411	1.66634	0	0	0	0	0	0	0	0	0.82378	0	0	0	0	0	0.922516	0	0	0	1.25151	0	0	1.51137	0	0	0	0	0	0	0	0	0	0	0	0	0
UCHL1	1.03177	0	0	1.88141	0	0	1.90408	0	1.17904	0	0	0	0	0	0	0	0	0	0	0	0	0	0	0	0	0	0	0	0	0	0	0	0	0	0	0	0	0	0	0	0	0	0	0	0	0	0	0	0
CCNA2	0	0	0	0	0	0	0	0	0	0	0	0	0	0	0	0	0	0	0	0	1.72698	0	0	0	0	0	0	0	0	0	1.03015	1.00836	0	0	0	0	1.69887	1.13101	0	0	2.0925	1.42295	0.73076	0.744883	2.18623	0	1.9879	1.37893	0
GFRA1	0	0	0	0	1.15422	0	0	0	0	0	0	0	0	0	0	1.2836	0	0	0	0	0	0	0	0	0	0	0	0	0	0	0	0	0	0	0	0	0	0	0	0	0	0	0	0	0	0	0	0	0
TJP3	1.03177	0	0	0	1.67581	0	1.06623	0	0	1.11432	1.0799	0	0	0	1.20868	0	0	0	0	0	0	0	0	0.926092	0.898028	0	0	0.975651	0	0	0	0	0	0	0	0	0	0	0	0	0	0	0	0	0	0	0	0	0
PIWIL2	0	1.05305	1.1157	0	0	1.50684	1.06623	0	0	0	0	0	0	1.14625	1.20868	0	0	0	0	0.767606	0	0	0	0	0	0	0	0	0	0	0	0.626232	0	1.19824	0	0	0	0	0	0	0	0	0	0	0	0	0	0	0
TDRD5	0	0	0	0	1.15422	0	0	1.09304	0	0	0	0	0	0	0	0	0	0	0	0	0	0	0	0	1.36341	0	0	0	0.922516	0	0	0	0	0	0	0	0	0	0	0.980101	0	0	0	0	0	0	0	0	0
PIWIL1	0	0	0	0	0	0	0	0	0	0	0	0	0	0	0	0	0	0	0	0	0	0	0	0	0	0	0	0	0	0	0	0	0	0	0	0	0	0	0	0	0	0	0	0	0	0	0.945869	0.555416	0
SYCP2	0	0	0	1.04881	0	0	0	1.09304	0	1.62826	0	0	0	0	1.20868	0	1.12306	0	0	0	0	2.03197	0	0	0	0	0	0	0	0	0.642243	0	0	0	0	0	0.749974	0.53039	0	0	0.70063	0	0	0.744883	0	0	0	0	0
STRA8	0	0	0	0	0	0	0	1.09304	1.17904	0	0	0	0	0	0	0	0	0	0	0	0	0	0	0	0	0	0	0	0	0	0	0	0	0	0	0	0	0	0	0	0	0	0	0	0	0	0	0	0
SPAG6	1.03177	1.5545	0	0	0	0	1.06623	0	0	1.11432	1.0799	1.19086	0	0	0	0	1.12306	0	0	0.767606	0	0	0	0	0	0	0	0	0	0	0	0	0	0	0	1.01757	0	0	0	0.980101	0	0.580728	0.73076	0	0	0.596303	0	0.555416	0
SYCE1	0	0	1.62991	1.54937	0	0	1.57045	0	0	0	1.0799	0	1.3411	0	1.20868	0	1.12306	1.28247	1.32425	1.19671	1.04713	0	0.82378	0	0	0	1.08506	0.975651	0	0	0	0	0	0	0	0	0.749974	0	1.16413	0	1.10858	0.945725	1.14845	0.744883	0.401358	0	0.580832	0.555416	0
SYCP1	1.03177	0	0	0	0	0	0	0	0	1.11432	0	0	0	0	0	0	0	0	0	0	0	0	0	0	0	0	0	0	0	0	0	0	0	0	0	0	0	0	0	0	0	0	0	0.744883	0	0	0	0	0
SYCP3	0	0	0	0	0	0	1.06623	0	0	0	1.0799	0	0	1.14625	1.20868	0	0	1.28247	2.22766	1.19671	0.654784	0	0	0	0	0.826663	1.08506	0.975651	0.922516	0	0	1.00836	0	1.19824	0.949448	1.01757	0.749974	0.53039	0	0	0	0.580728	0	0.744883	1.24394	1.23727	1.21271	0.555416	1.28106
HORMAD1	0	0	0	0	0	0	1.06623	1.09304	0	0	0	0	0	0	0	0	0	0	1.32425	0.767606	0.654784	0	0	0	0.898028	0	0	0	0.922516	0	0	0	0	0	0	0	0	0.53039	0	0	0	0	0	0	0	0	0	0	0
TBPL1	0	0	1.1157	0	1.15422	0	1.06623	1.93874	0	1.11432	0	1.19086	0.880304	1.14625	1.20868	0	0	0	0	0	0	1.46199	0	0	0.898028	0	0	0.975651	1.39407	1.49708	1.5267	1.50011	0	0	0	1.01757	1.17369	0.53039	1.16413	1.46544	0	0	0.73076	0	0.68698	0.967284	0.945869	0.910406	0
CCNA1	1.03177	0	1.1157	1.04881	1.15422	0	1.06623	0	1.17904	0	0	0	0	0	0	0	0	0	0	0	0	0	0	0	0	0	0	0	0	0	0	0	0	0	0.949448	0	0	0	0	0	0.70063	0	0	0	0	0	0	0	0
NME8	0	0	0	1.04881	0	0	0	1.09304	0	0	0	0	0	0	0	1.2836	0	0	0	0	0	0	0	0	0	0	0	0	0	0	0	0	0	0	0	0	0	0	0	0	0	0	0.73076	0	0.401358	0	0	0	0
ACR	0	0	0	0	0	1.50684	0	1.09304	1.17904	0	0	0	0	0	0	0	0	0	0	0	0	0	0	0	0	0	0	0	0.922516	0	0	0.626232	0	0	0	0	0	0	0	0	0.70063	0	0	0.744883	0	0.596303	0	0	0
OVOL1	0	0	0	0	0	0	0	0	0	0	0	0	0	0	0	0	0	0	0	0	0	0	0	0	0	0	0	0	0	0	0	0	0	0	0	0	0	0	0	0	0	0	0	0	0	0	0	0	0
DDX4	1.03177	0	1.1157	1.04881	1.15422	0	1.06623	2.55723	2.04817	2.41926	0	1.19086	1.3411	1.66634	2.08533	1.2836	1.12306	0	0	1.19671	1.04713	0	1.57636	0	0	1.27295	1.08506	0.975651	0.922516	0.768349	1.03015	0.626232	0	0	0.949448	0	0	0.53039	1.68756	0	0	0.580728	0	0.744883	1.09038	0.967284	0	0.555416	1.28106
SPO11	0	0	0	0	1.15422	0	1.06623	0	0	0	0	0	0	0	0	0	0	0	0	0	0	0	0	0	0	0	0	0	0	0	0	0	0	0	0.949448	0	0	0	0	0	0	0	0	0	0	0	0	0	0
ACRV1	0	0	0	0	0	0	1.06623	0	0	1.11432	0	0	0	1.14625	1.20868	0	0	0	0	0	0.654784	0	0	0	0	0	0	0	0	0	0	0.626232	0	0	0	0	0	0.53039	0	0	0	0	0	0	0	0.967284	0.945869	0.910406	0
TEX101	0	0	0	0	1.15422	0	0	0	0	0	0	0	0	0	0	0	0	0	0	0	0	0	0	0	0	0	0	0	0	0	0	0	0	0	0	0	0	0	0	0	0	0	0	0	0	0.596303	0.580832	0.555416	0
TEKT1	1.03177	1.05305	1.62991	0	1.15422	2.92114	1.06623	0	0	1.62826	0	0	1.3411	1.66634	0	0	0	0	0	0	1.04713	1.46199	1.26925	0	0	0	0	0.975651	0	1.72719	1.30893	1.28416	0	0	0.949448	1.51137	0.749974	1.13101	1.16413	0.980101	0	1.21254	1.14845	1.69098	0.401358	1.62472	0.580832	0.910406	1.58937
TSSK1B	0	0	0	1.04881	0	0	0	0	0	1.11432	0	0	1.65535	1.14625	0	0	0	0	0	0.767606	0	0	0	0	0	0	0	0	0	0.768349	0	0	1.25151	0	0	0	0.749974	0.875131	0	0.980101	0.70063	0	0	0	0	0.596303	0	0.555416	0.833005
LOC105858542	0	0	0	0	0	0	0	0	0	0	0	0	0	0	0	0	0	0	0	0	0	0	0	0	0	0	0	0	0	0	0	0	0	0	0	0	0	0	0	0	0	0	0.73076	0	0	0	0	0	0
TXNDC2	0	1.05305	0	0	0	0	0	0	0	0	0	1.19086	0	0	0	0	0	0	0	0	0	1.46199	0	0	0	0	0	0	0	0	0	0	0	0	0	0	0	0	0	0	0	0	0	0	0	0	0	0	0
TNP1	0	1.05305	0	0	1.15422	0	0	0	1.17904	1.11432	0	0	1.3411	0	0	0	1.97724	1.82633	0	0	0.654784	1.46199	0.82378	0	0	0	0	0	0	1.19767	0.642243	1.00836	1.25151	0	1.99295	0	0.749974	0.875131	1.68756	0.980101	0.70063	0.580728	0.73076	0	0.68698	0.596303	0.945869	0.910406	0.833005
PRM1	2.7375	3.36714	3.06884	3.29434	3.3752	3.48469	2.8981	3.4884	2.81892	3.45671	3.58349	3.56526	3.70194	3.56508	3.52303	3.19812	3.2539	3.29788	2.69442	2.7732	3.29184	3.18643	3.12433	3.44975	3.45157	3.07134	3.19931	2.76481	3.16692	3.31755	3.36463	2.91295	2.77095	3.35938	2.9963	2.82721	3.43905	3.02474	3.31191	3.25698	3.23319	3.10271	3.47268	2.65846	3.35535	3.32891	3.50521	3.6793	3.34303
LOC105858168	0	0	0	0	0	0	1.06623	0	0	0	0	0	0	0	1.20868	0	0	0	0	0.767606	0	0	0	0	0	0	0	0.975651	0	0	0.642243	0	0	0	0	0	0	0.53039	0	0	0	0	0.73076	0	0.68698	0	0	0	0
GAPDHS	0	1.5545	0	0	0	0	1.06623	1.09304	0	0	0	1.19086	0.880304	0	0	1.82764	1.12306	0	0	0.767606	0.654784	0	0	0.926092	1.36341	0	0	0.975651	0	1.19767	1.03015	0.626232	0	0	0	1.51137	0	0.53039	1.68756	0	0.70063	0.580728	1.4422	1.16702	0	0.596303	0.580832	2.97383	1.58937
OAZ3	1.52868	2.136	1.62991	0	1.67581	2.44559	2.35347	2.70025	2.50603	2.58664	1.58694	1.71915	2.50903	2.46231	1.20868	2.64248	2.2297	1.82633	1.87468	1.91294	1.72698	2.03197	1.26925	2.87756	2.11309	2.00531	1.92846	1.45996	1.39407	1.49708	2.67491	1.95923	0	1.19824	0.949448	2.28568	1.17369	1.33457	1.68756	2.23255	1.9587	0.945725	1.14845	1.16702	1.37703	1.90327	2.18327	4.86926	2.01505
PGK2	1.03177	0	1.1157	0	0	0	0	0	1.7052	0	0	0	0	0	1.74014	0	0	0	1.32425	0.767606	0	0	0.82378	0.926092	0	0	1.08506	0.975651	0	0	0.642243	0	0	0	1.42757	1.01757	1.17369	0	0	0	0	0	0	0	0	0.596303	0.945869	2.76338	0.833005
AZIN2	0	0	1.1157	1.04881	1.15422	0	0	1.09304	0	0	1.0799	0	0	0	0	0	0	0	0	0	0.654784	0	0	0.926092	0	0.826663	0	0	0	0	0	0.626232	1.25151	0	0	0	0	0	0	0	0	0.945725	1.14845	0	0	0.596303	0	1.82433	0.833005
[truncated: 5,000 more columns]

## Sheet: Fig 2e
	Neutrophil trajectory
	hematopoietic precursor cell	hematopoietic precursor cell	hematopoietic precursor cell	hematopoietic precursor cell	hematopoietic precursor cell	hematopoietic precursor cell	hematopoietic precursor cell	hematopoietic precursor cell	hematopoietic precursor cell	hematopoietic precursor cell	hematopoietic precursor cell	hematopoietic precursor cell	hematopoietic precursor cell	hematopoietic precursor cell	hematopoietic precursor cell	hematopoietic precursor cell	hematopoietic precursor cell	hematopoietic precursor cell	hematopoietic precursor cell	hematopoietic precursor cell	hematopoietic precursor cell	hematopoietic precursor cell	hematopoietic precursor cell	hematopoietic precursor cell	hematopoietic precursor cell	hematopoietic precursor cell	hematopoietic precursor cell	hematopoietic precursor cell	hematopoietic precursor cell	hematopoietic precursor cell	hematopoietic precursor cell	hematopoietic precursor cell	hematopoietic precursor cell	hematopoietic precursor cell	hematopoietic precursor cell	hematopoietic precursor cell	hematopoietic precursor cell	hematopoietic precursor cell	hematopoietic precursor cell	hematopoietic precursor cell	hematopoietic precursor cell	hematopoietic precursor cell	hematopoietic precursor cell	hematopoietic precursor cell	hematopoietic precursor cell	hematopoietic precursor cell	granulocyte monocyte progenitor cell	hematopoietic precursor cell	hematopoietic precursor cell
CD34	1.78823	2.47273	1.4474	0	0	2.1181	1.33778	2.34649	2.22275	0	1.12728	2.39578	1.16428	0	2.15735	2.69255	2.64216	2.28445	1.95792	0	0	1.70116	1.71	1.45591	0	0.943755	2.24767	2.49889	1.9658	0	2.0394	1.18863	1.35695	0	1.71316	0.767296	1.39043	1.88527	1.96237	1.21548	0	0.978751	0.773342	2.42656	0	0.843054	2.07612	0	0
KIT	0	0	0	0	0	0	0	0	1.32022	1.47045	1.12728	1.46454	0	0	0	0	1.67669	0	0	1.21099	0	0	1.71	0	0	0.943755	0	0	0	1.86218	1.17207	0	1.35695	0	1.71316	1.1963	0	0	1.62481	0.782054	0	0.978751	0.773342	0	0	0.843054	2.43888	0	0.991154
FLT3	0	1.31203	0	0	0	2.1181	0	1.42301	1.32022	2.66756	0	0	1.16428	0	0	0	0	0	0	1.21099	1.81419	0	0	0	0	0	0	0	0	1.86218	0	0	0	1.31064	1.71316	1.49555	0.919603	0	1.11144	1.51686	0	0.978751	0	0	0.823063	0.843054	1.50113	1.0656	0
MYB	0	1.86057	0.965468	1.78471	1.32527	0	1.33778	0	0	0	0	1.46454	1.68774	0	0	1.49118	1.67669	0	0	0	0	0	2.68013	0	1.57211	0	0	0	1.40372	0	0	1.18863	1.35695	1.31064	1.18578	1.49555	1.95064	0	1.96237	0.782054	0	0.978751	0	0	1.57534	1.60349	1.50113	1.0656	1.8055
STMN1	1.24974	0	3.23437	1.24672	0	2.1181	0	0	0	2.04153	0	1.46454	1.16428	0	1.57362	0	0	0	0	1.21099	3.07012	0	0	1.45591	0	2.1802	0	0	1.40372	0	0	0	0	1.85897	2.05665	3.18133	0.919603	3.85232	0	3.25444	0	0.978751	2.78322	1.27536	3.06523	3.44806	1.50113	0	2.24831
MCM5	0	0	1.77122	0	0	0	0	0	0	0	0	0	0	1.76038	0	0	0	0	0	0	0	0	0	0	0	0	0	0	0	0	0	0	0	0	0	1.1963	0	0	0	1.74813	0	1.78899	0.773342	0	0.823063	1.29388	0	0	0.991154
TOP2A	0	0	0	0	0	0	0	0	0	0	0	0	0	0	0	0	0	0	0	0	0	0	0	0	0	0	0	0	0	0	0	0	0	0	0	2.32547	0	0	0	0	0	0	0	0	0	1.29388	0	0	0
MKI67	0	0	0	0	0	0	0	0	0	0	0	0	0	0	1.57362	0	0	0	0	0	0	0	0	0	0	0	0	0	0	0	0	0	0	1.31064	0	2.52887	0	0.874234	0	0.782054	0	0	0.773342	0	0	1.60349	0	0	0
MS4A3	0	0	0	0	0	0	0	0	0	0	0	0	0	0	0	0	0	0	0	0	0	0	0	0	0	0	0	0	0	0	0	0	0	0	0	0	0	0	0	0	0	0	0	0	0	0	0	0	0
MPO	0	0	0	0	1.87585	0	0	0	0	0	1.12728	0	0	0	0	0	0	0	0	0	1.81419	0	0	0	0	0	0	2.13369	0	0	0	0	0	0	0	0.767296	0	0	0	1.51686	0	0	0	0	0.823063	0	2.07612	0	0
ELANE	1.78823	0	0.965468	0	0	0	0	0	0	0	1.12728	0	0	0	0	0	0	0	0	0	0	0	1.71	0	0	0.943755	0	1.55245	0	0	0	1.18863	0	0	0	0.767296	0	0.874234	0	0	0	0.978751	0	0	0.823063	0	2.91418	0	0.991154
AZU1	1.78823	0	0.965468	0	0	0	1.89027	0	0	1.47045	1.64374	0	0	2.36361	1.57362	0	0	1.16473	0	1.21099	0	1.17562	2.30837	0	1.57211	0	0	1.55245	1.40372	0	0	0	0	0	0	1.1963	0	0.874234	1.11144	0.782054	0	0	0	0	0.823063	1.29388	1.50113	0	0
CAMP	1.24974	0	1.4474	2.1326	1.87585	1.53851	2.24408	1.42301	1.87003	2.04153	1.12728	2.66042	2.48641	1.76038	2.15735	2.42719	2.27168	0	2.31519	1.21099	2.79779	2.94028	2.68013	2.02509	1.57211	1.42051	1.13668	2.13369	1.9658	1.86218	0	1.18863	2.26727	1.85897	2.05665	0	0.919603	0.874234	2.21429	0.782054	0	0.978751	3.78825	1.27536	1.8099	0.843054	2.43888	2.66153	1.8055
LTF	1.24974	0	1.4474	2.76466	1.87585	1.53851	2.24408	1.98777	0	1.47045	0	2.03486	1.16428	0	2.52351	2.69255	0	0	2.31519	0	0	1.17562	0	1.45591	2.15566	0.943755	1.13668	2.13369	0	0	2.0394	0	1.35695	0	1.71316	1.1963	0	0	2.21429	1.21548	1.96871	1.46378	3.03682	1.27536	1.26834	1.29388	1.50113	2.8972	2.41288
MMP9	0	1.31203	0	1.24672	0	0	0	1.42301	1.32022	0	0	0	0	0	0	0	1.67669	0	1.39681	1.21099	2.42234	1.70116	0	0	0	0	0	0	1.40372	1.86218	0	0	1.35695	0	0	0	0	1.33344	1.11144	0	0	0	2.62734	0	0	0	0	2.66153	0
CSF3R	0	0	0	0	0	0	0	0	0	0	0	0	0	0	0	0	0	1.68828	0	0	0	0	0	0	0	0	1.13668	0	0	0	1.17207	1.18863	0	0	0	0	0	0.874234	1.11144	0	0	0	0	0	0	0	0	1.56969	0
ALPL	0	0	0	0	0	0	1.33778	0	0	0	0	0	0	0	0	0	0	0	0	0	0	0	0	0	0	0	0	0	0	0	0	0	0	0	0	0	0	0	0	0	0	0	0	0	0	0.843054	0	0	0
S100A8	1.78823	1.31203	1.77122	3.24996	3.25304	2.74923	3.15634	2.81828	2.68929	2.40276	2.43679	2.66042	2.48641	1.76038	2.79094	2.42719	2.64216	2.03015	2.78572	1.21099	3.45999	2.81427	2.30837	3.30715	2.15566	1.42051	2.24767	3.15009	2.79432	3.91082	1.17207	1.18863	3.29432	3.23384	2.05665	1.72557	0.919603	1.64695	3.45256	1.21548	1.96871	1.46378	5.40596	2.42656	1.99977	2.03042	2.43888	5.86641	3.06021
	Monocyte/macrophage trajectory
	hematopoietic precursor cell	hematopoietic precursor cell	hematopoietic precursor cell	hematopoietic precursor cell	hematopoietic precursor cell	hematopoietic precursor cell	hematopoietic precursor cell	hematopoietic precursor cell	hematopoietic precursor cell	hematopoietic precursor cell	hematopoietic precursor cell	hematopoietic precursor cell	hematopoietic precursor cell	hematopoietic precursor cell	hematopoietic precursor cell	hematopoietic precursor cell	hematopoietic precursor cell	hematopoietic precursor cell	hematopoietic precursor cell	hematopoietic precursor cell	hematopoietic precursor cell	hematopoietic precursor cell	hematopoietic precursor cell	hematopoietic precursor cell	hematopoietic precursor cell	hematopoietic precursor cell	hematopoietic precursor cell	hematopoietic precursor cell	hematopoietic precursor cell	hematopoietic precursor cell	hematopoietic precursor cell	hematopoietic precursor cell	hematopoietic precursor cell	hematopoietic precursor cell	hematopoietic precursor cell	hematopoietic precursor cell	hematopoietic precursor cell	hematopoietic precursor cell	hematopoietic precursor cell	hematopoietic precursor cell	hematopoietic precursor cell	hematopoietic precursor cell	hematopoietic precursor cell	hematopoietic precursor cell	hematopoietic precursor cell	hematopoietic precursor cell	granulocyte monocyte progenitor cell	hematopoietic precursor cell	hematopoietic precursor cell
CD34	1.78823	2.47273	1.4474	0	0	2.1181	1.33778	2.34649	2.22275	0	1.12728	2.39578	1.16428	0	2.15735	2.69255	2.64216	2.28445	1.95792	0	0	1.70116	1.71	1.45591	0	0.943755	2.24767	2.49889	1.9658	0	2.0394	1.18863	1.35695	0	1.71316	0.767296	1.39043	1.88527	1.96237	1.21548	0	0.978751	0.773342	2.42656	0	0.843054	2.07612	0	0
KIT	0	0	0	0	0	0	0	0	1.32022	1.47045	1.12728	1.46454	0	0	0	0	1.67669	0	0	1.21099	0	0	1.71	0	0	0.943755	0	0	0	1.86218	1.17207	0	1.35695	0	1.71316	1.1963	0	0	1.62481	0.782054	0	0.978751	0.773342	0	0	0.843054	2.43888	0	0.991154
FLT3	0	1.31203	0	0	0	2.1181	0	1.42301	1.32022	2.66756	0	0	1.16428	0	0	0	0	0	0	1.21099	1.81419	0	0	0	0	0	0	0	0	1.86218	0	0	0	1.31064	1.71316	1.49555	0.919603	0	1.11144	1.51686	0	0.978751	0	0	0.823063	0.843054	1.50113	1.0656	0
MYB	0	1.86057	0.965468	1.78471	1.32527	0	1.33778	0	0	0	0	1.46454	1.68774	0	0	1.49118	1.67669	0	0	0	0	0	2.68013	0	1.57211	0	0	0	1.40372	0	0	1.18863	1.35695	1.31064	1.18578	1.49555	1.95064	0	1.96237	0.782054	0	0.978751	0	0	1.57534	1.60349	1.50113	1.0656	1.8055
STMN1	1.24974	0	3.23437	1.24672	0	2.1181	0	0	0	2.04153	0	1.46454	1.16428	0	1.57362	0	0	0	0	1.21099	3.07012	0	0	1.45591	0	2.1802	0	0	1.40372	0	0	0	0	1.85897	2.05665	3.18133	0.919603	3.85232	0	3.25444	0	0.978751	2.78322	1.27536	3.06523	3.44806	1.50113	0	2.24831
MCM5	0	0	1.77122	0	0	0	0	0	0	0	0	0	0	1.76038	0	0	0	0	0	0	0	0	0	0	0	0	0	0	0	0	0	0	0	0	0	1.1963	0	0	0	1.74813	0	1.78899	0.773342	0	0.823063	1.29388	0	0	0.991154
TOP2A	0	0	0	0	0	0	0	0	0	0	0	0	0	0	0	0	0	0	0	0	0	0	0	0	0	0	0	0	0	0	0	0	0	0	0	2.32547	0	0	0	0	0	0	0	0	0	1.29388	0	0	0
MKI67	0	0	0	0	0	0	0	0	0	0	0	0	0	0	1.57362	0	0	0	0	0	0	0	0	0	0	0	0	0	0	0	0	0	0	1.31064	0	2.52887	0	0.874234	0	0.782054	0	0	0.773342	0	0	1.60349	0	0	0
S100A8	1.78823	1.31203	1.77122	3.24996	3.25304	2.74923	3.15634	2.81828	2.68929	2.40276	2.43679	2.66042	2.48641	1.76038	2.79094	2.42719	2.64216	2.03015	2.78572	1.21099	3.45999	2.81427	2.30837	3.30715	2.15566	1.42051	2.24767	3.15009	2.79432	3.91082	1.17207	1.18863	3.29432	3.23384	2.05665	1.72557	0.919603	1.64695	3.45256	1.21548	1.96871	1.46378	5.40596	2.42656	1.99977	2.03042	2.43888	5.86641	3.06021
IRF8	0	0	0	0	0	0	0	0	0	0	0	1.46454	0	0	0	0	0	0	0	0	0	0	0	0	0	0	0	0	0	0	0	0	0	0	0	0	0	0	0	0	0	0	0	0	0	0	0	0	0
S100A10	2.59876	1.86057	0.965468	1.78471	1.87585	2.1181	1.33778	0	0	1.47045	1.12728	2.39578	1.16428	1.76038	0	0	0	2.48702	0	0	1.81419	0	0	2.02509	2.52175	0.943755	0	1.55245	0	0	1.69696	2.06023	0	1.31064	0	1.1963	1.39043	0.874234	0	0	2.96961	0	0.773342	0	1.57534	0.843054	0	1.0656	0
LOC105862649	0	0	0	0	0	1.53851	0	0	0	0	0	1.46454	0	0	0	1.49118	0	0	0	0	0	0	0	0	0	0	0	0	0	0	0	0	0	0	0	0	0	0	0	0	0	0	0.773342	0	0	0	0	2.35261	0
CSF1R	0	0	0	0	0	0	0	0	0	0	0	0	0	0	0	0	0	0	0	0	0	0	0	0	0	0	0	0	0	0	0	0	0	0	0	0	0	0	0	0	0	0	0	0	0	0	0	0	0
VCAN	0	0	0	0	0	0	0	0	0	0	0	0	0	0	0	0	0	0	0	0	0	0	0	0	0	0	0	0	0	0	0	0	0	0	0	0	0	0	0	0	0	0	0	0	0	0	0	0	0
MSR1	0	0	0.965468	0	0	0	0	0	0	0	0	0	0	0	0	0	0	0	0	0	0	0	0	0	0	0	0	0	0	0	0	0	0	0	0	0	0	0	0	0	0	0	0	0	0	0	0	0	0
C1QA	0	0	0	0	0	0	0	0	0	0	0	0	0	0	0	0	0	0	0	0	0	0	0	0	0	0	0	0	0	0	0	0	0	0	0	0	0	0	0	0	0	0	0	0	0	0	0	0	0
APOE	0	0	0	0	0	0	0	0	0	0	0	0	0	0	0	0	0	0	0	0	0	0	0	0	0	0	0	0	0	0	0	0	0	0	0	0	0	0	0	0	0	0	0	0	0	0	0	0	0
MRC1	0	0	0	0	0	0	0	0	0	0	0	0	0	0	0	0	0	0	0	0	0	0	0	0	0	0	0	0	0	0	0	0	0	0	0	0	0	0	0	0	0	0	0	0	0	0	0	0	0
MARCO	0	0	0	0	0	0	0	0	0	0	0	0	0	0	0	0	0	0	0	0	0	0	0	0	0	0	0	0	0	0	0	0	0	0	0	0	0	0	0	0	0	0	0	0	0	0	0	0	0
	Erythroid trajectory
	erythroid progenitor cell	erythroid progenitor cell	megakaryocyte progenitor cell	hematopoietic precursor cell	erythroid lineage cell (PF)	erythroid progenitor cell	erythroid progenitor cell	erythroid progenitor cell	megakaryocyte progenitor cell	erythroid progenitor cell	erythroid progenitor cell	megakaryocyte progenitor cell	erythroid progenitor cell	erythroid progenitor cell	hematopoietic precursor cell	megakaryocyte progenitor cell	megakaryocyte progenitor cell	erythroid progenitor cell	erythroid progenitor cell	erythroid progenitor cell	erythroid progenitor cell	megakaryocyte progenitor cell	erythroid progenitor cell	erythroid progenitor cell	megakaryocyte progenitor cell	erythroid progenitor cell	erythroid progenitor cell	erythroid progenitor cell	megakaryocyte progenitor cell	erythroid lineage cell (PF)	erythroid progenitor cell	hematopoietic precursor cell	erythroid progenitor cell	megakaryocyte progenitor cell	erythroid progenitor cell	erythroid lineage cell (PF)	erythroid progenitor cell	erythroid progenitor cell	erythroid progenitor cell	erythroid progenitor cell	erythroid progenitor cell	erythroid progenitor cell	erythroid progenitor cell	erythroid progenitor cell	erythroid progenitor cell	erythroid progenitor cell	erythroid progenitor cell	erythroid progenitor cell	erythroid progenitor cell
KIT	0	1.50339	0.686612	0	0	0.856858	0	0	0	0.834109	0	0	0.778787	0	1.54602	0	0	0	0	1.11069	0	0.898804	0	0.924896	0	0	0	0	0	0	0.611873	0	0	0.980413	0	0	0	0	0	0	0	0	0	0.678812	0	0.700733	0	0	0
MYB	1.20556	0	0	1.71385	0	0.856858	1.21833	1.58301	0	2.01674	1.30038	1.39681	0	1.82371	0	0	1.67716	0	1.52412	1.11069	1.00621	0	1.0715	0.924896	0.902709	0	0	1.1244	0	1.26981	0.611873	0.92033	0.846917	0	0	0	0.716488	0.764709	1.01113	1.27221	2.15418	0.775296	1.12069	1.07945	0.662428	1.10871	1.72273	0	1.38689
CD34	2.08143	1.20335	1.08989	1.71385	0	0.856858	1.75146	0.676712	1.50285	2.01674	1.8471	1.71622	0.778787	1.67316	1.54602	0.82862	1.67716	2.76002	1.22203	0.702219	2.07202	2.27624	1.0715	1.71646	1.54024	0.811278	1.54559	1.41525	1.16778	0	0.611873	1.39134	1.84527	1.46582	1.3384	0	1.4211	1.19293	1.28732	0.826084	2.31698	0.775296	1.4111	1.07945	1.05744	1.80437	2.12342	1.48605	1.61008
CD38	0	0	0.686612	0	0	1.31144	0	0.676712	0	0	0.636701	0	1.21124	0.62369	0	0	0	0	1.52412	0	1.00621	0	1.0715	0	0	1.25321	0	0	0.745464	0	0	0	0.846917	0	0	0	0.716488	0.764709	0.628265	0	0.925908	1.50712	1.12069	1.07945	0.662428	0	0.652306	0	1.38689
STMN1	2.08143	2.44154	2.38598	1.39464	0	1.31144	2.8719	1.76422	2.07806	1.28247	1.69583	2.57788	1.74315	2.69819	1.54602	1.27545	2.6427	2.76002	2.2385	2.2133	2.26965	1.36439	2.73425	1.71646	2.48466	1.25321	2.23046	2.86942	0	3.17978	0.98871	1.95168	1.84527	1.46582	2.08348	0	1.64653	2.61242	1.96298	1.57961	2.57971	2.44592	1.12069	1.76775	2.24659	3.0101	2.32235	1.902	2.6398
MCM5	0	0	1.37648	0	0	1.31144	1.75146	1.36154	0	1.28247	0	0	1.51215	0	0	0	0.896135	0	1.52412	0.702219	0	0	0.672882	0	0.902709	0.811278	1.04569	0	1.16778	0	0.98871	0.92033	1.2988	0.980413	0.878161	0	1.12961	0	1.5035	0	1.3983	1.50712	0	1.07945	0	1.10871	1.04378	1.48605	1.09915
TOP2A	0	1.73387	0.686612	0	0	0	0.784248	1.58301	0	0	2.09456	0	0.778787	0.62369	0	0	1.36104	0	0	0	0	0	0.672882	0	0.902709	1.55864	1.72516	1.41525	0	0	0	0	0	0	0.878161	0	0.716488	1.90833	0	0	0.925908	0	0	0	1.74002	0	0	0	2.08014
MKI67	0	2.21479	1.37648	0	0	1.31144	0	1.07664	0	0.834109	1.69583	0	0.778787	0	0	2.00832	0.896135	0	0	0.702219	1.49748	0	0	0	0.549934	1.55864	2.23046	1.41525	0.745464	1.26981	0.611873	0	0.846917	0	1.89098	0	1.4211	0	0.628265	0.826084	0.925908	0.775296	2.51514	0	2.14194	0	0	1.7155	0.693547
LOC105883507	1.73647	2.62626	1.59896	2.31259	6.26179	5.41476	4.23227	2.80205	2.4409	4.30345	2.09456	2.31519	4.25633	2.0702	2.12651	1.58319	1.91699	2.76002	5.05378	2.50148	3.9037	2.11424	5.16876	2.45541	1.81352	4.34766	4.52553	2.43289	4.1608	1.81162	5.09907	2.44849	4.83826	1.7912	5.41445	3.33665	1.4211	2.52442	4.01114	2.42257	2.15418	1.50712	2.22655	2.05422	4.69173	4.15801	4.52262	5.96828	5.13069
AHSP	0	3.0902	0	0	4.3591	3.55231	1.52001	2.2728	0	3.02244	2.19857	0	3.52657	3.59725	0	0	0	3.24521	3.43159	2.50148	1.00621	0	3.39438	3.29091	0	2.14062	3.47727	3.2558	1.46378	0	2.48244	0	2.0363	0	3.37175	3.33665	2.60762	2.42792	3.50709	3.07036	0	3.73751	2.33228	2.1716	2.83153	0	2.00684	3.34486	1.9466
LOC105856254	0	1.20335	0	0	3.28575	0	0	0.676712	0	0	0.636701	0	1.93067	0	0	0	1.36104	3.24521	0	0	0	0	1.0715	0	0	0	0	1.41525	1.46378	0	0.611873	0	0	0	0.878161	0	0	0.764709	2.27661	0	0.925908	1.20671	0.709751	0	0.662428	0.700733	0.652306	2.60554	1.09915
ALAS2	0	0	0	0.922972	0	0	0	0	0	0	0	0	0	0	0	0	0	0	0.787107	0	0	0	0	0	0	0	0	0	0	0	0	0	0	0	0.878161	0	0	0	0	0	0	0	0	0	0	0	0.652306	1.18776	0
GYPA	0	0	0	0	0	0	0	0	0	0	0	0	0	0	0	0	0	0	0	0	0	0	0	0	0	0	0	0	0	0	0	0	0.846917	0	0	0	0	0	0	0	0	0	0	0	0	0	0	0	0
XPO7	0	0	0	0	0	0	0	0	0	0.834109	0.636701	0	0	0.62369	0	0	0	0	0	0	0	0	0.672882	0	0	0.811278	0.65372	0	0	0	0	0	0	0	0	0	0	0	0	0	0	0	0	0	0	0	0	0	0
[truncated: 2,732 more columns]
