# Supplementary material for: A molecular cell atlas of mouse lemur, an emerging model primate
Source: Nature. 2025 Jul 30;644(8075):173–84. doi: 10.1038/s41586-025-09113-9 (PMC12328211; doi:10.1038/s41586-025-09113-9)
Supplement: Supplementary file 7 — Source Data Fig. 3 [file 41586_2025_9113_MOESM7_ESM.xlsx]

## Sheet: Fig 3c
	compartment	tissue	order__compartment_freeannotation_tissue	dendrogram_annotation_number	ALB_mean_expression	LOC105859005_mean_expression	ASGR1_mean_expression	ARG1_mean_expression	SPP1_mean_expression	SOX9_mean_expression	IGF1_mean_expression	HAMP_mean_expression	IGFALS_mean_expression	IGFBP2_mean_expression	APOA5_mean_expression	F2_mean_expression	SERPINA11_mean_expression	CPN2_mean_expression	LCAT_mean_expression	AGT_mean_expression	FURIN_mean_expression	HSP90B1_mean_expression	ACADL_mean_expression	NDUFV2_mean_expression	PSMA2_mean_expression	UBE2D3_mean_expression	ALB_percent_expressed	LOC105859005_percent_expressed	ASGR1_percent_expressed	ARG1_percent_expressed	SPP1_percent_expressed	SOX9_percent_expressed	IGF1_percent_expressed	HAMP_percent_expressed	IGFALS_percent_expressed	IGFBP2_percent_expressed	APOA5_percent_expressed	F2_percent_expressed	SERPINA11_percent_expressed	CPN2_percent_expressed	LCAT_percent_expressed	AGT_percent_expressed	FURIN_percent_expressed	HSP90B1_percent_expressed	ACADL_percent_expressed	NDUFV2_percent_expressed	PSMA2_percent_expressed	UBE2D3_percent_expressed
Liver__hepatocyte (PHYH+)	epithelial	Liver	55	42	6.01569	5.18375	1.15204	2.73415	0	0	1.33049	2.51399	0.0634242	0.671475	0.211356	0.589171	0.0431	0.468505	0.80822	0.49212	0.177714	0.345486	1.14822	1.44175	1.51312	1.5325	99.5951	99.5951	42.1053	92.7126	0	0	48.583	74.4939	2.02429	23.4818	10.1215	21.8623	1.21457	19.8381	30.3644	13.7652	9.31174	12.5506	46.5587	56.2753	57.085	60.7287
Liver__hepatocyte (APOB+)	epithelial	Liver	56	43	6.41465	5.21867	1.62062	1.79028	0.00263976	0.0478005	1.00908	2.56325	1.01111	1.65342	1.90297	2.09106	0.326399	1.35643	1.37549	2.39821	1.02869	2.19515	0.283506	0.547395	0.587148	1.00383	100	100	83.8863	84.8341	0.473934	3.31754	53.0806	73.4597	54.0284	66.8246	82.4645	91.9431	19.9052	69.6682	77.2512	96.2085	59.2417	92.4171	24.1706	37.4408	38.8626	65.4028
Liver__cholangiocyte	epithelial	Liver	57	44	2.24211	2.46731	0	0.145432	2.4993	2.01437	0	1.36295	0	0.532429	0.0656201	0.337908	0	0.0816934	0.0412581	2.57817	0.594583	1.5622	0.637362	0.758629	0.929334	1.06695	88.8889	81.4815	0	3.7037	81.4815	81.4815	0	18.5185	0	11.1111	3.7037	14.8148	0	3.7037	3.7037	88.8889	29.6296	74.0741	33.3333	40.7407	44.4444	55.5556

## Sheet: Fig 3d
	compartment	tissue	order__compartment_freeannotation_tissue	dendrogram_annotation_number	CLDN5_mean_expression	CA4_mean_expression	VWF_mean_expression	SLC2A1_mean_expression	ECM1_mean_expression	ABCG2_mean_expression	ST6GAL1_mean_expression	FOXF1_mean_expression	CALCRL_mean_expression	CLEC1A_mean_expression	HSPB8_mean_expression	HPGD_mean_expression	RAMP1_mean_expression	TMEM100_mean_expression	TBX2_mean_expression	GSN_mean_expression	TMEM88_mean_expression	LOC105879342_mean_expression	LOC105857591_mean_expression	FABP5_mean_expression	ABLIM3_mean_expression	EBF3_mean_expression	EEPD1_mean_expression	TCF15_mean_expression	TIMP4_mean_expression	RBP7_mean_expression	GPIHBP1_mean_expression	MEOX2_mean_expression	PPARG_mean_expression	AQP7_mean_expression	LPL_mean_expression	FAM92B_mean_expression	KCNA5_mean_expression	FABP1_mean_expression	CLDN5_percent_expressed	CA4_percent_expressed	VWF_percent_expressed	SLC2A1_percent_expressed	ECM1_percent_expressed	ABCG2_percent_expressed	ST6GAL1_percent_expressed	FOXF1_percent_expressed	CALCRL_percent_expressed	CLEC1A_percent_expressed	HSPB8_percent_expressed
Brain_cortex__capillary cell (FABP5- RBP7-)	endothelial	Brain_cortex	123	83	2.71772	2.06665	1.14954	3.17152	2.04008	1.72273	1.75031	0.592122	0.334008	0.300564	0.198741	0	0.308268	0.16983	0	0.57076	0.166983	0	0	0.0524656	0.440099	0	0.226809	0	0.119154	0	0	0	0	0	0	0	0	0	79.1956	57.4202	37.448	93.3426	66.5742	59.9168	62.8294	20.111	9.57004	8.04438	6.24133
Brainstem__capillary cell (FABP5- RBP7-)	endothelial	Brainstem	124	83	3.17651	2.66576	1.33427	3.29852	2.72735	2.17638	1.89996	0.596085	0.74715	0.122208	0.129268	0	0.280273	0.196087	0	0.663437	0.556425	0	0	0.208607	0.28115	0.1155	0.417837	0	0.100275	0	0	0	0	0	0	0	0	0	97.7778	78.3333	53.3333	96.6667	88.3333	80.5556	77.2222	20.5556	22.2222	3.88889	3.33333
Hypothalamus_Pituitary__capillary cell (FABP5- RBP7-)	endothelial	Hypothalamus_Pituitary	125	83	3.16411	1.64955	0.900446	2.95275	2.56772	2.42924	2.06065	0.146107	1.13666	0.257517	0.117696	0.129742	0	0	0.0793261	1.0827	0.361875	0.415284	2.0062	0.121067	0.271758	0	0.140758	0	0	0.121067	0.0623643	0.0623643	0	0	0.0623643	0	0	0	92.8571	64.2857	39.2857	96.4286	85.7143	92.8571	82.1429	7.14286	42.8571	14.2857	7.14286
Blood__capillary cell (FABP5- RBP7-)	endothelial	Blood	126	83	3.90468	3.35431	0	0	0	0	0	1.63398	2.93407	2.72123	2.61085	2.34458	3.25048	2.83818	1.22363	0.515672	0	0	0	0	1.12264	0	0	0	0	0	0	0	0	0	0	0	0	0	100	100	0	0	0	0	0	50	100	100	100
Lung__capillary cell (FABP5- RBP7-)	endothelial	Lung	127	83	3.29523	2.01877	2.61684	0	0.0686218	0.304726	0.12016	1.93445	4.28969	2.49702	2.09154	3.58957	4.1011	3.82207	0.207397	0.320678	0.781539	1.63209	0	0.279444	0.145926	0	0	0.121136	0	0	0	0	0	0	0.0716294	0	0	0	92.6873	47.6219	73.9001	0	1.24851	5.23187	2.31867	57.4316	97.6219	69.9762	56.302
Kidney__capillary cell (FABP5- RBP7-)	endothelial	Kidney	128	83	3.26105	2.50568	2.4741	0	0.387592	0.112257	0.269324	1.93803	4.73251	2.42692	2.40783	3.30792	4.00823	3.7751	0.939749	0	0.579895	1.11083	0.184994	0	0.2886	0	0	0	0	0	0	0	0	0	0	0	0	0	97.1429	54.2857	60	0	2.85714	2.85714	5.71429	62.8571	100	77.1429	68.5714
Testes__capillary cell (FABP5- RBP7-)	endothelial	Testes	129	83	3.38922	3.79691	1.11593	1.85714	0.876356	1.33612	1.32268	0	0.531255	0.531255	0	0	1.30906	0	0	0.531255	1.11593	0	0.531255	0	0	0	0	0	0	0	0	0	0	0.376674	0	0	0	0	75	75	50	25	25	25	50	0	25	25	0
Fat__capillary cell (FABP5+ RBP7+)	endothelial	Fat	139	86	2.39083	2.51218	1.73054	0.121372	0.0425887	0.341376	0.113898	0.061972	0.846139	0.785639	0.120254	0.260909	0	0.0535368	0	4.38406	2.40972	4.07652	6.03231	4.16037	1.47864	0.845232	0.944536	1.22064	1.99165	3.64171	2.75242	1.06194	1.05865	0.836188	0.491483	0.569664	0.239966	0	84.352	77.2432	69.7443	5.59168	1.82055	13.394	5.07152	2.86086	35.9775	35.8041	4.94148
Limb_muscle__capillary cell (FABP5+ RBP7+)	endothelial	Limb_muscle	140	86	2.18886	2.09931	2.08381	0.0981489	0.0830629	0.127195	0.325114	0.124082	1.08058	0.759704	0.494622	0.346623	0.103102	0.131622	0	4.29466	2.17896	3.98613	5.77872	3.757	1.47509	1.00994	0.671132	1.208	2.20677	3.84727	2.54609	0.811783	0.90123	0.807269	0.548508	1.13245	0.0136754	0	71.4286	65.7143	65.7143	4.28571	2.85714	4.28571	12.8571	2.85714	38.5714	24.2857	12.8571
Bone__capillary cell (FABP5+ RBP7+)	endothelial	Bone	141	86	2.82111	2.13308	1.52371	0	0	0.871152	0.303421	0	1.33794	1.49531	0	0.998971	0	0	0	3.59868	2.90488	4.30746	5.75285	3.9454	1.48216	0.902579	0.303421	1.62045	1.6682	3.57528	1.96406	1.04249	0.613668	0.349475	0.303421	0	0.549407	0	85.7143	57.1429	57.1429	0	0	14.2857	14.2857	0	28.5714	57.1429	0
Heart__endothelial cell (FABP5+ RBP7+)	endothelial	Heart	143	86	2.21747	2.40349	2.95147	0	0	0.51023	0.838774	0	1.47028	0.581728	0	0	0	0.915628	0	2.47861	1.82318	3.74435	5.22781	3.74686	1.95187	1.27067	0.604417	0.993533	1.96577	0.650388	1.3471	0.797084	0.439525	0.273327	0	0	0.425539	0	19.0311	21.6263	40.8304	0	0	4.49827	2.94118	0	12.2837	4.84429	0
Aorta__endothelial cell (FABP5+ RBP7+)	endothelial	Aorta	144	86	2.06258	1.7337	1.74596	0.0395834	0.107921	0.10333	0.132735	0.19425	0.861324	0.57114	0.053273	0.0418928	0	0	0	3.49063	1.87574	3.5195	5.59038	3.81064	1.64631	0.821827	0.435878	0.914416	2.18764	3.51201	2.67024	0.915901	0.841159	0.679872	0.0542651	0.64088	0.0317304	0	85.1852	75.9259	79.6296	3.7037	7.40741	12.963	5.55556	5.55556	51.8519	35.1852	5.55556
Small_intestine__capillary cell (FABP5+ RBP7+)	endothelial	Small_intestine	145	86	2.47736	2.02801	0.592835	0.44495	0	0	0	0	0.184218	1.00344	0	0.675476	0	0	0	3.95215	2.71312	4.40665	6.45118	4.43767	2.05126	0.944606	0.675476	1.02032	2.31436	5.14669	3.0306	1.00344	1.80667	0.79465	1.21116	1.62179	0	1.66531	66.6667	66.6667	33.3333	33.3333	0	0	0	0	33.3333	66.6667	0
Pancreas__capillary cell (FABP5+ RBP7+)	endothelial	Pancreas	146	86	2.18472	2.13319	1.39759	0.0548328	0.0332877	0.204368	0.101487	0.106245	0.572519	0.559493	0.108831	0.274739	0	0.0749563	0.0690105	4.31146	1.90316	3.73891	5.74815	3.96012	1.41662	0.761721	0.542794	1.26178	1.83276	3.36523	2.61387	1.06788	0.873894	0.669463	0.874713	0.428189	0.148951	0	85.7923	74.8634	74.3169	2.73224	2.18579	10.929	6.55738	6.55738	34.4262	34.4262	6.55738
Kidney__capillary cell (FABP5+ RBP7+)	endothelial	Kidney	147	86	2.53008	2.19037	1.57492	0.124324	0.0479344	0.105894	0.0717173	0.192409	0.653028	0.869012	0.13797	0.185433	0	0.0732871	0.0521379	4.29424	2.08109	3.93811	6.03615	4.25303	1.50377	0.881048	0.805719	1.27806	1.95797	3.19961	2.55349	1.09061	0.688428	0.551071	0.586056	0.356184	0.133873	0	78.9773	69.3182	56.25	5.68182	1.70455	5.11364	2.84091	4.54545	23.2955	32.3864	5.68182
Bladder__capillary cell (FABP5+ RBP7+)	endothelial	Bladder	148	86	1.40671	1.65493	1.39014	0.128385	0	0.0600781	0.018271	0.0768639	0.428965	0.463796	0.638282	0.0711624	0.087162	0.0233429	0.0208734	3.85256	2.26017	3.57834	5.22665	3.01242	1.77659	0.905532	0.377061	0.993053	1.5556	3.77735	2.14463	0.835933	0.488936	0.355883	0.874803	1.38177	0	0	67.8571	85.7143	82.1429	14.2857	0	7.14286	3.57143	10.7143	25	39.2857	50
[truncated: 23 more columns]

## Sheet: Fig 3f
	compartment	tissue	order__compartment_freeannotation_tissue	dendrogram_annotation_number	ACTA2_mean_expression	MYH11_mean_expression	CNN1_mean_expression	COL1A1_mean_expression	DCN_mean_expression	PDGFRA_mean_expression	PDGFRB_mean_expression	FBLN1_mean_expression	HIGD1B_mean_expression	ADIPOQ_mean_expression	UPK3B_mean_expression	CXCL13_mean_expression	LMO7_mean_expression	MECOM_mean_expression	CDO1_mean_expression	SCN1B_mean_expression	CLEC14A_mean_expression	GATA3_mean_expression	GJA5_mean_expression	ITGA8_mean_expression	NDUFA4L2_mean_expression	AGTR1_mean_expression	CBLC_mean_expression	ALOX12_mean_expression	ST6GAL2_mean_expression	ACTA2_percent_expressed	MYH11_percent_expressed	CNN1_percent_expressed	COL1A1_percent_expressed	DCN_percent_expressed	PDGFRA_percent_expressed	PDGFRB_percent_expressed	FBLN1_percent_expressed	HIGD1B_percent_expressed	ADIPOQ_percent_expressed	UPK3B_percent_expressed	CXCL13_percent_expressed	LMO7_percent_expressed	MECOM_percent_expressed	CDO1_percent_expressed	SCN1B_percent_expressed	CLEC14A_percent_expressed	GATA3_percent_expressed	GJA5_percent_expressed	ITGA8_percent_expressed
Kidney__vascular associated smooth muscle cell	stromal	Kidney	215	109	4.43625	3.49096	1.92148	0.44041	0.842738	0.0158166	1.41655	0.167794	1.17476	0	0	0	0.239133	0.219707	0.162432	0.199588	0	0.750224	0.424686	0.816073	1.03107	0.888975	0.629772	0	0.055709	90.4255	94.6809	50	12.766	7.44681	1.06383	61.7021	3.19149	27.6596	0	0	0	8.51064	10.6383	9.57447	9.57447	0	29.7872	18.0851	29.7872
Kidney__fibroblast	stromal	Kidney	234	111	0.0473485	0.0946101	0	2.5075	4.95349	0.246198	0.896625	2.95977	0	0	0	0	0.12796	0.0490368	0.183676	0.162955	0.136022	0	0	0.058067	0.0815749	0.513459	0	0	0	2.91262	1.94175	0	85.4369	100	7.76699	48.5437	93.2039	0	0	0	0	5.82524	2.91262	9.70874	6.79612	3.8835	0	0	1.94175
Kidney__fibroblast (ASPN+)	stromal	Kidney	250	124	0	0	0	1.39767	4.19847	1.15432	0.539565	0.42815	0	0	0	0	1.04181	0.871322	0.308726	0	0.16623	0	1.45066	2.44169	0	0.16623	0	0	0	0	0	0	50	100	37.5	25	12.5	0	0	0	0	50	25	12.5	0	12.5	0	62.5	100
Kidney__fibroblast (TNC+)	stromal	Kidney	251	125	0.50241	0	0	1.02729	3.69707	1.2032	1.13451	3.01829	0.170787	0	0	0	0.0953156	0	0	0.597108	0.0451797	0.285008	0	1.11402	0	0	0	0.484693	0	5.88235	0	0	35.2941	100	47.0588	50	100	8.82353	0	0	0	2.94118	0	0	11.7647	2.94118	11.7647	0	55.8824
Kidney__myofibroblast	stromal	Kidney	255	128	3.28817	0.422827	0.218967	2.56978	4.27068	0.782243	0.726926	2.37481	0.051913	0	0	0	0.235905	0.203107	0.0280509	0.443487	0.169311	0.0428842	0	0.44787	0.316739	0.279506	0	0.0194054	0.0843606	67.4847	14.1104	5.52147	85.2761	98.1595	34.3558	41.1043	82.8221	1.84049	0	0	0	11.6564	9.81595	1.84049	27.6074	11.0429	1.84049	0	22.0859
Kidney__pericyte	stromal	Kidney	270	130	0	0.42842	0	0	4.10824	0	2.13615	0	2.37603	0	0	0	0	0	0	0	0.853146	0	0.42842	0	2.70294	1.66586	1.2704	0	0	0	11.1111	0	0	100	0	100	0	77.7778	0	0	0	0	0	0	0	22.2222	0	11.1111	0
Kidney__adipocyte (UCP1hi)	stromal	Kidney	278	132	0	0.252976	0	0	0.764096	0	0	0	0	3.52634	0	0	0	0	0.296071	0	0	0	0	0	0	0	0	0	0	0	16.6667	0	0	16.6667	0	0	0	0	83.3333	0	0	0	0	16.6667	0	0	0	0	0
Kidney__adipocyte (UCP1lo)	stromal	Kidney	284	133	0	0	0	0	0	0	0	0	0.283131	3.19164	0	0	0	0	0	0	0	0	0	0	0	0	0	0	0	0	0	0	0	0	0	0	0	20	100	0	0	0	0	0	0	0	0	0	0
Kidney__mesothelial cell	stromal	Kidney	294	134	1.35217	0.303839	0	1.58184	3.30906	0	0	1.14667	0	0	2.47572	0	0.85694	0	0	0	0	0	0	0	0	0.800904	0	0	0	60	20	0	80	100	0	0	100	0	0	100	0	60	0	0	0	0	0	0	0
Kidney__reticular cell	stromal	Kidney	310	140	1.93161	0.48934	0	1.66325	3.69337	0.203065	0.752398	0.650486	0	0	0	3.71784	0.395494	0.143895	0	0	0	0	0.0567448	0	0.239866	0	0	0.414741	0.08163	53.8462	23.0769	0	61.5385	100	7.69231	53.8462	38.4615	0	0	0	61.5385	30.7692	15.3846	0	0	0	0	7.69231	0
Kidney__unknown_Kidney_stromal_G1 (ST6GAL2+)	stromal	Kidney	316	143	2.67158	0.36407	0	0.0976633	0.0634201	0.134461	1.73486	0	0.0634201	0	0	0	2.35749	1.98681	1.57172	1.62152	1.23196	1.26991	1.70191	1.73736	2.13556	1.88859	1.69921	1.521	1.48543	43.4783	8.69565	0	4.34783	4.34783	4.34783	78.2609	0	4.34783	0	0	0	82.6087	73.913	60.8696	65.2174	56.5217	47.8261	60.8696	69.5652
[truncated: 5 more columns]
