# Supplementary material for: A molecular cell atlas of mouse lemur, an emerging model primate
Source: Nature. 2025 Jul 30;644(8075):173–84. doi: 10.1038/s41586-025-09113-9 (PMC12328211; doi:10.1038/s41586-025-09113-9)
Supplement: Supplementary file 8 — Source Data Fig. 4 [file 41586_2025_9113_MOESM8_ESM.xlsx]

## Sheet: Fig 4a-d
Cell annotation	Tissue	Compartment	UMAP1	UMAP2	CCNB1	VRK1	TESMIN	RSPH14	COL3A1	LAMC1
vein cell	Brain cortex	endothelial	-6.06128	7.89705	0	0.137053	0	0	0	0.265009
capillary cell (FABP5- RBP7-)	Brain cortex	endothelial	-5.9851	7.89023	0.0023051	0.104073	0	0.0316875	0	0.443683
vascular associated smooth muscle cell	Brain cortex	stromal	-8.48997	2.78562	0	0.104057	0.00332767	0.0101047	0.488503	1.65827
pericyte	Brain cortex	stromal	-7.941	2.75161	0	0.107989	0	0.0405045	0	1.2371
leptomeningeal cell	Brain cortex	stromal	-7.59487	4.52037	0.0259608	0.262118	0.00655366	0.028618	0.753139	1.41702
B cell	Brain cortex	lymphoid	5.98354	-1.20276	0	0	0	0	0	0
natural killer cell_T cell	Brain cortex	lymphoid	6.13976	-3.88436	0.269384	0.420206	0	0.0609432	0.4119	0
erythroid lineage cell	Brain cortex	megakaryocyte-erythroid	1.82933	0.568816	0	0.101203	0	0	0	0
erythroid lineage cell (PF)	Brain cortex	megakaryocyte-erythroid	NaN	NaN	0	0	0	0	0	0
neutrophil	Brain cortex	myeloid	3.81569	5.16918	0.0241801	1.00257	0	0	0	0
neutrophil (PF)	Brain cortex	myeloid	NaN	NaN	0	0.935082	0	0.561012	0	0.334676
macrophage (microglial cell)	Brain cortex	myeloid	7.03418	2.80528	0.125526	0.511923	0.064164	0	0	0.0694449
GABAergic neuron (GRIK1+ MEIS2+ NECAB1-)	Brain cortex	neural	-3.73566	5.35914	0	0.359374	0	0.423526	0	0.42307
GABAergic neuron (GIRK1- MEIS2+ NECAB1+)	Brain cortex	neural	-3.90563	5.13469	0.0288612	0.166074	0.087838	0.217358	0	0.0973736
GABAergic neuron (GIRK1- MEIS2+ NECAB1-)	Brain cortex	neural	-3.81005	5.23661	0.104589	0.381579	0.0310773	0.315196	0	0.204454
GABAergic neuron (PPP1R1B+)	Brain cortex	neural	-3.69389	5.45912	0	0.176691	0.093196	0.323264	0	0.037252
neuron	Brain cortex	neural	-3.65307	5.43167	0	0.239169	0.203932	0.29133	0	0.16077
glutamatergic neuron (NPTX1+)	Brain cortex	neural	-3.58415	5.55597	0.0344814	0.27424	0	0.443973	0	0.109883
astrocyte (LHX2+ SLC7A10-)	Brain cortex	neural	-3.41057	4.5644	0.0367224	0.0361745	0.0102648	0.15135	0	0.330184
oligodendrocyte precursor cell	Brain cortex	neural	-3.63076	4.94177	0.0385213	0.130971	0.0282378	0.0763325	0	0.392699
oligodendrocyte	Brain cortex	neural	-3.55217	4.73955	0.0354858	0.0924326	0	0.862549	0.00439226	0.411546
ependymal cell	Brain cortex	neural	-3.68217	3.88891	0.101513	0.123484	0.0849808	0.421041	0	0.390568
non-myelinating Schwann cell	Brain cortex	neural	-3.95983	4.67007	0	0	0.0401132	0	0	0.85459
vein cell	Brainstem	endothelial	-6.17542	7.91729	0.109081	0.109081	0	0	0	0.150906
capillary cell (FABP5- RBP7-)	Brainstem	endothelial	-6.00461	7.94868	0	0.127308	0	0.0183709	0	0.481141
vascular associated smooth muscle cell	Brainstem	stromal	-8.69679	2.70738	0	0.100869	0	0.0831367	0.638303	1.32974
pericyte	Brainstem	stromal	-8.02466	2.83064	0	0.244286	0	0.0687532	0	1.50118
leptomeningeal cell	Brainstem	stromal	-7.7632	4.4682	0.232204	0	0	0	1.00102	0.884113
B cell	Brainstem	lymphoid	NaN	NaN	0	0	0	0	0	0
natural killer cell_T cell	Brainstem	lymphoid	6.16065	-3.71459	0	0.0735166	0.0735166	0	0	0.0509969
erythroid lineage cell	Brainstem	megakaryocyte-erythroid	2.0773	0.534775	0	0	0	0	0	0
erythroid lineage cell (PF)	Brainstem	megakaryocyte-erythroid	NaN	NaN	1.19655	0	0	0	0	0
neutrophil	Brainstem	myeloid	3.80948	5.09885	0	0.534488	0	0.0514027	0	0
macrophage (microglial cell)	Brainstem	myeloid	6.98255	2.63637	0.0488485	0.431023	0.0269116	0.00661679	0	0.216094
GABAergic neuron (OTX2+)	Brainstem	neural	-3.69355	5.4513	0	0.140973	0.130328	0.334006	0	0.136379
neuron	Brainstem	neural	-3.90874	5.26341	0.0608814	0.219063	0.0763272	0.533873	0.0146753	0.0924495
glutamatergic neuron (CBLN1+)	Brainstem	neural	-3.67048	5.47808	0.112459	0.320476	0.0649693	0.558183	0	0.292584
glutamatergic neuron (NEFH+)	Brainstem	neural	-3.67712	5.4889	0.0280886	0.291062	0.0947021	0.875546	0.0224519	0.112713
glutamatergic neuron (ROM1+)	Brainstem	neural	-4.00306	4.97415	0.0328519	0.255816	0.0672361	0.475368	0.014165	0.046465
astrocyte (LHX2- SLC7A10+)	Brainstem	neural	-3.44224	4.49357	0.0369703	0.234772	0	0.344442	0	0.430008
astrocyte (S100B+)	Brainstem	neural	-3.3242	4.55032	0	0.121887	0	0.0912742	0	0.307441
oligodendrocyte precursor cell	Brainstem	neural	-3.44202	4.94698	0	0.359713	0	0.171203	0	0.393075
oligodendrocyte	Brainstem	neural	-3.37133	4.71678	0.0279797	0.224335	0	1.04012	0	0.320315
ependymal cell	Brainstem	neural	-3.72908	3.86152	0.101809	0.0876912	0.0262654	0.470786	0	0.484737
ependymal cell (NPY+)	Brainstem	neural	-4.11016	3.84844	0	0.128133	0	0.511347	0	0
choroid plexus epithelial cell	Brainstem	neural	-4.23786	3.21451	0	0.0837328	0	0.513449	0	0.344905
myelinating Schwann cell	Brainstem	neural	-7.97472	4.95025	0	0	0	0	0	0.588356
non-myelinating Schwann cell	Brainstem	neural	NaN	NaN	0	0	0	0	0	1.32975
capillary cell (FABP5- RBP7-)	Hypothalamus Pituitary	endothelial	-6.02971	7.82735	0	0.247809	0	0	0	0.62948
sinusoid cell (MAFB+)	Hypothalamus Pituitary	endothelial	NaN	NaN	0	0	0	0	0	0
vascular associated smooth muscle cell	Hypothalamus Pituitary	stromal	NaN	NaN	0	0	0	0	0	0
fibroblast	Hypothalamus Pituitary	stromal	-7.37014	4.71587	0	0	0	0	1.18703	1.80148
pericyte	Hypothalamus Pituitary	stromal	-7.94195	2.92666	0	0	0	0	0	1.60921
leptomeningeal cell	Hypothalamus Pituitary	stromal	-7.64401	4.58956	0.30775	0.167264	0	0	1.45794	0.999377
B cell	Hypothalamus Pituitary	lymphoid	5.96249	-1.00117	0	1.09204	0	0	0	0
plasma cell	Hypothalamus Pituitary	lymphoid	1.95969	-1.50046	0.0603683	0.146281	0	0	0	0.172369
natural killer cell_T cell	Hypothalamus Pituitary	lymphoid	5.48157	-3.65063	0	0.284942	0	0	0	0.0508267
hematopoietic precursor cell	Hypothalamus Pituitary	hematopoietic	3.94551	0.225539	0.0640219	0.298414	0.559013	0.0901511	0	0.204371
megakaryocyte progenitor cell	Hypothalamus Pituitary	megakaryocyte-erythroid	3.64101	0.582357	0.0143033	0.572833	0	0.531008	0	0.0423104
erythroid progenitor cell	Hypothalamus Pituitary	megakaryocyte-erythroid	2.75368	0.563513	0.69722	0.848524	0.492616	0	0	0
erythroid lineage cell	Hypothalamus Pituitary	megakaryocyte-erythroid	2.0099	0.590231	0.243931	0.426492	0.0278465	0	0	0
erythroid lineage cell (PF)	Hypothalamus Pituitary	megakaryocyte-erythroid	2.33056	0.446065	0.830393	1.01246	0.122695	0	0	0.00190221
neutrophil	Hypothalamus Pituitary	myeloid	3.74181	4.71035	0.109768	0.896962	0.0241368	0.00127047	0	0
neutrophil (PF)	Hypothalamus Pituitary	myeloid	3.79113	2.81301	0.749658	1.10545	0.194911	0	0.00260554	0.0115514
basophil	Hypothalamus Pituitary	myeloid	NaN	NaN	0	0.84936	0	0	0	0
granulocyte monocyte progenitor cell	Hypothalamus Pituitary	myeloid	3.66293	0.991938	0.85787	0.425474	0.257333	0.0237761	0	0.242435
monocyte	Hypothalamus Pituitary	myeloid	5.26952	2.93621	0	0.841293	0.0635792	0.133673	0	0
monocyte (PF)	Hypothalamus Pituitary	myeloid	4.53396	1.9376	0.45907	0.836362	0.307849	0	0	0.242222
macrophage (microglial cell)	Hypothalamus Pituitary	myeloid	6.99965	2.58968	0.0887231	0.602998	0	0	0	0.244056
conventional dendritic cell	Hypothalamus Pituitary	myeloid	5.76358	1.19594	0.194015	0.573783	0.194015	0	0	0.551551
plasmacytoid dendritic cell	Hypothalamus Pituitary	myeloid	6.19352	0.160452	0.557322	0.582138	0	0	0	0
GABAergic neuron	Hypothalamus Pituitary	neural	NaN	NaN	0	0	0	0	0	0
corticotroph	Hypothalamus Pituitary	neural	-4.3843	4.918	0.144761	0	0	0.0426558	0	0.532775
gonadotroph	Hypothalamus Pituitary	neural	-4.48798	4.45896	0	0.191231	0	0.300226	0	0.108632
lactotroph	Hypothalamus Pituitary	neural	-4.62593	4.59308	0	0	0	0.590264	0	0.2557
somatotroph	Hypothalamus Pituitary	neural	-4.49265	4.64287	0.0678118	0.0175197	0	0.555529	0	0.22863
thyrotroph	Hypothalamus Pituitary	neural	-4.59308	4.5775	0	0	0	0.532288	0	0.169821
neuroendocrine cell	Hypothalamus Pituitary	neural	-4.38557	4.78154	0	0	0	0	0	0.372014
astrocyte (LHX2+ SLC7A10+)	Hypothalamus Pituitary	neural	-3.41183	4.60263	0.10499	0.117818	0	0.287645	0	0.262577
oligodendrocyte precursor cell	Hypothalamus Pituitary	neural	-3.41951	5.03441	0.143512	0.308467	0	0	0	0.362961
oligodendrocyte	Hypothalamus Pituitary	neural	-3.40513	4.72059	0.0436999	0.204349	0	0.312855	0	0.437096
ependymal cell	Hypothalamus Pituitary	neural	-4.40885	3.02232	0.31926	0	0	0.426592	0	0
erythroid lineage cell	Eye retina	megakaryocyte-erythroid	NaN	NaN	0.288887	1.10182	0	0	0	0
neutrophil	Eye retina	myeloid	NaN	NaN	0	0	0	0	0	0
macrophage (microglial cell)	Eye retina	myeloid	6.94295	2.65123	0	0.411993	0	0	0	0
cone cell	Eye retina	neural	-4.09503	4.71968	0	0	0	0.265328	0	0
rod cell	Eye retina	neural	-4.06292	4.79241	0.0777919	0.121331	0.0361591	0.795257	0	0.155408
horizontal cell	Eye retina	neural	NaN	NaN	0	0	0	1.20625	0	0
ON-bipolar cell	Eye retina	neural	-3.99091	5.06875	0.119768	0.12307	0.123823	0.061776	0	0.12751
OFF-bipolar cell	Eye retina	neural	-4.01818	5.08678	0	0.630927	0	0	0	0
bipolar cell	Eye retina	neural	NaN	NaN	0	0	0	0	0	0
Muller cell	Eye retina	neural	NaN	NaN	0	0	0	0.451031	0	0
interfollicular basal cell	Skin	epithelial	-3.52401	0.852609	0.0174829	0.0820729	0.00297526	0	0.00184484	0.23515
interfollicular basal cell (APOE+)	Skin	epithelial	-3.66844	0.933878	0.0127563	0.140819	0.00543496	0	0	0.214409
interfollicular suprabasal cell	Skin	epithelial	-3.4056	0.687585	0.00736474	0.0468221	0.000701955	0	0.00184811	0.152411
interfollicular suprabasal cell (APOE+)	Skin	epithelial	-3.49907	0.815797	0.015795	0.0805948	0	0	0.00209723	0.127774
interfollicular differentiated suprabasal cell	Skin	epithelial	-3.37027	0.749737	0.00403087	0.0632096	0	0	0	0.0847474
interfollicular cell (PF)	Skin	epithelial	-3.51137	1.00767	0.585152	0.315905	0.0576223	0	0	0.233229
upper hair follicle cell	Skin	epithelial	-3.34824	0.770482	0.0123519	0.0473662	0.000950852	0	0.00255603	0.109357
inner bulge cell	Skin	epithelial	-3.33492	0.752217	0.0680554	0.085403	0	0	0	0.224888
outer bulge cell	Skin	epithelial	-3.48529	0.936315	0.0124564	0.141078	0.00402651	0	0.106679	0.281174
melanocyte	Skin	epithelial	-3.74945	0.987004	0.190764	0.251608	0	0	0.304495	0.399557
channel cell (MMP7+)	Skin	epithelial	-3.37509	0.806858	0.0704874	0.0298099	0	0	0	0.0704874
channel cell (TPM1+)	Skin	epithelial	-3.3692	0.738362	0	0	0	0	0	0.321648
sweat gland cell	Skin	epithelial	-3.55546	0.805598	0	0	0	0	0	0.0250099
artery cell	Skin	endothelial	NaN	NaN	0	0	0	0	0	1.19558
vein cell	Skin	endothelial	-6.78244	8.11036	0	0	0	0	0	0.12556
endothelial cell	Skin	endothelial	NaN	NaN	0	0	0	0	0	0
lymphatic cell	Skin	endothelial	NaN	NaN	0	0	0	0	0	1.20852
innate lymphoid cell	Skin	lymphoid	NaN	NaN	0	0	0	0	0	0
T cell (CD4- CD8+ CCL5-)	Skin	lymphoid	6.2367	-3.27017	0	0	0	0	0	0
dendritic cell (Langerhans cell)	Skin	myeloid	6.11868	1.99492	0	0.956578	0	0	0	0.0263121
granulosa cell	Fat	epithelial	-6.9032	3.71264	0	0	0	0	0.245844	0.388714
unknown_Fat_GAT_epithelial_G1 (CRISP3+)	Fat	epithelial	-4.35306	3.09578	0.00173508	0.0484369	0.0936457	0.042064	0	0.170436
acinar cell	Fat	epithelial	-5.42336	3.76707	0	0	0	0	0	0.0425393
urothelial cell	Fat	epithelial	-3.73415	2.41123	0.0503987	0.0438067	0	0.0577648	0	0.272245
artery cell	Fat	endothelial	-6.13351	8.30384	0.0708445	0.170083	0	0	0.0123013	0.729101
vein cell	Fat	endothelial	-6.74343	8.07286	0	0.139721	0	0	0.125595	0.831294
capillary cell (FABP5+ RBP7+)	Fat	endothelial	-5.94527	8.45759	0.0176007	0.107075	0.000971957	0.000895555	0.0757839	0.634908
capillary cell (CXCL10+)	Fat	endothelial	-5.72157	8.37373	0	0.0360794	0	0	0	0.794985
endothelial cell	Fat	endothelial	NaN	NaN	0	0	0	0	0.223442	1.11669
lymphatic cell (CCL21+)	Fat	endothelial	-7.48259	7.46232	0	0.132464	0	0	0	1.27804
lymphatic cell (ACKR4- CCDC80+)	Fat	endothelial	-7.34038	7.67191	0.0203855	0.0950753	0	0	0	0.997256
tendon cell	Fat	stromal	-7.2925	4.0164	0	0	0	0	0	1.32364
smooth muscle cell	Fat	stromal	-7.44216	3.5896	0	0.146357	0	0	0.494026	0.310968
vascular associated smooth muscle cell	Fat	stromal	-8.28825	2.77987	0.0119515	0.0977129	0	0	0.41294	1.04461
fibroblast	Fat	stromal	-7.82494	4.16932	0.0232619	0.0909273	0.0291813	0	0.68421	1.95605
fibroblast (ACKR2+)	Fat	stromal	-7.43563	4.57228	0.022423	0.0668222	0.0283599	0	1.97975	1.74617
fibroblast (ITIH5+)	Fat	stromal	-7.57907	4.73667	0	0	0	0	3.7058	2.39111
fibroblast (LCN2+)	Fat	stromal	-8.23037	4.06668	0	0.13287	0	0	0.299264	0.575055
myofibroblast	Fat	stromal	-7.52859	3.77504	0	0.143105	0.0183473	0	0.893688	0.53026
pericyte	Fat	stromal	-7.87708	3.10435	0.0515951	0.086716	0	0	0.878777	0.871315
adipocyte (UCP1hi)	Fat	stromal	-5.82466	2.56051	0	0.0377631	0	0	0.301002	0.707442
adipocyte (UCP1lo)	Fat	stromal	-6.07348	2.56004	0.00226795	0.0994276	0.0049096	0	0.236716	0.68646
mesothelial cell (CXCL10+ PRG4+)	Fat	stromal	-6.3323	4.47155	0	0	0.0362122	0	0.256489	0.451745
mesothelial cell (CXCL10- PRG4+)	Fat	stromal	-6.35236	4.17279	0	0.0461238	0.00897816	0.00386822	0.576849	0.479486
mesothelial cell (SBSN+)	Fat	stromal	-6.42513	4.38897	0	0.087612	0	0	1.62011	0.454702
reticular cell	Fat	stromal	-7.40281	3.8618	0	0	0	0	0.365565	0.290762
B cell	Fat	lymphoid	5.81993	-1.07137	0.0333717	0.291458	0.0202143	0	0.017483	0.0765922
B cell (PF)	Fat	lymphoid	3.63696	-1.0746	0.499849	0.398219	0.60536	0	0	0.193626
plasma cell	Fat	lymphoid	1.82322	-1.58741	0.0231399	0.117397	0.0136861	0	0	0.208697
plasma cell (PF)	Fat	lymphoid	2.78225	-1.29455	0.705671	0.356759	0.121001	0	0	0.388342
natural killer cell	Fat	lymphoid	4.70952	-2.91992	0	0.199652	0.136825	0	0.290122	0.307701
natural killer T cell	Fat	lymphoid	5.83251	-3.47195	0.0456071	0.0752362	0.0268689	0	0	0.0373666
T cell (CD4+ CD8- CCL5-)	Fat	lymphoid	6.14589	-4.30482	0.0315757	0.277697	0.0232596	0.00587291	0.00594075	0.0285191
T cell (CD4+ CD8- CCL5- CCR10+)	Fat	lymphoid	6.32612	-4.12549	0.0585477	0.189116	0.0775532	0	0.00591097	0.0116289
T cell (CD4+ CD8- CCL5- CLDN1+)	Fat	lymphoid	6.32301	-4.36818	0.038705	0.119184	0.00854747	0.144644	0.0277802	0.0231316
T cell (CD4- CD8+ CCL5+)	Fat	lymphoid	5.81674	-3.68416	0.0804574	0.113779	0.0551936	0	0.0370897	0.0829465
T cell (CD4- CD8+ CCL5-)	Fat	lymphoid	5.93942	-4.3606	0.111854	0.339001	0	0.0625752	0	0.0272538
T cell (CD4- CD8- CCL5-)	Fat	lymphoid	6.01722	-4.28707	0.231988	0.468615	0	0.0296085	0	0
T cell (PF)	Fat	lymphoid	3.62009	-1.63987	0.479922	0.614407	0.43895	0.00548309	0.0229246	0.130449
erythroid lineage cell	Fat	megakaryocyte-erythroid	1.86205	0.616184	0.0199299	0.0266808	0	0.0290084	0	0
neutrophil	Fat	myeloid	3.92348	5.1974	0.0136509	0.773438	0.0139702	0	0.0124591	0.0386964
neutrophil (PF)	Fat	myeloid	NaN	NaN	0	1.58674	0	0	0	0
neutrophil (IL18BP+)	Fat	myeloid	4.26162	5.53904	0	0.375048	0	0	0	0
basophil	Fat	myeloid	6.8333	2.28251	0	0.703722	0	0	0	0
monocyte	Fat	myeloid	5.29329	3.38779	0.0166937	0.324936	0.0156303	0.00689534	0	0.0117114
macrophage	Fat	myeloid	5.99907	2.7528	0.00724021	0.317707	0.0309735	0.012317	0.00743832	0.102704
macrophage (PF)	Fat	myeloid	4.75307	2.14715	0.545252	0.6425	0.266934	0	0.100683	0.405517
macrophage (MRC1+)	Fat	myeloid	6.54253	3.04107	0.0158045	0.401536	0.0353036	0	0.0243454	0.279611
conventional dendritic cell	Fat	myeloid	5.71244	1.36381	0	0.0817555	0	0	0	0
mature dendritic cell	Fat	myeloid	6.80036	1.32868	0	0.484947	0	0	0	0.0537232
non-myelinating Schwann cell	Fat	neural	-7.81338	5.379	0	0.106923	0	0	1.65937	1.14886
artery cell	Mammary gland	endothelial	-6.45799	8.17175	0	0	0	0	0	0.767667
vein cell	Mammary gland	endothelial	-6.60573	8.50378	0	0.00879823	0	0	0	0.685078
capillary cell (FABP5+ RBP7lo)	Mammary gland	endothelial	-6.56802	8.76997	0.15728	0.122094	0	0	0	0.566412
lymphatic cell (ACKR4- CCDC80+)	Mammary gland	endothelial	-7.10451	7.97257	0.118482	0	0	0	0	0.34875
vascular associated smooth muscle cell	Mammary gland	stromal	-8.45908	3.31161	0	0	0	0	0	0.674201
fibroblast	Mammary gland	stromal	-8.05739	4.13477	0	0	0	0	0.742303	2.17569
unknown_Mammary_gland_stromal_G1 (NGFR+ TNNT2+)	Mammary gland	stromal	-8.34545	4.50277	0	0	0	0	0.821133	0
B cell	Mammary gland	lymphoid	5.76509	-1.02416	0.114274	0.471434	0.0142411	0	0	0.0665623
B cell (PF)	Mammary gland	lymphoid	4.07467	-1.40778	0.69221	0.688256	0.240152	0	0	0.444474
plasma cell	Mammary gland	lymphoid	1.78268	-1.61794	0.0507433	0.058557	0.00532587	0	0	0.0184857
natural killer cell	Mammary gland	lymphoid	6.65202	-3.02314	0.143998	0.092402	0.0902969	0	0	0.0872883
natural killer T cell	Mammary gland	lymphoid	6.52005	-3.12439	0.416073	0.210328	0	0	0	0
T cell (CD4+ CD8- CCL5-)	Mammary gland	lymphoid	6.6123	-3.30051	0.0280354	0.217053	0.0148659	0.0017516	0	0.00933364
T cell (CD4+ CD8- CCL5- CLDN1+)	Mammary gland	lymphoid	6.63049	-3.27883	0.00583532	0.229607	0.0399669	0.0120562	0	0
T cell (CD4- CD8+ CCL5+)	Mammary gland	lymphoid	6.49024	-3.16483	0.0673897	0.195903	0.0223437	0	0	0.0402171
T cell (PF)	Mammary gland	lymphoid	3.69311	-1.56336	0.54212	0.77084	0.378003	0	0	0.0844452
neutrophil	Mammary gland	myeloid	3.90192	4.47223	0	0.445371	0	0	0	0
neutrophil (PF)	Mammary gland	myeloid	NaN	NaN	0	0	0	0	0	0
monocyte	Mammary gland	myeloid	5.96438	2.78116	0	0.282082	0	0.0801069	0	0
monocyte (PF)	Mammary gland	myeloid	NaN	NaN	0	1.41604	0	0	0	0
macrophage	Mammary gland	myeloid	6.50694	2.53849	0.0549679	0.1148	0.059508	0	0	0.0627448
macrophage (ENPP2+)	Mammary gland	myeloid	6.73918	3.15052	0	0.0744678	0.0410318	0	0	0.25459
conventional dendritic cell	Mammary gland	myeloid	5.82857	1.1958	0	0	0	0	0	0.104462
mature dendritic cell	Mammary gland	myeloid	6.84317	1.37594	0	0.720558	0.0260839	0	0	0.301407
dendritic cell (FLT3+ IGSF6+)	Mammary gland	myeloid	6.44281	1.75963	0	0.384389	0	0	0	0
artery cell	Limb muscle	endothelial	NaN	NaN	0	0	0	0	0	0
vein cell	Limb muscle	endothelial	-6.69606	8.23385	0	0.175226	0	0	0	0.693562
capillary cell (FABP5+ RBP7lo)	Limb muscle	endothelial	-6.03425	8.612	0	0.142903	0	0	0	1.12168
capillary cell (FABP5+ RBP7+)	Limb muscle	endothelial	-5.88585	8.42313	0.0517446	0.133108	0	0	0	1.0953
capillary cell (CXCL10+)	Limb muscle	endothelial	-5.90512	8.59115	0	0	0	0	0	1.33023
lymphatic cell (CCL21+)	Limb muscle	endothelial	-7.34434	7.58211	0	0	0	0	0	1.21015
lymphatic cell (ACKR4- CCDC80+)	Limb muscle	endothelial	-7.20334	7.82238	0	0	0	0	0	1.55837
tendon cell	Limb muscle	stromal	-7.31782	4.09125	0	0.222179	0	0	0.263496	1.99274
skeletal muscle satellite stem cell	Limb muscle	stromal	-7.27392	4.14646	0.0748057	0.312205	0	0	0.136694	0.786614
fast muscle cell	Limb muscle	stromal	-6.4895	2.21658	0	0	0	0	0	0.0430888
slow muscle cell	Limb muscle	stromal	-6.36396	2.08174	0	0	0	0	0	0.157181
vascular associated smooth muscle cell	Limb muscle	stromal	-8.56698	2.54307	0	0.393767	0	0.141738	0	1.29407
fibroadipogenic progenitor cell	Limb muscle	stromal	-7.71936	3.93379	0.0160548	0.0685127	0	0	0.32998	2.08
pericyte	Limb muscle	stromal	-8.12113	2.93638	0.0690501	0.109675	0	0	0.266572	1.41506
adipocyte (UCP1lo)	Limb muscle	stromal	-6.10068	2.68039	0	0.360845	0	0	0.298886	1.07452
reticular cell	Limb muscle	stromal	-7.59588	4.04981	0	0	0	0	0.453702	0.0597439
B cell	Limb muscle	lymphoid	5.63253	-1.08095	0.0556301	0.286037	0	0.0267083	0.0284658	0.278907
B cell (PF)	Limb muscle	lymphoid	3.69402	-0.89186	0.276672	0.274929	0.227968	0	0	0.265179
plasma cell	Limb muscle	lymphoid	1.85422	-1.79552	0.0873151	0.391822	0.238816	0	0.0631756	0.355604
plasma cell (PF)	Limb muscle	lymphoid	NaN	NaN	1.68481	0	0	0	0	0
natural killer T cell	Limb muscle	lymphoid	6.03198	-3.92131	0	0.900319	0	0	0	0
natural killer cell_T cell (PF)	Limb muscle	lymphoid	3.70738	-1.80095	0.165315	0.185188	0.403774	0.0484936	0	0.11617
T cell (CD4+ CD8- CCL5-)	Limb muscle	lymphoid	6.18856	-4.2987	0.0163161	0.19823	0.021344	0.0329686	0	0.0468636
T cell (CD4+ CD8- CCL5- CLDN1+)	Limb muscle	lymphoid	6.1703	-4.28933	0.0610068	0.0282755	0.0113974	0.161085	0	0.105933
T cell (CD4- CD8+ CCL5+)	Limb muscle	lymphoid	6.04986	-3.6295	0.196602	0.189672	0.0235128	0	0	0
T cell (CD4- CD8+ CCL5-)	Limb muscle	lymphoid	6.18679	-4.19938	0.0189963	0.0797418	0	0.121547	0	0.10928
erythroid lineage cell	Limb muscle	megakaryocyte-erythroid	6.19631	-4.21231	0	0.123706	0	0	0	0.364812
neutrophil	Limb muscle	myeloid	3.77658	4.98555	0	0.861948	0	0	0	0.151307
basophil	Limb muscle	myeloid	6.85718	2.54204	0	0	0	0	0	0
macrophage	Limb muscle	myeloid	6.63075	2.92027	0.0155053	0.454113	0.0311034	0	0.0102039	0.207559
capillary cell (FABP5+ RBP7lo)	Diaphragm	endothelial	-5.59448	8.1518	0	0.0818017	0	0	0	0.610554
skeletal muscle satellite stem cell	Diaphragm	stromal	NaN	NaN	0	0	0	0	0	0
fibroadipogenic progenitor cell	Diaphragm	stromal	-7.07284	4.33934	0	0	0	0	0.477008	2.30405
pericyte	Diaphragm	stromal	NaN	NaN	0	0	0	0	0	0
natural killer cell_T cell	Diaphragm	lymphoid	NaN	NaN	0	0	0	0	0	0
erythroid lineage cell	Diaphragm	megakaryocyte-erythroid	NaN	NaN	0	0	0	0	0	1.91173
neutrophil	Diaphragm	myeloid	3.7395	5.10267	0	0.750925	0	0	0	0
macrophage	Diaphragm	myeloid	NaN	NaN	0	0	0	0.941842	0	0
capillary cell (FABP5+ RBP7+)	Bone	endothelial	-5.93342	8.12414	0.311969	0	0	0	0	1.38534
sinusoid cell (MAFB+)	Bone	endothelial	-6.83686	7.7906	0.315876	0.410411	0	0	0.0760399	0.451296
endothelial cell	Bone	endothelial	NaN	NaN	0	0	0	0	0	1.11524
lymphatic cell	Bone	endothelial	NaN	NaN	0	0	0	0	0	0
osteo-CAR cell	Bone	stromal	-7.80981	4.32452	0.305852	0	0	0	0.265187	0.939245
osteoblast	Bone	stromal	-7.66993	4.36818	0.0683868	0.0389734	0	0	0.359499	0.362691
chondrocyte	Bone	stromal	-8.01525	4.59257	0.0523843	0.0817308	0	0.0355765	1.55906	0.452872
tendon cell	Bone	stromal	NaN	NaN	0	0	0	0	0.979417	2.17861
vascular associated smooth muscle cell	Bone	stromal	-8.57101	2.63321	0	0.113096	0	0	0.757616	0.970465
fibroblast	Bone	stromal	-7.48727	4.45111	0	0.0468701	0.0237096	0.0481026	2.23339	1.32506
adipo-CAR cell	Bone	stromal	-7.6017	3.97816	0.174937	0.256791	0	0	0.700585	0.438856
adipocyte (UCP1lo)	Bone	stromal	-6.07943	2.81994	0.194469	0	0	0	0.788366	0.33904
unknown_Bone_stromal_G1 (NGFR+ TNNT2+)	Bone	stromal	-7.55069	4.56419	0	0	0	0	0.982273	0.944064
B cell	Bone	lymphoid	5.67275	-0.797845	0.0405024	0.489344	0.0719642	0	0	0.0447418
B cell (PF)	Bone	lymphoid	5.76325	-0.797345	0.624173	0.622837	0.392193	0	0	0
plasma cell	Bone	lymphoid	2.02968	-1.64415	0.128091	0.208234	0.0333211	0.0146603	0.00369899	0.111338
natural killer T cell	Bone	lymphoid	5.20466	-2.88802	0.241764	0	0	0	0	0
natural killer cell_T cell (PF)	Bone	lymphoid	3.69072	-1.87439	0.642618	0.760754	0.218717	0.0291118	0	0
T cell (CD4+ CD8- CCL5-)	Bone	lymphoid	5.58903	-3.82984	0.0785165	0.364405	0	0	0	0.0876766
T cell (CD4- CD8+ CCL5+)	Bone	lymphoid	5.06989	-2.86508	0.108472	0.248652	0.0672504	0	0	0.09466
hematopoietic precursor cell	Bone	hematopoietic	3.6804	0.427693	0.291371	0.622889	0.471127	0.0988492	0.00718511	0.0600246
megakaryocyte progenitor cell	Bone	megakaryocyte-erythroid	3.75763	0.544116	0.384128	0.562681	0.579576	0.813348	0	0.216462
erythroid progenitor cell	Bone	megakaryocyte-erythroid	3.00484	0.539941	0.67865	0.825579	0.456131	0	0.00406477	0.0462896
erythroid lineage cell	Bone	megakaryocyte-erythroid	2.09544	0.497369	0.222866	0.553407	0.0983021	0	0	0.00582118
erythroid lineage cell (PF)	Bone	megakaryocyte-erythroid	2.59042	0.59641	0.892358	1.09948	0.310734	0	0.00445165	0.00724351
neutrophil	Bone	myeloid	3.79909	4.53897	0.124687	0.862669	0.0377212	0	0	0.000501752
neutrophil (PF)	Bone	myeloid	3.81144	2.55119	0.80158	1.16513	0.267186	0.00310544	0.000144885	0.0122243
basophil	Bone	myeloid	NaN	NaN	0	0.461147	0	0	0	0
granulocyte monocyte progenitor cell	Bone	myeloid	3.52864	0.810635	0.557454	0.769819	0.554054	0.0817429	0	0.0701252
monocyte	Bone	myeloid	4.99826	2.72188	0.150072	0.600397	0.0652186	0.0296313	0.0125117	0.0135958
monocyte (PF)	Bone	myeloid	4.2165	1.81695	0.906151	1.13246	0.275557	0.0278382	0	0.0691924
macrophage_monocyte (PF)	Bone	myeloid	3.73109	1.10593	0.777728	0.948289	0.454837	0.0138768	0	0.155427
macrophage (osteoclast)	Bone	myeloid	5.65314	2.52351	0.26259	0.550286	0.272671	0	0	0.275231
conventional dendritic cell	Bone	myeloid	5.53639	1.44395	0.243907	0.841115	0.020886	0	0.020886	0.0351792
plasmacytoid dendritic cell	Bone	myeloid	5.88645	0.181571	0.19843	0.433808	0.0543022	0	0	0.10638
dendritic cell (FLT3+ IGSF6+)	Bone	myeloid	4.08165	1.63261	0.885828	1.23801	0.32223	0	0	0
myelinating Schwann cell	Bone	neural	-8.19542	5.45935	0	0	0	0	0	0.574316
non-myelinating Schwann cell	Bone	neural	NaN	NaN	0	0	0	0	2.24758	1.44493
sinusoid cell (MAFB+)	Bone marrow	endothelial	-6.88803	7.60417	0	0.154533	0.0606482	0	0	0.564396
osteo-CAR cell	Bone marrow	stromal	-7.53148	4.94679	0	0.718245	0	0	1.03974	1.01224
osteoblast	Bone marrow	stromal	-7.4019	4.47776	0	0	0	0	0	0
fibroblast	Bone marrow	stromal	NaN	NaN	0	0.572088	0	0	0	0
adipo-CAR cell	Bone marrow	stromal	NaN	NaN	0	0	0	0	0	0
B cell	Bone marrow	lymphoid	6.11403	-1.14519	0.0484382	0.617913	0	0	0	0.137445
plasma cell	Bone marrow	lymphoid	1.94694	-1.57807	0.0960736	0.113117	0.0165873	0	0	0.0741371
plasma cell (PF)	Bone marrow	lymphoid	2.64867	-1.46034	0.89904	0.616036	0	0	0	0.177141
natural killer cell	Bone marrow	lymphoid	4.68896	-3.23936	0.222864	0.352158	0	0	0	0.20632
natural killer T cell	Bone marrow	lymphoid	5.15379	-3.38895	0.0444176	0.101997	0.0444176	0	0	0.0657708
natural killer cell_T cell (PF)	Bone marrow	lymphoid	3.88709	-1.87664	0.347709	0.687847	0.108709	0	0.0836342	0
T cell (CD4+ CD8- CCL5-)	Bone marrow	lymphoid	5.62164	-4.13526	0.0658122	0.301993	0.0160101	0.0384442	0	0
T cell (CD4- CD8+ CCL5+)	Bone marrow	lymphoid	5.24354	-3.24355	0.0445218	0.256258	0.0147619	0	0	0.0404246
T cell (CD4+ CD8+ CCL5+)	Bone marrow	lymphoid	5.24988	-3.00034	0.184735	0.432307	0	0	0	0.264796
hematopoietic precursor cell	Bone marrow	hematopoietic	3.87588	0.514216	0.131989	0.534496	0.470453	0.0996392	0	0.144176
megakaryocyte progenitor cell	Bone marrow	megakaryocyte-erythroid	3.87996	0.741861	0.0960015	0.455029	0.407266	0.964343	0	0.267444
erythroid progenitor cell	Bone marrow	megakaryocyte-erythroid	2.88648	0.719087	0.645047	0.715964	0.452805	0.00890695	0	0.0225117
erythroid lineage cell	Bone marrow	megakaryocyte-erythroid	1.95498	0.689728	0.356023	0.644426	0.0333552	0	0	0
erythroid lineage cell (PF)	Bone marrow	megakaryocyte-erythroid	2.40988	0.559725	0.88097	1.08514	0.150047	0.000759859	0	0.00340856
neutrophil	Bone marrow	myeloid	3.80399	4.68425	0.0989408	0.871284	0.018238	0.000981548	0	0.00130682
neutrophil (PF)	Bone marrow	myeloid	3.82965	2.77254	0.719838	1.08734	0.16929	0.000545781	0.000293288	0.00646903
basophil	Bone marrow	myeloid	3.80367	0.54306	0.419373	0.410925	0.542491	0	0	0.117653
eosinophil	Bone marrow	myeloid	NaN	NaN	0	1.2028	0	0	0	0
granulocyte monocyte progenitor cell	Bone marrow	myeloid	3.57574	0.890192	0.507398	0.644687	0.554307	0.0502508	0	0.131783
monocyte	Bone marrow	myeloid	5.05008	2.62216	0.0974776	0.659297	0.032394	0.0333318	0	0.0318463
monocyte (PF)	Bone marrow	myeloid	4.32162	2.03288	0.811764	0.926697	0.214561	0.0136607	0	0.0448339
macrophage_monocyte (PF)	Bone marrow	myeloid	3.78831	0.970997	0.569803	0.646804	0.353173	0.0139533	0	0.156178
macrophage	Bone marrow	myeloid	5.76697	3.07285	0.100213	0.452109	0	0	0	0.0332809
macrophage (CD5L+)	Bone marrow	myeloid	6.26777	3.4842	0.30452	0.185524	0	0	0	0.117423
conventional dendritic cell	Bone marrow	myeloid	5.30122	1.37752	0.802649	0.605187	0.263758	0	0	0.134742
plasmacytoid dendritic cell	Bone marrow	myeloid	6.053	0.268475	0.147633	0.618478	0	0	0	0.0489045
dendritic cell (FLT3+ IGSF6+)	Bone marrow	myeloid	5.29393	1.84627	0.167347	0.882857	0.0185961	0	0	0.0530246
capillary cell (FABP5- RBP7-)	Blood	endothelial	-6.28004	7.58558	0	1.12264	0	0	0	0
mesothelial cell	Blood	stromal	-6.15448	4.22625	0	0	0	0	0	0.999107
B cell	Blood	lymphoid	5.76745	-1.00416	0.084339	0.491906	0.00830176	0.007096	0	0.0967199
plasma cell	Blood	lymphoid	2.33282	-1.51842	0.345378	0.344164	0	0	0	0.145958
natural killer cell	Blood	lymphoid	4.83792	-2.91884	0.0648094	0.136489	0.0339257	0	0	0.198761
natural killer T cell	Blood	lymphoid	5.16487	-2.82899	0	0.530793	0	0	0	0
T cell (CD4+ CD8- CCL5-)	Blood	lymphoid	5.88701	-4.14322	0.0449268	0.250995	0.00488283	0.0226726	0	0
T cell (CD4+ CD8- CCL5- CCR10+)	Blood	lymphoid	5.97692	-4.03205	0	0.180695	0	0.0317377	0	0
T cell (CD4- CD8+ CCL5+)	Blood	lymphoid	5.71391	-3.14998	0.0127416	0.328122	0.0023689	0.00791291	0	0.145211
hematopoietic precursor cell	Blood	hematopoietic	3.95165	0.522176	0.15888	0.33929	0.355936	0.331412	0	0.0670954
megakaryocyte progenitor cell	Blood	megakaryocyte-erythroid	3.98715	1.01581	0.912113	0.885396	0.630708	1.34132	0	0.0208946
platelet	Blood	megakaryocyte-erythroid	4.31087	1.53161	0.172126	0.468335	0	1.36803	0	0.251475
erythroid progenitor cell	Blood	megakaryocyte-erythroid	3.19878	0.64067	0.669043	0.350428	0.529879	0	0	0.149689
erythroid lineage cell	Blood	megakaryocyte-erythroid	1.91986	0.607905	0.0665749	0.280441	0	0	0	0
erythroid lineage cell (PF)	Blood	megakaryocyte-erythroid	2.30309	0.632509	0.855807	0.713517	0.294186	0	0	0
neutrophil	Blood	myeloid	3.91337	5.17074	0.028103	0.993574	0.000837688	0.00275575	0	0.00089964
neutrophil (PF)	Blood	myeloid	3.80296	2.99854	0.47493	1.01309	0.0731802	0	0	0.00972677
basophil	Blood	myeloid	NaN	NaN	0	0.993076	0.782569	0	0	0
monocyte	Blood	myeloid	5.1439	3.08513	0.0131631	0.62851	0.0185808	0.0240072	0	0.00795421
monocyte (PF)	Blood	myeloid	4.76188	2.57599	0.170727	0.826696	0.0768893	0.0484755	0	0.135319
macrophage_monocyte	Blood	myeloid	5.37208	3.10981	0	0.383781	0.155873	0.0972977	0	0.168409
conventional dendritic cell	Blood	myeloid	NaN	NaN	0	0.881048	0	0	0	0
endothelial cell	Spleen	endothelial	NaN	NaN	0	0	0	0	0	0
mesothelial cell	Spleen	stromal	NaN	NaN	0	1.14057	0	0	0	2.30727
B cell	Spleen	lymphoid	5.6451	-1.05254	0.0710487	0.340918	0.00373625	0	0	0.0697373
B cell (PF)	Spleen	lymphoid	4.11665	-1.28005	0.462088	0.931477	0.0560065	0	0	0.0172795
plasma cell	Spleen	lymphoid	1.93571	-1.59314	0.0375147	0.107897	0.01588	0.00561248	0	0.035434
plasma cell (PF)	Spleen	lymphoid	2.62892	-1.51244	0.563035	0.585028	0.221493	0	0	0.0938098
natural killer cell	Spleen	lymphoid	5.09147	-3.22778	0.0392287	0.0855621	0.0270623	0	0	0.0443875
natural killer T cell	Spleen	lymphoid	5.39457	-2.9083	0.0969952	0.139788	0.0156778	0.00395068	0	0.048918
natural killer cell_T cell	Spleen	lymphoid	5.28553	-2.95561	0.0744635	0.256109	0.00891757	0	0	0.0493569
natural killer cell_T cell (PF)	Spleen	lymphoid	3.57578	-1.73765	0.578178	0.707729	0.305667	0.0097812	0	0.019736
T cell (CD4+ CD8- CCL5-)	Spleen	lymphoid	5.81926	-3.93081	0.0483843	0.225905	0.0375382	0.00315461	0	0.00190461
T cell (CD4- CD8+ CCL5+)	Spleen	lymphoid	5.572	-3.32518	0.0563569	0.181559	0.0119522	0	0	0.0605502
T cell (CD4+ CD8+ CCL5+)	Spleen	lymphoid	5.1266	-3.14861	0.00809412	0.191076	0	0.0132884	0	0.0864516
hematopoietic precursor cell	Spleen	hematopoietic	3.69354	0.515475	0.153916	0.283242	0.564392	0.123829	0	0.621728
platelet	Spleen	megakaryocyte-erythroid	NaN	NaN	0	0	0	0	0	0
erythroid progenitor cell	Spleen	megakaryocyte-erythroid	3.03455	0.574641	0.717015	0.780174	0.662644	0	0	0.0375427
erythroid lineage cell	Spleen	megakaryocyte-erythroid	2.23619	0.345779	0.283729	0.66782	0.209866	0	0	0
erythroid lineage cell (PF)	Spleen	megakaryocyte-erythroid	2.72526	0.407307	0.691037	1.01686	0.353295	0	0	0
neutrophil	Spleen	myeloid	3.8952	5.13523	0.0435557	0.924244	0.00193453	0.00593136	0	0.000990854
neutrophil (PF)	Spleen	myeloid	3.78217	2.7981	0.693358	1.10581	0.336809	0	0	0.00458078
granulocyte monocyte progenitor cell	Spleen	myeloid	NaN	NaN	0	0.645374	1.03439	0.645374	0	0
monocyte	Spleen	myeloid	5.31923	2.9291	0.00423921	0.503529	0.0149639	0.0116522	0	0.0280945
monocyte (PF)	Spleen	myeloid	5.29463	2.66101	0	0.416917	0	0	0	0
macrophage_monocyte	Spleen	myeloid	5.5192	2.4629	0.0431509	0.382742	0	0.0156964	0	0.020175
macrophage	Spleen	myeloid	6.18627	3.25895	0.0387064	0.233713	0.0348157	0.0122997	0	0.0633695
macrophage (MARCO+)	Spleen	myeloid	6.15814	3.15526	0.0210908	0.196339	0.0454152	0	0	0.0813463
conventional dendritic cell	Spleen	myeloid	5.7674	1.38443	0.0593479	0.228859	0	0	0	0.102573
plasmacytoid dendritic cell	Spleen	myeloid	6.03838	0.335968	0.0535727	0.456407	0	0	0	0.16773
mature dendritic cell	Spleen	myeloid	6.57807	1.22468	0	0.199301	0	0	0	0.38745
dendritic cell (FLT3+ IGSF6+)	Spleen	myeloid	5.97527	1.33049	0.0412205	0.595423	0	0	0	0.0719966
endothelial cell (FABP5+ RBP7+)	Heart	endothelial	-6.04616	8.63088	0	0.282037	0	0	0	1.62542
lymphatic cell	Heart	endothelial	NaN	NaN	0	0	0	0	0	1.8881
cardiomyocyte	Heart	stromal	-7.41057	2.59235	0	0	0	0	0	1.17629
atrial cardiomyocyte	Heart	stromal	-6.37151	2.32493	0	0	0	0	0	0
ventricular cardiomyocyte	Heart	stromal	-6.41695	2.38293	0	0	0	0.52861	0.623972	0
vascular associated smooth muscle cell	Heart	stromal	-8.48224	2.75212	0.0395523	0	0	0	0.712292	1.86982
fibroblast	Heart	stromal	-8.18447	4.4705	0	0.111782	0	0	1.82131	3.42443
pericyte	Heart	stromal	-8.10236	2.72753	0	0	0	0	0	1.92345
mesothelial cell	Heart	stromal	NaN	NaN	0	0	0	0	0	0
plasma cell	Heart	lymphoid	1.65906	-1.64921	0	0	0	0	0	0
T cell	Heart	lymphoid	NaN	NaN	0	0	0	0	0	0
erythroid lineage cell	Heart	megakaryocyte-erythroid	-6.14856	8.6968	0	0.518406	0	0	0	1.74124
neutrophil	Heart	myeloid	4.64838	4.02622	0	1.15759	0	0	0	1.07645
macrophage_monocyte	Heart	myeloid	6.52247	2.9281	0	0.0125444	0.161367	0	0	1.07327
endothelial cell (FABP5+ RBP7+)	Aorta	endothelial	-5.72347	8.3217	0	0.112137	0	0	0	0.504291
endothelial cell	Aorta	endothelial	NaN	NaN	0	0.0296199	0.0583876	0	0	1.27171
lymphatic cell	Aorta	endothelial	NaN	NaN	0	0	0	0	0	1.94185
vascular associated smooth muscle cell	Aorta	stromal	-8.64212	2.66875	0	0.140391	0	0	0.464382	1.16667
fibroblast	Aorta	stromal	-7.40358	4.18582	0	0	0	0	1.71039	1.64927
adipocyte (UCP1lo)	Aorta	stromal	-5.98943	2.74128	0	0	0	0	0.137401	0.199615
T cell (CD4- CD8+ CCL5+)	Aorta	lymphoid	NaN	NaN	0	0	0	0	0	0
neutrophil	Aorta	myeloid	3.81925	5.27465	0	0.674279	0	0	0	0
macrophage_monocyte	Aorta	myeloid	5.90192	3.10083	0	0	0	0	0	0.444528
respiratory basal cell	Lung	epithelial	NaN	NaN	0	0	0	0	0	0
ciliated cell	Lung	epithelial	-3.78454	3.47743	0.189654	0.0664127	0.257126	1.59163	0	0.337824
club cell	Lung	epithelial	-3.9297	2.69144	0	0.174197	0	0.199358	0	0.235827
tuft cell	Lung	epithelial	-3.68968	3.0271	0	0.35632	0	0	0	0.22949
alveolar epithelial cell type 1	Lung	epithelial	-4.1276	3.36961	0	0.0926016	0.036666	0	0.00881126	0.761032
alveolar epithelial cell type 2	Lung	epithelial	-3.97985	2.93488	0.0236573	0.0787751	0.00208304	0.0571578	0.00914049	0.241367
uterine metastasis cell	Lung	epithelial	-4.16107	2.77504	0.053737	0.0822664	0.00689489	0.00510562	0	1.02774
alveolar epithelial cell type 2_uterine metastasis cell	Lung	epithelial	-4.11553	2.69092	0	0	0.0795205	0	0	0.758119
artery cell	Lung	endothelial	-6.45699	7.46481	0.0331301	0.0449219	0	0	0	0.289019
vein cell	Lung	endothelial	-6.40574	7.71215	0.0531213	0.141193	0	0	0	0.319494
capillary cell (FABP5- RBP7-)	Lung	endothelial	-6.35673	7.51562	0.0197332	0.145198	0.00253967	0	0.0105472	0.203339
capillary cell (FABP5+ RBP7-)	Lung	endothelial	-5.88665	8.55913	0	0.242258	0	0	0	0.308611
capillary cell (CXCL10+)	Lung	endothelial	-6.27246	7.39836	0	0	0	0	0	0.396816
capillary aerocyte cell	Lung	endothelial	-6.33053	7.45371	0.0299283	0.108616	0.00506305	0	0.00420628	0.173432
endothelial cell	Lung	endothelial	NaN	NaN	0	0.0576213	0	0	0	0.196421
lymphatic cell (CCL21+)	Lung	endothelial	-7.29157	7.47274	0.0134894	0.134996	0	0	0.0427294	1.1725
vascular associated smooth muscle cell	Lung	stromal	-8.47748	2.86512	0	0	0	0	1.13987	0.72973
fibroblast	Lung	stromal	-7.85258	4.18351	0.162828	0.238382	0	0	1.89359	1.53738
adventitial fibroblast	Lung	stromal	-7.65123	4.69538	0.0194744	0.122205	0.00922728	0	1.4872	2.10679
alveolar fibroblast	Lung	stromal	-7.34998	4.45936	0.0604676	0.114094	0.0108917	0	1.06908	1.35366
fibroblast (NNAT+)	Lung	stromal	-7.26565	4.64787	0	0.0981906	0.0470254	0	1.60713	1.14692
fibromyocyte	Lung	stromal	-7.43645	3.92629	0	0.0992878	0	0	1.28998	0.260973
pericyte	Lung	stromal	-7.69676	3.34382	0	0.356539	0	0	0.159444	0.459257
mesothelial cell	Lung	stromal	-6.2915	4.29222	0	0	0	0	0.467163	0.581282
B cell	Lung	lymphoid	5.72802	-0.836759	0.12885	0.409041	0.0163253	0	0	0.113451
plasma cell	Lung	lymphoid	1.91399	-1.80567	0.0143401	0.182965	0	0.00297981	0.00762187	0.103366
innate lymphoid cell	Lung	lymphoid	5.83117	-3.17463	0	0.159427	0.026721	0	0.0368904	0.024618
natural killer cell	Lung	lymphoid	NaN	NaN	0.043347	0.168394	0.105226	0	0.0154352	0.154976
natural killer cell (PF)	Lung	lymphoid	3.92871	-2.02209	0.442336	0.591414	0.210241	0	0	0.15898
natural killer cell (GZMB+)	Lung	lymphoid	4.75557	-2.97706	0.063623	0.16952	0.00492015	0	0.00213079	0.159351
natural killer cell (KLRD1+)	Lung	lymphoid	4.72231	-3.08725	0.0394779	0.126871	0.00538799	0	0.00949125	0.193238
natural killer T cell	Lung	lymphoid	5.10495	-3.11669	0.0730172	0.183212	0.00983835	0	0.00877557	0.142778
natural killer cell_T cell	Lung	lymphoid	5.04917	-2.95379	0	0.160071	0.0274467	0	0	0.143544
T cell (CD4+ CD8- CCL5+)	Lung	lymphoid	5.27427	-3.19846	0.0112734	0.208605	0.0444912	0	0	0.0269221
T cell (CD4+ CD8- CCL5-)	Lung	lymphoid	5.99964	-3.67229	0.035472	0.181394	0.0348747	0.00617359	0.00488609	0.0262019
T cell (CD4- CD8+ CCL5+)	Lung	lymphoid	5.39133	-3.14533	0.0249674	0.211798	0.0405937	0	0.0270312	0.0637692
T cell (CD4+ CD8+ CCL5+)	Lung	lymphoid	5.11058	-3.29417	0.032398	0.158277	0.0111483	0.00164441	0.0249307	0.130293
T cell (PF)	Lung	lymphoid	3.74066	-1.76686	0.510027	0.611177	0.287966	0	0.0107469	0.119063
hematopoietic precursor cell	Lung	hematopoietic	3.78458	0.596191	0.162452	0.487109	0.594322	0.132764	0	0.275535
megakaryocyte progenitor cell	Lung	megakaryocyte-erythroid	3.79139	0.650053	0	0.200139	0.200139	0.69133	0	0.286421
platelet	Lung	megakaryocyte-erythroid	NaN	NaN	0	1.93214	0	0	0	0
erythroid progenitor cell	Lung	megakaryocyte-erythroid	3.18039	0.577767	0.138796	0.648652	0.367874	0	0	0.145677
erythroid lineage cell	Lung	megakaryocyte-erythroid	1.97396	0.596941	0	0.576415	0	0	0	0
erythroid lineage cell (PF)	Lung	megakaryocyte-erythroid	2.56827	0.613856	0.688144	0.931196	0.32827	0	0	0
neutrophil	Lung	myeloid	3.97604	5.01194	0.0233354	1.09651	0.00287746	0.000541172	0.003782	0.0187522
neutrophil (PF)	Lung	myeloid	3.90607	2.89971	0.546139	1.13602	0.216864	0.00539357	0.00444326	0.0304875
neutrophil (CCL13+)	Lung	myeloid	4.06869	5.32145	0.0218183	0.793579	0.00982963	0.0119055	0	0
neutrophil (IL18BP+)	Lung	myeloid	4.29096	5.49007	0.0270272	0.360838	0	0	0	0
basophil	Lung	myeloid	4.34272	0.217965	0	1.19682	0.386175	0	0	0
eosinophil	Lung	myeloid	5.02465	2.99996	0	0.790126	0.517418	0	0	0
granulocyte monocyte progenitor cell	Lung	myeloid	3.59953	0.97963	0.742846	0.81964	0.441933	0.109865	0	0
monocyte	Lung	myeloid	5.35953	3.03572	0.01305	0.51328	0.0133588	0.0191023	0.000510497	0.0179085
monocyte (PF)	Lung	myeloid	4.59765	2.37946	0.51985	0.816711	0.12099	0.0121177	0	0.069548
alveolar macrophage	Lung	myeloid	5.41503	2.51001	0.0226335	0.321058	0.0525553	0.00130964	0.00415646	0.106198
alveolar macrophage (PF)	Lung	myeloid	5.00028	2.22758	0.531978	0.685081	0.308046	0.000728664	0.0030764	0.160768
alveolar macrophage (CXCL10+)	Lung	myeloid	5.50154	2.45452	0.0150133	0.191759	0.0154661	0	0.0204212	0.109812
alveolar macrophage (LPL+)	Lung	myeloid	5.76477	2.45454	0.125381	0.357888	0.026957	0	0	0.186342
interstitial macrophage	Lung	myeloid	5.92264	2.62105	0.021159	0.321806	0.0370457	0.00356072	0	0.124386
interstitial macrophage (ABCA8+)	Lung	myeloid	6.32873	2.58665	0.00740795	0.337358	0.0590203	0.00711482	0	0.0914577
interstitial macrophage (CXCL10+)	Lung	myeloid	6.03832	2.53584	0	0.287368	0.00900308	0	0	0.163309
conventional dendritic cell	Lung	myeloid	5.6735	1.11497	0.0355281	0.405404	0.0398044	0	0.00837487	0.114918
plasmacytoid dendritic cell	Lung	myeloid	6.10928	0.265777	0	0.404652	0	0	0	0.160895
mature dendritic cell	Lung	myeloid	6.82002	1.18286	0.0332229	0.428702	0	0	0	0.207287
dendritic cell (FLT3+ IGSF6+)	Lung	myeloid	6.04756	1.48805	0.00829748	0.500429	0.0113016	0.00837192	0	0.029969
myelinating Schwann cell	Lung	neural	NaN	NaN	0	0	0	0	0	0
non-myelinating Schwann cell	Lung	neural	-7.68679	5.1751	0	0	0.409778	0	0.361964	1.67321
respiratory basal cell	Trachea	epithelial	-3.70981	1.96305	0.0137831	0.0423024	0.0511133	0.00538252	0.105317	0.251223
respiratory basal cell (PF)	Trachea	epithelial	-3.62594	1.71222	0	0.0873155	0.0873155	0	0.200167	0.19008
ciliated cell	Trachea	epithelial	-3.78979	3.26138	0	0	0	1.50673	0.25607	0
secretory cell	Trachea	epithelial	-3.87139	2.39841	0.00506252	0.0297683	0	0	0.0871596	0.128286
tuft cell	Trachea	epithelial	-3.69004	2.85083	0	0	0.165722	0	0	0.280959
pulmonary neuroendocrine cell	Trachea	epithelial	NaN	NaN	0	0	0	0	0	0
endothelial cell	Trachea	endothelial	NaN	NaN	0	0	0	0	0	0.143688
lymphatic cell	Trachea	endothelial	NaN	NaN	0	0	0	0	0.339529	1.2897
chondrocyte	Trachea	stromal	-7.53802	4.79397	0	0	0	0.0716377	1.38299	0.0689995
vascular associated smooth muscle cell	Trachea	stromal	NaN	NaN	0	0	0	0	0	2.34963
fibroblast	Trachea	stromal	-7.41294	4.58359	0	0.0447372	0.0280138	0	1.98946	1.43681
natural killer cell_T cell	Trachea	lymphoid	6.50091	-3.81123	0	0.187501	0.11637	0	0.0139724	0.114262
T cell	Trachea	lymphoid	NaN	NaN	0	0	0	0	0	0
neutrophil	Trachea	myeloid	3.79205	5.3989	0	0.372642	0	0.0247522	0	0
macrophage_monocyte	Trachea	myeloid	6.19691	2.40241	0.0884061	0.462005	0	0	0.286878	0.109624
plasmacytoid dendritic cell	Trachea	myeloid	NaN	NaN	0	1.16458	0	0	0	0
basal cell	Tongue	epithelial	-3.45767	1.6112	0.0181369	0.0400871	0.00864132	0.0041326	0.0112266	0.422124
basal cell (WIF1+)	Tongue	epithelial	-3.29423	1.57139	0.0355334	0.141742	0	0	0	0.537427
suprabasal cell	Tongue	epithelial	-3.33828	1.50304	0.0360913	0.138192	0.016177	0.000686166	0.00343763	0.331012
suprabasal cell (PF)	Tongue	epithelial	-3.42137	1.6135	0.364951	0.351601	0.0655818	0	0	0.397066
suprabasal cell (KRT4+)	Tongue	epithelial	-3.24695	1.35783	0.0186021	0.0438444	0.00314017	0	0.0103075	0.184902
suprabasal cell (WIF1+)	Tongue	epithelial	-3.35428	1.51552	0.0201618	0.0991677	0.0110902	0.00262238	0.00142756	0.227959
suprabasal cell (PF WIF1+)	Tongue	epithelial	-3.38564	1.57691	0.392604	0.317368	0.109079	0	0.0133465	0.260777
filiform papilla	Tongue	epithelial	-3.25111	1.38716	0	0.0284928	0	0	0	0.208125
artery cell	Tongue	endothelial	-6.55041	8.75554	0	0	0	0	0	1.66328
vein cell	Tongue	endothelial	-6.84557	8.55731	0	0	0	0	0	0.75292
capillary cell (FABP5+ RBP7lo)	Tongue	endothelial	-6.46629	8.62013	0	0	0	0	0.105524	1.30505
lymphatic cell (CCL21+)	Tongue	endothelial	-7.62801	7.60782	0	0	0	0	0	1.64413
tendon cell	Tongue	stromal	-8.56707	4.71389	0	0	0	0	1.5251	1.87909
skeletal muscle satellite stem cell	Tongue	stromal	-8.34192	4.76564	0	0.0753045	0	0	1.18	0.860121
fast muscle cell	Tongue	stromal	-6.04435	2.12045	0	0	0	0	0	0.413108
vascular associated smooth muscle cell	Tongue	stromal	-8.71721	2.68957	0	0.13923	0	0	0.287293	1.19344
fibroblast	Tongue	stromal	-8.53993	4.79958	0	0.0974976	0.00752454	0	1.81161	1.85453
fibroblast (WIF1+)	Tongue	stromal	-8.64648	4.82806	0	0.0292758	0	0	2.38874	1.43658
pericyte	Tongue	stromal	-8.70426	3.30666	0	0	0	0	2.19395	1.68718
unknown_Tongue_stromal_G2 (NGFR+ TNNT2+)	Tongue	stromal	-8.41379	4.83116	0	0.202728	0	0	1.16555	1.66252
unknown_Tongue_stromal_G1 (COL15A1+ PTGDS+)	Tongue	stromal	-8.63103	4.58856	0	0.531168	0	0	2.65756	0.887175
T cell	Tongue	lymphoid	NaN	NaN	0	0	0	0	0	0
basophil	Tongue	myeloid	6.51162	-3.32968	0	0	0	0	0	0.413976
macrophage	Tongue	myeloid	6.48789	2.58382	0	0.490317	0	0	0.0687272	0.298651
macrophage (CTSD+)	Tongue	myeloid	6.73391	2.79859	0	0.31603	0	0	0.208695	0.0745101
mature dendritic cell	Tongue	myeloid	6.43696	2.24485	0	0.637834	0	0	0	0.121738
myelinating Schwann cell	Tongue	neural	-8.42465	5.21128	0	0.347196	0	0	0.414594	0.776433
non-myelinating Schwann cell	Tongue	neural	-8.39851	5.16932	0	0.449917	0	0	2.15944	1.19481
enterocyte progenitor cell	Small intestine	epithelial	-3.15611	2.36772	0.393898	0.238197	0.173133	0	0	0.0795663
enterocyte	Small intestine	epithelial	-3.03854	2.56146	0.0202342	0.0167759	0.00889261	0	0.00462514	0.0297997
enterocyte (CA2+)	Small intestine	epithelial	-2.83808	2.72773	0.0671199	0	0	0	0.375415	0.262048
goblet cell	Small intestine	epithelial	-2.99083	2.43158	0.0281341	0.0353644	0	0	0.00571859	0.0386381
goblet cell (PF)	Small intestine	epithelial	-2.95344	2.20636	0.489385	0.1377	0.163785	0	0	0.061125
enterocyte_goblet cell	Small intestine	epithelial	-2.93206	2.57885	0	0	0	0	0	0.353063
enteroendocrine cell	Small intestine	epithelial	-3.30773	2.70505	0	0.0133747	0.0591331	0.16972	0.0245277	0.244168
M cell of gut	Small intestine	epithelial	-3.09245	2.57395	0.00815569	0.0953513	0	0	0	0.123275
tuft cell	Small intestine	epithelial	-3.42057	2.80227	0	0.376095	0	0	0.0318172	0.341579
artery cell	Small intestine	endothelial	-6.53662	8.415	0	0.177119	0	0	0.197287	0.711029
vein cell	Small intestine	endothelial	-6.81984	8.36475	0	0	0	0	0	0.260804
capillary cell (FABP5+ RBP7-)	Small intestine	endothelial	-6.40056	8.5932	0	0.0497878	0	0	0	0.680545
capillary cell (FABP5+ RBP7+)	Small intestine	endothelial	NaN	NaN	0	0	0	0	0	0.184218
lymphatic cell (CCL21+)	Small intestine	endothelial	-7.45111	7.42895	0.0462399	0.0440198	0	0	0	1.27062
smooth muscle cell	Small intestine	stromal	-8.06872	3.34175	0.120625	0.0696043	0	0.0374819	0.527968	1.17541
vascular associated smooth muscle cell	Small intestine	stromal	-8.53149	2.56003	0	0.136653	0	0	0.354202	0.794883
fibroblast	Small intestine	stromal	-8.12164	4.28171	0	0.0319281	0	0	1.39374	2.20645
fibroblast (CHODL+)	Small intestine	stromal	-8.00629	3.97035	0	0.0650848	0	0	1.10335	1.08115
fibroblast (GGT5+)	Small intestine	stromal	-8.04963	3.93086	0	0.0995162	0.0505086	0	1.59176	1.21689
fibroblast (KCNN3+)	Small intestine	stromal	-8.10695	4.19524	0	0	0.104066	0	1.17184	1.95868
pericyte	Small intestine	stromal	-8.18822	3.13916	0.391876	0	0	0	0	1.70581
mesothelial cell	Small intestine	stromal	-6.28215	4.3441	0	0	0.0443088	0.036904	0.746466	0.650625
B cell	Small intestine	lymphoid	5.95988	-1.05492	0.0167742	0.442571	0.0117437	0	0.0196322	0.0774897
plasma cell	Small intestine	lymphoid	1.96912	-1.65399	0.0347335	0.0891933	0.00989301	0.016487	0.00186112	0.0435617
innate lymphoid cell	Small intestine	lymphoid	6.91682	-3.49786	0.0382359	0.167822	0	0	0	0
natural killer cell	Small intestine	lymphoid	7.15644	-3.80657	0.106836	0.103123	0.0830173	0	0.00920417	0.127149
natural killer T cell	Small intestine	lymphoid	7.17166	-3.76097	0.0250848	0.0250848	0.0495558	0	0	0
natural killer cell_T cell (PF)	Small intestine	lymphoid	3.55224	-1.63263	0.566678	0.706508	0.248202	0	0	0.123711
T cell (CD4+ CD8- CCL5+)	Small intestine	lymphoid	6.91998	-3.75536	0.0202847	0.148109	0.0163626	0	0	0.0375899
T cell (CD4+ CD8- CCL5-)	Small intestine	lymphoid	6.72378	-3.60079	0.0501494	0.163094	0.0363335	0	0	0
T cell (CD4- CD8+ CCL5+)	Small intestine	lymphoid	6.98082	-3.62762	0.0445716	0.140707	0.0258154	0.00649538	0.00294664	0.0676275
T cell (CD4- CD8- CCL5+ GZMK+)	Small intestine	lymphoid	7.02397	-3.58336	0	0.0742355	0	0	0	0.148455
T cell (CD4- CD8- CCL5+ GZMB+ LYG1+)	Small intestine	lymphoid	6.94507	-3.6802	0.0490699	0.17183	0	0	0	0.18877
T cell (CD4- CD8- CCL5+ GZMB+ LYG1-)	Small intestine	lymphoid	7.10948	-3.68279	0.0335455	0.0439615	0.0470044	0	0.0228295	0.105684
T cell (CD4- CD8- CCL5+ GZMB- LYG1+)	Small intestine	lymphoid	7.11518	-3.7786	0.0349251	0.0929669	0.0070387	0	0	0.1354
neutrophil	Small intestine	myeloid	3.90517	5.2422	0.0160754	0.619448	0	0	0	0
basophil	Small intestine	myeloid	NaN	NaN	0	0.810028	0	0	0	0
eosinophil	Small intestine	myeloid	5.48811	3.04854	0	0.729423	0	0	0	0
macrophage_monocyte	Small intestine	myeloid	6.3907	2.41313	0	0.215349	0.0200504	0	0	0.169313
macrophage	Small intestine	myeloid	6.36599	2.93242	0	0.176657	0.0207743	0	0	0.131758
macrophage (MS4A7+)	Small intestine	myeloid	5.83568	2.52344	0.0812514	0.727384	0	0	0	0.0705424
conventional dendritic cell	Small intestine	myeloid	5.70162	1.28188	0	0	0	0	0	0
dendritic cell (FLT3+ IGSF6+)	Small intestine	myeloid	6.14254	1.59042	0	0.266728	0	0	0	0.116836
dendritic cell (FLT3- IGSF6+ TCF4+)	Small intestine	myeloid	5.93973	1.9021	0	0.12203	0	0	0	0
interstitial cell of Cajal	Small intestine	neural	NaN	NaN	0	0	0	0	1.8198	1.00193
non-myelinating Schwann cell	Small intestine	neural	-7.87126	5.34219	0	0.338705	0	0	1.9488	1.01347
enterocyte progenitor cell	Colon	epithelial	-3.05082	2.86854	0.129609	0.0123412	0.056922	0	0	0
enterocyte	Colon	epithelial	-2.8469	2.75639	0.0554907	0.0287105	0.00685875	0	0	0.048138
goblet cell	Colon	epithelial	-3.13953	2.44473	0.0236961	0.0876727	0.0473759	0	0	0.0788133
enterocyte_goblet cell	Colon	epithelial	-2.95007	2.61712	0.061084	0	0.0969639	0	0	0.0473933
enteroendocrine cell	Colon	epithelial	-3.4228	2.69393	0	0	0.0341243	0.229639	0	0.199593
fibroblast	Colon	stromal	-7.64031	4.42083	0	0	0	0	1.2866	2.13611
mesothelial cell	Colon	stromal	-6.20853	4.44585	0	0.118469	0.0976544	0.0290891	0.816126	0.621282
T cell (CD4- CD8+ CCL5+)	Colon	lymphoid	6.79087	-3.67003	0.0318333	0.189545	0.0386485	0	0	0.0153759
neutrophil	Colon	myeloid	NaN	NaN	0	0	0	0	0	0
macrophage_monocyte	Colon	myeloid	6.14351	2.80102	0	0	0	0	0	0
hepatocyte (APOB+)	Liver	epithelial	-5.10528	2.74494	0.00571233	0.0601706	0	0	0.0156201	0.0843599
hepatocyte (PHYH+)	Liver	epithelial	-5.32992	2.67576	0	0.0610992	0.0277843	0	0	0
cholangiocyte	Liver	epithelial	-4.42832	2.92868	0	0.0716526	0.0352462	0	0	0.888634
hepatic sinusoid cell	Liver	endothelial	-6.87643	7.67022	0	0.119287	0.00833366	0	0	0.676873
endothelial cell	Liver	endothelial	NaN	NaN	0	0.295279	0	0	0	0.127561
fibroblast	Liver	stromal	-8.21101	4.25874	0	0	0	0	1.87253	0.714618
mesothelial cell	Liver	stromal	-6.46881	4.52367	0	0.092831	0	0	0.729733	0.73472
B cell	Liver	lymphoid	5.98898	-1.16292	0.202705	0.369715	0	0	0	0.20155
B cell (PF)	Liver	lymphoid	NaN	NaN	0.809751	0.605171	0	0	0	0.717615
plasma cell	Liver	lymphoid	1.70302	-1.75294	0.0300784	0.052993	0.0104449	0	0	0.0374025
plasma cell (PF)	Liver	lymphoid	2.48697	-1.53237	0.555824	0.590581	0.0939207	0	0	0.0488567
natural killer cell	Liver	lymphoid	5.82564	-2.98145	0	0.186648	0	0	0	0.139454
natural killer T cell	Liver	lymphoid	5.80023	-3.13031	0.058959	0.196364	0.017041	0	0	0.004928
natural killer cell_T cell (PF)	Liver	lymphoid	3.81296	-1.80715	0.319036	0.390045	0.200169	0	0	0.0370985
T cell (CD4+ CD8- CCL5-)	Liver	lymphoid	6.29164	-3.4945	0.0249482	0.210986	0.0250217	0.00348846	0.00769914	0.00946405
T cell (CD4- CD8+ CCL5+)	Liver	lymphoid	5.94833	-3.21732	0.036132	0.166327	0.0178516	0	0.00729823	0.0463245
hematopoietic precursor cell	Liver	hematopoietic	NaN	NaN	0	0	0	0	0	0
erythroid lineage cell (PF)	Liver	megakaryocyte-erythroid	2.70166	0.665188	0.718382	0.460942	0.479389	0	0	0
neutrophil	Liver	myeloid	4.06881	4.94079	0.0312696	0.739351	0	0	0.00635794	0.00306488
neutrophil (PF)	Liver	myeloid	3.8029	2.86268	0.405827	0.89807	0.170969	0	0	0
basophil	Liver	myeloid	NaN	NaN	0	0	0	0	0	0
monocyte	Liver	myeloid	5.21072	3.2881	0.0309796	0.475651	0.0186333	0.0674869	0	0.0075702
macrophage (Kupffer cell)	Liver	myeloid	6.29125	2.64326	0.0177879	0.287775	0.00633375	0	0	0.0587772
macrophage (Kupffer cell PF)	Liver	myeloid	4.94918	2.17311	0.473194	0.832784	0.297497	0	0	0.111154
macrophage (Kupffer cell CD5L+ MARCO+)	Liver	myeloid	6.49502	3.3373	0.0259506	0.220923	0.0226362	0	0.0193623	0.0829865
macrophage (Kupffer cell CD5L- MARCO+)	Liver	myeloid	6.05884	2.97954	0.00377441	0.208072	0.0572237	0.00262404	0	0.113147
macrophage (Kupffer cell MS4A7+)	Liver	myeloid	6.0235	2.6677	0.0241962	0.419126	0.0544492	0	0	0.0356109
conventional dendritic cell	Liver	myeloid	5.8402	1.24341	0	0.345941	0	0	0	0.0179019
plasmacytoid dendritic cell	Liver	myeloid	6.08043	0.330104	0.0439763	0.660691	0.0493557	0	0	0.12654
mature dendritic cell	Liver	myeloid	6.60407	1.39534	0	0.368943	0	0	0	0.305185
dendritic cell (FLT3+ IGSF6+)	Liver	myeloid	6.28283	1.66108	0	0.380019	0	0	0	0.0169945
dendritic cell (PF)	Liver	myeloid	5.37874	1.29	0.606828	0.890227	0.271325	0	0	0
acinar cell	Pancreas	epithelial	-5.45849	3.88671	0	0.0110027	0.00474074	0.0026471	0.0235433	0.0399849
acinar cell (FDX1+)	Pancreas	epithelial	-5.30622	3.72795	0.000834837	0.0188421	0.0170374	0.0025468	0.0198238	0.0877891
acinar cell (PNISR+)	Pancreas	epithelial	-5.12254	3.82857	0.255967	0.053046	0.0310237	0.034311	0.140546	0.127887
ductal cell (SPOCK3+)	Pancreas	epithelial	-4.7052	3.25052	0.126251	0.0276245	0.0445662	0.0135875	0.0283254	0.707782
ductal cell (UPK1A+)	Pancreas	epithelial	-4.59366	3.29057	0.0251406	0.0401784	0.0219531	0.0838709	0.0817922	0.753479
acinar cell_ductal cell	Pancreas	epithelial	-5.232	3.64301	0	0.0196026	0.00637564	0.00399161	0.0156659	0.186412
alpha cell	Pancreas	epithelial	-4.96128	4.07567	0.00805614	0.0384231	0.00395425	0.0394251	0	0.225748
beta cell	Pancreas	epithelial	-5.0208	4.1143	0.00119553	0.0337761	0.0235373	0.131756	0.0221727	0.152276
alpha cell_beta cell	Pancreas	epithelial	-4.91168	4.16671	0.0274221	0.0446255	0.0266713	0.101964	0.019377	0.190829
delta cell	Pancreas	epithelial	-4.96171	3.98262	0	0.0657639	0.042069	0.0889507	0	0.700506
PP cell	Pancreas	epithelial	NaN	NaN	0	0	0	0	0	0
artery cell	Pancreas	endothelial	-6.09795	8.12514	0	0.0750117	0	0	0	0.802565
vein cell	Pancreas	endothelial	-6.36892	8.09785	0	0.0315377	0	0	0.0258668	0.668512
capillary cell (FABP5+ RBP7-)	Pancreas	endothelial	-6.14776	8.22703	0.00910547	0.105238	0	0	0.0341623	0.555102
capillary cell (FABP5+ RBP7+)	Pancreas	endothelial	-5.75886	8.20114	0.0159144	0.109123	0	0.0143415	0.0300184	0.658025
lymphatic cell (CCL21+)	Pancreas	endothelial	-7.46129	7.51333	0	0.144283	0	0	0	1.25335
lymphatic cell (ACKR4- CCDC80+)	Pancreas	endothelial	-7.11188	7.37929	0	0	0	0	0	0.489341
lymphatic cell (ACKR4+ CCDC80+)	Pancreas	endothelial	-7.19776	7.66617	0.0284889	0.0963635	0	0	0	1.17213
vascular associated smooth muscle cell	Pancreas	stromal	-8.57888	2.73621	0	0	0	0	0.836899	1.06788
fibroblast (PI16+)	Pancreas	stromal	-7.28626	4.47116	0.08665	0.116216	0	0.0148448	1.28145	2.10647
fibroblast (PTN+)	Pancreas	stromal	-7.2757	4.25724	0.0238437	0.109059	0.00577703	0	1.3702	1.73395
pericyte	Pancreas	stromal	-7.96027	3.06804	0	0.16846	0.0207038	0	0.69985	0.556148
adipocyte (UCP1hi)	Pancreas	stromal	-5.9412	2.71911	0	0.0125215	0	0.0976594	0.258583	0.570846
adipocyte (UCP1lo)	Pancreas	stromal	-5.94261	2.75221	0.0035759	0.0635582	0.0059501	0.0934151	0.0690873	0.487614
mesothelial cell (CXCL10+ PRG4+)	Pancreas	stromal	-6.1618	4.2829	0	0	0	0	0.357323	0.326009
mesothelial cell (CXCL10- PRG4+)	Pancreas	stromal	-6.05528	4.16475	0.00940173	0.0440361	0.0105146	0.00171148	0.460595	0.370683
mesothelial cell (SBSN+)	Pancreas	stromal	-6.10983	4.09146	0.00251987	0.118009	0.0100519	0	0.33163	0.517531
reticular cell	Pancreas	stromal	-7.54122	4.17432	0	0	0	0	2.7619	1.3426
unknown_Pancreas_stromal_G1 (NGFR+ TNNT2+)	Pancreas	stromal	-7.59016	4.83799	0	0	0	0	1.04426	1.40721
B cell	Pancreas	lymphoid	5.86983	-0.766862	0.0876679	0.38184	0.00435668	0	0.0269381	0.128053
B cell (PF)	Pancreas	lymphoid	3.77197	-1.3219	0.526299	0.767836	0.219624	0	0.0479368	0.121388
B cell (SOX5+)	Pancreas	lymphoid	5.88711	-0.939956	0.144845	0.354814	0	0	0	0.218932
plasma cell	Pancreas	lymphoid	1.78337	-1.56293	0.019792	0.0786972	0	0	0.0570679	0.187986
plasma cell (PF)	Pancreas	lymphoid	2.91001	-1.56521	0.562729	0.891308	0.145047	0	0	0.126162
natural killer cell	Pancreas	lymphoid	4.8668	-2.9689	0.151529	0.260475	0	0	0	0.151529
natural killer cell (CHN1+)	Pancreas	lymphoid	5.45488	-3.80173	0.0703178	0.105426	0	0	0.0712476	0.0739287
natural killer T cell	Pancreas	lymphoid	5.24746	-3.51087	0.0396491	0.171068	0.00799057	0	0	0.0694434
natural killer cell_T cell	Pancreas	lymphoid	5.30694	-3.45275	0	0.0967667	0	0	0	0.105233
T cell (CD4+ CD8- CCL5-)	Pancreas	lymphoid	5.41266	-3.81943	0.0572137	0.260174	0.00420123	0	0.0245564	0.0416299
T cell (CD4- CD8+ CCL5+)	Pancreas	lymphoid	5.3774	-3.76237	0.0462652	0.199377	0.00322159	0	0.0533877	0.0711337
T cell (PF)	Pancreas	lymphoid	3.94026	-2.00079	0.843726	0.539548	0.282365	0	0	0.0257489
neutrophil	Pancreas	myeloid	3.80092	4.94333	0.0501967	0.976064	0.0111937	0	0	0.0233726
neutrophil (PF)	Pancreas	myeloid	3.93276	2.77862	0.172828	0.951559	0.0740668	0	0	0.127002
monocyte	Pancreas	myeloid	5.214	3.01387	0	0.521097	0	0	0	0.140266
macrophage	Pancreas	myeloid	6.55073	2.80969	0.033701	0.271851	0.024563	0.0184835	0.0613652	0.221621
macrophage (MRC1+)	Pancreas	myeloid	6.60447	3.00736	0	0.256137	0.0458493	0.00653945	0.0221071	0.262713
macrophage (ENPP2+)	Pancreas	myeloid	6.61348	3.21768	0.121256	0.273507	0.0150525	0	0.213972	0.147128
macrophage (MARCO+)	Pancreas	myeloid	6.18109	2.918	0	0.336152	0.0242839	0.055131	0.0242839	0.394773
conventional dendritic cell	Pancreas	myeloid	5.96513	1.121	0.0330027	0.436957	0	0	0	0.0755482
plasmacytoid dendritic cell	Pancreas	myeloid	5.95049	0.246782	0	0.495877	0	0	0	0
mature dendritic cell	Pancreas	myeloid	6.69738	1.07102	0	0.596228	0	0	0	0.376525
dendritic cell (FLT3+ IGSF6+)	Pancreas	myeloid	6.08314	1.0361	0	0.517717	0	0	0	0.170762
non-myelinating Schwann cell	Pancreas	neural	-7.74359	5.3312	0	0	0.255658	0	2.474	1.27068
podocyte	Kidney	epithelial	-4.60526	3.59851	0	0.104195	0	0.0319252	0	0.284827
proximal convoluted tubule epithelial cell	Kidney	epithelial	-4.81592	2.85673	0.0184581	0.0991351	0.0153913	0.00161511	0	0.407845
proximal straight tubule epithelial cell	Kidney	epithelial	-4.63602	2.88599	0.00475032	0.0825718	0.02507	0	0.025819	0.619601
proximal convoluted_straight tubule epithelial cell	Kidney	epithelial	NaN	NaN	0.0413328	0.0909303	0.0488407	0	0.0696512	0.163157
loop of Henle thin descending limb epithelial cell	Kidney	epithelial	-4.10232	3.23772	0.0154186	0.0761073	0.0488486	0.0229244	0.0120528	0.819354
loop of Henle thin ascending limb epithelial cell	Kidney	epithelial	-4.08862	3.12274	0.013909	0.085623	0.0148441	0.0558676	0.0110956	0.688203
loop of Henle thin ascending limb epithelial cell (SLC14A2+)	Kidney	epithelial	-4.18216	3.0354	0.0073681	0.018495	0.0137897	0.050167	0.0269672	0.576016
loop of Henle thick ascending limb epithelial cell	Kidney	epithelial	-4.5015	3.14308	0.00802711	0.0572675	0.0111939	0.161333	0.00762631	0.351485
loop of Henle epithelial cell (AKR1B1+)	Kidney	epithelial	-4.21164	3.07815	0	0	0	0	0	0.662419
macula densa epithelial cell	Kidney	epithelial	-4.46402	2.76021	0	0.0633419	0	0	0	0.431615
distal convoluted tubule epithelial cell	Kidney	epithelial	-4.53338	2.89085	0.023901	0.0672282	0	0.114499	0	0.584623
principal cell	Kidney	epithelial	-4.22608	2.69768	0.041099	0.00669332	0.0253741	0.0323237	0	0.55636
principal cell (FXYD4+)	Kidney	epithelial	-4.47116	2.85071	0	0.113966	0.0237864	0.0368464	0	0.68497
principal cell (KCNE1+)	Kidney	epithelial	-4.59311	2.79081	0	0.187636	0	0	0.136653	0.431108
alpha-intercalated cell	Kidney	epithelial	-4.52301	2.68674	0.00984434	0.0942865	0.0121202	0.065402	0.0216194	0.316196
beta-intercalated cell	Kidney	epithelial	-4.66602	3.01554	0.0561053	0.10675	0.0234563	0	0	0.260598
intercalated cell_principal cell	Kidney	epithelial	-4.45275	2.61791	0	0.0784977	0	0.0503865	0	0.553261
urothelial cell	Kidney	epithelial	-3.77077	2.11047	0	0.0261101	0.0776456	0	0	0.538305
vasa recta descending limb cell (SLC14A1+)	Kidney	endothelial	-6.39483	7.77786	0.0265252	0.0588778	0	0.043457	0.00898082	0.8405
vasa recta descending limb cell (MGP+)	Kidney	endothelial	-6.63586	8.0206	0.0330727	0.137738	0.00344081	0	0	0.638742
vasa recta ascending limb cell (IGFBP5+)	Kidney	endothelial	-6.75236	7.85714	0.0332679	0.11185	0.00233192	0.00257083	0.00321385	0.970304
vasa recta ascending limb cell (IGF1+)	Kidney	endothelial	-6.7366	7.82991	0	0.179349	0	0	0	1.12478
capillary cell (FABP5- RBP7-)	Kidney	endothelial	-6.52183	7.48417	0	0.278438	0	0	0	0.648458
capillary cell (FABP5+ RBP7+)	Kidney	endothelial	-5.79569	8.52129	0	0.11099	0	0	0	0.479783
capillary cell (CXCL10+)	Kidney	endothelial	-5.76215	8.44673	0	0	0	0	0	0.677045
glomerular endothelial cell	Kidney	endothelial	-6.64944	7.57112	0	0.058969	0	0	0.0437571	0.622724
lymphatic cell (CCL21+)	Kidney	endothelial	-7.23742	7.4763	0	0.128691	0	0	0	1.16774
lymphatic cell (ACKR4- CCDC80+)	Kidney	endothelial	-7.00161	7.63112	0.392187	0.067451	0	0	0	1.81788
vascular associated smooth muscle cell	Kidney	stromal	-8.40008	2.82656	0	0.177824	0	0.0445528	0.611451	0.910314
fibroblast	Kidney	stromal	-7.93576	4.22419	0.00891326	0.121745	0	0	2.29313	2.00468
fibroblast (ASPN+)	Kidney	stromal	-7.21553	4.7448	0	0	0	0	1.02264	1.42528
fibroblast (TNC+)	Kidney	stromal	-7.93698	4.1746	0.0763112	0	0	0	0.972939	0.604276
myofibroblast	Kidney	stromal	-7.84768	3.82086	0.0125435	0.113089	0.0135801	0	2.33922	0.7478
pericyte	Kidney	stromal	-7.80932	3.25436	0	0.503883	0	0	0	0.991019
adipocyte (UCP1hi)	Kidney	stromal	-5.72716	2.5458	0	0	0	0	0.296071	1.11582
adipocyte (UCP1lo)	Kidney	stromal	-6.0837	2.83381	0	0	0	0	0	0.267848
mesothelial cell	Kidney	stromal	-6.35346	4.43707	0	0	0	0	2.76814	1.13298
reticular cell	Kidney	stromal	-7.78127	4.06375	0	0.0987043	0	0	0.92062	0.291609
unknown_Kidney_stromal_G1 (ST6GAL2+)	Kidney	stromal	-8.04933	3.27936	0	0.134461	0	0	0.465251	0.508753
B cell	Kidney	lymphoid	5.81714	-0.933761	0.0387815	0.328577	0.02416	0	0.00658875	0.165593
B cell (PF)	Kidney	lymphoid	5.39133	-0.960009	0.514358	0.817594	0.215068	0	0	0
plasma cell	Kidney	lymphoid	1.86676	-1.7112	0.0195817	0.037057	0.00776812	0.0169496	0.00495574	0.0212922
plasma cell (PF)	Kidney	lymphoid	2.72954	-1.44012	0.340777	0.429916	0.359992	0	0	0.385969
innate lymphoid cell	Kidney	lymphoid	6.33122	-3.47416	0	0.25324	0	0	0	0
natural killer cell	Kidney	lymphoid	4.94512	-3.08137	0.0379863	0.216804	0.03576	0	0	0.122864
natural killer cell (CHN1+)	Kidney	lymphoid	5.93282	-3.75736	0	0.10722	0.0847383	0	0	0.0996617
natural killer T cell	Kidney	lymphoid	5.65615	-3.22263	0.0445389	0.144104	0	0	0.0727445	0.0869498
natural killer cell_T cell (PF)	Kidney	lymphoid	4.02938	-1.94756	0.663359	0.61032	0.531419	0	0	0.0637227
T cell (CD4+ CD8- CCL5-)	Kidney	lymphoid	6.25218	-3.7637	0.0206007	0.219695	0.0401658	0.00521697	0.0102079	0.0393732
T cell (CD4- CD8+ CCL5+)	Kidney	lymphoid	6.07786	-3.44015	0.0254588	0.127323	0.00430353	0.0138783	0.0168277	0.0655484
T cell (CD4+ CD8+ CCL5+)	Kidney	lymphoid	5.12661	-3.23406	0	0.192387	0	0	0.0289052	0.139582
erythroid progenitor cell	Kidney	megakaryocyte-erythroid	3.05427	0.632203	0.280315	0.769019	0.691083	0	0	0.261501
neutrophil	Kidney	myeloid	4.00714	4.97158	0.0150556	0.916765	0.0141547	0	0.00783627	0.0141948
neutrophil (PF)	Kidney	myeloid	3.82006	2.839	0.628575	0.971248	0.219421	0	0.0387213	0
neutrophil (CCL13+)	Kidney	myeloid	3.8193	5.13768	0	0.338195	0	0	0	0
neutrophil (IL18BP+)	Kidney	myeloid	4.17304	5.46465	0	0.570369	0	0	0	0
basophil	Kidney	myeloid	NaN	NaN	0	0	0	0	0	0
granulocyte monocyte progenitor cell	Kidney	myeloid	NaN	NaN	0	1.0151	0	0	0	0
monocyte	Kidney	myeloid	5.41012	3.05652	0	0.476073	0.00539359	0.0221233	0.011862	0.0387453
monocyte (PF)	Kidney	myeloid	NaN	NaN	0	1.04697	0	0	0	0
macrophage	Kidney	myeloid	6.27093	2.28111	0.010281	0.350065	0.0335848	0	0.0249526	0.0713044
macrophage (PF)	Kidney	myeloid	5.11902	2.33786	0	0.513212	0	0	0	0.172975
macrophage (MRC1+)	Kidney	myeloid	6.70924	3.00415	0	0.389899	0.0440583	0	0.0423261	0.163759
macrophage (MARCO+)	Kidney	myeloid	6.00767	3.06824	0	0.181384	0.0820357	0.0160006	0	0.12334
macrophage (EPCAM+)	Kidney	myeloid	6.51401	2.46885	0.0126251	0.363825	0.0621906	0	0.00944972	0.110999
macrophage (ABCG1+)	Kidney	myeloid	5.49441	2.42461	0.0442323	0.401076	0.0436804	0	0	0.269121
conventional dendritic cell	Kidney	myeloid	5.85479	1.32861	0.0878097	0.488389	0.0223509	0	0.0372308	0.120566
plasmacytoid dendritic cell	Kidney	myeloid	6.09751	0.469095	0.0874714	0.483042	0	0	0	0.361977
mature dendritic cell	Kidney	myeloid	NaN	NaN	0	0	0	0	0	0
dendritic cell (FLT3+ IGSF6+)	Kidney	myeloid	6.21919	1.63425	0.0976692	0.465787	0.0527051	0	0	0
non-myelinating Schwann cell	Kidney	neural	-7.69942	5.26084	0	0.349586	0	0	1.37069	0
urothelial cell	Bladder	epithelial	NaN	NaN	0.0523404	0.0752724	0	0.0178866	0.00929149	0.40797
basal urothelial cell	Bladder	epithelial	-3.49769	1.87775	0.00362899	0.0137383	0.0143394	0.00482796	0.178946	0.757045
intermediate urothelial cell	Bladder	epithelial	-3.5792	1.95487	0	0.0370558	0	0	0.251823	0.634885
luminal urothelial cell	Bladder	epithelial	-3.6538	2.06619	0	0.0213091	0	0	0.260547	0.557637
artery cell	Bladder	endothelial	-6.57062	8.4373	0	0.0432514	0	0	0.302813	0.822266
vein cell	Bladder	endothelial	-6.77691	8.35595	0	0.0331321	0	0	0.0816797	1.19593
capillary cell (FABP5+ RBP7-)	Bladder	endothelial	-6.77311	8.6183	0.0177055	0.0699655	0	0	0.168314	1.38791
capillary cell (FABP5+ RBP7lo)	Bladder	endothelial	-6.58176	8.61125	0	0.15315	0	0	0.419135	0.806808
capillary cell (FABP5+ RBP7+)	Bladder	endothelial	-6.22379	8.69666	0	0.111803	0	0	0.0166577	0.721636
lymphatic cell (CCL21+)	Bladder	endothelial	-7.6206	7.48989	0.0456271	0.0459538	0	0	0.120697	1.64204
smooth muscle cell	Bladder	stromal	-8.35486	3.01727	0	0.429135	0	0.0965675	1.35037	1.13285
vascular associated smooth muscle cell	Bladder	stromal	-8.72142	3.04711	0.0111629	0.0662096	0.0144405	0.00283338	0.448219	0.937436
fibroblast	Bladder	stromal	-8.43778	4.46588	0.0171393	0.0545351	0.0120145	0.00387624	1.92241	1.95827
fibroblast (PTN+)	Bladder	stromal	-8.22122	4.51687	0.0893044	0	0.171283	0	4.85477	0.699038
fibroblast (ENPP2+)	Bladder	stromal	-8.66999	4.40672	0.0444123	0.0638208	0	0	0.728068	0.829917
fibroblast (LY6H+)	Bladder	stromal	-8.50981	4.57844	0	0.0602274	0	0	1.13192	1.78018
myofibroblast	Bladder	stromal	-8.49568	4.44314	0.0170461	0.0149708	0	0	3.84811	1.28905
pericyte	Bladder	stromal	-8.45321	3.35667	0	0	0	0	1.47624	1.41293
adipocyte (UCP1lo)	Bladder	stromal	-6.15607	2.63335	0	0	0	0	0.175922	0.65287
mesothelial cell	Bladder	stromal	-6.27474	4.32153	0.0708529	0.0625559	0	0	1.15472	0.506428
B cell	Bladder	lymphoid	5.89852	-1.12346	0.123301	0.598436	0.294602	0	0	0
plasma cell	Bladder	lymphoid	1.72799	-1.58615	0	0	0	0	0	0.0989857
innate lymphoid cell	Bladder	lymphoid	6.70407	-3.7432	0	0	0	0	0	0
natural killer cell_T cell	Bladder	lymphoid	6.51833	-3.6072	0.0099459	0.324294	0	0	0.165159	0.0789283
T cell (CD4+ CD8- CCL5-)	Bladder	lymphoid	6.78628	-3.52967	0.0441158	0.119451	0.0471347	0	0.208154	0.0767703
neutrophil	Bladder	myeloid	4.19852	5.54377	0	0.444349	0	0	0.044255	0.0264667
neutrophil (IL18BP+)	Bladder	myeloid	4.39386	5.59169	0.0174541	0.130349	0.00994657	0	0.0470483	0.0337858
basophil	Bladder	myeloid	6.89686	2.00536	0	0	0	0	0.832193	0
monocyte	Bladder	myeloid	5.47051	3.32822	0	0.0853505	0.00776869	0	0.0522309	0.0591763
macrophage	Bladder	myeloid	6.58687	2.33966	0.0152578	0.19099	0.0319189	0.00308739	0.360194	0.290693
conventional dendritic cell	Bladder	myeloid	6.10695	1.511	0	0.152569	0	0	0.177	0.276253
plasmacytoid dendritic cell	Bladder	myeloid	6.25015	0.693026	0	0.522701	0	0	0	0
mature dendritic cell	Bladder	myeloid	6.78607	1.54569	0	0.369394	0	0	0.119686	0.208451
dendritic cell (FLT3+ IGSF6+)	Bladder	myeloid	6.40406	1.85558	0	0.361134	0	0	0.309611	0.496494
myelinating Schwann cell	Bladder	neural	-8.37413	5.05318	0	0	0	0	0.54885	1.06182
non-myelinating Schwann cell	Bladder	neural	-8.20379	5.12552	0.0915317	0	0	0	1.87805	1.23801
non-ciliated epithelial cell of uterus (FXYD4+ MUC16+)	Uterus	epithelial	-4.21734	2.84719	0	0	0	0	0.176722	0.879022
non-ciliated epithelial cell of uterus (FXYD4+ MUC16-)	Uterus	epithelial	-4.23711	2.9788	0.291774	0.568697	0	0	0	0.0909947
non-ciliated epithelial cell of uterus (IGFBP1+)	Uterus	epithelial	-4.12852	2.99206	0.0197893	0.0498637	0.0338434	0	0.127268	0.369193
ciliated epithelial cell of uterus	Uterus	epithelial	-4.00918	3.43756	0	0	0	0.470785	0	0
artery cell	Uterus	endothelial	-6.44947	8.05782	0	0	0	0	0.458529	0.803769
vein cell	Uterus	endothelial	-6.52549	8.13093	0	0.268859	0	0	0	1.44124
endothelial cell	Uterus	endothelial	NaN	NaN	0.0104197	0.0995342	0	0	0.0828542	1.3034
lymphatic cell	Uterus	endothelial	NaN	NaN	0	0.36958	0	0	0	1.10949
smooth muscle cell	Uterus	stromal	-7.88028	3.37216	0	0	0	0	1.1578	0.49435
vascular associated smooth muscle cell	Uterus	stromal	-8.51489	2.7067	0	0	0	0	0	0.655758
fibroblast	Uterus	stromal	-7.51188	4.1037	0	0.108923	0	0	2.92842	1.97272
myofibroblast	Uterus	stromal	-7.70236	3.6256	0.0455022	0.0549878	0	0	2.378	0.901562
pericyte	Uterus	stromal	-7.78174	3.56719	0	0	0	0	1.1988	1.23292
natural killer cell	Uterus	lymphoid	5.70335	-3.52802	0	0.127327	0.0398313	0	0.300058	0.0650595
natural killer T cell	Uterus	lymphoid	5.82474	-3.48359	0	0	0	0	0	0
T cell (CD4- CD8+ CCL5+)	Uterus	lymphoid	5.9884	-3.53248	0.0137796	0.190722	0.0499238	0	0.117636	0.042221
neutrophil	Uterus	myeloid	4.06655	5.2124	0	0.795236	0	0	0.205958	0.335306
neutrophil (IL18BP+)	Uterus	myeloid	4.18913	5.33898	0.135195	0.32094	0	0	0.112706	0.10311
macrophage (LTC4S+)	Uterus	myeloid	6.52083	2.6201	0.0473976	0.271713	0.173326	0	0.0788482	0.242095
macrophage (MGST1+)	Uterus	myeloid	6.23589	2.532	0.0127875	0.213936	0.0731195	0	0.0152609	0.193415
capillary cell (FABP5- RBP7-)	Testes	endothelial	-6.50734	7.79093	0	0	0	0.266167	0.531255	0
mesothelial cell	Testes	stromal	NaN	NaN	0	0	0	0	0	0
stromal cell	Testes	stromal	NaN	NaN	0.292832	0.304987	0	0	0.719513	1.4671
natural killer cell_T cell	Testes	lymphoid	5.25718	-3.0286	0	0.741145	0	0	0	0
macrophage	Testes	myeloid	5.79208	2.56666	0.119347	1.3233	0.0614531	0.100419	0	0.105902
spermatogonium	Testes	germ	3.32458	1.10036	0.727194	1.05314	0.442941	0.955618	0.00606699	0.420245
early spermatocyte	Testes	germ	3.10826	1.41301	0.690939	1.125	2.14785	1.21518	0	0.0751967
pachytene spermatocyte	Testes	germ	2.96756	1.59789	1.41292	0.729692	0.837918	1.539	0.0144676	0.0142566
diplotene spermatocyte	Testes	germ	2.77632	1.75237	0.472671	0.833954	0.425437	1.05427	0.000890701	0.00716968
round spermatid	Testes	germ	2.82684	1.72448	0.202119	0.14655	0.285943	0.841741	0.00685068	0.00736707
elongating spermatid	Testes	germ	2.6915	1.82596	0.126254	0.0573283	0.229178	0.693082	0	0.0103711
elongated spermatid	Testes	germ	2.76532	1.77234	0.107517	0.0734982	0.131699	0.786226	0.000788517	0.00817774
