# Supplementary material for: A molecular cell atlas of mouse lemur, an emerging model primate
Source: Nature. 2025 Jul 30;644(8075):173–84. doi: 10.1038/s41586-025-09113-9 (PMC12328211; doi:10.1038/s41586-025-09113-9)
Supplement: Supplementary file 9 — Source Data Fig. 5 [file 41586_2025_9113_MOESM9_ESM.xlsx]

## Sheet: Fig 5a
Cell type	Tissue	Compartment	Ncells_human	Ncells_lemur	Ncells_mouse	zdelta_Rc(HL-HM)	zdelta_Rc(HL-HM)_err_upper	zdelta_Rc(HL-HM)_err_lower	pval (Rc_HL>Rc_HM)	pval (Rc_HL<Rc_HM)
ciliated cell	Lung	epithelial	1409	33	16	0.0347732	0.0238878	0.0239276	0.00220054	0.997799
alveolar epithelial cell type 2	Lung	epithelial	4483	951	64	0.0741516	0.0237628	0.0238473	5.94794e-10	1
cholangiocyte	Liver	epithelial	40	27	27	0.0516408	0.0238433	0.0239023	1.16134e-05	0.999988
hepatocyte+	Liver	epithelial	776	211	489	0.0143666	0.0239235	0.0239399	0.119754	0.880246
hepatocyte-	Liver	epithelial	721	247	128	-0.0415254	0.0239191	0.0238716	0.999665	0.000335135
artery cell	Lung	endothelial	1484	143	69	-0.0101419	0.02394	0.0239284	0.796815	0.203185
artery cell	Muscle	endothelial	248	155	1046	0.0571341	0.0238259	0.0238912	1.41751e-06	0.999999
vein cell	Lung	endothelial	1155	135	273	0.00758891	0.0239309	0.0239396	0.267207	0.732793
vein cell	Muscle	endothelial	1186	141	766	0.0269683	0.0239038	0.0239347	0.0136111	0.986389
capillary cell	Lung	endothelial	7391	1697	1482	0.0360433	0.0238849	0.0239262	0.00157868	0.998421
capillary cell	Muscle	endothelial	939	2351	2498	0.110226	0.0235836	0.0237084	6.49087e-20	1
capillary aerocyte	Lung	endothelial	4352	900	370	0.0300901	0.0238977	0.0239322	0.00686797	0.993132
lymphatic cell	Lung	endothelial	467	258	33	0.0415079	0.0238717	0.0239191	0.000336898	0.999663
lymphatic cell	Muscle	endothelial	19	68	264	0.0324903	0.0238928	0.02393	0.00389803	0.996102
tendon cell	Muscle	stromal	84	671	1924	-0.00471542	0.0239388	0.0239334	0.650264	0.349736
skeletal muscle satellite stem cell	Muscle	stromal	2120	733	1170	0.075009	0.0237593	0.0238448	3.82019e-10	1
fast muscle cell	Muscle	stromal	145	237	146	0.0932586	0.0236756	0.0237815	9.52141e-15	1
vascular associated smooth muscle cell	Muscle	stromal	259	98	235	0.0630085	0.0238057	0.0238776	1.2017e-07	1
fibroadipogenic progenitor cell	Muscle	stromal	5912	4206	6441	0.0849481	0.0237157	0.0238123	1.57192e-12	1
adventitial fibroblast	Lung	stromal	474	390	79	0.00141361	0.0239358	0.0239374	0.453935	0.546065
alveolar fibroblast	Lung	stromal	1374	1007	328	0.0305033	0.0238969	0.0239318	0.00624572	0.993754
pericyte	Lung	stromal	1608	71	17	0.086084	0.0237104	0.0238083	8.0414e-13	1
pericyte	Muscle	stromal	321	450	155	0.129289	0.0234639	0.0236096	9.30721e-27	1
B cell	Lung	lymphoid	250	241	1209	-0.0184941	0.023939	0.0239178	0.935013	0.064987
B cell	Marrow & Spleen	lymphoid	7077	1722	16131	0.04158	0.0238715	0.023919	0.000329686	0.99967
plasma cell	Lung	lymphoid	181	143	44	0.0502702	0.0238474	0.0239049	1.90361e-05	0.999981
plasma cell	Marrow & Spleen	lymphoid	1528	1406	1081	0.0667999	0.0237918	0.023868	2.16564e-08	1
plasma cell (PF)	Marrow & Spleen	lymphoid	1222	48	50	0.0227268	0.0239113	0.0239373	0.0313818	0.968618
natural killer cell_T cell (PF)	Lung	lymphoid	101	696	82	0.0368422	0.0238831	0.0239252	0.00127442	0.998726
natural killer cell_T cell (PF)	Marrow & Spleen	lymphoid	157	172	91	-0.016483	0.0239396	0.0239207	0.911414	0.0885856
natural killer cell	Lung	lymphoid	4250	3155	497	0.0138897	0.0239241	0.02394	0.127736	0.872264
natural killer cell	Marrow & Spleen	lymphoid	2751	302	441	0.02102	0.023914	0.0239381	0.0426191	0.957381
natural killer T cell	Lung	lymphoid	335	519	393	0.016266	0.023921	0.0239396	0.0914716	0.908528
natural killer T cell	Marrow & Spleen	lymphoid	1242	694	299	0.0229923	0.0239108	0.0239371	0.0298764	0.970124
T cell (CD4+)	Lung	lymphoid	2707	1264	285	0.0173135	0.0239195	0.0239394	0.0781647	0.921835
T cell (CD4+)	Muscle	lymphoid	51	1004	97	0.0660464	0.0237946	0.0238699	3.06747e-08	1
T cell (CD4+)	Marrow & Spleen	lymphoid	4235	1383	1383	0.0301245	0.0238977	0.0239322	0.00681424	0.993186
T cell (CD8+)	Lung	lymphoid	2182	388	762	0.0575285	0.0238246	0.0238903	1.20962e-06	0.999999
T cell (CD8+)	Muscle	lymphoid	58	428	230	0.123192	0.023504	0.0236431	1.89825e-24	1
T cell (CD8+)	Marrow & Spleen	lymphoid	5452	925	2420	0.0720466	0.0237714	0.0238535	1.72741e-09	1
hematopoietic precursor cell	Marrow & Spleen	hematopoietic	309	168	318	0.122326	0.0235096	0.0236477	3.95627e-24	1
megakaryocyte progenitor cell	Marrow & Spleen	myeloid	100	43	21	-0.0293466	0.0239328	0.0238992	0.991873	0.00812672
erythroid progenitor cell	Marrow & Spleen	myeloid	348	938	23	0.0135092	0.0239245	0.02394	0.134362	0.865638
erythroid lineage cell	Marrow & Spleen	myeloid	336	1037	2658	0.0990508	0.0236457	0.0237581	2.05044e-16	1
erythroid lineage cell (PF)	Marrow & Spleen	myeloid	371	3749	4821	0.0413146	0.0238722	0.0239194	0.000356962	0.999643
neutrophil	Marrow & Spleen	myeloid	7026	16393	11142	0.0992309	0.0236448	0.0237574	1.81316e-16	1
neutrophil (PF)	Marrow & Spleen	myeloid	607	6258	6284	0.105698	0.0236095	0.0237292	1.88589e-18	1
basophil	Marrow & Spleen	myeloid	42	21	216	0.00404431	0.0239339	0.0239386	0.370288	0.629712
granulocyte monocyte progenitor cell	Marrow & Spleen	myeloid	77	96	544	0.128839	0.0234669	0.0236121	1.39109e-26	1
monocyte (PF)	Marrow & Spleen	myeloid	112	488	2722	0.0694994	0.0237814	0.0238607	6.0324e-09	1
monocyte	Lung	myeloid	2012	2696	7102	0.0372607	0.0238821	0.0239247	0.0011374	0.998863
monocyte	Marrow & Spleen	myeloid	5038	1337	1995	0.0782323	0.0237457	0.0238348	6.91944e-11	1
macrophage	Muscle	myeloid	657	656	792	0.081616	0.0237308	0.0238237	1.06772e-11	1
macrophage	Marrow & Spleen	myeloid	1287	657	431	-0.015879	0.0239397	0.0239215	0.903209	0.096791
alveolar macrophage	Lung	myeloid	14734	3750	560	0.0890342	0.0236964	0.0237976	1.35367e-13	1
alveolar macrophage (PF)	Lung	myeloid	226	913	21	0.137737	0.0234053	0.0235602	3.78925e-30	1
conventional dendritic cell	Lung	myeloid	366	320	160	-0.0174061	0.0239393	0.0239194	0.922937	0.0770635
conventional dendritic cell	Marrow & Spleen	myeloid	162	181	403	0.0649766	0.0237986	0.0238727	4.99623e-08	1
plasmacytoid dendritic cell	Lung	myeloid	116	65	39	-0.00694366	0.0239394	0.0239315	0.715138	0.284862
plasmacytoid dendritic cell	Marrow & Spleen	myeloid	27	92	528	0.0623617	0.023808	0.0238792	1.59452e-07	1
spermatogonium	Testes	germ	2167	59	40	0.00689641	0.0239315	0.0239394	0.286177	0.713823
spermatocyte	Testes	germ	2247	2818	671	0.0830677	0.0237243	0.0238188	4.67713e-12	1
spermatid	Testes	germ	5701	2723	2463	0.00866539	0.0239299	0.0239398	0.239033	0.760967

## Sheet: Fig 5c
Trajectory coordinate		Rc_HMa	Rc_HL	Rc_HM		Rc_HMa_err	Rc_HL_err	Rc_HM_err		Ncells_H	Ncells_Ma	Ncells_L	Ncells_M
0		0.784074	0.633901	0.63705		0.0068627	0.0106848	0.0106127		2167	1156	59	40
0.0967742		0.601108	0.509861	0.508553		0.0114149	0.0132483	0.0132725		51	87	179	297
0.193548		0.674939	0.537125	0.529478		0.0097182	0.0127311	0.0128788		107	409	318	249
0.258065		0.696754	0.539523	0.52003		0.00918052	0.0126843	0.0130584		151	950	466	166
0.322581		0.689993	0.541835	0.522332		0.00934893	0.0126391	0.013015		266	864	496	143
0.387097		0.683468	0.542774	0.504651		0.00950997	0.0126206	0.0133442		563	624	473	175
0.451613		0.663493	0.534095	0.481372		0.00999371	0.0127899	0.0137609		772	509	384	245
0.516129		0.649512	0.530178	0.463147		0.010324	0.0128653	0.0140738		876	599	266	307
0.580645		0.616521	0.520486	0.453087		0.0110764	0.0130498	0.0142415		643	634	233	245
0.645161		0.59148	0.505643	0.436373		0.0116221	0.013326	0.0145123		464	1011	170	203
0.709677		0.584472	0.487468	0.422217		0.0117709	0.0136536	0.0147339		600	1226	273	189
0.774194		0.574222	0.46129	0.410294		0.0119854	0.014105	0.014915		915	1831	340	202
0.83871		0.563738	0.455273	0.403217		0.012201	0.0142054	0.0150202		635	1958	422	223
0.903226		0.553185	0.444862	0.395605		0.0124142	0.014376	0.0151313		674	2391	562	190
0.967742		0.522411	0.422287	0.380968		0.0130135	0.0147328	0.0153393		748	2707	522	192
1		0.491137	0.404226	0.351775		0.0135884	0.0150053	0.0157313		499	2522	438	108

## Sheet: Fig 5e
Trajectory coordinate		Rc_HL	Rc_HM		Rc_HL_err	Rc_HM_err		Ncells_H	Ncells_L	Ncells_M
0		0.689166	0.670375		0.00876684	0.00919628		301	156	312
0.1		0.55135	0.53507		0.0116482	0.0119475		77	96	544
0.2		0.606255	0.592846		0.0105748	0.0108461		186	720	1172
0.3		0.646667	0.622737		0.00972165	0.0102333		124	951	767
0.4		0.648608	0.60706		0.00967934	0.0105583		162	2286	1914
0.5		0.661305	0.624136		0.00939943	0.0102039		122	2004	2005
0.6		0.687898	0.650653		0.00879617	0.0096346		22	657	508
0.7		0.695989	0.663363		0.00860804	0.00935358		98	1703	563
0.8		0.704374	0.67098		0.00841084	0.00918264		715	3946	2790
0.9		0.718944	0.678424		0.00806271	0.00901374		1444	4220	4569
1		0.798809	0.75618		0.00603172	0.00714158		4645	6138	3489

## Sheet: Fig 5f-h
Gene	Expression conservation (HL)	Expression conservation (HM)	pval Rg(HL>HM)	pval Rg(HL<HM)
A1BG	0.418064	0.498018	0.710542	0.289458
A1CF	0.837362	0.854584	0.630084	0.369916
AADAC	0.74489	0.860067	0.965596	0.0344038
AAGAB	0.179612	0.412874	0.920779	0.0792212
AAK1	0.525398	0.536863	0.534855	0.465145
AAMP	0.614023	0.0479838	0.000128525	0.999871
AASDHPPT	0.0684808	0.583793	0.999489	0.000511375
AASS	0.611293	0.686937	0.763723	0.236277
AATF	0.580909	0.416328	0.11348	0.88652
ABAT	0.386322	0.863373	1	4.24219e-07
ABCA1	0.461082	0.341817	0.217488	0.782512
ABCA13	0.64748	0.789423	0.949229	0.0507708
ABCA3	0.717555	0.831603	0.944349	0.0556512
ABCA5	0.283451	0.356352	0.67189	0.32811
ABCA6	0.591195	0.663672	0.744224	0.255776
ABCA8	0.519043	0.592009	0.71873	0.28127
ABCA9	0.743171	0.595008	0.0680365	0.931963
ABCB10	0.852484	0.887293	0.784674	0.215326
ABCB11	0.440794	0.685144	0.977362	0.0226376
ABCB4	0.297677	0.462225	0.854979	0.145021
ABCB9	0.109059	-0.110638	0.113484	0.886516
ABCC1	-0.105685	0.25601	0.978056	0.0219443
ABCC2	0.482092	0.575209	0.761044	0.238956
ABCC3	0.21696	0.299416	0.685901	0.314099
ABCC5	0.174525	0.0198942	0.195772	0.804228
ABCC6	0.361937	0.48199	0.788781	0.211219
ABCC9	0.755547	0.728579	0.371083	0.628917
ABCD3	0.467582	0.668409	0.950328	0.0496717
ABCE1	0.528166	0.463644	0.31948	0.68052
ABCF1	0.591046	0.518445	0.282493	0.717507
ABCG1	0.667173	0.717877	0.703566	0.296434
ABCG2	0.478948	0.536022	0.663272	0.336728
ABCG8	0.586489	0.542467	0.361627	0.638373
ABHD1	0.951808	-0.16324	1.24371e-28	1
ABHD10	0.336599	0.406674	0.672081	0.327919
ABHD11	0.487073	0.138164	0.015642	0.984358
ABHD12	0.650918	0.583205	0.274182	0.725818
ABHD13	0.0482069	0.238249	0.856848	0.143152
ABHD14A	0.356099	0.094446	0.0641383	0.935862
ABHD14B	0.232	0.121634	0.266069	0.733931
ABHD16A	0.49365	0.389018	0.237827	0.762173
ABHD16B	0.95517	0.930499	0.10831	0.89169
ABHD2	0.4416	0.170141	0.0488262	0.951174
ABHD3	0.0111368	0.0025491	0.481241	0.518759
ABHD4	0.0632496	0.291333	0.90258	0.0974201
ABHD5	0.571104	0.351547	0.0612557	0.938744
ABHD8	0.0015446	0.520809	0.999196	0.000804259
ABI1	0.541999	0.498045	0.37064	0.62936
ABI2	0.588722	0.441643	0.134945	0.865055
ABI3	0.760885	0.634518	0.0859915	0.914008
ABI3BP	0.60673	0.608397	0.505776	0.494224
ABL1	0.68842	0.245455	0.000565906	0.999434
ABL2	0.765264	0.747322	0.409164	0.590836
ABLIM1	0.597372	0.307808	0.0210941	0.978906
ABLIM3	0.826366	0.616855	0.00618862	0.993811
ABR	0.562099	0.426016	0.160916	0.839084
ABRA	0.935996	0.754395	3.86592e-05	0.999961
ABT1	0.479842	0.29091	0.110737	0.889263
ACAA2	0.211274	0.449841	0.930407	0.0695928
ACACA	-0.0407655	0.201258	0.910039	0.0899606
ACACB	0.320959	0.449349	0.796158	0.203842
ACADL	0.502177	0.265869	0.0626961	0.937304
ACADM	0.296355	0.48534	0.89051	0.10949
ACADS	0.449687	0.535225	0.732254	0.267746
ACADSB	0.533321	0.427501	0.224966	0.775034
ACADVL	0.635649	0.476061	0.100983	0.899017
ACAP1	0.912208	0.819807	0.0176515	0.982349
ACAP2	0.430966	-0.0617106	0.00209241	0.997908
ACAT1	0.476358	0.499099	0.564921	0.435079
ACBD3	0.283243	0.159725	0.238051	0.761949
ACBD5	0.166921	0.236243	0.653936	0.346064
ACBD6	0.328334	0.676328	0.995812	0.00418843
ACE	0.865501	0.721973	0.0136242	0.986376
ACER3	0.47064	0.567399	0.766479	0.233521
ACHE	0.75583	0.644945	0.114292	0.885708
ACIN1	0.00415177	0.378425	0.984552	0.0154483
ACLY	0.142084	-0.0161723	0.191572	0.808428
ACO1	0.738315	0.808196	0.831151	0.168849
ACO2	0.574399	0.553784	0.434224	0.565776
ACOT12	0.840275	0.821199	0.367868	0.632132
ACOT13	0.0624903	-0.0340264	0.298346	0.701654
ACOX2	0.685828	0.649033	0.358029	0.641971
ACP1	0.463094	0.596346	0.846122	0.153878
ACP2	0.72774	0.676914	0.290981	0.709019
ACP5	0.473052	0.321947	0.161853	0.838147
ACR	0.941611	0.958233	0.826609	0.173391
ACRBP	0.893688	0.976944	0.999992	8.39797e-06
ACRV1	0.925546	0.726891	5.72611e-05	0.999943
ACSF2	0.237549	0.408006	0.852307	0.147693
ACSL1	0.456089	0.51683	0.66866	0.33134
ACSL3	0.456301	0.382325	0.311316	0.688684
ACSL4	0.198404	0.238403	0.59099	0.40901
ACSL5	0.504802	0.432265	0.305147	0.694853
ACSM1	0.0800664	0.228615	0.798203	0.201797
ACSM5	0.490673	0.963377	1	8.36095e-16
ACSS1	-0.0234979	0.175853	0.864776	0.135224
ACSS2	0.49766	0.548641	0.649786	0.350214
ACTA1	0.972543	0.950369	0.0492487	0.950751
ACTA2	0.949932	0.935511	0.237753	0.762247
ACTB	0.926149	0.853194	0.0234428	0.976557
ACTC1	0.986341	0.941433	2.56635e-05	0.999974
ACTG1	0.716673	0.697041	0.414893	0.585107
ACTG2	0.978762	0.733945	1.61215e-13	1
ACTL6A	0.6927	0.767788	0.812235	0.187765
ACTL7B	0.928011	0.957858	0.934293	0.0657073
ACTL9	0.992369	0.999829	1	1.1007e-25
ACTN1	0.652126	0.627608	0.410032	0.589968
ACTN2	0.987737	0.901659	2.89667e-09	1
ACTN3	0.996419	0.987405	0.000273448	0.999727
ACTN4	0.544211	0.716079	0.94355	0.0564505
ACTR10	0.569272	-0.0285794	0.00010895	0.999891
ACTR1A	0.676785	0.578209	0.185416	0.814584
ACTR2	0.791152	0.617809	0.0265725	0.973428
ACTR3	0.846521	0.831202	0.388451	0.611549
ACTR6	0.356408	0.538861	0.89591	0.10409
ACVRL1	0.949509	0.941286	0.335498	0.664502
ACY3	-0.0661339	0.143259	0.875515	0.124485
ACYP1	0.345682	0.215538	0.219066	0.780934
ACYP2	0.547993	0.402779	0.150869	0.849131
ADA	0.403766	0.158054	0.0705093	0.929491
ADAD1	0.953746	0.998247	1	8.98061e-20
ADAD2	0.630429	0.960898	1	1.39896e-11
ADAM10	0.169398	0.167022	0.494658	0.505342
ADAM15	0.816588	0.89523	0.950487	0.0495126
ADAM17	0.544994	0.3541	0.093317	0.906683
ADAM19	0.557521	0.416186	0.153951	0.846049
ADAM28	0.216098	0.0392643	0.161721	0.838279
ADAM30	0.98992	0.98235	0.0612187	0.938781
ADAM32	0.986392	0.969349	0.0123039	0.987696
ADAM9	0.752825	0.690144	0.236168	0.763832
ADAMTS1	0.873705	0.830103	0.190334	0.809666
ADAMTS12	0.561908	0.721627	0.934287	0.0657129
ADAMTS2	0.29674	0.430448	0.801296	0.198704
ADAMTS4	0.842414	0.82925	0.405411	0.594589
ADAMTS5	0.570434	0.707508	0.90003	0.0999702
ADAMTS8	0.954438	0.773322	1.57862e-06	0.999998
ADAMTSL3	0.422153	0.785418	0.999575	0.000425119
ADAMTSL4	0.373089	0.101442	0.0559663	0.944034
ADAP2	0.689787	0.645834	0.331758	0.668242
ADAR	-0.0480371	0.208785	0.922768	0.077232
ADARB1	0.568921	0.502422	0.304504	0.695496
ADCY3	0.74873	0.422648	0.00223112	0.997769
ADCY4	0.837599	0.899766	0.921122	0.0788784
ADCY6	0.889	0.770171	0.0149613	0.985039
ADCY9	0.375603	0.152528	0.0932302	0.90677
ADD2	0.885505	0.894964	0.59865	0.40135
ADD3	0.684247	0.39644	0.0110833	0.988917
ADH4	0.875062	0.862444	0.388981	0.611019
ADH5	0.46033	0.437836	0.438669	0.561331
ADI1	0.335034	0.648101	0.989823	0.0101768
ADIG	0.972531	0.881219	1.7385e-05	0.999983
ADIPOR1	0.779878	0.766405	0.427203	0.572797
ADIPOR2	0.144995	0.270313	0.763773	0.236227
ADK	0.257009	0.46376	0.904917	0.0950831
ADM	0.758959	0.716237	0.303551	0.696449
ADO	0.849342	0.635106	0.00289238	0.997108
ADPGK	0.262763	0.344078	0.688273	0.311727
ADPRHL1	0.344505	0.411484	0.665792	0.334208
ADRA1A	0.262829	0.0446493	0.109452	0.890548
ADRB1	0.845751	0.896858	0.880398	0.119602
ADRB2	0.567163	0.358823	0.071218	0.928782
ADSL	0.55506	0.52645	0.412346	0.587654
AEBP1	0.900123	0.822093	0.0449534	0.955047
AEBP2	0.395567	0.0128565	0.0131703	0.98683
AFAP1	0.335675	0.458109	0.787582	0.212418
AFAP1L1	0.813009	0.784387	0.332281	0.667719
AFAP1L2	0.724626	0.791202	0.805567	0.194433
AFF3	0.380505	0.558501	0.896125	0.103875
AFF4	0.582185	0.384627	0.0769876	0.923012
AFG3L2	0.383793	0.532081	0.849126	0.150874
AFM	0.77761	0.913567	0.997364	0.00263561
AFMID	0.547175	0.379538	0.119673	0.880327
AFTPH	-0.00595345	-0.0948459	0.312616	0.687384
AGA	0.137206	0.430384	0.96124	0.0387603
AGAP1	0.47808	0.342904	0.185819	0.814181
AGAP2	0.799139	0.592415	0.0115368	0.988463
AGAP3	0.355818	0.334512	0.447297	0.552703
AGBL2	0.336319	0.947847	1	6.32762e-16
AGBL3	0.441431	0.752332	0.997129	0.00287097
AGBL5	0.919918	0.946713	0.875652	0.124348
AGER	0.737444	0.872108	0.985158	0.0148425
AGFG1	0.278477	0.125249	0.190238	0.809762
AGFG2	0.454797	0.247237	0.0959427	0.904057
AGL	0.643356	0.417612	0.0402596	0.95974
AGMAT	0.709652	0.785752	0.829363	0.170637
AGPAT1	0.41797	0.364507	0.364702	0.635298
AGPAT2	0.595986	0.12818	0.00112028	0.99888
AGPAT3	0.595417	0.438799	0.119177	0.880823
AGPAT4	0.0314837	0.100544	0.648054	0.351946
AGPAT5	-0.168848	0.128408	0.9496	0.0504004
AGPS	0.22615	0.240082	0.532158	0.467842
AGR2	0.794032	-0.0440009	3.43865e-10	1
AGR3	0.955302	0.835611	9.21945e-05	0.999908
AGRN	0.746226	0.785419	0.698541	0.301459
AGT	0.59191	0.831881	0.997547	0.00245276
AGTPBP1	0.457031	0.183361	0.0457534	0.954247
AGTRAP	0.667378	0.47352	0.0552352	0.944765
AGXT	0.925852	0.964419	0.980545	0.0194545
AHCTF1	0.148044	0.479351	0.979475	0.0205255
AHCYL1	0.572347	0.398683	0.104945	0.895055
AHCYL2	0.233737	0.48658	0.945993	0.0540069
AHI1	0.511165	0.687047	0.936104	0.0638964
AHNAK	0.709524	0.588537	0.124127	0.875873
AHSA1	0.285024	0.286558	0.50365	0.49635
AHSG	0.962044	0.958238	0.394735	0.605265
AIDA	0.459637	0.614707	0.885473	0.114527
AIF1	0.760405	0.579012	0.0327784	0.967222
AIF1L	0.610556	0.377932	0.043653	0.956347
AIFM1	0.566921	0.638797	0.732314	0.267686
AIG1	0.663519	0.337923	0.00714055	0.992859
AIM2	0.0889503	0.317122	0.904982	0.0950181
AIMP1	0.424736	0.460724	0.596863	0.403137
AIMP2	0.691048	0.632412	0.283475	0.716525
AIP	0.55956	0.335744	0.060627	0.939373
AK1	0.35576	0.513822	0.858344	0.141656
AK2	0.555681	0.42289	0.168409	0.831591
AK3	0.405896	0.715695	0.994823	0.00517729
AK4	0.571421	0.776315	0.982844	0.0171559
AK7	0.944206	0.947313	0.564082	0.435918
AK8	0.840839	0.822279	0.370767	0.629233
AKAP1	0.832417	0.789625	0.245878	0.754122
AKAP10	-0.0280837	-0.0389711	0.476197	0.523803
AKAP11	0.422895	0.115007	0.0329816	0.967018
AKAP12	0.845452	0.860757	0.621038	0.378962
AKAP13	0.298361	-0.0836172	0.015996	0.984004
AKAP14	0.817276	0.835967	0.626856	0.373144
AKAP3	0.979137	0.865968	7.38514e-08	1
AKAP4	0.988836	0.937667	8.71176e-07	0.999999
AKAP7	0.310376	-0.00166948	0.0386037	0.961396
AKAP8L	0.318831	0.518178	0.908849	0.0911509
AKAP9	0.0763134	0.218972	0.788231	0.211769
AKIRIN1	0.638477	0.42709	0.0505911	0.949409
AKIRIN2	0.16065	-0.169468	0.0340111	0.965989
AKNA	0.873776	0.707315	0.00526268	0.994737
AKR1A1	0.58207	0.614059	0.607532	0.392468
AKR1B1	0.19418	-0.0818097	0.063463	0.936537
AKR1D1	0.928077	0.91971	0.37702	0.62298
AKR1E2	-0.0901579	0.552611	0.999952	4.75591e-05
AKT1	0.425092	-0.0286766	0.00410668	0.995893
AKT1S1	0.556124	0.489693	0.308036	0.691964
AKT3	0.661801	0.469002	0.0578392	0.942161
AKTIP	0.559088	0.524909	0.395439	0.604561
ALAD	0.866029	0.836115	0.275522	0.724478
ALAS1	0.556848	0.497932	0.327261	0.672739
ALB	0.942262	0.984326	0.999858	0.000141899
ALCAM	0.458363	0.487942	0.582693	0.417307
ALDH16A1	0.400871	0.314609	0.293761	0.706239
ALDH18A1	0.751784	0.641099	0.117299	0.882701
ALDH1A2	0.650296	0.499729	0.107007	0.892993
ALDH1A3	0.667157	0.757788	0.845058	0.154942
ALDH3A1	0.0837838	0.82183	1	1.74292e-09
ALDH3A2	0.50125	0.711488	0.968413	0.0315871
ALDH3B1	0.66745	0.788491	0.923814	0.0761863
ALDH4A1	0.926061	0.837561	0.0111782	0.988822
ALDH5A1	0.331045	0.765693	0.999867	0.000132703
ALDH6A1	0.852619	0.845908	0.447537	0.552463
ALDH7A1	0.549572	0.858879	0.999882	0.000118092
ALDH9A1	0.489396	0.309158	0.118767	0.881233
ALDOB	0.992711	0.9713	7.74508e-05	0.999923
ALG14	0.441672	0.518859	0.708944	0.291056
ALG2	0.723639	0.695312	0.377289	0.622711
ALG5	0.674341	0.777899	0.887333	0.112667
ALKBH5	0.475621	0.533621	0.665162	0.334838
ALKBH7	0.569641	0.582171	0.540897	0.459103
ALLC	0.908838	0.606242	3.74022e-06	0.999996
ALOX15	-0.0367665	-0.029222	0.516499	0.483501
ALOX5	0.41558	0.710555	0.99271	0.00728985
ALOX5AP	0.619204	0.444633	0.089171	0.910829
ALPL	0.623295	0.142272	0.000650285	0.99935
AMBP	0.963802	0.990945	0.999937	6.34507e-05
AMD1	0.683337	-0.0767478	2.91784e-07	1
AMDHD1	0.949146	0.984143	0.999403	0.000597073
AMFR	-0.0006141	0.0384647	0.584784	0.415216
AMIGO2	0.573173	0.258399	0.0168225	0.983177
AMMECR1	0.805816	0.159424	8.64721e-08	1
AMN1	0.34243	0.890829	1	2.37612e-09
AMOTL1	0.418992	0.428511	0.525334	0.474666
AMOTL2	0.795906	0.784973	0.436589	0.563411
AMZ2	0.838776	0.7911	0.217281	0.782719
ANAPC10	0.3896	0.448315	0.651847	0.348153
ANAPC11	0.586396	0.490923	0.230024	0.769976
ANAPC13	0.479404	0.320099	0.14844	0.85156
ANAPC16	0.34742	0.24948	0.277725	0.722275
ANAPC5	0.205883	0.537517	0.98406	0.0159398
ANGEL2	0.0577099	0.06896	0.524666	0.475334
ANGPT1	0.715599	0.706641	0.460461	0.539539
ANGPT2	0.532847	0.794838	0.99638	0.00361983
ANGPTL1	0.810647	0.659688	0.0325973	0.967403
ANGPTL2	0.698156	0.591485	0.157107	0.842893
ANGPTL3	0.988769	0.910399	3.36729e-09	1
ANGPTL4	0.698383	0.673623	0.398869	0.601131
ANGPTL7	0.961314	0.978074	0.942758	0.0572419
ANK1	0.874871	0.86858	0.442924	0.557076
ANK3	0.283783	0.493548	0.913645	0.0863548
ANKAR	0.786252	0.77904	0.459398	0.540602
ANKH	0.479095	0.504214	0.572	0.428
ANKIB1	0.234667	0.056253	0.158342	0.841658
ANKLE1	0.798977	0.773918	0.359369	0.640631
ANKLE2	0.259932	0.081037	0.155696	0.844304
ANKMY2	-0.0654232	0.0650108	0.762829	0.237171
ANKRA2	0.358196	0.477748	0.786852	0.213148
ANKRD1	0.409818	0.790745	0.999763	0.000237386
ANKRD10	0.595972	0.377313	0.0561266	0.943873
ANKRD11	-0.00772288	-0.0473973	0.41391	0.58609
ANKRD12	0.276107	0.37493	0.727824	0.272176
ANKRD13A	0.314538	0.172179	0.203074	0.796926
ANKRD17	0.436701	0.161358	0.0472071	0.952793
ANKRD2	0.968191	0.959695	0.254565	0.745435
ANKRD28	0.433343	0.52681	0.747505	0.252495
ANKRD29	0.0732003	0.307021	0.909227	0.0907728
ANKRD33B	0.189944	0.20745	0.539759	0.460241
ANKRD42	0.815089	0.962349	0.999998	2.41323e-06
ANKRD44	0.320535	0.609003	0.980034	0.0199657
ANKRD46	0.405156	0.399963	0.486461	0.513539
ANKRD50	0.129913	0.139701	0.521772	0.478228
ANKRD53	0.598579	0.577825	0.430994	0.569006
ANKRD54	0.457218	0.348141	0.237438	0.762562
ANKRD60	0.811262	0.947511	0.999894	0.000106364
ANKRD9	0.764589	0.830173	0.839949	0.160051
ANKS1A	0.469241	0.420368	0.369237	0.630763
ANLN	0.620739	0.752663	0.916972	0.0830283
ANO1	0.744537	0.691364	0.273387	0.726613
ANO10	0.463436	0.277261	0.117344	0.882656
ANO6	0.712151	0.289762	0.000578547	0.999421
ANP32B	0.883228	0.893595	0.606291	0.393709
ANP32E	0.516263	0.756893	0.988922	0.0110784
ANPEP	0.577479	0.30875	0.0314735	0.968526
ANTXR1	0.872007	0.759405	0.0288255	0.971174
ANTXR2	0.627553	0.611976	0.444904	0.555096
ANXA1	0.543139	0.411292	0.173871	0.826129
ANXA11	0.574214	0.558063	0.448204	0.551796
ANXA2	0.752063	0.732612	0.406171	0.593829
ANXA4	0.901864	0.782492	0.00920849	0.990792
ANXA5	0.837877	0.843092	0.538762	0.461238
ANXA6	0.70224	0.655296	0.316497	0.683503
ANXA7	0.463703	0.392904	0.317266	0.682734
AOAH	0.739716	0.596902	0.0760054	0.923995
AOC3	0.438011	0.508172	0.689935	0.310065
AOX1	0.579832	0.662801	0.771145	0.228855
AP1AR	0.162017	0.426036	0.944877	0.0551234
AP1B1	0.631287	0.509753	0.160541	0.839459
AP1G1	0.0861108	0.0238084	0.366029	0.633971
AP1M1	0.425608	0.317631	0.2459	0.7541
AP1S1	0.381935	0.538562	0.863105	0.136895
AP1S2	0.489909	0.461278	0.419686	0.580314
AP1S3	0.154403	0.577344	0.997057	0.00294299
AP2A1	0.419015	0.345783	0.3191	0.6809
AP2A2	0.396223	0.31264	0.300095	0.699905
AP2B1	0.474136	0.102308	0.0118924	0.988108
AP2M1	0.61916	0.575855	0.355997	0.644003
AP2S1	0.689718	0.637153	0.303229	0.696771
AP3B1	0.148841	0.0147211	0.229437	0.770563
AP3D1	0.0676977	0.182704	0.739145	0.260855
AP3M1	0.368278	-0.0751167	0.00572314	0.994277
AP3S1	0.229895	0.0935851	0.221241	0.778759
AP4M1	0.622592	0.62021	0.491521	0.508479
APBB1	0.633426	0.544377	0.226905	0.773095
APBB2	0.832219	0.707435	0.0430884	0.956912
APC	0.0720378	-0.195581	0.069373	0.930627
APEH	0.372763	0.609781	0.958716	0.0412844
APEX1	0.563602	0.347265	0.0654672	0.934533
APH1A	0.637274	0.664765	0.603128	0.396872
API5	-0.0560957	0.25112	0.95665	0.0433495
APIP	0.266068	0.167595	0.285511	0.714489
APLF	0.00177373	0.251474	0.918921	0.0810786
APLNR	0.852704	0.936179	0.99205	0.00795034
APLP2	0.643917	0.494393	0.110984	0.889016
APOA1	0.965039	0.986489	0.995772	0.00422773
APOA2	0.980036	0.972883	0.198078	0.801922
APOA4	0.732076	0.927043	0.999942	5.79589e-05
APOA5	0.881908	0.999933	1	9.67709e-95
APOB	0.724934	0.908043	0.999475	0.000524646
APOBEC2	0.52251	0.969071	1	1.20622e-16
APOBEC4	0.825935	0.741525	0.11268	0.88732
APOBR	0.760416	0.753755	0.465939	0.534061
APOC1	0.481622	0.589002	0.795964	0.204036
APOC3	0.976382	0.970796	0.27791	0.72209
APOD	0.781806	0.95508	0.999998	2.29708e-06
APOE	0.792866	0.591028	0.0142581	0.985742
APOF	0.885151	0.979756	0.999999	5.10019e-07
APOH	0.964779	0.964293	0.484766	0.515234
APOLD1	0.823809	0.940965	0.999225	0.000775389
APOM	0.884896	0.778961	0.0258661	0.974134
APOO	0.754359	0.610793	0.067556	0.932444
APP	0.881907	0.754524	0.0140509	0.985949
APPBP2	0.358863	0.670185	0.991468	0.0085319
APPL1	0.575851	0.270964	0.0191239	0.980876
APPL2	0.205645	0.575775	0.992878	0.00712201
APRT	0.329962	-0.104674	0.00708468	0.992915
APTX	0.477499	0.362315	0.221284	0.778716
AQP11	0.597483	0.632368	0.620744	0.379256
AQP3	0.476645	0.171314	0.0291787	0.970821
AQP5	0.0483085	0.00615816	0.408629	0.591371
AQP9	0.358128	0.222423	0.207952	0.792048
AQR	0.190194	-0.202637	0.0146271	0.985373
AR	0.660447	0.44143	0.040014	0.959986
ARAF	0.598908	0.576189	0.424623	0.575377
ARAP1	0.528205	0.363276	0.128444	0.871556
ARAP2	0.4492	0.331899	0.223661	0.776339
ARAP3	0.845046	0.825904	0.364087	0.635913
ARC	0.225548	0.103384	0.245506	0.754494
ARCN1	0.45533	0.406892	0.372205	0.627795
AREG	0.183533	-0.0669681	0.0831603	0.91684
ARF1	0.533152	0.508607	0.4268	0.5732
ARF4	0.67177	0.445397	0.033255	0.966745
ARF5	0.262564	0.217478	0.396621	0.603379
ARF6	0.836837	0.601607	0.00240096	0.997599
ARFGAP1	0.267897	0.352955	0.697092	0.302908
ARFGAP3	0.512361	0.241414	0.0399903	0.96001
ARFGEF1	0.349574	0.0102632	0.0260234	0.973977
ARFIP2	0.698186	0.587516	0.149157	0.850843
ARFRP1	0.43223	0.415655	0.455934	0.544066
ARG1	0.783289	0.790071	0.538826	0.461174
ARGLU1	0.550259	0.165346	0.00666149	0.993339
ARHGAP1	0.33305	0.397119	0.657313	0.342687
ARHGAP10	0.854638	0.717514	0.0211839	0.978816
ARHGAP11A	0.763194	0.746016	0.413486	0.586514
ARHGAP15	0.728791	0.818662	0.892726	0.107274
ARHGAP17	0.520659	0.411434	0.221749	0.778251
ARHGAP18	0.228844	0.57599	0.989815	0.0101853
ARHGAP21	0.61107	0.271212	0.00892639	0.991074
ARHGAP23	0.816848	0.803888	0.418067	0.581933
ARHGAP24	0.405051	0.527932	0.805986	0.194014
ARHGAP25	0.752208	0.821073	0.84069	0.15931
ARHGAP26	0.471762	0.144058	0.0221309	0.977869
ARHGAP27	0.582645	0.500122	0.260835	0.739165
ARHGAP28	0.00850728	0.0283918	0.54338	0.45662
ARHGAP29	0.923947	0.90984	0.313437	0.686563
ARHGAP31	0.674435	0.701265	0.609901	0.390099
ARHGAP32	0.264326	0.235736	0.433663	0.566337
ARHGAP4	0.53509	0.700492	0.93115	0.0688497
ARHGAP42	0.766162	0.717705	0.276951	0.723049
ARHGAP5	0.51901	0.450375	0.311385	0.688615
ARHGAP6	0.803314	0.705551	0.104257	0.895743
ARHGAP9	0.750979	0.791284	0.707418	0.292582
ARHGDIA	0.544983	0.79171	0.994547	0.00545284
ARHGDIB	0.911706	0.84131	0.0437864	0.956214
ARHGEF1	0.836986	0.826893	0.42873	0.57127
ARHGEF12	0.751012	0.621378	0.0871523	0.912848
ARHGEF15	0.949888	0.968164	0.89759	0.10241
ARHGEF17	0.970598	0.853267	2.43227e-06	0.999998
ARHGEF2	0.2416	0.286067	0.603277	0.396723
ARHGEF26	0.604306	0.165929	0.00177157	0.998228
ARHGEF3	0.257234	0.662346	0.998272	0.00172811
ARHGEF40	0.329657	0.274605	0.369965	0.630035
ARHGEF6	0.200958	0.282836	0.68321	0.31679
ARHGEF7	0.716044	0.247699	0.000199208	0.999801
ARID1A	0.0598482	-0.0908559	0.204059	0.795941
ARID1B	0.256422	-0.095357	0.0249733	0.975027
ARID2	0.024153	-0.0363749	0.370081	0.629919
ARID3A	0.613546	0.594907	0.436119	0.563881
ARID4A	-0.0505602	-0.0757916	0.44482	0.55518
ARID4B	0.387968	0.375535	0.468231	0.531769
ARID5A	0.523184	0.463786	0.333434	0.666566
ARID5B	0.729225	0.575419	0.0685104	0.93149
ARIH1	0.617575	0.555818	0.302726	0.697274
ARIH2	-0.035716	0.020935	0.621868	0.378132
ARL1	0.506844	0.0522869	0.0027836	0.997216
ARL11	0.887917	0.81652	0.0727863	0.927214
ARL13B	0.876958	0.788465	0.0530243	0.946976
ARL15	0.716506	0.412829	0.0057479	0.994252
ARL2	0.751627	0.571334	0.0365622	0.963438
ARL2BP	0.155876	0.667841	0.999813	0.000186533
ARL3	0.784265	0.615605	0.0318834	0.968117
ARL4A	0.691323	0.63365	0.286337	0.713663
ARL4C	0.751152	0.787906	0.689541	0.310459
ARL4D	0.635335	0.220933	0.00199319	0.998007
ARL5A	0.327003	0.272969	0.372461	0.627539
ARL5B	0.660283	0.522183	0.120596	0.879404
ARL6IP1	0.632821	0.546335	0.23322	0.76678
ARL6IP4	0.185637	0.232732	0.606348	0.393652
ARL6IP5	0.354049	0.58439	0.949279	0.0507212
ARL8A	0.299373	0.319098	0.54755	0.45245
ARL8B	0.251657	0.253861	0.505145	0.494855
ARL9	0.896374	0.830454	0.0742016	0.925798
ARMC1	0.343518	0.561877	0.935734	0.0642664
ARMC3	0.888591	0.804325	0.0477056	0.952294
ARMC4	0.838879	0.873238	0.760385	0.239615
ARMC8	0.112853	0.137555	0.554667	0.445333
ARMCX1	0.519434	0.516304	0.490656	0.509344
ARMCX2	0.693749	0.699579	0.524737	0.475263
ARMCX3	0.650011	0.641615	0.46856	0.53144
ARMCX6	0.298895	0.215696	0.312636	0.687364
ARNT	0.162497	0.13131	0.430697	0.569303
ARPC1A	0.649865	0.458454	0.0627551	0.937245
ARPC1B	0.881596	0.782941	0.0353599	0.96464
ARPC2	0.899905	0.826078	0.0524478	0.947552
ARPC3	0.855812	0.673512	0.00584506	0.994155
ARPC4	0.842287	0.7589	0.0986625	0.901338
ARPC5	0.867146	0.801328	0.11501	0.88499
ARPC5L	0.59535	0.549092	0.353084	0.646916
ARPP19	0.716398	0.0944526	5.12716e-06	0.999995
ARRB1	0.592003	0.441766	0.129222	0.870778
ARRB2	0.86174	0.793419	0.114662	0.885338
ARRDC1	0.612698	0.679394	0.73518	0.26482
ARRDC3	0.472482	0.295214	0.126168	0.873832
ARRDC4	0.328971	0.427154	0.735142	0.264858
ARSA	0.671197	0.198741	0.00040507	0.999595
ART3	0.940119	0.248422	2.05008e-16	1
ART4	0.546729	0.394538	0.140852	0.859148
ART5	0.93111	0.828473	0.00405071	0.995949
ARV1	0.628425	0.296274	0.0088051	0.991195
ASAH1	0.681549	0.475258	0.0421549	0.957845
ASAP1	0.472705	0.592495	0.821192	0.178808
ASAP2	0.435835	0.230189	0.101245	0.898755
ASB1	0.0205591	0.16569	0.789113	0.210887
ASB12	0.518131	0.985421	1	3.01793e-25
ASB17	0.958853	0.86258	0.000290329	0.99971
ASB2	0.576754	0.733646	0.936756	0.0632435
ASB5	0.544897	0.891002	0.999996	3.95466e-06
ASB8	0.228727	0.227019	0.496065	0.503935
ASB9	0.777855	0.202688	2.43753e-06	0.999998
ASCC1	0.346749	0.119013	0.0923557	0.907644
ASCC2	0.775876	0.269078	1.60859e-05	0.999984
ASCC3	0.150402	-0.113696	0.0727619	0.927238
ASCL2	0.0213754	0.0665981	0.598017	0.401983
ASF1A	0.522744	0.53704	0.543349	0.456651
ASF1B	0.752262	0.837184	0.899575	0.100425
ASGR1	0.810822	0.884113	0.926577	0.0734226
ASGR2	0.747811	0.812175	0.817539	0.182461
ASH1L	0.261964	0.00231123	0.0726385	0.927362
ASH2L	0.517317	0.430278	0.269008	0.730992
ASNS	0.321522	0.435873	0.768142	0.231858
ASPA	0.324899	0.740794	0.999623	0.000376987
ASPDH	0.754026	0.830609	0.87256	0.12744
ASPG	0.865983	0.798009	0.110257	0.889743
ASPH	0.471006	0.382365	0.276097	0.723903
ASPM	0.748507	0.820183	0.848205	0.151795
ASPN	0.786273	0.751162	0.318848	0.681152
ASPSCR1	-0.01913	0.362749	0.985607	0.0143931
ASRGL1	0.663483	0.615181	0.327073	0.672927
ASS1	0.894686	0.791555	0.0215363	0.978464
ASXL1	0.552777	-0.0219874	0.000208315	0.999792
ASXL2	0.229522	0.056862	0.166482	0.833518
ASZ1	0.991209	0.992928	0.725214	0.274786
ATAD1	0.869748	0.656438	0.0014045	0.998596
ATAD2	0.698669	0.631854	0.255152	0.744848
ATAD3A	0.405738	0.324718	0.304117	0.695883
ATAD5	0.789079	0.850824	0.851169	0.148831
ATE1	0.275919	0.0547767	0.10544	0.89456
ATF1	0.170974	0.0506492	0.252035	0.747965
ATF2	0.316883	0.285617	0.425293	0.574707
ATF3	0.889342	0.896836	0.580389	0.419611
ATF4	0.677392	0.76524	0.843832	0.156168
ATF5	0.592376	0.644674	0.678866	0.321134
ATF6	0.170376	0.297173	0.769113	0.230887
ATF6B	0.38465	0.404243	0.55057	0.44943
ATF7IP	0.195159	0.248117	0.61987	0.38013
ATF7IP2	0.389514	0.21054	0.139693	0.860307
ATG13	-0.0769235	0.0855072	0.81371	0.18629
ATG14	0.462531	0.603869	0.861759	0.138241
ATG3	0.23608	0.126498	0.26719	0.73281
ATG4D	0.558661	0.676558	0.853333	0.146667
ATG5	0.557619	0.448466	0.21101	0.78899
ATG7	0.148996	0.396385	0.929851	0.0701495
ATL2	0.211435	0.174234	0.416189	0.583811
ATL3	0.456531	0.381959	0.309925	0.690075
ATM	0.170012	0.226582	0.626514	0.373486
ATMIN	-0.154263	0.169646	0.963272	0.0367276
ATOH8	0.820782	0.30392	1.8255e-06	0.999998
ATP10A	0.314429	0.279533	0.416969	0.583031
ATP11A	0.51122	0.385863	0.194238	0.805762
ATP11B	0.185086	0.374148	0.870397	0.129603
ATP11C	0.451586	0.411221	0.392915	0.607085
ATP13A2	0.611046	0.682454	0.749931	0.250069
ATP13A3	0.547286	0.326491	0.0655808	0.934419
ATP1A1	0.730922	0.676616	0.277339	0.722661
ATP1A2	0.772171	0.704887	0.207634	0.792366
ATP1B1	0.473073	0.299419	0.130591	0.869409
ATP1B2	0.806302	0.861753	0.842892	0.157108
ATP1B3	0.610638	0.471236	0.138734	0.861266
ATP2A1	0.99659	0.946263	1.259e-14	1
ATP2A2	0.593468	0.469769	0.171358	0.828642
ATP2A3	0.734806	0.513458	0.0208863	0.979114
ATP2B1	0.410191	0.448775	0.602262	0.397738
ATP2B4	0.635047	0.398314	0.0361244	0.963876
ATP2C1	0.188902	0.118262	0.345891	0.654109
ATP2C2	0.834426	0.853323	0.640556	0.359444
ATP6AP1	0.743264	0.665825	0.19867	0.80133
ATP6AP2	0.63527	0.652948	0.56573	0.43427
ATP6V0A1	0.429701	0.366293	0.339821	0.660179
ATP6V0B	0.763335	0.745149	0.408604	0.591396
ATP6V0C	0.462346	-0.24987	1.74868e-05	0.999983
ATP6V0D1	0.501004	0.652681	0.895439	0.104561
ATP6V0E1	0.734626	0.769495	0.670134	0.329866
ATP6V0E2	0.131549	-0.176348	0.044488	0.955512
ATP6V1A	0.360793	0.189884	0.154705	0.845295
ATP6V1B2	0.770122	0.621663	0.0543167	0.945683
ATP6V1C1	0.475999	0.399691	0.302336	0.697664
ATP6V1D	0.634614	0.556184	0.252323	0.747677
ATP6V1E1	0.509865	0.423401	0.272114	0.727886
ATP6V1E2	0.835653	0.584113	0.00160836	0.998392
ATP6V1F	0.448877	0.584821	0.846446	0.153554
ATP6V1G1	0.545833	0.0784008	0.00172727	0.998273
ATP6V1H	0.325195	0.1905	0.214195	0.785805
ATP8A1	0.0653589	-0.10277	0.177903	0.822097
ATP8B1	0.784523	0.755482	0.347824	0.652176
ATP8B3	0.282728	0.531051	0.950369	0.0496311
ATP8B4	0.829027	0.719042	0.0629944	0.937006
ATP9A	0.451473	0.559588	0.78755	0.21245
ATP9B	0.0362665	-0.00529313	0.409932	0.590068
ATPAF1	0.4148	0.300612	0.236187	0.763813
ATR	0.210456	0.300725	0.70176	0.29824
ATRN	0.261589	0.077014	0.148193	0.851807
ATRNL1	-0.0532091	-0.142898	0.309818	0.690182
ATRX	0.349827	0.196998	0.182139	0.817861
ATXN1	0.416544	0.0178817	0.00987096	0.990129
ATXN10	0.632023	0.106392	0.000237592	0.999762
ATXN2	-0.0617541	0.0218624	0.676681	0.323319
ATXN2L	0.216971	0.456787	0.932414	0.0675861
ATXN3	0.123669	-0.0818486	0.129206	0.870794
ATXN7L3B	0.423704	-0.136166	0.000624906	0.999375
AUP1	0.705844	0.548286	0.0749199	0.92508
AURKA	0.791024	0.839382	0.786328	0.213672
AURKAIP1	0.423512	0.372063	0.368841	0.631159
AURKB	0.758134	0.741826	0.419092	0.580908
AUTS2	-0.022887	0.0790489	0.712005	0.287995
AVEN	0.0608056	0.07833	0.53842	0.46158
AVPI1	0.248504	0.168332	0.322986	0.677014
AVPR1A	0.853841	0.922376	0.96656	0.0334399
AXIN1	0.221843	0.0758195	0.206237	0.793763
AXL	0.904018	0.793447	0.0118268	0.988173
AZI2	0.221319	-0.0365935	0.0759105	0.92409
AZIN1	0.296346	0.202238	0.291107	0.708893
B2M	0.882437	0.807391	0.0716756	0.928324
B3GALNT1	0.222265	0.0755246	0.205083	0.794917
B3GAT3	0.477379	0.709083	0.977428	0.022572
B3GNT2	-0.0208762	0.33097	0.977146	0.0228544
B3GNT5	0.436985	-0.164301	0.000256172	0.999744
B3GNT7	0.596855	0.397416	0.0713114	0.928689
B3GNT8	0.245516	0.0499706	0.135914	0.864086
B4GALNT1	-0.102569	-0.276334	0.161049	0.838951
B4GALT1	0.260013	0.388462	0.784646	0.215354
B4GALT3	0.439338	0.12457	0.0289692	0.971031
B4GALT5	0.53802	0.277095	0.0413385	0.958662
B4GALT6	-0.0192188	0.113144	0.766589	0.233411
B9D1	0.800007	0.865279	0.880901	0.119099
B9D2	0.497807	0.243443	0.0513423	0.948658
BAAT	0.906232	0.920311	0.679291	0.320709
BACE2	0.679827	0.448098	0.0288669	0.971133
BACH1	0.310922	0.229834	0.315777	0.684223
BACH2	0.561152	0.62752	0.713307	0.286693
BAD	0.355274	0.414655	0.648789	0.351211
BAG2	0.271081	0.163841	0.268526	0.731474
BAG3	0.912089	0.930341	0.746442	0.253558
BAG4	-0.16096	-0.0178851	0.785638	0.214362
BAG6	0.790522	0.790758	0.501374	0.498626
BAIAP2	0.588911	0.693427	0.835927	0.164073
BAIAP2L1	0.506753	0.509999	0.509564	0.490436
BAK1	0.483576	0.522004	0.610951	0.389049
BAMBI	0.277149	0.424904	0.822785	0.177215
BANF1	0.731079	0.672641	0.263509	0.736491
BANF2	0.998359	0.972264	3.66476e-15	1
BANK1	0.842446	0.906329	0.935414	0.0645855
BASP1	0.753766	0.487633	0.00699612	0.993004
BATF	0.772849	0.701793	0.195612	0.804388
BATF3	0.477176	0.546801	0.697602	0.302398
BAX	0.833959	0.591846	0.00217995	0.99782
BAZ1A	0.37728	0.346636	0.423409	0.576591
BAZ1B	0.390833	0.494654	0.760797	0.239203
BAZ2A	0.0445804	0.301046	0.927479	0.072521
BAZ2B	0.362696	0.184695	0.145048	0.854952
BBC3	0.321665	0.485856	0.859855	0.140145
BBIP1	0.717681	0.486406	0.0209346	0.979065
BBS4	0.704583	0.710664	0.526592	0.473408
BBS5	0.851538	0.477623	2.42114e-05	0.999976
BBX	0.462239	0.491958	0.583475	0.416525
BCAM	0.906373	0.934351	0.844257	0.155743
BCAP29	0.465116	0.12272	0.0185819	0.981418
BCAP31	0.729293	0.611729	0.118894	0.881106
BCAR1	0.893023	0.7602	0.00798016	0.99202
BCAR3	0.465915	0.354298	0.230674	0.769326
BCAS2	-0.0263846	0.0815466	0.723139	0.276861
BCAS3	0.230803	0.594033	0.993022	0.00697818
BCAT1	0.385554	-0.114587	0.00213668	0.997863
BCCIP	0.517582	0.0603162	0.00249363	0.997506
BCHE	0.0737027	0.635035	0.999893	0.000106763
BCKDHB	0.487225	0.623109	0.860507	0.139493
BCKDK	0.555704	0.580743	0.580269	0.419731
BCL10	0.40902	0.420133	0.529296	0.470704
BCL11A	0.889945	0.864766	0.273935	0.726065
BCL11B	0.944917	0.850039	0.00198982	0.99801
BCL2	0.716353	0.560883	0.0725713	0.927429
BCL2L1	0.742177	0.936914	0.999983	1.6953e-05
BCL2L11	0.274761	0.177814	0.287664	0.712336
BCL2L12	0.391215	0.134005	0.0636349	0.936365
BCL2L14	0.895676	0.783968	0.0153923	0.984608
BCL3	0.586226	0.584874	0.495506	0.504494
BCL6	0.48601	0.255405	0.0698568	0.930143
BCL6B	0.947328	0.908065	0.0569199	0.94308
BCL7A	0.502292	0.349998	0.152958	0.847042
BCL7B	0.147268	0.371959	0.907812	0.0921883
BCL7C	0.114463	-0.0587233	0.170622	0.829378
BCLAF1	0.516428	0.534932	0.555694	0.444306
BCO2	0.369906	0.595586	0.948662	0.0513377
BCOR	0.655786	0.43622	0.0408567	0.959143
BCR	0.235813	0.136817	0.286969	0.713031
BDH1	0.621469	0.851314	0.998262	0.00173806
BDP1	-0.0632526	-0.0411359	0.548342	0.451658
BECN1	0.0663734	0.0702446	0.508498	0.491502
BET1	0.702173	0.58757	0.139527	0.860473
BEX4	0.475558	0.154485	0.0238516	0.976148
BFSP1	0.0681605	0.110696	0.592855	0.407145
BGN	0.69637	0.732184	0.65577	0.34423
BHLHE40	0.627414	0.602653	0.41364	0.58636
BICC1	0.894456	0.925734	0.843128	0.156872
BICD2	0.144931	0.00282362	0.216525	0.783475
BID	0.415467	0.41544	0.499929	0.500071
BIN1	0.804568	0.715865	0.12243	0.87757
BIN3	0.370318	0.201256	0.155788	0.844212
BIRC2	0.474116	0.0281081	0.00380635	0.996194
BIRC3	0.704099	0.221195	0.000183474	0.999817
BIRC5	0.780931	0.882946	0.969187	0.0308135
BIRC6	0.132783	-0.134788	0.0701889	0.929811
BLCAP	0.570888	0.231999	0.0119243	0.988076
BLK	0.808706	0.933363	0.998932	0.00106838
BLM	0.674768	0.733992	0.740752	0.259248
BLMH	0.455664	0.483867	0.578578	0.421422
BLNK	0.885221	0.804885	0.0579387	0.942061
BLOC1S2	0.703919	0.103813	1.21043e-05	0.999988
BLVRA	0.785961	0.742423	0.282759	0.717241
BLVRB	0.823758	0.809733	0.408719	0.591281
BLZF1	0.563474	0.454644	0.209782	0.790218
BMP2	0.714628	0.869489	0.991328	0.0086723
BMP2K	0.399827	0.100537	0.038634	0.961366
BMP4	0.771166	0.725196	0.283205	0.716795
BMP5	0.942826	0.792508	8.82024e-05	0.999912
BMP6	0.407437	0.453579	0.621854	0.378146
BMPER	0.91232	0.805044	0.00947628	0.990524
BMPR1A	0.637228	0.696867	0.722351	0.277649
BMPR2	0.858848	0.820034	0.234814	0.765186
BMS1	0.542931	0.499973	0.373223	0.626777
BMX	0.903247	0.942204	0.928747	0.0712525
BNC2	0.644515	0.841381	0.994127	0.00587335
BNIP2	0.468489	0.370979	0.258021	0.741979
BNIP3	0.593906	0.622595	0.598515	0.401485
BNIP3L	0.834428	0.707158	0.0393283	0.960672
BOC	0.775362	0.744965	0.346475	0.653525
BOD1L1	0.024632	-0.120524	0.212347	0.787653
BOK	0.635964	0.188445	0.00106756	0.998932
BOLA1	0.490938	0.377641	0.221614	0.778386
BOLA3	0.505859	0.525911	0.559488	0.440512
BOLL	0.962622	0.972658	0.807901	0.192099
BOP1	0.332643	0.19114	0.202124	0.797876
BPGM	0.743945	0.843121	0.932304	0.0676961
BPHL	0.256798	0.732539	0.999882	0.000117533
BPI	0.74746	0.506641	0.0125439	0.987456
BPTF	0.122717	-0.165212	0.0560497	0.94395
BRAF	0.353734	-0.188393	0.0010728	0.998927
BRAP	0.483352	0.745865	0.991559	0.00844062
BRCA1	0.580493	0.772598	0.976769	0.0232314
BRCA2	0.612891	0.765209	0.947004	0.0529962
BRD1	0.37005	-0.0641281	0.00657788	0.993422
BRD2	0.353076	0.582494	0.948263	0.0517367
BRD3	0.482867	0.601008	0.821268	0.178732
BRD4	0.148389	0.0505526	0.294019	0.705981
BRD7	0.268697	0.384235	0.761032	0.238968
BRD8	0.459806	0.46631	0.518086	0.481914
BRD9	-0.303437	0.01241	0.962788	0.0372121
BRDT	0.950424	0.954696	0.599785	0.400215
BRI3	0.734247	0.558015	0.0458382	0.954162
BRI3BP	0.680443	0.511969	0.0736732	0.926327
BRIX1	0.583346	0.599754	0.554983	0.445017
BRMS1	0.398921	0.0704584	0.0270005	0.973
BROX	0.253935	-0.109646	0.0214363	0.978564
BRPF1	0.401851	-0.033638	0.00592106	0.994079
BRPF3	0.275456	0.171658	0.274547	0.725453
BRWD1	0.0629563	0.251445	0.855908	0.144092
BSCL2	0.153312	0.28413	0.774539	0.225461
BSDC1	0.494656	0.521215	0.577729	0.422271
BSG	0.665569	0.468241	0.0531117	0.946888
BSPRY	0.174541	0.00599412	0.175395	0.824605
BST1	0.301749	0.49646	0.899205	0.100795
BTAF1	0.390841	0.215845	0.144611	0.855389
BTBD1	0.303663	0.50577	0.908831	0.0911693
BTBD10	0.649047	0.781636	0.934636	0.0653643
BTBD16	0.889034	0.979221	0.999999	1.20458e-06
BTBD2	0.28049	-0.0402571	0.0359911	0.964009
BTBD3	0.79531	0.559989	0.00655727	0.993443
BTBD7	0.469278	0.199495	0.0463656	0.953634
BTBD9	0.222682	0.349826	0.776393	0.223607
BTF3	0.420182	0.540398	0.804789	0.195211
BTG2	0.444973	0.490469	0.625183	0.374817
BTG3	0.684385	0.388835	0.00968931	0.990311
BTK	0.891571	0.933981	0.922122	0.0778775
BTLA	0.803231	0.809718	0.540477	0.459523
BTNL9	0.772086	0.385005	0.00034514	0.999655
BTRC	0.457813	0.62739	0.908003	0.0919967
BUB1	0.734606	0.800386	0.811104	0.188896
BUB1B	0.708246	0.846745	0.975958	0.0240415
BUB3	0.582256	0.52456	0.324186	0.675814
BUD31	0.4276	0.240607	0.123301	0.876699
BZW1	0.564124	0.611843	0.655361	0.344639
BZW2	0.633064	0.451251	0.0770188	0.922981
C10orf53	0.98161	0.354641	2.01242e-27	1
C10orf62	0.966657	0.974773	0.780897	0.219103
C10orf67	0.99097	0.150483	1.65127e-44	1
C10orf82	0.949372	0.955145	0.63293	0.36707
C10orf90	0.937753	0.908144	0.133972	0.866028
C11orf1	0.633122	0.610715	0.420667	0.579333
C11orf16	0.996831	0.995308	0.140911	0.859089
C11orf24	0.545607	-0.11536	3.34127e-05	0.999967
C11orf42	0.991383	0.982819	0.0286146	0.971385
C11orf49	0.449438	0.657	0.951789	0.0482105
C11orf54	0.824137	0.561072	0.00168761	0.998312
C11orf58	0.75385	0.523841	0.0141913	0.985809
C11orf65	0.925771	0.924515	0.480955	0.519045
C11orf71	0.93724	0.943272	0.612269	0.387731
C11orf88	0.819344	0.909209	0.978115	0.0218849
C11orf94	0.952483	0.772815	2.68992e-06	0.999997
C11orf96	0.844407	0.731702	0.0479749	0.952025
C12orf42	0.91687	0.736364	0.000299938	0.9997
C12orf45	0.415938	0.223603	0.119123	0.880877
C12orf50	0.997599	0.859013	3.69542e-30	1
C12orf57	0.265062	0.169514	0.291227	0.708773
C12orf60	0.979234	0.781855	8.57094e-12	1
C12orf71	0.988229	0.504561	1.80298e-28	1
C12orf75	0.0329823	0.116998	0.678338	0.321662
C14orf119	0.529376	0.355266	0.116424	0.883576
C14orf28	0.88032	0.737308	0.00890293	0.991097
C15orf40	0.213626	0.580006	0.992659	0.00734108
C15orf48	0.168779	0.192483	0.553386	0.446614
C15orf61	0.267949	0.538131	0.9633	0.0367003
C16orf46	0.805373	0.786742	0.390213	0.609787
C16orf72	0.599749	0.460996	0.143763	0.856237
C16orf78	0.968798	0.992378	0.99995	4.96116e-05
C16orf86	0.926518	0.757632	0.000216132	0.999784
C16orf87	0.0325152	0.0921486	0.628544	0.371456
C16orf89	0.59752	0.205806	0.00424714	0.995753
C16orf90	0.899526	0.856176	0.147886	0.852114
C16orf95	0.944287	0.775205	2.35605e-05	0.999976
C16orf96	0.192893	0.250873	0.63086	0.36914
C17orf107	0.563366	0.625272	0.700233	0.299767
C17orf58	0.409796	0.143618	0.0556373	0.944363
C17orf64	0.935824	0.944483	0.658791	0.341209
C17orf80	0.863181	0.642482	0.00146121	0.998539
C17orf97	0.962834	0.919229	0.0143591	0.985641
C17orf98	0.902702	0.707508	0.000465328	0.999535
C18orf21	0.317851	0.511942	0.902027	0.0979727
C18orf32	-0.125295	-0.222521	0.291283	0.708717
C18orf54	0.663432	0.628441	0.371042	0.628958
C19orf12	0.501503	0.22349	0.0379867	0.962013
C19orf33	0.531369	0.428974	0.232471	0.767529
C19orf38	0.858436	0.658022	0.00318658	0.996813
C19orf44	0.729742	0.788253	0.776162	0.223838
C19orf47	0.84562	0.409774	5.15741e-06	0.999995
C19orf53	0.311974	0.285	0.43557	0.56443
C19orf71	0.866501	0.795997	0.102625	0.897375
C1QA	0.900073	0.56392	2.45914e-06	0.999998
C1QB	0.917661	0.604699	8.57961e-07	0.999999
C1QBP	0.539886	0.58688	0.647055	0.352945
C1QTNF1	0.715908	0.689373	0.386971	0.613029
C1QTNF2	0.831973	0.793005	0.264324	0.735676
C1QTNF4	0.138613	0.0728861	0.35785	0.64215
C1QTNF7	0.632021	0.799868	0.973569	0.026431
C1orf100	0.992325	0.964264	1.06286e-05	0.999989
C1orf115	0.876882	0.786166	0.0497238	0.950276
C1orf122	0.456531	0.0347225	0.00604387	0.993956
C1orf131	0.549296	0.417746	0.172495	0.827505
C1orf141	0.927657	0.62978	4.09059e-07	1
C1orf158	0.95538	0.469629	1.99685e-14	1
C1orf162	0.58469	0.680489	0.810273	0.189727
C1orf174	0.0263693	0.302649	0.94142	0.0585805
C1orf194	0.980294	0.757918	3.10938e-13	1
C1orf21	0.395631	0.572851	0.899344	0.100656
C1orf35	0.552602	0.285665	0.0360835	0.963917
C1orf52	0.553852	0.32791	0.0602783	0.939722
C1orf54	0.86657	0.69775	0.0062288	0.993771
C1orf56	0.411135	0.359285	0.36933	0.63067
C2	0.756314	0.364094	0.000451842	0.999548
C20orf144	0.949439	0.856234	0.00136751	0.998632
C20orf194	0.487875	0.522001	0.599078	0.400922
C20orf27	0.469794	0.189613	0.0408376	0.959162
C20orf96	0.87875	0.753966	0.0167473	0.983253
C21orf58	0.301325	0.440822	0.812949	0.187051
C21orf91	0.348468	0.473838	0.796379	0.203621
C22orf23	0.96181	0.839473	1.98938e-05	0.99998
C2CD2	0.306639	0.254581	0.37843	0.62157
C2CD3	0.644794	0.208251	0.00118357	0.998816
C2orf42	0.906933	0.481731	3.45298e-08	1
C2orf73	0.801359	0.778391	0.368889	0.631111
C2orf88	0.700842	0.626312	0.232109	0.767891
C3	0.843347	0.838921	0.466975	0.533025
C3AR1	0.508022	0.417707	0.264119	0.735881
C3orf38	0.147682	0.86505	1	9.02192e-11
C3orf62	0.147318	0.363237	0.898292	0.101708
C4BPA	0.772381	0.818281	0.753888	0.246112
C4orf17	0.949664	0.506871	1.76064e-12	1
C4orf3	0.555091	0.397893	0.131259	0.868741
C4orf36	0.939783	0.987292	0.999992	7.56223e-06
C4orf47	0.936455	0.659895	2.63699e-07	1
C4orf48	0.299368	0.304754	0.51295	0.48705
C4orf51	0.886752	0.585304	2.77281e-05	0.999972
C5AR1	0.863745	0.782075	0.0794433	0.920557
C5orf15	0.482551	0.690175	0.9611	0.0389002
C5orf24	0.675967	0.493274	0.0617075	0.938292
C5orf49	0.930246	0.879018	0.0568535	0.943147
C5orf52	0.92947	0.936445	0.616036	0.383964
C6	0.686698	0.224299	0.000389308	0.999611
C6orf118	0.862342	0.745291	0.0312331	0.968767
C6orf120	-0.0154942	0.243271	0.925712	0.0742877
C6orf163	0.947443	0.893265	0.0218239	0.978176
C6orf201	0.96866	0.784354	1.41766e-08	1
C6orf62	0.428524	0.419299	0.47544	0.52456
C7	0.667905	0.693056	0.601281	0.398719
C7orf31	0.936495	0.910907	0.167619	0.832381
C7orf57	0.378107	0.917359	1	6.31184e-11
C8A	0.885065	0.991598	1	1.29033e-13
C8B	0.754453	0.713178	0.311821	0.688179
C8G	0.933294	0.920929	0.314441	0.685559
C8orf33	0.30454	0.142133	0.173897	0.826103
C8orf74	0.959643	0.875807	0.000691575	0.999308
C9	0.874251	0.897558	0.724158	0.275842
C9orf116	0.921081	0.908563	0.336836	0.663164
C9orf131	0.973774	0.904505	0.000137934	0.999862
C9orf135	0.92352	0.554878	3.21829e-08	1
C9orf16	0.419562	0.198369	0.0888147	0.911185
C9orf24	0.937678	0.956872	0.849716	0.150284
C9orf40	0.430765	0.503258	0.69442	0.30558
C9orf50	0.95201	0.978418	0.986971	0.0130292
C9orf78	0.072855	-0.053974	0.243319	0.756681
CA1	0.937943	0.89037	0.0519193	0.948081
CA2	0.745371	0.780183	0.676054	0.323946
CA3	0.93182	0.512422	6.8929e-10	1
CA4	0.891902	0.818421	0.0631497	0.93685
CA5A	0.945611	0.947754	0.545031	0.454969
CA8	0.427136	0.398911	0.426059	0.573941
CAB39	0.346702	0.105839	0.0808801	0.91912
CAB39L	0.70679	0.347344	0.00226309	0.997737
CABIN1	0.36471	0.33852	0.434982	0.565018
CABYR	0.95866	0.847763	9.58624e-05	0.999904
CACHD1	0.610331	0.0842043	0.000309087	0.999691
CACNA1C	0.789126	0.816201	0.661831	0.338169
CACNA1S	0.953296	0.0620652	2.43986e-23	1
CACNA2D1	0.81194	0.70358	0.0785354	0.921465
CACNB1	0.909501	0.824108	0.0258752	0.974125
CACNB2	0.893993	0.657159	0.000171584	0.999828
CACNG1	0.998984	0.997939	0.0263591	0.973641
CACYBP	0.225369	0.481164	0.947044	0.0529564
CADM1	0.6044	0.553601	0.33762	0.66238
CADM3	0.385903	0.274273	0.24592	0.75408
CADPS2	0.784296	0.627116	0.0399258	0.960074
CAGE1	0.952336	0.971841	0.929018	0.0709821
CALCOCO1	0.447967	0.359005	0.280001	0.719999
CALCOCO2	0.582703	-0.11755	8.63064e-06	0.999991
CALCR	0.922108	0.982533	0.999985	1.46405e-05
CALCRL	0.862476	0.868145	0.549187	0.450813
CALD1	0.948142	0.970208	0.939277	0.0607229
CALHM2	0.609749	0.313039	0.0175762	0.982424
CALM1	0.638755	0.518705	0.160081	0.839919
CALM2	0.236487	0.421522	0.873263	0.126737
CALM3	0.728706	0.78826	0.779797	0.220203
CALML4	0.215863	0.891526	1	1.7078e-11
CALR	0.642482	0.71629	0.774466	0.225534
CALR3	0.973366	0.857514	9.74998e-07	0.999999
CALU	0.612313	0.750792	0.924482	0.0755178
CAMK1	0.580756	0.520084	0.316564	0.683436
CAMK1D	0.105799	0.297603	0.864166	0.135834
CAMK2D	0.599054	0.185481	0.00288458	0.997115
CAMK2G	0.434079	0.546353	0.791613	0.208387
CAMK2N1	0.609673	0.59147	0.438027	0.561973
CAMK4	0.74761	0.663491	0.17804	0.82196
CAMKK2	0.203833	0.0794293	0.243112	0.756888
CAMLG	0.494546	0.292203	0.0933357	0.906664
CAMP	0.598483	0.599763	0.504364	0.495636
CAMTA1	0.459053	0.617652	0.891186	0.108814
CAND1	0.345812	0.11878	0.093109	0.906891
CANT1	0.212299	0.176621	0.41952	0.58048
CANX	0.392126	0.423986	0.582933	0.417067
CAP1	0.787615	0.760808	0.356844	0.643156
CAP2	0.895889	0.601799	1.77124e-05	0.999982
CAPG	0.615635	0.382195	0.0420779	0.957922
CAPN1	0.546664	0.362203	0.0997954	0.900205
CAPN12	-0.0757478	-0.0640412	0.525688	0.474312
CAPN2	0.721604	0.66695	0.281214	0.718786
CAPNS1	0.181883	0.532751	0.987646	0.0123544
CAPRIN1	0.403467	0.376405	0.430611	0.569389
CAPRIN2	0.355419	0.76143	0.999709	0.000291328
CAPSL	0.927177	0.903406	0.209663	0.790337
CAPZA2	0.573866	0.470406	0.217261	0.782739
CAPZA3	0.994367	0.909307	5.39171e-15	1
CAPZB	0.779661	0.73817	0.295599	0.704401
CARD10	0.707821	0.802032	0.887453	0.112547
CARD11	0.82975	0.659345	0.0151089	0.984891
CARHSP1	0.39511	0.51	0.786282	0.213718
CARS2	0.0521667	-0.0808523	0.232755	0.767245
CASC1	0.68175	0.89969	0.999764	0.000236457
CASC3	0.282513	0.0607707	0.104308	0.895692
CASD1	0.219178	-0.0573572	0.0624181	0.937582
CASK	0.207023	0.0119772	0.138975	0.861025
CASKIN2	0.941805	0.935873	0.391968	0.608032
CASP6	0.0204197	0.0164109	0.491238	0.508762
CASP8	0.373489	0.416092	0.608925	0.391075
CASP8AP2	0.475851	0.623669	0.878744	0.121256
CASQ1	0.987721	0.982374	0.159281	0.840719
CASQ2	0.961213	0.692181	6.12489e-10	1
CAST	0.323979	0.519954	0.905842	0.0941582
CAT	0.548855	0.626206	0.741686	0.258314
CATSPER2	0.820346	0.773986	0.242172	0.757828
CATSPER3	0.877756	0.614759	0.000187736	0.999812
CAV1	0.937607	0.939936	0.542784	0.457216
CAV2	0.91592	0.90996	0.422264	0.577736
CAV3	0.977731	0.989771	0.984112	0.0158881
CBFA2T3	0.578456	0.572404	0.480238	0.519762
CBFB	0.365567	0.67461	0.991514	0.00848631
CBLB	0.508897	0.513732	0.5143	0.4857
CBLL1	0.299725	-0.118347	0.00951555	0.990484
CBR3	0.475361	0.305338	0.134778	0.865222
CBR4	0.249692	0.539962	0.97204	0.0279604
CBX3	0.202835	0.44908	0.935984	0.0640164
CBX4	0.61044	0.387194	0.0495386	0.950461
CBX5	0.777047	0.633094	0.0552911	0.944709
CBX6	0.472999	0.313426	0.14954	0.85046
CBY1	0.794	0.62441	0.0276304	0.97237
CC2D2A	0.739762	0.678098	0.247874	0.752126
CCAR1	0.54291	0.621455	0.742908	0.257092
CCBE1	0.499837	0.783308	0.997152	0.00284775
CCDC102A	0.386705	0.232319	0.174086	0.825914
CCDC103	0.214696	0.169758	0.399118	0.600882
CCDC107	0.645705	0.437938	0.0511902	0.94881
CCDC110	0.986768	0.985494	0.399939	0.600061
CCDC112	0.490288	0.62693	0.863223	0.136777
CCDC113	0.844709	0.983574	1	1.0705e-10
CCDC115	0.2815	0.314803	0.579351	0.420649
CCDC116	0.935248	0.782855	0.000201307	0.999799
CCDC117	0.301608	0.272404	0.430801	0.569199
CCDC12	0.586346	0.349019	0.0459329	0.954067
CCDC124	0.349719	0.320132	0.427575	0.572425
CCDC130	0.353416	0.481623	0.803198	0.196802
CCDC136	0.969988	0.979133	0.843271	0.156729
CCDC138	0.676234	0.666529	0.461451	0.538549
CCDC14	0.54598	0.0939582	0.00225995	0.99774
CCDC141	0.373502	0.249682	0.225832	0.774168
CCDC146	0.856833	0.877224	0.673896	0.326104
CCDC150	0.806523	0.451141	0.000274739	0.999725
CCDC151	0.524838	0.664677	0.883932	0.116068
CCDC153	0.95582	0.965143	0.746058	0.253942
CCDC157	0.932111	0.587841	2.16776e-08	1
CCDC158	0.973376	0.957412	0.0953092	0.904691
CCDC159	0.840643	0.806613	0.280566	0.719434
CCDC17	0.810334	0.961829	0.999998	2.00724e-06
CCDC179	0.974874	0.992634	0.999644	0.000356293
CCDC18	0.256194	0.823086	1	3.65488e-07
CCDC25	0.0943774	0.434742	0.978945	0.0210548
CCDC28A	0.447639	0.549306	0.771244	0.228756
CCDC28B	0.129713	-0.0959724	0.107159	0.892841
CCDC3	0.668918	0.839689	0.98787	0.0121303
CCDC30	0.915122	0.90341	0.3554	0.6446
CCDC34	0.83405	0.730158	0.0679707	0.932029
CCDC38	0.95785	0.952128	0.360699	0.639301
CCDC39	0.950961	0.983467	0.998748	0.00125225
CCDC40	0.921902	0.817803	0.00670968	0.99329
CCDC42	0.977603	0.79224	9.46879e-11	1
CCDC43	0.146204	0.301246	0.814937	0.185063
CCDC47	0.486837	0.450381	0.398998	0.601002
CCDC50	0.646087	0.341009	0.011792	0.988208
CCDC54	0.979837	0.855199	1.22161e-08	1
CCDC57	0.316375	0.34883	0.579222	0.420778
CCDC59	0.19356	0.350769	0.824513	0.175487
CCDC6	0.23525	-0.0250458	0.0734846	0.926515
CCDC60	0.904597	0.950743	0.969669	0.0303307
CCDC62	0.956928	0.956072	0.478032	0.521968
CCDC63	0.95231	0.723022	1.23496e-07	1
CCDC65	0.886205	0.909761	0.748307	0.251693
CCDC66	0.342958	0.591254	0.961176	0.0388244
CCDC68	0.68358	0.39967	0.0119225	0.988077
CCDC77	0.268801	0.426194	0.837459	0.162541
CCDC78	0.992849	0.997621	0.99874	0.00126027
CCDC80	0.661332	0.645564	0.440087	0.559913
CCDC81	0.925409	0.470021	5.01359e-10	1
CCDC82	0.465305	-0.0754175	0.000749912	0.99925
CCDC83	0.961795	0.982723	0.986184	0.0138161
CCDC85A	0.885236	0.763756	0.0153997	0.9846
CCDC85B	0.740024	0.689087	0.283877	0.716123
CCDC88A	0.490474	0.625301	0.859683	0.140317
CCDC89	0.927455	0.88657	0.0997789	0.900221
CCDC90B	0.294461	0.211718	0.313983	0.686017
CCDC91	0.82828	0.740446	0.102731	0.897269
CCDC92	0.392402	0.777844	0.999692	0.000307797
CCDC93	0.348313	0.0205024	0.0301372	0.969863
CCDC96	0.381418	0.984054	1	1.71098e-28
CCHCR1	0.767332	0.932296	0.999856	0.000144419
CCIN	0.978535	0.912152	3.86398e-05	0.999961
CCK	-0.0253983	0.359149	0.986028	0.0139717
CCL17	0.892562	0.924222	0.841712	0.158288
CCL20	-0.039018	-0.060209	0.453684	0.546316
CCL22	0.761122	0.792212	0.666323	0.333677
CCL5	0.917112	0.947092	0.898309	0.101691
CCM2	0.593439	0.601038	0.525796	0.474204
CCNA1	0.664981	0.677285	0.548805	0.451195
CCNA2	0.866964	0.884426	0.659404	0.340596
CCNB1	0.768401	0.863199	0.943498	0.0565018
CCNB2	0.809685	0.859356	0.816589	0.183411
CCNC	0.379511	0.00856015	0.016129	0.983871
CCND1	0.414679	0.505523	0.736416	0.263584
CCND3	0.573392	0.647888	0.742887	0.257113
CCNDBP1	0.599853	0.790804	0.981462	0.0185376
CCNE1	0.749288	0.802315	0.768088	0.231912
CCNE2	0.631437	0.812133	0.983545	0.0164555
CCNF	0.77594	0.798326	0.626489	0.373511
CCNG1	0.0290843	0.216738	0.852429	0.147571
CCNH	-0.278119	0.254521	0.998605	0.00139523
CCNI	0.353997	-0.0147277	0.0175467	0.982453
CCNK	0.351019	0.449696	0.740453	0.259547
CCNL1	0.389491	0.28164	0.252453	0.747547
CCNL2	0.0267555	0.0852354	0.62605	0.37395
CCNO	0.831912	0.125922	2.48548e-09	1
CCNT1	0.473809	0.342636	0.193568	0.806432
CCNT2	0.0429035	0.10056	0.624577	0.375423
CCNY	0.664999	0.137598	0.000140208	0.99986
CCNYL1	0.798481	0.621389	0.0221667	0.977833
CCPG1	0.225157	0.39133	0.843605	0.156395
CCR3	-0.0161554	-0.00489597	0.52459	0.47541
CCR6	0.401561	0.341482	0.351237	0.648763
CCR7	0.772065	0.618491	0.0485727	0.951427
CCRL2	0.465247	0.452398	0.464485	0.535515
CCS	0.758298	0.434349	0.00194932	0.998051
CCT2	0.703269	0.608703	0.180347	0.819653
CCT3	0.456819	0.496961	0.612061	0.387939
CCT4	0.633841	0.506631	0.149494	0.850506
CCT5	0.544409	0.461453	0.271161	0.728839
CCT6A	0.681348	0.455744	0.0313996	0.9686
CCT6B	0.915357	0.967083	0.996087	0.00391322
CCT7	0.618324	0.743873	0.902695	0.0973054
CCT8	0.556235	0.37195	0.0974273	0.902573
CCT8L2	0.9556	0.908004	0.0195778	0.980422
CD109	0.024172	0.074612	0.609112	0.390888
CD14	0.632017	0.476374	0.107394	0.892606
CD151	0.867458	0.84997	0.357488	0.642512
CD160	0.916594	0.860628	0.0684765	0.931524
CD163	0.823173	0.647643	0.0151771	0.984823
CD164	0.1452	0.126709	0.458906	0.541094
CD164L2	0.806386	0.206676	3.39342e-07	1
CD19	0.866179	0.883811	0.660076	0.339924
CD2	0.978103	0.847976	1.97603e-08	1
CD200	0.694076	0.346932	0.00341726	0.996583
CD22	0.929009	0.929055	0.500724	0.499276
CD226	0.722598	0.732393	0.545372	0.454628
CD247	0.725411	0.850153	0.967831	0.0321689
CD248	0.878281	0.891492	0.630746	0.369254
CD27	0.276196	0.282466	0.514857	0.485143
CD274	0.266401	0.368116	0.732479	0.267521
CD28	0.913654	0.811784	0.0111916	0.988808
CD2AP	0.614853	0.278809	0.00921582	0.990784
CD2BP2	0.510151	0.435574	0.299168	0.700832
CD300A	0.343262	0.637389	0.984953	0.0150467
CD300LF	0.82718	0.80427	0.353656	0.646344
CD320	0.49825	0.0187067	0.00190527	0.998095
CD34	0.884463	0.846591	0.202694	0.797306
CD36	0.638956	0.69436	0.707907	0.292093
CD37	0.912694	0.878836	0.171962	0.828038
CD38	0.104476	-0.0896114	0.143104	0.856896
CD3D	0.877416	0.968488	0.999941	5.90747e-05
CD3E	0.968674	0.967913	0.473365	0.526635
CD3G	0.962979	0.923149	0.0198724	0.980128
CD4	0.501683	0.42693	0.300619	0.699381
CD40LG	0.975731	0.82847	1.29143e-08	1
CD44	0.700833	0.653693	0.316435	0.683565
CD46	0.215278	0.162358	0.38184	0.61816
CD47	0.345748	0.459452	0.771851	0.228149
CD48	0.758215	0.766817	0.544813	0.455187
CD5	0.950474	0.919076	0.082396	0.917604
CD53	0.937802	0.955801	0.8317	0.1683
CD5L	0.983067	0.940511	0.000232156	0.999768
CD6	0.836609	0.901703	0.931494	0.0685058
CD63	0.836292	0.491012	0.000118017	0.999882
CD68	0.683227	0.579911	0.171938	0.828062
CD69	0.549809	0.556477	0.520985	0.479015
CD72	0.714042	0.865409	0.98915	0.0108496
CD74	0.886342	0.754075	0.010366	0.989634
CD79A	0.886922	0.955767	0.996191	0.00380857
CD79B	0.891474	0.878244	0.369103	0.630897
CD81	0.628347	0.522921	0.192915	0.807085
CD82	0.633167	0.0887655	0.000157711	0.999842
CD83	0.633359	0.720545	0.812208	0.187792
CD84	0.232286	0.620179	0.996282	0.00371779
CD86	0.659096	0.652123	0.473295	0.526705
CD8A	0.74198	0.837866	0.922072	0.0779279
CD9	0.771007	0.726472	0.28896	0.71104
CD93	0.855045	0.884658	0.748317	0.251683
CD96	0.787559	0.82883	0.743471	0.256529
CDA	0.596911	0.00767699	9.64599e-05	0.999904
CDADC1	0.190027	-0.00173835	0.143857	0.856143
CDC123	0.338949	0.234822	0.266869	0.733131
CDC14A	0.543809	0.362905	0.10455	0.89545
CDC14B	0.330613	0.39991	0.669421	0.330579
CDC16	0.282186	0.437875	0.837294	0.162706
CDC20	0.866854	0.876805	0.589902	0.410098
CDC25B	0.447734	0.347882	0.257569	0.742431
CDC25C	0.856276	0.580013	0.000365078	0.999635
CDC26	0.26439	-0.0130423	0.0599976	0.940002
CDC27	0.492988	0.257206	0.0646881	0.935312
CDC37	0.338184	0.436054	0.736163	0.263837
CDC37L1	0.496774	0.245103	0.0531782	0.946822
CDC40	-0.298762	0.16234	0.995131	0.00486935
CDC42	0.817051	0.826587	0.563924	0.436076
CDC42BPA	0.730417	0.593044	0.08781	0.91219
CDC42BPB	0.555188	0.526176	0.411144	0.588856
CDC42EP1	0.768871	0.849851	0.903863	0.0961367
CDC42EP2	0.824073	0.762579	0.180134	0.819866
CDC42EP3	0.417277	0.390535	0.43052	0.56948
CDC42EP4	0.752738	0.782397	0.653901	0.346099
CDC42EP5	0.856512	0.567368	0.000245067	0.999755
CDC42SE1	0.700405	0.617552	0.210276	0.789724
CDC42SE2	0.850324	0.622172	0.00188827	0.998112
CDC45	0.578798	0.823187	0.997208	0.00279155
CDC73	0.273588	0.189232	0.312579	0.687421
CDCA2	0.810279	0.763514	0.249809	0.750191
CDCA3	0.729393	0.772533	0.706458	0.293542
CDCA4	0.753615	0.72773	0.376643	0.623357
CDCA5	0.78054	0.789961	0.553541	0.446459
CDCA7	0.714121	0.892533	0.998414	0.0015859
CDCA7L	0.617093	0.489659	0.155875	0.844125
CDCA8	0.786825	0.813536	0.658094	0.341906
CDH1	0.782416	0.741134	0.294618	0.705382
CDH11	0.905996	0.904126	0.477421	0.522579
CDH13	0.701385	0.491604	0.0345621	0.965438
CDH2	0.813051	0.433939	0.000118251	0.999882
CDH5	0.934217	0.946745	0.7245	0.2755
CDHR3	0.921399	0.920942	0.493399	0.506601
CDIPT	0.139066	-0.0912326	0.102442	0.897558
CDK1	0.795793	0.768926	0.352051	0.647949
CDK10	0.454604	0.269176	0.12001	0.87999
CDK12	0.288847	0.211227	0.324986	0.675014
CDK13	0.0895881	-0.202522	0.0529581	0.947042
CDK14	0.0797361	-0.0129108	0.305593	0.694407
CDK16	-0.0527993	0.0638308	0.738769	0.261231
CDK17	0.384921	0.593109	0.935131	0.0648689
CDK19	0.0991477	0.017721	0.327159	0.672841
CDK2	0.630876	0.498537	0.142114	0.857886
CDK2AP2	0.647937	0.518285	0.139387	0.860613
CDK4	0.740547	0.592933	0.0699485	0.930051
CDK5RAP2	0.696721	0.720385	0.602728	0.397272
CDK5RAP3	0.580285	0.464688	0.190987	0.809013
CDK6	0.599886	0.171345	0.0022018	0.997798
CDK7	0.675014	0.523244	0.0951632	0.904837
CDK9	0.297929	0.278546	0.453911	0.546089
CDKAL1	0.0713131	0.138858	0.645887	0.354113
CDKL2	0.510404	0.835801	0.999789	0.000210745
CDKL3	0.924579	0.955868	0.934705	0.0652946
CDKN1A	0.565844	0.823365	0.998011	0.00198922
CDKN1B	0.269073	0.518511	0.948935	0.0510652
CDKN1C	0.540263	0.608821	0.712777	0.287223
CDKN2AIP	0.335268	0.56262	0.942595	0.0574052
CDKN2AIPNL	0.225518	0.59229	0.993323	0.00667676
CDKN2B	0.583515	0.854576	0.999541	0.000459404
CDKN2C	0.601517	0.458065	0.13587	0.86413
CDKN2D	0.702696	0.627204	0.228476	0.771524
CDKN3	0.841407	0.830617	0.422165	0.577835
CDO1	0.605245	0.540541	0.298625	0.701375
CDR2	0.0640574	0.192122	0.762447	0.237553
CDRT4	0.955251	0.994981	1	7.38338e-10
CDS2	0.196865	0.317724	0.761177	0.238823
CDT1	0.725983	0.752563	0.626004	0.373996
CDV3	0.53012	0.263552	0.0396427	0.960357
CDYL	0.191666	0.293826	0.72417	0.27583
CEBPA	0.721487	0.585833	0.0948474	0.905153
CEBPB	0.764875	0.686438	0.180649	0.819351
CEBPE	0.923598	0.940174	0.755933	0.244067
CEBPG	0.110745	0.503495	0.99235	0.00765043
CEBPZ	0.271443	0.183453	0.305498	0.694502
CECR2	0.214548	0.391201	0.857602	0.142398
CELF1	0.104561	0.147602	0.594678	0.405322
CELF2	0.456742	0.775262	0.998456	0.00154427
CENPA	0.661828	0.690535	0.614036	0.385964
CENPC	0.305477	0.243879	0.357524	0.642476
CENPE	0.670262	0.887484	0.99948	0.000520125
CENPF	0.806751	0.888243	0.947452	0.0525477
CENPH	0.688876	0.815499	0.948347	0.0516533
CENPJ	0.75902	0.438637	0.00207487	0.997925
CENPK	0.747885	0.705662	0.311705	0.688295
CENPM	0.746197	0.729654	0.421135	0.578865
CENPN	0.577652	0.52616	0.342398	0.657602
CENPQ	0.547814	0.45244	0.242498	0.757502
CENPT	0.338952	0.384638	0.613331	0.386669
CENPV	0.595792	0.217694	0.00540321	0.994597
CENPW	0.747887	0.894682	0.995491	0.00450897
CEP120	0.344755	0.190891	0.181304	0.818696
CEP135	0.492903	0.40397	0.270687	0.729313
CEP152	0.781241	0.168465	7.48886e-07	0.999999
CEP164	0.584347	0.43966	0.140011	0.859989
CEP170	0.550519	0.551076	0.501749	0.498251
CEP290	0.317405	0.67882	0.996819	0.00318058
CEP350	0.0766876	0.45202	0.987707	0.0122932
CEP55	0.944793	0.855602	0.00287516	0.997125
CEP57	0.669242	0.674624	0.521433	0.478567
CEP57L1	0.450596	0.494262	0.620967	0.379033
CEP63	0.737182	0.695665	0.319922	0.680078
CEP70	0.700871	0.644626	0.286393	0.713607
CEP72	0.514622	0.412511	0.237604	0.762396
CEP76	0.662658	0.350729	0.00908518	0.990915
CEP78	0.405498	0.218127	0.126701	0.873299
CEPT1	-0.058767	0.0729242	0.764971	0.235029
CERK	0.196504	-0.114762	0.042549	0.957451
CETN1	0.963865	0.980257	0.953336	0.0466636
CETN2	0.841851	0.53525	0.0002795	0.99972
CETN3	0.683392	0.727206	0.683776	0.316224
CFB	0.604768	0.658683	0.688694	0.311306
CFDP1	0.400294	0.565786	0.88302	0.11698
CFL1	0.841139	0.801005	0.249133	0.750867
CFL2	0.823928	0.719284	0.0750416	0.924958
CFLAR	0.431782	0.565009	0.835309	0.164691
CFP	0.422654	0.507891	0.724687	0.275313
CGGBP1	0.0560014	0.077433	0.546933	0.453067
CGN	0.751409	0.866491	0.969722	0.0302781
CGNL1	0.342556	0.533545	0.903907	0.0960927
CGRRF1	0.753448	0.581002	0.0413005	0.9587
CH25H	0.116601	0.194821	0.669788	0.330212
CHAC2	0.447737	0.500004	0.64409	0.35591
CHAD	0.826216	0.866539	0.783133	0.216867
CHAF1A	0.606864	0.568398	0.373724	0.626276
CHCHD1	0.234616	0.426627	0.882366	0.117634
CHCHD10	0.62862	0.496358	0.143157	0.856843
CHCHD2	0.489843	0.154953	0.0187908	0.981209
CHCHD3	0.277115	0.560561	0.972067	0.027933
CHCHD5	0.267439	0.389835	0.774314	0.225686
CHCHD6	0.727163	0.889571	0.996767	0.00323277
CHCHD7	-0.216852	-0.118787	0.709936	0.290064
CHD1	0.377066	0.243902	0.209236	0.790764
CHD1L	0.335307	0.692114	0.997076	0.00292407
CHD2	0.0596816	0.092795	0.572384	0.427616
CHD3	0.466855	0.301836	0.143363	0.856637
CHD5	0.906119	0.79623	0.0111585	0.988841
CHD6	0.397888	0.403901	0.515651	0.484349
CHD7	0.277432	0.133379	0.204538	0.795462
CHD8	0.033492	-0.140174	0.169444	0.830556
CHD9	0.411307	0.239284	0.145021	0.854979
CHDH	0.384614	0.378265	0.48377	0.51623
CHERP	-0.101185	0.189764	0.94611	0.0538899
CHIC2	0.514064	0.240614	0.0385209	0.961479
CHID1	0.734224	0.747935	0.566163	0.433837
CHIT1	0.408271	0.382039	0.432393	0.567607
CHKA	-0.0511758	0.358999	0.99032	0.00967963
CHL1	0.195678	-0.0215	0.114382	0.885618
CHM	0.484498	0.308061	0.124529	0.875471
CHML	0.0865214	0.313367	0.903378	0.0966222
CHMP1A	0.0495225	0.418649	0.985059	0.0149405
CHMP2A	0.38843	0.43485	0.620291	0.379709
CHMP2B	0.403788	0.16142	0.07308	0.92692
CHMP4B	0.426451	0.294584	0.202596	0.797404
CHMP5	0.76699	0.681538	0.160755	0.839245
CHN1	0.925389	0.659917	2.55137e-06	0.999997
CHODL	0.104154	0.742796	0.999998	1.52488e-06
CHORDC1	0.663298	0.105172	7.34192e-05	0.999927
CHPF	0.885657	0.658143	0.000401988	0.999598
CHPF2	0.61875	0.570201	0.340297	0.659703
CHPT1	0.038611	0.182082	0.787264	0.212736
CHRAC1	0.26678	-0.182923	0.0060237	0.993976
CHRDL1	0.708657	0.491679	0.0289624	0.971038
CHRDL2	0.583841	0.562724	0.431597	0.568403
CHRNA1	0.951026	0.906712	0.033797	0.966203
CHRNB1	0.460381	0.347373	0.229256	0.770744
CHRNE	0.548496	0.465232	0.269318	0.730682
CHST1	0.627036	0.239559	0.00350941	0.996491
CHST12	0.3699	0.391815	0.555834	0.444166
CHST2	0.155037	0.489045	0.980922	0.0190783
CHTF18	0.61923	0.875742	0.999739	0.000260699
CHTF8	0.444728	0.445942	0.50331	0.49669
CHURC1	-0.301002	0.209302	0.997915	0.0020855
CIAPIN1	0.327485	0.636877	0.988136	0.0118639
CIB1	0.435457	0.240456	0.112681	0.887319
CIB2	-0.0997249	0.11454	0.880635	0.119365
CIB4	0.974156	0.42032	2.25842e-21	1
CIDEB	0.684898	0.684124	0.496818	0.503182
CIITA	0.551954	0.583258	0.599881	0.400119
CILP	0.93973	0.979312	0.998576	0.00142442
CILP2	0.963641	0.956044	0.297962	0.702038
CINP	0.453674	0.28676	0.143633	0.856367
CIR1	0.69626	0.338101	0.0026951	0.997305
CIRBP	0.558711	0.28218	0.0309349	0.969065
CISD1	0.677308	0.572628	0.172096	0.827904
CISD2	0.0686752	0.238842	0.830771	0.169229
CISD3	0.285284	0.405283	0.77271	0.22729
CISH	0.307952	0.015615	0.0486823	0.951318
CITED1	0.379945	0.359515	0.44843	0.55157
CITED2	0.480614	0.524826	0.627114	0.372886
CITED4	0.359901	0.107105	0.0701372	0.929863
CIZ1	0.532456	0.224889	0.0228629	0.977137
CKAP2	0.604767	0.827182	0.995616	0.00438429
CKAP2L	0.788126	0.817884	0.677131	0.322869
CKAP4	0.779432	0.754605	0.370479	0.629521
CKAP5	0.625289	0.607116	0.436246	0.563754
CKB	0.323283	0.396123	0.676749	0.323251
CKLF	0.198856	0.484027	0.963221	0.036779
CKM	0.963173	0.984419	0.991462	0.00853793
CKMT2	0.963601	0.893374	0.00117064	0.998829
CKS2	0.592663	0.530445	0.3091	0.6909
CLASP1	-0.0402375	-0.247489	0.122256	0.877744
CLASRP	0.526306	0.139543	0.00744656	0.992553
CLCN3	0.186143	0.635506	0.998964	0.00103631
CLDN1	0.645721	0.387074	0.024451	0.975549
CLDN11	0.710173	0.735931	0.616321	0.383679
CLDN18	0.967941	0.847653	4.47582e-06	0.999996
CLDN3	0.941167	0.96415	0.917558	0.0824416
CLDN4	0.468695	0.481009	0.534697	0.465303
CLDN5	0.968968	0.985446	0.981977	0.0180232
CLDN7	0.91216	0.835861	0.0341009	0.965899
CLDND2	0.477945	0.500427	0.564305	0.435695
CLEC11A	0.821567	0.255461	4.07894e-07	1
CLEC12A	0.213249	0.780768	0.999997	2.67876e-06
CLEC14A	0.920295	0.899476	0.252901	0.747099
CLEC1A	0.936192	0.933875	0.459801	0.540199
CLEC1B	0.808059	0.329821	9.96936e-06	0.99999
CLEC3B	0.402039	0.271577	0.209556	0.790444
CLEC4A	0.407293	0.485246	0.703267	0.296733
CLEC4D	0.685708	0.687086	0.505694	0.494306
CLEC4E	0.841768	0.824417	0.377944	0.622056
CLEC4G	-0.0674174	0.0211755	0.686453	0.313547
CLEC5A	0.483136	0.454525	0.420389	0.579611
CLEC7A	0.707986	0.744116	0.662406	0.337594
CLEC9A	0.83125	0.644937	0.0098757	0.990124
CLGN	0.951502	0.924235	0.103791	0.896209
CLIC1	0.784986	0.797936	0.575316	0.424684
CLIC3	0.16536	0.0928025	0.342982	0.657018
CLIC4	0.827838	0.876163	0.83491	0.16509
CLIC5	0.554117	0.578385	0.577578	0.422422
CLIC6	0.311355	0.90697	1	3.81659e-11
CLINT1	0.61867	0.214943	0.00286144	0.997139
CLIP1	0.4029	0.516816	0.786267	0.213733
CLIP4	0.499019	0.495583	0.490027	0.509973
CLK1	0.376982	0.444276	0.671371	0.328629
CLK4	0.238261	0.101655	0.220097	0.779903
CLMN	0.606284	0.271927	0.0100955	0.989905
CLN6	0.355968	0.179889	0.148514	0.851486
CLOCK	0.462899	0.351851	0.232426	0.767574
CLPB	0.892586	0.764992	0.00976421	0.990236
CLPP	0.39292	0.32947	0.344609	0.655391
CLPTM1	0.50117	0.558528	0.669024	0.330976
CLPTM1L	0.64539	0.680507	0.634358	0.365642
CLPX	0.691325	0.697824	0.527417	0.472583
CLSPN	0.757388	0.911866	0.998667	0.00133292
CLSTN1	0.0260119	0.420026	0.98955	0.0104502
CLTA	0.679637	0.5251	0.089736	0.910264
CLTB	0.483596	0.635085	0.888231	0.111769
CLTC	0.458166	0.418805	0.394739	0.605261
CLU	0.777932	0.696539	0.162677	0.837323
CLUAP1	0.863556	0.872334	0.577302	0.422698
CLYBL	0.271304	0.626615	0.993897	0.00610333
CMAS	0.7081	0.677899	0.375057	0.624943
CMBL	0.457102	0.515771	0.663233	0.336767
CMC1	0.881396	0.48826	1.69316e-06	0.999998
CMKLR1	0.659671	0.377798	0.0153054	0.984695
CMPK1	0.485933	0.281053	0.0925981	0.907402
CMTM3	0.741691	0.412732	0.00238201	0.997618
CMTM6	0.0924123	0.468572	0.988581	0.0114192
CMTM7	0.69585	0.423413	0.0128326	0.987167
CMTM8	0.729994	0.621965	0.136048	0.863952
CMYA5	0.815205	0.89241	0.944693	0.0553074
CNBP	0.326072	0.517186	0.900082	0.0999179
CNDP2	0.521958	0.399423	0.196331	0.803669
CNIH4	0.483601	0.495088	0.532966	0.467034
CNKSR2	0.506454	0.294274	0.0814926	0.918507
CNKSR3	0.770988	0.545496	0.0122209	0.987779
CNN1	0.726127	0.741399	0.571917	0.428083
CNN2	0.697243	0.789061	0.871585	0.128415
CNN3	0.834856	0.848709	0.602771	0.397229
CNOT1	0.291821	0.0490905	0.084238	0.915762
CNOT10	0.664772	0.514549	0.101507	0.898493
CNOT2	0.36199	0.339212	0.443438	0.556562
CNOT4	0.457601	0.203119	0.0571653	0.942835
CNOT6L	0.410238	0.572393	0.880716	0.119284
CNOT7	0.1528	0.502539	0.985509	0.0144915
CNOT8	0.394805	0.0628419	0.0260698	0.97393
CNP	0.113165	-0.040426	0.199324	0.800676
CNPY3	0.73749	0.477364	0.00990435	0.990096
CNRIP1	0.384807	0.308757	0.317791	0.682209
CNTD1	0.699006	0.760869	0.766705	0.233295
CNTFR	0.536269	0.671553	0.880155	0.119845
CNTLN	0.314491	0.3239	0.522881	0.477119
COASY	0.506115	0.690096	0.9443	0.0556996
COBLL1	0.39995	0.412691	0.533308	0.466692
COCH	-0.0986543	-0.157178	0.37222	0.62778
COG4	0.235823	0.362365	0.777195	0.222805
COG7	0.38937	0.0487864	0.0236266	0.976373
COIL	0.431547	0.425163	0.482921	0.517079
COL11A1	0.474991	0.46714	0.477964	0.522036
COL12A1	0.909297	0.765656	0.00244897	0.997551
COL13A1	0.924694	0.952837	0.906804	0.0931964
COL14A1	0.693287	0.720749	0.618271	0.381729
COL15A1	0.719169	0.893866	0.998304	0.00169558
COL16A1	0.746518	0.674896	0.212964	0.787036
COL18A1	0.691141	0.69593	0.520152	0.479848
COL1A1	0.934217	0.937052	0.549599	0.450401
COL1A2	0.930799	0.938061	0.623206	0.376794
COL22A1	0.926716	0.755129	0.000185931	0.999814
COL23A1	0.26026	0.437777	0.867011	0.132989
COL25A1	0.608424	0.255364	0.00736681	0.992633
COL27A1	0.554533	0.246435	0.0204475	0.979553
COL3A1	0.840709	0.87211	0.741386	0.258614
COL4A1	0.92335	0.914554	0.378255	0.621745
COL4A2	0.745197	0.923272	0.99981	0.000190418
COL5A1	0.893229	0.813783	0.0504307	0.949569
COL5A2	0.925288	0.864593	0.0430604	0.95694
COL5A3	0.831138	0.800871	0.309535	0.690465
COL6A1	0.80498	0.961659	0.999999	1.41673e-06
COL6A2	0.943639	0.937078	0.377957	0.622043
COL6A3	0.729496	0.90391	0.999025	0.000975493
COL8A1	0.627664	0.444175	0.0771068	0.922893
COLEC12	0.79626	0.727541	0.183317	0.816683
COMMD2	0.251544	0.235677	0.463194	0.536806
COMMD3	0.557401	0.539695	0.444829	0.555171
COMMD4	0.397689	0.207166	0.124248	0.875752
COMMD5	0.460922	0.160717	0.0327149	0.967285
COMMD6	0.618702	0.302754	0.0123014	0.987699
COMMD7	0.493179	0.576393	0.738816	0.261184
COMMD8	0.389771	0.458855	0.677922	0.322078
COMMD9	0.598849	0.218123	0.00504884	0.994951
COMP	0.92341	0.924062	0.509718	0.490282
COMT	0.51381	0.606706	0.771501	0.228499
COMTD1	0.189312	0.12541	0.359786	0.640214
COPA	0.144667	0.0657744	0.330986	0.669014
COPB1	0.265509	0.426094	0.842025	0.157975
COPB2	0.431255	0.51369	0.719779	0.280221
COPE	0.655697	0.642548	0.450469	0.549531
COPS2	0.642259	0.274502	0.00426145	0.995739
COPS3	0.307934	0.435543	0.791927	0.208073
COPS4	0.691538	0.460496	0.026604	0.973396
COPS5	0.57816	0.663784	0.778166	0.221834
COPS6	0.466665	0.363969	0.247916	0.752084
COPS7A	0.285166	0.0763292	0.117503	0.882497
COPS8	0.506466	0.617188	0.813259	0.186741
COPZ1	0.46261	0.37832	0.287204	0.712796
COPZ2	0.768746	0.710891	0.241159	0.758841
COQ10A	0.54103	0.640959	0.800815	0.199185
COQ10B	0.642558	0.598967	0.348713	0.651287
COQ2	-0.22552	-0.0478806	0.839979	0.160021
COQ4	0.268079	0.332005	0.649874	0.350126
COQ7	-0.0203782	0.267254	0.946505	0.0534954
COQ9	0.819248	0.725897	0.0994742	0.900526
CORO1A	0.953469	0.92258	0.0752268	0.924773
CORO1B	0.659213	0.602032	0.301237	0.698763
CORO1C	0.384877	0.456799	0.684096	0.315904
CORO2A	0.471525	0.0415198	0.00498376	0.995016
COTL1	0.840304	0.797905	0.239262	0.760738
COX11	0.300109	0.394141	0.721182	0.278818
COX16	0.223727	0.145991	0.32957	0.67043
COX19	0.354636	0.0248787	0.0290917	0.970908
COX4I2	0.926069	0.988672	1	8.71796e-08
COX5A	0.652669	0.632374	0.424908	0.575092
COX6A1	0.755623	0.588452	0.044431	0.955569
COX6A2	0.90743	0.564917	8.75392e-07	0.999999
COX6B1	0.590944	0.552784	0.377995	0.622005
COX6B2	-0.0885352	0.722185	1	2.09672e-08
COX6C	0.296594	0.2807	0.462169	0.537831
COX7A1	0.680909	0.637185	0.335832	0.664168
COX7A2	0.314792	0.288289	0.436559	0.563441
COX7A2L	0.21956	0.350316	0.782631	0.217369
COX7B	0.421191	0.652988	0.965229	0.0347711
COX7B2	0.892255	0.981472	1	3.76098e-07
COX7C	0.440617	0.374984	0.333041	0.666959
COX8A	0.534757	0.610757	0.732638	0.267362
CP	0.807203	0.641466	0.0248568	0.975143
CPA3	0.578586	0.733599	0.934796	0.0652043
CPB2	0.794307	0.878355	0.941079	0.0589215
CPD	0.287906	0.217157	0.339385	0.660615
CPE	0.437135	0.714646	0.990458	0.0095422
CPEB2	0.423777	0.409833	0.463177	0.536823
CPEB3	0.333515	0.485929	0.843147	0.156853
CPEB4	0.640203	0.468045	0.0846398	0.91536
CPM	0.478707	0.399432	0.295086	0.704914
CPN2	0.989285	0.98568	0.212114	0.787886
CPNE2	0.357731	0.177871	0.143367	0.856633
CPNE3	0.670911	0.629163	0.345914	0.654086
CPNE8	0.725285	0.685471	0.331933	0.668067
CPOX	0.795768	0.945382	0.999936	6.37822e-05
CPPED1	0.0276321	-0.0487251	0.3378	0.6622
CPS1	0.784551	0.733907	0.255584	0.744416
CPSF1	0.231601	0.407929	0.860008	0.139992
CPSF2	0.492132	0.481334	0.469111	0.530889
CPSF3	0.589407	0.463395	0.168722	0.831278
CPSF6	0.504831	0.395334	0.225424	0.774576
CPSF7	0.21078	0.138163	0.340743	0.659257
CPT1A	0.119408	-0.101655	0.112015	0.887985
CPT1B	0.590052	0.0052074	0.000114963	0.999885
CPVL	0.720481	-0.0726194	3.82264e-08	1
CPXM2	0.262523	0.312006	0.616193	0.383807
CR1	0.395955	-0.107357	0.00196087	0.998039
CR2	0.9491	0.985025	0.999664	0.000336168
CRADD	-0.124045	0.10301	0.894196	0.105804
CRAT	0.535408	0.74115	0.974186	0.0258135
CRBN	0.58357	0.457016	0.169833	0.830167
CREB1	0.187078	-0.204156	0.0149647	0.985035
CREB3	0.305066	0.499638	0.899759	0.100241
CREB3L1	0.645751	0.31274	0.00746523	0.992535
CREB3L2	0.524155	0.509309	0.455829	0.544171
CREB3L3	0.955566	0.944272	0.262371	0.737629
CREB3L4	0.225562	-0.143686	0.0202042	0.979796
CREB5	0.398182	0.406079	0.520577	0.479423
CREBBP	0.0981952	-0.0903258	0.15018	0.84982
CREBZF	0.162477	-0.0166643	0.161291	0.838709
CREG1	0.758417	0.640383	0.10031	0.89969
CRELD1	0.482431	0.598146	0.815635	0.184365
CRELD2	0.85091	0.86976	0.654655	0.345345
CREM	0.758544	0.583015	0.0371914	0.962809
CRIM1	0.923791	0.77082	0.000593043	0.999407
CRIP2	0.908892	0.900471	0.399664	0.600336
CRIPT	0.504289	0.395151	0.226264	0.773736
CRISP2	0.938153	0.981165	0.999544	0.000456354
CRISPLD1	0.18743	0.158591	0.435321	0.564679
CRISPLD2	0.812046	0.738422	0.154148	0.845852
CRK	0.800335	0.679482	0.068576	0.931424
CRLF1	0.645716	0.31712	0.00803984	0.99196
CRLS1	0.316196	0.494019	0.879369	0.120631
CRNKL1	0.146115	0.284105	0.786417	0.213583
CROT	0.456156	0.568841	0.799544	0.200456
CRP	0.984897	0.949463	0.000393918	0.999606
CRTAM	0.83947	0.603948	0.00219735	0.997803
CRTAP	0.354526	0.44977	0.733461	0.266539
CRTC2	0.322838	0.343867	0.551552	0.448448
CRTC3	0.562426	0.436614	0.178262	0.821738
CRY1	0.474197	0.496003	0.562066	0.437934
CRY2	0.488421	0.371467	0.21536	0.78464
CRYAB	0.846269	0.830165	0.383305	0.616695
CRYBB1	0.568404	0.364089	0.0744214	0.925579
CRYBG3	0.659433	0.399665	0.0217598	0.97824
CRYL1	0.258908	0.561723	0.978762	0.0212384
CRYM	0.0693749	-0.0658545	0.229099	0.770901
CRYZL1	0.601079	0.516697	0.250231	0.749769
CSAD	0.276322	0.553444	0.968576	0.031424
CSDE1	0.790442	0.342999	4.48506e-05	0.999955
CSE1L	0.268678	0.5471	0.968248	0.0317518
CSF1	0.399268	0.580015	0.905396	0.0946036
CSF1R	0.836162	0.937753	0.997428	0.00257235
CSF2RA	0.46132	0.460492	0.497703	0.502297
CSF3	0.616068	0.53925	0.263409	0.736591
CSF3R	0.725896	0.894681	0.99798	0.00201983
CSGALNACT1	0.296502	0.195411	0.277587	0.722413
CSGALNACT2	0.549455	0.24842	0.0231302	0.97687
CSK	0.823446	0.808751	0.404732	0.595268
CSNK1A1	0.43962	0.229827	0.0964194	0.903581
CSNK1D	0.289359	0.289457	0.500235	0.499765
CSNK1G2	0.509106	0.434883	0.300234	0.699766
CSNK1G3	0.223083	0.207671	0.464729	0.535271
CSNK2A2	0.160424	0.625053	0.999126	0.000874413
CSNK2B	0.546129	0.450713	0.242902	0.757098
CSPG4	0.97352	0.938596	0.00932877	0.990671
CSPP1	0.440966	0.712604	0.989136	0.0108639
CSRNP1	0.785983	0.700135	0.144895	0.855105
CSRP1	0.841248	0.868287	0.709279	0.290721
CSRP2	0.565779	0.664087	0.807785	0.192215
CSRP3	0.989302	0.269638	8.61417e-38	1
CST3	0.826675	0.732676	0.0915435	0.908457
CST6	-0.0244555	-0.00878754	0.534204	0.465796
CST7	0.894094	0.757661	0.00672356	0.993276
CST8	0.983124	0.93291	5.90901e-05	0.999941
CSTB	0.778912	0.557192	0.0117034	0.988297
CSTF1	0.580801	0.529372	0.341822	0.658178
CSTF3	0.338509	0.306409	0.422207	0.577793
CTBP1	0.457269	0.396033	0.340777	0.659223
CTBP2	0.634017	0.55257	0.245003	0.754997
CTCF	0.498828	0.498634	0.499435	0.500565
CTDNEP1	0.380824	-0.121927	0.00206763	0.997932
CTDP1	0.397877	0.246508	0.176698	0.823302
CTDSP1	0.560531	0.517338	0.369336	0.630664
CTDSPL	0.648789	0.482845	0.0884708	0.911529
CTDSPL2	0.267157	0.33386	0.656102	0.343898
CTLA4	0.526909	0.688911	0.922807	0.0771929
CTNNA1	0.866046	0.841469	0.309364	0.690636
CTNNA3	0.832377	0.938806	0.998217	0.00178268
CTNNAL1	0.473859	0.363886	0.232029	0.767971
CTNNB1	0.572412	0.542362	0.405612	0.594388
CTNNBL1	0.668853	0.554558	0.157133	0.842867
CTPS1	0.335031	0.0947361	0.0825262	0.917474
CTR9	0.440658	0.417227	0.437508	0.562492
CTSA	0.650549	0.627116	0.414142	0.585858
CTSB	0.818805	0.751842	0.167524	0.832476
CTSC	0.619885	0.590079	0.398357	0.601643
CTSE	0.750729	0.783497	0.668852	0.331148
CTSF	0.758987	0.335101	0.000204488	0.999796
CTSG	0.563724	0.565637	0.506136	0.493864
CTSH	0.693684	0.575983	0.138356	0.861644
CTSK	0.772742	0.572979	0.0199495	0.98005
CTSO	0.655807	0.643668	0.454194	0.545806
CTSS	0.543444	0.831048	0.99929	0.000710353
CTSW	0.827765	0.880446	0.859408	0.140592
CTSZ	0.811815	0.773659	0.286419	0.713581
CTTN	0.805191	0.888798	0.951487	0.0485127
CTTNBP2NL	0.895277	0.793758	0.0223854	0.977615
CTXN1	0.931564	0.957293	0.907846	0.0921541
CUEDC1	0.448897	0.371827	0.305671	0.694329
CUEDC2	0.550262	0.515756	0.395854	0.604146
CUL1	0.44648	0.334192	0.233573	0.766427
CUL2	0.419743	0.10404	0.0301579	0.969842
CUL3	0.192658	0.252072	0.634004	0.365996
CUL4A	0.423574	0.606614	0.91583	0.0841703
CUL4B	0.338472	0.350463	0.529702	0.470298
CUL5	0.351296	0.288046	0.34972	0.65028
CUTA	0.643176	0.523542	0.158934	0.841066
CUTC	0.380073	0.20143	0.141611	0.858389
CUX1	0.45273	0.279805	0.135872	0.864128
CUX2	0.543449	0.388781	0.138257	0.861743
CWC15	0.537457	0.277581	0.0419817	0.958018
CWC25	0.144925	0.089482	0.379045	0.620955
CWC27	-0.0119331	0.267932	0.941746	0.0582545
CX3CL1	0.771401	0.824637	0.790204	0.209796
CX3CR1	0.867354	0.300535	1.47821e-08	1
CXADR	0.844211	0.900071	0.90282	0.0971801
CXCL10	0.232164	-0.176402	0.0115542	0.988446
CXCL12	0.818767	0.676805	0.0353995	0.9646
CXCL14	0.522506	0.604655	0.745678	0.254322
CXCL16	0.672348	0.266829	0.00150706	0.998493
CXCL17	0.983628	0.630923	6.05412e-20	1
CXCL9	0.364199	0.019776	0.0237158	0.976284
CXCR3	0.678143	0.664907	0.447469	0.552531
CXCR4	0.757131	0.555278	0.0232492	0.976751
CXCR6	0.905234	0.817028	0.0267036	0.973296
CXXC1	0.366916	0.476064	0.766884	0.233116
CXXC5	0.469207	0.613621	0.870007	0.129993
CXorf21	0.735567	0.647186	0.175456	0.824544
CYB561	0.733893	0.753271	0.593864	0.406136
CYB561D2	0.726387	0.543474	0.0437542	0.956246
CYB5B	0.298957	0.268559	0.428144	0.571856
CYB5R1	0.598117	0.45601	0.139138	0.860862
CYB5R2	0.966466	0.908001	0.00221021	0.99779
CYB5R3	0.248872	0.677539	0.999108	0.000892414
CYB5R4	0.460182	0.602674	0.863092	0.136908
CYBA	0.844981	0.870914	0.705255	0.294745
CYBB	0.888943	0.889	0.500591	0.499409
CYBRD1	0.776004	0.200141	2.56914e-06	0.999997
CYC1	0.647625	0.560486	0.225432	0.774568
CYCS	0.24889	0.311465	0.645096	0.354904
CYFIP1	0.787233	0.601551	0.021766	0.978234
CYFIP2	0.443732	0.772458	0.998693	0.00130681
CYGB	0.687589	0.714912	0.615864	0.384136
CYLD	0.338587	0.371219	0.581026	0.418974
CYP1B1	0.233744	0.396676	0.839987	0.160013
CYP27A1	0.52306	0.437701	0.271313	0.728687
CYP2E1	0.911183	0.954971	0.972716	0.0272837
CYP2S1	0.508426	0.372787	0.177387	0.822613
CYP4B1	0.673753	0.286339	0.00208736	0.997913
CYP7B1	0.267043	0.661679	0.99788	0.00211984
CYP8B1	0.81964	0.958704	0.999989	1.12306e-05
CYSLTR1	0.501615	0.100024	0.00674071	0.993259
CYTH1	0.644652	0.703554	0.723307	0.276693
CYTH2	0.763066	0.710653	0.264363	0.735637
CYTH3	0.713568	0.409542	0.00593479	0.994065
CYTH4	0.806097	0.842231	0.732051	0.267949
CYTIP	0.844367	0.83401	0.423924	0.576076
CYTL1	-0.0182326	-0.0328891	0.467987	0.532013
CYYR1	0.926808	0.816857	0.00376202	0.996238
DAAM1	0.527753	0.578806	0.656652	0.343348
DAAM2	0.64806	0.59384	0.314184	0.685816
DAB2	0.807594	0.706499	0.0944143	0.905586
DAB2IP	0.700669	0.774745	0.814712	0.185288
DACH1	0.59685	0.656273	0.704284	0.295716
DACT1	0.649271	0.509297	0.122499	0.877501
DAD1	0.593945	0.525805	0.293053	0.706947
DAG1	0.682767	0.631576	0.310551	0.689449
DALRD3	0.46462	0.724433	0.988276	0.0117237
DAP	0.572363	0.444563	0.171501	0.828499
DAP3	-0.127772	0.0371501	0.817864	0.182136
DAPK1	0.358712	0.0661021	0.0451704	0.95483
DAPK2	0.0609715	0.0854509	0.553618	0.446382
DAPK3	0.833879	0.6895	0.0263436	0.973656
DAPP1	0.625015	0.417671	0.0571424	0.942858
DAXX	0.0339065	0.194178	0.813656	0.186344
DAZAP1	0.737536	0.69577	0.318806	0.681194
DAZAP2	0.669867	0.545337	0.138128	0.861872
DBF4	0.605849	0.686244	0.775925	0.224075
DBI	0.507915	0.328454	0.115354	0.884646
DBN1	0.27645	0.553091	0.968325	0.0316752
DBNDD2	0.0208127	-0.0597034	0.329458	0.670542
DBNL	0.760544	0.766858	0.533071	0.466929
DBP	0.326153	0.0676319	0.0690198	0.93098
DCAF11	0.223381	0.372316	0.815329	0.184671
DCAF12	0.830408	0.837255	0.548979	0.451021
DCAF13	0.430013	0.499223	0.685792	0.314208
DCAF5	0.494306	0.520249	0.575881	0.424119
DCAF6	0.361284	0.719945	0.998125	0.00187549
DCAF7	0.203567	0.201831	0.496044	0.503956
DCAF8	0.523699	0.546282	0.568799	0.431201
DCAKD	0.22384	0.192759	0.42937	0.57063
DCBLD2	0.439573	0.552784	0.795402	0.204598
DCDC2	0.909555	0.863468	0.116103	0.883897
DCK	0.345236	0.547353	0.918392	0.081608
DCLK1	0.88589	0.651789	0.00031507	0.999685
DCN	0.967972	0.823874	5.40122e-07	0.999999
DCP1B	0.576432	0.65791	0.765188	0.234812
DCP2	0.209159	0.244215	0.580214	0.419786
DCTN2	0.589556	0.302434	0.0228567	0.977143
DCTN3	0.172881	0.0992248	0.340446	0.659554
DCTN4	0.0338147	-0.219527	0.0796289	0.920371
DCTN5	0.201564	0.310246	0.738215	0.261785
DCTN6	0.445197	0.374631	0.320971	0.679029
DCTPP1	0.601069	0.500817	0.214462	0.785538
DCUN1D3	0.761236	0.403295	0.000872183	0.999128
DCUN1D4	0.621373	0.487149	0.142843	0.857157
DCUN1D5	0.452529	0.265947	0.119063	0.880937
DCXR	0.566013	0.453492	0.201705	0.798295
DDA1	0.617771	0.453639	0.101798	0.898202
DDAH1	0.373713	0.342187	0.42149	0.57851
DDAH2	0.691497	0.540489	0.0889494	0.911051
DDB1	0.434882	0.328434	0.247077	0.752923
DDHD1	0.346902	0.201557	0.194068	0.805932
DDHD2	0.0534619	0.53794	0.998651	0.00134948
DDI1	0.97027	0.809806	5.32726e-08	1
DDIT3	0.603614	0.491057	0.188399	0.811601
DDIT4	0.467772	0.387678	0.295431	0.704569
DDIT4L	0.67179	0.830471	0.980183	0.0198168
DDOST	0.747971	0.830312	0.886748	0.113252
DDR1	0.38217	0.649332	0.979076	0.0209239
DDR2	0.842459	0.771343	0.129656	0.870344
DDRGK1	0.59251	0.478152	0.189023	0.810977
DDX1	0.62477	0.515416	0.186404	0.813596
DDX10	0.495334	0.625377	0.851854	0.148146
DDX17	0.34923	-0.0988158	0.0055455	0.994455
DDX18	0.626677	0.51867	0.188331	0.811669
DDX20	0.929969	0.963111	0.964238	0.0357617
DDX21	0.544208	0.232755	0.0205219	0.979478
DDX24	0.31299	0.54647	0.943577	0.0564225
DDX25	0.955636	0.978755	0.979754	0.0202462
DDX27	0.507128	0.38544	0.201899	0.798101
DDX39A	0.760833	0.794782	0.681374	0.318626
DDX39B	-0.0473782	-0.0353399	0.526331	0.473669
DDX4	0.974025	0.993343	0.999913	8.65411e-05
DDX41	0.353627	0.359295	0.514186	0.485814
DDX42	0.40027	0.0968433	0.0367206	0.963279
DDX43	0.880019	0.757536	0.0173787	0.982621
DDX46	0.644352	0.502598	0.121894	0.878106
DDX47	0.407707	0.172568	0.0783711	0.921629
DDX5	0.709337	0.66072	0.307632	0.692368
DDX50	0.105908	0.234874	0.766895	0.233105
DDX56	0.343202	0.494906	0.844302	0.155698
DDX58	0.68852	0.528823	0.0799214	0.920079
DDX6	0.586682	-0.0285811	6.13859e-05	0.999939
DECR1	0.165625	0.292548	0.76882	0.23118
DECR2	0.555415	0.787307	0.991797	0.00820334
DEDD2	0.30793	0.529738	0.931519	0.0684812
DEK	0.778696	0.808754	0.672085	0.327915
DENND1C	0.846562	0.880293	0.767133	0.232867
DENND2A	0.885449	0.762461	0.0145533	0.985447
DENND2D	0.854792	0.668353	0.00535591	0.994644
DENND3	0.438274	0.180092	0.0573375	0.942662
DENND4A	0.604907	0.45866	0.130478	0.869522
DENND4C	0.0716079	0.17255	0.71286	0.28714
DENND5A	0.520162	0.599685	0.737567	0.262433
DENND5B	0.115105	0.449374	0.978165	0.0218347
DENR	0.541344	0.472384	0.305394	0.694606
DEPDC1	0.592221	0.700488	0.847369	0.152631
DEPTOR	0.323482	0.0923194	0.0916464	0.908354
DERA	0.330773	-0.00822654	0.0269549	0.973045
DERL1	0.75953	0.787727	0.649924	0.350076
DERL2	0.709492	0.57141	0.0975538	0.902446
DERL3	0.955862	0.860452	0.000502114	0.999498
DES	0.842794	0.76224	0.104668	0.895332
DGAT1	0.506697	0.346806	0.140943	0.859057
DGAT2	0.592745	0.743815	0.935446	0.0645544
DGCR2	-0.054155	0.222168	0.937535	0.0624647
DGKA	0.679376	0.654759	0.403994	0.596006
DGKD	0.217051	0.375842	0.830614	0.169386
DGKG	0.386795	0.342544	0.389879	0.610121
DGKH	0.573132	0.458636	0.195532	0.804468
DGKZ	0.710201	0.466856	0.018317	0.981683
DGUOK	0.218394	0.58336	0.992667	0.00733346
DHCR24	0.499538	0.720239	0.975512	0.0244883
DHDDS	0.133952	0.192633	0.62942	0.37058
DHRS1	0.319496	0.271338	0.386262	0.613738
DHRS11	0.335624	0.471918	0.814575	0.185425
DHRS3	0.428305	0.581816	0.871999	0.128001
DHX15	0.565071	0.417984	0.142742	0.857258
DHX16	0.534742	0.432735	0.232316	0.767684
DHX29	0.204803	0.453717	0.93853	0.0614697
DHX30	0.657274	0.646936	0.460759	0.539241
DHX32	0.741597	0.270833	0.000106111	0.999894
DHX36	0.133478	0.221412	0.69064	0.30936
DHX40	-0.0263879	0.353723	0.984976	0.015024
DHX57	-0.132955	-0.287342	0.187575	0.812425
DHX8	0.175352	0.152443	0.448698	0.551302
DHX9	0.438635	0.23567	0.103527	0.896473
DICER1	0.0776882	-0.0289121	0.279349	0.720651
DIDO1	0.418659	0.0620321	0.017733	0.982267
DIMT1	-0.0967384	0.529265	0.999914	8.55423e-05
DIP2A	-0.120562	-0.315441	0.130261	0.869739
DIP2B	0.0600948	-0.135044	0.141465	0.858535
DIS3	0.373204	0.430266	0.645391	0.354609
DIS3L	-0.0178384	-0.0740617	0.378782	0.621218
DIXDC1	0.444295	0.53329	0.739474	0.260526
DKK2	0.124104	0.856885	1	1.1804e-10
DKK3	0.709899	0.745834	0.662437	0.337563
DKKL1	0.925276	0.922417	0.457435	0.542565
DLC1	0.802062	0.914778	0.993319	0.00668098
DLD	0.41867	0.356779	0.344866	0.655134
DLG1	0.0509053	0.137013	0.683013	0.316987
DLGAP1	0.00097095	0.40188	0.990027	0.0099727
DLGAP4	0.693793	0.633072	0.275784	0.724216
DLGAP5	0.792997	0.842678	0.795725	0.204275
DLK1	0.895927	0.25826	3.98539e-11	1
DLL1	0.634035	0.616997	0.439068	0.560932
DLL4	0.97175	0.961447	0.193295	0.806705
DLST	0.225128	0.0595088	0.176642	0.823358
DMAP1	0.494884	0.577184	0.736906	0.263094
DMBT1	0.432142	0.464402	0.587524	0.412476
DMD	0.575163	0.553365	0.430463	0.569537
DMGDH	0.868788	0.953233	0.998392	0.00160805
DMKN	-0.0246793	0.574673	0.9999	9.96533e-05
DMPK	0.893487	0.886662	0.428588	0.571412
DMRT1	0.992819	0.992877	0.508857	0.491143
DMRTA1	-0.0466154	0.08728	0.768763	0.231237
DMRTB1	0.845833	0.866196	0.662021	0.337979
DMRTC2	0.83034	0.625688	0.00635543	0.993645
DMXL2	0.515882	0.267885	0.0524054	0.947595
DNAI1	0.980134	0.935852	0.000533738	0.999466
DNAI2	0.944317	0.990006	0.999999	9.31488e-07
DNAJA1	0.748714	0.74309	0.47232	0.52768
DNAJA2	0.276883	0.581949	0.981573	0.018427
DNAJA3	0.755669	0.56746	0.0304168	0.969583
DNAJA4	0.777982	0.685874	0.136522	0.863478
DNAJB1	0.613964	0.778238	0.962751	0.0372492
DNAJB11	0.796691	0.835445	0.738138	0.261862
DNAJB13	0.965473	0.728187	9.67837e-10	1
DNAJB14	0.114001	-0.462199	0.000380894	0.999619
DNAJB2	0.457162	0.708005	0.983543	0.016457
DNAJB4	0.727356	0.698717	0.374739	0.625261
DNAJB6	0.482634	0.292514	0.108803	0.891197
DNAJB8	0.88611	0.984189	1	1.45832e-08
DNAJB9	0.600428	0.660339	0.707303	0.292697
DNAJC1	-0.122164	0.547656	0.999973	2.65988e-05
DNAJC10	0.54129	0.240891	0.0242352	0.975765
DNAJC11	0.220274	0.517692	0.972117	0.0278832
DNAJC12	0.306376	0.500053	0.898898	0.101102
DNAJC13	0.455392	-0.147315	0.00022852	0.999771
DNAJC15	0.321827	0.173165	0.192276	0.807724
DNAJC18	0.794742	0.816439	0.632647	0.367353
DNAJC19	0.5833	0.134037	0.00176608	0.998234
DNAJC2	0.732039	0.729506	0.488123	0.511877
DNAJC21	0.617109	0.727174	0.866174	0.133826
DNAJC25	0.710975	0.522949	0.0454033	0.954597
DNAJC27	0.63564	0.481555	0.108071	0.891929
DNAJC3	0.726104	0.762034	0.670584	0.329416
DNAJC30	0.432908	0.65117	0.957199	0.0428009
DNAJC4	0.496399	0.600817	0.794201	0.205799
DNAJC5	0.471999	-0.0982855	0.000407109	0.999593
DNAJC5B	0.964295	0.901118	0.00199354	0.998006
DNAJC7	0.489355	0.339957	0.160526	0.839474
DNAJC8	0.614605	0.585547	0.401754	0.598246
DNAJC9	0.736528	0.87052	0.984187	0.0158126
DNALI1	0.946233	0.961774	0.830487	0.169513
DNASE1L3	0.314256	0.338793	0.559793	0.440207
DNASE2	0.684474	0.205655	0.000286191	0.999714
DNER	0.959576	0.112956	7.07433e-24	1
DNM1	0.914504	0.763503	0.00130009	0.9987
DNM1L	0.260665	-0.0373244	0.0478594	0.952141
DNM2	0.0646449	0.077872	0.529025	0.470975
DNM3	0.444557	0.458899	0.539311	0.460689
DNMT1	0.729605	0.723205	0.470421	0.529579
DNMT3A	0.517801	0.250633	0.0411398	0.95886
DNPEP	0.694325	0.409193	0.0104639	0.989536
DNTTIP1	0.238182	0.332862	0.714043	0.285957
DNTTIP2	0.585435	0.492835	0.236707	0.763293
DOC2A	0.690356	0.173219	0.000112241	0.999888
DOCK1	0.796914	0.545831	0.00444407	0.995556
DOCK10	0.754043	0.615577	0.073777	0.926223
DOCK11	0.561122	0.634362	0.734203	0.265797
DOCK4	0.744205	0.656054	0.170307	0.829693
DOCK5	0.15985	0.229463	0.654129	0.345871
DOCK6	0.895317	0.850825	0.150325	0.849675
DOCK7	0.401535	0.368535	0.415959	0.584041
DOCK8	0.653202	0.752155	0.859754	0.140246
DOCK9	0.867029	0.808235	0.137781	0.862219
DOK1	0.524603	0.294098	0.0628155	0.937185
DOK2	0.884288	0.74022	0.00749516	0.992505
DOK3	0.89357	0.786908	0.019698	0.980302
DONSON	0.46548	0.605019	0.859394	0.140606
DOT1L	0.561147	0.234393	0.0151104	0.98489
DPEP1	0.227117	-0.0532283	0.0596321	0.940368
DPEP3	0.979334	0.450107	3.85761e-23	1
DPF2	0.264378	0.348552	0.69473	0.30527
DPF3	0.617808	0.658804	0.647759	0.352241
DPH3	0.226749	0.314121	0.697346	0.302654
DPM2	0.186288	0.178793	0.483064	0.516936
DPM3	0.390963	0.349236	0.395546	0.604454
DPP4	-0.0603011	0.338014	0.988022	0.0119778
DPP7	0.658977	0.164866	0.000311752	0.999688
DPT	0.926309	0.920938	0.420617	0.579383
DPY19L2	0.677794	0.753614	0.803942	0.196058
DPY30	0.539141	0.263894	0.0342261	0.965774
DPYD	0.29628	0.203622	0.293961	0.706039
DPYS	0.677773	0.966539	1	1.59491e-11
DPYSL2	0.896064	0.763475	0.00713432	0.992866
DPYSL3	0.82886	0.59182	0.00288453	0.997115
DR1	0.411272	0.336584	0.317036	0.682964
DRAM1	0.654693	0.651973	0.489632	0.510368
DRAM2	0.560344	0.25126	0.0195756	0.980424
DRAP1	0.164353	0.184637	0.545615	0.454385
DRG1	0.790945	0.698603	0.125724	0.874276
DSC2	0.161816	0.0630045	0.291636	0.708364
DSCC1	0.79616	0.607924	0.0181049	0.981895
DSEL	0.485376	0.534251	0.641305	0.358695
DSG2	0.627494	0.545924	0.247273	0.752727
DSN1	0.715316	0.683192	0.365205	0.634795
DSP	0.671432	0.792631	0.926768	0.0732317
DST	0.560692	0.367451	0.0868562	0.913144
DSTN	0.770417	0.525572	0.00830033	0.9917
DTL	0.741243	0.717735	0.391518	0.608482
DTNA	0.647221	0.360985	0.0157885	0.984211
DTNB	0.108722	0.41658	0.96649	0.0335097
DTNBP1	0.236275	0.225124	0.474282	0.525718
DTWD1	0.574172	0.42527	0.137121	0.862879
DTWD2	-0.182587	0.0934227	0.936321	0.0636789
[truncated: 5,788 more rows]

## Sheet: Fig 5i
Tissue	Lung	Lung	Lung	Lung	Lung	Lung	Liver	Liver	Liver	Liver	Liver	Liver	Liver	Liver	Liver	Lung	Lung	Lung	Muscle	Muscle	Muscle	Lung	Lung	Lung	Muscle	Muscle	Muscle	Lung	Lung	Lung	Muscle	Muscle	Muscle	Lung	Lung	Lung	Lung	Lung	Lung	Muscle	Muscle	Muscle	Muscle	Muscle	Muscle	Muscle	Muscle	Muscle	Muscle
Cell type	ciliated cell	ciliated cell	ciliated cell	alveolar epithelial cell type 2	alveolar epithelial cell type 2	alveolar epithelial cell type 2	cholangiocyte	cholangiocyte	cholangiocyte	hepatocyte+	hepatocyte+	hepatocyte+	hepatocyte-	hepatocyte-	hepatocyte-	artery cell	artery cell	artery cell	artery cell	artery cell	artery cell	vein cell	vein cell	vein cell	vein cell	vein cell	vein cell	capillary cell	capillary cell	capillary cell	capillary cell	capillary cell	capillary cell	capillary aerocyte	capillary aerocyte	capillary aerocyte	lymphatic cell	lymphatic cell	lymphatic cell	lymphatic cell	lymphatic cell	lymphatic cell	tendon cell	tendon cell	tendon cell	skeletal muscle satellite stem cell	skeletal muscle satellite stem cell	skeletal muscle satellite stem cell	fast muscle cell
Compartment	epithelial	epithelial	epithelial	epithelial	epithelial	epithelial	epithelial	epithelial	epithelial	epithelial	epithelial	epithelial	epithelial	epithelial	epithelial	endothelial	endothelial	endothelial	endothelial	endothelial	endothelial	endothelial	endothelial	endothelial	endothelial	endothelial	endothelial	endothelial	endothelial	endothelial	endothelial	endothelial	endothelial	endothelial	endothelial	endothelial	endothelial	endothelial	endothelial	endothelial	endothelial	endothelial	stromal	stromal	stromal	stromal	stromal	stromal	stromal
Species	Human	Lemur	Mouse	Human	Lemur	Mouse	Human	Lemur	Mouse	Human	Lemur	Mouse	Human	Lemur	Mouse	Human	Lemur	Mouse	Human	Lemur	Mouse	Human	Lemur	Mouse	Human	Lemur	Mouse	Human	Lemur	Mouse	Human	Lemur	Mouse	Human	Lemur	Mouse	Human	Lemur	Mouse	Human	Lemur	Mouse	Human	Lemur	Mouse	Human	Lemur	Mouse	Human
	Mean exp. ln(UP10K+1)
LAMP3	0.274479	0	0	1.91921	1.48989	2.82105	0	0	0	0.0024744	0	0.00553865	0.00756693	0	0	0.0127722	0	0	0	0	0.00608827	0.0117795	0	0.0169919	0	0.00932153	0	0.019664	0.0436171	0.0259507	0	0.00928328	0.00861362	0.00940003	0.00608645	0.00912923	0.0109353	0	0	0	0	0.0162091	0	0.00362215	0.00611646	0.00099176	0	0	0
CPN2	0	0	0	0	0.210508	0	0.0434624	0.11004	0.324495	1.1192	1.60797	1.7207	0.462762	0.661465	0.540604	0	0	0	0	0	0.00237534	0	0	0	0	0	0	0	0.00289294	0	0	0	0	0	0	0	0	0	0	0	0.0750833	0	0	0	0	0	0	0	0
TIMP3	0.224708	0.32126	0.445904	0.1298	0.50315	0.528791	0.328455	1.34627	0.919366	0.166533	0.0102746	0.0366746	0.190869	0.0118929	0.00797437	3.47163	2.58586	2.0648	3.65846	3.67416	2.70186	3.8626	2.57599	2.15076	2.78474	3.15582	2.19022	3.89611	2.68616	1.63593	3.8888	3.70149	2.51276	3.70703	2.80383	2.61563	2.81827	3.99139	3.22542	3.03228	3.53495	3.20797	2.59346	2.9051	2.0044	1.24422	2.10108	1.03053	0.142811
TMEM100	0.109716	0.552037	0.507541	0.0404318	0.176665	0.250935	0.0490294	0	0	0.14279	0	0	0.302563	0	0	3.53582	3.50796	3.36599	0.529211	0.60273	0.65155	2.64011	2.18081	3.57175	0.00892002	0.108818	0.044737	4.13889	4.098	4.06822	0.0444289	0.0435327	0.021542	3.33841	4.15971	3.64783	0.896358	0.267526	1.25636	0.441631	0.255792	0.227549	0.0303521	0.279369	0.109319	0.0413683	0.0191649	0.0894981	0
MYL1	0	0	0	0.00119014	0	0	0	0	0	0.000642805	0	0	0	0	0.00556802	0	0	0	0.0999572	0.275363	0.196336	0	0	0	0.0704885	0.321533	0.155423	0	0	0	0.117669	0.428926	0.170921	0	0	0	0	0	0	0.0537891	0.107874	0.127197	0.0727046	0.316883	0.126964	0.0577425	1.00596	0.176225	4.77083
CORO1A	0.0209459	0.293615	0.542419	0.0329175	0.382753	0.779288	0.0869206	0.193622	0.124791	0.0124707	0.103148	0.0170271	0.0114538	0.174565	0.200909	0.0796116	0.752249	0	0.0183195	0.0113741	0.0686884	0.0891781	0.384713	0	0.00377536	0.147369	0.0567503	0.0846667	0.730841	0	0.00797425	0.0531812	0.0672527	0.0826407	0.624529	0	0.0756009	0.657161	0	0	0	0.0258604	0.0289285	0.187743	0.0763075	0.0076517	0.032238	0.0293161	0
C5orf52	0.00742547	0	0	0	0	0	0	0	0	0	0	0	0	0	0	0	0	0	0	0	0	0	0	0.0100047	0.00179696	0	0	0	0.00521047	0.00157863	0	0	0.00196524	0	0	0	0	0	0	0	0	0.0129284	0	0.00141095	0.000593892	0	0.00738895	0	0
SFRP5	0	0	0	0.0273411	0.00293291	0	1.22749	2.52252	0	0.00600795	0	0	0.014201	0	0	0	0	0	0	0	0.0124962	0	0	0	0	0.0210056	0.13567	0.00100544	0	0.00684319	0.00412925	0.00114708	0.0198583	0	0	0	0	0.0899835	0	0	0.678926	0.00877045	0	0.0144091	0.0313788	0.00837657	0.145547	0.0307102	0
PLCB3	0.0673466	0	2.02436	0.0569829	0.203249	0.16344	0.00778553	0.130173	0.0743894	0.0321613	0.0652012	0.107393	0.048491	0.0454499	0.0468668	0.18541	0.168951	0.720995	0.144797	0.219089	0.214709	0.314019	0.540097	0.445	0.178934	0.377622	0.189099	0.338837	0.446389	0.415435	0.131077	0.194957	0.230772	0.239682	0.402255	0.500134	0.0790574	0.193523	0.202824	0	0.145184	0.191978	0.0415885	0.0886536	0.098683	0.0571278	0.146702	0.13627	0
GFRA1	0	0	0.562432	0.000148778	0.0033901	0	0.0281518	0	0.111508	0.258544	0	0.179838	0.368781	0	0.178502	0.000505959	0	0	0.0161477	0.0605806	0.00477756	0	0	0	0.020122	0.0878009	0.00251852	0	0	0	0.0407249	0.156284	0.00342053	0.00132046	0	0.0101816	0	0	0	0	0.13725	0	0.932529	1.39884	0.0208422	0.391619	1.21425	0.118501	0
NKD1	0	0	0	0.00181213	0.344543	1.29986	0	0	0	0.0179706	0	0.0296373	0.0817037	0	0.0660173	0.00143227	0	0.846549	0.0080003	0	0.0101769	0.00210743	0	1.67024	0.00161397	0	0.00487496	0.00218561	0.0262776	1.89334	0	0.00169117	0.00201774	0.00338454	0.104623	2.72232	0	0	0.627331	0	0	0.112072	0	0.0371144	0.115341	0.0113651	0.0236793	0.00232239	0
HNRNPA1	1.8775	1.03868	0	2.2279	0.598725	0	1.39114	1.07026	0.00608082	0.770633	0.30462	0	0.921081	0.536623	0	2.35924	0.861462	0	1.87404	0.970972	0.0151846	2.20652	1.04215	0	2.26802	1.0073	0.0299166	1.82763	0.801866	0	1.72596	0.930418	0.0166129	1.68446	0.58403	0	2.4675	0.920503	0	2.46008	1.2623	0.044722	2.05634	1.18273	0.0165619	2.61761	1.33554	0.00288626	1.45182
USE1	0.342893	0.536552	0.59263	0.310259	0.59857	1.8307	0.439714	0.828712	1.50649	0.369227	0.296003	0.8774	0.347173	0.88965	0.945061	0.359033	0.337581	1.62122	0.175796	0.173969	1.29369	0.331036	0.641978	1.30629	0.170457	0.32486	1.24761	0.403078	0.519443	1.26234	0.212338	0.253994	0.982787	0.452333	0.419953	1.18908	0.365919	0.841241	1.35721	0.341361	0.257171	1.42881	0.237171	0.386077	1.19501	0.307197	0.353472	1.86333	0.332778
CA3	0.0203729	0	0	0.0353028	0.00612943	0	0.0190948	0	0.46086	0.00542336	0	2.97559	0.0743952	0	4.05317	0.00277607	0	0	0.142288	0.0561039	0.00841727	0.0030915	0	0	0.107392	0.109451	0.0154428	0.0030111	0.0133112	0.00485114	0.289404	0.136741	0.0374837	0.000962972	0	0	0.0142028	0	0	0.438374	0.158197	0	0.536003	0.0544811	0.0044678	0.896525	0.0905846	0.0176577	4.09893
HDC	0.00686843	0	2.54311	0.00322614	0.00212418	1.03697	0	0	0	0	0.0562298	0.00369758	0	0.0166391	0.0416047	0.000460114	0	0.0501157	0	0.0118331	0.158814	0.00406307	0	0.593711	0	0	0.768482	0.00729264	0	0.105171	0.0103968	0.0102773	0.087746	0.0105466	0	0.0562043	0	0	0.14281	0	0	0.0558314	0	0.0149549	0.0078004	0	0.00988473	0.0194714	0
S100A14	0.221859	0.909437	0.0591552	1.92514	1.73619	0.0105318	1.01053	1.77837	0.954733	0.0916913	0.485185	0.00142884	0.0135057	0.620109	0	0.0295182	0.191364	0	0.0483335	0	0.011918	0.0125805	0.099853	0.0155921	0.0159119	0	0.0390739	0.0126149	0.178029	0.00435556	0.0286126	0.0228868	0.00912033	0.0221081	0.0928179	0	0.051648	0.140865	0	0	0	0	0.0725628	0.0334931	0.00551803	0.0332736	0.027325	0.00281404	0
CSRP3	0.0174201	0	0	0	0	0.0259906	0	0	0	0	0	0.334999	0	0	0.452072	0	0	0	0.00604806	0.00781898	0	0	0	0	0.00906685	0.191025	0.0118555	0	0	0.00627561	0.0453088	0.079198	0.00526601	0	0.00208873	0.0086834	0	0	0	0	0.11689	0	0.0756855	0.0316851	0	0.0137081	0.0449292	0.0093339	2.52662
PCK2	0.0909148	0	0.0476226	0.334409	0.352011	0.278527	0.338687	0.350186	0.648763	1.16881	1.40809	0.0484659	0.77445	1.79963	0.0568732	0.10832	0	0.422991	0.0650205	0	0.220624	0.117575	0.0254172	0.213477	0.0470038	0.126184	0.174622	0.109753	0.0713814	0.240023	0.0614313	0.0639482	0.247779	0.1326	0.162254	0.280365	0.17899	0.085963	0.323811	0.0267491	0	0.141064	0.124569	0.0773701	0.10248	0.0981922	0.0734265	0.0866207	0
PIGR	1.98112	1.25863	0.276582	2.26118	3.3461	0.176682	1.5418	2.23463	1.87105	0.187201	0.28818	3.01798	0.0495436	0.0843052	1.63665	0.0589793	0.147719	0	0	0	0	0.0957723	0.109985	0.0155524	0	0	0.0080709	0.0863931	0.102379	0.00230344	0	0	0	0.0646679	0.0900012	0	0.0703854	0.150096	0	0	0	0	0	0	0	0.00102357	0	0	0
C10orf53	0.0424989	0	1.75696	0	0	0	0	0	0	0	0	0	0	0	0	0	0	0	0	0	0	0	0	0	0	0	0	0	0	0.00207852	0	0	0	0	0	0	0	0	0	0	0	0	0	0	0	0	0	0	0
	% Cell positive
LAMP3	16.0397	0	0	90.542	79.3901	98.4375	0	0	0	0.257732	0	0.204499	0.138696	0	0	0.539084	0	0	0	0	0.191205	0.25974	0	0.732601	0	0.70922	0	0.243539	0.412493	0.74224	0	0.17014	0.240192	0.206801	0.111111	0.27027	0.428266	0	0	0	0	0.378788	0	0.149031	0.2079	0.0943396	0	0	0
CPN2	0	0	0	0	13.4595	0	2.5	3.7037	7.40741	82.9897	69.6682	82.2086	11.5118	19.8381	14.0625	0	0	0	0	0	0.0956023	0	0	0	0	0	0	0	0.0589275	0	0	0	0	0	0	0	0	0	0	0	1.47059	0	0	0	0	0	0	0	0
TIMP3	11.9943	9.09091	25	5.71046	29.1272	31.25	10	40.7407	33.3333	17.268	0.473934	1.43149	4.16089	0.404858	0.78125	93.3962	68.5315	72.4638	100	100	85.5641	94.4589	80	73.9927	98.6509	98.5816	75.3264	92.9644	69.4166	53.7787	99.148	97.618	84.6277	96.852	85.1111	93.5135	94.0043	99.2248	96.9697	89.4737	100	96.9697	92.8571	89.7168	75.9875	49.1509	60.1637	26.4957	5.51724
TMEM100	6.60043	3.0303	25	2.25296	9.56887	17.1875	2.5	0	0	16.1082	0	0	7.21221	0	0	88.1402	76.9231	84.058	19.7581	9.67742	15.4876	66.0606	47.4074	95.2381	0.590219	2.12766	1.30548	92.3826	95.4037	98.6505	0.638978	0.808167	0.520416	82.5827	99.1111	100	21.4133	4.26357	33.3333	15.7895	7.35294	6.81818	1.19048	9.38897	3.63825	1.41509	0.409277	2.47863	0
MYL1	0	0	0	0.0669195	0	0	0	0	0	0.128866	0	0	0	0	0.78125	0	0	0	3.62903	8.3871	5.73614	0	0	0	3.54132	9.21986	4.43864	0	0	0	3.62087	8.54955	4.56365	0	0	0	0	0	0	5.26316	2.94118	4.54545	4.7619	8.94188	4.67775	2.35849	29.3315	5.7265	99.3103
CORO1A	1.63236	9.09091	43.75	1.42762	26.3933	43.75	2.5	7.40741	11.1111	1.03093	4.2654	1.84049	0.277393	2.83401	8.59375	2.08895	12.5874	0	0.806452	0.645161	1.91205	1.7316	9.62963	0	0.337268	3.5461	2.21932	1.10946	11.2552	0	0.319489	0.850702	1.72138	1.51654	12.5556	0	2.56959	12.4031	0	0	0	0.757576	1.19048	9.09091	2.65073	0.424528	0.95498	0.940171	0
C5orf52	0.354862	0	0	0	0	0	0	0	0	0	0	0	0	0	0	0	0	0	0	0	0	0	0	0.3663	0.084317	0	0	0	0.0589275	0.0674764	0	0	0.040032	0	0	0	0	0	0	0	0	0.378788	0	0.149031	0.0519751	0	0.272851	0	0
SFRP5	0	0	0	2.00758	0.105152	0	47.5	70.3704	0	0.515464	0	0	0.277393	0	0	0	0	0	0	0	0.382409	0	0	0	0	0.70922	0.913838	0.01353	0	0.0674764	0.106496	0.0425351	0.240192	0	0	0	0	1.16279	0	0	17.6471	0.378788	0	0.745156	1.0395	0.377358	3.41064	0.940171	0
PLCB3	4.47126	0	93.75	4.1267	13.5647	14.0625	2.5	7.40741	11.1111	3.47938	3.79147	6.74847	0.970874	0.809717	3.90625	6.33423	2.0979	24.6377	5.64516	5.80645	6.50096	8.39827	14.0741	17.2161	11.973	16.3121	7.04961	5.81789	6.71774	12.4831	4.79233	4.50872	6.08487	5.33088	7.22222	21.6216	3.42612	3.48837	6.06061	0	8.82353	5.68182	2.38095	4.17288	4.31393	2.87736	6.82128	5.12821	0
GFRA1	0	0	31.25	0.0223065	0.315457	0	2.5	0	7.40741	29.8969	0	9.81595	8.73786	0	7.03125	0.0673854	0	0	0.403226	2.58065	0.191205	0	0	0	1.43339	4.96454	0.130548	0	0	0	0.958466	3.65802	0.120096	0.0229779	0	0.27027	0	0	0	0	7.35294	0	40.4762	58.1222	0.779626	17.9245	47.4761	2.47863	0
NKD1	0	0	0	0.178452	23.6593	73.4375	0	0	0	2.06186	0	1.43149	1.80305	0	3.125	0.134771	0	24.6377	0.403226	0	0.286807	0.0865801	0	68.8645	0.084317	0	0.261097	0.0541199	0.294638	71.39	0	0.0425351	0.040032	0.0689338	2.11111	98.1081	0	0	18.1818	0	0	3.78788	0	1.63934	4.46985	0.518868	0.95498	0.0854701	0
HNRNPA1	90.4897	39.3939	0	94.5126	41.1146	0	72.5	40.7407	3.7037	65.3351	18.0095	0	26.6297	14.5749	0	83.3558	13.2867	0	87.0968	39.3548	0.478011	77.0563	31.8519	0	96.9646	48.9362	1.04439	51.6845	14.2605	0	69.8616	27.7754	0.40032	54.2969	11.5556	0	87.7944	22.093	0	94.7368	48.5294	1.51515	92.8571	55.5887	0.467775	98.3019	57.4352	0.0854701	73.1034
USE1	24.3435	15.1515	43.75	23.2211	42.5868	92.1875	25	29.6296	85.1852	41.7526	17.5355	50.1022	8.46047	25.9109	47.6562	13.6119	4.1958	69.5652	9.67742	7.09677	51.8164	10.6494	14.8148	53.8462	11.2985	13.4752	56.3969	7.04911	7.95522	47.9757	7.77423	6.50787	32.4259	10.7077	8.11111	57.8378	14.561	15.5039	60.6061	21.0526	8.82353	56.4394	14.2857	19.3741	55.7692	15.1887	13.779	75.8974	17.2414
CA3	2.12917	0	0	2.02989	0.315457	0	2.5	0	14.8148	0.64433	0	94.4785	1.80305	0	98.4375	0.0673854	0	0	5.24194	1.93548	0.286807	0.17316	0	0	5.90219	2.12766	0.261097	0.0541199	0.117855	0.134953	8.5197	2.67971	0.60048	0.0229779	0	0	0.214133	0	0	10.5263	1.47059	0	15.4762	2.53353	0.155925	30.4717	2.72851	0.598291	97.931
HDC	0.567779	0	100	0.200758	0.105152	64.0625	0	0	0	0	2.36967	0.408998	0	0.809717	0.78125	0.0673854	0	1.44928	0	0.645161	4.0153	0.17316	0	11.7216	0	0	18.6684	0.10824	0	2.76653	0.106496	0.212675	2.1217	0.206801	0	1.89189	0	0	3.0303	0	0	1.51515	0	0.596125	0.31185	0	0.409277	0.512821	0
S100A14	11.9233	24.2424	6.25	91.2335	88.6435	1.5625	57.5	77.7778	37.037	7.60309	28.436	0.204499	0.277393	17.4089	0	0.808625	2.0979	0	2.82258	0	0.382409	0.4329	2.22222	0.3663	1.09612	0	1.17493	0.14883	2.06246	0.134953	0.745474	0.510421	0.20016	0.390625	1.44444	0	1.07066	2.32558	0	0	0	0	2.38095	1.19225	0.259875	1.41509	0.545703	0.0854701	0
CSRP3	0.567779	0	0	0	0	1.5625	0	0	0	0	0	20.4499	0	0	21.875	0	0	0	1.20968	0.645161	0	0	0	0	0.674536	2.12766	0.261097	0	0	0.202429	1.27796	1.23352	0.120096	0	0.111111	0.27027	0	0	0	0	1.47059	0	3.57143	0.745156	0	0.613208	0.818554	0.25641	87.5862
PCK2	6.52945	0	6.25	23.6003	23.6593	17.1875	22.5	11.1111	40.7407	85.6959	65.4028	2.24949	21.6366	58.7045	2.34375	3.16712	0	14.4928	2.82258	0	6.88337	2.77056	1.48148	7.32601	3.20405	4.96454	6.39687	1.7589	1.00177	6.74764	2.44941	1.27605	7.04564	2.78033	3	12.1622	7.28051	1.16279	12.1212	5.26316	0	5.30303	5.95238	3.12966	4.67775	4.71698	3.13779	2.99145	0
PIGR	75.9404	33.3333	18.75	89.449	99.5794	9.375	70	62.963	55.5556	18.4278	13.7441	97.137	1.10957	1.61943	60.1562	1.81941	1.3986	0	0	0	0	2.42424	2.22222	0.3663	0	0	0.261097	1.25829	1.29641	0.0674764	0	0	0	1.37868	1.33333	0	2.14133	2.71318	0	0	0	0	0	0	0	0.0471698	0	0	0
C10orf53	3.05181	0	87.5	0	0	0	0	0	0	0	0	0	0	0	0	0	0	0	0	0	0	0	0	0	0	0	0	0	0	0.0674764	0	0	0	0	0	0	0	0	0	0	0	0	0	0	0	0	0	0	0
[truncated: 140 more columns]

## Sheet: Fig 5j
Expression level along spermatogenesis trajectory
		SPACA1					KTN1					PRSS55					YPEL2
Trajectory coordinate		Human	Macaque	Lemur	Mouse		Human	Macaque	Lemur	Mouse		Human	Macaque	Lemur	Mouse		Human	Macaque	Lemur	Mouse
0		0.0850402	0.114684	0.456418	0.28511		2.71009	1.62272	1.93485	0.11894		0.0295987	0.00575068	0.291454	0.169137		0.344978	0.130312	0.428275	0.161483
0.05		0.455719	0.216997	0.298743	0.242088		2.7648	2.82931	3.16885	0.0842504		0.132646	0.0325531	0.237496	0.0745844		0.0128485	0	0.296789	0.00913888
0.1		0.254689	0.104416	0.22975	0.123925		3.1969	3.18059	3.34022	0.0222681		0.0488601	0.00105371	0.198332	0.0605879		0	0.0045434	0.363145	0.00521695
0.15		0.223261	0.518336	0.290107	0.099911		3.27097	3.01114	3.25418	0.00992726		0.0357403	0.00974665	0.187192	0.0583187		0.020891	0.002351	0.463097	0.00252594
0.2		0.258663	1.03044	0.68647	0.251831		3.60514	2.94739	3.19813	0.0045177		0.00998748	0.0194613	0.221058	0.0901264		0.0380788	0.0111498	0.508304	0.0109434
0.25		0.550088	1.37881	1.3199	0.838541		3.71431	2.92686	3.14019	0.00178203		0.111783	0.0360017	0.410163	0.119362		0.0222177	0.0163406	0.533174	0.0352283
0.3		1.26283	1.88226	2.01061	1.80731		3.59388	2.78333	3.02733	0		0.398794	0.15613	0.987804	0.0949032		0.00930658	0.0126707	0.614802	0.0470134
0.35		1.97196	2.42573	2.4947	2.51396		3.48184	2.60553	2.83928	0.00262086		0.671758	0.443157	1.77236	0.106454		0.00677262	0.00959521	0.770564	0.0193158
0.4		2.1696	2.87114	2.79483	2.85906		3.32635	2.3584	2.67229	0.00452522		0.778421	0.759029	2.2814	0.233539		0.0122475	0.00990685	1.04639	0.00979382
0.45		2.17642	3.00658	3.01085	3.07955		3.07479	1.86653	2.48047	0.00356576		0.927038	0.759835	2.64539	0.62413		0.0159187	0.0034517	1.50919	0.0155093
0.5		2.35127	2.52602	3.16275	3.10487		2.81446	1.46337	2.11303	0.00332546		0.972129	0.488	2.50174	1.03299		0.01663	0.00260801	1.82446	0.0164315
0.55		2.41374	1.27771	3.02549	2.99407		2.47479	1.16038	1.658	0.00227218		0.793209	0.187818	1.78525	1.35889		0.0104935	0.00537955	1.9137	0.00943384
0.6		1.65766	0.635552	1.72737	2.63521		2.309	0.982742	1.30647	0		0.591866	0.0770008	0.942811	1.57763		0.00459224	0.00244261	1.72296	0.00421438
0.65		0.606052	0.435868	0.418229	1.59691		2.07075	0.883314	1.03572	0		0.312651	0.049549	0.503506	1.73394		0.0175685	0	1.51584	0.00529505
0.7		0.296667	0.282621	0.233169	0.583186		1.86758	0.80469	0.803879	0		0.211806	0.0398491	0.326645	1.88297		0.0192895	0.0018658	1.59732	0.00780146
0.75		0.210995	0.186904	0.229122	0.327557		1.72518	0.76512	0.656856	0		0.156484	0.0220096	0.234568	1.98586		0.00989046	0.00423984	1.68398	0.010287
0.8		0.211483	0.147911	0.256161	0.291735		1.57404	0.782659	0.592146	0		0.120874	0.0171359	0.219823	2.06123		0.0093388	0.00311635	1.71532	0.0102213
0.85		0.25942	0.136327	0.24913	0.318568		1.45195	0.78628	0.565888	0		0.132802	0.0117235	0.208617	1.93611		0.00587085	0.00274765	1.77193	0.00447541
0.9		0.304403	0.120043	0.229549	0.278117		1.44778	0.768716	0.569101	0		0.155442	0.00567237	0.184329	1.49213		0.00293614	0.00312126	1.78886	0.00441021
0.95		0.311346	0.0951723	0.22955	0.246912		1.5246	0.683024	0.632946	0		0.16549	0.00630976	0.15777	1.01823		0.00545441	0.00305625	1.82634	0.0027944
1		0.288691	0.0697145	0.228703	0.268218		1.61777	0.586244	0.72118	0		0.176311	0.00495422	0.129504	0.678705		0.00548037	0.0030889	1.88401	0

## Sheet: Fig 5k
Expression level along neutrophil trajectory
		YPEL3				OSCAR				MMP8
Trajectory coordinate		Human	Lemur	Mouse		Human	Lemur	Mouse		Human	Lemur	Mouse
0		1.21585	0.866378	1.04809		0.014596	0.137261	0		0.0400183	0.473699	0.217953
0.1		0.529241	0.345689	0.459348		0	0.083176	0		0.223716	0.300954	0.296987
0.2		0.196125	0.221999	0.378509		0.0356141	0.210665	0.000936863		0.0909614	0.553561	0.280254
0.3		0.437807	0.292183	0.323869		0.255509	0.488653	0.000786903		0.988837	1.54842	0.341488
0.4		0.51682	0.332854	0.368981		0.31867	0.893196	0.000644693		2.13783	2.49686	0.479553
0.5		0.491198	0.38944	0.469759		0.518822	1.18698	0.000212249		3.08018	2.76914	0.733137
0.6		0.612181	0.351165	0.476122		1.0269	1.15277	0		4.08552	2.91923	0.835615
0.7		1.09539	0.556789	0.629598		1.00235	1.32118	0		4.40528	2.97592	0.906501
0.8		1.29569	0.809578	1.12477		1.0678	1.59406	0		4.63483	3.08773	2.66053
0.9		1.76712	1.32659	1.32136		1.09815	1.3467	0		4.08149	2.87375	3.25171
1		2.84287	1.85895	2.02889		0.655088	1.47696	0		0.269092	1.7133	3.82254
