# Supplementary material for: A molecular cell atlas of mouse lemur, an emerging model primate
Source: Nature. 2025 Jul 30;644(8075):173–84. doi: 10.1038/s41586-025-09113-9 (PMC12328211; doi:10.1038/s41586-025-09113-9)
Supplement: Supplementary file 10 — Source Data Extended Data Fig. 2 [file 41586_2025_9113_MOESM10_ESM.xlsx]

## Sheet: Fig E2a
	proximal convoluted tubule epithelial cell	proximal convoluted tubule epithelial cell	proximal convoluted tubule epithelial cell	proximal convoluted tubule epithelial cell	proximal convoluted tubule epithelial cell	proximal convoluted tubule epithelial cell	proximal convoluted tubule epithelial cell	proximal convoluted tubule epithelial cell	proximal convoluted tubule epithelial cell	proximal convoluted tubule epithelial cell	proximal convoluted tubule epithelial cell	proximal convoluted tubule epithelial cell	proximal convoluted tubule epithelial cell	proximal convoluted tubule epithelial cell	proximal convoluted tubule epithelial cell	proximal convoluted tubule epithelial cell	proximal convoluted tubule epithelial cell	proximal convoluted tubule epithelial cell	proximal convoluted tubule epithelial cell	proximal convoluted tubule epithelial cell	proximal convoluted tubule epithelial cell	proximal straight tubule epithelial cell	proximal convoluted tubule epithelial cell	proximal convoluted tubule epithelial cell	proximal convoluted tubule epithelial cell	proximal convoluted tubule epithelial cell	proximal convoluted tubule epithelial cell	proximal convoluted tubule epithelial cell	proximal straight tubule epithelial cell	proximal convoluted tubule epithelial cell	proximal convoluted tubule epithelial cell	proximal convoluted tubule epithelial cell	proximal convoluted tubule epithelial cell	proximal convoluted tubule epithelial cell	proximal convoluted tubule epithelial cell	proximal convoluted tubule epithelial cell	proximal convoluted tubule epithelial cell	proximal convoluted tubule epithelial cell	proximal convoluted tubule epithelial cell	proximal convoluted tubule epithelial cell	proximal convoluted tubule epithelial cell	proximal convoluted tubule epithelial cell	proximal convoluted tubule epithelial cell	proximal convoluted tubule epithelial cell	proximal convoluted tubule epithelial cell	proximal convoluted tubule epithelial cell	proximal convoluted tubule epithelial cell	loop of Henle thin descending limb epithelial cell	proximal convoluted tubule epithelial cell
HAO2	2.38526	3.87958	3.04405	3.10598	3.3419	1.65649	3.06637	2.32235	3.02381	3.01332	2.17895	2.71928	2.33181	0	4.07467	3.07486	3.79423	3.30544	3.36498	3.11056	3.02412	1.93603	2.95138	2.33996	2.59119	3.64037	3.28771	2.74173	1.03974	3.35071	4.34101	2.85455	0	1.63721	3.15223	2.6948	2.62299	3.04135	2.83096	3.17684	3.67345	0	2.84483	1.94728	3.82216	2.66582	3.6912	0	0
LOC105867419	0	3.05946	3.82815	2.2547	3.6207	3.66786	3.34234	3.35337	3.02381	3.01332	2.17895	3.10252	3.46538	2.34379	2.73812	2.69223	3.87936	0	2.56274	2.8719	2.37843	2.93352	4.1661	3.3722	3.24615	2.97312	3.1595	0	3.20965	0	3.12028	2.21739	3.66507	2.22803	0	3.15399	3.42792	2.65949	4.17203	3.17684	3.00538	2.12977	2.84483	0	3.47482	2.20031	0	1.54399	0
APOC3	0	2.05053	2.39744	1.66131	2.31163	0	3.73595	3.63227	3.02381	1.44121	2.17895	3.25023	3.79288	2.34379	3.00949	2.06462	1.59928	3.63137	4.2881	2.55782	2.85147	2.55431	4.61242	2.33996	0	3.85825	2.83986	4.3923	3.34735	0	2.10628	3.24063	2.35278	3.07749	0	3.07749	3.10435	3.31702	0	2.15836	3.95477	4.21532	2.84483	1.94728	2.93816	1.84875	2.17686	1.54399	4.41665
LOC105865610	0	2.05053	0	0	2.31163	2.24937	2.68393	0	0	0	2.17895	1.51344	1.97376	0	0	0	0	0	1.60752	1.21833	0	0	2.30918	0	1.9703	0	0	0	0	3.62959	1.52797	0	1.75048	1.63721	2.76791	1.00259	1.65993	0	0	2.15836	0	0	2.84483	0	0	1.30181	2.81164	0	2.31163
KHK	0	2.50852	1.79134	0	0	0	3.73595	0	2.37813	0	2.17895	2.08997	2.33181	0	0	3.07486	2.18593	1.83292	3.04224	1.21833	1.44989	0	2.30918	2.33996	1.9703	0	0	0	1.53837	2.31987	2.94675	0	0	0	2.13567	1.49305	2.25317	0	2.19509	2.79202	0	2.76164	3.11787	2.56643	1.69933	2.20031	3.47428	0	3.3419
LOC105884612	2.38526	0	1.79134	1.66131	0	0	0	2.32235	0	0	0	0	1.41071	0	0	0	1.59928	0	1.60752	1.21833	1.44989	0	2.30918	0	0	0	0	2.74173	0	0	1.52797	0	0	0	0	0	2.62299	0	0	0	0	2.76164	0	0	0	0	0	0	0
SLC22A12	0	1.70741	0	0	2.31163	0	0	2.32235	0	2.00843	0	0	1.97376	1.74227	0	2.06462	1.59928	1.83292	0	0	2.37843	0	2.95138	2.33996	0	0	2.00759	0	1.03974	0	2.10628	2.21739	0	0	0	1.49305	0	2.03399	0	2.15836	2.0012	2.12977	0	0	1.69933	1.30181	2.17686	0	0
SLC16A9	0	1.18091	1.79134	2.2547	0	0	0	0	2.37813	0	0	1.51344	0	0	0	0	0	0	2.83096	1.21833	0	0	2.30918	0	0	2.97312	0	0	1.03974	0	0	2.21739	0	0	0	1.00259	0	0	0	0	0	0	0	0	0	2.20031	0	0	2.31163
SLC34A1	0	0	0	1.66131	0	0	0	0	0	0	2.17895	1.51344	0	0	0	0	0	0	1.60752	1.21833	0	0	0	0	0	0	0	0	1.03974	0	0	0	0	0	0	1.00259	1.65993	0	0	0	0	0	0	0	1.69933	0	0	0	0
LRP2	0	0	0	0	0	0	0	0	0	1.44121	0	0	0	1.74227	0	0	0	0	0	0	0	0	2.30918	0	0	0	0	0	1.53837	0	0	0	0	0	0	0	0	0	0	0	0	2.12977	0	0	0	0	0	0	0
LOC105865617 (RDH16)	0	0	1.79134	0	2.31163	0	2.05685	0	0	0	0	1.51344	0	0	2.36448	0	0	0	0	0	0	0	0	0	0	0	2.83986	2.11105	0	0	1.52797	2.21739	0	0	0	0	2.62299	2.03399	2.19509	2.15836	0	0	1.85623	1.94728	2.29662	1.84875	2.17686	0	0
SLC1A1	0	0	0	0	0	0	0	0	0	0	0	0	0	0	0	0	0	0	0	0	0	0	0	0	0	0	0	0	0	0	0	0	0	0	0	0	0	0	0	0	0	0	0	0	0	0	0	1.54399	2.31163
SMIM24	0	2.05053	0	2.62457	0	0	2.68393	3.35337	3.69235	2.36813	0	0	2.97518	2.71674	3.67767	2.06462	1.59928	3.98007	2.83096	0	1.44989	3.5997	4.1661	2.98375	1.9703	0	2.63122	2.11105	3.46837	2.31987	1.52797	0	0	2.8658	0	2.06703	2.62299	3.04135	0	2.15836	0	2.12977	2.46803	1.94728	2.66798	2.20031	0	0	4.5208
ENPEP	0	0	0	0	0	1.65649	0	0	0	2.00843	0	1.51344	0	0	2.36448	0	0	0	0	0	0	0	2.30918	0	0	0	0	0	1.53837	0	0	0	0	1.63721	0	0	0	0	0	2.15836	0	0	0	1.94728	0	1.30181	2.17686	2.12423	2.31163
CCL15	3.03129	0	2.39744	1.66131	3.3419	0	2.05685	2.32235	3.41294	0	2.17895	2.71928	1.41071	1.74227	2.36448	0	1.59928	2.44271	3.36498	1.21833	2.01827	3.20781	3.61805	2.33996	0	2.32985	2.00759	2.74173	2.48248	3.35071	0	2.21739	0	3.07749	2.13567	1.82067	1.65993	2.03399	2.83096	0	0	2.76164	2.46803	0	1.69933	3.22221	2.17686	3.28776	4.70131
AQP1	0	0	0	0	0	0	0	0	2.37813	3.01332	0	1.51344	0	3.20078	0	2.06462	0	0	0	1.75146	0	4.78435	2.30918	0	0	0	1.44047	0	1.03974	0	0	2.21739	0	0	2.13567	0	1.65993	0	2.19509	0	2.0012	0	0	0	1.69933	1.30181	2.17686	0	0
SLC5A10	0	0	0	0	0	0	2.05685	0	0	0	0	0	0	0	0	0	0	0	0	1.21833	1.44989	0	0	0	0	0	1.44047	0	0	0	0	0	0	0	2.13567	0	1.65993	0	0	0	0	0	0	0	0	0	0	0	0
MYO15B	0	0	0	0	0	0	0	0	0	0	0	0	0	0	0	0	0	0	1.60752	0	1.44989	0	0	0	0	0	0	2.11105	0	0	0	0	0	0	0	1.00259	0	0	0	0	0	0	0	0	0	0	0	0	0
SPP1	2.38526	1.18091	0	2.2547	0	0	2.05685	0	3.41294	2.00843	0	1.51344	1.41071	1.74227	1.76118	2.06462	1.59928	0	0	1.75146	2.01827	4.43125	2.30918	2.33996	0	2.97312	1.44047	2.74173	5.83217	0	0	0	0	2.22803	0	1.49305	1.65993	2.65949	0	0	2.0012	0	1.85623	0	2.29662	0	0	2.48904	4.5208
TMSB10	0	0	0	0	0	0	0	0	0	1.44121	0	1.51344	0	2.71674	0	0	0	0	0	1.75146	2.37843	1.93603	0	0	0	0	1.44047	0	2.74906	0	1.52797	0	0	0	0	1.00259	0	2.65949	0	2.15836	0	2.12977	0	3.43554	0	0	0	3.72607	0
CLDN3	0	0	0	0	0	0	0	0	0	2.36813	0	0	0	0	0	0	0	0	0	1.21833	0	0	0	0	0	0	0	0	1.86956	0	0	0	0	0	0	0	0	0	0	0	0	0	0	0	0	0	0	0	0
BCAM	0	0	0	0	0	0	0	0	0	0	0	0	0	0	0	0	0	0	0	0	0	0	0	0	0	0	0	0	0	0	0	0	0	0	0	0	0	0	0	2.15836	0	0	0	0	0	0	0	0	0
SYTL2	0	0	0	0	0	0	0	0	0	0	0	0	0	0	0	0	0	0	0	0	0	0	0	0	0	0	0	0	0	0	0	0	0	0	0	0	0	0	0	0	0	0	0	0	0	0	0	0	0
CD9	0	0	0	0	0	0	0	0	0	0	0	0	1.41071	0	0	0	0	0	0	0	0	2.55431	0	0	0	2.32985	0	0	1.03974	0	0	0	0	0	0	0	0	0	0	0	0	0	0	0	1.69933	0	0	0	0
KNG1	0	0	0	0	0	1.65649	0	0	0	0	0	1.51344	0	0	0	0	0	0	0	0	0	1.93603	0	0	0	0	1.44047	0	1.03974	0	0	0	0	1.63721	0	1.00259	0	0	2.19509	2.15836	0	0	0	1.94728	1.69933	0	2.17686	0	0
TSPAN8	0	0	0	0	0	0	0	0	0	1.44121	0	0	0	0	0	0	0	0	1.60752	0	0	1.93603	0	0	0	0	1.44047	0	1.53837	0	0	0	0	0	0	0	0	0	0	0	0	0	0	1.94728	0	0	0	0	0
ATP1A1	0	0	0	0	0	0	2.05685	0	0	2.36813	0	0	0	1.74227	0	0	0	1.83292	1.60752	0	2.01827	0	0	0	1.9703	0	0	2.11105	1.86956	0	2.10628	0	0	0	2.13567	1.00259	1.65993	0	2.19509	0	2.0012	0	0	0	0	0	0	2.12423	0
WFDC2	0	0	0	0	0	0	0	0	0	0	2.17895	0	1.41071	0	0	0	0	0	1.60752	0	0	0	0	0	0	0	0	0	0	0	0	0	0	0	2.13567	0	0	0	0	0	0	0	0	0	0	0	0	0	0
SCNN1A	0	0	0	0	0	0	0	0	0	0	0	0	0	1.74227	0	0	0	0	0	0	0	0	0	0	0	0	0	0	0	0	0	0	0	0	0	0	0	0	0	0	0	0	0	0	0	0	0	0	0
CST6	0	0	0	0	0	0	0	0	0	0	0	0	0	0	0	0	0	0	0	0	0	0	0	0	0	0	1.44047	0	0	0	0	0	0	0	0	0	0	0	0	0	0	0	0	0	0	0	0	0	0
[truncated: 1,748 more columns]

## Sheet: Fig E2b
	vasa recta descending limb cell (SLC14A1+)	vasa recta descending limb cell (SLC14A1+)	vasa recta descending limb cell (MGP+)	vasa recta descending limb cell (MGP+)	vasa recta descending limb cell (SLC14A1+)	vasa recta descending limb cell (SLC14A1+)	vasa recta descending limb cell (MGP+)	vasa recta descending limb cell (SLC14A1+)	vasa recta descending limb cell (MGP+)	vasa recta descending limb cell (SLC14A1+)	vasa recta descending limb cell (MGP+)	vasa recta descending limb cell (SLC14A1+)	vasa recta descending limb cell (SLC14A1+)	vasa recta descending limb cell (SLC14A1+)	vasa recta descending limb cell (MGP+)	vasa recta descending limb cell (SLC14A1+)	vasa recta descending limb cell (SLC14A1+)	vasa recta descending limb cell (MGP+)	vasa recta descending limb cell (MGP+)	vasa recta descending limb cell (MGP+)	vasa recta descending limb cell (MGP+)	vasa recta descending limb cell (SLC14A1+)	vasa recta descending limb cell (SLC14A1+)	vasa recta descending limb cell (MGP+)	vasa recta descending limb cell (MGP+)	vasa recta descending limb cell (SLC14A1+)	vasa recta descending limb cell (MGP+)	vasa recta descending limb cell (SLC14A1+)	vasa recta descending limb cell (SLC14A1+)	vasa recta descending limb cell (SLC14A1+)	vasa recta descending limb cell (SLC14A1+)	vasa recta descending limb cell (MGP+)	vasa recta descending limb cell (SLC14A1+)	vasa recta descending limb cell (SLC14A1+)	vasa recta ascending limb cell (IGFBP5+)	vasa recta descending limb cell (MGP+)	vasa recta descending limb cell (SLC14A1+)	vasa recta descending limb cell (SLC14A1+)	vasa recta descending limb cell (SLC14A1+)	vasa recta descending limb cell (MGP+)	vasa recta descending limb cell (MGP+)	vasa recta descending limb cell (MGP+)	vasa recta descending limb cell (MGP+)	vasa recta descending limb cell (MGP+)	vasa recta descending limb cell (MGP+)	vasa recta descending limb cell (SLC14A1+)	vasa recta descending limb cell (SLC14A1+)	vasa recta descending limb cell (MGP+)	vasa recta descending limb cell (SLC14A1+)
SCIN	3.01118	1.86287	0	1.7564	2.96114	2.58259	0	2.85852	2.17272	3.02601	2.34039	2.50266	4.44158	2.95584	0	2.8959	3.29263	0	2.34443	0.595754	0	3.01516	3.2563	0	2.34677	3.05873	0	1.32517	2.30389	1.68702	2.95958	0	2.99687	0	2.07506	0	1.57849	2.50478	2.41373	0	0	0	0	0	0	2.35902	2.92903	0.546666	0
DAPL1	0.880882	0	0	0	1.11039	1.28675	0	1.73975	0	2.60137	0	1.05402	1.78101	2.61544	0	1.48613	2.1718	0	1.21099	1.2364	0	0	0	0	0	1.62138	0	1.32517	0	3.31128	2.68903	1.38278	2.35246	2.66819	1.82837	0	2.16278	1.00407	0.820635	0	0	0	0	0	0	1.14072	0	0	1.36082
SLC14A1	2.19802	2.2152	0	0	2.3513	2.64653	0	1.20835	0	3.02601	0	2.50266	4.35035	0	0	3.32467	3.80784	0	0	0	0	2.01011	4.24307	0	0	3.23319	0	0	3.48265	3.31128	3.34762	1.94189	0	0	2.43777	0	3.6757	0	0	0	0	0	0	0	0	0	1.93198	0	0
AQP1	5.24636	2.85224	5.62231	3.98355	4.92277	5.69137	2.40474	0	3.68664	4.82059	2.98419	3.64762	4.95351	5.15718	1.06436	4.51775	5.74288	3.07237	1.74286	4.36141	4.64759	4.79237	0	2.2803	2.34677	3.82124	1.41518	3.68083	5.19994	4.78658	4.82396	2.29837	5.53828	4.22052	5.31313	2.89415	4.00491	4.99132	5.0987	3.8232	1.86956	1.12292	2.26856	0	3.60448	4.86604	0	4.47245	5.52285
CLDN5	3.18136	2.2152	3.90444	3.8901	3.47233	3.50633	1.79804	2.54473	3.46974	3.81945	3.19717	3.15401	3.63808	2.91375	3.24597	3.44073	2.43057	2.86074	3.10061	2.89604	3.19185	3.59875	3.92999	2.2803	4.45512	4.30517	2.33714	3.60866	3.72711	2.92388	3.1723	1.94189	3.80644	4.47949	1.82837	1.56714	2.52915	3.41441	2.78891	2.20079	3.00564	3.53168	2.26856	3.2581	2.60751	2.69723	3.20326	1.80704	3.18615
GSN	1.74224	0	2.84534	4.28873	2.05222	1.28675	1.79804	1.73975	0	4.03031	3.37265	1.05402	3.57096	3.41138	2.99522	2.72457	1.82175	0	0	0	1.46634	1.44269	2.60096	0	2.9909	2.84725	2.60038	2.22877	2.94581	1.68702	2.31698	2.94	2.09599	0	2.07506	1.56714	2.52915	2.26662	1.80628	0	3.24589	2.59846	1.35802	0	1.36089	2.94951	0	0.898114	3.29933
VIM	3.90225	2.47522	2.20868	2.35926	3.83861	3.73915	2.40474	2.71389	0	3.81945	2.98419	3.07087	3.42149	4.11411	3.79945	3.94603	3.19139	3.92046	3.10061	3.62828	3.19185	2.01011	3.64883	0	2.9909	3.05873	4.54877	4.18853	3.15839	3.4602	3.34762	3.21437	4.04093	3.54196	2.70337	2.99396	3.18162	3.46974	3.49038	2.06492	3.86339	4.35326	1.91354	3.2581	2.85828	3.10415	3.20326	3.45171	3.79528
MECOM	2.02738	2.2152	0	0	2.2845	1.01063	1.79804	0	3.46974	1.02359	1.73917	3.15401	1.78101	1.42751	1.90165	1.18784	2.1718	2.59195	1.74286	1.4487	1.46634	1.44269	2.60096	0	1.745	1.62138	1.97885	2.36742	0	1.68702	1.71784	1.38278	1.93796	3.54196	2.27277	1.06349	2.16278	1.27928	1.26522	0.76428	3.13296	2.59846	1.35802	1.79176	1.07606	1.43354	0	0.898114	1.36082
SOX17	2.14431	2.47522	2.20868	3.00401	2.13579	1.9623	0	1.73975	3.46974	2.72558	2.98419	1.8882	2.59074	0.9494	1.06436	2.31451	2.43057	1.63288	3.20145	2.37702	2.03688	2.8426	1.97939	2.2803	2.34677	2.21049	2.80856	0.867691	1.70594	0	0	2.56062	1.21724	0	2.27277	2.99396	2.16278	2.06907	2.52152	1.49118	0	2.4309	2.26856	2.77259	2.80123	2.13435	1.93198	1.91984	1.91674
LOC105884179	0.385949	1.31402	0	0	0	2.44096	0	0	0	1.02359	0	1.05402	0	0	1.56819	0.996944	1.27853	0	0	1.90223	0	0	0	3.58681	0	0	0	2.48917	0	1.68702	4.10169	0	0	0	1.00841	2.78326	2.7967	1.67211	1.26522	2.06492	0	1.12292	2.26856	1.79176	2.27202	0.724893	3.20326	2.69613	0
ADAMTS6	0	0	0	0	0.517911	0	0	0	0	0	0	0	0	0	0	0	0	0	0	0.595754	0	0	0	0	0	0	1.41518	0	0	0	0	1.38278	0.783408	0	0	0	0	0	0	0	0	0	0	0	0	0	0	0	0
PTN	0	0	0	0	0	1.50289	0	0	0	1.02359	0	0	0	0.583377	0	0.760802	0	0	0	0	0	0	0	0	0	0	0	0.867691	1.70594	0	0	0	1.93796	2.04212	0	0	1.57849	0	0	0	0	0	1.35802	0	0	0	0	0	0
BCAM	3.05652	3.666	4.30317	3.54215	2.47286	3.55743	3.05169	3.82016	2.17272	3.64927	3.65172	2.13731	3.81601	2.95584	2.65976	3.09512	2.63596	3.92046	2.98843	3.23601	3.62878	4.02437	0	0	2.9909	3.3817	3.36919	2.59769	3.15839	3.4602	2.68903	2.94	3.34446	4.00105	3.36246	2.89415	4.00491	3.15622	2.2929	2.83699	3.43946	3.79662	3.65197	1.79176	2.91224	3.19537	3.20326	3.15921	4.07733
GJA4	2.02738	0	3.90444	3.67205	2.13579	1.28675	3.59084	2.54473	3.46974	1.02359	2.98419	2.13731	0	2.86981	0	1.9021	1.27853	3.07237	3.45438	2.37702	2.87168	2.01011	0	2.2803	2.9909	0	3.12766	2.06775	2.30389	0	2.31698	2.76819	1.93796	3.05025	2.07506	1.90052	2.7967	1.82262	1.99602	1.90765	2.22226	1.97706	1.91354	2.77259	2.04974	1.65976	3.41825	2.19748	2.27194
SEMA3G	1.89493	2.47522	2.20868	0	2.3513	1.50289	2.77965	0	2.17272	1.02359	2.98419	3.07087	0	1.87863	0	2.12941	2.1718	2.59195	1.21099	1.90223	2.3979	0	1.97939	2.2803	2.34677	2.21049	2.98078	1.63787	2.30389	2.65395	0	0	1.93796	3.05025	2.07506	0	0	2.17272	2.15544	2.20079	2.68878	1.97706	1.91354	1.79176	2.04974	2.13435	2.54994	0.898114	1.91674
IGF2	1.45793	2.2152	2.20868	2.35926	2.13579	1.8313	0	0	0	1.51871	2.71323	1.05402	0	1.60149	1.06436	1.81319	0	3.24695	0	3.20346	3.79174	1.44269	0	2.2803	2.9909	2.21049	3.64823	1.63787	2.6755	0	0	1.94189	2.80069	2.04212	2.43777	2.89415	2.52915	1.95342	1.57191	2.76738	2.48248	1.63854	3.18254	0	2.45377	1.43354	0	2.59281	3.18615
PBDC1	0	0	0	0	0	0	0	0	0	0	0	0	0	0	0	0.760802	1.27853	2.22324	0	0.595754	0	1.44269	0	0	0	0	1.41518	0	0	0	0	0	0.783408	0	0	0	0	0	0	1.19237	0	0	1.91354	0	0.676284	0	0	1.15765	0
EDN1	0	0	0	1.7564	0	0	0	0	2.17272	1.84838	0	0	1.78101	0.583377	1.06436	1.48613	0	0	2.7174	2.29841	0	0	3.2563	0	0	0	0	0.867691	0	0	0	2.29837	0	0	1.00841	1.06349	0	0	0.820635	1.19237	0	0	0	1.79176	2.45377	1.14072	0	0.546666	0
IGFBP5	0	2.85224	0	0	0	0	0	0	0	0	0	0	0	0	0	0	0	0	0	0	0	1.44269	0	0	0	0	0	0	0	1.68702	0	0	0	0	1.82837	0	0	0	1.26522	1.90765	0	0	0	0	0	0	0	0	0
GNG7	0.385949	0	0	0	0.517911	0.627898	0	1.20835	0	0	0	1.05402	0	0	0	0	0	0	0	0	0	0	0	0	0	0	1.41518	0	0	0	0	0	0	0	1.00841	1.56714	0	0.623088	0	0.76428	0	0	0	0	0	0	0	0.546666	0
LOC105859819	0.385949	0	0	0	0	0	0	0	0	0	0	0	0	0	1.06436	0	0	0	0	0	0	0	0	0	0	0	0	0	0	0	0	0	0	0	0	0	0	0	0.820635	1.19237	0	0	0	0	0	0.724893	0	0	0
CD74	3.37624	2.68139	2.20868	3.39281	1.86069	2.58259	1.79804	1.20835	2.80724	2.4595	0	1.8882	1.78101	1.99288	2.65976	1.9021	0	1.63288	2.5482	1.90223	0	0	2.60096	2.2803	0	2.57872	1.97885	2.22877	0	2.28307	2.68903	0	2.35246	0	2.07506	2.99396	2.7967	2.26662	1.57191	2.69255	2.48248	2.59846	2.73712	0	2.27202	2.25298	0	2.11322	3.49327
SELENOP	1.89493	2.47522	2.20868	2.35926	1.62356	2.18189	1.79804	1.73975	0	1.02359	2.71323	2.13731	2.76048	1.99288	1.06436	1.9021	1.27853	2.22324	2.08821	1.4487	0	1.44269	1.97939	2.2803	0	1.62138	1.41518	2.48917	2.6755	0	2.68903	1.94189	1.75019	0	2.07506	0	0	2.69698	0.820635	1.19237	1.31982	1.12292	2.26856	1.79176	1.58232	1.65976	0	1.15765	3.05851
LOC105871594 (RGCC)	0	0	0	0	0	0	0	1.20835	0	0	0	0	0	0.583377	0	1.18784	0	0	1.21099	1.62373	0	1.44269	2.60096	2.2803	1.745	1.62138	0	1.63787	0	0	1.71784	0	1.75019	0	1.00841	0	0	1.00407	0	0	0	1.12292	1.35802	0	0.676284	0	0	0.546666	0
PRSS23	0	1.31402	0	2.73272	0.857405	0	1.79804	1.20835	0	1.02359	0	1.55568	0	0	0	0	0	0	1.74286	0	0	0	0	0	0	0	0	0	0	0	0	0	0	0	1.00841	0	0	0	0	0	0	0	0	2.77259	0	0.724893	0	0	0
FKBP11	0	0	0	0	0	0	0	0	0	0	0	0	0	0	0	0	0	0	0	0	0	0	0	0	0	0	0	0	0	0	0	1.38278	0	0	0	0	0	0	0	0	0	0	0	0	0	0	0	0	0
LOC105872012	2.74735	1.86287	2.20868	0	0.517911	1.28675	0	1.20835	0	0	0	0	0	0.583377	0	1.18784	1.82175	0	0	0.966526	0	0	1.97939	0	0	1.62138	0	0.867691	0	0	2.31698	1.38278	1.5188	0	0	1.56714	1.57849	0.623088	0	1.49118	2.22226	1.12292	1.91354	1.79176	0	0	0	1.67988	2.5335
[truncated: 341 more columns]

## Sheet: Fig E2c
	spermatogonium	spermatogonium	spermatogonium	spermatogonium	spermatogonium	spermatogonium	spermatogonium	spermatogonium	spermatogonium	spermatogonium	spermatogonium	spermatogonium	spermatogonium	spermatogonium	spermatogonium	spermatogonium	spermatogonium	spermatogonium	spermatogonium	spermatogonium	spermatogonium	spermatogonium	spermatogonium	spermatogonium	spermatogonium	spermatogonium	spermatogonium	spermatogonium	spermatogonium	spermatogonium	spermatogonium	spermatogonium	spermatogonium	spermatogonium	spermatogonium	spermatogonium	spermatogonium	spermatogonium	spermatogonium	spermatogonium	spermatogonium	spermatogonium	spermatogonium	spermatogonium	spermatogonium	spermatogonium	spermatogonium	spermatogonium	spermatogonium
RPL14	2.7375	3.22933	3.06884	3.48193	2.78506	3.2421	2.15381	3.03656	3.54871	1.62826	1.92179	3.17384	2.71577	2.00676	2.34145	1.82764	1.97724	2.8114	3.01139	3.35726	3.29184	3.03914	3.17904	2.95987	2.27506	3.42004	2.37938	2.76481	3.28711	3.39803	2.67491	3.12517	2.77095	3.27552	3.14329	3.31408	3.32528	3.15218	2.48621	3.43286	3.3102	3.26556	3.20626	2.98595	3.54333	3.38571	3.17129	2.93513	3.54978
RPA2	1.52868	0	0	0	1.67581	1.50684	1.57045	1.09304	1.17904	2.21812	1.0799	0	1.89409	1.14625	1.74014	1.2836	0	1.82633	1.32425	1.91294	1.32818	0	2.52668	1.71809	1.36341	1.58043	2.17912	1.78485	1.39407	0	1.85699	2.27269	1.25151	0	0.949448	1.01757	2.17686	2.37902	2.02938	1.46544	1.3975	2.34642	0.73076	2.16829	2.29146	1.77366	2.48702	2.49651	1.58937
RPL11	1.03177	1.5545	0	1.04881	1.67581	2.08255	0	1.09304	1.7052	1.96606	0	2.06302	1.3411	1.14625	0	0	1.63871	1.28247	1.32425	2.07035	2.12797	0	2.71271	2.95987	1.91972	2.62877	1.59316	2.02967	1.71323	2.20755	1.98858	2.43769	2.13852	2.07227	1.99295	1.84046	2.04144	2.55669	1.16413	2.87058	2.21049	2.26807	2.26314	2.28743	2.47357	2.58256	2.6101	1.82433	2.54176
AU129_gr02	0	1.05305	1.1157	1.88141	2.01686	2.08255	1.06623	1.60275	0	1.11432	1.0799	1.19086	1.3411	1.66634	0	2.95841	0	1.82633	0	1.72605	0	1.46199	0	1.39853	0.898028	0.826663	0	1.45996	0.922516	1.49708	1.03015	1.50011	1.7903	1.19824	1.42757	2.28568	1.69887	0	0	1.46544	1.10858	0.580728	0	0.744883	0.908885	1.62472	1.42313	0.910406	0.833005
AU129_gr01	2.3056	2.33523	3.24339	3.63982	3.21435	3.09444	3.08869	2.18979	3.33274	2.58664	2.1722	2.31842	2.24811	2.63033	2.54517	2.81287	2.86756	2.8114	1.87468	1.19671	1.87922	2.86635	1.57636	0.926092	1.91972	2.00531	2.68903	1.45996	2.7823	2.07156	2.209	1.28416	2.60107	2.53142	2.49238	1.51137	2.40266	1.50363	2.02938	2.03587	1.3975	1.42295	2.3693	1.16702	1.59955	1.23727	3.61701	1.93749	1.58937
EIF4A2	0	0	0	1.04881	0	0	1.06623	1.09304	0	0	1.58694	0	0.880304	1.66634	1.20868	1.82764	0	2.17663	0	1.19671	1.04713	0	0.82378	0	0	0.826663	0	0.975651	0	1.49708	0	1.00836	1.25151	0	1.42757	1.01757	1.17369	1.13101	1.16413	0	0	0.945725	0	1.16702	0.908885	1.23727	1.21271	0.555416	0.833005
NUF2	0	0	0	0	0	0	0	0	0	1.11432	0	0	0.880304	1.14625	0	0	1.12306	0	0	0	0	0	0.82378	0	0	0.826663	0	1.45996	0	0	1.03015	1.28416	0	0	0.949448	0	0.749974	1.50363	1.68756	0.980101	1.3975	1.21254	0.73076	1.46293	1.59955	0	1.21271	0.910406	0.833005
LOC105882927 (LRRC9)	0	0	0	1.04881	0	0	0	0	0	0	0	0	0	0	0	0	0	0	0	0	0	0	0	0	0	0	0	0	0	0	0	0.626232	0	0	0	0	0	0	0	0	0	0	0	0	0	0.596303	0.580832	0	0
RBM7	0	1.05305	1.1157	0	0	0	0	1.09304	0	1.62826	0	0	0	0	0	0	0	0	0	0	0	1.46199	0	0	0	0	1.08506	0	0	0	0	0	0	0	0	0	0.749974	0.53039	0	0.980101	0.70063	0	0	0	0	0	0	0	0
SLC22A14	0	0	0	0	0	0	0	0	0	0	0	0	0	0	0	0	0	0	0	0	0	0	0	0	0	0	0	0	0	0	0	0	0	1.19824	0	0	0	0	0	0	0	0	0	0.744883	0	0	0	0	0
LOC105876678	0	1.05305	0	0	0	0	0	0	0	0	0	0	0	0	0	0	0	0	0	0	0	0	0	0	0	0	0	0.975651	0	0	0	0	0	0	0	0	0.749974	0.53039	0	0	0	0	0	0	0	0	0	0	0
RNF168	1.52868	0	0	0	1.15422	0	0	1.93874	0	0	0	1.19086	0	0	1.74014	1.2836	0	1.28247	0	0	0.654784	0	0	0.926092	1.36341	0.826663	0	2.02967	0.922516	1.19767	1.03015	0.626232	0	0	0.949448	0	0.749974	0.53039	0	0.980101	1.10858	0.945725	0	0	0.68698	0	0	0.555416	0
TRIM59	0	1.05305	0	0	1.67581	0	0	0	1.17904	1.11432	0	0	0.880304	0	1.20868	0	0	1.28247	0	1.19671	1.54733	0	0	0	0	0	0	0	0	1.49708	1.30893	0	0	0	0	1.01757	1.17369	0.53039	1.16413	1.46544	0	0	0.73076	0.744883	1.09038	0.596303	0.945869	0.910406	0.833005
SLC35D1	0	0	0	0	0	0	0	0	0	1.11432	0	0	0	0	0	1.2836	0	0	0	0	0	0	0	0	0	0	0	0	0	0	0	0	0	0	0	0	0	0.53039	0	0	0	0.580728	0	0	0	0	0.580832	0	0
C2H1orf141	0	0	0	0	0	0	0	0	0	0	0	0	0	0	0	0	0	0	0	0	0	0	0	0	0	0	0	0	0	0	0.642243	0	0	0	0	0	0	0	0	0	0	0	0	0	0	0.596303	0	0	0
BBX	1.52868	2.50129	1.96783	1.54937	2.01686	1.50684	1.57045	1.93874	1.7052	1.62826	1.58694	2.83494	0	1.14625	1.74014	2.17802	1.63871	2.43555	0	1.72605	1.87922	0	1.26925	1.95988	0.898028	1.81527	2.17912	2.02967	1.71323	1.72719	0.642243	1.8283	1.25151	0	1.99295	1.84046	1.88475	1.50363	1.68756	1.79079	0.70063	0.945725	0.73076	0	1.24394	0.596303	1.21271	1.17186	1.82469
LOC105865511 (FCGR1A, FCGR1B)	0	0	0	0	0	0	0	0	0	0	0	0	0	0	0	0	0	0	0	0	0	0	0	0	0	0	0	0	0	0	0	0	0	0	0	0	0	0	1.16413	0	0	0	0	0	0	0	0	0	0
LOC105873147	0	0	0	0	0	0	0	0	1.17904	0	0	0	0	0	0	0	0	0	0	0	0	0	0.82378	0	0	0.826663	0	1.45996	0	0	0.642243	0	0	0	0	0	0	0	0	0	0	0.945725	0	0	0	0.596303	0	0	0
LRRIQ4	0	0	0	0	0	0	0	0	0	0	0	0	0	0	0	0	0	0	0	0.767606	0	0	0	0	0	0	1.08506	0	0	0	0	0	0	0	0	0	0	0	0	0	0	0	0	0	0	0	0	0.555416	0
LOC105859377	0	1.05305	0	0	0	0	0	0	1.7052	0	0	0	0	0	0	0	1.12306	0	0	0.767606	0	0	0	0	0	0	0	0	0	0	0.642243	1.00836	0	0	0	0	0.749974	0	0	0.980101	0	0	0.73076	0	0	0	0	0	0
LOC105877478	0	0	0	0	0	0	0	0	0	0	0	0	0	0	0	0	0	0	0	0	0	0	0	0	0	0	0	0	0	0	0	0	0	0	0	0	0	0	0	0	0	0	0	0	0	0	0	0	0
MIER1	1.85912	1.5545	1.1157	1.04881	0	1.50684	0	1.60275	1.7052	0	1.58694	2.06302	1.3411	1.14625	1.20868	1.82764	0	1.82633	0	0	1.04713	0	0.82378	0.926092	0.898028	0.826663	1.08506	0	0	0.768349	0.642243	0	0	0	0.949448	1.51137	0.749974	0.53039	0	0	0	0.580728	0	0.744883	0	1.62472	0.580832	0	0
AKIRIN1	0	1.88693	1.1157	0	0	1.50684	1.06623	1.09304	1.17904	1.11432	1.0799	2.06302	0.880304	1.14625	0	0	0	0	1.32425	0	0	0	1.26925	0.926092	0	1.27295	1.08506	0	1.39407	0.768349	0	1.28416	1.25151	1.19824	0	0	0.749974	1.13101	0	0	0	0.945725	1.14845	0.744883	0	0.967284	0.580832	1.37893	1.58937
PPM1J	0	0	0	0	0	0	0	0	0	0	0	0	0	0	0	0	0	0	0	0	0	0	0	0	0	0	0	0	0	0	0	0	0	0	0	0	0	0	0	0	0	0	0	0	0	0	0	0	0
EIF5A2	0	0	0	0	1.67581	0	0	0	0	0	0	0	1.89409	0	0	0	0	0	0	0	1.04713	0	0	0	0.898028	0	0	0	0	0	0	0	0	0	0.949448	0	0	0	0	1.46544	0	0	0	0	0	0	0.580832	0	0.833005
HOOK1	0	0	0	1.04881	0	0	0	0	1.7052	0	0	0	0	0	0	1.2836	0	0	0	0	0	0	0	0	0	0.826663	0	0	0.922516	0	0	0	0	0	0	0	0.749974	0	0	0	0	0.580728	0	0	0	0	0	0	0.833005
LOC105862715	0	0	0	0	0	0	0	0	0	0	0	0	0	0	1.20868	0	0	0	0	0	0	0	0	0	0	0	0	0	0	0	0	0	0	0	0.949448	0	0	0	0	0.980101	0	0	0	0	0	0	0	0	0
EIF4G1	0	0	0	1.04881	1.15422	0	1.06623	0	0	1.11432	0	0	0.880304	0	0	0	0	1.28247	0	1.19671	0	0	0	0.926092	0.898028	0.826663	1.08506	0	0.922516	0.768349	1.03015	1.00836	1.25151	1.72785	0	1.01757	0.749974	1.13101	1.16413	0.980101	1.10858	0.580728	0.73076	1.16702	0	1.44964	0	1.82433	0.833005
LOC105862290	0	1.05305	0	0	0	0	0	0	0	0	0	0	0	0	0	0	0	0	0	0	0	0	0	0	0	0	0	0	0	0	0	0	0	0	0.949448	0	0	0	0	0	0	0	0	0	0	0	0	0	0
TMEM269	0	0	0	0	0	0	0	0	0	0	0	0	0	0	0	0	0	0	1.32425	0	0	0	0	0	0	0	0	0.975651	0	0	0	0	0	0	0	0	0	0	0	0	0	0	0	0.744883	0	0	0	0	0
[truncated: 5,000 more columns]

## Sheet: Fig E2d neu
	hematopoietic precursor cell	hematopoietic precursor cell	hematopoietic precursor cell	hematopoietic precursor cell	hematopoietic precursor cell	hematopoietic precursor cell	hematopoietic precursor cell	hematopoietic precursor cell	hematopoietic precursor cell	hematopoietic precursor cell	hematopoietic precursor cell	hematopoietic precursor cell	hematopoietic precursor cell	hematopoietic precursor cell	hematopoietic precursor cell	hematopoietic precursor cell	hematopoietic precursor cell	hematopoietic precursor cell	hematopoietic precursor cell	hematopoietic precursor cell	hematopoietic precursor cell	hematopoietic precursor cell	hematopoietic precursor cell	hematopoietic precursor cell	hematopoietic precursor cell	hematopoietic precursor cell	hematopoietic precursor cell	hematopoietic precursor cell	hematopoietic precursor cell	hematopoietic precursor cell	hematopoietic precursor cell	hematopoietic precursor cell	hematopoietic precursor cell	hematopoietic precursor cell	hematopoietic precursor cell	hematopoietic precursor cell	hematopoietic precursor cell	hematopoietic precursor cell	hematopoietic precursor cell	hematopoietic precursor cell	hematopoietic precursor cell	hematopoietic precursor cell	hematopoietic precursor cell	hematopoietic precursor cell	hematopoietic precursor cell	hematopoietic precursor cell	granulocyte monocyte progenitor cell	hematopoietic precursor cell	hematopoietic precursor cell
GPX1	1.78823	1.86057	1.4474	1.24672	1.32527	0	0	1.42301	0	0	2.23527	1.46454	1.68774	0	1.57362	0	2.27168	1.68828	1.39681	1.74286	2.42234	2.29863	1.71	1.45591	2.52175	1.42051	0	1.55245	0	0	1.17207	1.18863	0	1.85897	0	0.767296	1.70926	0	1.62481	1.21548	2.58948	2.53591	1.20417	1.27536	1.8099	0	0	1.0656	1.47903
LOC105858108	3.42988	3.12279	2.63964	2.3902	3.44665	3.28104	3.54751	2.81828	3.00616	2.40276	3.2599	3.18961	3.03652	3.39745	2.15735	4.02673	3.69214	3.22906	3.10441	3.29306	2.42234	3.24422	2.68013	2.85888	3.56533	2.81518	3.48878	2.13369	2.79432	3.33892	3.40028	2.83192	2.90723	3.12098	2.95418	1.1963	0.919603	1.88527	1.96237	1.21548	1.96871	2.86854	2.21583	2.1679	0.823063	0.843054	2.91418	2.78629	1.47903
LOC105880776	3.70943	3.96196	3.16818	4.14271	3.87067	3.88258	4.22616	4.10829	3.91992	4.11613	3.2599	3.18961	3.94513	3.67673	3.17574	3.46514	3.69214	3.5286	4.02108	3.29306	2.79779	3.72141	3.73196	3.42085	4.29755	2.90503	3.35037	4.10377	3.11317	4.10784	4.28106	3.89048	3.48822	3.23384	3.25832	1.49555	3.48659	1.64695	2.72597	1.21548	4.13699	2.53591	2.21583	3.28839	1.8099	2.03042	3.83574	3.08779	0
LOC105881500	1.24974	0	0.965468	0	0	0	0	1.42301	2.22275	0	1.12728	1.46454	1.68774	1.76038	0	0	0	1.16473	0	1.21099	0	0	2.68013	0	0	0	0	2.49889	1.40372	0	2.0394	1.18863	0	0	1.71316	0.767296	0.919603	1.33344	0	1.74813	0	1.78899	0.773342	1.27536	0.823063	1.29388	2.07612	0	0
PRTN3	2.59876	2.47273	1.4474	0	1.32527	1.53851	0	0	0	1.47045	1.98262	0	0	0	0	0	0	1.68828	1.39681	1.74286	0	0	2.30837	0	0	0	1.65495	2.13369	1.40372	1.86218	1.69696	0	0	0	1.18578	1.91245	0.919603	0	0	0.782054	1.96871	1.78899	0	0	1.57534	1.83957	2.70451	0	0
CFD	1.24974	0	0	0	0	0	0	0	0	0	0	0	0	0	1.57362	0	0	0	0	0	2.42234	0	0	0	0	0	0	0	1.40372	3.12461	1.17207	0	0	4.81125	2.95418	0	0	0	2.21429	1.93583	0	0	0.773342	0	0	0.843054	4.91986	1.0656	3.20764
LOC105880511	3.5794	3.33709	3.46243	3.03646	3.25304	3.28104	3.46312	3.57363	3.34788	3.32538	2.60443	2.66042	2.48641	3.39745	3.92619	3.35126	3.44792	3.4617	2.9577	3.20145	3.73978	3.54392	2.30837	2.85888	2.15566	3.13439	2.88654	2.76582	3.11317	3.91082	2.29401	3.26226	2.26727	2.84789	3.73572	4.05253	3.43932	3.79117	3.62959	3.49714	1.96871	3.82539	3.28369	3.54211	3.60466	3.60368	2.91418	2.99703	3.64481
BPI	0	0	0	0	0	0	0	0	0	0	1.12728	0	0	0	0	0	0	0	0	0	0	0	0	0	0	0	0	0	0	0	0	0	0	0	0	0.767296	0	0	0	0	0	0	0	1.27536	0	0	0	0	0
UBE2C	0	0	0	0	0	0	0	0	0	0	0	0	0	0	0	0	0	1.16473	0	0	1.81419	0	1.71	0	0	0	0	0	0	0	0	0	0	0	0	2.43233	0	0.874234	0	0.782054	0	0	0	0	0	1.29388	0	0	0
SRGN	0	0	0	0	0	0	1.33778	0	1.87003	1.47045	1.12728	0	1.16428	0	2.52351	0	0	0	1.95792	2.5482	0	0	1.71	0	0	1.42051	1.13668	0	0	0	1.17207	2.06023	0	1.31064	2.31184	2.32547	2.30755	2.23882	1.11144	2.45733	1.96871	3.53289	2.33563	3.54211	2.15927	1.60349	2.43888	3.08779	0.991154
CSTB	1.24974	0	1.77122	1.24672	2.22889	0	2.50489	1.42301	1.32022	2.04153	1.64374	1.46454	2.02957	1.76038	1.57362	1.49118	2.27168	2.03015	2.31519	1.74286	2.42234	2.04387	1.71	1.45591	0	1.98492	1.65495	0	0	2.85147	0	2.31553	2.26727	1.31064	2.05665	1.49555	1.70926	1.33344	1.96237	1.74813	0	2.03399	0.773342	2.1679	1.57534	1.83957	1.50113	1.0656	1.47903
S100A4	3.04048	3.33709	3.16818	2.59486	3.35452	3.62638	3.76488	2.9906	3.24642	3.32538	2.98494	3.43173	2.79882	3.39745	3.45293	1.49118	2.27168	2.92534	2.57788	2.08821	2.79779	2.81427	3.48746	2.38556	3.66786	3.37598	1.65495	3.54116	2.32346	1.86218	3.40028	3.4234	2.52871	3.12098	3.34212	3.18133	3.80088	3.26372	2.72597	2.6423	2.96961	2.39487	2.78322	2.63188	2.8683	3.03744	3.57983	2.51895	1.8055
CAMP	1.24974	0	1.4474	2.1326	1.87585	1.53851	2.24408	1.42301	1.87003	2.04153	1.12728	2.66042	2.48641	1.76038	2.15735	2.42719	2.27168	0	2.31519	1.21099	2.79779	2.94028	2.68013	2.02509	1.57211	1.42051	1.13668	2.13369	1.9658	1.86218	0	1.18863	2.26727	1.85897	2.05665	0	0.919603	0.874234	2.21429	0.782054	0	0.978751	3.78825	1.27536	1.8099	0.843054	2.43888	2.66153	1.8055
CHIT1	0	0	0	0	0	0	0	0	0	0	0	0	0	0	1.57362	0	0	0	0	0	0	0	1.71	0	0	0	0	0	0	0	0	0	0	1.85897	0	0	0	0	0	0	0	0	1.92205	0	0	0	0	0	0
LOC105881161	0	0	0.965468	0	0	0	0	0	0	0	0	0	0	0	1.57362	0	0	0	0	0	0	1.17562	0	0	0	0	1.13668	0	0	0	0	0	0	0	0	0	0.919603	0	0	0.782054	0	0	0	0	0	0	0	0	1.47903
S100A12	2.13633	1.31203	2.37547	3.34174	2.86671	2.48265	2.50489	3.6583	3.6021	3.19698	1.12728	3.43173	3.38936	3.2218	3.00174	2.69255	2.27168	2.03015	3.62454	1.21099	3.45999	3.7742	2.68013	3.42085	3.56533	1.74202	3.18967	1.55245	2.9664	3.91082	2.29401	2.51874	3.05355	3.33526	1.71316	2.06985	1.39043	1.88527	2.96262	0.782054	2.58948	2.23062	5.86769	1.81807	2.62283	1.29388	2.43888	6.10927	3.06021
LOC105883741 (SERPINB3, SERPINB4)	0	0	0	1.78471	0	0	1.89027	1.42301	0	0	0	0	0	0	0	0	0	1.16473	0	0	0	0	0	0	0	0	0	0	0	0	0	1.71653	0	0	0	0	0	0	1.11144	0	0	0	0.773342	0	0	0	0	1.56969	0
LOC105859005 (HP, HPR)	0	0	0	0	0	0	0	0	0	0	0	1.46454	1.16428	0	0	0	0	0	0	0	0	1.17562	0	0	0	0	0	0	0	0	0	0	0	0	0	0	0	0	1.11144	0	0	0	2.44261	0	0	0.843054	0	1.90327	0
PGLYRP1	0	1.31203	0	1.24672	0	1.53851	1.89027	1.42301	1.32022	0	0	0	1.16428	0	1.57362	0	1.67669	1.68828	0	0	2.42234	1.17562	0	0	0	0	0	0	1.40372	0	0	0	0	1.31064	0	0	0.919603	0	0	0	0	1.46378	3.36757	1.27536	0	0	0	4.06178	0.991154
LOC105883507	2.91376	1.86057	2.01544	2.3902	3.01271	3.13314	3.02888	2.34649	2.68929	3.71879	1.98262	3.86195	3.22842	1.76038	3.17574	3.22272	3.97357	1.68828	2.9577	2.5482	3.73978	2.94028	2.30837	3.17883	2.78915	2.1802	2.88654	2.49889	2.32346	3.51531	1.69696	2.31553	2.90723	2.99373	2.31184	1.72557	1.95064	1.64695	2.85128	2.09381	3.63676	2.03399	3.14299	2.1679	1.99977	2.32866	2.70451	3.2478	3.06021
LOC105876721	0	0	0	1.24672	0	0	1.33778	1.42301	1.87003	2.04153	0	0	0	0	2.15735	1.49118	1.67669	0	1.39681	0	0	1.17562	0	0	1.57211	0	0	1.55245	0	0	0	1.71653	0	0	0	0	0	0	1.96237	0	1.96871	0	0.773342	1.27536	0	0.843054	0	1.0656	1.47903
MMP9	0	1.31203	0	1.24672	0	0	0	1.42301	1.32022	0	0	0	0	0	0	0	1.67669	0	1.39681	1.21099	2.42234	1.70116	0	0	0	0	0	0	1.40372	1.86218	0	0	1.35695	0	0	0	0	1.33344	1.11144	0	0	0	2.62734	0	0	0	0	2.66153	0
CAPG	2.13633	0	0	1.24672	0	1.53851	1.33778	0	1.32022	0	1.12728	0	1.16428	2.36361	1.57362	1.49118	1.67669	1.68828	0	1.74286	0	1.70116	1.71	2.38556	2.15566	0.943755	1.13668	0	0	0	1.17207	1.18863	1.35695	0	1.71316	0.767296	1.39043	1.33344	1.62481	1.51686	0	1.46378	0.773342	0	1.26834	0.843054	0	2.51895	0.991154
IL1R2	0	0	0	0	0	0	0	0	0	0	0	0	0	0	0	0	0	0	0	0	0	0	1.71	0	0	0	0	0	0	0	1.17207	0	0	0	0	0	0	0	0	0	0	0	0.773342	0	0	0	0	0	0
SAT1	2.39404	2.99553	1.77122	1.24672	1.87585	2.48265	1.89027	2.34649	0	0	1.12728	0	0	1.76038	0	1.49118	2.64216	1.16473	1.39681	1.21099	0	1.70116	1.71	0	2.15566	2.48385	1.65495	0	1.40372	2.47448	1.69696	1.18863	0	2.21109	1.71316	0.767296	0.919603	0.874234	0	0.782054	0	0	1.73483	2.1679	0	1.29388	2.70451	2.15296	0
SOD2	1.78823	1.86057	1.77122	1.24672	0	0	1.33778	1.42301	0	0	0	0	0	1.76038	0	0	0	0	0	0	0	0	0	0	0	0	1.13668	0	0	0	0	0	0	0	0	0.767296	1.70926	1.33344	1.11144	1.21548	0	1.78899	0	0	0	0	0	1.0656	0
CD68	1.24974	0	1.4474	0	0	1.53851	0	0	1.87003	1.47045	0	0	0	0	0	0	0	0	0	1.21099	0	0	0	2.02509	1.57211	0.943755	0	0	0	0	1.17207	0	0	1.31064	1.18578	0	0	0.874234	0	0	1.96871	0	0	0	0	0.843054	0	1.0656	0
CD14	0	0	0	0	0	1.53851	0	0	0	0	0	1.46454	0	0	0	1.49118	0	0	0	0	0	0	0	0	0	0	0	0	0	0	0	0	0	0	0	0	0	0	0	0	0	0	0.773342	0	0	0	0	2.35261	0
FTH1	2.13633	1.86057	1.77122	2.76466	2.4893	2.74923	1.89027	2.34649	2.68929	2.87673	1.64374	2.66042	0	2.73721	1.57362	2.42719	3.44792	1.68828	2.78572	1.21099	3.28393	2.29863	2.95052	0	1.57211	2.3435	1.99459	0	2.58635	1.86218	2.29401	2.31553	2.52871	2.84789	2.31184	1.72557	1.39043	2.60811	1.96237	2.2302	0	1.78899	0.773342	1.27536	1.57534	1.83957	2.91418	3.08779	1.8055
CSF3R	0	0	0	0	0	0	0	0	0	0	0	0	0	0	0	0	0	1.68828	0	0	0	0	0	0	0	0	1.13668	0	0	0	1.17207	1.18863	0	0	0	0	0	0.874234	1.11144	0	0	0	0	0	0	0	0	1.56969	0
[truncated: 2,521 more columns]

## Sheet: Fig E2d mono
	hematopoietic precursor cell	hematopoietic precursor cell	hematopoietic precursor cell	hematopoietic precursor cell	hematopoietic precursor cell	hematopoietic precursor cell	hematopoietic precursor cell	hematopoietic precursor cell	hematopoietic precursor cell	hematopoietic precursor cell	hematopoietic precursor cell	hematopoietic precursor cell	hematopoietic precursor cell	hematopoietic precursor cell	hematopoietic precursor cell	hematopoietic precursor cell	hematopoietic precursor cell	hematopoietic precursor cell	hematopoietic precursor cell	hematopoietic precursor cell	hematopoietic precursor cell	hematopoietic precursor cell	hematopoietic precursor cell	hematopoietic precursor cell	hematopoietic precursor cell	hematopoietic precursor cell	hematopoietic precursor cell	hematopoietic precursor cell	hematopoietic precursor cell	hematopoietic precursor cell	hematopoietic precursor cell	hematopoietic precursor cell	hematopoietic precursor cell	hematopoietic precursor cell	hematopoietic precursor cell	hematopoietic precursor cell	hematopoietic precursor cell	hematopoietic precursor cell	hematopoietic precursor cell	hematopoietic precursor cell	hematopoietic precursor cell	hematopoietic precursor cell	hematopoietic precursor cell	hematopoietic precursor cell	hematopoietic precursor cell	hematopoietic precursor cell	granulocyte monocyte progenitor cell	hematopoietic precursor cell	hematopoietic precursor cell
LOC105871650	2.39404	2.47273	2.01544	2.59486	3.14007	2.95949	2.24408	2.60995	3.43999	2.40276	1.64374	2.39578	1.68774	2.73721	1.57362	2.06492	3.12409	2.79944	3.23232	2.34443	2.42234	2.81427	2.95052	3.0316	2.99992	1.98492	1.99459	3.54116	0	1.86218	2.93541	2.51874	1.35695	2.471	1.18578	0	1.95064	0	1.11144	0	2.58948	2.03399	0.773342	2.42656	0.823063	0	2.91418	1.56969	0.991154
TFPI	2.13633	1.31203	1.77122	1.24672	1.87585	2.1181	1.89027	2.34649	1.87003	2.40276	0	0	1.16428	0	0	2.06492	1.67669	1.68828	0	0	1.81419	0	1.71	0	1.57211	0	0	1.55245	0	0	1.69696	1.71653	1.35695	0	0	1.1963	1.95064	0	0	0.782054	0	0	0	0	0.823063	0.843054	0	0	0
MLLT3	1.78823	2.21278	2.01544	1.24672	1.32527	2.1181	1.33778	1.42301	0	0	1.98262	0	1.16428	0	1.57362	1.49118	0	2.03015	2.31519	0	0	2.50149	0	1.45591	0	1.98492	2.24767	1.55245	0	0	1.69696	1.71653	1.35695	0	0	0	0.919603	1.33344	0	0.782054	1.96871	0.978751	0.773342	0	0	0	0	1.90327	0
LOC105874071 (IFITM1, IFITM2, IFITM3)	3.82449	1.86057	2.8484	2.3902	2.86671	3.28104	2.24408	2.34649	3.13349	2.40276	2.74796	2.86948	3.03652	2.36361	1.57362	2.90206	2.91188	3.22906	2.31519	2.08821	3.07012	2.50149	0	3.30715	3.76085	2.6069	2.76095	2.49889	1.40372	3.51531	2.80944	3.17077	3.48822	2.21109	2.82807	2.84229	3.02567	2.23882	2.85128	3.05217	2.58948	2.53591	2.62734	1.81807	3.279	1.83957	1.50113	2.51895	2.88722
EGFL7	2.59876	2.99553	0	3.64241	1.87585	3.13314	1.33778	2.60995	2.48298	3.32538	2.60443	3.0423	2.79882	3.00858	3.17574	3.66011	1.67669	1.68828	2.31519	2.7174	2.42234	2.29863	2.95052	3.52294	2.52175	2.48385	1.65495	2.13369	1.40372	0	1.17207	1.71653	1.35695	2.21109	2.05665	1.49555	1.39043	1.33344	1.96237	2.09381	0	1.46378	0	1.27536	2.5255	2.90169	0	2.78629	0
GYPC	2.13633	1.31203	0	0	1.32527	1.53851	1.89027	1.42301	0	2.04153	1.64374	1.46454	1.16428	2.36361	1.57362	0	1.67669	1.16473	1.95792	0	0	1.70116	0	0	0	0.943755	1.13668	2.76582	1.9658	2.47448	2.0394	0	1.35695	0	0	0.767296	0.919603	0	1.62481	1.74813	0	1.46378	1.20417	1.81807	0.823063	1.29388	0	0	0
BEX4	2.39404	2.21278	0.965468	0	0	2.1181	2.71157	0	0	2.40276	2.23527	1.46454	0	1.76038	1.57362	0	1.67669	2.65538	0	2.34443	0	1.17562	2.30837	1.45591	0	1.42051	0	0	1.40372	0	1.69696	1.18863	1.35695	1.31064	1.71316	1.91245	2.14493	1.64695	1.62481	2.2302	1.96871	0.978751	1.5043	2.1679	2.5255	2.03042	0	1.0656	1.47903
CMA1	0	0	0	0	0	0	0	0	0	0	0	0	0	0	0	0	0	0	0	0	0	0	0	0	0	0	0	1.55245	0	0	0	0	0	1.31064	0	0	0	0	2.41535	0	0	0	0	0	0.823063	1.29388	1.50113	0	2.78804
CD81	0	1.31203	1.4474	0	0	0	1.89027	0	1.32022	2.40276	0	0	0	0	0	0	0	1.16473	0	0	0	0	0	1.45591	0	0	1.13668	0	0	0	1.17207	1.18863	1.35695	1.85897	1.18578	1.1963	0.919603	0	0	1.51686	0	0.978751	0.773342	0	0.823063	1.29388	0	1.56969	0
HSP90AB1	3.42988	3.66335	3.55952	3.92353	4.12375	3.28104	4.09471	3.26564	3.24642	3.19698	3.33699	3.53385	3.31212	3.8948	3.76271	3.07519	3.57746	3.75879	3.44754	3.82384	2.42234	2.94028	3.73196	3.30715	2.78915	3.69487	2.44945	3.54116	3.11317	0	3.47201	3.73973	3.7902	2.84789	3.41944	3.53992	3.43932	3.08902	3.73229	3.1067	4.23085	3.37551	3.14299	2.80214	3.67183	3.56699	3.36363	3.50688	3.27394
PLPPR3	0	0	0	0	0	0	0	0	0	0	0	0	0	0	0	0	0	0	0	0	0	0	0	0	0	0	0	0	0	1.86218	0	0	0	2.471	0	0	0	0	1.11144	1.21548	0	0.978751	0	0	0	0	2.70451	0	2.55415
TMSB15B	1.24974	1.86057	1.4474	0	1.32527	0	0	0	1.32022	0	1.12728	0	0	0	0	0	0	0	0	1.21099	1.81419	0	0	0	0	0.943755	0	0	0	0	0	0	0	0	0	2.06985	1.39043	2.07759	1.11144	2.86809	0	1.46378	0	1.81807	1.57534	2.19061	0	1.0656	2.05122
CFD	1.24974	0	0	0	0	0	0	0	0	0	0	0	0	0	1.57362	0	0	0	0	0	2.42234	0	0	0	0	0	0	0	1.40372	3.12461	1.17207	0	0	4.81125	2.95418	0	0	0	2.21429	1.93583	0	0	0.773342	0	0	0.843054	4.91986	1.0656	3.20764
MS4A3	0	0	0	0	0	0	0	0	0	0	0	0	0	0	0	0	0	0	0	0	0	0	0	0	0	0	0	0	0	0	0	0	0	0	0	0	0	0	0	0	0	0	0	0	0	0	0	0	0
CLEC11A	0	0	0	0	0	0	0	0	0	0	0	0	0	0	0	0	0	0	1.39681	0	0	0	0	0	0	0	0	0	0	0	0	1.71653	0	1.31064	1.18578	0	0	0	0	0.782054	0	0	0	0	0.823063	0	2.07612	0	0
LOC105880511	3.5794	3.33709	3.46243	3.03646	3.25304	3.28104	3.46312	3.57363	3.34788	3.32538	2.60443	2.66042	2.48641	3.39745	3.92619	3.35126	3.44792	3.4617	2.9577	3.20145	3.73978	3.54392	2.30837	2.85888	2.15566	3.13439	2.88654	2.76582	3.11317	3.91082	2.29401	3.26226	2.26727	2.84789	3.73572	4.05253	3.43932	3.79117	3.62959	3.49714	1.96871	3.82539	3.28369	3.54211	3.60466	3.60368	2.91418	2.99703	3.64481
UBE2C	0	0	0	0	0	0	0	0	0	0	0	0	0	0	0	0	0	1.16473	0	0	1.81419	0	1.71	0	0	0	0	0	0	0	0	0	0	0	0	2.43233	0	0.874234	0	0.782054	0	0	0	0	0	1.29388	0	0	0
H1-5	0	0	0	0	0	0	0	0	0	0	0	0	0	0	0	0	0	0	0	0	0	0	0	0	0	0	0	0	0	0	0	0	0	0	0	0	0	1.64695	0	0	0	0	0	0	0.823063	0.843054	0	0	0
PIMREG	0	0	0	0	0	0	0	0	0	0	0	0	0	0	0	0	0	0	0	0	0	0	0	0	0	0	0	0	0	0	0	0	0	0	0	1.1963	0	0	0	0	0	0	0	0	0	0	0	0	0
LOC105856255 (HBA1, HBA2)	0	1.86057	1.4474	0	0	0	0	0	0	0	0	0	0	0	0	0	0	0	0	0	0	0	0	0	0	0	0	0	0	0	0	0	0	1.31064	0	0	0	1.33344	1.11144	0	0	0	0.773342	0	0	1.29388	0	1.0656	0
LOC105883741 (SERPINB3, SERPINB4)	0	0	0	1.78471	0	0	1.89027	1.42301	0	0	0	0	0	0	0	0	0	1.16473	0	0	0	0	0	0	0	0	0	0	0	0	0	1.71653	0	0	0	0	0	0	1.11144	0	0	0	0.773342	0	0	0	0	1.56969	0
S100A12	2.13633	1.31203	2.37547	3.34174	2.86671	2.48265	2.50489	3.6583	3.6021	3.19698	1.12728	3.43173	3.38936	3.2218	3.00174	2.69255	2.27168	2.03015	3.62454	1.21099	3.45999	3.7742	2.68013	3.42085	3.56533	1.74202	3.18967	1.55245	2.9664	3.91082	2.29401	2.51874	3.05355	3.33526	1.71316	2.06985	1.39043	1.88527	2.96262	0.782054	2.58948	2.23062	5.86769	1.81807	2.62283	1.29388	2.43888	6.10927	3.06021
PGLYRP1	0	1.31203	0	1.24672	0	1.53851	1.89027	1.42301	1.32022	0	0	0	1.16428	0	1.57362	0	1.67669	1.68828	0	0	2.42234	1.17562	0	0	0	0	0	0	1.40372	0	0	0	0	1.31064	0	0	0.919603	0	0	0	0	1.46378	3.36757	1.27536	0	0	0	4.06178	0.991154
S100A10	2.59876	1.86057	0.965468	1.78471	1.87585	2.1181	1.33778	0	0	1.47045	1.12728	2.39578	1.16428	1.76038	0	0	0	2.48702	0	0	1.81419	0	0	2.02509	2.52175	0.943755	0	1.55245	0	0	1.69696	2.06023	0	1.31064	0	1.1963	1.39043	0.874234	0	0	2.96961	0	0.773342	0	1.57534	0.843054	0	1.0656	0
FTH1	2.13633	1.86057	1.77122	2.76466	2.4893	2.74923	1.89027	2.34649	2.68929	2.87673	1.64374	2.66042	0	2.73721	1.57362	2.42719	3.44792	1.68828	2.78572	1.21099	3.28393	2.29863	2.95052	0	1.57211	2.3435	1.99459	0	2.58635	1.86218	2.29401	2.31553	2.52871	2.84789	2.31184	1.72557	1.39043	2.60811	1.96237	2.2302	0	1.78899	0.773342	1.27536	1.57534	1.83957	2.91418	3.08779	1.8055
S100A4	3.04048	3.33709	3.16818	2.59486	3.35452	3.62638	3.76488	2.9906	3.24642	3.32538	2.98494	3.43173	2.79882	3.39745	3.45293	1.49118	2.27168	2.92534	2.57788	2.08821	2.79779	2.81427	3.48746	2.38556	3.66786	3.37598	1.65495	3.54116	2.32346	1.86218	3.40028	3.4234	2.52871	3.12098	3.34212	3.18133	3.80088	3.26372	2.72597	2.6423	2.96961	2.39487	2.78322	2.63188	2.8683	3.03744	3.57983	2.51895	1.8055
CTSZ	0	0	1.77122	0	0	0	0	0	0	0	0	0	0	0	0	0	0	1.16473	0	1.21099	0	0	0	0	0	0.943755	0	1.55245	0	0	0	0	0	0	0	0.767296	1.39043	0	0	0	0	0	0	0	0.823063	0.843054	0	0	0
CSTB	1.24974	0	1.77122	1.24672	2.22889	0	2.50489	1.42301	1.32022	2.04153	1.64374	1.46454	2.02957	1.76038	1.57362	1.49118	2.27168	2.03015	2.31519	1.74286	2.42234	2.04387	1.71	1.45591	0	1.98492	1.65495	0	0	2.85147	0	2.31553	2.26727	1.31064	2.05665	1.49555	1.70926	1.33344	1.96237	1.74813	0	2.03399	0.773342	2.1679	1.57534	1.83957	1.50113	1.0656	1.47903
CST3	1.24974	0	0.965468	0	0	0	0	0	0	0	1.12728	0	1.16428	0	0	1.49118	1.67669	1.16473	1.95792	0	0	1.17562	0	1.45591	0	0	1.65495	1.55245	0	1.86218	2.0394	0	1.35695	0	1.71316	1.49555	1.39043	0	1.62481	0.782054	0	1.46378	0.773342	0	0	0	1.50113	1.56969	0
IFI30	0	0	0	0	0	0	1.33778	0	0	1.47045	0	0	0	1.76038	0	0	0	0	0	0	0	1.70116	0	0	0	0	1.13668	1.55245	0	0	0	2.31553	0	0	0	0.767296	0.919603	0	1.11144	0.782054	0	0	0	0	1.57534	0.843054	2.07612	0	0.991154
[truncated: 2,732 more columns]

## Sheet: Fig E2d ery
	erythroid progenitor cell	erythroid progenitor cell	megakaryocyte progenitor cell	hematopoietic precursor cell	erythroid lineage cell (PF)	erythroid progenitor cell	erythroid progenitor cell	erythroid progenitor cell	megakaryocyte progenitor cell	erythroid progenitor cell	erythroid progenitor cell	megakaryocyte progenitor cell	erythroid progenitor cell	erythroid progenitor cell	hematopoietic precursor cell	megakaryocyte progenitor cell	megakaryocyte progenitor cell	erythroid progenitor cell	erythroid progenitor cell	erythroid progenitor cell	erythroid progenitor cell	megakaryocyte progenitor cell	erythroid progenitor cell	erythroid progenitor cell	megakaryocyte progenitor cell	erythroid progenitor cell	erythroid progenitor cell	erythroid progenitor cell	megakaryocyte progenitor cell	erythroid lineage cell (PF)	erythroid progenitor cell	hematopoietic precursor cell	erythroid progenitor cell	megakaryocyte progenitor cell	erythroid progenitor cell	erythroid lineage cell (PF)	erythroid progenitor cell	erythroid progenitor cell	erythroid progenitor cell	erythroid progenitor cell	erythroid progenitor cell	erythroid progenitor cell	erythroid progenitor cell	erythroid progenitor cell	erythroid progenitor cell	erythroid progenitor cell	erythroid progenitor cell	erythroid progenitor cell	erythroid progenitor cell
NME4	1.73647	1.50339	1.08989	1.71385	2.25929	1.31144	1.52001	1.07664	1.20287	1.28247	0	0	0	1.00489	0	1.27545	1.36104	0	1.22203	1.39987	0	1.68083	1.0715	0	1.36929	0	0.65372	1.82389	1.46378	0	1.65238	1.95168	0.846917	1.46582	0.878161	0	1.12961	0	0.628265	0	0.925908	0.775296	0.709751	1.76775	0	1.10871	1.04378	1.48605	0
BEX4	1.73647	0.772715	2.29079	1.95544	0	1.31144	1.52001	2.0505	2.21416	0.834109	0.636701	1.71622	1.21124	1.95453	2.49141	2.16802	1.91699	0	0.787107	0.702219	1.00621	0.898804	0.672882	1.39704	2.20437	1.25321	1.32655	1.41525	2.03399	2.16108	0.611873	1.95168	0.846917	2.39729	1.3384	0	2.11994	1.7216	0.628265	1.57961	1.3983	1.20671	0.709751	1.36471	0.662428	1.95888	1.72273	1.902	1.79243
LOC105874071 (IFITM1, IFITM2, IFITM3)	2.54106	0.772715	1.08989	2.31259	0	0.856858	2.2338	1.91757	1.7333	1.59092	2.19857	0	1.21124	1.00489	2.12651	1.81818	1.67716	0	0	1.96141	1.49748	2.11424	1.0715	1.71646	1.36929	2.39846	2.00939	0.712546	0.745464	1.26981	1.26176	2.30864	1.84527	0.980413	2.08348	2.94881	1.83036	1.4918	1.83196	2.16403	3.1063	0	1.81928	2.27663	0.662428	2.21067	2.00684	1.18776	0.693547
LOC105880511	1.73647	3.83859	4.03017	3.22955	3.7815	4.45913	3.93206	3.63128	3.58198	3.84153	3.47067	3.58314	4.3818	3.86605	3.89194	4.01072	4.25711	3.91868	3.7863	3.75531	3.62272	3.54105	3.7886	3.44783	4.3083	3.65127	3.91006	4.09822	4.17792	3.45701	3.87655	3.57607	3.99448	4.08252	4.04758	3.33665	3.57118	3.56815	4.18513	3.882	3.93764	4.16273	3.79338	3.70949	3.8509	3.75243	3.94348	3.5928	3.52714
HSP90AB1	2.85477	3.51565	3.35464	3.22955	3.96001	3.47141	3.16228	3.43364	2.85114	3.38982	2.72417	3.90553	3.2934	3.77102	2.96856	3.33553	3.88883	3.24521	3.00333	3.77885	2.70013	3.35608	3.21875	3.29091	3.70351	3.1576	3.10107	3.75108	3.46598	3.60665	3.72585	3.33869	3.53547	3.37808	3.15715	2.30674	3.65585	3.50117	3.45323	3.46024	3.81111	3.37107	3.39911	3.40605	3.37365	3.41581	3.44549	3.79132	3.13626
SOD1	2.54106	3.23783	1.59896	1.39464	3.28575	3.06041	2.64606	2.45457	0.772338	3.08393	2.83464	1.71622	2.98877	3.26225	1.54602	0.82862	1.67716	3.03176	3.30816	3.31324	2.26965	1.68083	2.95687	2.786	1.54024	3.10294	2.96803	3.40442	1.69188	1.81162	2.8352	1.71025	3.21824	1.46582	3.27019	3.6154	2.52729	2.61242	2.96328	3.12825	0	3.24243	2.97567	2.80606	3.19816	2.3162	2.96524	2.95688	2.99649
IMPDH2	1.20556	1.92106	0	0.922972	0	1.6228	1.52001	0.676712	1.50285	1.28247	1.8471	0	0	1.28021	1.54602	0.82862	1.91699	1.7806	1.94379	1.62391	1.00621	0	1.0715	1.39704	1.54024	0.811278	1.54559	1.1244	1.69188	1.81162	1.47603	0.92033	1.6089	0	0	0	2.11994	0	1.28732	1.27221	1.3983	1.50712	0.709751	2.05422	1.05744	1.80437	1.32439	1.18776	1.79243
RARRES2	0	0	0	0	0	1.6228	0	0	0	0	0	0	1.74315	0	0	0	1.36104	0	0	0.702219	0	0	1.75775	0	0.549934	0	1.04569	0	0	0	1.65238	0	0	0	0	0	0	1.19293	0	0.826084	0	0	0	0.678812	0	0	0.652306	1.48605	0
SOD2	0	0.772715	1.08989	1.39464	2.25929	0.856858	0.784248	0	0.772338	0.834109	0.636701	0.924713	1.51215	0.62369	1.54602	0	0	0	1.94379	1.11069	0	0.898804	0.672882	0.924896	0.902709	1.25321	0.65372	0.712546	0	0	0	0.92033	0	0	0.878161	0	1.4211	0.764709	1.28732	0.826084	0.925908	1.50712	1.12069	0.678812	1.33985	0.700733	0.652306	0.760741	0.693547
DECR1	0	2.07867	0	1.39464	2.89882	0.856858	0	1.07664	0	0	0.636701	0	1.93067	1.82371	0	0	0	0	1.22203	1.62391	0	0	1.57681	0.924896	0.549934	0.811278	0.65372	1.82389	0.745464	0	0.98871	0	0.846917	0.980413	1.65238	0	1.4211	2.06562	1.83196	1.27221	0	0	1.4111	1.5864	1.33985	0.700733	1.32439	0	1.09915
CD38	0	0	0.686612	0	0	1.31144	0	0.676712	0	0	0.636701	0	1.21124	0.62369	0	0	0	0	1.52412	0	1.00621	0	1.0715	0	0	1.25321	0	0	0.745464	0	0	0	0.846917	0	0	0	0.716488	0.764709	0.628265	0	0.925908	1.50712	1.12069	1.07945	0.662428	0	0.652306	0	1.38689
ABCB4	0	1.20335	0.686612	0.922972	0	0	0.784248	0.676712	0	0	0	0	0	1.28021	0	0	1.36104	0	1.22203	0	0	0	0	0	0	0	0	0	0.745464	1.26981	0.611873	1.39134	0.846917	0	1.3384	0	0.716488	1.19293	0	1.27221	0	1.50712	1.4111	0	0	1.10871	1.32439	0.760741	1.09915
ABCB10	0	0.772715	0	0	0	0	0	0	0	0.834109	0	0	0	0	0	0	0	0	0.787107	0.702219	0	0	0	0	0	0	1.04569	1.1244	0	0	0.611873	0	0.846917	0	0	2.30674	0	0.764709	1.01113	0	0.925908	0.775296	0	0	0	0.700733	0.652306	0	0.693547
KLF1	0	1.73387	0	0	0	1.6228	1.21833	1.36154	0	1.28247	0.636701	0.924713	1.21124	1.49587	0	0	0.896135	1.7806	0	1.39987	1.00621	0	0.672882	1.39704	0.549934	0.811278	0	1.82389	0	1.26981	1.26176	0	0.846917	0	2.08348	0	1.4211	1.4918	1.5035	1.27221	0	1.20671	1.63587	0.678812	0	1.39765	1.54327	1.902	0.693547
LOC105865212	2.33742	2.62626	2.18558	1.39464	2.25929	2.99476	2.09735	2.60832	1.20287	2.95692	2.53156	1.39681	2.86241	2.63813	0	1.27545	0.896135	1.7806	2.94209	2.41433	1.82546	1.36439	2.85174	2.87569	1.36929	1.98154	2.32501	3.2558	1.87749	2.41954	2.88355	0.92033	2.75091	1.46582	3.09544	2.30674	2.81591	2.6933	2.58332	2.00442	2.45694	2.44592	2.42788	2.80606	2.14194	2.72216	2.12342	2.68637	2.83397
ACKR1	0	0	0	0	0	0	0	0	0.772338	0	0	0	0	0	0	0	0.896135	0	0	0	0	0	0	0	0	0	0	0	0	0	0	0	0	0	0	0	0	0	0.628265	0	0	0	0	0	0	0	0	0	0
UBAC1	0	0.772715	0	0	0	0.856858	0	0	0	0.834109	0.636701	0	0.778787	1.00489	0	0	0	2.38571	0.787107	0.702219	0	0	1.35574	0.924896	0.549934	0.811278	1.72516	1.6403	0.745464	0	0	0	1.2988	0	0	0	0.716488	1.19293	1.5035	1.27221	0	0	1.4111	0	1.05744	1.10871	0.652306	1.7155	1.61008
UROD	0	1.50339	1.59896	0.922972	0	1.6228	1.21833	1.91757	1.20287	1.28247	0.636701	0	2.08852	1.49587	1.54602	0.82862	1.67716	1.7806	1.94379	0.702219	0	1.36439	0.672882	1.71646	0	0.811278	1.87734	1.6403	1.16778	2.41954	1.65238	0.92033	1.6089	1.46582	1.3384	2.30674	2.23835	1.7216	1.28732	1.57961	2.15418	1.50712	0.709751	1.07945	1.33985	1.62155	0.652306	0.760741	2.30331
AHSP	0	3.0902	0	0	4.3591	3.55231	1.52001	2.2728	0	3.02244	2.19857	0	3.52657	3.59725	0	0	0	3.24521	3.43159	2.50148	1.00621	0	3.39438	3.29091	0	2.14062	3.47727	3.2558	1.46378	0	2.48244	0	2.0363	0	3.37175	3.33665	2.60762	2.42792	3.50709	3.07036	0	3.73751	2.33228	2.1716	2.83153	0	2.00684	3.34486	1.9466
PTMS	0	0	0	0	0	0	0	0	0	0	0	0	0	0	0	1.27545	0	0	0	0	0	0	0	0	0.902709	0	0	0	0	0	0	0	0	0.980413	0	0	0	0	0.628265	0.826084	0.925908	0.775296	0	0	0	0	0.652306	0.760741	0
LOC105871594 (RGCC)	0	0	0	0	0	0	0	1.07664	0	0	0	0	0	0	0	0	0	0	0	0	0	0	0	0.924896	0.549934	0	0.65372	0	0	0	0	0	0	0	0	0	0	0	0.628265	0	0	0.775296	0	0	0	0	0.652306	0	0
LOC105883507	1.73647	2.62626	1.59896	2.31259	6.26179	5.41476	4.23227	2.80205	2.4409	4.30345	2.09456	2.31519	4.25633	2.0702	2.12651	1.58319	1.91699	2.76002	5.05378	2.50148	3.9037	2.11424	5.16876	2.45541	1.81352	4.34766	4.52553	2.43289	4.1608	1.81162	5.09907	2.44849	4.83826	1.7912	5.41445	3.33665	1.4211	2.52442	4.01114	2.42257	2.15418	1.50712	2.22655	2.05422	4.69173	4.15801	4.52262	5.96828	5.13069
LOC105856254 (HBA1, HBA2)	0	1.20335	0	0	3.28575	0	0	0.676712	0	0	0.636701	0	1.93067	0	0	0	1.36104	3.24521	0	0	0	0	1.0715	0	0	0	0	1.41525	1.46378	0	0.611873	0	0	0	0.878161	0	0	0.764709	2.27661	0	0.925908	1.20671	0.709751	0	0.662428	0.700733	0.652306	2.60554	1.09915
GPX1	2.08143	2.44154	2.47289	2.14988	0	3.12201	2.09735	1.58301	2.85114	2.31445	2.37886	2.9577	3.04643	2.4327	3.29024	2.42668	2.74091	2.38571	2.2385	2.50148	2.07202	2.41561	2.36074	1.71646	2.96158	1.98154	1.87734	2.43289	2.28842	2.62473	2.40934	2.68041	2.56433	2.9612	2.08348	2.30674	2.34421	2.76813	2.0788	2.62782	2.31698	2.63071	1.97421	2.53832	2.34132	2.49877	2.69459	2.60554	1.79243
TENT5C	0	0	0	0	0	0	0	0	0	0	0	0	0.778787	0	0	0	0	0	0	0	0	0	0	0	0	0	0	0	0	0	0	0	0	0	0.878161	0	0	0	0	0	0	0	0	0	0	0	0	0	0
NPL	1.73647	0	0	1.39464	0	0	0	0	0	0	0	0	0	0.62369	0	0.82862	0	1.7806	1.22203	0	0	0	0	0.924896	0	0	0	0.712546	0	0	0.98871	0.92033	0.846917	0	0.878161	0	1.4211	0	0	0	0	0	0.709751	0	0	1.62155	1.04378	0	0
LOC105864771	0	0	0	0	0	0	0	0	0	0	0	0	0	0.62369	0	0	0	0	0	0	0	0	0	0	0	0	0	0	0	0	0	0	0	0	0	0	0	0	0	0.826084	0	0	0	0	0	0	0	0	0
BNIP3L	0	0	0.686612	0.922972	0	0	0.784248	0	0	1.28247	0.636701	1.39681	0	0.62369	1.54602	0.82862	0	0	0	0	0	0	0	0	0.902709	0	0	0	0	0	0	0	0	0.980413	0.878161	0	0	0	0.628265	0	0.925908	0	0	0	0	1.10871	1.04378	1.18776	0
RUNDC3A	0	0	0	0	0	0	0	0	0	0	0	0	0	0	0	0	0	0	0	0	0	0	0	0	0	0	0	0	0	0	0	0	0	0	0	0	0	0	0	0	0	0	0	0	0	0	0	0	0
LOC105883811 (SLFN14)	0	0	0	0	0	0	0	0	0	0	0	0	0	0	0	0	0	0	0	0	0	0	0	0	0	0	0	0	0	0	0	0	0	0	0	0	0	0	0	0	0	0	0	0	0	0	0	0	0
[truncated: 2,262 more columns]

## Sheet: Fig E2e
coord1	coord2	trajectory - method 1	trajectory - method 2	in_trajectory
-6.74431	-6.18243	0.868692	0.871797	0
1.56867	-1.57998	0.492913	0.536412	0
-0.0469843	6.05717	0.113208	0.151534	0
3.05653	2.89111	0.356016	0.361319	0
6.62562	5.16542	0.268764	0.305236	0
-4.90575	-8.67709	0.800367	0.817547	0
6.11465	8.0213	0.248863	0.25069	0
-3.9466	-7.80348	0.777747	0.791882	0
-3.34596	4.46994	0	0.00478968	0
-4.13697	5.55891	0.00589035	0.00460467	0
6.40342	8.41534	0.244226	0.247669	0
-4.09559	3.93431	0	0	0
1.49491	-2.35878	0.51741	0.559124	0
-4.71088	-8.48907	0.79814	0.812999	0
1.68439	-1.21737	0.481093	0.52369	0
3.91206	4.95456	0.288466	0.296418	0
-4.48576	-8.00568	0.788702	0.806218	0
-7.82915	-5.66759	0.90358	0.910571	0
3.57858	8.52427	0.218464	0.223121	0
-11.8767	4.76679	NaN	NaN	1
2.02556	2.2214	0.379247	0.36817	0
6.79936	8.05705	0.248863	0.254897	0
2.89301	7.08143	0.224422	0.233546	0
3.39062	5.29038	0.284405	0.282736	0
1.84458	8.43462	0.185187	0.198974	0
-2.1317	5.67996	0.0477971	0.065726	0
1.60942	0.286204	0.436635	0.478401	0
-4.27993	-7.89768	0.783222	0.800815	0
1.55093	3.09504	0.356613	0.346954	0
-4.08639	4.40219	0	0	0
2.31734	7.29522	0.206363	0.220641	0
3.32571	6.1498	0.25905	0.259003	0
3.46878	6.33495	0.253055	0.25608	0
-3.38669	-5.8383	0.720431	0.76225	0
-6.10659	-6.3681	0.845349	0.851021	0
6.64398	7.09856	0.251445	0.267067	0
6.6787	5.348	0.265109	0.301151	0
1.24558	7.35991	0.173859	0.196191	0
-6.69189	-9.90108	NaN	NaN	1
-5.83261	-6.95818	0.795603	0.841519	0
5.31379	8.54842	0.238416	0.238586	0
3.17729	4.95407	0.295777	0.291416	0
-3.94042	5.77884	0.0143828	0.0147239	0
-4.00434	-4.79596	NaN	NaN	1
-1.99166	-5.37621	0.661597	0.71418	0
6.32193	7.61516	0.250975	0.257339	0
7.62434	7.34934	0.251445	0.268833	1
-0.285936	7.30578	0.124266	0.148896	0
-5.18578	-9.35877	0.806653	0.825066	0
-1.83838	-5.00068	0.656869	0.703838	0
-4.50188	-6.92644	0.766975	0.803114	0
-3.02308	3.72954	0	0	0
-4.06972	-7.82406	0.778306	0.795072	0
1.22529	8.28366	0.169912	0.188763	0
1.45632	-2.26111	0.515058	0.557385	0
-10.1288	-2.04128	NaN	1	1
-7.66256	-6.38412	0.882864	0.898346	0
2.62628	-2.36028	0.508081	0.536549	0
6.51941	7.20162	0.251445	0.26467	0
1.50606	-1.76114	0.498475	0.542796	0
1.33897	7.94205	0.17436	0.193479	0
5.4547	7.67589	0.248495	0.250305	0
-0.347188	8.21468	0.131043	0.150429	0
-4.46517	-3.90221	NaN	NaN	1
-11.6555	3.33955	NaN	NaN	1
3.15909	6.23073	0.254129	0.255236	0
-9.05827	-4.80925	0.944158	0.960956	0
3.00216	-1.47251	0.482286	0.506262	0
-1.46265	-4.46089	0.644301	0.683167	0
1.03631	-4.91821	0.580754	0.627741	0
3.58352	5.52009	0.27634	0.277969	0
-5.9991	-7.98915	0.815903	0.844576	0
4.93047	7.92541	0.244226	0.242808	0
3.87351	8.60615	0.224426	0.225071	0
-0.653315	8.33521	0.125459	0.143661	0
5.17753	6.25439	0.258182	0.272744	0
2.05009	-1.09657	0.475762	0.513088	0
5.24	7.62131	0.246662	0.249638	0
-0.283035	6.90306	0.11986	0.146743	0
-2.85866	7.56729	0.0691658	0.0774026	0
-1.34083	6.73183	0.0872551	0.108892	0
-2.44177	3.89344	0.00163291	0.0189785	0
4.65199	5.30753	0.2729	0.291321	0
2.39318	-0.404362	0.454313	0.486363	0
-2.6813	7.49035	0.0713611	0.0808086	0
-8.91074	-5.27831	0.930169	0.949651	0
1.13969	-4.37329	0.572024	0.614348	0
2.38986	-0.622426	0.460656	0.49295	0
4.8185	5.13147	0.276354	0.296874	0
-1.01517	6.41443	0.0899935	0.115414	0
-9.6638	-3.91061	0.976288	0.993588	0
1.00106	7.59885	0.165893	0.18751	0
-7.44545	-5.96428	0.889273	0.895521	0
-4.17995	-4.58845	0.710173	0.777696	0
-3.78422	4.93837	0	0.00190626	0
3.59615	4.69595	0.298733	0.302338	0
-5.84504	-8.4417	0.814697	0.840239	0
-3.31311	-7.56042	0.763244	0.774311	0
-3.0562	-6.43244	0.730372	0.758184	0
7.90651	6.85445	0.258182	0.277911	1
1.53422	-0.925315	0.472926	0.518051	0
-2.0616	-5.05102	0.663232	0.711132	0
1.05163	-4.21844	0.571774	0.612892	0
3.91312	3.78183	0.324724	0.333278	0
1.53735	8.6903	0.174818	0.191975	0
-3.08036	-4.9048	0.692916	0.7415	0
1.94658	8.8448	0.185187	0.198376	0
4.89363	6.22941	0.258182	0.271453	0
-8.45891	-5.79832	0.910541	0.92876	0
-2.25726	7.2249	0.0757645	0.0886713	0
-3.52503	-6.87254	0.750408	0.775057	0
2.01625	-2.08912	0.504933	0.541227	0
-3.84462	4.92632	0	0	0
2.44334	4.48387	0.314392	0.301824	0
4.08217	8.00123	0.233888	0.234233	0
-8.71811	-4.35604	0.950548	0.956517	0
5.91408	7.04241	0.251445	0.263571	0
4.55586	6.90677	0.249842	0.255493	0
-6.52849	-7.06146	0.842842	0.861135	0
-3.71202	4.39892	0	0	0
-2.28712	5.37332	0.0378206	0.0548275	0
7.67229	6.64501	0.258182	0.280202	1
0.299001	5.97341	0.129843	0.168641	0
-2.8119	7.38524	0.0678269	0.0757017	0
-3.74562	5.1328	0.00398816	0.0070088	0
6.42164	5.57508	0.265109	0.294701	0
4.87127	5.39897	0.27253	0.290532	0
1.71091	-1.81759	0.49887	0.540141	0
-6.02262	-8.46758	0.815007	0.844392	0
-10.5679	-3.50914	1	NaN	0
-4.12992	4.85652	0	0	0
5.78603	6.44402	0.258182	0.273071	0
-7.39251	-5.74649	0.893497	0.895839	0
2.38814	6.7795	0.215265	0.23134	0
-11.6663	3.30368	NaN	NaN	1
4.83557	8.68303	0.236132	0.233123	0
-2.1698	5.97171	0.05337	0.0700972	0
-3.05834	-6.88318	0.742901	0.762127	0
-2.27152	-4.67582	0.668913	0.711663	0
-4.18851	5.43011	0.00205692	0.000464964	0
-12.4059	5.4765	NaN	NaN	1
-9.19046	-4.58163	0.951889	0.96848	0
-3.97544	4.86921	0	0	0
5.38742	5.90356	0.264255	0.281732	0
4.79037	7.12476	0.248863	0.253442	0
2.1106	-0.429229	0.456048	0.49208	0
0.53214	8.13393	0.152775	0.173443	0
2.98048	-0.713129	0.461172	0.485638	0
2.92968	-1.96116	0.495709	0.52072	0
-1.78429	-4.37476	0.653834	0.691222	0
1.51821	3.82314	0.336741	0.320574	0
-3.65724	-5.22993	NaN	NaN	1
1.3692	-4.53774	0.569584	0.612591	0
2.16386	3.81924	0.33433	0.324127	0
1.70171	-2.87345	0.530085	0.567836	0
-11.7751	3.47328	NaN	NaN	1
-9.83225	-2.37228	0.992643	NaN	0
4.26838	8.08931	0.236132	0.234748	0
-9.14995	-4.95221	0.941885	0.961836	0
2.28276	3.69346	0.336591	0.329213	0
-6.8189	-10.0454	NaN	NaN	1
2.47556	-1.02761	0.472013	0.503263	0
2.00315	2.35349	0.375744	0.366149	0
-1.95401	7.29585	0.0831791	0.0982588	0
-2.46545	5.73607	0.0422024	0.0565492	0
1.47558	4.24811	0.32626	0.303647	0
0.832984	-3.47914	0.563805	0.601503	0
2.737	-2.23868	0.503818	0.531388	0
-4.38469	-9.42524	0.79814	0.807435	0
-3.66093	-4.79357	NaN	NaN	1
1.92932	7.85891	0.190422	0.206006	0
-4.63068	-8.0326	0.789471	0.809988	0
-2.86317	3.60958	0	0.000876165	0
-1.86698	-5.36395	0.65855	0.710386	0
2.59247	3.68344	0.335599	0.330985	0
6.62568	5.66471	0.265109	0.293941	0
6.38117	5.98508	0.26091	0.285647	0
-5.88826	-8.29933	0.814697	0.841144	0
4.76861	6.63203	0.25256	0.262114	0
-4.73083	-3.52298	NaN	NaN	1
3.0905	-1.77755	0.490255	0.51311	0
2.18278	8.67459	0.190478	0.202386	0
3.9782	4.30759	0.306539	0.31644	0
1.31945	-2.24011	0.515746	0.559803	0
-5.07003	-9.60414	0.806653	0.822607	0
-11.9617	3.52807	NaN	NaN	1
3.86635	6.05147	0.261402	0.266823	0
-1.46816	7.95852	0.103375	0.119332	0
-12.0813	3.65612	NaN	NaN	1
1.22553	-4.26442	0.568868	0.610011	0
-3.08646	6.51449	0.0459877	0.053345	0
-7.716	-6.39426	0.883618	0.900028	0
6.34751	7.45725	0.251445	0.259745	0
-1.25651	-5.38392	0.641569	0.693471	0
-4.69515	-8.37386	0.797415	0.812451	0
-9.08484	-4.32066	0.956893	0.968925	0
2.63433	7.29213	0.214881	0.226165	0
2.25628	6.78444	0.211762	0.228858	0
-2.91118	7.29085	0.0638197	0.0716143	0
1.68971	7.21592	0.189265	0.2091	0
7.50671	7.48194	0.251445	0.266245	1
4.9666	5.28632	0.272653	0.293941	0
-3.23461	6.21719	0.0371333	0.0434333	0
0.0180276	7.47208	0.135402	0.159124	0
2.47621	-0.276723	0.450341	0.4811	0
1.27457	-3.17595	0.545434	0.583984	0
4.00377	4.73974	0.293489	0.303414	0
3.02195	3.82891	0.328816	0.327829	0
-2.49791	4.24463	0.00831172	0.0247679	0
2.79101	2.367	0.372394	0.372821	0
-5.87532	-8.27518	0.814697	0.840728	0
-4.7568	-9.6685	0.8063	0.816006	0
3.28525	2.2701	0.37335	0.386492	0
2.59741	4.86189	0.303497	0.289846	0
2.4252	-0.796278	0.46552	0.49745	0
1.425	-0.505397	0.460718	0.507484	0
1.58238	-2.28995	0.514688	0.555472	0
1.09755	-4.66274	0.577599	0.621042	0
0.819995	-1.47134	0.494269	0.549515	0
2.56779	-2.32259	0.507448	0.536706	0
5.61714	4.95794	0.274192	0.305844	0
1.22665	-0.485998	0.460866	0.510685	0
-4.45743	-8.61663	0.79678	0.806889	0
2.92662	5.23131	0.290629	0.280659	0
6.97989	7.29164	0.251445	0.266005	0
1.8733	6.90189	0.198607	0.218766	0
-9.86155	-3.55434	0.989339	NaN	0
-2.05422	-5.21586	0.663224	0.713542	0
-2.0106	7.48343	0.0852682	0.099	0
-0.587533	-5.11318	0.622431	0.67078	0
-2.08177	6.79558	0.0715241	0.08708	0
3.86017	4.96867	0.288593	0.295723	0
-8.92608	-4.97851	0.937955	0.954306	0
-0.247354	8.40172	0.134752	0.154737	0
-8.8964	-4.95337	0.938148	0.95371	0
-4.03651	-4.46397	0.706563	0.770851	0
-1.18165	6.35401	0.0839206	0.108775	0
-2.2616	5.9739	0.0515004	0.0673168	0
-8.32419	-6.04058	0.902455	0.921868	0
-3.82688	4.29246	0	0	0
-7.65279	-5.86346	0.895237	0.902946	0
-2.88585	7.46277	0.0677726	0.0750455	0
-3.16683	-6.7451	0.741251	0.763909	0
4.12453	5.06281	0.283376	0.294654	0
-12.1516	5.79379	NaN	NaN	1
-4.34891	-9.37778	0.79814	0.806722	0
-3.96854	-7.56107	0.772405	0.79111	0
5.75782	8.33141	0.244226	0.244205	0
7.47271	6.0721	0.258182	0.290298	1
-1.74922	5.83653	0.0599868	0.0810274	0
-7.74844	-6.25444	0.887394	0.902143	0
-2.92806	6.65719	0.0516161	0.0603504	0
2.06281	-2.45248	0.514738	0.549804	0
1.90825	-1.67477	0.493602	0.532226	0
-11.8316	3.47112	NaN	NaN	1
4.79368	4.99893	0.28027	0.30048	0
2.6589	5.37273	0.289409	0.273531	0
4.97266	8.33632	0.236581	0.238244	0
7.08959	5.78793	0.265109	0.293627	0
5.00836	5.66318	0.265109	0.284563	0
-1.98647	-5.45605	0.661546	0.715028	0
-5.28776	-7.11578	0.785398	0.825877	0
-6.6743	-6.57644	0.857073	0.867624	0
-3.48132	-5.36852	NaN	NaN	1
1.53328	-3.00844	0.536294	0.574703	0
-8.88901	-3.41858	0.974838	0.975953	0
-11.8421	3.75714	NaN	NaN	1
-9.90697	-2.23149	NaN	1	1
-4.36679	-6.68235	0.758839	0.798132	0
-3.51469	4.39522	0	0	0
1.51316	-0.609813	0.463433	0.508925	0
4.69787	8.68162	0.234977	0.232402	0
-1.03494	-5.28836	0.635521	0.685832	0
-5.0518	-9.13139	0.8063	0.821891	0
1.17631	7.3339	0.171943	0.194526	0
1.16606	-1.58679	0.495511	0.545155	0
-1.53314	-5.34936	0.649347	0.700515	0
-2.88956	7.00706	0.0595018	0.0674697	0
-3.43346	-7.75084	0.767634	0.778569	0
-4.23945	-4.15665	NaN	NaN	1
1.21252	7.0313	0.17583	0.198906	0
-3.1649	-7.34199	0.755586	0.768895	0
-10.8665	-3.62803	1	NaN	0
-0.257652	6.84594	0.119911	0.147257	0
-9.02651	-4.88308	0.941824	0.958902	0
-12.1973	3.75102	NaN	NaN	1
1.16232	6.79391	0.175868	0.200684	0
4.7697	6.8644	0.251445	0.257965	0
1.97067	-1.23294	0.480202	0.518534	0
-10.0041	-2.35191	NaN	1	1
6.36486	5.69605	0.265109	0.291718	0
-8.56759	-5.12353	0.928979	0.940844	0
-11.8645	4.74233	NaN	NaN	1
-4.7553	-7.729	0.788657	0.812477	0
-7.43299	-5.53251	0.899869	0.899123	0
1.02729	-2.84413	0.539276	0.581847	0
-8.10247	-6.02373	0.899261	0.915207	0
4.14261	6.20136	0.258182	0.265743	0
2.66885	7.15399	0.217757	0.229007	0
-1.49092	-5.84008	0.649347	0.706776	0
-3.22322	4.37463	0	0.00635506	0
1.49915	3.91507	0.335645	0.316928	0
1.31343	-4.48237	0.569584	0.612591	0
1.23955	-3.2543	0.547893	0.586825	0
-3.26634	-7.14967	0.753178	0.769938	0
-2.38256	-5.06928	0.672604	0.721321	0
2.53917	-2.27669	0.506362	0.536003	0
-5.20953	-8.21492	0.80179	0.82468	0
3.33472	2.00384	0.381165	0.395915	0
-2.72457	3.40104	0	0.000515502	0
1.86623	2.83548	0.362763	0.356515	0
-3.64837	-8.20108	0.778306	0.786261	0
-1.20438	7.43897	0.102079	0.121535	0
-4.5677	-8.02875	0.788702	0.808544	0
-1.06711	-4.54016	0.632896	0.673224	0
-8.05052	-3.04567	0.969563	0.953577	0
-8.5636	-3.22856	NaN	NaN	1
1.1095	-4.01504	0.567615	0.607803	0
5.39865	5.99822	0.261476	0.279737	0
-12.0243	4.99122	NaN	NaN	1
-4.32669	-8.40807	0.7899	0.803772	0
4.83097	6.61207	0.253515	0.263238	0
0.860747	-0.795364	0.471936	0.528215	0
1.43263	-1.74771	0.498529	0.543963	0
-4.05488	-4.72063	0.710173	0.774149	0
-10.6851	-3.58713	1	NaN	0
-12.1742	5.49709	NaN	NaN	1
5.20699	7.07429	0.251445	0.257738	0
-1.65248	6.27473	0.0711975	0.0918586	0
7.50657	7.1063	0.255851	0.272215	1
-0.610963	7.01692	0.111322	0.136252	0
1.68929	-2.70706	0.525757	0.563939	0
-1.69272	5.92354	0.0629274	0.0844377	0
-3.70293	4.48771	0	0	0
-1.109	8.07487	0.112462	0.130091	0
5.69245	7.51197	0.248863	0.25482	0
-6.07526	-7.12491	0.825297	0.848087	0
1.17317	-0.925834	0.474428	0.525538	0
-8.65314	-5.6228	0.917773	0.936925	0
4.21434	6.82749	0.248863	0.253618	0
4.11562	6.93175	0.247216	0.250868	0
2.47759	-2.18758	0.504297	0.535151	0
-8.7559	-5.076	0.932972	0.947515	0
3.22014	2.02987	0.380794	0.396288	0
-1.66377	6.78796	0.0806749	0.0995091	0
-8.5264	-3.18415	NaN	NaN	1
1.30619	8.2755	0.17229	0.190782	0
-0.500837	-4.96723	0.619066	0.665987	0
4.69056	5.15097	0.276931	0.295767	0
7.32928	6.89733	0.258182	0.274442	1
-3.78022	5.76699	0.0172139	0.0190301	0
1.59726	-0.507991	0.460176	0.504087	0
-7.98138	-3.08368	0.969563	0.950517	0
-5.31751	-7.54061	0.795303	0.827079	0
-2.4296	6.41928	0.0571324	0.0704079	0
4.59342	5.08794	0.279542	0.296794	0
5.49342	4.86549	0.277857	0.307608	0
-4.21436	4.18642	0	0	0
3.79617	1.66141	0.389564	0.402083	0
-3.96529	5.8824	0.0161798	0.0161096	0
-4.27821	-4.10993	NaN	NaN	1
-0.574172	-5.03156	0.621555	0.668919	0
2.27769	6.97246	0.209825	0.225617	0
4.74588	8.54696	0.236132	0.233871	0
-8.96031	-5.1689	0.933663	0.952711	0
-11.9355	4.85648	NaN	NaN	1
1.45267	-0.944412	0.473815	0.520301	0
3.38641	2.0424	0.379871	0.394097	0
2.63493	6.35001	0.232301	0.245145	0
-3.95151	3.94059	0	0	0
7.57205	6.51164	0.258182	0.282028	1
-4.18049	5.08165	0	0	0
2.22461	-1.68489	0.492004	0.526364	0
6.05331	6.33344	0.258182	0.276755	0
-3.72049	5.57667	0.0141821	0.0168613	0
-6.03328	-8.53051	0.815109	0.844608	0
5.35981	7.0405	0.251445	0.25935	0
-10.7308	-3.57955	1	NaN	0
4.4374	5.34645	0.273696	0.289219	0
-2.05992	6.92738	0.0745118	0.0897281	0
-4.35241	-4.03223	NaN	NaN	1
-4.10353	5.41213	0.00329014	0.00252251	0
1.23543	6.9219	0.177164	0.201184	0
-3.89335	-4.43376	NaN	NaN	1
1.96562	1.89838	0.388836	0.416708	0
-12.0067	3.55601	NaN	NaN	1
4.32154	6.88373	0.248863	0.253568	0
2.05442	6.27763	0.213225	0.236974	0
-3.6444	-6.85288	0.751799	0.778313	0
3.62663	3.43588	0.337182	0.344135	0
-4.87689	-7.34164	0.782464	0.814822	0
-9.41916	-3.27517	0.983859	0.995208	0
4.38133	5.95823	0.26363	0.273427	0
-3.64172	4.34582	0	0	0
-8.43233	-5.6352	0.914095	0.9299	0
-3.95163	-5.18113	0.71651	0.774814	0
1.2032	7.70172	0.171386	0.191975	0
-5.20525	-7.55762	0.79314	0.823903	0
-6.58447	-6.12747	0.86671	0.867056	0
4.57395	5.8474	0.265109	0.277485	0
-4.44994	-3.89127	NaN	NaN	1
6.59046	6.94925	0.254703	0.269197	0
-1.08031	6.92249	0.0969232	0.119755	0
1.77392	-0.339295	0.454644	0.495491	0
3.80656	4.87961	0.291593	0.298009	0
-3.59113	4.04012	0	0	0
-2.77107	-6.70687	0.733992	0.752735	0
7.0178	6.23996	0.258182	0.28365	0
1.09774	-0.427554	0.459631	0.511417	0
4.14226	8.09289	0.233521	0.233484	0
-6.64488	-6.88106	0.848752	0.86513	0
2.34052	-0.218873	0.4491	0.48162	0
-8.53033	-5.83026	0.910913	0.930562	0
-2.69925	3.87432	0	0.0110706	0
-4.19267	-8.69391	0.792386	0.801362	0
-4.77458	-7.00099	0.773121	0.811168	0
0.887625	8.22874	0.161875	0.181318	0
-11.8035	4.34761	NaN	NaN	1
-9.61226	-2.66321	NaN	1	1
-2.75707	3.5518	0	0.00271429	0
0.659393	-3.58901	0.571607	0.60859	0
7.71637	7.05009	0.258182	0.274008	1
-3.48548	6.18632	0.0314883	0.0357583	0
2.47359	3.8705	0.330973	0.323798	0
-8.70825	-3.46425	0.970679	0.969377	0
-2.97442	7.11341	0.0595018	0.06702	0
2.69751	1.23652	0.405645	0.429431	0
1.79866	7.14858	0.192891	0.212874	0
2.38408	-0.74228	0.464157	0.496619	0
1.36018	-3.62738	0.554711	0.593437	0
1.61067	-3.06234	0.536574	0.574312	0
1.33965	-1.35161	0.486997	0.534617	0
-4.68629	-3.57206	NaN	NaN	1
6.00141	6.65466	0.258182	0.27079	0
6.80462	5.41658	0.265109	0.300309	0
5.20438	8.52725	0.236791	0.238005	0
-0.541629	8.20978	0.125564	0.145854	0
3.3849	4.95171	0.293786	0.293033	0
2.40297	-0.927174	0.469403	0.50172	0
-12.1644	5.24034	NaN	NaN	1
-6.46439	-6.47858	0.854534	0.861705	0
-5.4721	-8.90734	0.807419	0.831349	0
7.04283	5.50993	0.265109	0.299098	0
3.45434	3.1127	0.347369	0.355257	0
1.69811	3.89001	0.335147	0.319005	0
-8.81127	-5.33295	0.927316	0.945738	0
1.21049	-3.11758	0.545139	0.58408	0
-4.71749	-7.93802	0.78959	0.811906	0
5.64313	6.42836	0.258182	0.272601	0
3.79363	5.42353	0.277192	0.282154	0
5.46561	5.54805	0.265109	0.290422	0
2.82179	2.25356	0.37557	0.375935	0
-8.0021	-3.06716	0.969563	0.951556	0
2.80058	2.7878	0.360109	0.362712	0
2.75668	5.85203	0.274328	0.260197	0
2.03442	-2.08341	0.504637	0.540855	0
-2.46247	7.64965	0.078737	0.0890272	0
-4.09324	5.21452	0	0	0
5.54389	6.97663	0.251445	0.26176	0
-1.973	5.7813	0.0535689	0.0726469	0
-10.5759	-3.77695	1	NaN	0
5.78344	6.64501	0.258182	0.269353	0
6.76135	7.32456	0.251445	0.26408	0
2.60746	-2.14624	0.502406	0.531389	0
-0.844032	6.87955	0.102591	0.127075	0
2.48464	-1.22979	0.477832	0.508833	0
-0.417978	7.9824	0.127067	0.148146	0
-2.60037	4.11569	0.00349829	0.0190195	0
-10.6017	-3.58561	1	NaN	0
-3.83744	5.93185	0.0197343	0.0207471	0
-4.40725	-9.03091	0.79814	0.806805	0
1.5284	7.93684	0.179239	0.19718	0
2.42892	6.95021	0.214063	0.228639	0
0.0604914	-4.44834	0.599898	0.641523	0
-0.950261	7.67525	0.111266	0.131198	0
2.85681	4.10373	0.322107	0.317562	0
-9.16253	-3.69316	0.972947	0.980744	0
2.96395	4.29726	0.315838	0.311542	0
6.6185	6.8996	0.256296	0.270409	0
1.89258	-2.24071	0.510141	0.547764	0
-4.36791	-3.99786	NaN	NaN	1
2.20786	2.13482	0.38115	0.370595	0
1.07598	-4.99919	0.580792	0.628308	0
-2.12508	-4.60252	0.664523	0.705798	0
6.16723	5.03642	0.272653	0.306215	0
1.92572	2.10646	0.382923	0.368906	0
-1.88997	-4.52323	0.657261	0.697128	0
0.985666	-4.09201	0.571424	0.611973	0
-4.06118	4.00999	0	0	0
4.00168	5.44026	0.2749	0.283235	0
6.80332	6.82292	0.258182	0.272601	0
-3.8986	6.02933	0.0203847	0.0209487	0
-6.80166	-10.0128	NaN	NaN	1
-1.11822	6.96764	0.0967681	0.119069	0
-3.0073	4.53027	0.00484675	0.0158023	0
6.4953	6.36873	0.258182	0.278783	0
-4.5782	-8.59559	0.79814	0.810089	0
2.42896	-0.0771564	0.444692	0.475755	0
7.37187	5.76522	0.265109	0.295303	1
2.77749	4.1541	0.321265	0.315415	0
4.94714	5.19913	0.273337	0.296003	0
-5.3463	-8.47994	0.8063	0.828022	0
1.39572	-3.36535	0.54787	0.585874	0
-1.07627	6.71606	0.0935691	0.117367	0
3.62539	8.02325	0.227122	0.229025	0
-3.33101	5.8739	0.0280789	0.0339602	0
-3.19894	-6.64325	0.739268	0.763949	0
5.7665	5.4953	0.265109	0.293376	0
-4.61332	-3.6744	NaN	NaN	1
-11.5841	3.35922	NaN	NaN	1
-1.97309	-5.24677	0.660891	0.711505	0
-0.548388	8.07187	0.125459	0.144856	0
7.89455	6.66353	0.258182	0.281	1
-12.4344	5.75697	NaN	NaN	1
-3.60799	3.73183	0	0	0
-12.0426	3.48138	NaN	NaN	1
1.01529	-3.41915	0.557108	0.596124	0
6.82092	7.86939	0.249839	0.257077	0
6.84528	7.13396	0.251445	0.267592	0
1.06291	8.58622	0.164713	0.183924	0
1.17316	7.66826	0.170636	0.191519	0
4.00852	5.09824	0.283554	0.293022	0
-3.21713	5.45563	0.0211888	0.0288188	0
-8.2853	-6.17005	0.89894	0.919273	0
6.54714	7.76304	0.24957	0.256451	0
6.45238	7.03214	0.251482	0.26691	0
7.66314	7.39511	0.251445	0.268091	1
4.2933	6.67345	0.251445	0.257224	0
5.24575	7.95461	0.244226	0.244878	0
0.586398	7.67454	0.153111	0.17592	0
3.2806	8.38568	0.217218	0.220641	0
-11.9558	4.07277	NaN	NaN	1
2.75141	-0.259827	0.448958	0.476021	0
-6.01296	-7.06449	0.819359	0.846536	0
-2.80625	6.77266	0.0565254	0.0658052	0
3.64542	1.79277	0.386254	0.399473	0
2.15456	-0.881195	0.469094	0.504847	0
-10.542	-3.45849	1	1	0
-2.97064	4.77888	0.0111121	0.022022	0
-3.5497	5.18356	0.00886811	0.0136692	0
1.39867	-0.36087	0.456616	0.50338	0
4.83881	5.12161	0.27645	0.297339	0
-2.12715	7.17838	0.0777784	0.0914997	0
1.84818	8.88912	0.182469	0.196892	0
-3.80094	-6.02431	0.733716	0.776859	0
2.18546	1.93011	0.387174	0.412532	0
-10.2346	-3.72009	1	NaN	0
1.01332	-3.8257	0.566235	0.605549	0
-6.0041	-7.78619	0.816718	0.845187	0
-10.8144	-3.76316	1	NaN	0
-3.00033	4.82361	0.0115225	0.0221095	0
5.56428	6.59409	0.258182	0.268728	0
-1.07967	7.14569	0.100742	0.122284	0
-2.40073	5.625	0.041177	0.0563058	0
2.3321	3.27555	0.348381	0.344108	0
-7.16853	-5.94859	0.883664	0.886952	0
2.70263	4.07931	0.3236	0.317629	0
2.03731	2.21683	0.37934	0.368466	0
2.88004	2.62342	0.364621	0.368492	0
-2.3967	-4.68834	0.672586	0.715824	0
6.01748	7.33239	0.251445	0.25935	0
-2.22443	6.71274	0.0671337	0.0814927	0
-8.92012	-3.34251	0.977178	0.978094	0
5.55486	8.66828	0.240377	0.23924	0
-9.58101	-4.04068	0.971783	0.988998	0
4.09405	4.66969	0.294523	0.305907	0
-6.71378	-6.56842	0.858078	0.868847	0
1.55517	3.84934	0.336046	0.31984	0
-9.22596	-4.30745	0.959325	0.97367	0
6.23645	7.48696	0.251445	0.258857	0
-4.91458	-7.58112	0.788465	0.816383	0
0.0740626	6.33271	0.123169	0.157948	0
1.0472	-1.00841	0.477338	0.53077	0
-2.3436	5.51083	0.0396531	0.0557981	0
2.65922	-1.93759	0.496648	0.525082	0
-5.4032	-9.26832	0.807341	0.829519	0
0.873182	-4.90177	0.584791	0.630642	0
2.19102	-0.939224	0.470625	0.50591	0
-7.98822	-5.97988	0.89829	0.912245	0
0.866562	8.00762	0.161357	0.181962	0
-10.1024	-3.58781	0.99742	NaN	0
-2.01924	6.77406	0.0725078	0.0885921	0
3.89304	4.50655	0.301763	0.309853	0
0.580707	6.84129	0.150689	0.179091	0
6.915	6.69715	0.258182	0.275254	0
1.22628	-3.19948	0.546816	0.58576	0
-11.779	3.37271	NaN	NaN	1
-7.62845	-6.19084	0.886629	0.899096	0
0.482371	-4.68814	0.591174	0.636318	0
3.25472	3.02668	0.351238	0.357673	0
1.60448	0.999878	0.415852	0.454231	0
3.0558	-1.35853	0.478743	0.502358	0
0.267371	-4.18399	0.591438	0.63067	0
-4.28263	-9.4498	0.79814	0.805565	0
-4.02147	-5.04067	0.714706	0.775997	0
-4.52099	-3.80531	NaN	NaN	1
4.25236	5.2732	0.277364	0.290027	0
-4.73957	-3.5246	NaN	NaN	1
-12.5504	5.67595	NaN	NaN	1
-4.64917	-3.61576	NaN	NaN	1
-9.18947	-4.72507	0.948214	0.966364	0
-5.04194	-8.02265	0.79814	0.820611	0
6.61562	5.20458	0.267702	0.304097	0
-5.2823	-9.59503	0.806653	0.827079	0
-2.94189	6.40554	0.0466286	0.0553422	0
3.57864	5.64005	0.273034	0.274636	0
-3.17793	-4.9568	0.69611	0.745497	0
1.36567	-4.80025	0.573127	0.617957	0
2.20087	6.78607	0.210296	0.227887	0
-5.98448	-7.31063	0.817719	0.845503	0
-1.64801	-4.44535	0.650024	0.688375	0
-8.72739	-5.23723	0.928484	0.944382	0
-7.06151	-6.11949	0.877808	0.882121	0
-2.78326	4.90038	0.0173995	0.0300821	0
3.52931	5.61799	0.274083	0.274823	0
1.68236	-1.54223	0.491154	0.533049	0
-0.375335	6.55109	0.111245	0.140627	0
2.73792	1.58587	0.395357	0.417164	0
2.32589	2.51802	0.369759	0.366149	0
-8.99459	-4.25582	0.957185	0.966971	0
-10.0887	-3.64888	0.997554	NaN	0
-0.904175	6.92727	0.101812	0.125595	0
7.30485	7.49939	0.251445	0.265039	1
-8.69203	-4.36677	0.949934	0.955488	0
6.99433	5.82305	0.265055	0.292242	0
1.16585	-4.36946	0.571317	0.613582	0
-3.19557	-7.27195	0.755083	0.769029	0
1.82537	-0.984404	0.473439	0.514092	0
-4.32212	4.29459	0	0	0
1.95474	-0.942057	0.47168	0.510367	0
1.14451	-4.86078	0.577858	0.624159	0
-3.24179	-6.77547	0.743193	0.766479	0
5.04494	6.18732	0.258182	0.273277	0
-0.466372	8.06703	0.126441	0.147604	0
1.68453	-0.2954	0.45369	0.495773	0
6.22449	5.65229	0.265109	0.291944	0
6.72278	7.47823	0.251445	0.261721	0
-12.2828	5.91031	NaN	NaN	1
-5.33751	-8.68855	0.806653	0.827912	0
-10.8932	-3.54376	1	NaN	0
-3.88453	3.9956	0	0	0
-3.71496	-4.88994	0.707211	0.763395	0
1.66512	3.41059	0.34788	0.336562	0
-11.7309	3.42477	NaN	NaN	1
5.35088	7.87131	0.244226	0.247062	0
1.3878	8.54922	0.173663	0.190782	0
0.437268	6.66823	0.146042	0.174091	0
-8.72643	-5.65849	0.918008	0.93875	0
2.76367	2.44726	0.370168	0.370782	0
0.242086	7.90444	0.144175	0.165928	0
-12.0249	4.95406	NaN	NaN	1
3.41265	3.81799	0.326744	0.329939	0
2.60429	7.04235	0.217935	0.229729	0
-1.12893	-4.57571	0.63485	0.675683	0
-3.572	4.94901	0.0032603	0.00819807	0
-10.0814	-2.05941	NaN	1	1
-6.74204	-6.94178	0.849932	0.867901	0
3.41739	5.10798	0.289158	0.288609	0
6.0531	6.66062	0.258182	0.271141	0
-11.5242	3.19425	NaN	NaN	1
2.87765	2.09887	0.379941	0.380717	0
-0.112663	6.50725	0.120061	0.151183	0
-1.83006	6.04186	0.0623182	0.0820633	0
2.92035	5.86069	0.270932	0.26188	0
-1.44322	-4.73489	0.644703	0.687558	0
7.17145	7.13803	0.25288	0.26958	1
-10.8987	-3.72841	1	NaN	0
1.34789	0.346886	0.43567	0.481149	0
-7.98818	-3.05822	0.969563	0.951183	0
-5.71433	-8.4695	0.812079	0.836895	0
-0.520436	6.8143	0.110977	0.13766	0
3.97532	6.53628	0.251445	0.257033	0
4.07266	7.91776	0.235238	0.234748	0
-3.16039	-7.24584	0.753886	0.76785	0
2.10284	-0.368044	0.4543	0.490351	0
-8.7794	-5.51954	0.922282	0.9422	0
-1.33333	-4.7977	0.641733	0.685579	0
1.01835	7.18982	0.167882	0.191333	0
-2.16803	5.81423	0.0501767	0.0671949	0
-6.82832	-6.26895	0.868492	0.873996	0
-6.74498	-6.96348	0.849615	0.867886	0
-2.99739	3.77298	0	0.000403708	0
-4.69679	-3.56591	NaN	NaN	1
1.24907	8.39144	0.17021	0.188609	0
-10.1139	-1.93922	NaN	1	1
5.11204	6.29938	0.258182	0.271687	0
3.12017	5.88591	0.269019	0.263571	0
-3.7263	6.20252	0.0275218	0.0293103	0
2.66528	-1.23689	0.477293	0.505992	0
1.13587	-4.33271	0.571483	0.61349	0
2.46484	1.46814	0.399635	0.424878	0
2.48972	0.385008	0.431064	0.460262	0
1.215	-1.80255	0.501398	0.550169	0
-2.84353	6.35037	0.0474636	0.057158	0
5.67557	5.64429	0.265109	0.28959	0
2.72462	6.78237	0.225009	0.236904	0
-6.013	-8.13582	0.815823	0.844752	0
3.30838	4.63466	0.303444	0.302468	0
-2.54316	-4.86483	0.67712	0.723269	0
-5.44487	-9.29541	0.808683	0.830435	0
-3.3337	5.26831	0.0148667	0.0215997	0
-9.29944	-3.06586	0.98447	0.994475	0
3.92335	8.56186	0.226354	0.226038	0
1.32243	8.08796	0.173443	0.191975	0
2.50924	-0.466909	0.455713	0.486265	0
-6.18287	-6.07887	0.856485	0.854416	0
-10.7644	-3.58666	1	1	0
5.89546	7.90533	0.248863	0.250593	0
-0.00359056	8.23686	0.139188	0.159713	0
5.62187	8.56024	0.24405	0.240796	0
3.048	8.11526	0.214743	0.220641	0
-3.89865	-8.72776	0.788702	0.794572	0
3.20522	2.20839	0.375441	0.386151	0
7.52707	6.0712	0.258182	0.290298	1
-2.56583	3.92552	0	0.0160378	0
-8.02372	-3.10046	0.969563	0.951839	0
-5.04354	-9.26808	0.8063	0.821826	0
1.51118	-1.49123	0.490136	0.535093	0
-3.88993	-5.36334	0.719398	0.774281	0
-4.12005	4.38207	0	0	0
-12.0712	4.88302	NaN	NaN	1
-0.269505	6.74993	0.118521	0.146247	0
2.24413	0.133283	0.439174	0.472278	0
-11.6735	3.3667	NaN	NaN	1
-10.0528	-2.1355	NaN	1	1
3.05843	2.4515	0.368939	0.376395	0
-4.60696	-9.70633	0.8063	0.812999	0
-8.19114	-4.74508	0.932933	0.933625	0
-2.0674	7.32888	0.0811681	0.0953765	0
-5.1308	-8.61716	0.805335	0.823159	0
-7.59234	-5.63734	0.900014	0.903272	0
-2.74764	4.51233	0.00943251	0.0230155	0
2.66424	5.36188	0.289655	0.273938	0
1.21272	-0.44645	0.459768	0.509765	0
1.75723	-1.79493	0.497944	0.538588	0
1.97215	-0.684342	0.463952	0.502365	0
-12.3523	5.69718	NaN	NaN	1
-6.67284	-6.79861	0.850866	0.866339	0
-12.0858	4.60364	NaN	NaN	1
2.00086	-2.73534	0.52316	0.558121	0
-1.89766	-5.02845	0.658658	0.705939	0
5.65077	6.75022	0.25461	0.266499	0
-5.79624	-8.16264	0.812818	0.839347	0
1.62235	4.18601	0.327141	0.307167	0
-4.17752	-4.55119	0.710173	0.777316	0
-12.1631	5.05577	NaN	NaN	1
-3.47891	-5.02351	NaN	NaN	1
-4.09228	5.51707	0.00582373	0.00502426	0
-2.39469	7.33911	0.0748723	0.0864857	0
1.36131	3.6761	0.341774	0.325407	0
1.35221	-0.117562	0.44936	0.496456	0
5.04011	7.27771	0.248863	0.252945	0
5.30736	7.57092	0.248863	0.251031	0
1.60963	-2.19466	0.510937	0.552364	0
2.08861	-1.81211	0.496459	0.53244	0
-5.26095	-8.72007	0.8063	0.826101	0
-3.825	-4.56893	0.704339	0.763932	0
-3.56013	4.66024	0	0.00258309	0
-3.54106	4.88919	0.00253274	0.00784864	0
-11.7065	3.47925	NaN	NaN	1
5.57114	7.15258	0.251445	0.259038	0
5.02635	6.59172	0.2553	0.264968	0
-5.74596	-6.77956	0.786812	0.839347	0
1.61044	3.03611	0.358061	0.349086	0
-8.38981	-3.12516	NaN	NaN	1
5.24846	7.39597	0.248863	0.252699	0
1.52718	8.73994	0.17436	0.191975	0
5.10319	7.82776	0.244226	0.245476	0
7.59462	7.65211	0.251445	0.264336	1
-9.2772	-4.47931	0.955757	0.972778	0
-8.22391	-5.82703	0.906052	0.921192	0
-12.2423	4.3832	NaN	NaN	1
-3.51059	4.69426	0	0.00468549	0
3.72523	1.7017	0.388631	0.401524	0
6.57035	7.40397	0.251445	0.262017	0
1.27917	-4.4028	0.569584	0.612027	0
-7.21892	-6.04939	0.882301	0.887494	0
-3.43839	-7.31709	0.759331	0.775711	0
3.78926	1.71394	0.38806	0.400497	0
-2.68288	7.39722	0.0695587	0.0795149	0
-1.4486	-4.65874	0.644591	0.6864	0
2.63628	-1.15299	0.474983	0.504021	0
4.90594	7.62528	0.244226	0.246758	0
2.377	-2.03603	0.501151	0.532953	0
2.76165	7.04712	0.221732	0.232504	0
-2.99825	5.13656	0.0184435	0.0286561	0
-7.40137	-5.628	0.896446	0.897157	0
6.10069	7.52317	0.250921	0.257077	0
-3.86816	-7.69948	0.773937	0.789275	0
4.00818	4.39885	0.303729	0.313737	0
-9.46457	-4.09156	0.968404	NaN	0
3.50033	4.02942	0.319468	0.323271	0
-2.69616	-5.35255	0.684203	0.735059	0
2.14395	2.17983	0.380057	0.368906	0
2.72562	7.50418	0.214447	0.224308	0
1.40599	0.133362	0.44189	0.487253	0
-4.31785	-9.40533	0.79814	0.806083	0
-1.71293	-4.91348	0.653008	0.69848	0
2.34095	-1.18531	0.477135	0.510236	0
-3.35971	6.16056	0.0334326	0.038811	0
5.86838	8.13217	0.244226	0.247526	0
3.33518	4.07819	0.319304	0.320833	0
-1.40511	7.70295	0.10107	0.118664	0
3.55506	6.02536	0.262466	0.264435	0
-3.29436	5.0791	0.0114656	0.0188616	0
0.334553	-4.53546	0.593495	0.636805	0
-7.4829	-5.73337	0.895369	0.898802	0
2.92597	2.83217	0.358285	0.362313	0
-4.28914	4.24628	0	0	0
-2.75737	6.47573	0.0514539	0.0619437	0
-3.85745	3.86121	0	0	0
-8.39862	-5.9335	0.906269	0.925262	0
5.28721	7.80952	0.244226	0.247305	0
-2.88122	5.53953	0.0295747	0.0403019	0
2.54423	-0.253831	0.449455	0.479256	0
6.30516	8.43447	0.244226	0.247062	0
0.618055	7.43403	0.154345	0.177657	0
-1.38369	6.97521	0.0905212	0.110813	0
-10.8478	-3.53724	1	1	0
-1.41811	-5.48167	0.646606	0.699293	0
6.24277	7.4433	0.251445	0.259114	0
-11.6209	3.29628	NaN	NaN	1
-2.23417	6.02222	0.0530635	0.0690796	0
3.68923	5.77566	0.268786	0.272159	0
-4.18102	-8.81837	0.794504	0.80154	0
2.95912	4.38216	0.31347	0.308665	0
-7.95405	-6.21106	0.892244	0.908821	0
-3.08211	4.77645	0.00884832	0.018729	0
-3.142	-6.52911	0.735561	0.761483	0
-2.1181	6.15731	0.0582557	0.0750959	0
2.51489	3.10467	0.352174	0.350727	0
3.48135	3.7017	0.329652	0.334192	0
5.10916	8.37995	0.238228	0.238759	0
-12.2445	5.35867	NaN	NaN	1
1.82137	8.77183	0.182431	0.196892	0
-5.41527	-8.62218	0.806653	0.829794	0
-9.71879	-3.82337	0.979828	0.996656	0
-3.92418	4.06288	0	0	0
-4.86581	-9.47655	0.8063	0.817677	0
3.74013	8.65551	0.220364	0.2232	0
2.80309	-2.27047	0.504228	0.530923	0
2.17335	2.37935	0.374355	0.367445	0
-3.44185	-5.149	0.705853	0.756794	0
-3.62361	6.10938	0.0274973	0.0303084	0
-3.81259	-5.08542	0.712389	0.76897	0
-1.91077	5.20536	0.0422872	0.0632612	0
-12.4063	5.68386	NaN	NaN	1
-10.3928	-3.56334	1	NaN	0
2.37159	-1.65952	0.490555	0.522987	0
-6.0926	-8.5065	0.816912	0.846073	0
1.94639	3.99857	0.330526	0.316383	0
5.76409	6.96811	0.251445	0.263848	0
-9.12518	-3.1988	0.981765	0.986891	0
-6.10278	-8.05116	0.818712	0.847141	0
5.33189	6.82347	0.251445	0.263196	0
-8.78315	-4.99007	0.935542	0.949574	0
-4.4867	-6.8546	0.764977	0.802397	0
-1.19466	6.51055	0.0868071	0.110599	0
7.42254	6.20069	0.258182	0.286908	1
-3.44066	4.61828	0	0.00512378	0
-8.5277	-5.63922	0.915441	0.932867	0
2.39437	3.38211	0.344994	0.34072	0
-0.55623	-5.25242	0.622379	0.672607	0
-4.68684	-7.34458	0.778871	0.809734	0
6.44852	7.22709	0.251445	0.26408	0
5.67252	6.06268	0.259327	0.280101	0
-4.68368	-9.60609	0.8063	0.814449	0
-6.37943	-7.90467	0.825885	0.854662	0
-3.55312	5.35009	0.0124303	0.0169919	0
5.99525	7.02156	0.251445	0.26408	0
6.89852	6.59118	0.258182	0.276946	0
4.28341	7.79582	0.236132	0.238759	0
3.15124	-1.30695	0.477322	0.499505	0
3.74907	1.72276	0.387939	0.400644	0
0.408761	-4.31549	0.589057	0.629818	0
-2.31065	5.92844	0.0493969	0.0649459	0
-10.4346	-3.40782	1	1	0
-1.48264	-4.8517	0.64626	0.690741	0
2.31575	3.2666	0.348721	0.34436	0
-2.46409	-4.60656	0.674464	0.716653	0
-5.65929	-9.06274	0.813625	0.835343	0
-1.10877	6.79171	0.0940536	0.117236	0
0.301433	-3.96164	0.587253	0.625221	0
5.46364	8.69041	0.238142	0.238243	0
-2.43099	-5.03108	0.673976	0.722256	0
6.91436	6.76883	0.258182	0.27411	0
-1.32909	7.94394	0.106631	0.123199	0
-12.037	4.52439	NaN	NaN	1
-9.23461	-3.08469	0.983859	0.992141	0
1.20425	7.10533	0.173585	0.197784	0
-12.2498	5.46108	NaN	NaN	1
-2.50532	6.51952	0.0576095	0.0699883	0
7.81627	6.88691	0.258182	0.27675	1
-10.4719	-3.83947	1	NaN	0
0.578927	8.4307	0.153836	0.173978	0
-5.74385	-7.15085	0.800813	0.838962	0
7.53816	6.74565	0.258182	0.277815	1
6.98011	5.52193	0.265109	0.298578	0
-4.64325	-7.45439	0.780451	0.808983	0
-2.92769	4.10916	0	0.00932935	0
-1.30484	-5.21142	0.642364	0.691847	0
-3.12358	6.40899	0.043012	0.0501987	0
-3.13246	5.90475	0.03245	0.0402813	0
-8.61462	-4.74495	0.939278	0.947591	0
1.22406	-0.0596391	0.448091	0.497175	0
-3.35687	5.57458	0.0210525	0.0272062	0
4.54968	4.67004	0.28996	0.308465	0
2.32952	2.80845	0.361545	0.359222	0
3.572	8.08305	0.225283	0.227969	0
-3.44386	3.59566	0	0	0
2.47837	4.19311	0.322366	0.312367	0
-4.597	-3.68596	NaN	NaN	1
-2.66292	-5.24975	0.681525	0.732591	0
5.31752	7.28046	0.248863	0.255493	0
-2.10353	5.85633	0.0523856	0.0699722	0
0.863619	7.42479	0.161532	0.184928	0
1.30856	8.38946	0.171944	0.189911	0
6.36896	6.89307	0.254946	0.268638	0
-1.54118	7.75802	0.0985042	0.115612	0
6.27025	7.69839	0.248863	0.255612	0
1.18113	-0.419578	0.459101	0.509602	0
2.94489	7.82049	0.215966	0.2232	0
-11.8158	4.74074	NaN	NaN	1
1.82863	8.82031	0.182338	0.196892	0
2.34741	7.35267	0.206552	0.220641	0
-1.83332	6.10858	0.0635709	0.0831901	0
-4.92654	-8.14867	0.79814	0.817547	0
5.0498	6.94779	0.251445	0.258793	0
-1.62774	-4.8498	0.650375	0.694923	0
-9.04507	-3.37515	0.977461	0.981692	0
-3.62404	-7.22256	0.760023	0.780251	0
5.57886	6.13009	0.258182	0.278125	0
6.56798	6.84502	0.257545	0.271141	0
-4.22098	-6.77015	0.758626	0.794366	0
-1.12371	6.49738	0.0887743	0.112868	0
-4.70258	-7.87524	0.788702	0.811514	0
-4.04191	4.04172	0	0	0
1.63572	0.149893	0.440664	0.482362	0
1.2162	-2.61866	0.52885	0.571913	0
1.38542	-4.677	0.570709	0.614949	0
-4.05641	5.82712	0.0132059	0.0124037	0
2.85009	7.32069	0.21958	0.228946	0
-0.630961	7.11542	0.112115	0.136454	0
-3.91273	-5.29093	0.718217	0.774419	0
-1.81547	7.49738	0.088885	0.104751	0
-5.24068	-8.72801	0.8063	0.825716	0
1.80331	8.49008	0.183664	0.198431	0
1.52139	-1.38925	0.487146	0.531967	0
0.907007	7.88326	0.162596	0.183626	0
6.39818	5.37162	0.265109	0.299269	0
-4.40885	-7.81242	0.783825	0.803856	0
-12.1813	5.38455	NaN	NaN	1
-3.13125	3.65308	0	0	0
0.91449	8.44165	0.162565	0.18129	0
-3.67989	-5.11457	NaN	NaN	1
1.90313	1.55084	0.398984	0.430073	0
1.58836	3.44084	0.347398	0.335183	0
0.526084	7.034	0.14962	0.176148	0
3.30281	6.03465	0.262439	0.261605	0
-2.95901	6.5654	0.0496478	0.0577744	0
3.76894	5.92696	0.265109	0.268939	0
0.244625	7.94174	0.144175	0.165928	0
4.63575	6.73252	0.251445	0.259048	0
-12.117	4.84225	NaN	NaN	1
5.71636	6.66429	0.257472	0.268264	0
-1.37957	7.13915	0.0933609	0.112942	0
1.38885	-1.45801	0.489809	0.536696	0
-7.83682	-4.81247	0.925447	0.920828	0
-1.89937	-4.7446	0.658051	0.701273	0
-1.03324	7.82863	0.111151	0.130143	0
-3.38151	-5.29335	0.707172	0.756393	0
-5.30294	-7.98262	0.800978	0.827005	0
-4.38275	-3.98755	NaN	NaN	1
-3.9607	-4.47202	0.704999	0.767971	0
3.18361	-1.10603	0.471369	0.493423	0
1.61719	3.23461	0.352289	0.342525	0
-1.2932	7.34259	0.0983938	0.117987	0
-4.03301	5.4049	0.00448363	0.00440676	0
-4.24123	-7.14448	0.767288	0.796674	0
-5.93107	-8.42625	0.814697	0.842363	0
-2.96522	5.99751	0.0377637	0.0469321	0
-3.23164	-7.06551	0.750556	0.768535	0
4.49391	4.80549	0.286787	0.304127	0
-3.99666	-4.96001	NaN	NaN	1
-2.40525	-4.87874	0.673051	0.719089	0
1.11953	7.66117	0.169105	0.190421	0
2.97902	-1.19533	0.474798	0.49937	0
-2.70794	7.10748	0.064557	0.0742494	0
-2.15532	-4.83251	0.665696	0.71053	0
3.39035	5.24926	0.28554	0.283995	0
0.78945	7.74918	0.159217	0.181194	0
7.19111	5.94857	0.261194	0.290789	0
4.37136	6.77342	0.251321	0.256013	0
-8.46844	-5.52771	0.917311	0.93237	0
-3.6936	-6.78968	0.751013	0.77915	0
1.57674	-0.669615	0.464942	0.509487	0
2.39479	-0.33627	0.45233	0.484267	0
2.24911	2.62061	0.367071	0.363411	0
6.65341	5.56764	0.265109	0.296087	0
1.73299	-0.642244	0.463587	0.505561	0
4.43873	5.90453	0.265109	0.275046	0
-3.41273	5.78536	0.0245545	0.0298356	0
4.35953	7.05793	0.247684	0.251053	0
-3.65282	4.2678	0	0	0
2.71521	5.10051	0.296324	0.282837	0
-4.67146	-8.94249	0.79814	0.812999	0
-0.425258	6.32949	0.104706	0.136706	0
7.05813	7.4531	0.251445	0.26408	1
2.66096	3.75963	0.333001	0.328594	0
5.65682	5.45336	0.266291	0.293777	0
-4.59722	-8.25401	0.792956	0.809782	0
5.52539	8.64616	0.240302	0.239263	0
-3.37918	4.94497	0.00687057	0.0136557	0
5.91313	7.36478	0.251445	0.258476	0
-3.99548	4.20975	0	0	0
-2.40966	5.5689	0.0395887	0.0549629	0
4.06695	7.1945	0.244226	0.245689	0
1.30895	8.87441	0.170192	0.187381	0
7.73995	6.4933	0.258182	0.282657	1
-6.76935	-6.6197	0.858243	0.870138	0
0.290465	7.20391	0.141671	0.167688	0
2.74837	6.13239	0.254413	0.252269	0
-1.28541	6.9376	0.0922519	0.113365	0
-3.67439	-7.30528	0.762854	0.781968	0
-0.31033	6.02441	0.102945	0.138427	0
-5.80711	-8.54943	0.814697	0.839347	0
5.16816	5.91483	0.264138	0.280101	0
2.91466	3.75795	0.331501	0.329809	0
-6.31272	-6.78636	0.839553	0.855932	0
2.62317	6.00352	0.268612	0.25412	0
1.50484	8.5489	0.174766	0.19226	0
3.48819	1.87164	0.384491	0.398595	0
7.23291	5.53843	0.265109	0.299485	1
-3.22968	-6.68838	0.740865	0.765255	0
-11.7554	3.3693	NaN	NaN	1
-4.0422	-6.29578	0.744308	0.786278	0
-4.64115	-7.28023	0.777405	0.808258	0
-8.53445	-5.71877	0.913701	0.932099	0
0.904405	-3.86684	0.569905	0.609299	0
0.751577	-4.73727	0.585784	0.630157	0
2.92173	-1.93533	0.495017	0.520121	0
5.4628	4.70942	0.281009	0.311569	0
2.29403	3.21686	0.349881	0.345959	0
1.34685	-3.23156	0.545523	0.583984	0
3.64365	8.40129	0.222012	0.22446	0
6.37421	7.6767	0.249916	0.256601	0
-2.6184	5.85969	0.0417003	0.0544073	0
-7.11793	-5.89922	0.883854	0.885756	0
-8.63454	-3.55162	0.968856	0.965642	0
-2.9872	5.7969	0.0330178	0.042337	0
1.39927	-0.259463	0.45367	0.500114	0
-1.71207	-5.01091	0.65321	0.700147	0
-9.36665	-4.1912	0.964412	0.979912	0
5.75311	6.04259	0.259836	0.28099	0
6.70884	7.09529	0.251445	0.267226	0
7.81339	6.4157	0.258182	0.284488	1
-10.6158	-3.55977	1	NaN	0
5.73915	4.85966	0.275864	0.308901	0
2.05648	3.57182	0.341246	0.332533	0
-4.37389	-6.75472	0.760719	0.798724	0
1.71416	-2.62244	0.522689	0.561192	0
0.679794	8.18719	0.155814	0.176894	0
-1.29683	7.38179	0.0988984	0.118283	0
3.99443	5.18279	0.281367	0.29057	0
4.3505	6.21853	0.258182	0.267103	0
-2.56534	7.51368	0.0743855	0.0843326	0
-4.42036	-9.52273	0.799579	0.808983	0
2.97653	5.16076	0.292077	0.28323	0
2.98818	3.33337	0.34338	0.34496	0
-2.01065	-4.50613	0.661058	0.700566	0
-8.71228	-3.42018	0.971797	0.970149	0
1.56216	8.41343	0.177246	0.194621	0
-12.3511	5.49625	NaN	NaN	1
-3.88243	-6.16713	0.738518	0.780458	0
-3.8422	5.26297	0.00500995	0.00693999	0
-1.93428	-5.44029	0.660001	0.713396	0
5.53059	5.61716	0.265109	0.289418	0
1.07995	7.80155	0.167446	0.188262	0
-4.30813	-6.89718	0.763132	0.797357	0
-2.39724	5.86522	0.0463074	0.0611236	0
1.13132	7.17865	0.171202	0.194841	0
2.67694	2.92423	0.356696	0.35747	0
2.44826	-0.68602	0.462293	0.493854	0
1.29559	-4.64378	0.572408	0.616465	0
-2.02871	-5.43359	0.662752	0.716034	0
-6.47646	-6.73706	0.847395	0.860881	0
-8.38776	-3.14976	NaN	NaN	1
-4.4261	-8.14672	0.788702	0.805191	0
2.02547	8.74325	0.185488	0.200318	0
4.22192	7.76953	0.236132	0.238529	0
-12.3196	5.58864	NaN	NaN	1
-10.4931	-3.48947	1	NaN	0
-2.03464	6.67595	0.0703031	0.0865245	0
-1.30392	6.28125	0.0797929	0.103487	0
-0.0432642	6.05812	0.113318	0.151678	0
3.54174	5.42741	0.279292	0.280203	0
-10.388	-3.7389	1	NaN	0
-4.15921	4.09363	0	0	0
-4.91775	-7.25094	0.781253	0.815824	0
-9.19898	-4.43888	0.955612	0.970865	0
4.66729	8.60835	0.235662	0.232992	0
2.52982	6.65738	0.222193	0.236402	0
-10.2229	-3.61937	1	NaN	0
1.85079	-1.51072	0.48895	0.528781	0
-5.37153	-8.90768	0.806653	0.828866	0
5.2174	8.09486	0.244226	0.243212	0
5.81631	7.15661	0.251445	0.260895	0
-5.04087	-8.03731	0.79814	0.820602	0
1.63438	-2.04966	0.50665	0.54802	0
3.10571	8.32919	0.213408	0.219888	0
1.96324	6.86135	0.201491	0.221382	0
-3.19485	3.74667	0	0	0
-1.65054	-5.14982	0.651739	0.700685	0
-6.81609	-10.0282	NaN	NaN	1
2.74744	4.13046	0.322156	0.316085	0
-0.711771	6.13416	0.0925919	0.122862	0
-4.1328	-7.79451	0.778306	0.796565	0
-8.30399	-5.92796	0.904879	0.922417	0
-3.77133	-6.9812	0.756514	0.782726	0
5.81853	6.92997	0.251445	0.264592	0
-12.5353	5.64216	NaN	NaN	1
0.723668	8.49814	0.156958	0.177169	0
5.81103	5.63534	0.265109	0.290337	0
4.07308	7.05136	0.244226	0.248331	0
-4.03413	4.97212	0	0	0
-0.240775	5.92054	0.103106	0.140293	0
6.09125	8.53452	0.244226	0.244205	0
4.6015	7.01325	0.248863	0.253748	0
-1.26373	-5.47208	0.642089	0.694822	0
-2.9597	6.84245	0.0547565	0.062757	0
-3.76623	4.89867	0	0.00161751	0
1.06662	7.7642	0.167194	0.188245	0
-4.05504	4.12088	0	0	0
-2.72324	3.58486	0	0.00436871	0
-2.63961	6.24192	0.0493198	0.061022	0
2.16678	4.13256	0.325347	0.312695	0
-1.09224	6.98105	0.0979267	0.120064	0
0.894273	-4.01592	0.57249	0.612481	0
4.77819	5.18185	0.275301	0.295429	0
3.09774	5.43374	0.283371	0.276088	0
-6.81787	-10.0336	NaN	NaN	1
4.92007	7.53199	0.244226	0.248351	0
-12.2604	5.81354	NaN	NaN	1
-5.43019	-7.86299	0.802599	0.83011	0
-8.595	-5.69069	0.915191	0.934247	0
0.956193	-0.906868	0.474772	0.529742	0
-8.81022	-3.19865	0.977461	0.976695	0
5.71252	5.94815	0.262637	0.282342	0
5.36405	7.38644	0.248863	0.253966	0
2.81465	8.51323	0.206558	0.214143	0
-6.87184	-6.83066	0.856227	0.871797	0
1.16237	-4.34174	0.570969	0.613037	0
-6.65238	-6.64263	0.855283	0.866496	0
-1.6263	7.56726	0.0945946	0.111034	0
-3.96259	5.8642	0.0158318	0.0157976	0
-8.9419	-5.01313	0.937317	0.954337	0
7.62029	7.27565	0.251707	0.270036	1
2.9027	6.20271	0.253352	0.252532	0
0.534409	6.86575	0.149407	0.177113	0
-0.162939	6.79527	0.121909	0.150687	0
-1.88733	7.42184	0.086526	0.10174	0
-10.003	-3.07952	0.992643	1	0
-1.03561	8.00098	0.113387	0.131448	0
1.43226	-3.53816	0.551363	0.589418	0
-6.01156	-7.96333	0.81635	0.845089	0
2.29546	-1.93953	0.498874	0.531884	0
4.10719	7.66352	0.236132	0.238759	0
-3.08369	-6.92951	0.744875	0.763347	0
2.87341	7.71814	0.215461	0.223452	0
-3.76276	-5.47632	0.719502	0.771002	0
0.151197	-4.42069	0.597197	0.638675	0
1.23645	-0.299899	0.455428	0.504592	0
-1.76444	7.16225	0.0851247	0.101804	0
-1.39456	-5.03515	0.644348	0.691388	0
2.55192	5.23314	0.294291	0.276939	0
-6.69359	-6.48767	0.859256	0.868744	0
-4.44944	-3.90727	NaN	NaN	1
-9.36857	-4.11936	0.966221	0.981051	0
-5.34542	-9.36832	0.806653	0.828405	0
1.09522	-1.99307	0.509048	0.558058	0
-2.78306	5.23459	0.0248471	0.03696	0
-5.8929	-8.33982	0.814697	0.841246	0
0.0390086	7.15334	0.132717	0.159119	0
2.55308	5.06427	0.298928	0.282593	0
0.989138	7.7907	0.164849	0.186255	0
-4.46447	-8.90816	0.79814	0.808239	0
1.87719	-2.1615	0.508013	0.546041	0
6.51069	7.38424	0.251445	0.261855	0
3.17297	-1.43548	0.480416	0.502451	0
2.4231	-2.48934	0.513165	0.543705	0
-2.61122	7.35492	0.0703513	0.0806982	0
-4.66863	-7.98968	0.789493	0.810699	0
-3.37387	-7.29564	0.757766	0.774024	0
-11.8515	3.58669	NaN	NaN	1
3.54465	4.97073	0.291679	0.293596	0
1.38132	0.94449	0.418138	0.460026	0
-0.710083	-4.4437	0.621884	0.661565	0
1.63541	3.61747	0.34207	0.328916	0
2.1173	3.15802	0.352346	0.347235	0
3.97612	6.60746	0.251268	0.255612	0
0.90613	-3.64384	0.565242	0.603743	0
-9.27031	-4.2382	0.961748	0.976105	0
-3.32932	-6.94983	0.749238	0.770151	0
-0.906626	-5.36819	0.632196	0.683667	0
1.31825	-0.97506	0.475256	0.52396	0
-2.51216	5.8452	0.0435523	0.0572895	0
-8.10813	-3.10727	NaN	NaN	1
-0.841318	-4.99265	0.628965	0.67534	0
-3.87306	5.3183	0.0056399	0.00718528	0
5.61908	8.29769	0.244226	0.243847	0
-6.87974	-6.71188	0.858766	0.872858	0
5.47937	7.39256	0.248863	0.254897	0
-4.20219	4.45906	0	0	0
7.03496	7.61099	0.251445	0.261697	1
-6.19867	-8.35986	0.82048	0.848798	0
-3.80043	6.09143	0.0236543	0.0249759	0
2.57991	2.11519	0.380468	0.374011	0
1.13995	-4.4408	0.573075	0.615656	0
-6.42253	-7.1161	0.837519	0.857875	0
-0.357464	7.4941	0.124429	0.147736	0
-2.64876	7.38438	0.0700745	0.0801906	0
5.19112	5.88817	0.264895	0.280772	0
3.53193	3.78388	0.326992	0.331615	0
6.15275	8.55139	0.244226	0.244753	0
-4.93187	-9.57029	0.8063	0.819724	0
2.82906	-2.17694	0.502406	0.528149	0
6.88296	5.54306	0.265109	0.297858	0
1.0982	-4.88536	0.578704	0.625497	0
-3.33092	4.48952	0	0.00563269	0
-4.20476	-9.3423	0.79814	0.803779	0
7.65875	6.74065	0.258182	0.278718	1
1.95002	-0.254625	0.451406	0.48961	0
-3.15684	-5.24548	0.699817	0.748402	0
1.06021	-3.07427	0.546672	0.586596	0
1.66783	-0.415762	0.457245	0.499885	0
-2.72917	7.23151	0.0665588	0.0755814	0
-1.78137	-4.48548	0.654007	0.693121	0
-3.63464	-4.7201	0.704301	0.758593	0
-7.539	-5.58551	0.900367	0.902061	0
-0.872769	6.25294	0.0907124	0.118401	0
-2.4522	3.45929	0	0.00958034	0
-1.55052	-4.4518	0.646821	0.685612	0
3.9789	7.98356	0.231899	0.233123	0
-1.18912	-5.15566	0.639341	0.68768	0
3.41403	4.99276	0.292367	0.291919	0
-4.27436	-9.09813	0.79814	0.804214	0
1.49366	-1.22875	0.482316	0.527891	0
1.23343	8.39687	0.169736	0.188262	0
5.78368	4.96456	0.272653	0.306268	0
2.50683	-1.71206	0.491098	0.521832	0
-4.35985	-7.64908	0.779284	0.801849	0
-7.0886	-6.13084	0.878049	0.882951	0
-2.04315	-4.53725	0.662046	0.702084	0
1.00574	7.11149	0.167801	0.191726	0
-0.851661	-4.55382	0.626603	0.667542	0
0.433388	7.61137	0.148483	0.171808	0
-3.14495	6.16121	0.0377113	0.04492	0
1.47607	0.308568	0.436392	0.480062	0
-4.11191	-6.94757	0.761193	0.792179	0
5.19505	7.55231	0.247726	0.250247	0
6.09773	5.51103	0.265109	0.294583	0
-8.24327	-5.87452	0.905205	0.921232	0
-4.31575	-7.3763	0.774047	0.799519	0
-1.52851	7.33846	0.0931174	0.111056	0
1.63178	-1.31093	0.484042	0.527457	0
-2.01491	-4.46577	0.661131	0.699996	0
4.31071	7.6708	0.23864	0.240813	0
2.84202	-1.80357	0.491719	0.518286	0
1.93112	-0.811989	0.46801	0.506969	0
7.40539	7.73491	0.251445	0.262386	1
4.53719	4.53388	0.293871	0.312309	0
-4.5004	-7.4591	0.778306	0.804861	0
-4.60169	-3.69293	NaN	NaN	1
0.439085	6.89755	0.146716	0.173383	0
2.9156	7.05832	0.225343	0.234311	0
-5.01819	-9.00279	0.8063	0.821211	0
1.24507	-2.62102	0.52858	0.571321	0
4.09663	7.56503	0.236883	0.240198	0
1.40918	6.89216	0.182316	0.206839	0
0.627864	-3.96065	0.578725	0.61725	0
-0.258265	6.81879	0.119592	0.14709	0
1.21845	-0.958772	0.475196	0.525589	0
5.8999	8.59535	0.244226	0.24218	0
-4.95127	-9.02905	0.8063	0.819349	0
-2.04658	7.1581	0.078737	0.0935558	0
2.32905	6.7058	0.214703	0.231862	0
-10.0307	-2.10637	NaN	1	1
2.61671	7.46451	0.212134	0.2232	0
1.25423	0.479689	0.432093	0.478412	0
4.76088	5.64506	0.26614	0.283286	0
-10.746	-3.57028	1	NaN	0
3.10815	-1.17409	0.473651	0.496559	0
-0.151506	7.51317	0.130484	0.154193	0
-3.53838	4.99615	0.00494635	0.0101407	0
-8.88762	-4.20725	0.956818	0.964231	0
5.53054	8.1461	0.244226	0.244864	0
6.71978	5.99186	0.260385	0.287578	0
-1.45125	6.273	0.0756448	0.0983643	0
-0.139244	6.75958	0.122152	0.151374	0
2.04119	8.49892	0.188034	0.202005	0
6.68438	6.80195	0.258182	0.272431	0
3.76461	1.69108	0.388808	0.401435	0
4.58213	8.25188	0.236132	0.235756	0
2.5878	8.62339	0.199198	0.209892	0
6.01314	7.55639	0.249024	0.25608	0
-4.71615	-7.13659	0.775311	0.809892	0
7.11616	7.26525	0.251445	0.267103	1
0.325429	7.02372	0.141636	0.169003	0
4.76885	5.815	0.265109	0.279604	0
1.67501	0.752427	0.422869	0.461579	0
-2.03292	-5.4245	0.662864	0.716002	0
-1.39871	-4.56806	0.642822	0.683273	0
-4.48409	-6.75652	0.762542	0.801896	0
-2.99705	7.01545	0.0575262	0.0646537	0
-5.01631	-7.88634	0.795227	0.819432	0
1.21036	8.45044	0.168872	0.187381	0
-3.90427	5.73968	0.0142195	0.014943	0
1.5351	-1.64289	0.494915	0.538886	0
-6.45848	-9.61348	NaN	NaN	1
7.16351	6.5247	0.258182	0.279714	0
-8.009	-5.94284	0.899642	0.913243	0
-0.141445	6.90897	0.123756	0.151952	0
4.78764	5.90304	0.26485	0.277696	0
-5.69884	-8.647	0.81257	0.836508	0
-1.61996	-5.51975	0.65171	0.705631	0
4.40133	8.65873	0.228742	0.229496	0
4.28138	6.29172	0.258182	0.265045	0
-6.0995	-8.43562	0.817347	0.846487	0
2.91165	-1.99974	0.496922	0.522213	0
-12.3283	5.44315	NaN	NaN	1
2.28543	-0.91448	0.469519	0.503412	0
4.47932	4.81481	0.286675	0.303827	0
-6.51577	-6.89902	0.845432	0.861497	0
3.92646	5.35512	0.277936	0.285107	0
2.90078	4.83782	0.301445	0.293081	0
1.27138	-4.6233	0.572686	0.616611	0
5.41602	5.68517	0.265109	0.28678	0
-3.11752	6.36668	0.0422439	0.0495886	0
-2.22401	6.91217	0.07057	0.0847076	0
-3.93966	6.03883	0.0200316	0.0199977	0
-10.1947	-1.87517	NaN	1	1
-4.26568	4.54675	0	0	0
7.84356	7.07764	0.258182	0.274114	1
-0.280064	6.85518	0.119408	0.14655	0
2.74544	4.90542	0.300957	0.289649	0
3.81904	7.1129	0.241575	0.24448	0
1.85264	-2.63913	0.521867	0.558778	0
3.13925	5.43852	0.282827	0.276355	0
1.63015	8.83741	0.176557	0.193226	0
-1.70678	7.31882	0.0885091	0.105532	0
3.17704	6.02959	0.262708	0.260447	0
-0.902596	8.01518	0.116211	0.135303	0
-0.288161	7.06433	0.121518	0.147566	0
0.525325	8.39504	0.153283	0.172893	0
-11.6507	3.46291	NaN	NaN	1
-10.8543	-3.81981	1	NaN	0
7.56551	6.21283	0.258182	0.287578	1
1.68061	-2.54912	0.520967	0.560158	0
-4.5023	-7.56739	0.780226	0.805386	0
2.74696	4.25039	0.318764	0.311928	0
5.1901	8.65903	0.236132	0.236412	0
-6.82339	-6.14819	0.870995	0.874625	0
-12.1331	4.84347	NaN	NaN	1
-9.27702	-3.32402	0.98202	0.989925	0
4.82989	6.81437	0.251445	0.259078	0
-3.99691	4.20526	0	0	0
1.27706	8.64035	0.170117	0.187741	0
1.69544	-1.3808	0.486008	0.528197	0
2.25829	-0.00405611	0.443121	0.47636	0
-3.15331	4.15905	0	0.00389819	0
7.53263	6.57763	0.258182	0.280627	1
3.57708	1.89526	0.383505	0.39696	0
6.43465	5.56816	0.265109	0.29498	0
7.15978	6.71156	0.258182	0.276392	0
5.19672	7.01861	0.251445	0.258667	0
2.1558	3.5698	0.340799	0.333041	0
-0.731733	-5.22781	0.627253	0.676712	0
1.42174	0.386991	0.434277	0.478444	0
2.47918	-2.3922	0.510075	0.540252	0
2.83555	5.17819	0.292994	0.281498	0
1.22633	-4.54362	0.572551	0.615889	0
1.09093	-1.71591	0.499657	0.55045	0
-4.60075	-7.69219	0.784871	0.808421	0
7.3925	5.81145	0.265009	0.294512	1
-1.36127	7.5771	0.100254	0.118567	0
-10.6232	-3.54254	1	NaN	0
3.95451	6.69796	0.248863	0.253573	0
5.29409	8.73198	0.236132	0.23656	0
-5.83513	-8.26375	0.81447	0.84014	0
2.01742	0.0102869	0.443485	0.480074	0
2.2251	6.94298	0.208845	0.225142	0
-9.96474	-2.22608	NaN	1	1
-2.74681	4.17203	0.00193299	0.0159022	0
0.671758	8.26035	0.155546	0.176562	0
-4.48649	-7.78034	0.784613	0.805565	0
5.41062	4.51404	0.285699	0.316896	0
1.30147	7.03718	0.178336	0.201647	0
-1.99378	7.0194	0.0777307	0.093029	0
0.905976	7.36183	0.162799	0.186592	0
3.97102	4.69018	0.295178	0.304601	0
-1.31711	7.32342	0.0976211	0.117069	0
-4.95596	-9.3119	0.8063	0.82007	0
-5.29099	-8.08095	0.802033	0.826659	0
-0.239588	6.94788	0.121535	0.148577	0
-10.097	-1.94711	NaN	1	1
0.804633	-4.70076	0.583917	0.628654	0
-5.4288	-8.88736	0.806653	0.83011	0
-0.352634	7.6713	0.126219	0.148545	0
-7.85971	-6.14166	0.89225	0.906657	0
0.417579	-4.5878	0.591822	0.635772	0
-11.7973	4.65567	NaN	NaN	1
-3.54646	4.38838	0	0	0
4.22994	7.42951	0.242433	0.243607	0
-1.46353	7.46613	0.0968115	0.114348	0
-5.42751	-9.57754	0.809672	0.83011	0
1.82546	-0.927029	0.471777	0.512394	0
5.11868	8.12062	0.244148	0.24218	0
1.53338	1.08194	0.413679	0.4525	0
3.62583	7.0569	0.239117	0.243607	0
-1.29036	6.89009	0.0913388	0.11261	0
-2.87638	7.34616	0.0656647	0.073448	0
-12.1453	4.88983	NaN	NaN	1
3.42402	2.00324	0.380882	0.394979	0
-11.7868	3.42585	NaN	NaN	1
-3.31066	3.78749	0	0	0
-3.8414	-4.99105	NaN	NaN	1
1.9124	8.7411	0.185187	0.19857	0
-2.77527	6.11123	0.043813	0.0546148	0
-10.9237	-3.73044	1	NaN	0
4.38328	3.88967	0.316916	0.331666	0
4.26068	7.54338	0.240502	0.24218	0
4.96333	7.21983	0.248863	0.25332	0
-4.59679	-9.16931	0.799227	0.811734	0
-12.3579	5.6245	NaN	NaN	1
-4.13363	-7.92849	0.781084	0.797116	0
2.67054	-0.170447	0.446621	0.474614	0
1.11739	-4.92452	0.578722	0.62592	0
1.96022	-0.76735	0.466597	0.50507	0
-0.104178	7.43271	0.131115	0.155237	0
-5.19542	-8.97017	0.8063	0.824964	0
3.28621	6.12355	0.259855	0.259098	0
-11.6884	3.57397	NaN	NaN	1
1.82333	3.67297	0.339516	0.327816	0
1.77896	-2.83353	0.528119	0.565231	0
3.65593	1.8068	0.38581	0.398882	0
2.26237	-2.49622	0.514099	0.547061	0
-1.59509	-4.52693	0.64838	0.688293	0
-12.4354	5.81055	NaN	NaN	1
1.65545	1.39322	0.404343	0.439545	0
2.72558	1.36251	0.401892	0.424842	0
-4.59257	-9.35349	0.801671	0.812012	0
3.20174	-0.874188	0.465055	0.48662	0
-7.90806	-6.09024	0.8943	0.908622	0
-8.7512	-5.13201	0.93149	0.946583	0
5.79337	8.32782	0.244226	0.244747	0
0.0308833	-4.39733	0.600255	0.641188	0
4.53601	8.4071	0.236132	0.233484	0
2.6012	4.03453	0.325501	0.318629	0
-10.2795	-1.90251	NaN	1	1
-4.20203	-6.78041	0.75857	0.793799	0
-11.7457	4.08258	NaN	NaN	1
-0.64921	-4.97112	0.623336	0.669842	0
2.51153	5.44097	0.288996	0.269697	0
2.18063	-1.11423	0.475736	0.511172	0
-3.44178	5.96393	0.0278779	0.0326042	0
5.98734	7.9719	0.248863	0.250247	0
1.50855	4.12865	0.329476	0.308534	0
-3.17154	3.62048	0	0	0
-4.05755	-5.00982	NaN	NaN	1
6.1066	6.79871	0.25603	0.268558	0
-12.1048	4.77334	NaN	NaN	1
-4.29647	-9.03806	0.79814	0.804723	0
-9.27271	-4.21998	0.962236	0.976465	0
-8.80134	-3.44974	0.972606	0.972608	0
1.37698	6.56919	0.1834	0.211973	0
0.451894	6.88708	0.147061	0.173953	0
1.5847	-1.48764	0.489654	0.533491	0
2.27645	7.66616	0.201202	0.214826	0
-1.18604	7.29145	0.100296	0.120534	0
-11.8621	3.38537	NaN	NaN	1
-8.41599	-5.77486	0.910422	0.927713	0
-8.14071	-6.12199	0.897573	0.915351	0
-3.61022	-5.02273	NaN	NaN	1
6.48116	7.97869	0.248863	0.253514	0
-10.4274	-3.65991	1	NaN	0
-6.05817	-6.82591	0.827809	0.84833	0
3.7041	1.74999	0.387299	0.400247	0
3.47411	8.59441	0.217317	0.220641	0
-2.46235	7.33782	0.0733413	0.0845444	0
3.1636	2.88677	0.355679	0.362416	0
-11.955	3.46779	NaN	NaN	1
2.88608	5.99804	0.267203	0.257743	0
-6.10726	-8.39823	0.817696	0.846536	0
-8.66055	-5.649	0.917234	0.936835	0
-3.27097	4.50316	0	0.00762449	0
-1.55835	7.76933	0.0982468	0.115198	0
-2.26463	-5.16997	0.66927	0.719141	0
-8.16066	-5.98146	0.901249	0.917483	0
2.4678	2.91448	0.35788	0.356799	0
-2.60894	-4.80211	0.678889	0.724426	0
0.228369	6.65906	0.136751	0.165132	0
2.22028	-2.48511	0.514182	0.547521	0
1.3148	8.11208	0.173134	0.191653	0
2.22719	8.67677	0.191701	0.203731	0
1.60026	2.62522	0.369373	0.360035	0
-4.20613	4.12183	0	0	0
6.00532	4.94656	0.272653	0.307805	0
-2.33559	-5.18632	0.671363	0.721637	0
-5.41304	-8.78643	0.806653	0.829761	0
5.35982	4.5973	0.283912	0.314333	0
-10.687	-3.55259	1	NaN	0
2.27203	-2.34552	0.510292	0.543039	0
-3.21599	-7.27462	0.75547	0.769663	0
5.09971	5.89563	0.264765	0.280068	0
-1.16795	8.12216	0.111558	0.128647	0
-3.66195	4.10048	0	0	0
2.92832	5.99363	0.267077	0.258429	0
-7.84548	-6.15331	0.891729	0.906035	0
-5.59206	-8.91167	0.810894	0.834078	0
-2.76352	7.45818	0.0691658	0.0782445	0
5.79157	6.40964	0.258182	0.273915	0
-5.80167	-7.14545	0.802228	0.840569	0
-1.28105	6.85227	0.09093	0.112431	0
4.40813	7.41191	0.244226	0.245436	0
2.00388	3.63183	0.339784	0.330138	0
2.71544	-1.1868	0.475636	0.503566	0
4.2596	5.52217	0.272647	0.282876	0
3.38578	8.37161	0.217317	0.221985	0
6.99115	5.40803	0.265109	0.301228	0
1.7414	8.41725	0.182346	0.197681	0
-11.9999	3.60967	NaN	NaN	1
3.37584	2.33295	0.371186	0.387035	0
-8.24886	-5.97494	0.902843	0.92022	0
1.16279	-0.632496	0.465975	0.516468	0
-4.751	-9.66205	0.8063	0.815874	0
4.68909	7.73732	0.244226	0.243607	0
1.11182	-4.80138	0.577858	0.623627	0
-3.03087	6.58336	0.048567	0.0561144	0
-5.28851	-8.96349	0.806653	0.827079	0
2.66663	5.82844	0.275776	0.259719	0
6.02105	7.35732	0.251445	0.259038	0
0.66215	-4.74988	0.587682	0.632876	0
-3.83942	-5.32557	NaN	NaN	1
4.6357	6.33222	0.258182	0.267099	0
-4.17416	4.03362	0	0	0
-2.07053	7.30478	0.0806605	0.0949655	0
-10.1497	-3.6501	0.999273	NaN	0
-3.4351	-5.53404	0.714573	0.760726	0
3.65648	4.3711	0.307658	0.312887	0
4.32697	6.38176	0.256999	0.263614	0
1.52213	0.749941	0.42341	0.464295	0
4.94988	6.61078	0.254284	0.26408	0
3.32441	5.506	0.279006	0.276095	0
5.11612	4.73608	0.282515	0.309199	0
4.18842	7.9795	0.236132	0.235259	0
5.23921	5.62164	0.265109	0.287291	0
-1.33606	7.54575	0.100408	0.118857	0
1.72362	2.71595	0.366278	0.358455	0
-2.6482	4.78744	0.0175227	0.0317228	0
0.74606	8.39487	0.157659	0.177947	0
-5.61782	-7.94363	0.806653	0.834907	0
3.8865	6.58417	0.25087	0.255415	0
-2.2456	6.00735	0.0525203	0.0684087	0
4.93766	8.26751	0.237434	0.238629	0
-9.9112	-3.53096	0.990909	1	0
-0.707553	5.86335	0.0868937	0.119384	0
2.6282	4.15727	0.322276	0.314499	0
-1.61899	7.08933	0.0869943	0.105111	0
3.19503	6.10617	0.260452	0.258659	0
6.85925	8.067	0.248863	0.255094	1
2.09851	-2.5391	0.51681	0.551318	0
4.69724	5.53319	0.269723	0.285866	0
2.89724	4.90424	0.299923	0.290845	0
-10.1965	-3.71878	1	NaN	0
-3.42751	5.74536	0.0233942	0.0286036	0
4.78373	8.56531	0.236132	0.234142	0
4.74941	7.23503	0.248863	0.25129	0
-1.65496	-5.10951	0.651774	0.700115	0
-7.4749	-6.21179	0.883325	0.894297	0
3.04035	5.90679	0.268897	0.262038	0
7.85502	6.6714	0.258182	0.280664	1
6.49136	6.07939	0.258182	0.284183	0
1.79786	-0.164586	0.449281	0.489553	0
3.62449	4.12776	0.315768	0.320574	0
-6.78066	-10.0019	NaN	NaN	1
-5.26586	-7.37993	0.791091	0.825716	0
-9.48558	-4.0631	0.969436	0.985633	0
-3.96893	-8.0532	0.780661	0.793466	0
1.3066	7.69019	0.174429	0.194679	0
3.42032	2.64929	0.361443	0.380326	0
1.33186	-4.67676	0.572029	0.616321	0
4.70017	7.7988	0.24326	0.242351	0
1.57252	3.49559	0.345901	0.333073	0
-5.98126	-7.88576	0.815726	0.844164	0
-2.44891	-4.80542	0.674245	0.719341	0
-1.25498	7.42399	0.100586	0.119975	0
-10.6904	-3.81251	1	NaN	0
2.00538	2.0542	0.384174	0.370152	0
2.75231	6.56252	0.230958	0.24203	0
0.902339	-3.99836	0.572016	0.61184	0
-3.49196	-5.06516	0.705428	0.757529	0
1.9742	2.02328	0.385177	0.37055	0
1.82541	5.04572	0.305308	0.275344	0
-12.471	5.7672	NaN	NaN	1
-11.9772	4.12053	NaN	NaN	1
2.18504	-0.359479	0.453756	0.488621	0
-12.2833	5.513	NaN	NaN	1
-0.805374	7.01087	0.105552	0.129712	0
-1.34364	6.12255	0.0751856	0.0996138	0
-4.12512	5.1833	0	0	0
-5.17385	-9.69282	0.806653	0.825003	0
-2.8974	-5.48526	0.693368	0.743007	0
3.47209	2.84829	0.355461	0.375864	0
-7.00656	-6.04551	0.878478	0.880886	0
4.75939	4.85449	0.282801	0.304157	0
-4.1877	5.48245	0.00322835	0.00156402	0
1.79762	-0.634604	0.463133	0.504141	0
0.453298	7.9614	0.150011	0.171808	0
2.8315	6.35805	0.23938	0.247803	0
3.09052	4.92767	0.297364	0.291581	0
2.86101	-2.06881	0.499202	0.524963	0
-4.62173	-7.71851	0.785855	0.808983	0
-3.19863	-7.0611	0.749929	0.76737	0
4.49997	6.09584	0.259492	0.271393	0
1.30496	0.666081	0.426515	0.471119	0
1.80641	-0.565987	0.46111	0.501858	0
2.59554	-0.225909	0.448477	0.477549	0
-3.68894	5.56165	0.0144607	0.0174407	0
7.0089	6.99888	0.255859	0.271141	0
1.77668	2.32831	0.377325	0.366149	0
-4.76864	-7.96197	0.791181	0.813181	0
-5.36848	-7.01864	0.784813	0.828109	0
-0.281782	6.21907	0.109254	0.141493	0
0.321953	-4.28215	0.591042	0.631413	0
1.2898	0.0420566	0.444921	0.492493	0
2.29145	-1.10619	0.475047	0.508843	0
-3.54835	-5.31274	NaN	NaN	1
-6.93294	-6.17538	0.872579	0.877886	0
-6.76553	-9.9281	NaN	NaN	1
-10.1737	-1.83346	NaN	1	1
-3.29624	-5.34541	0.706212	0.75414	0
-9.26366	-3.15697	0.983859	0.991998	0
6.30628	8.11554	0.248863	0.250889	0
-2.80983	5.67534	0.0339285	0.0450962	0
-2.27852	5.08526	0.0318031	0.0490766	0
5.29853	8.42467	0.240862	0.23993	0
-0.538227	6.28084	0.101142	0.131769	0
2.27695	2.23299	0.378064	0.3695	0
2.34777	-0.422457	0.455001	0.487687	0
1.55327	3.87075	0.336046	0.318915	0
-1.28905	7.11072	0.0950587	0.115477	0
-6.2341	-7.76201	0.823311	0.850989	0
2.27908	-1.57463	0.488587	0.52235	0
-0.238411	-4.58456	0.609331	0.651858	0
-3.35286	6.01784	0.0305027	0.0362017	0
-8.81225	-4.98395	0.936129	0.950589	0
-0.220496	7.3164	0.126863	0.15096	0
1.62657	0.470791	0.431212	0.471893	0
1.7025	8.80664	0.178817	0.194624	0
1.27137	-4.65362	0.573161	0.617204	0
-7.72876	-5.29509	0.911055	0.911412	0
-4.01254	3.91588	0	0	0
2.02084	4.17757	0.32495	0.310134	0
-8.88972	-4.79552	0.942034	0.95575	0
-9.4746	-4.07054	0.969081	0.98516	0
2.75699	1.48153	0.398332	0.420431	0
-10.6611	-3.4553	1	NaN	0
-4.36299	-8.41437	0.790825	0.804363	0
-1.25498	5.98777	0.0746017	0.100508	0
0.656138	6.82032	0.155733	0.182043	0
-4.139	-4.28574	NaN	NaN	1
0.391483	8.0382	0.148418	0.170094	0
-8.26689	-6.09951	0.900189	0.919518	0
7.85248	6.55148	0.258182	0.282342	1
-12.2748	5.64907	NaN	NaN	1
4.92046	6.44087	0.258182	0.267078	0
6.34176	6.75899	0.258182	0.271141	0
2.08956	2.18294	0.380149	0.368906	0
2.99572	4.06683	0.322128	0.319534	0
-4.43406	-9.5331	0.800076	0.808983	0
6.37647	6.29989	0.258182	0.279452	0
-2.79491	6.41129	0.0497339	0.0596615	0
-3.27654	-7.27289	0.755639	0.771162	0
-1.69308	-5.15785	0.652999	0.702112	0
7.50476	7.63096	0.251445	0.26408	1
6.07015	5.07637	0.272653	0.30474	0
-8.82266	-3.46866	0.972518	0.97306	0
-2.11674	-4.67429	0.66437	0.706747	0
-0.765915	-4.49273	0.623779	0.664057	0
-3.16606	6.63158	0.0468375	0.0532879	0
6.6484	7.4392	0.251445	0.261954	0
-6.53916	-6.95227	0.84503	0.861937	0
6.54925	8.29213	0.248863	0.250247	0
5.26924	5.38608	0.270528	0.293154	0
-12.1224	3.73954	NaN	NaN	1
-0.346028	6.07828	0.102871	0.13763	0
-5.59081	-8.43506	0.808344	0.834124	0
2.90516	-1.40028	0.480654	0.506262	0
-0.970214	6.02302	0.0828013	0.111453	0
2.63114	0.033371	0.440823	0.469037	0
-0.651006	8.12483	0.123512	0.142632	0
2.97826	2.88952	0.356399	0.360732	0
-8.28895	-5.91585	0.904932	0.922072	0
3.10096	4.08611	0.320806	0.319403	0
5.96945	6.99022	0.251445	0.264601	0
1.98339	2.27791	0.378011	0.367762	0
-1.41813	7.38712	0.0965806	0.11483	0
-11.6716	3.28296	NaN	NaN	1
4.95532	6.51803	0.25697	0.265743	0
1.53835	-1.43253	0.488305	0.532879	0
0.0799201	7.29589	0.136162	0.16081	0
4.40705	5.29102	0.275509	0.290337	0
-7.08625	-6.26039	0.873784	0.881813	0
-4.99045	-9.43711	0.8063	0.821211	0
4.85385	8.17378	0.237904	0.239214	0
-1.11438	-5.51494	0.63889	0.691566	0
5.30795	7.53824	0.248863	0.251179	0
-4.59116	-3.68143	NaN	NaN	1
-4.21189	-4.36388	0.708666	0.776864	0
0.997641	-1.92269	0.507781	0.558315	0
2.46107	-1.73724	0.492092	0.523297	0
2.70228	-0.119432	0.445035	0.472566	0
1.648	2.76396	0.365169	0.357035	0
4.19913	7.81609	0.236132	0.23756	0
-3.42451	-7.73646	0.76716	0.778177	0
-6.57005	-6.55246	0.855321	0.864585	0
-12.0983	5.62619	NaN	NaN	1
-9.02849	-5.07734	0.936984	0.956166	0
-12.4076	5.74103	NaN	NaN	1
-9.69658	-3.93092	0.976361	0.994347	0
-0.837821	7.98641	0.116916	0.136731	0
-3.0283	5.64126	0.0289198	0.038037	0
-1.15795	-4.57699	0.635694	0.676554	0
-2.60348	4.67081	0.0158214	0.030636	0
2.43805	2.25543	0.376956	0.370595	0
0.956003	-4.54171	0.577862	0.621897	0
1.96827	-1.47968	0.487451	0.525596	0
3.27396	3.49589	0.337246	0.34046	0
1.8604	4.16883	0.32618	0.30946	0
-11.9031	4.59982	NaN	NaN	1
-3.68535	-4.93957	0.707464	0.762889	0
-0.0419273	6.34894	0.120212	0.152978	0
-8.98159	-5.09725	0.935786	0.954429	0
-1.48856	-5.77205	0.649347	0.705826	0
-8.23112	-6.09573	0.899682	0.918399	0
5.06266	5.52506	0.267778	0.288739	0
1.96209	8.69444	0.185187	0.199	0
2.58057	2.12949	0.380051	0.374011	0
3.39934	4.2585	0.313726	0.315166	0
-0.044481	6.63371	0.123314	0.154147	0
-2.00056	4.87651	0.0328386	0.0536577	0
-4.60785	-7.76065	0.786516	0.808928	0
2.52194	0.131484	0.438325	0.46776	0
-10.132	-2.05484	NaN	1	1
5.12386	7.00009	0.251445	0.258476	0
5.07906	7.39088	0.248863	0.251633	0
2.68617	8.33661	0.204999	0.213992	0
2.77273	6.46874	0.233174	0.244344	0
-6.59582	-7.39148	0.837888	0.861856	0
1.06954	8.3803	0.165039	0.184823	0
-1.60265	6.23629	0.0715773	0.0928101	0
-10.0464	-3.65407	0.995617	1	0
-6.77146	-10.0517	NaN	NaN	1
5.74349	7.2123	0.251445	0.25935	0
-3.96936	-5.2938	0.719356	0.776402	0
-2.84822	6.71572	0.0544819	0.0636018	0
-3.55791	-4.67456	0.701691	0.75523	0
-2.29913	6.26557	0.0567005	0.0715677	0
-1.06225	-5.17844	0.635787	0.684601	0
2.28169	3.09633	0.353422	0.349925	0
-1.41417	7.90783	0.103955	0.120417	0
4.74573	5.59297	0.267722	0.284558	0
5.51383	8.62815	0.24048	0.239301	0
-4.01418	4.12844	0	0	0
2.09814	6.84776	0.205301	0.22446	0
-3.17993	-6.78757	0.742501	0.764785	0
7.20332	7.69158	0.251445	0.261618	1
-10.2881	-3.5142	1	1	0
7.04545	7.09107	0.253448	0.269619	0
-5.68707	-8.01839	0.808915	0.836627	0
-4.31543	-8.87411	0.79814	0.804677	0
-8.48876	-3.25157	NaN	NaN	1
4.1388	6.0047	0.262506	0.270436	0
-3.1718	-6.79827	0.742633	0.764618	0
4.39354	6.65057	0.251445	0.258721	0
5.23969	5.30315	0.272653	0.294942	0
-2.1592	-4.43901	0.665315	0.704086	0
3.76572	1.68801	0.388893	0.401524	0
1.81827	-2.47951	0.517758	0.555485	0
-0.673467	6.00702	0.0913858	0.122695	0
3.16911	6.15421	0.256379	0.257077	0
1.52904	-2.1888	0.511369	0.553923	0
3.54322	5.47969	0.27782	0.278783	0
-4.4493	-9.44421	0.799237	0.809042	0
-2.83137	6.293	0.046502	0.0564466	0
-4.73153	-7.00507	0.772473	0.80995	0
3.70965	8.10185	0.227122	0.228981	0
-0.710492	-5.2828	0.626978	0.677128	0
1.8533	-1.47912	0.488027	0.527818	0
-0.66684	8.06382	0.122404	0.141848	0
-0.153664	7.4996	0.130307	0.154067	0
-1.46964	7.83521	0.101466	0.118141	0
2.7208	4.31934	0.317005	0.309388	0
-1.31188	6.53266	0.0841544	0.107034	0
5.98651	5.54478	0.265109	0.293392	0
0.910868	-3.74189	0.56697	0.606037	0
3.30627	7.979	0.22039	0.225695	0
-3.02532	5.11776	0.0175076	0.027474	0
7.39276	7.60478	0.251445	0.26408	1
5.21974	4.69784	0.282538	0.31094	0
1.32691	8.08869	0.17357	0.191975	0
1.31009	7.98847	0.173447	0.191997	0
-3.581	6.1053	0.0282402	0.0314439	0
-5.18805	-9.54588	0.806653	0.825338	0
-0.0609378	8.25312	0.137637	0.158365	0
5.72042	6.78665	0.253997	0.266245	0
-1.36439	7.69119	0.101909	0.119565	0
-5.17086	-9.02628	0.8063	0.824188	0
3.50761	4.10607	0.317244	0.320755	0
-5.18917	-8.82931	0.8063	0.824609	0
-6.69393	-7.04289	0.847018	0.865941	0
-0.134671	6.27488	0.113828	0.1486	0
0.817762	7.1924	0.160294	0.1851	0
2.87862	3.05973	0.351904	0.354052	0
2.35135	0.15938	0.438067	0.469675	0
4.29828	6.95544	0.248863	0.251945	0
-8.88595	-3.25571	0.977461	0.978313	0
-3.92296	-7.57229	0.771882	0.790112	0
-3.89093	-7.32357	0.766797	0.788018	0
1.07357	8.48702	0.164768	0.184402	0
-4.26491	-9.03291	0.79814	0.803882	0
-4.88754	-8.21131	0.79814	0.816743	0
-9.94156	-2.2306	NaN	1	1
4.57874	4.85794	0.284501	0.30317	0
-4.57122	-9.67992	0.805644	0.812194	0
-1.55915	7.81661	0.0989449	0.115741	0
6.13806	7.0748	0.251445	0.26408	0
5.40105	8.43399	0.242618	0.240484	0
1.22083	-3.42789	0.553206	0.591729	0
-4.79222	-9.02193	0.802221	0.815874	0
4.1632	6.91585	0.248326	0.251537	0
-6.37871	-6.85549	0.840216	0.85768	0
-12.2167	5.2579	NaN	NaN	1
-12.2513	5.51397	NaN	NaN	1
-11.591	3.26067	NaN	NaN	1
2.81458	-1.78607	0.491381	0.518285	0
-3.88983	6.01972	0.0203464	0.0210228	0
-12.1277	5.03816	NaN	NaN	1
-4.90854	-9.71204	0.8063	0.819188	0
1.64879	-1.78356	0.498266	0.540481	0
1.61567	5.11284	0.305321	0.269831	0
2.29206	-0.506951	0.457654	0.491228	0
-2.97232	3.70821	0	0	0
-0.986025	-5.31596	0.63424	0.684915	0
-6.81687	-10.0259	NaN	NaN	1
0.905047	8.0449	0.162466	0.182823	0
-4.94443	-9.58538	0.8063	0.820175	0
1.45458	0.15084	0.441224	0.485679	0
2.42229	-1.43759	0.483995	0.515975	0
0.986512	-4.00097	0.569977	0.609741	0
1.41167	-0.280638	0.45424	0.500536	0
0.746251	7.65439	0.157996	0.180515	0
1.69162	-2.67313	0.524818	0.563069	0
-9.25628	-3.30163	0.9821	0.989573	0
-1.33806	-4.73353	0.641644	0.684531	0
-8.82717	-5.47059	0.924234	0.944379	0
-0.231417	8.2386	0.134486	0.154588	0
4.76346	8.72744	0.235592	0.232617	0
-1.50949	-4.58177	0.646088	0.686746	0
-3.47069	5.40928	0.0153225	0.0205502	0
3.1343	4.92113	0.29711	0.292133	0
-12.0005	4.59626	NaN	NaN	1
-10.796	-3.72754	1	NaN	0
-5.78418	-8.62089	0.814697	0.838704	0
1.57618	8.67828	0.176002	0.193194	0
1.16364	-0.580256	0.463829	0.514916	0
2.31347	3.24368	0.349393	0.345151	0
2.12314	3.77153	0.335943	0.325634	0
7.09671	5.44043	0.265109	0.301099	0
-4.59823	-3.68652	NaN	NaN	1
-1.59502	7.58916	0.0957115	0.112034	0
-4.19468	4.2597	0	0	0
4.11809	5.53663	0.272653	0.281788	0
-11.9413	4.52366	NaN	NaN	1
-12.0627	4.27012	NaN	NaN	1
-0.420873	6.5424	0.109944	0.138841	0
3.92864	7.80945	0.234031	0.234748	0
2.58384	-0.151838	0.446361	0.475489	0
2.77427	5.09917	0.295776	0.283438	0
-6.09463	-8.16953	0.818084	0.846559	0
1.2469	-1.13422	0.480742	0.530279	0
1.52754	8.26299	0.17719	0.195102	0
1.21083	-0.182205	0.452102	0.501257	0
-1.53964	6.3476	0.0750927	0.0967069	0
-6.6382	-7.22897	0.842418	0.86352	0
4.43169	6.39884	0.257155	0.26408	0
-4.94906	-7.71107	0.79039	0.817547	0
1.80725	3.73404	0.337839	0.325476	0
5.40478	7.98807	0.244226	0.245976	0
1.26315	-1.23448	0.483562	0.532816	0
-2.08609	-5.3438	0.664316	0.716405	0
-2.46595	-5.36113	0.676046	0.728086	0
4.43082	7.89534	0.236132	0.238759	0
-8.87742	-4.28924	0.9546	0.962668	0
2.78683	-1.48826	0.48375	0.510742	0
4.93458	4.9917	0.279236	0.30143	0
-12.3774	5.65727	NaN	NaN	1
-6.67793	-6.14254	0.868237	0.869929	0
-4.33302	-9.01626	0.79814	0.805565	0
2.27677	-2.39187	0.511568	0.544079	0
3.6898	5.81434	0.267674	0.271193	0
-11.8287	4.70719	NaN	NaN	1
2.49707	-0.251848	0.449551	0.479984	0
-8.65603	-5.30723	0.92568	0.941189	0
-10.0349	-3.71338	0.995484	NaN	0
1.59998	-1.45861	0.488739	0.532352	0
1.26735	-0.635552	0.465633	0.514582	0
7.76352	6.32696	0.258182	0.286116	1
-10.8012	-3.69642	1	NaN	0
1.27039	-0.660182	0.466334	0.515232	0
7.85837	6.76571	0.258182	0.279025	1
-9.34513	-3.38079	0.982121	0.991252	0
3.01168	3.22608	0.346352	0.348846	0
-3.74325	4.43847	0	0	0
-3.0356	-4.87245	0.69137	0.739566	0
-12.0399	3.64505	NaN	NaN	1
3.66317	4.00512	0.318955	0.324732	0
-2.53544	3.74244	0	0.0130896	0
-7.06931	-5.95494	0.881692	0.883676	0
-3.0326	3.72513	0	0	0
5.36565	7.48348	0.248863	0.252251	0
-2.00266	6.01793	0.0578043	0.0761596	0
6.63651	6.81979	0.258182	0.27214	0
2.85964	7.47846	0.217319	0.226448	0
-3.70068	5.90451	0.0215289	0.0240629	0
3.4279	6.10775	0.26018	0.261164	0
3.54414	4.92161	0.293036	0.29502	0
2.89083	-1.60172	0.486219	0.512146	0
-5.02354	-7.63109	0.790514	0.819222	0
2.08481	6.85523	0.204857	0.224078	0
0.132139	-4.18401	0.595102	0.634307	0
0.897	-3.51201	0.562981	0.60071	0
2.26036	2.39972	0.373437	0.367762	0
6.81807	5.32853	0.265109	0.30237	0
-12.2435	5.01207	NaN	NaN	1
1.60236	1.15057	0.411473	0.448995	0
7.34121	7.37411	0.251445	0.26691	1
1.65426	-1.24006	0.48189	0.524956	0
1.70447	4.25003	0.324808	0.30525	0
2.86169	3.97955	0.325484	0.321874	0
-3.24787	-5.19366	0.701374	0.750789	0
-3.16567	-7.02623	0.74855	0.766479	0
1.30196	-4.47356	0.569585	0.612602	0
-8.25907	-3.21141	NaN	NaN	1
-9.48814	-2.88695	0.98846	1	0
-2.82506	-5.23212	0.687288	0.737496	0
1.16031	8.48486	0.167294	0.186409	0
-2.86827	7.27299	0.0643886	0.0725558	0
1.89836	4.01424	0.330371	0.315526	0
1.2528	0.442395	0.433182	0.479692	0
1.38963	-0.488182	0.460345	0.507645	0
-3.76249	4.67327	0	0	0
4.41788	6.64548	0.251445	0.258949	0
-0.463784	7.01893	0.115181	0.141227	0
4.25815	4.75872	0.290446	0.304183	0
-0.0679417	6.97481	0.128192	0.15479	0
-0.867269	7.00774	0.103957	0.12765	0
5.28672	5.7264	0.265109	0.28496	0
3.79117	1.65716	0.389704	0.402273	0
4.96664	7.11303	0.248988	0.255493	0
5.5969	7.77341	0.248166	0.250247	0
-9.31809	-3.11784	0.983977	0.994307	0
-4.40674	-9.28698	0.79814	0.807682	0
-4.85687	-7.17972	0.778512	0.814008	0
4.52276	7.3023	0.244226	0.248351	0
5.20531	6.79967	0.251445	0.262624	0
5.46589	5.79198	0.265109	0.284392	0
-12.0531	4.75667	NaN	NaN	1
1.5319	4.6067	0.317633	0.289353	0
4.73399	4.97634	0.281009	0.300833	0
7.48014	6.04406	0.258182	0.290336	1
1.02709	-4.49536	0.576718	0.619409	0
-7.23033	-5.92287	0.885386	0.888988	0
-0.239101	-4.4897	0.608638	0.649963	0
-4.90299	-7.03132	0.776057	0.814899	0
1.9131	2.47908	0.372439	0.364332	0
2.53471	3.20345	0.349428	0.347473	0
7.25861	6.65642	0.258182	0.277861	1
-8.86772	-3.44037	0.973957	0.974946	0
-12.4196	5.62165	NaN	NaN	1
