# Supplementary material for: A molecular cell atlas of mouse lemur, an emerging model primate
Source: Nature. 2025 Jul 30;644(8075):173–84. doi: 10.1038/s41586-025-09113-9 (PMC12328211; doi:10.1038/s41586-025-09113-9)
Supplement: Supplementary file 11 — Source Data Extended Data Fig. 3 [file 41586_2025_9113_MOESM11_ESM.xlsx]

## Sheet: Fig E3a-c
Species	Cell annotation	UMAP1_human	UMAP2_human	UMAP1_lemur	UMAP2_lemur	UMAP1_mouse	UMAP2_mouse	UMAP1_integrated	UMAP2_integrated	N_genes	N_UMI	ASGR1	SPP1	CPN2
Human	cholangiocyte	-7.4246	-12.2371					-7.7724	-4.94675	6590	33370	0	6.03169	0
Human	cholangiocyte	-7.47673	-12.3426					-7.3198	-5.08389	1629	3693	0	4.9559	0
Human	cholangiocyte	-7.47367	-12.4997					-7.53211	-4.80509	1563	2774	0	4.3435	0
Human	hepatocyte CPN2hi	-2.8046	5.64354					0.885414	-6.68098	779	3086	1.68523	0	0
Human	cholangiocyte	-7.54924	-12.4992					-7.671	-5.00053	3697	11211	0	5.16486	0
Human	hepatocyte CPN2hi	-3.11949	5.26474					0.0754032	-6.15932	704	3001	2.54524	0	0
Human	cholangiocyte	-7.50924	-12.3059					-7.14943	-5.06029	1462	3142	0	3.5169	0
Human	hepatocyte CPN2hi	-3.05423	4.92297					0.25281	-6.3285	958	3780	1.35845	0	1.91403
Human	cholangiocyte	-7.50862	-12.3803					-7.36739	-5.016	3566	9728	0	3.07854	0
Human	hepatocyte CPN2hi	-2.90645	5.25144					0.0540066	-6.29104	782	3421	2.86776	0	0
Human	hepatocyte CPN2hi	-3.16489	5.00668					0.304663	-6.36346	822	3200	2.0521	0	1.47981
Human	cholangiocyte	-7.63254	-12.4082					-7.69292	-4.97954	2631	6223	0	4.58443	0
Human	hepatocyte CPN2lo	2.64405	-2.25153					3.62804	-0.808005	1415	2786	2.93577	0	0
Human	hepatocyte CPN2hi	-7.34842	-1.77046					-1.39574	3.46339	2924	15959	2.60626	0	1.58124
Human	hepatocyte CPN2hi	-7.04761	5.34403					-1.88076	4.79093	2941	15391	2.35498	0	1.84037
Human	hepatocyte CPN2lo	12.8371	2.66878					4.56419	0.835218	2331	4885	3.20375	0	0
Human	hepatocyte CPN2lo	5.76087	-3.26801					2.33486	0.244164	1515	2773	4.11428	0	0
Human	hepatocyte CPN2lo	1.66804	-4.46561					2.89832	-3.60712	1218	2598	2.70062	0	0
Human	hepatocyte CPN2hi	-5.54117	-4.55816					-4.41186	0.842731	2505	7669	2.40589	0	0.815822
Human	hepatocyte CPN2lo	3.51301	-3.76842					3.16446	-1.24364	1404	2593	2.93239	0	0
Human	hepatocyte CPN2hi	-6.06049	-6.51734					-0.776276	3.6817	1208	4686	2.95241	0	1.53265
Human	hepatocyte CPN2lo	2.83476	-2.69615					5.101	-1.22769	1483	2645	0	0	0
Human	hepatocyte CPN2lo	6.57451	-1.17489					2.73337	-0.920063	1606	3094	3.11119	0	0
Human	hepatocyte CPN2hi	-6.10059	3.75026					-6.68215	2.70839	3852	22796	2.38074	0	0.876234
Human	hepatocyte CPN2hi	-6.94815	0.773085					-4.43618	1.25488	3401	13922	2.58446	0	1.11274
Human	hepatocyte CPN2lo	7.69453	-1.21364					5.94841	-0.151838	1758	3775	3.50519	1.725	0
Human	hepatocyte CPN2lo	12.6332	3.23349					5.36071	0.510445	2401	5607	3.52678	0	1.45895
Human	hepatocyte CPN2lo	9.9516	2.87489					4.47555	-0.126575	2018	4325	3.46936	0	0
Human	hepatocyte CPN2lo	7.64202	-0.387218					5.58866	0.411467	1740	3950	2.95095	0	0
Human	hepatocyte CPN2lo	9.93926	1.7902					-0.275518	-3.58575	2341	5595	3.37754	0	0
Human	hepatocyte CPN2hi	-6.71094	4.58537					-6.53681	1.86851	3581	19880	1.92217	0	0
Human	hepatocyte CPN2lo	3.77116	-2.79695					4.97206	-1.29867	1512	3030	3.23671	0	0
Human	hepatocyte CPN2lo	4.52112	-2.16435					5.37298	0.315004	1472	2973	3.17208	0	0
Human	hepatocyte CPN2lo	3.74737	-0.693156					3.79172	-1.34912	1471	2974	3.58368	0	0
Human	hepatocyte CPN2hi	-8.29933	-0.636289					-1.60491	1.97158	2565	11658	2.00397	0	1.27184
Human	hepatocyte CPN2hi	-5.48126	1.61503					-0.986337	-4.4333	4072	23278	1.9935	0	0
Human	hepatocyte CPN2hi	-5.34029	-6.15145					0.673702	-6.62377	1721	5596	3.45589	0	1.57605
Human	hepatocyte CPN2hi	-5.31256	6.48431					-6.7819	2.90851	3528	21360	2.4128	0.613616	0
Human	hepatocyte CPN2hi	-6.71592	-5.48374					-1.24165	4.68998	3019	12334	2.23929	0	0
Human	hepatocyte CPN2lo	4.63245	-1.99622					2.80209	0.632513	1411	2634	3.22911	0	0
Human	hepatocyte CPN2lo	11.9849	2.89911					3.63384	-3.06252	2235	4828	2.47265	0	0
Human	hepatocyte CPN2lo	7.34278	0.000632941					2.30315	0.0484018	1677	3268	3.03035	0	1.77937
Human	hepatocyte CPN2lo	13.1072	3.58121					6.07721	0.99778	3544	8875	3.28179	0	0
Human	hepatocyte CPN2hi	-5.93672	4.87701					-6.78013	2.70322	3230	17253	3.00593	0	1.35603
Human	hepatocyte CPN2lo	5.67443	-0.557075					3.92852	-0.861359	1500	2660	3.85927	0	0
Human	hepatocyte CPN2lo	9.57631	0.837985					2.6647	0.187622	1559	3072	2.83875	0	0
Human	hepatocyte CPN2hi	-9.07635	-0.418441					-1.14201	3.31325	1981	8263	2.07354	0	2.43618
Human	hepatocyte CPN2lo	5.51884	-3.43406					2.81282	-1.14888	1445	2698	1.95453	0	0
Human	hepatocyte CPN2lo	4.73494	-3.63667					6.12924	0.39443	1498	2934	3.13875	0	0
Human	hepatocyte CPN2hi	-8.76369	-0.00381238					-4.93053	2.58948	3563	18948	2.26453	0	0.622008
Human	hepatocyte CPN2hi	-6.81123	5.53033					-6.08559	0.860348	3089	15512	2.47767	0	1.67997
Human	hepatocyte CPN2hi	-6.12419	4.15124					-5.04748	2.61804	3908	21100	1.93985	0	1.38099
Human	hepatocyte CPN2hi	-5.4091	4.12082					-5.47157	3.00981	3362	19691	2.19762	0	1.02194
Human	hepatocyte CPN2lo	13.8041	3.66894					5.26679	1.01345	2289	5264	3.69841	1.4544	0
Human	hepatocyte CPN2hi	-5.48027	3.25979					-6.32229	1.57346	3211	16717	2.52845	0	0
Human	hepatocyte CPN2hi	-8.58415	-0.799052					-1.71334	3.43455	1437	6260	2.30446	0	1.03096
Human	hepatocyte CPN2lo	3.62968	-2.34831					2.97553	-1.82658	1478	2703	2.53484	0	0
Human	hepatocyte CPN2lo	9.82343	1.78038					4.22144	-1.12703	1820	3677	3.51418	0	0
Human	hepatocyte CPN2lo	8.20613	2.51268					3.40316	-1.31303	1713	3244	2.79586	0	0
Human	hepatocyte CPN2hi	-8.18026	-1.79386					-0.976979	4.68203	3210	15998	2.36048	0	0
Human	hepatocyte CPN2hi	-8.06428	-1.47332					-6.54073	1.92171	3695	20205	2.097	0	0.584183
Human	hepatocyte CPN2hi	-5.69018	-6.5541					-6.27326	2.15301	4251	19681	2.89973	0	1.55444
Human	hepatocyte CPN2lo	6.57649	0.446086					5.16331	-0.0424252	1984	4149	3.8405	0	0
Human	hepatocyte CPN2lo	3.98461	0.447702					1.96578	-3.00789	1510	2681	3.40184	0	0
Human	hepatocyte CPN2lo	14.2512	3.81716					4.76898	0.166866	3024	7631	3.39699	0	0
Human	hepatocyte CPN2hi	-7.09865	3.27432					-5.85583	3.43316	2795	13889	2.13512	0	1.78709
Human	hepatocyte CPN2lo	2.52539	-2.58164					0.904269	-0.824684	1431	2745	1.91947	0	0
Human	hepatocyte CPN2hi	-6.51008	5.69268					-4.73917	2.62357	3518	18821	2.10217	0	1.85441
Human	hepatocyte CPN2lo	9.87828	1.6714					5.96016	-0.0808506	1879	3811	3.45935	0	0
Human	hepatocyte CPN2hi	-6.71724	-2.194					-3.57526	2.27226	2314	9314	2.51215	0	1.48148
Human	hepatocyte CPN2lo	11.4653	3.17414					5.22217	1.20714	2012	3776	3.08026	0	0
Human	hepatocyte CPN2hi	-7.2713	-4.1478					-4.07913	3.35202	2796	12597	1.3878	0	0
Human	hepatocyte CPN2lo	9.86808	2.68514					4.47633	-1.26355	1836	3731	2.97049	0	0
Human	hepatocyte CPN2lo	8.11478	0.676716					2.49867	-1.71458	1806	3847	3.22829	0	0
Human	hepatocyte CPN2hi	-6.83133	-5.1934					1.40464	-0.5809	936	2761	1.57758	0	0
Human	hepatocyte CPN2hi	-6.07268	-4.59968					-4.7799	1.07914	4161	18149	2.36558	0	0.590107
Human	hepatocyte CPN2lo	3.31434	-3.64747					3.67103	-1.66956	1379	2685	3.64097	0	0
Human	hepatocyte CPN2lo	5.40644	-1.00162					3.81483	-0.160007	1514	2857	2.56311	0	0
Human	hepatocyte CPN2hi	-4.02462	6.41077					0.671616	-6.43506	1305	2668	1.7688	0	0
Human	hepatocyte CPN2lo	7.52664	-0.612546					3.37743	-4.58894	1598	3015	3.16066	0	0
Human	hepatocyte CPN2lo	4.2638	-0.96016					4.33599	-1.06729	1499	2632	3.60956	0	0
Human	hepatocyte CPN2hi	-8.90934	-0.853688					-0.674607	1.04063	1415	6661	3.09763	0	2.08548
Human	hepatocyte CPN2hi	-6.70588	-5.24248					-5.70659	3.53003	3725	19057	2.39993	0	1.72735
Human	hepatocyte CPN2hi	-6.04167	2.4101					-1.8261	3.34559	3137	15370	1.9636	0	1.40179
Human	hepatocyte CPN2lo	3.42699	-0.608058					2.58136	-2.88092	1446	2935	2.9632	0	0
Human	hepatocyte CPN2lo	3.65843	-3.68854					5.83233	0.98209	1750	3395	2.18103	0	0
Human	hepatocyte CPN2lo	5.09555	-2.7104					2.99011	-2.87634	1488	3017	3.57353	0	0
Human	hepatocyte CPN2lo	8.85025	2.31599					4.8615	-0.0421524	2018	4678	3.17172	0	0
Human	hepatocyte CPN2lo	2.15309	-4.1361					4.89961	-0.43674	1253	2526	3.62211	0	0
Human	hepatocyte CPN2hi	-5.90867	6.23148					-6.46607	2.56427	3714	25537	2.04323	0	1.10348
Human	hepatocyte CPN2hi	-7.6056	-1.15506					-4.88045	2.00047	3175	16063	2.93833	0	1.30363
Human	cholangiocyte	-7.76899	-11.5157					-7.1688	-5.03208	2055	3504	1.82219	4.26272	0
Human	hepatocyte CPN2hi	-8.39274	-1.16203					-0.38239	2.29327	1452	5765	2.67236	0	0
Human	hepatocyte CPN2lo	7.88833	0.694681					2.70679	-1.90402	1592	2950	2.8722	0	0
Human	hepatocyte CPN2lo	4.09649	-1.94777					2.38086	-2.11045	1604	3022	2.80505	0	0
Human	cholangiocyte	-7.53124	-11.1488					-7.10282	-4.90244	2286	3609	1.16111	3.75363	0
Human	hepatocyte CPN2hi	-8.00177	-1.81399					-4.93903	2.98956	4468	27582	2.30403	0	1.22491
Human	hepatocyte CPN2lo	4.34714	-1.63392					4.94885	0.0257759	1443	2530	1.92645	0	0
Human	hepatocyte CPN2hi	-6.70087	3.22386					-5.96813	2.77689	3224	14757	2.40989	0.699762	1.3962
Human	hepatocyte CPN2lo	7.57617	1.07562					4.31556	0.0764103	1736	3530	3.36813	0	0
Human	hepatocyte CPN2hi	-8.65729	0.0022724					-4.83959	2.31925	3345	17083	2.50765	0	0.662519
Human	hepatocyte CPN2hi	-7.67373	-5.29922					-1.8678	2.49349	2299	12201	1.36284	0	1.07779
Human	hepatocyte CPN2lo	3.91091	-2.4715					4.50996	0.929332	1314	2734	2.00453	0	2.00453
Human	hepatocyte CPN2lo	3.95696	-2.83953					4.42354	0.868977	1486	2950	3.21466	0	0
Human	hepatocyte CPN2lo	6.46384	-0.211978					3.07791	0.0988092	1700	3305	3.44274	0	0
Human	hepatocyte CPN2hi	-8.21059	-1.55486					-4.90713	1.1841	2552	10020	1.66791	0	0.889409
Human	hepatocyte CPN2lo	8.97108	0.249752					2.83206	-2.03223	1515	2761	2.92903	0	0
Human	hepatocyte CPN2lo	3.69161	-1.22455					3.69583	-0.8921	1368	2589	2.63152	0	0
Human	hepatocyte CPN2lo	4.77236	0.0583676					2.56707	-2.40784	1673	3365	3.59378	0	0
Human	hepatocyte CPN2lo	3.57671	-2.34049					4.4186	-0.914202	1427	2922	0	0	0
Human	hepatocyte CPN2hi	-6.33918	-4.21741					-5.26202	1.00114	4578	22057	2.73969	0	1.2901
Human	hepatocyte CPN2hi	-5.69561	5.33517					-5.54806	2.45024	3705	20842	2.30452	0	0.970734
Human	hepatocyte CPN2lo	7.03208	-2.0584					2.80414	-0.413438	1614	3361	2.4408	0	0
Human	hepatocyte CPN2hi	-8.0885	-4.94195					-1.1987	3.52814	3958	21766	2.12574	0	1.47112
Human	hepatocyte CPN2hi	-6.77926	0.811295					-6.18804	3.04066	3533	17370	2.5217	0	1.01577
Human	hepatocyte CPN2hi	-7.32064	-4.38915					-0.78873	5.0379	2109	7670	3.03453	0	1.02934
Human	hepatocyte CPN2hi	-6.09005	-6.47506					-5.70337	1.04853	3763	16135	2.42	0	0.658269
Human	hepatocyte CPN2hi	-4.83586	3.06154					-5.48902	1.52869	2625	10619	2.88408	0	1.33882
Human	hepatocyte CPN2hi	-6.19473	0.411228					-6.2042	1.36172	3537	16763	2.92337	0.682084	1.36965
Human	hepatocyte CPN2lo	6.25172	0.39492					3.50155	0.0554485	1658	3528	3.13087	0	1.86771
Human	hepatocyte CPN2lo	8.9873	2.13199					4.8752	0.558918	1932	4021	2.57088	0	0
Human	hepatocyte CPN2hi	-6.98771	3.03449					-5.65281	1.41878	3394	17957	2.38385	0	0.971193
Human	hepatocyte CPN2lo	8.51271	0.43944					1.89087	-1.85251	1476	2637	3.26776	0	0
Human	hepatocyte CPN2hi	-7.62794	3.07021					-4.43319	3.59208	3875	24679	1.68136	0	1.1589
Human	hepatocyte CPN2hi	-5.97771	3.95717					-6.42557	2.55628	3586	21705	2.21898	0	0.912498
Human	hepatocyte CPN2hi	-3.61108	6.51181					-3.43265	2.96929	3560	24138	2.23167	0	1.32756
Human	hepatocyte CPN2lo	3.8642	-2.1724					4.61771	-1.55131	1473	2908	1.9509	0	0
Human	hepatocyte CPN2hi	-7.12059	-5.03299					-1.43578	5.41548	3642	16690	2.22567	0	1.45952
Human	hepatocyte CPN2lo	8.37093	0.375303					3.19512	-1.21921	1729	3508	3.01593	0	0
Human	hepatocyte CPN2lo	3.82672	-3.78221					3.91532	-2.0748	1472	2743	3.38405	0	0
Human	hepatocyte CPN2hi	-5.55856	6.38117					-3.22854	4.06357	1449	8346	2.64526	0	1.36309
Human	hepatocyte CPN2hi	-5.55911	4.31694					-4.40877	4.06092	3605	22043	1.91424	0	1.63507
Human	hepatocyte CPN2lo	2.6802	-3.68334					4.07606	-0.296382	1419	2829	2.91959	0	0
Human	hepatocyte CPN2lo	9.89132	2.67304					5.05765	-0.778826	1872	3876	3.37993	0	0
Human	hepatocyte CPN2lo	3.48387	-0.285099					3.20907	-3.79281	1483	2963	2.53752	0	0
Human	hepatocyte CPN2lo	11.6789	2.10152					5.06961	0.365505	2376	5246	3.31542	0	0
Human	hepatocyte CPN2lo	6.21902	-0.666671					4.30054	1.04711	2088	4121	1.56879	0	0
Human	hepatocyte CPN2hi	-8.60492	1.45583					-6.49783	3.39345	2022	7478	2.53341	0	0
Human	hepatocyte CPN2lo	7.96212	-0.937572					5.2236	-1.37027	1567	2975	1.92896	0	0
Human	hepatocyte CPN2lo	8.20218	1.55601					5.63812	-0.311292	1868	4027	1.6899	0	0
Human	hepatocyte CPN2lo	8.55224	2.20352					5.78818	0.187195	1851	3915	2.28386	0	0
Human	hepatocyte CPN2hi	-7.20755	-0.470429					-6.02212	2.84006	4221	25938	2.40342	0	1.06002
Human	hepatocyte CPN2hi	-7.6182	-2.17936					-0.817881	5.50376	2970	12861	2.78585	0	1.50648
Human	hepatocyte CPN2lo	8.09445	1.58261					1.97994	0.613579	1947	4179	2.22951	0	0
Human	hepatocyte CPN2hi	-7.24185	-5.95581					-4.44822	2.65865	2581	12309	2.81413	0	1.77488
Human	hepatocyte CPN2lo	4.85767	-0.0629973					3.04445	-2.95297	1450	2799	2.94938	0	0
Human	hepatocyte CPN2hi	-5.63351	1.93403					-3.28446	4.05282	3595	17309	2.55364	0	1.53629
Human	hepatocyte CPN2lo	6.00563	0.174631					3.7985	0.0925541	1692	3323	3.69857	0	0
Human	hepatocyte CPN2hi	-4.37782	6.90544					-4.32152	4.07973	3125	18165	2.37135	0	1.15
Human	hepatocyte CPN2lo	1.57657	-4.48891					0.976094	-6.01343	1622	3690	3.13274	0	0
Human	hepatocyte CPN2lo	6.52998	-0.666205					2.80855	-1.55629	1494	2681	1.95975	0	0
Human	hepatocyte CPN2hi	-7.06844	0.974731					-4.13929	2.61928	1228	3986	2.3502	0	1.74813
Human	hepatocyte CPN2lo	4.56998	-2.84135					4.57156	-0.734528	1318	2507	2.66259	0	0
Human	hepatocyte CPN2lo	3.22486	-2.34428					3.65081	-1.3668	1455	2806	3.52166	0	0
Human	hepatocyte CPN2hi	-8.51065	-0.536193					-6.29441	2.90461	3883	21657	2.25574	0	0
Human	hepatocyte CPN2hi	-8.04215	2.97795					-3.33953	2.9724	2024	9282	2.53667	0	0.979269
Human	hepatocyte CPN2lo	4.50025	-0.346861					3.44792	-3.32835	1358	2596	0	0	0
Human	hepatocyte CPN2lo	6.70278	-1.63655					2.80701	-2.2402	1551	2886	3.37256	0	0
Human	hepatocyte CPN2hi	-7.17487	-0.499909					-5.81428	1.44178	3794	18399	2.55689	0	1.65793
Human	hepatocyte CPN2hi	-7.70396	2.90354					-1.48404	0.810877	1357	4202	2.38676	0	0
Human	hepatocyte CPN2hi	-8.43004	0.960546					-3.45765	3.33949	2825	14334	2.27706	0	1.15908
Human	hepatocyte CPN2hi	-6.38231	-6.6761					-3.74481	2.45811	3040	14642	2.27254	0	1.49998
Human	hepatocyte CPN2hi	-7.34158	-1.50654					-5.21421	2.92755	3504	16459	2.53106	0	0.636449
Human	hepatocyte CPN2lo	13.3935	3.75286					5.46693	0.246755	2415	5447	3.1555	0	0
Human	hepatocyte CPN2lo	1.73211	-4.43776					3.34395	-4.0212	1297	2673	3.54392	0	2.04387
Human	hepatocyte CPN2lo	8.81845	1.36694					3.94796	-1.20137	1950	4235	3.2573	0	0
Human	hepatocyte CPN2hi	-8.59787	-0.505629					-6.05491	2.2744	4662	31611	2.66621	0	1.59007
Human	hepatocyte CPN2hi	-7.74253	1.58842					-5.92243	2.9671	3318	16198	1.35212	0	1.35212
Human	hepatocyte CPN2lo	11.8577	1.69158					5.41205	-1.31068	2086	4489	2.56902	0	0
Human	hepatocyte CPN2hi	-7.88465	-2.25072					0.421371	2.54637	1076	4336	2.20628	0	0
Human	hepatocyte CPN2lo	6.20692	0.374393					3.58201	-0.250872	1539	2930	3.70525	0	0
Human	hepatocyte CPN2hi	-5.49503	-3.62948					-6.9632	-4.74624	3729	20714	2.16071	0	0.529412
Human	hepatocyte CPN2hi	-7.94878	3.04745					-1.90148	0.958469	1128	4388	2.43841	0	1.82896
Human	hepatocyte CPN2lo	2.63503	-3.713					4.09804	-1.70307	1315	2601	0	0	0
Human	hepatocyte CPN2lo	3.44588	-1.74895					5.67206	-0.548967	1466	3182	1.93097	0	0
Human	hepatocyte CPN2lo	8.53054	1.9946					3.90579	-1.69228	1506	2983	3.2118	0	0
Human	hepatocyte CPN2hi	-7.0864	4.66772					-5.67734	2.76528	3918	22441	1.58008	0	0.571584
Human	hepatocyte CPN2hi	-8.72267	-0.565727					-4.25751	3.83798	2386	11112	3.06698	0	1.22644
Human	hepatocyte CPN2hi	-8.60476	1.81938					-1.88014	3.97183	2618	13132	2.51534	0	0
Human	hepatocyte CPN2hi	-8.20264	-3.88371					-2.31118	4.5159	4670	27307	2.68775	0	1.18879
Human	hepatocyte CPN2hi	-7.69194	-6.02804					0.361292	3.05136	1276	4835	2.6487	0	1.05658
Human	hepatocyte CPN2lo	9.01016	1.73309					4.56636	-0.414575	1905	3972	3.10598	0	0
Human	cholangiocyte	-7.61294	-11.8026					-7.07523	-5.04548	2231	3564	2.18968	3.70528	0
Human	hepatocyte CPN2hi	-8.70953	-2.74735					-0.985961	2.43181	2049	9866	2.37131	0	0.870183
Human	hepatocyte CPN2hi	-6.74533	1.35686					-5.41878	2.16139	4170	22643	2.12326	0	1.10088
Human	hepatocyte CPN2lo	3.51606	-0.388157					2.31273	0.600183	1447	2719	3.44137	0	0
Human	hepatocyte CPN2lo	13.2605	3.68299					5.93239	0.228431	2235	4667	3.13454	0	0
Human	hepatocyte CPN2lo	13.4623	3.87252					6.14257	0.387203	2307	5133	2.00564	0	0
Human	hepatocyte CPN2hi	-6.17269	6.1362					-4.93892	2.25634	3389	19099	1.92817	0	1.25809
Human	hepatocyte CPN2hi	-6.56301	-6.63485					-1.48804	3.33312	2938	10582	1.35099	0	1.35099
Human	hepatocyte CPN2hi	-9.00813	-0.452382					-1.32738	3.6205	2381	11858	1.82469	0	1.28106
Human	hepatocyte CPN2lo	3.50507	-1.82524					4.44299	-1.19426	1520	2803	2.93295	0	0
Human	hepatocyte CPN2lo	3.77326	-0.683329					4.74814	-1.6117	1415	2672	1.93502	0	0
Human	hepatocyte CPN2hi	-8.44011	-0.0845676					-4.44084	2.73371	3621	20149	2.62469	0	0.918652
Human	hepatocyte CPN2hi	-2.13402	6.66039					1.14533	-5.98156	1006	2604	0	0	0
Human	hepatocyte CPN2lo	8.81177	1.00055					2.81811	-5.00532	1803	3677	3.50833	0	0
Human	hepatocyte CPN2lo	3.96866	-0.721943					5.57918	0.688925	1469	2701	0	0	0
Human	hepatocyte CPN2hi	-7.52039	-3.39873					-0.33011	1.72731	1978	8031	2.69803	0	0.931745
Human	hepatocyte CPN2lo	4.05635	-0.0435306					3.66341	-1.29216	1491	2835	3.19706	0	0
Human	hepatocyte CPN2hi	-6.24465	-0.675469					-4.79637	1.47446	4547	28154	2.1351	0	1.29843
Human	hepatocyte CPN2hi	-8.13027	-3.2938					-5.67054	1.34458	4363	23005	2.63237	0	1.11117
Human	hepatocyte CPN2lo	4.51691	0.222285					3.6167	-0.254004	1583	3049	3.3426	0	0
Human	hepatocyte CPN2lo	8.49021	0.715015					4.89136	-0.804178	1961	4156	3.94748	0	0
Human	hepatocyte CPN2hi	-8.31157	-2.7003					-6.04306	0.846424	4077	20123	2.35407	0	0.950908
Human	hepatocyte CPN2hi	-7.50347	4.24907					-6.72651	2.98534	3284	19327	2.02309	0	1.33819
Human	hepatocyte CPN2hi	-7.38634	1.84451					-5.80087	2.4725	4783	35606	1.97877	0	1.22308
Human	hepatocyte CPN2hi	-5.5697	-6.43587					-1.75062	4.28084	4469	21771	1.74994	0	1.21703
Human	hepatocyte CPN2hi	-7.11216	-5.84968					-0.942252	1.21741	2637	11148	2.70914	0	0
Human	hepatocyte CPN2lo	9.1193	2.33365					4.65769	-1.44046	1549	2833	2.91793	0	0
Human	hepatocyte CPN2hi	-7.24178	-3.58454					-5.05449	3.12154	3638	19672	2.56976	0	1.22746
Human	hepatocyte CPN2lo	8.94469	1.32942					5.61708	0.205616	1870	3923	3.46963	0	0
Human	hepatocyte CPN2lo	4.50689	-3.17433					4.46965	-0.477588	1672	3513	3.04214	0	1.78968
Human	hepatocyte CPN2lo	4.12188	-2.18388					5.01923	-0.600543	1347	2657	2.00955	0	0
Human	hepatocyte CPN2hi	-7.35879	-6.11898					0.100226	1.37032	2145	9658	2.57125	0	1.6149
Human	hepatocyte CPN2hi	-5.42124	3.5439					-5.32854	1.20672	4045	22752	2.10888	0	0.895192
Human	hepatocyte CPN2lo	6.18809	-0.13806					2.60709	-2.16131	1611	3011	0	1.82546	0
Human	hepatocyte CPN2hi	-7.17119	-6.45672					-3.39817	3.89783	1594	5254	2.05329	0	0
Human	hepatocyte CPN2hi	-7.6402	-3.47734					-4.66603	2.25077	3317	12928	2.83011	0	0.724235
Human	hepatocyte CPN2hi	-7.04869	-3.70486					-4.95459	3.29973	3978	22224	2.21958	0	1.11542
Human	hepatocyte CPN2lo	7.66852	0.855038					2.84647	0.738857	1778	3628	3.49717	0	0
Human	hepatocyte CPN2lo	5.72455	-2.15179					1.4025	-1.31653	1446	2713	2.92625	0	0
Human	hepatocyte CPN2hi	-8.45589	-4.14497					-0.216808	3.09602	2258	10085	3.14937	0	0
Human	hepatocyte CPN2lo	6.46208	0.455681					2.64086	-4.54295	1668	3081	1.78512	0	2.39065
Human	hepatocyte CPN2lo	13.0919	3.1642					4.92163	-0.369711	2586	6001	3.07778	0	0
Human	hepatocyte CPN2hi	-6.50902	-4.06031					-6.0771	1.99943	3861	17851	2.32311	0	0.60815
Human	hepatocyte CPN2lo	8.35432	2.62131					4.2372	-0.735904	2125	4812	3.54116	0	0
Human	hepatocyte CPN2lo	5.96859	-3.21114					2.99252	-2.05385	1351	2509	2.01404	0	0
Human	hepatocyte CPN2hi	-8.0483	2.05266					-3.66979	2.50107	3213	17419	2.40627	0	0.986595
Human	hepatocyte CPN2hi	-3.07966	6.17467					0.211049	-4.91333	1510	3762	0	0	0
Human	hepatocyte CPN2lo	10.8548	2.25139					4.06511	-1.12136	1622	3006	3.3384	0	0
Human	hepatocyte CPN2lo	13.7507	3.58966					5.26173	0.508385	2510	5640	3.23203	0	0
Human	hepatocyte CPN2lo	3.18051	-2.50123					2.554	0.634206	1609	3063	3.03835	0	0
Human	hepatocyte CPN2hi	-6.19282	-4.13649					-4.17343	1.0726	3553	14057	2.7822	0	0.698287
Human	hepatocyte CPN2hi	-5.96659	3.85997					-4.10837	4.23136	3888	27674	1.6045	0	0.843771
Human	hepatocyte CPN2lo	4.04564	-2.34057					4.66567	-1.13786	1568	2612	2.75541	0	0
Human	hepatocyte CPN2lo	6.97489	0.208463					4.64776	-1.68383	2051	4483	3.58671	0	0
Human	hepatocyte CPN2hi	-6.71578	-6.24099					-4.96624	1.59706	2831	13099	2.59214	0	1.63305
Human	hepatocyte CPN2lo	7.22476	-0.993794					4.40088	-1.28633	1570	3041	1.85806	0	0
Human	hepatocyte CPN2hi	-8.17774	-4.73533					-1.7162	3.23478	2232	10082	2.97488	0	0
Human	hepatocyte CPN2hi	-2.80789	7.1376					-6.5846	2.59765	4095	35753	1.68028	0	0.969886
Human	hepatocyte CPN2lo	1.92535	-4.26303					3.94052	-2.01391	1410	2849	2.97606	0	0
Human	hepatocyte CPN2hi	-7.67583	2.80359					-6.60744	2.38274	3789	23716	2.05184	0	0.561659
Human	hepatocyte CPN2lo	11.9766	2.42989					-0.014833	5.0394	2138	4324	3.78577	0	0
Human	hepatocyte CPN2hi	-7.6611	-2.88767					0.741853	2.93947	1250	4498	3.04548	0	1.79259
Human	hepatocyte CPN2lo	10.2962	1.40488					5.65931	-0.151812	2250	5366	2.38915	0	0
Human	hepatocyte CPN2lo	3.88519	-3.44673					3.36692	-1.52327	1546	2925	3.07061	0	0
Human	hepatocyte CPN2lo	5.97052	-3.17842					4.54182	-1.49216	1415	2778	2.54831	0	0
Human	hepatocyte CPN2hi	-6.87002	4.87112					-4.71429	3.51115	3687	23726	2.43698	0	0.52821
Human	hepatocyte CPN2lo	8.50608	2.32908					4.22491	-1.06828	1700	3429	0	0	0
Human	hepatocyte CPN2lo	3.13116	-3.69323					3.8294	-1.81203	1303	2612	3.05153	0	0
Human	hepatocyte CPN2hi	-7.71448	3.97223					-5.97214	1.75441	2880	13497	2.25962	0	1.77539
Human	hepatocyte CPN2hi	-8.6627	-1.59572					-6.51334	2.30127	4069	24801	2.37206	0	1.27867
Human	hepatocyte CPN2hi	-7.57248	-5.0919					-4.71777	2.4721	4084	23391	2.28686	0	1.56659
Human	hepatocyte CPN2hi	-8.23365	2.50406					-0.917802	1.62994	1983	8953	2.26006	0	0
Human	hepatocyte CPN2lo	4.33549	0.33825					2.89972	-2.99288	1595	2976	3.79288	0	0
Human	hepatocyte CPN2lo	7.77005	1.25771					4.27639	-1.13289	1743	3390	3.7828	0	0
Human	hepatocyte CPN2lo	6.29304	-0.0548372					4.70895	0.326636	1654	3178	3.00629	0	0
Human	hepatocyte CPN2hi	-8.41173	-0.473163					-4.59976	2.8056	3108	16819	1.81333	0	0.997051
Human	hepatocyte CPN2lo	5.80157	-1.90612					4.53499	-0.0753174	1612	3163	2.82472	1.83823	0
Human	hepatocyte CPN2hi	-4.99177	3.4827					-0.93664	4.9399	3492	17690	2.05225	0	0.614199
Human	hepatocyte CPN2lo	8.32501	2.74597					4.13482	-0.097641	1427	2647	3.72667	0	0
Human	hepatocyte CPN2lo	12.9069	2.97514					6.13046	0.46769	1849	3321	3.40446	0	0
Human	hepatocyte CPN2lo	5.35475	-2.3645					1.41851	-1.26866	1656	3222	3.10812	0	0
Human	hepatocyte CPN2hi	-1.83367	6.58447					1.70313	-4.70057	1019	3364	2.39563	0	0
Human	hepatocyte CPN2lo	4.53682	-1.71901					3.01242	0.0173454	1676	3685	1.77569	0	1.77569
Human	hepatocyte CPN2hi	-7.41349	-4.51122					-1.2114	5.24262	2797	10165	2.51934	0	1.66443
Human	hepatocyte CPN2lo	4.8253	-0.417608					2.94626	-2.30975	1574	2999	3.35372	0	0
Human	hepatocyte CPN2lo	10.2697	2.37881					5.79561	-0.506583	2014	4423	2.55358	0	0
Human	hepatocyte CPN2lo	1.84863	-4.32766					3.29434	-1.17375	1424	2782	3.21409	0	0
Human	hepatocyte CPN2hi	-6.89027	-5.6316					-0.781814	2.21394	2381	9710	2.78498	0	1.56859
Human	hepatocyte CPN2lo	6.16836	-0.723206					4.55769	-0.392767	1786	3664	3.00219	0	0
Human	hepatocyte CPN2hi	-6.50667	5.92996					-6.23052	1.43686	3957	26220	1.74623	0	1.30956
Human	hepatocyte CPN2hi	-6.98588	-5.35686					-4.47979	1.37124	4269	18004	1.893	0	0.959815
Human	hepatocyte CPN2hi	-8.01852	2.26423					-5.22736	2.16565	4237	23421	2.34343	0	1.15472
Human	hepatocyte CPN2lo	2.56275	-2.73577					3.4175	-0.0589581	1603	3232	3.12721	0	0
Human	hepatocyte CPN2lo	3.89272	0.116606					5.21176	0.27471	1628	3252	3.47756	0	0
Human	hepatocyte CPN2hi	-6.81175	-4.97417					-1.3893	3.85171	1488	5387	2.73497	0	1.63255
Human	hepatocyte CPN2hi	-5.47196	6.804					-5.90786	2.07308	2321	12234	2.61464	0	0
Human	hepatocyte CPN2lo	9.04639	0.31475					3.8846	-1.23765	1598	2839	2.93577	0	0
Human	hepatocyte CPN2lo	9.04741	1.54112					5.73946	-0.176751	1738	3575	2.70712	0	0
Human	hepatocyte CPN2hi	-5.97582	-5.40295					-5.50675	2.02672	4422	21335	2.0678	0	1.05912
Human	hepatocyte CPN2hi	-7.38375	-3.87521					-5.56541	1.49861	3949	19077	2.62193	0	0.586474
Human	hepatocyte CPN2lo	14.1012	3.77237					4.84253	-1.45881	1868	3513	3.74756	0	0
Human	hepatocyte CPN2hi	-6.87581	-1.88225					-6.33586	2.68971	4467	24589	2.00642	0	0.827386
Human	hepatocyte CPN2lo	8.31735	2.02174					5.27544	1.0493	1973	4379	3.20629	0	0
Human	hepatocyte CPN2lo	10.3108	1.42842					4.825	-0.059391	1537	2892	1.94471	0	0
Human	hepatocyte CPN2hi	-8.89769	-1.89283					-0.713562	1.04715	1294	4667	2.09589	0	2.09589
Human	hepatocyte CPN2hi	-4.60539	3.19174					-4.98523	1.05275	4212	22125	2.24075	0	0.530649
Human	hepatocyte CPN2lo	5.43563	-2.67214					4.18488	-1.81648	1701	3608	3.52053	0	0
Human	hepatocyte CPN2hi	-7.88129	-5.03423					-1.98111	3.58741	4034	21536	0.893398	0	1.6734
Human	hepatocyte CPN2hi	-7.43916	3.68875					-5.43176	2.61021	4762	33276	2.23938	0	1.13039
Human	hepatocyte CPN2hi	-6.82393	1.09055					-6.50662	3.2185	3764	21708	2.60602	0	1.20962
Human	hepatocyte CPN2lo	2.02175	-4.05277					2.1127	-2.47129	1467	2610	3.51005	0	0
Human	hepatocyte CPN2hi	-6.95919	2.58454					-6.65144	3.01856	3112	17566	2.44978	0	1.51041
Human	hepatocyte CPN2lo	5.24416	-1.9771					2.05602	-2.09366	1504	2941	3.84293	0	0
Human	hepatocyte CPN2lo	3.94133	-2.93914					3.1637	-0.0227737	1507	2924	0	0	0
Human	hepatocyte CPN2hi	-7.16486	4.23719					-4.26721	2.5715	3565	19404	2.58388	0	1.83248
Human	hepatocyte CPN2hi	-5.08133	-6.62219					0.324328	2.76444	1959	7591	2.78059	0	0.986173
Human	hepatocyte CPN2lo	7.22037	-0.430147					5.34453	0.412454	1729	3482	4.04712	0	0
Human	hepatocyte CPN2lo	6.60281	-1.42528					5.42087	-0.225615	1757	3965	3.37629	0	1.74227
Human	hepatocyte CPN2lo	7.4072	-0.841681					5.49874	0.121241	1975	4917	2.21375	0	0
Human	hepatocyte CPN2lo	5.30395	-2.4935					3.70265	-0.890555	1569	3209	2.8428	0	0
Human	hepatocyte CPN2lo	6.49301	-1.07998					5.29143	-0.942491	1634	3116	3.9775	0	0
Human	hepatocyte CPN2lo	10.3005	1.92402					5.90218	0.272217	1973	4221	3.39951	0	0
Human	hepatocyte CPN2lo	6.96352	-1.55903					2.7497	-0.715498	1437	2836	2.97371	0	0
Human	hepatocyte CPN2hi	-8.15026	1.64939					-5.06701	2.44401	3652	20022	1.89327	0	0.960014
Human	hepatocyte CPN2hi	-6.85034	-0.596498					-5.35517	1.5587	3311	16107	2.27059	0	1.00687
Human	hepatocyte CPN2hi	-7.12737	3.1699					-5.66084	3.63499	3888	24666	2.1694	0	0.879478
Human	hepatocyte CPN2lo	1.95974	-4.23983					2.99161	-3.22301	1326	2573	0	0	0
Human	hepatocyte CPN2hi	-7.68485	0.856675					-5.94809	2.02935	3559	18466	2.30511	0	0
Human	hepatocyte CPN2lo	3.77229	-1.93831					2.86312	0.462916	1832	3438	3.07355	0	0
Human	hepatocyte CPN2hi	-3.01459	7.09871					0.743638	-4.26576	1201	2660	2.39608	0	0
Human	hepatocyte CPN2lo	8.72869	0.820466					2.1594	-1.19532	1899	4279	2.27873	0	0
Human	hepatocyte CPN2lo	6.9247	-1.04262					2.92265	0.0875607	1632	3005	3.28591	0	0
Human	hepatocyte CPN2lo	11.0418	1.8015					4.24053	0.167212	1951	4071	2.9268	0	0
Human	hepatocyte CPN2lo	6.71034	-0.0572191					2.36337	-0.969	1565	3063	2.84027	1.85214	0
Human	hepatocyte CPN2lo	14.1088	3.82707					5.47508	0.372373	3339	9253	2.96883	0	0
Human	hepatocyte CPN2hi	-7.76222	-4.9333					-5.38485	1.76277	4155	21657	2.00843	0	1.14757
Human	hepatocyte CPN2lo	10.7181	1.91602					2.01196	0.923862	2249	4876	3.59659	0	0
Human	hepatocyte CPN2hi	-6.81384	-2.84757					-2.5956	2.41145	3613	15457	2.38903	0	1.37899
Human	hepatocyte CPN2lo	12.4747	2.54126					4.82511	1.03002	2230	4695	2.93554	0	0
Human	hepatocyte CPN2hi	-5.83813	-6.47542					-3.79712	2.52787	3064	11684	2.6184	0	0.768163
Human	hepatocyte CPN2hi	-3.25929	6.55063					-5.66676	3.32533	3402	23743	1.27406	0	0.999486
Human	hepatocyte CPN2hi	-8.41869	-3.87604					-6.10077	3.61223	3694	19188	1.67253	0	1.00439
Human	hepatocyte CPN2hi	-6.69686	5.42763					-6.11966	1.96706	3628	21537	2.58543	0	0.969209
Human	hepatocyte CPN2lo	11.664	1.97652					5.97986	0.447813	1872	3689	2.30674	0	0
Human	hepatocyte CPN2hi	-7.83162	-1.82741					-4.63027	1.81831	3382	17139	2.13442	0	0.976836
Human	hepatocyte CPN2hi	-6.6681	5.88666					-4.89617	2.44943	3406	18925	2.30755	0	1.03317
Human	hepatocyte CPN2lo	3.38768	-3.5552					4.8259	-0.119401	1330	2675	3.36229	0	0
Human	hepatocyte CPN2lo	2.60325	-3.71832					3.25339	-1.7028	1375	2612	2.95799	0	0
Human	hepatocyte CPN2hi	-5.01741	5.73266					-6.23148	2.88047	3919	28360	1.97232	0	0.481645
Human	hepatocyte CPN2lo	9.76355	1.77037					5.3121	0.329759	2048	4473	3.03694	0	0
Human	hepatocyte CPN2lo	5.83907	-1.68466					3.76732	-2.48804	1724	3720	3.3813	0	1.74656
Human	hepatocyte CPN2lo	3.76723	-2.9295					4.60488	1.03563	1678	3352	1.77937	0	0
Human	hepatocyte CPN2hi	-4.92715	5.55149					-3.72427	3.09395	3358	19038	2.17172	0	1.49399
Human	hepatocyte CPN2lo	4.81762	0.634466					2.66388	-3.09841	1522	2696	3.74129	0	0
Human	hepatocyte CPN2hi	-5.30201	3.89011					-5.07674	0.933393	4962	31062	2.04405	0	1.41157
Human	hepatocyte CPN2hi	-8.58636	-0.196488					-0.662281	1.29525	1859	7304	2.91078	0	0
Human	hepatocyte CPN2hi	-4.37289	6.20336					-3.00504	2.37946	3634	20304	2.37033	0	1.89595
Human	hepatocyte CPN2hi	-6.04741	5.92313					-1.92153	3.45038	3333	21134	2.44908	0	0.965972
Human	hepatocyte CPN2lo	6.10374	-1.47736					2.93153	-2.40581	1644	3683	2.39336	0	0
Human	hepatocyte CPN2hi	-8.23999	-1.1998					-0.284826	2.38508	2682	16098	1.8532	0	1.30565
Human	hepatocyte CPN2lo	7.01738	-1.96113					4.62652	0.16129	1466	2735	3.1831	0	0
Human	hepatocyte CPN2hi	-3.4285	7.15194					-6.49672	2.29107	3236	22189	2.22585	0	0.560206
Human	hepatocyte CPN2lo	3.67353	-3.48953					5.37643	0.769069	1586	2989	3.33892	0	0
Human	hepatocyte CPN2hi	-2.7845	6.11262					-6.04788	3.01462	3749	31396	1.90142	0	0.760377
Human	hepatocyte CPN2hi	-5.08182	-6.43416					-1.01636	1.88809	3676	15086	2.15536	0	0.614044
Human	hepatocyte CPN2hi	-6.11863	-2.99528					-4.97272	1.18641	4063	20599	0.532616	0	0.878284
Human	hepatocyte CPN2hi	-7.48882	-6.2825					1.54427	-4.42363	1055	2515	2.51111	0	0
Human	hepatocyte CPN2hi	-7.59614	-0.373135					-3.8234	2.7501	1888	7741	2.91451	0	1.5014
Human	hepatocyte CPN2lo	8.19708	2.43893					2.54502	-1.24916	1983	4322	2.84955	0	0
Human	hepatocyte CPN2hi	-3.15301	6.50904					-6.70973	3.01511	2593	13356	2.13951	0	0.810583
Human	hepatocyte CPN2hi	-4.00208	6.93427					0.432451	-4.55691	1478	3412	0	0	0
Human	hepatocyte CPN2lo	8.43702	1.72038					4.67562	0.774065	1924	3862	3.24181	0	0
Human	hepatocyte CPN2lo	3.01403	-3.87439					4.35199	-0.437946	1334	2699	3.02692	0	0
Human	hepatocyte CPN2hi	-4.91578	2.69442					-5.26805	3.00986	4656	28905	2.32755	0	1.3588
Human	hepatocyte CPN2hi	-5.71043	5.80208					-6.15292	2.35152	3401	19467	1.86004	0	1.03247
Human	hepatocyte CPN2lo	4.52781	-3.60022					3.08545	-1.96524	1338	2572	3.31128	0	0
Human	hepatocyte CPN2lo	10.7505	2.56096					4.91175	0.318729	1641	3511	4.13496	0	0
Human	hepatocyte CPN2hi	-6.3971	0.584737					-5.75277	0.697768	4148	23347	2.20204	0	0.512995
Human	hepatocyte CPN2hi	-5.54953	-3.67369					-4.50466	1.02754	4384	20301	2.18084	0	1.66466
Human	cholangiocyte	-7.5864	-11.1805					-7.03807	-4.92576	2301	4091	2.08703	2.28504	1.01712
Human	hepatocyte CPN2hi	-3.30874	6.71072					-5.84344	2.99892	3124	19837	2.34166	0	1.05769
Human	hepatocyte CPN2hi	-6.56745	-0.757627					-5.45113	1.10836	3658	17444	2.24274	0	1.05463
Human	hepatocyte CPN2lo	7.86732	1.20422					4.13198	-0.848909	1619	3091	3.27999	0	0
Human	hepatocyte CPN2lo	10.2057	2.71813					4.72533	-0.875699	1835	3737	3.63721	0	0
Human	hepatocyte CPN2lo	11.5067	2.77247					4.36224	0.738417	2194	4800	2.9841	0	0
Human	hepatocyte CPN2lo	7.99081	2.30265					4.56415	0.323987	1887	3942	3.15796	0	0
Human	hepatocyte CPN2hi	-7.51278	-1.37804					-0.361651	2.38025	2039	7475	2.48057	0	1.1599
Human	hepatocyte CPN2lo	4.71305	-2.40825					5.53662	-0.595161	1488	2965	2.91738	0	0
Human	hepatocyte CPN2lo	7.5603	-0.267166					2.48565	0.128157	1622	3106	3.47959	0	0
Human	hepatocyte CPN2lo	5.18536	-3.48364					4.17226	-1.83129	1367	2516	1.96237	0	1.96237
Human	hepatocyte CPN2lo	8.12685	0.978768					3.94388	0.597546	1915	3643	3.41524	0	0
Human	hepatocyte CPN2hi	-5.2834	5.92709					-5.9472	1.83179	3321	19565	2.12441	0	1.45271
Human	hepatocyte CPN2hi	-6.33189	3.90819					-6.189	2.51353	3593	20450	2.45161	0	0.596596
Human	hepatocyte CPN2lo	6.48175	1.07491					4.4257	-1.91904	1782	3725	3.34497	1.71559	0
Human	hepatocyte CPN2hi	-8.40977	-3.70707					-0.149398	5.06246	1292	4408	3.30569	0	1.28833
Human	hepatocyte CPN2lo	4.64476	-0.361371					3.84497	-0.111713	1422	2630	3.49125	0	0
Human	hepatocyte CPN2hi	-7.31454	-1.7782					-4.44675	3.47448	3576	18668	1.66041	0	0.994952
Human	hepatocyte CPN2lo	9.24687	1.4677					5.55131	-0.559692	1775	3545	2.3715	0	0
Human	hepatocyte CPN2hi	-4.31533	3.39016					-4.53914	1.16862	3940	19012	1.91805	0	1.24962
Human	hepatocyte CPN2hi	-7.67385	-3.30146					-3.73398	2.91144	3631	17189	2.25172	0	1.40913
Human	hepatocyte CPN2hi	-7.70727	1.08802					-5.41716	3.45127	3619	21446	2.14191	0	0.607084
Human	hepatocyte CPN2lo	4.15209	-1.57906					3.37302	-0.699863	1561	2981	1.87328	0	0
Human	hepatocyte CPN2lo	8.98257	1.92001					2.97477	-0.297541	1403	2632	0	0	0
Human	hepatocyte CPN2lo	5.29623	-0.506574					3.07166	-1.6843	1415	2695	0	0	0
Human	hepatocyte CPN2hi	-6.33514	-4.06033					-5.73873	3.26333	4144	20343	2.44073	0	0.558856
Human	hepatocyte CPN2lo	6.64305	-0.461016					4.99852	0.779031	1824	3569	3.73108	0	0
Human	hepatocyte CPN2hi	-5.46356	4.11255					-3.81678	2.96606	3610	21172	1.83623	0	1.291
Human	hepatocyte CPN2hi	-6.56224	-2.6976					-5.58456	2.06074	3755	17824	2.18538	0	0.629737
Human	hepatocyte CPN2hi	-7.4034	-0.700667					-2.88899	4.63917	2639	11787	1.94174	0	1.52225
Human	hepatocyte CPN2hi	-8.56951	-3.31619					-0.671798	3.82876	2584	11980	2.58231	0	1.88069
Human	hepatocyte CPN2lo	3.71274	-0.490474					5.28678	0.197674	1389	2716	3.48326	0	0
Human	hepatocyte CPN2lo	1.46326	-4.54541					1.08413	-6.81428	1578	5113	1.91666	0	1.07594
Human	hepatocyte CPN2lo	4.65256	-1.77531					2.3039	0.170038	1470	2651	3.22736	0	0
Human	hepatocyte CPN2hi	-6.67633	2.70006					-6.45808	3.30165	3244	18414	2.64652	0	0
Human	hepatocyte CPN2lo	6.97912	-2.00193					5.64315	0.0910521	1556	3160	2.48047	0	1.86771
Human	hepatocyte CPN2hi	-6.91075	-6.57271					-0.136637	1.26412	1477	5834	3.09015	0	0
Human	hepatocyte CPN2lo	6.56016	-2.31617					4.35899	-1.91769	1510	2983	3.38902	0	0
Human	hepatocyte CPN2lo	10.167	2.37128					5.98001	0.687621	1724	3465	3.56618	0	0
Human	hepatocyte CPN2lo	5.02709	-2.35377					2.32296	-2.16053	1366	2567	0	0	2.08594
Human	hepatocyte CPN2hi	-7.73911	2.83784					-5.83339	3.56178	3487	21155	2.20413	0	0.63965
Human	hepatocyte CPN2hi	-6.2438	2.23333					-5.71665	1.27116	4039	20062	1.59783	0	2.26934
Human	hepatocyte CPN2hi	-6.94884	-0.458458					-4.57548	1.29703	3549	14082	2.60646	0	0.715845
Human	hepatocyte CPN2hi	-7.77565	-1.56252					-5.3016	2.98832	4060	23025	1.68017	0	1.68017
Human	hepatocyte CPN2hi	-7.23991	-3.4472					-6.54821	3.40303	3325	14923	2.30178	0	0
Human	hepatocyte CPN2hi	-6.38054	3.38492					-6.35949	2.62724	3348	18078	2.19557	0	1.29793
Human	hepatocyte CPN2lo	5.20038	-0.353136					3.90886	-1.29211	1480	2587	2.92513	0	1.92846
Human	hepatocyte CPN2hi	-5.63409	-4.45939					-4.22176	0.857918	2445	8224	1.62117	0	1.85817
Human	hepatocyte CPN2hi	-6.58456	-2.70639					-6.58932	2.01347	3461	14613	2.57974	0	0.745988
Human	hepatocyte CPN2hi	-6.95194	-3.27043					-2.2929	3.49238	3750	16490	2.41274	0	1.72637
Human	hepatocyte CPN2lo	8.59513	0.587563					4.30764	-1.92572	1650	3043	3.68664	0	0
Human	hepatocyte CPN2hi	-7.4443	-6.09428					1.27774	0.404522	1768	7039	2.69674	0	0
Human	hepatocyte CPN2hi	-5.57951	6.06707					-3.01197	2.5395	2228	9074	2.49427	0	1.42914
Human	hepatocyte CPN2hi	-7.05096	-5.73309					-0.316157	4.05318	3330	14813	2.47145	0	0.685828
Human	hepatocyte CPN2lo	8.81412	1.54891					3.98561	0.0279446	1782	3366	2.69588	0	0
Human	hepatocyte CPN2hi	-6.23534	-4.33588					-4.75411	1.23097	2459	9952	2.13009	0.804662	0
Human	hepatocyte CPN2lo	8.66615	0.635226					3.5153	-1.00698	1748	3843	3.20895	0	0
Human	hepatocyte CPN2hi	-8.5987	0.558943					-6.32802	2.63208	3684	21621	2.09	0	0.945629
Human	hepatocyte CPN2hi	-7.47697	4.12359					-6.05673	3.50405	3425	20201	2.15679	0	1.26632
Human	hepatocyte CPN2lo	2.89669	-3.483					4.46411	0.00196838	1342	2553	3.04898	0	2.04095
Human	hepatocyte CPN2hi	-5.41286	-3.40573					-4.21676	0.937515	3048	12713	1.81479	0	1.63156
Human	hepatocyte CPN2hi	-6.44157	-0.102602					-2.15917	2.78371	1947	8715	2.60026	0	1.55608
Human	hepatocyte CPN2lo	3.80113	-3.15448					2.97413	-1.57457	1529	2875	2.4543	0	0
Human	hepatocyte CPN2hi	-6.33561	-6.59026					0.919474	1.08431	1218	4566	2.47617	0	2.01987
Human	hepatocyte CPN2lo	13.9055	3.79					4.08592	0.769629	2952	7708	3.42245	0	0
Human	hepatocyte CPN2lo	9.28577	2.2528					3.919	1.07481	1980	4243	2.8768	0	0
Human	hepatocyte CPN2lo	9.60652	1.22199					3.50835	-2.96699	2209	4896	2.98696	0	0
Human	hepatocyte CPN2lo	5.81855	-2.7452					2.42583	-1.12718	1553	2956	2.48449	0	0
Human	hepatocyte CPN2lo	3.16526	-3.76336					4.08529	-1.63601	1423	2711	3.66662	0	0
Human	hepatocyte CPN2hi	-6.7971	-0.819325					-5.19222	1.63493	2742	13200	2.12772	0	1.65366
Human	hepatocyte CPN2hi	-6.11975	6.13736					-6.8007	2.64726	3400	19988	1.97083	0	0.632536
Human	hepatocyte CPN2hi	-8.07598	-4.52414					-2.94715	3.34722	2037	8869	2.35609	0	1.43107
Human	hepatocyte CPN2hi	-8.61413	0.113995					-1.52814	4.2966	3473	18283	2.35307	0	1.42854
Human	hepatocyte CPN2hi	-2.84083	6.45878					-6.58853	1.60656	1730	6764	2.16267	0	0
Human	hepatocyte CPN2hi	-8.50108	0.0142082					-6.48304	1.94353	3908	21750	2.22739	0	0.918155
Human	hepatocyte CPN2hi	-8.84434	-0.185874					-6.71402	2.471	3951	22608	1.96507	0	0.929744
Human	hepatocyte CPN2hi	-2.81342	6.06431					2.09609	-4.97822	1159	2989	0	0	0
Human	hepatocyte CPN2lo	3.80568	-2.79068					5.29905	0.56395	1467	2995	2.85558	0	0
Human	hepatocyte CPN2lo	2.95031	-2.79218					4.06748	-1.20589	1502	2795	1.96448	0	0
Human	hepatocyte CPN2hi	-8.01434	-1.21795					-5.14451	2.95092	4403	26980	2.06119	0	0.484405
Human	hepatocyte CPN2lo	7.20763	-1.58512					4.58208	-1.02832	1544	3163	3.79606	0	0
Human	hepatocyte CPN2lo	6.53769	-1.09445					2.60397	0.00330544	1954	4338	3.00174	0	0
Human	hepatocyte CPN2hi	-7.35145	1.00778					-5.18453	3.31708	3858	21439	2.80265	0	0
Human	hepatocyte CPN2lo	6.24531	0.0549476					5.59458	-0.441178	1698	3366	3.81263	0	0
Human	hepatocyte CPN2hi	-7.46101	-1.35915					-5.66482	0.850563	4597	27592	1.71228	0	1.18503
Human	hepatocyte CPN2lo	4.41954	-2.53063					3.94727	-1.38312	1532	2949	2.88594	0	0
Human	hepatocyte CPN2hi	-7.46687	-4.79997					-4.28174	2.97347	3837	17753	2.02716	0	0.973852
Human	hepatocyte CPN2hi	-5.63632	-6.81414					-2.57928	2.77758	4121	22095	2.33082	0	0.887345
Human	hepatocyte CPN2hi	-8.55919	1.65972					-6.38533	1.31759	3403	19481	2.11006	0	0.590789
Human	hepatocyte CPN2lo	3.84425	-0.565901					0.722273	-0.735958	1500	2665	2.48854	0	0
Human	hepatocyte CPN2hi	-8.33183	-4.5046					-0.657372	2.39413	1442	7377	3.0563	0	0
Human	hepatocyte CPN2lo	3.56902	-3.81488					3.48314	-2.85843	1358	2548	3.97827	0	0
Human	hepatocyte CPN2hi	-3.81292	4.24116					-5.49129	0.67509	3094	13797	1.86836	0	1.68308
Human	hepatocyte CPN2hi	-3.22178	4.90252					-1.00093	-4.33213	3694	21427	1.82824	0	1.28412
Human	hepatocyte CPN2hi	-6.95745	5.37778					-5.58986	2.36259	3816	22965	2.45409	0	0.565146
Human	hepatocyte CPN2hi	-3.54055	5.80325					0.393813	-6.64067	1597	3611	0	0	0
Human	hepatocyte CPN2lo	6.14954	-1.15083					3.96007	0.210653	1672	3314	3.00083	0	0
Human	hepatocyte CPN2lo	2.37251	-3.65206					2.65685	-3.61513	1447	2840	3.44901	0	0
Human	hepatocyte CPN2lo	5.12603	-3.23243					2.97891	-3.11717	1382	2700	2.65456	0	0
Human	hepatocyte CPN2lo	11.7155	2.82332					2.96792	-0.195591	2094	4641	2.51965	0	1.5703
Human	hepatocyte CPN2lo	5.66308	-0.712149					5.04157	0.315995	1613	3208	2.44032	0	0
Human	hepatocyte CPN2hi	-8.16869	-3.18228					0.446302	3.25556	1489	5670	3.05333	0	1.61684
Human	hepatocyte CPN2hi	-4.07974	3.56029					-4.24424	0.843716	4482	20692	1.31506	0	1.31506
Human	hepatocyte CPN2lo	4.34428	-0.366129					2.98498	-1.32381	1616	3003	3.93948	0	0
Human	hepatocyte CPN2lo	7.52628	1.11533					4.79765	-0.63164	1976	3926	2.80032	0	0
Human	hepatocyte CPN2hi	-7.69697	4.42214					-6.42381	1.72795	3619	20396	1.26999	0	1.81183
Human	hepatocyte CPN2hi	-7.58942	-5.98423					0.931129	2.51472	1910	7461	2.58017	0	0
Human	hepatocyte CPN2lo	4.11636	-0.0393535					5.45503	0.694585	1499	3127	3.33945	0	0
Human	hepatocyte CPN2hi	-7.88955	3.97044					-6.35656	1.52958	3676	22338	2.49357	0	0
Human	hepatocyte CPN2hi	-6.90809	0.104753					-2.82862	4.23615	4137	24028	2.35404	0	0.819959
Human	hepatocyte CPN2lo	4.80876	-2.16725					3.98548	-1.51918	1325	2632	3.32797	0	0
Human	hepatocyte CPN2lo	4.96182	-3.51888					3.36251	-1.85088	1346	2534	3.51944	0	0
Human	hepatocyte CPN2lo	5.43707	-2.87713					3.01211	-0.0341692	1614	2950	3.10303	0	0
Human	hepatocyte CPN2lo	5.34365	-2.65039					2.38101	0.555794	1400	2619	3.26837	0	0
Human	hepatocyte CPN2lo	5.04219	-0.35404					4.23409	-0.699577	1641	3445	1.83028	0	0
Human	hepatocyte CPN2lo	6.17453	-1.20855					4.75137	0.766912	1779	4278	2.32944	0	0
Human	hepatocyte CPN2lo	8.68507	1.61134					5.58322	-0.711185	1772	3755	1.74072	0	0
Human	hepatocyte CPN2hi	-5.59632	4.80029					-4.33188	2.78221	2709	12464	2.38672	0	1.24399
Human	hepatocyte CPN2hi	-8.06255	1.70532					-4.33424	3.58515	3844	21024	2.45007	0	1.18452
Human	hepatocyte CPN2lo	9.45772	0.901162					5.57638	1.07611	1807	3781	2.30552	0	0
Human	hepatocyte CPN2lo	3.41298	-2.10315					3.76098	0.470964	1463	2750	2.56532	0	0
Human	hepatocyte CPN2hi	-7.95307	1.37566					-6.11964	1.6923	2566	12521	2.5327	0	0.827459
Human	hepatocyte CPN2lo	6.18088	-1.059					3.12966	-2.34331	1426	2510	3.41768	0	0
Human	hepatocyte CPN2lo	11.2375	2.4234					5.52701	-0.199121	2077	4484	2.81569	0	0
Human	cholangiocyte	-7.65267	-11.2441					-7.22353	-4.76919	2163	3519	1.68255	3.38321	0
Human	hepatocyte CPN2lo	7.2447	-1.88442					3.81531	-0.669154	1760	3933	3.59194	0	0
Human	hepatocyte CPN2hi	-6.53426	5.95106					-6.58526	2.52956	3916	25928	2.09702	0	0.538937
Human	cholangiocyte	-7.54237	-12.393					-7.05453	-4.95993	2142	3603	0	3.30335	0
Human	hepatocyte CPN2lo	11.1574	2.51084					5.98763	1.15343	2692	6464	3.41612	0	0
Human	hepatocyte CPN2lo	9.34192	2.09113					5.93892	0.399656	2013	4542	3.25131	0	1.63654
Human	hepatocyte CPN2lo	9.21607	2.26677					4.35462	-0.747432	1922	3860	2.88475	0	0
Human	hepatocyte CPN2lo	4.86293	-2.7623					2.88263	-4.6859	1504	2572	2.91243	0	0
Human	hepatocyte CPN2hi	-7.23866	-3.28771					-1.25497	4.44801	2106	6302	2.84344	0	1.10586
Human	hepatocyte CPN2hi	-8.31422	-3.61422					-0.61054	5.19243	2539	10973	2.67684	0	1.31045
Human	hepatocyte CPN2hi	-6.97711	1.13182					-6.02992	0.812563	4078	21834	2.36217	0	1.93388
Human	hepatocyte CPN2lo	7.32471	-1.01226					1.8347	0.840692	1526	2763	3.21581	0	0
Human	hepatocyte CPN2hi	-6.71713	0.768281					-4.78888	3.10013	3680	18818	2.22024	0	1.24209
Human	hepatocyte CPN2hi	-7.70445	0.183022					-6.06121	1.08922	2262	11558	2.2671	0	1.35681
Human	hepatocyte CPN2lo	3.89509	-0.702602					2.17016	0.108946	1532	2714	3.81649	0	0
Human	hepatocyte CPN2lo	14.2432	3.81274					6.11425	0.664574	3280	8425	3.01824	0	0
Human	hepatocyte CPN2hi	-5.69085	-3.39016					-4.70831	1.49255	5107	29700	1.86611	0	1.38125
Human	hepatocyte CPN2hi	-5.84808	-6.80084					-4.00461	2.70733	4222	21800	2.30656	0	1.07743
Human	hepatocyte CPN2hi	-1.80306	6.68961					1.46194	-4.79332	1108	4169	1.73608	0	0
Human	hepatocyte CPN2lo	4.79231	-3.20301					4.55312	-1.41714	2095	4147	2.74991	0	0
Human	hepatocyte CPN2lo	14.1963	3.85849					5.98801	-0.0332279	2938	6508	2.82896	0	0
Human	hepatocyte CPN2hi	-6.72367	-4.83522					-3.11877	2.51049	2158	8463	2.71338	0	0.941746
Human	hepatocyte CPN2lo	8.12189	1.81445					5.12628	-0.00707245	1872	3801	3.66786	0	0
Human	hepatocyte CPN2hi	-6.32846	5.78292					-5.93197	1.34943	3524	19302	2.43018	0	1.00314
Human	hepatocyte CPN2hi	-2.93807	6.60753					-6.07022	2.0715	2996	19025	2.57788	0	1.10797
Human	hepatocyte CPN2hi	-8.20211	2.53461					-5.30958	2.71718	3029	14574	2.78464	0	0
Human	hepatocyte CPN2hi	-8.05902	3.7053					-6.21843	2.76344	4353	34663	2.15691	0	0.73815
Human	hepatocyte CPN2lo	3.84552	-3.68649					0.666731	-0.639233	1487	2899	3.21066	0	0
Human	cholangiocyte	-7.77281	-11.943					-7.15802	-4.92269	3329	6800	1.79287	3.99645	0
Human	hepatocyte CPN2lo	5.05788	-2.2234					5.34	0.765388	1436	2569	2.93071	0	0
Human	hepatocyte CPN2lo	13.6456	3.73423					5.97378	0.51643	2927	7364	3.43447	0	0
Human	hepatocyte CPN2lo	8.34913	0.847156					4.0773	-1.62043	1683	3325	2.39972	0	0
Human	hepatocyte CPN2lo	2.6523	-3.89036					3.42085	-0.229958	1429	2644	2.56643	0	0
Human	hepatocyte CPN2hi	-7.78325	3.63494					-6.08091	3.01341	3177	18112	1.62695	0	0.704125
Human	hepatocyte CPN2hi	-6.32421	-0.96843					-6.4995	2.08534	3609	16624	2.42034	0	0
Human	cholangiocyte	-7.67456	-11.6609					-7.19155	-4.76395	2335	3829	1.79678	2.14538	0
Human	hepatocyte CPN2lo	7.64327	0.397157					1.91391	0.325653	1763	3237	3.22087	0	0
Human	hepatocyte CPN2lo	8.99176	1.38833					3.99501	-0.511764	1861	3413	3.47916	0	0
Human	hepatocyte CPN2hi	-2.4667	6.95116					1.17854	-6.37316	1387	3858	1.55598	0	0
Human	hepatocyte CPN2hi	-5.77804	3.86307					-5.15447	3.17823	3657	20584	2.3623	0	0.588499
Human	hepatocyte CPN2hi	-5.76337	4.41371					-6.36426	2.19746	3914	26428	2.01946	0	1.59342
Human	hepatocyte CPN2lo	4.42207	-3.50713					4.21779	0.342358	1401	2500	3.6278	0	1.9608
Human	hepatocyte CPN2hi	-5.87413	4.99747					-6.82032	2.57506	3591	20554	2.13013	0	0.601029
Human	hepatocyte CPN2lo	6.07314	-0.604202					4.40627	-0.836405	1753	3666	3.75432	0	0
Human	hepatocyte CPN2hi	-7.76055	-1.82787					-4.98789	2.64551	4233	24176	2.31082	0	1.44546
Human	hepatocyte CPN2lo	4.98081	-0.361422					2.81269	-2.61597	1440	2580	3.23847	0	0
Human	hepatocyte CPN2lo	4.52482	-1.79206					2.49874	0.462931	1603	2917	1.83601	0	0
Human	cholangiocyte	-7.54116	-11.1175					-7.14581	-5.09266	2089	3481	1.25062	2.59992	0
Human	hepatocyte CPN2lo	5.01445	0.632703					4.79943	0.35787	1625	2867	3.09393	0	0
Human	hepatocyte CPN2lo	6.76307	-0.67187					4.23685	0.141396	1479	3035	3.4496	0	0
Human	hepatocyte CPN2hi	-3.19673	6.09862					0.79667	-5.71111	1684	4821	1.88409	0	0
Human	hepatocyte CPN2hi	-6.58999	2.36021					-3.15689	4.17747	3659	20312	2.16523	0	1.19846
Human	hepatocyte CPN2lo	3.62623	-1.74077					5.61664	0.830971	1420	2904	3.55739	0	0
Human	hepatocyte CPN2lo	9.69704	1.91217					4.91763	0.533546	2022	4141	3.7522	0	0
Human	hepatocyte CPN2lo	11.9707	2.1911					5.50309	1.03333	2624	5967	2.46163	0	0
Human	hepatocyte CPN2hi	-8.68019	-1.86116					-4.95832	2.58125	1964	7922	2.62943	0	1.76211
Human	hepatocyte CPN2hi	-2.79315	5.57124					1.58127	-5.28287	978	2541	1.85487	0	0
Human	hepatocyte CPN2lo	4.9825	0.347375					3.63143	-0.0393572	1530	2835	3.5596	0	1.90084
Human	hepatocyte CPN2lo	5.54262	-2.2765					5.3804	0.0359802	1747	3800	3.5657	0	0
Human	hepatocyte CPN2hi	-8.48038	-2.65637					-5.02877	3.63502	2872	12292	2.67485	0	1.24023
Human	hepatocyte CPN2lo	8.18716	1.10449					5.05452	0.836565	1983	4205	2.57013	0	1.61393
Human	hepatocyte CPN2lo	11.2857	2.65386					4.02851	-1.37337	1893	4163	3.12201	0	1.67493
Human	hepatocyte CPN2lo	7.21981	0.438571					5.41015	-0.814307	1491	2827	2.96727	0	0
Human	hepatocyte CPN2lo	6.32246	-1.49928					3.69331	-2.8003	1396	2555	3.47352	0	0
Human	hepatocyte CPN2lo	11.9732	1.67696					5.40698	-1.07909	2082	4190	3.243	0	1.62958
Human	hepatocyte CPN2hi	-7.29126	4.11049					-6.63579	2.02999	3322	18822	1.68961	0	1.01774
Human	hepatocyte CPN2lo	7.25024	0.247659					5.7102	0.175801	1743	3228	3.01455	0	0
Human	hepatocyte CPN2hi	-5.31466	-3.66877					-4.23432	0.800313	2909	10200	2.41674	0	1.2676
Human	hepatocyte CPN2hi	-5.25082	6.09986					-6.12211	3.63155	3365	19601	2.49076	0	1.48303
Human	hepatocyte CPN2hi	-4.4658	6.08844					-6.21311	2.05455	3751	23060	1.54208	0	0.550928
Human	hepatocyte CPN2hi	-8.7744	-1.81796					-5.29038	1.76969	4523	25169	2.57795	0	1.43572
Human	hepatocyte CPN2hi	-5.61954	-4.57874					-4.12464	1.30587	2475	8082	2.62748	0	1.66385
Human	hepatocyte CPN2hi	-6.53899	0.495105					-6.53594	1.71612	3965	20837	2.61251	0	0
Human	hepatocyte CPN2lo	6.76648	-2.20743					5.43966	0.324283	1538	3184	3.5399	0	1.88362
Human	hepatocyte CPN2hi	-6.85035	0.0181067					-4.88387	1.69487	3173	16173	2.53772	0	1.02691
Human	hepatocyte CPN2hi	-6.88141	3.34356					-6.33016	3.31424	3661	23636	2.6011	0	0.939937
Human	hepatocyte CPN2hi	-7.44035	-5.83571					-1.95018	2.65485	2381	11088	2.08656	0	1.3924
Human	hepatocyte CPN2hi	-7.02875	3.91381					-4.27539	3.78821	3167	15913	2.98593	0	0
Human	hepatocyte CPN2lo	5.67423	-1.80718					3.20295	-1.83084	1699	3053	2.77965	1.79804	0
Human	hepatocyte CPN2hi	-7.78988	2.98739					-0.201393	1.08833	1609	6478	1.66356	0	2.00379
Human	hepatocyte CPN2hi	-5.62953	-4.68787					-5.0564	2.03075	3272	15762	2.10857	0	1.76204
Human	hepatocyte CPN2lo	7.75102	-0.909858					3.6552	-0.055563	1552	3099	2.86541	0	0
Human	hepatocyte CPN2hi	-8.85852	-1.19483					-4.08142	3.44436	3863	23256	2.39653	0	0.979893
Human	hepatocyte CPN2lo	4.49307	-2.91422					4.06382	0.745321	1334	2631	3.67221	0	0
Human	hepatocyte CPN2hi	-4.45101	3.41438					-4.87626	2.36372	4171	23133	2.24918	0	1.34199
Human	hepatocyte CPN2hi	-6.51147	2.74856					-5.27323	1.80956	3009	13455	1.49816	0	1.19864
Human	hepatocyte CPN2hi	-3.57947	6.8151					-5.93019	2.99859	2921	16741	2.6456	0	1.45231
Human	hepatocyte CPN2hi	-5.95203	6.05975					-5.91969	2.41812	3630	21400	2.23493	0	1.64344
Human	hepatocyte CPN2hi	-8.13869	0.706483					1.35092	-3.13053	1418	5864	2.90247	0	1.14816
Human	hepatocyte CPN2hi	-4.95816	6.35288					-4.64657	2.5742	3551	22022	2.08294	0	2.36683
Human	hepatocyte CPN2hi	-5.00964	-6.59876					1.33952	-6.35065	1973	4380	3.2388	0	0
Human	hepatocyte CPN2hi	-6.0328	5.46687					-6.83047	2.39599	3338	18925	2.31714	0	1.04004
Human	hepatocyte CPN2hi	-7.54667	4.4152					-6.35344	2.06111	3676	21827	2.43467	0	1.17284
Human	hepatocyte CPN2hi	-8.32422	-1.08174					-1.91759	3.6137	2485	12232	2.36985	0	0
Human	hepatocyte CPN2lo	5.838	-2.49793					3.27539	-2.40169	1423	2784	2.60791	0	0
Human	cholangiocyte	-7.65666	-12.1332					-7.38128	-4.93383	2421	4653	0	3.24378	0
Human	hepatocyte CPN2hi	-8.24955	-4.6382					-0.537333	2.35469	1618	7048	3.24837	0.974519	1.45857
Human	hepatocyte CPN2hi	-5.20262	3.48333					-6.4857	1.82217	3419	18868	2.48887	0	0.652659
Human	hepatocyte CPN2hi	-5.19055	5.71904					-3.62017	3.94403	3146	16409	2.32753	0	1.40713
Human	hepatocyte CPN2hi	-6.38354	6.02301					-6.39428	2.43428	2928	16194	2.19954	0	1.10035
Human	hepatocyte CPN2hi	-8.64498	1.37373					0.04984	2.98763	1949	8659	1.09107	0	1.09107
Human	hepatocyte CPN2hi	-8.33451	0.0324831					-5.69899	3.23971	3709	21678	2.02867	0	0.97493
Human	hepatocyte CPN2lo	4.13157	-3.70986					1.31627	2.45751	1718	2965	3.45171	0	0
Human	hepatocyte CPN2lo	5.19543	-2.46703					4.23197	-1.97048	1391	2686	3.65005	0	0
Human	hepatocyte CPN2hi	-7.68968	0.992724					-2.99155	4.06817	4375	27284	2.35959	0	1.47785
Human	hepatocyte CPN2lo	9.32446	0.682158					4.79577	-1.40886	1815	3597	3.54681	0	0
Human	hepatocyte CPN2lo	3.55771	-2.09663					2.83598	-3.3525	1644	3415	3.31	0	0
Human	hepatocyte CPN2hi	-7.30777	2.70435					-6.67409	2.45931	3883	24361	2.43182	0	1.69532
Human	hepatocyte CPN2hi	-6.70815	-5.43063					-1.36357	1.62558	3735	19627	2.19918	0	1.10008
Human	hepatocyte CPN2lo	8.59107	-0.05666					4.36633	-0.167617	1518	2960	2.91298	0	0
Human	hepatocyte CPN2hi	-6.1907	-4.43372					-5.05065	3.19762	3816	18272	2.29055	0	0.908281
Human	hepatocyte CPN2hi	-6.76313	-6.76979					-0.466634	2.2636	1768	8347	2.36243	0	1.63344
Human	hepatocyte CPN2lo	9.85818	2.94687					4.79103	-0.490231	1937	4111	3.32194	0	1.69605
Human	hepatocyte CPN2hi	-3.26245	4.34115					-0.756892	-4.1375	3528	19977	2.21936	0	0.598915
Human	hepatocyte CPN2lo	11.6057	1.98581					5.39944	0.0994806	2158	4818	3.4252	0	0
Human	hepatocyte CPN2hi	-6.68502	-5.30317					-3.60909	2.56573	2943	11244	2.39642	0	1.2516
Human	hepatocyte CPN2hi	-4.55645	7.02729					-5.3745	2.37446	3495	24163	2.21316	0	0.90859
Human	hepatocyte CPN2hi	-5.40184	-6.2395					-2.8503	3.30997	2406	8969	2.64759	0	0.838109
Human	hepatocyte CPN2hi	-4.44713	6.75832					-6.11715	1.45995	3387	19316	2.07887	0	1.28738
Human	hepatocyte CPN2hi	-5.58273	3.67604					-6.03712	1.76768	3442	20402	2.06267	0	0.619699
Human	hepatocyte CPN2hi	-1.94807	6.46047					1.28712	-5.92139	1061	4368	0	0	0
Human	hepatocyte CPN2lo	2.33531	-3.46571					4.24393	-1.3116	1358	2573	3.51817	0	0
Human	hepatocyte CPN2lo	2.38116	-3.75675					5.27193	0.591017	1587	3492	3.26002	0	0
Human	hepatocyte CPN2hi	-5.59083	2.36209					-5.30232	2.3729	4266	23294	2.63124	0	1.31208
Human	hepatocyte CPN2lo	11.2526	3.14407					4.34853	-1.04734	2295	5190	3.75342	0	0
Human	hepatocyte CPN2hi	-5.79516	3.28518					-5.00674	2.20155	4204	24982	2.35519	0	1.26527
Human	hepatocyte CPN2hi	-4.75166	6.71882					-4.31271	3.65351	3719	25529	1.76392	0	0.525173
Human	hepatocyte CPN2hi	-5.79853	-6.29692					-5.91641	3.52309	3083	15064	2.27238	0	0
Human	hepatocyte CPN2lo	4.90465	-1.28878					4.05333	-0.0658321	1375	2761	1.9924	0	0
Human	hepatocyte CPN2hi	-7.33432	4.89786					-4.34156	3.75085	3761	23896	1.82571	0	1.55168
Human	hepatocyte CPN2hi	-4.93741	5.93082					-5.66281	1.37797	2222	7342	2.20652	0	0
Human	hepatocyte CPN2hi	-6.27013	3.1053					-6.65923	2.94796	3953	26684	2.21459	0	1.56131
Human	hepatocyte CPN2lo	10.2853	2.30563					2.74764	-3.49651	1541	2872	2.88488	0	0
Human	hepatocyte CPN2lo	10.4733	1.7819					3.05968	-4.10273	1530	2712	3.19089	0	0
Human	hepatocyte CPN2lo	5.88861	-3.23114					4.12343	-0.580456	1415	2909	2.60211	0	0
Human	hepatocyte CPN2hi	-6.96157	3.57305					0.908391	2.37088	1790	8740	2.82821	0	1.5122
Human	hepatocyte CPN2lo	2.89159	-2.56484					3.919	-0.230572	1438	2599	4.13336	0	0
Human	hepatocyte CPN2hi	-6.7194	-6.67801					-3.93767	1.87265	3785	15429	2.11416	0	1.03697
Human	hepatocyte CPN2lo	14.2955	3.8667					6.19252	0.877945	4120	12213	2.85329	0	0
Human	hepatocyte CPN2hi	-5.68794	3.8346					-4.94171	1.78939	4449	29403	2.2617	0	1.4906
Human	hepatocyte CPN2hi	-7.95637	-1.90289					-5.53503	1.75888	3068	15465	1.9092	0	0.671896
Human	hepatocyte CPN2hi	-7.52998	-1.2133					-6.00622	1.61366	4307	24330	2.42474	0	0
Human	hepatocyte CPN2hi	-6.84371	3.15155					-4.44413	3.59625	3721	20032	2.62338	0	1.48356
Human	hepatocyte CPN2lo	6.60019	0.0176374					4.38666	0.0653286	1592	3011	3.31664	0	0
Human	hepatocyte CPN2lo	7.36019	-0.681822					4.23592	-0.627995	1620	3042	2.82871	0	1.8418
Human	hepatocyte CPN2lo	2.74932	-3.22564					3.37206	-3.08868	1401	2624	2.96961	0	0
Human	hepatocyte CPN2lo	6.02199	-0.446969					3.98948	-2.5444	1456	2838	2.91407	0	0
Human	hepatocyte CPN2hi	-7.64385	2.66008					-4.15369	4.1166	3923	25501	2.56713	0	0.490463
Human	hepatocyte CPN2lo	2.21974	-4.01131					2.05579	0.238962	1296	2571	3.06572	0	0
Human	hepatocyte CPN2hi	-5.81293	2.25169					-6.3807	2.53835	4069	24841	2.28517	0	0.857835
Human	hepatocyte CPN2lo	2.37651	-3.32874					4.72528	-0.177933	1414	2537	3.15473	0	0
Human	hepatocyte CPN2hi	-7.47819	4.58322					0.472863	-0.448771	1655	8275	2.29413	0	0
Human	hepatocyte CPN2lo	11.5157	2.7174					4.36544	-0.178286	1993	3956	2.27324	0	0
Human	hepatocyte CPN2hi	-7.76954	1.42237					-1.07361	5.49558	3215	16064	2.15305	0	0.668539
Human	hepatocyte CPN2hi	-7.99039	2.62699					-4.3141	4.20851	3290	17875	2.35489	0	0.624334
Human	hepatocyte CPN2lo	3.32521	-1.95378					3.34184	-0.272322	1325	2631	3.31894	0	0
Human	hepatocyte CPN2hi	-7.58411	4.30077					-6.50259	3.04344	3550	22876	1.87662	0	0
Human	hepatocyte CPN2hi	-6.63259	2.74727					-5.68681	1.63865	4685	33685	2.38146	0	0.709882
Human	hepatocyte CPN2hi	-8.87262	-0.698992					-5.85553	3.41402	2361	11102	2.16653	0	0.934364
Human	hepatocyte CPN2hi	-7.81197	1.18914					-5.49391	1.6163	4139	23253	2.76817	0	1.11049
Human	hepatocyte CPN2hi	-6.30531	3.27658					-2.96544	2.92207	4042	24994	1.95952	0	0.517199
Human	hepatocyte CPN2hi	-6.67674	5.88272					-5.92707	2.92236	3715	22265	1.84039	0	0.563609
Human	hepatocyte CPN2lo	5.0559	-3.42553					5.03898	-0.0968924	1492	2987	3.19875	0	0
Human	hepatocyte CPN2lo	6.60003	-1.26834					2.85799	-2.43421	1422	2610	3.50618	0	0
Human	hepatocyte CPN2lo	9.61277	2.4413					5.50942	1.05236	1887	4051	3.5165	0	0
Human	hepatocyte CPN2lo	7.23333	-1.55667					2.9436	-1.36079	1487	2622	2.00899	0	0
Human	hepatocyte CPN2lo	7.06661	0.248736					5.45495	0.12302	1565	2665	3.66415	0	0
Human	hepatocyte CPN2lo	11.6429	2.14673					4.35562	0.571633	2139	4076	3.0083	0	0
Human	hepatocyte CPN2lo	4.05851	-2.0715					4.93288	-0.758993	1583	3423	2.44704	0	0
Human	hepatocyte CPN2hi	-5.34779	3.10842					-6.61572	2.89817	3451	18682	2.38885	0	0
Human	hepatocyte CPN2hi	-4.74443	5.64316					-3.6013	3.32222	3750	21315	2.29963	0	1.12171
Human	hepatocyte CPN2hi	-5.33288	-3.84002					-7.20463	-4.77614	3703	16924	1.88146	1.43005	0
Human	hepatocyte CPN2lo	7.01496	-0.233129					4.44987	-0.159053	2096	4328	3.2821	0	0
Human	hepatocyte CPN2lo	4.46824	0.703107					4.53167	-1.72852	1945	4337	3.1216	1.67457	0
Human	hepatocyte CPN2hi	-5.36306	-6.20057					-2.06948	3.84138	2879	11430	2.04462	0	1.35652
Human	hepatocyte CPN2lo	3.77958	-2.6395					3.6271	-1.36587	1351	2625	0	0	0
Human	cholangiocyte	-7.63247	-11.3454					-7.26357	-4.91	3001	5117	2.12862	3.42143	0
Human	hepatocyte CPN2hi	-7.84638	-5.49591					0.387817	-0.57916	1851	6539	3.31234	0	0
Human	hepatocyte CPN2hi	-7.15902	-6.44123					-0.531585	4.06892	1727	6435	2.77072	0	0.979581
Human	hepatocyte CPN2lo	9.56534	0.781746					2.74671	-1.42894	1599	2791	3.93729	0	0
Human	hepatocyte CPN2hi	-6.85352	-3.95904					-6.05133	0.830408	3964	18468	2.81467	0	1.00908
Human	hepatocyte CPN2hi	-8.31175	2.22653					2.68916	-4.3451	1093	3045	2.42328	0	0
Human	hepatocyte CPN2lo	3.84225	-2.068					1.40589	-1.48201	1563	3093	3.84966	0	0
Human	hepatocyte CPN2hi	-7.95907	-3.15709					-1.56946	5.5393	3750	16654	1.71949	0	1.71949
Human	hepatocyte CPN2hi	-5.273	6.53382					-5.76817	3.42302	3736	26039	2.38844	0	1.3975
Human	hepatocyte CPN2hi	-7.92994	-4.96838					-6.31184	2.53963	4198	24137	1.9209	0	0.547188
Human	hepatocyte CPN2hi	-7.44885	-0.230083					-5.62323	1.28498	3646	18223	2.26345	0	0.621449
Human	hepatocyte CPN2lo	3.76535	-0.700263					2.92303	-2.92061	1476	2665	3.24794	0	0
Human	hepatocyte CPN2lo	8.81787	2.32434					4.98985	0.0200768	1988	4195	3.80225	0	1.68273
Human	hepatocyte CPN2lo	6.86243	-0.373568					3.08612	-2.64388	1833	3910	3.40513	0	0
Human	hepatocyte CPN2hi	-8.18617	0.0200858					-5.8846	2.07844	4341	27146	2.14565	0	1.36173
Human	hepatocyte CPN2lo	6.85707	-0.719067					3.72981	-1.01763	1789	3736	2.9531	0	0
Human	hepatocyte CPN2lo	2.64465	-2.57964					2.38601	-3.42493	1378	2835	3.01087	0	2.0062
Human	hepatocyte CPN2hi	-6.54417	2.2186					-4.91272	2.23004	3881	19756	2.47689	0	1.25743
Human	hepatocyte CPN2hi	-7.68136	3.12135					-5.35098	3.10262	3708	21593	2.04387	0	1.47252
Human	hepatocyte CPN2lo	13.9274	3.88236					5.64686	0.264654	2796	6728	3.47832	0	0
Human	hepatocyte CPN2lo	4.27068	-3.70329					2.62289	0.142483	1400	2538	3.01393	0	0
Human	hepatocyte CPN2hi	-7.07118	-4.3508					-4.60563	3.24473	4622	23840	2.28194	0	1.42101
Human	hepatocyte CPN2lo	5.4998	-0.825171					4.13206	0.310204	1622	3205	1.86172	0	0
Human	hepatocyte CPN2hi	-7.10339	0.165348					-4.15654	2.52553	2884	12084	2.72558	0	0.783343
Human	cholangiocyte	-7.72919	-11.5119					-7.2065	-4.71774	1924	3348	3.16472	3.2778	0
Human	hepatocyte CPN2hi	-5.64253	6.75094					-6.70618	2.62935	2588	13989	2.35722	0	0.861173
Human	hepatocyte CPN2hi	-8.18753	-3.28489					-0.648032	3.21645	2646	10629	2.46016	0	0.849437
Human	hepatocyte CPN2lo	10.2394	1.30362					3.32388	0.474477	1977	3860	3.35426	0	0
Human	hepatocyte CPN2hi	-5.67171	3.79054					-6.39188	1.17618	3307	17278	2.41022	0	1.32561
Human	hepatocyte CPN2lo	4.66662	-1.87934					2.94651	-3.26716	1471	2829	2.93689	0	0
Human	hepatocyte CPN2lo	5.42104	-1.76398					3.27967	-0.269899	1268	2505	3.3496	0	0
Human	hepatocyte CPN2hi	-6.93804	1.57133					-5.24134	2.92671	3725	20015	2.12933	0	0.973237
Human	hepatocyte CPN2hi	-7.87166	-0.0430225					0.216578	-0.393023	3245	14983	2.11388	0	1.41588
Human	hepatocyte CPN2hi	-3.35795	5.06047					-5.20854	0.945121	4048	29867	1.9849	0.873461	1.33246
Human	hepatocyte CPN2hi	-5.81591	-3.14908					-4.43169	1.22473	4832	26900	2.30832	0	1.55383
Human	hepatocyte CPN2lo	8.58426	2.73659					4.81441	0.617159	1824	3881	3.7404	0	0
Human	hepatocyte CPN2lo	3.87183	-2.98889					4.35882	-0.950311	1382	2545	2.62973	0	0
Human	hepatocyte CPN2lo	11.3932	2.67686					3.17854	0.177182	1844	3641	2.67424	0	0
Human	hepatocyte CPN2hi	-5.4426	2.4045					-1.7545	5.44424	4574	26393	2.34907	0	1.63816
Human	hepatocyte CPN2lo	7.74333	0.479396					4.30927	0.868012	1775	3414	3.01455	0	0
Human	hepatocyte CPN2hi	-8.15597	-0.0644787					-4.31235	3.98146	2995	16381	1.56676	0	1.06318
Human	hepatocyte CPN2hi	-1.72416	6.58772					0.960656	-4.17507	783	2730	1.98913	0	0
Human	cholangiocyte	-7.76129	-11.5563					-7.03429	-5.10005	1959	3293	2.06402	3.65911	0
Human	hepatocyte CPN2lo	4.96904	-2.56039					4.27854	0.484502	1485	2969	3.13612	0	0
Human	hepatocyte CPN2hi	-5.02096	6.71275					-5.73143	1.97108	3414	19231	1.89979	0	0
Human	hepatocyte CPN2hi	-8.39369	0.130321					-3.61796	4.05673	3637	17857	1.87937	0	1.32832
Human	hepatocyte CPN2lo	5.34888	-1.90147					2.96255	-2.32219	1585	3063	3.90656	0	0
Human	hepatocyte CPN2lo	6.77694	-0.293596					3.65458	-0.467749	1703	3621	3.20032	0	0
Human	hepatocyte CPN2hi	-8.4043	-3.99944					-5.41159	3.61112	2085	9675	2.35216	0	1.31282
Human	hepatocyte CPN2hi	-7.99233	-4.25815					-6.04993	1.28577	1564	7083	2.81345	0	0
Human	hepatocyte CPN2hi	-1.79885	6.63176					1.54647	-5.67429	1105	5597	2.9793	0	0
Human	hepatocyte CPN2hi	-5.77069	-6.84006					-3.87406	1.52286	1300	3624	2.64966	0	0
Human	cholangiocyte	-7.54412	-11.1583					-7.27437	-5.16931	2316	3803	1.24408	3.33816	0
Human	hepatocyte CPN2hi	-7.64544	4.40358					1.65452	-6.0831	1891	7130	1.21715	0	2.72558
Human	hepatocyte CPN2hi	-7.09568	3.0623					-6.55342	3.04028	2661	11875	2.66604	0	1.93845
Human	hepatocyte CPN2lo	6.81144	1.15246					2.66835	0.0659695	1854	3901	1.67106	0	1.67106
Human	hepatocyte CPN2hi	-8.66423	1.1631					-3.04725	4.58517	2966	15515	2.06824	0	0
Human	hepatocyte CPN2hi	-7.21801	-6.02366					-0.976758	1.36945	1649	6185	3.08217	0	1.06175
Human	hepatocyte CPN2lo	12.7026	3.4008					4.40364	-0.215789	2052	4245	3.56719	0	0
Human	cholangiocyte	-7.43071	-10.9463					-7.11506	-5.04653	3549	12176	1.89929	2.31153	0
Human	hepatocyte CPN2hi	-4.09729	5.64158					0.75872	-6.1668	1807	5299	1.83093	0	1.28643
Human	hepatocyte CPN2lo	5.04545	-2.60869					4.03704	0.132431	1356	2584	3.02505	0	0
Human	hepatocyte CPN2lo	7.80219	-1.03128					4.72994	0.507406	1910	4018	3.29238	0	0
Human	hepatocyte CPN2hi	-3.98794	6.4817					-6.04566	1.08657	3607	24228	2.61255	0	1.69726
Human	hepatocyte CPN2hi	-8.02308	-3.57962					-6.00682	2.2728	2327	8776	1.46994	0	0.983755
Human	hepatocyte CPN2lo	6.51307	-2.46945					3.86489	0.618851	1379	2790	0	0	0
Human	hepatocyte CPN2hi	-7.32464	2.12873					-5.51554	1.84202	4213	26286	2.17536	0	0
Human	hepatocyte CPN2hi	-2.45781	6.93749					2.19171	-5.3808	1128	3233	1.65273	0	1.65273
Human	hepatocyte CPN2lo	2.75734	-2.45725					5.08946	0.356623	1506	3494	2.49463	0	0
Human	hepatocyte CPN2lo	4.2617	-3.23043					2.53715	-1.73367	1540	3122	3.34841	0	0
Human	hepatocyte CPN2hi	-5.07955	-6.56933					-1.038	5.54661	1683	6530	2.55306	0	1.80451
Human	hepatocyte CPN2lo	4.78027	0.108966					4.29336	0.925103	1921	4173	2.61708	0	0
Human	hepatocyte CPN2lo	3.40722	-0.919315					2.96723	-3.19458	1336	2586	2.9933	0	0
Human	hepatocyte CPN2lo	6.12113	0.165691					4.27957	1.29965	1728	3288	3.74981	0	0
Human	hepatocyte CPN2lo	7.53604	-0.434536					3.39206	0.706491	1392	2540	2.98553	0	0
Human	hepatocyte CPN2hi	-6.44462	-0.560758					-5.78258	1.61546	4717	27458	2.41949	0	1.48464
Human	hepatocyte CPN2hi	-7.53139	0.791323					-2.39931	4.53549	1661	6607	2.22785	1.12167	1.12167
Human	hepatocyte CPN2hi	-7.81989	-5.00976					-4.60527	1.49803	3823	15741	2.72505	0	1.74962
Human	hepatocyte CPN2hi	-8.57843	-0.0640302					-4.89349	2.99802	2293	9783	2.9236	0	0
Human	hepatocyte CPN2lo	7.61661	1.08142					5.75446	-0.0312052	1598	3217	0	0	1.81894
Human	hepatocyte CPN2hi	-6.14891	5.8518					-5.42414	2.71552	3121	16486	2.37813	0	1.08416
Human	hepatocyte CPN2hi	-6.45457	-2.25993					-5.2835	1.64717	2738	11534	2.2648	0	0.80323
Human	hepatocyte CPN2hi	-6.72072	-3.01864					-3.13261	3.21783	4043	20062	2.47675	0	0.939035
Human	hepatocyte CPN2hi	-7.34789	-3.60939					-5.82669	1.97049	3603	15889	2.45483	0	0.676855
Human	hepatocyte CPN2lo	5.02931	-3.45901					1.94552	-0.102951	1520	2938	3.31971	0	0
Human	hepatocyte CPN2lo	4.1718	-3.27796					4.36798	-1.34937	1300	2556	3.60386	0	0
Human	hepatocyte CPN2hi	-6.56164	-4.02166					-5.72303	1.85917	4175	20033	2.50246	0	0.588285
Human	hepatocyte CPN2lo	10.2062	1.51799					4.01653	-2.00222	1981	4015	3.42094	0	1.65409
Human	hepatocyte CPN2lo	3.59925	-3.40726					2.18859	-0.0254984	1404	2704	3.51436	0	0
Human	hepatocyte CPN2hi	-6.59653	4.54487					-4.91306	1.86278	4261	25383	2.13042	0	1.85555
Human	hepatocyte CPN2lo	6.04214	-0.110238					3.82063	-1.39882	1784	3759	2.97975	0	0
Human	hepatocyte CPN2hi	-6.94996	0.937736					-5.46111	1.30063	3922	19589	2.77064	0	0.60519
Human	hepatocyte CPN2hi	-2.00051	6.43515					1.63477	-5.0716	1142	3088	1.76518	0	0
Human	hepatocyte CPN2hi	-7.86851	2.4189					-5.63718	1.22123	4234	24923	2.23715	0	0.827314
Human	hepatocyte CPN2lo	6.9129	1.24842					2.51696	-3.11766	1375	2574	3.76022	0	0
Human	hepatocyte CPN2hi	-8.33399	-1.69506					-0.473042	2.27981	2435	11111	1.65832	0	0.882458
Human	cholangiocyte	-7.71329	-12.0092					-7.15957	-4.82369	2099	3336	0	3.97638	0
Human	hepatocyte CPN2lo	2.47589	-2.95403					3.83017	-1.70909	1402	2527	2.62437	0	0
Human	hepatocyte CPN2lo	4.86557	-2.81174					4.17312	-0.49508	1400	2560	1.96606	0	0
Human	hepatocyte CPN2hi	-8.46057	-2.31012					-6.21108	2.17754	3306	19202	2.52342	0	0
Human	hepatocyte CPN2lo	3.21855	-1.90183					5.29715	-0.211879	1310	2603	3.71097	0	0
Human	hepatocyte CPN2hi	-6.45274	0.405443					-6.51942	2.36815	4136	22088	2.1699	0	1.65466
Human	hepatocyte CPN2hi	-7.73798	-4.17036					-1.0694	5.5429	2281	8905	1.68427	0	1.92445
Human	hepatocyte CPN2lo	3.24007	-1.05425					4.43978	-0.679332	1314	2570	3.03505	0	0
Human	hepatocyte CPN2hi	-6.56384	3.02565					-6.31493	1.91412	3255	15901	2.56587	0	0.693648
Human	hepatocyte CPN2lo	7.94474	0.992907					3.84204	-1.2127	1716	3219	1.77244	0	0
Human	hepatocyte CPN2hi	-6.43358	-2.65601					-4.02367	1.62037	3835	15315	1.55931	0	1.8921
Human	hepatocyte CPN2lo	10.843	2.01259					3.20102	-2.22828	1692	3360	3.26388	0	0
Human	hepatocyte CPN2hi	-5.11079	3.25668					-5.90278	0.858751	3464	18635	2.23188	0	1.79016
Human	hepatocyte CPN2hi	-5.67656	2.49801					-6.45058	1.8641	3483	18414	2.42226	0	1.27196
Human	hepatocyte CPN2hi	-4.03315	4.69383					-4.49155	1.66848	3530	17290	2.0848	0	1.1027
Human	hepatocyte CPN2hi	-4.76008	6.58978					-6.46652	1.81059	3220	18055	1.90554	0	1.06735
Human	hepatocyte CPN2hi	-3.26427	5.02882					1.41334	-4.39121	1142	3433	0	0	0
Human	hepatocyte CPN2lo	8.08577	-0.0576718					5.28487	-0.0903406	1558	3184	3.10863	0	1.84808
Human	hepatocyte CPN2hi	-8.23555	-1.50676					-5.08498	1.38262	3654	14936	2.24626	0	1.0572
Human	hepatocyte CPN2hi	-8.69203	-2.10162					-5.77156	1.34663	2667	14541	2.49031	0	1.32608
Human	hepatocyte CPN2hi	-7.77081	-1.13924					-1.10167	4.89995	2304	7447	2.46935	1.03049	1.85745
Human	hepatocyte CPN2hi	-8.68904	1.04577					-5.97255	3.52843	2452	11154	2.41059	0	0
Human	hepatocyte CPN2hi	-2.69295	7.05808					1.99927	-2.66424	1132	3089	1.7876	0	0
Human	hepatocyte CPN2hi	-3.52639	6.6226					-6.27471	2.22136	2842	16356	2.13623	0	0.725992
Human	hepatocyte CPN2lo	7.23031	1.04555					4.61237	-0.603412	1583	3192	2.45674	0	0
Human	hepatocyte CPN2hi	-5.42672	-3.6025					-4.21809	1.02997	4436	22284	2.08274	0	0.877668
Human	hepatocyte CPN2lo	5.62573	-1.96835					3.2706	-3.96198	1513	2568	2.50283	0	0
Human	hepatocyte CPN2hi	-5.34428	1.62953					-1.72678	4.10318	2562	11427	2.20714	0	0
Human	hepatocyte CPN2hi	-3.24998	6.77721					-5.87247	3.57597	3399	23631	2.47483	0	0.937756
Human	hepatocyte CPN2hi	-7.82418	1.57116					-5.76659	2.10422	3982	23271	1.94963	0	0.512565
Human	hepatocyte CPN2hi	-6.01676	-6.24213					-4.7257	2.90577	5414	36380	2.279	0	1.16056
Human	hepatocyte CPN2hi	-6.94214	-6.57018					-0.693449	5.52831	2525	9150	2.11118	0	0.896737
Human	hepatocyte CPN2hi	-6.72447	-0.153897					-4.69832	3.00453	4179	23994	1.85447	0	1.10546
Human	cholangiocyte	-7.60067	-12.4453					-7.10535	-4.9132	3237	5952	0	3.30548	0
Human	cholangiocyte	-7.546	-11.9975					-7.25578	-4.9231	3046	5579	1.08494	3.53536	0
Human	hepatocyte CPN2lo	6.80125	0.899256					3.81299	-1.87929	1456	2736	3.2426	0	0
Human	hepatocyte CPN2hi	-8.38617	-4.15085					-0.717124	5.00278	844	2763	2.36521	0	1.43875
Human	hepatocyte CPN2hi	-6.43877	-6.49631					-5.60935	3.54142	3161	13316	1.85496	0	0.731542
Human	hepatocyte CPN2lo	10.0714	1.87908					5.2949	0.453144	2016	4845	3.17172	0	0
Human	hepatocyte CPN2lo	7.25943	-1.84823					2.75847	0.473832	1532	2890	3.40015	0	0
Human	hepatocyte CPN2hi	-5.4414	5.94148					-6.4585	1.92722	3868	23835	2.11984	0	1.16282
Human	hepatocyte CPN2lo	8.40867	1.43086					4.75931	-0.153471	1742	3427	2.75679	0	0
Human	hepatocyte CPN2hi	-7.69694	-5.32171					-5.15801	1.41738	3470	16398	2.35592	0	1.00648
Human	hepatocyte CPN2hi	-7.92737	-3.61868					-4.71486	2.25754	3412	16481	2.49056	0	0
Human	hepatocyte CPN2lo	8.30601	1.96339					4.54673	0.0782681	1916	3891	3.10191	0	0
Human	hepatocyte CPN2lo	13.4787	3.61783					4.94515	0.338465	2632	6347	3.29376	0	0
Human	hepatocyte CPN2hi	-5.53991	-3.8687					-4.31108	1.52098	3890	16642	2.54321	0	0.608227
Human	cholangiocyte	-7.80448	-11.9542					-7.22034	-4.8387	2717	5268	2.29783	3.87122	0
Human	hepatocyte CPN2hi	-8.34874	-0.730661					-5.72804	2.17792	3925	22293	2.69216	0	1.40083
Human	hepatocyte CPN2lo	10.4669	1.76037					5.30013	0.107224	2054	4823	3.67833	0	1.58063
Human	hepatocyte CPN2lo	11.815	2.76715					4.99733	1.07501	2237	4990	2.87042	0	0
Human	hepatocyte CPN2hi	-8.58613	1.03106					-5.60609	3.69615	2866	16321	2.20007	0	1.10075
Human	hepatocyte CPN2lo	11.3247	2.01841					5.08357	0.233969	2404	5349	3.39265	0	0
Human	hepatocyte CPN2lo	8.79144	-0.017462					3.7741	-1.7866	1718	3584	3.02894	0	0
Human	hepatocyte CPN2hi	-8.53732	-2.43223					-0.570907	3.53601	2250	10120	2.90194	0	1.29407
Human	hepatocyte CPN2lo	4.72779	-2.33155					2.1104	0.93855	1793	3640	2.65929	0	0
Human	hepatocyte CPN2lo	5.94245	-1.41317					3.11	-2.41539	1596	3236	2.81483	0	0
Human	hepatocyte CPN2lo	4.34783	-1.38612					5.71767	0.15599	1607	2993	2.4855	0	1.87235
Human	hepatocyte CPN2hi	-7.28927	3.37091					-6.75663	2.39464	3529	21849	2.1741	0	0.576289
Human	hepatocyte CPN2hi	-5.70133	-4.78693					-4.49997	1.39187	4112	15155	2.66899	0	1.07087
Human	hepatocyte CPN2lo	8.18178	-0.56045					3.96508	0.155611	1606	2935	3.33369	0	1.8576
Human	hepatocyte CPN2hi	-5.78857	4.74603					0.883096	-5.99825	1318	4718	2.73956	0	0
Human	hepatocyte CPN2lo	9.92008	2.71109					3.9306	-1.12523	1678	3270	2.82373	0	1.83734
Human	hepatocyte CPN2hi	-6.73009	-6.32224					-4.84192	3.24873	2758	10216	1.86991	0	0.863704
Human	hepatocyte CPN2lo	2.65399	-2.47652					2.33045	-1.48501	1317	2815	3.08942	0	2.07796
Human	hepatocyte CPN2lo	6.82	-1.85205					2.19685	-1.46253	1556	2975	0	0	0
Human	cholangiocyte	-7.7297	-11.4136					-7.15494	-5.0622	1730	2646	0	4.16613	0
Human	hepatocyte CPN2hi	-8.62636	2.12997					-4.54499	3.44032	2168	10640	2.36817	0	0
Human	hepatocyte CPN2hi	-4.77366	6.41015					-5.73626	1.80157	3042	15307	1.75799	0	0.673023
Human	hepatocyte CPN2hi	-7.16697	-4.10145					0.520216	1.18408	1892	8459	2.68182	0	1.39248
Human	hepatocyte CPN2lo	3.56489	-2.7322					1.79341	0.44512	1464	2719	3.70635	0	0
Human	hepatocyte CPN2lo	2.4415	-3.28791					3.93871	-0.564115	1790	4170	2.91972	0	0
Human	hepatocyte CPN2hi	-4.08947	5.54194					-2.15109	4.22054	4142	27902	1.8161	0	1.19026
Human	hepatocyte CPN2hi	-8.00721	3.39708					-1.93158	4.99594	4924	39312	1.9984	0	0
Human	hepatocyte CPN2lo	4.37178	0.846177					4.78308	-0.509534	1970	3895	3.26534	0	0
Human	hepatocyte CPN2hi	-6.88211	-5.55516					-5.11365	3.25065	6247	45565	2.40148	0	0.869096
Human	hepatocyte CPN2lo	11.6328	2.75181					4.86433	-0.0778503	1995	4374	2.19794	0	0
Human	hepatocyte CPN2lo	11.3401	2.63417					4.71554	0.184824	2063	4028	3.06416	0	0
Human	hepatocyte CPN2hi	-1.95086	6.52186					0.855087	-4.39167	1071	2825	0	0	0
Human	hepatocyte CPN2lo	11.9885	2.82616					5.20514	0.653072	2444	5235	2.76763	0	0
Human	hepatocyte CPN2hi	-3.29626	6.94544					-6.2177	2.85935	4284	40762	1.95581	0	0.439406
Human	hepatocyte CPN2hi	-2.47065	6.92841					0.758404	-4.35339	1390	3955	0	0	0
Human	hepatocyte CPN2lo	4.5445	-3.7255					4.42235	-1.72112	1485	3033	0	0	1.86586
Human	hepatocyte CPN2hi	-8.4783	-1.66682					-0.366545	3.29131	2541	13835	2.27676	0	0
Human	hepatocyte CPN2hi	-7.05389	4.27234					-5.89777	2.19222	4246	26910	2.39184	0	1.55289
Human	hepatocyte CPN2lo	3.29044	-1.05545					5.26896	-0.961134	1394	2844	3.00842	0	0
Human	hepatocyte CPN2lo	8.09763	1.73285					3.70657	0.297932	1752	3685	3.03035	0	0
Human	hepatocyte CPN2lo	6.50025	-0.390576					5.84947	-0.133018	1749	3717	3.18687	0	1.73033
Human	hepatocyte CPN2hi	-7.00893	1.28595					-6.60792	3.27843	3173	18473	2.43666	0	1.00764
Human	hepatocyte CPN2lo	6.74092	0.0454966					4.35964	0.0720119	1767	3530	2.34294	0	0
Human	hepatocyte CPN2hi	-6.32291	-2.96955					-3.8141	2.77349	5369	35677	2.25669	0.355973	0.825363
Human	hepatocyte CPN2lo	11.4068	2.06209					5.14833	-0.0253649	2094	4657	2.753	0	0
Human	cholangiocyte	-7.61453	-12.1858					-7.30884	-4.99556	2618	4275	0	4.2577	0
Human	hepatocyte CPN2hi	-4.28262	6.40881					-5.67301	3.07713	3813	29298	1.82078	0	1.27769
Human	hepatocyte CPN2lo	6.96589	-1.64935					0.530809	3.44522	1656	3408	2.83623	0	0
Human	hepatocyte CPN2hi	-6.2208	5.87851					-5.217	2.34027	4070	29585	2.21583	0	0
Human	hepatocyte CPN2lo	7.70959	1.02552					5.44342	0.8481	2008	4550	2.54056	0	0
Human	hepatocyte CPN2lo	5.38725	-1.89123					3.26877	-1.59286	1629	3353	3.80021	0	0
Human	hepatocyte CPN2hi	-6.74407	-6.64149					-1.16344	4.73113	2070	7828	2.57838	0	0
Human	hepatocyte CPN2lo	10.0488	1.9243					4.29929	-1.00176	1945	3981	2.25279	0	0
Human	hepatocyte CPN2hi	-5.39263	3.43452					-3.33621	4.19609	4505	31858	1.77864	0	1.15923
Human	hepatocyte CPN2lo	12.0611	2.20369					6.14253	0.346107	2300	5380	3.1877	0	0
Human	hepatocyte CPN2lo	13.4014	3.5189					5.91732	0.391901	2326	5366	3.40571	0	0
Human	hepatocyte CPN2lo	5.06558	-2.08024					4.23848	-1.63293	1599	3047	2.82921	0	1.84224
Human	hepatocyte CPN2lo	3.34945	-1.99778					4.67793	0.491371	1404	2670	2.56366	0	1.94471
Human	hepatocyte CPN2hi	-8.64526	-1.95206					-1.67542	4.74214	3675	19658	1.888	0	0.876111
Human	hepatocyte CPN2lo	7.56774	-0.895486					4.92397	-0.321539	1903	3372	3.37765	0	0
Human	hepatocyte CPN2hi	-6.35141	4.23281					-5.81905	2.56314	4603	31052	2.0089	0	1.30552
Human	hepatocyte CPN2lo	6.94018	-1.05332					5.54169	-0.128843	1879	4173	2.25203	0	0
Human	hepatocyte CPN2lo	11.7418	1.76451					6.31309	0.609272	2591	5491	3.93551	0	1.98424
Human	hepatocyte CPN2lo	14.1313	3.7763					4.97762	0.847888	3563	10175	3.45256	0	0
Human	hepatocyte CPN2hi	-5.66703	2.14998					-5.7201	1.03145	5295	40167	2.17953	0	0.805688
Human	hepatocyte CPN2hi	-8.13534	-3.18893					-1.575	5.23969	3392	20396	2.21121	0	1.74757
Human	hepatocyte CPN2lo	7.82815	-1.06629					5.18441	0.107205	1677	3233	2.42047	0	0
Human	hepatocyte CPN2lo	7.7557	-1.1142					4.84005	0.127613	1729	3580	3.3942	0	0
Human	hepatocyte CPN2hi	-8.41215	-2.39805					-1.34962	2.8813	3830	24596	2.31239	0	1.39447
Human	hepatocyte CPN2lo	12.6406	2.70772					5.41802	0.882836	2622	6153	3.73699	0	1.36776
Human	hepatocyte CPN2lo	5.05324	0.481735					5.18219	-0.228288	1848	3753	0	0	0
Human	hepatocyte CPN2lo	11.7957	2.98419					4.36333	0.629675	2450	5210	3.35189	0	1.40164
Human	hepatocyte CPN2hi	-2.36133	6.76808					1.7435	-0.0117493	848	3153	1.88456	0	0
Human	hepatocyte CPN2hi	-7.12877	-6.15149					-4.30228	3.05527	5847	40593	2.60748	0	0.778384
Human	hepatocyte CPN2lo	12.1935	2.11568					1.57006	2.12136	2234	4875	2.75266	0	0
Human	hepatocyte CPN2hi	-5.76231	-4.43679					-4.6382	1.34021	4155	19539	2.72248	0	0
Human	hepatocyte CPN2hi	-7.89751	3.2828					-6.17601	2.36028	4424	34402	2.25489	0	1.14217
Human	hepatocyte CPN2hi	-1.90574	6.67159					1.84536	-5.19848	1217	4800	2.18979	0	0
Human	hepatocyte CPN2lo	7.57372	-1.14499					4.78821	1.22939	2029	4164	2.48803	0	0
Human	hepatocyte CPN2lo	11.4758	2.77287					4.38999	0.40263	1983	4301	3.22272	0	0
Human	hepatocyte CPN2hi	-7.36002	1.80114					-4.3065	3.92062	3959	26090	2.45371	0	0.779905
Human	cholangiocyte	-7.50637	-12.5049					-7.25011	-4.9519	3706	8227	0.92508	2.95828	0
Human	hepatocyte CPN2lo	4.82832	0.121615					3.16841	-1.71151	1690	3348	2.37991	0	0
Human	hepatocyte CPN2lo	10.8729	2.50479					5.71914	-0.138423	2031	4395	3.69158	0	0
Human	hepatocyte CPN2hi	-6.05815	2.46488					-3.85472	3.1187	4864	30843	2.13334	0	0.689344
Human	hepatocyte CPN2lo	7.6626	0.391439					2.92346	-1.38544	1829	3712	3.95346	0	0
Human	hepatocyte CPN2lo	9.77493	1.23563					5.74727	0.940361	2227	5312	2.87862	0	0
Human	hepatocyte CPN2hi	-4.8791	6.33514					-6.40889	2.02448	1987	6933	0	0	2.0062
Human	hepatocyte CPN2hi	-6.70909	-0.556807					-6.10754	2.2261	4983	36235	2.0368	0	1.02159
Human	hepatocyte CPN2hi	-7.193	2.46295					-5.08126	2.87452	5926	54174	2.33321	0	0.957564
Human	hepatocyte CPN2lo	7.48081	-0.141532					3.3645	-0.289731	1971	4247	3.72496	0	0
Human	hepatocyte CPN2lo	7.86771	-0.569763					5.80504	0.484097	1588	2869	3.65782	0	0
Human	hepatocyte CPN2lo	11.3254	3.27422					4.10297	-0.0861101	2438	5934	2.58863	0	0
Human	hepatocyte CPN2lo	4.67007	0.836628					3.53962	0.0974998	1945	4500	2.60115	0	0
Human	hepatocyte CPN2hi	-6.55559	0.968863					-4.61749	2.23951	4266	25776	2.22093	0	0.817126
Human	hepatocyte CPN2hi	-8.41961	-1.24891					-5.98324	2.4502	3920	21825	2.15621	0	0.870788
Human	hepatocyte CPN2hi	-7.79984	-4.59108					-5.57084	3.44673	3623	26306	1.91368	0	1.19731
Human	hepatocyte CPN2hi	-8.64902	-0.523092					-3.11477	2.89985	4286	27774	2.08127	0	0.774318
Human	hepatocyte CPN2lo	13.2506	3.27002					6.11136	0.824161	2573	6035	3.03775	0	0
Human	hepatocyte CPN2lo	3.24241	-3.00216					3.40421	-2.3113	1379	2520	3.93183	0	0
Human	hepatocyte CPN2hi	-2.84698	6.53848					0.617479	-6.31647	1421	3723	2.1446	0	0
Human	hepatocyte CPN2hi	-5.80636	-6.82947					-4.67512	1.65077	5293	31746	2.1644	0	1.35867
Human	hepatocyte CPN2hi	-6.01043	4.86313					-5.225	2.67528	5319	39898	1.81742	0	0.905486
Human	hepatocyte CPN2lo	5.83738	-3.30638					4.04708	-0.267433	1546	3082	2.84585	0	0
Human	hepatocyte CPN2lo	5.97879	-0.303378					2.47467	1.20534	1931	4348	3.21619	0	0
Human	hepatocyte CPN2hi	-6.53385	-3.38496					-3.8864	2.70333	3605	17552	2.48608	0	1.59607
Human	hepatocyte CPN2lo	9.86627	1.96076					5.98774	0.234638	2083	4357	3.87512	0	0
Human	hepatocyte CPN2hi	-8.14212	-2.04544					-1.933	2.57112	3318	16946	2.15409	0	1.26413
Human	hepatocyte CPN2hi	-7.07162	-3.891					-1.85127	4.21078	4049	19365	2.05518	0	0.859363
Human	hepatocyte CPN2hi	-3.75478	5.50494					0.321908	-4.8438	1409	3651	2.11842	0	0
Human	hepatocyte CPN2hi	-6.87423	-4.11854					-5.06761	1.58474	4049	20214	2.52878	0	0
Human	hepatocyte CPN2lo	6.85539	0.0449701					4.72402	-0.309676	1863	4164	2.27991	0	0
Human	hepatocyte CPN2lo	3.25693	-3.66868					2.65012	-0.963924	1429	2932	3.42398	0	0
Human	hepatocyte CPN2hi	-5.47887	-4.38039					-4.324	0.941195	5039	23907	2.45328	0	1.51339
Human	hepatocyte CPN2hi	-6.17407	5.51448					-6.51257	2.36403	3990	28442	2.01711	0	0.465253
Human	hepatocyte CPN2lo	4.93812	-3.43942					3.78709	-3.06569	1497	3187	1.89698	0	0
Human	hepatocyte CPN2hi	-6.27993	5.97308					-4.96073	3.18872	4100	31317	2.25083	0	1.65781
Human	hepatocyte CPN2hi	-6.51567	1.23253					-6.39907	3.33463	4008	25595	2.2063	0	0.483473
Human	hepatocyte CPN2hi	-7.90295	3.50576					-4.53246	1.56941	4919	35486	2.37636	0	0.902128
Human	hepatocyte CPN2hi	-6.00289	4.32241					-6.20635	2.74467	4173	28398	2.383	0.456583	0.768876
Human	hepatocyte CPN2hi	-8.32301	-1.30609					-5.63302	3.09451	4704	33015	2.52715	0	0.944139
Human	hepatocyte CPN2hi	-2.59212	6.30252					0.67749	-6.45467	1570	5049	1.38144	0	0
Human	hepatocyte CPN2lo	12.8747	3.39208					5.2738	0.296327	2260	4811	3.09578	0	0
Human	hepatocyte CPN2hi	-4.99094	6.46872					-6.22905	3.13978	4313	33627	2.29522	0	0.749444
Human	hepatocyte CPN2hi	-7.45435	-1.99759					-6.21431	3.30748	5336	42517	1.8657	0	0.77477
Human	hepatocyte CPN2lo	13.2235	3.33894					5.88259	0.512586	2594	5854	3.30129	0	1.36233
Human	cholangiocyte	-7.57383	-11.2747					-7.34924	-4.96215	3355	5992	2.06932	4.38055	0
Human	hepatocyte CPN2lo	9.37573	2.15077					5.49049	1.1248	2065	4454	2.96926	0	0
Human	hepatocyte CPN2lo	12.197	1.86751					3.76949	-1.40461	1627	2848	1.91798	0	0
Human	hepatocyte CPN2lo	8.8002	2.09656					6.10389	0.450295	2118	4903	1.5709	0	0
Human	hepatocyte CPN2lo	3.98293	-0.869231					3.82675	0.542633	1622	3491	2.76326	0	0
Human	hepatocyte CPN2lo	11.2704	2.80218					4.96467	-0.436041	2115	4529	2.99162	0	0
Human	hepatocyte CPN2lo	8.0724	1.62444					4.13466	0.40531	1740	3681	3.55009	0	0
Human	hepatocyte CPN2hi	-6.30041	5.20999					-6.52396	2.3822	4172	28990	2.24856	0	0.793255
Human	hepatocyte CPN2hi	-6.09462	2.31228					-6.1153	3.29446	4427	29703	2.09685	0	1.68532
Human	hepatocyte CPN2lo	12.5491	2.29375					2.9897	-3.46266	2391	5402	3.00416	0	0
Human	hepatocyte CPN2hi	-2.57091	7.09925					2.1845	-5.51623	1184	2751	2.42234	0	0
Human	hepatocyte CPN2hi	-6.31638	2.37448					-5.21557	1.69228	4109	23785	2.32159	0	1.13821
Human	hepatocyte CPN2hi	-6.29821	-1.17809					-5.87711	1.4997	3804	17000	2.19407	0	1.01938
Human	hepatocyte CPN2lo	11.9309	2.61215					4.96831	0.720285	2425	5600	3.47261	0	0
Human	hepatocyte CPN2hi	-5.43151	5.73463					-3.72341	3.56356	4220	26646	2.46852	0	0.470176
Human	hepatocyte CPN2hi	-5.84343	4.56439					-6.01059	1.05395	4086	27633	2.51614	0	0.787531
Human	hepatocyte CPN2hi	-8.65763	-2.43434					-5.86211	3.62634	2657	13016	2.35095	0	0.782505
Human	hepatocyte CPN2lo	5.98515	-1.5268					4.37671	-0.451512	1502	2915	0	0	0
Human	hepatocyte CPN2lo	7.94048	1.37365					4.54507	0.630815	1914	3976	1.65512	0	0
Human	hepatocyte CPN2hi	-7.05848	-3.15742					-3.52453	3.05511	4466	28987	2.31209	0	1.10566
Human	hepatocyte CPN2lo	9.60003	1.00801					3.46456	-3.37886	1737	3229	3.20349	0	0
Human	hepatocyte CPN2hi	-7.05251	-5.62988					-1.54099	4.76434	3419	18212	2.33159	0	1.09582
Human	hepatocyte CPN2hi	-7.69172	2.77655					-4.92036	2.60632	2713	14820	2.37741	0	0.635947
Human	hepatocyte CPN2lo	2.42254	-3.70743					2.40974	0.104118	1324	2979	2.96669	0	1.96606
Human	hepatocyte CPN2hi	-8.76031	-0.466046					-5.15029	2.181	4612	30181	2.36779	0	1.14732
Human	hepatocyte CPN2hi	-4.44956	6.89497					-5.42376	2.09216	4361	31682	2.06171	0	1.13481
Human	hepatocyte CPN2hi	-5.79994	5.16963					-1.63091	5.07305	4009	24431	2.47626	0	0.495296
Human	hepatocyte CPN2hi	-2.63314	6.08903					1.63658	-5.26554	1359	3910	1.50521	0	0
Human	hepatocyte CPN2lo	5.97169	-0.18343					5.3703	0.347399	1844	3749	3.3198	0	0
Human	hepatocyte CPN2lo	6.18281	0.760351					3.31699	-0.464293	1590	2882	2.84027	0	0
Human	hepatocyte CPN2hi	-4.06222	3.79863					-4.92915	2.89837	3644	19559	2.79134	0.590789	0.959666
Human	hepatocyte CPN2lo	9.14166	1.21351					5.0349	-1.17844	1746	3475	3.00038	0	0
Human	hepatocyte CPN2hi	-8.38962	0.141489					-4.25296	2.62646	3559	22236	1.95812	0	0.855456
Human	hepatocyte CPN2lo	7.89845	-0.607565					4.68211	-0.464569	1753	3386	3.17099	0	1.71671
Human	hepatocyte CPN2hi	-5.69938	3.16334					-6.39858	2.28521	4063	23827	2.59632	0	0.502822
Human	hepatocyte CPN2lo	3.74422	0.61087					-0.0331321	-3.38878	1467	2520	3.37093	0	0
Human	hepatocyte CPN2hi	-7.89297	-2.76319					-5.62489	2.24886	4478	25366	2.50726	0	1.21577
Human	hepatocyte CPN2lo	11.7343	1.89012					4.65723	-0.394333	2146	4857	3.42161	0	0
Human	hepatocyte CPN2lo	3.75478	-1.48796					3.47542	-0.531548	1451	2854	3.22215	0	0
Human	hepatocyte CPN2hi	-5.31245	-6.43068					-2.00435	2.57342	1922	6612	2.43412	0	1.82502
Human	hepatocyte CPN2hi	-8.14809	-1.36113					-3.02473	4.19546	4085	23359	2.47814	0	1.76694
Human	hepatocyte CPN2hi	-7.12634	1.9858					-6.53402	2.60899	3448	23070	2.57304	0	0.96091
Human	hepatocyte CPN2lo	4.42681	-3.73807					4.32766	-1.68593	1419	2585	3.25091	0	0
Human	hepatocyte CPN2hi	-7.78403	3.02514					-5.80777	1.72981	4356	28683	2.57969	0	0.457817
Human	hepatocyte CPN2lo	5.60569	-0.324675					4.66066	-1.31225	1413	2626	3.0072	0	0
Human	hepatocyte CPN2lo	5.5605	0.0281808					3.12151	-3.61168	1526	2855	3.53828	0	1.8822
Human	cholangiocyte	-7.70716	-11.9655					-7.17373	-5.05617	2714	5346	1.11902	2.73651	0
Human	hepatocyte CPN2hi	-8.0034	0.75407					-5.10686	2.47598	4097	23838	2.5933	0	1.08308
Human	hepatocyte CPN2hi	-2.2917	6.33215					0.510634	-4.75407	1178	3564	2.29702	0	0
Human	hepatocyte CPN2lo	2.05483	-4.1241					3.96336	0.0424919	1680	4506	2.40383	0	0
Human	hepatocyte CPN2lo	8.29204	1.16185					4.21767	-0.127151	1957	4434	3.88169	0	0
Human	hepatocyte CPN2hi	-7.61256	-3.27585					-5.74532	2.77512	4321	25047	2.56891	0	1.00124
Human	hepatocyte CPN2lo	8.61592	0.169118					1.4551	1.08	1842	3883	2.69202	0	0
Human	hepatocyte CPN2hi	-1.82172	6.56926					2.61309	-4.88823	1000	3194	0	0	1.78389
Human	hepatocyte CPN2hi	-5.89751	6.34218					-4.78975	3.71159	4353	34233	1.92522	0	1.14094
Human	hepatocyte CPN2hi	-7.64843	1.58385					-5.72419	2.31548	4692	31764	2.28165	0	1.4118
Human	hepatocyte CPN2hi	-6.42925	2.77252					-6.6985	2.47395	3845	19869	2.38851	0	0.92531
Human	hepatocyte CPN2hi	-6.93541	5.25627					-4.60243	2.53615	3949	25830	2.18225	0	0.504117
Human	hepatocyte CPN2lo	7.37845	-1.11754					5.35362	-0.0338345	1958	3598	3.47352	0	0
Human	hepatocyte CPN2lo	5.95613	-1.28381					6.02388	0.565205	1812	3746	3.45935	0	0
Human	hepatocyte CPN2lo	5.0794	-1.29056					3.13907	-0.354666	1633	3142	1.76038	0	1.76038
Human	hepatocyte CPN2lo	10.2205	2.73964					5.30233	-0.379569	2153	4892	3.61964	0	0
Human	hepatocyte CPN2lo	2.33722	-3.90163					2.10848	-0.361207	1399	2610	0	0	0
Human	hepatocyte CPN2lo	5.49674	0.571899					1.75373	2.00219	1524	2661	3.40408	0	1.91947
Human	hepatocyte CPN2lo	6.02882	-0.00314174					3.0879	-0.680395	1480	2762	2.92792	0	0
Human	hepatocyte CPN2lo	7.44427	-0.333617					3.47601	-0.458254	1565	3069	3.10761	0	0
Human	hepatocyte CPN2hi	-7.81493	-5.03498					-3.78307	3.26449	4462	25551	2.35515	0	1.21933
Human	hepatocyte CPN2hi	-6.43931	3.63712					-4.68226	3.54004	4154	27180	2.05341	0	0.858187
Human	hepatocyte CPN2lo	13.0016	3.47828					1.8724	1.04104	2580	5500	3.22388	0	0
Human	hepatocyte CPN2lo	9.4713	1.51828					5.37283	0.793328	2099	4769	2.10818	0	0
Human	hepatocyte CPN2lo	11.4105	2.29888					3.89693	0.841912	1912	4066	3.59495	0	0
Human	hepatocyte CPN2lo	4.74914	-2.03926					2.1873	0.667711	1488	3122	2.88116	0	0
Human	hepatocyte CPN2hi	-5.09906	-6.2902					-4.14301	0.935635	2855	9330	2.14911	0	1.34585
Human	hepatocyte CPN2lo	4.05532	-0.535762					3.82983	0.254019	1395	2754	3.64037	0	0
Human	hepatocyte CPN2hi	-7.24389	5.10123					-4.69057	2.82792	3603	24772	2.20443	0	0.851934
Human	hepatocyte CPN2hi	-5.26893	6.84629					-4.31138	2.50914	4252	31948	2.26011	0	1.19062
Human	cholangiocyte	-7.63041	-12.2895					-7.3497	-4.98297	2217	4081	0	2.47872	0
Human	hepatocyte CPN2hi	-6.29665	0.583385					-5.91403	1.11398	4998	33096	2.32183	0	1.07693
Human	hepatocyte CPN2hi	-6.68167	-4.1253					-5.37982	3.35287	4402	23202	2.28487	0	1.42349
Human	hepatocyte CPN2lo	5.78284	-2.58492					2.18079	1.20689	1394	2545	2.56809	0	0
Human	hepatocyte CPN2lo	13.3736	3.72038					5.98109	0.769588	2688	6355	2.87483	0	0
Human	hepatocyte CPN2hi	-7.83707	-5.13803					0.459864	2.6876	1919	7342	3.15304	0	1.43533
Human	hepatocyte CPN2lo	2.08605	-4.12803					4.85635	-0.165918	1458	2686	3.60143	0	0
Human	hepatocyte CPN2lo	1.91783	-4.30819					3.46802	-2.57753	1517	3131	3.3192	0	0
Human	hepatocyte CPN2lo	12.8137	3.06394					5.39496	0.237762	2370	5550	3.48295	0	0
Human	hepatocyte CPN2lo	13.4768	3.58381					5.82373	0.898521	2551	5835	2.51842	0	0
Human	hepatocyte CPN2hi	-7.61448	1.45251					-1.80848	4.97386	4347	26377	2.27068	0	0.806855
Human	hepatocyte CPN2lo	12.966	3.08259					5.5409	-0.145907	2456	5779	3.34219	0	1.39407
Human	hepatocyte CPN2lo	11.7797	2.93135					5.54299	0.15123	2102	4642	3.68059	0	0
Human	hepatocyte CPN2hi	-5.58921	2.5674					-5.0206	0.936688	5439	39771	2.56513	0	1.52621
Human	hepatocyte CPN2hi	-5.39904	3.02303					-3.68577	3.4595	5235	35428	1.77851	0	1.30405
Human	hepatocyte CPN2hi	-7.31831	4.97036					-1.55311	3.80179	2240	13245	2.40878	0	1.10661
Human	hepatocyte CPN2hi	-8.46561	-2.53611					-4.08481	2.98856	3858	21904	2.02589	0	1.45662
Human	hepatocyte CPN2hi	-6.34711	0.124368					-4.45756	2.90396	4365	27114	2.44517	0	1.01357
Human	hepatocyte CPN2hi	-7.1308	2.35138					-3.62748	3.51139	4214	23812	2.40294	0	0.513049
Human	hepatocyte CPN2hi	-7.8473	-0.820262					-2.4538	4.82759	4424	26418	2.65803	0	0
Human	hepatocyte CPN2hi	-4.03534	6.32082					-4.19345	3.95759	3799	22482	2.31138	0	0.874723
Human	hepatocyte CPN2lo	6.35206	1.09605					5.43424	-0.652328	1532	2836	2.82273	0	0
Human	hepatocyte CPN2lo	6.8054	-2.10721					3.00397	0.362032	1660	3476	3.43496	0	0
Human	hepatocyte CPN2hi	-8.59762	-2.70873					-4.7571	2.41569	4593	27329	2.51638	0	0.996045
Human	hepatocyte CPN2hi	-4.48661	6.28971					-5.38342	2.14574	4671	38076	2.27025	0	1.22719
Human	hepatocyte CPN2lo	12.097	2.31623					6.14258	0.743937	3317	8024	2.56921	0	1.10169
Human	hepatocyte CPN2lo	3.75856	0.671871					-0.0628495	-3.46156	1844	3631	2.7185	0	2.7185
Human	hepatocyte CPN2hi	-7.08226	4.76958					-6.24151	2.85448	4859	40434	1.98223	0	0.369539
Human	hepatocyte CPN2hi	-6.82558	-3.76879					-4.33659	3.74291	5408	39473	2.1262	0.328279	0.93778
Human	cholangiocyte	-7.59087	-11.2377					-7.33025	-4.72042	1833	3162	2.15836	3.70281	0
Human	hepatocyte CPN2lo	2.76612	-3.76483					2.90637	-2.25994	1378	2702	2.59062	0	0
Human	hepatocyte CPN2hi	-7.22214	-5.44778					-5.08678	2.83915	4902	28707	1.81932	0	1.12072
Human	hepatocyte CPN2lo	6.11188	0.522994					4.95842	0.346846	1831	3905	3.09022	0	0
Human	hepatocyte CPN2lo	9.7874	1.73861					5.35628	-0.419212	1881	4053	3.2903	0	0
Human	hepatocyte CPN2lo	6.54292	0.689395					3.44563	-0.895956	1791	3158	2.79106	0	0
Human	hepatocyte CPN2hi	-2.51575	6.77782					0.613757	-4.21983	1029	2578	0	0	0
Human	hepatocyte CPN2lo	2.80962	-2.45116					2.80124	-0.979259	1491	2768	3.80086	0	0
Human	hepatocyte CPN2lo	11.5227	2.15315					5.15317	0.244037	2491	6513	3.48822	0	0
Human	hepatocyte CPN2lo	5.8808	-0.148505					5.69192	0.0133801	1723	3518	3.17581	0	0
Human	hepatocyte CPN2hi	-5.14112	6.50082					-4.692	3.60299	4968	46200	1.68996	0	0.790843
Human	hepatocyte CPN2hi	-7.76701	-3.42781					-1.91665	1.44435	3753	23106	2.05483	0	0.519121
Human	hepatocyte CPN2lo	6.86545	-2.10805					4.62275	-1.14138	1638	3289	3.75852	0	0
Human	hepatocyte CPN2lo	13.1608	3.35923					5.33589	0.762398	2665	6040	2.50309	0	0
Human	hepatocyte CPN2hi	-6.48922	-4.33431					-4.40686	2.39279	6196	46018	1.92769	0	1.48172
Human	hepatocyte CPN2hi	-7.23811	-3.25977					-5.296	1.97461	4755	27150	2.25124	0	0.993218
Human	hepatocyte CPN2lo	11.6828	2.74067					5.46439	-0.254962	2255	5155	3.62975	0	1.46711
Human	hepatocyte CPN2hi	-5.49297	3.95907					-2.76547	2.83427	4021	24057	2.14699	0	1.11893
Human	hepatocyte CPN2lo	11.896	2.47677					3.51575	-3.2923	2044	4220	3.21352	0	0
Human	hepatocyte CPN2lo	8.38598	1.64705					4.73948	-0.290778	1839	3751	3.31766	0	0
Human	hepatocyte CPN2lo	6.31443	-0.934082					4.84922	-0.851746	1623	3148	2.46852	0	0
Human	hepatocyte CPN2hi	-3.29117	4.86458					1.06999	-6.19618	1222	2684	1.77855	0	0
Human	hepatocyte CPN2hi	-6.95965	0.612751					-5.65329	2.34202	5046	38107	2.40624	0	0.363802
Human	hepatocyte CPN2lo	8.14872	0.9768					4.38949	-1.0932	1909	3787	3.08982	0	0
Human	hepatocyte CPN2lo	2.5809	-2.89764					2.13214	-0.519423	1644	3373	3.40963	0	0
Human	hepatocyte CPN2hi	-6.93491	-0.349182					-6.42478	2.90891	4119	23459	2.26791	0	0.846803
Human	hepatocyte CPN2hi	-4.96285	6.20462					-5.26184	2.80069	4575	34137	2.08837	0	1.45018
Human	hepatocyte CPN2hi	-6.60179	-6.74937					0.519366	1.25627	1825	8739	2.33441	0	0.846689
Human	hepatocyte CPN2hi	-2.64993	6.23808					2.05544	-5.09567	1249	3708	1.59959	0	0
Human	hepatocyte CPN2lo	10.8109	2.06278					4.40087	0.36121	2201	5129	2.43952	0	0
Human	hepatocyte CPN2lo	10.5739	1.64132					5.3474	0.522964	1941	4323	0	0	0
Human	hepatocyte CPN2hi	-7.38201	0.223196					-4.73309	1.89867	4629	26928	2.4355	0	1.72842
Human	hepatocyte CPN2hi	-6.68239	-0.641257					-5.43798	2.4007	4063	22951	2.68814	0	0.86307
Human	hepatocyte CPN2hi	-6.91051	-0.784887					-6.40097	3.07202	4373	30257	2.38696	0	0
Human	hepatocyte CPN2lo	5.69998	0.236744					6.02824	1.06013	2313	4546	3.50024	0	1.43802
Human	hepatocyte CPN2lo	3.73469	-3.24823					3.62661	0.236204	1574	3019	3.29238	0	0
Human	cholangiocyte	-7.62586	-11.3119					-7.23597	-4.98922	2117	3875	0	3.58376	0
Human	hepatocyte CPN2lo	7.21583	-0.680481					4.01417	-0.329357	1823	3880	3.45425	0	0
Human	hepatocyte CPN2hi	-2.67212	6.07289					1.0627	-5.90339	1420	4941	2.08071	0	0
Human	hepatocyte CPN2hi	-7.83756	2.81744					-6.04321	3.43938	3250	18131	2.18531	0	0.686465
Human	hepatocyte CPN2lo	8.01973	0.13463					4.05462	0.917461	1808	3765	3.16837	0	1.71447
Human	hepatocyte CPN2hi	-4.86589	6.97588					-6.39655	1.35089	2892	17359	2.11736	0	0.714991
Human	hepatocyte CPN2hi	-6.69837	-2.51384					-4.51527	1.02959	2875	12965	2.34934	0	1.00188
Human	hepatocyte CPN2lo	8.0394	2.38947					5.17462	1.19823	2028	4522	2.156	0	0
Human	hepatocyte CPN2hi	-7.1661	0.226153					-5.72499	1.67463	4749	30649	2.49582	0	1.13794
Human	hepatocyte CPN2lo	11.732	3.29966					4.63239	0.804792	2304	4939	3.05602	0	0
Human	hepatocyte CPN2hi	-7.44695	3.97549					-4.47564	3.48766	4008	23473	2.28963	0	1.11423
Human	hepatocyte CPN2hi	-7.52498	-5.2909					-1.19591	5.01974	5276	32591	1.64616	0	1.33272
Human	hepatocyte CPN2hi	-3.51121	5.69504					0.806439	-4.49963	1232	2543	0	0	0
Human	hepatocyte CPN2hi	-4.98379	3.30055					-5.24543	1.50815	5051	35067	1.9154	0	1.2474
Human	hepatocyte CPN2lo	6.77116	-0.530619					3.4825	-0.144843	1546	3085	3.14352	0	0
Human	hepatocyte CPN2lo	7.80396	-0.860989					2.23049	-3.07691	1546	2944	3.2373	0	0
Human	hepatocyte CPN2hi	-6.5307	-6.39708					-6.01838	3.60152	2140	8641	2.61148	0	0
Human	hepatocyte CPN2lo	7.48776	1.05409					4.81222	0.680912	1596	3120	3.52967	0	0
Human	hepatocyte CPN2hi	-2.72464	5.74654					0.980387	-5.6733	973	3417	0	0	1.85851
Human	hepatocyte CPN2hi	-7.1299	-5.75923					-3.40237	2.8017	2386	11466	2.5145	0	0.666136
Human	hepatocyte CPN2hi	-1.85567	6.58277					1.70905	-4.47049	936	2607	1.94317	0	1.94317
Human	hepatocyte CPN2lo	6.22066	-1.23251					5.40951	-0.512686	1672	3377	3.41911	0	0
Human	hepatocyte CPN2lo	12.1908	2.23794					4.89359	0.328175	2199	4895	3.47959	0	0
Human	hepatocyte CPN2hi	-5.17956	6.30476					-6.16572	3.19875	4059	30761	2.04472	0	0
Human	hepatocyte CPN2hi	-3.06435	6.10841					-5.59105	0.60179	2857	17299	2.3322	0	1.05086
Human	hepatocyte CPN2lo	6.55569	-0.610661					2.3838	0.201202	1656	3430	3.471	0	0
Human	hepatocyte CPN2hi	-3.17133	4.65665					0.245709	-3.54455	1115	3009	1.8535	0	0
Human	hepatocyte CPN2hi	-6.40997	-2.82271					-4.64522	2.57104	5341	32336	2.50026	0	1.41876
Human	hepatocyte CPN2hi	-8.23579	-0.716676					-5.86597	2.88706	5205	37462	1.80795	0	1.13916
Human	hepatocyte CPN2lo	7.66261	0.309133					4.95125	-0.496784	1656	3432	3.78076	0	0
Human	hepatocyte CPN2hi	-7.1416	1.79196					-6.27242	3.38297	4118	26511	1.93143	0	0
Human	hepatocyte CPN2hi	-6.34141	-3.92727					-3.8859	2.03539	4953	25234	2.36143	0	0.991473
Human	hepatocyte CPN2lo	9.8348	1.30935					3.21134	0.75276	2196	4926	2.89623	0	0
Human	hepatocyte CPN2hi	-2.52864	6.25854					2.02632	-5.48494	1197	2989	0	0	0
Human	hepatocyte CPN2lo	1.89045	-4.27562					2.43791	-3.71223	1484	2508	3.86382	0	0
Human	hepatocyte CPN2hi	-8.154	0.179111					-5.96161	2.5973	4835	33959	1.86494	0	0.911428
Human	hepatocyte CPN2hi	-5.27077	5.84019					-5.14283	1.95162	4480	28568	2.21333	0	1.20221
Human	hepatocyte CPN2lo	6.10867	-0.639495					5.04901	-0.515506	1897	3856	3.69214	0	0
Human	hepatocyte CPN2hi	-4.91424	3.27754					-4.34993	2.00354	5764	45806	2.12561	0	1.3378
Human	hepatocyte CPN2hi	-5.90672	3.68452					-6.26862	1.11615	2812	16909	2.26483	0	1.59381
Human	hepatocyte CPN2hi	-4.3717	7.05888					-5.70009	2.3648	3684	28116	1.83791	0	1.18305
Human	hepatocyte CPN2hi	-4.86353	5.75196					-4.36508	2.07025	3503	19429	2.68417	0	0
Human	hepatocyte CPN2hi	-5.4048	2.86438					-6.42019	1.2422	4081	26844	2.49486	0	0.804491
Human	hepatocyte CPN2lo	9.97816	1.07517					1.93002	-1.97469	1541	2692	2.88488	0	0
Human	hepatocyte CPN2hi	-4.71914	3.09573					-4.90092	1.6849	4177	18989	2.04798	0	0.559755
Human	hepatocyte CPN2hi	-3.33151	7.0602					-5.89777	3.13447	2710	15209	2.91529	0	0
Human	hepatocyte CPN2hi	-3.44802	5.25834					2.0081	-2.71305	1289	3126	1.69933	0	0
Human	hepatocyte CPN2lo	12.5998	3.47363					4.26933	-0.819971	2256	4954	3.28989	0	0
Human	hepatocyte CPN2hi	-8.50208	1.05663					-4.27288	3.46077	4068	26168	2.06686	0	1.41982
Human	hepatocyte CPN2lo	9.52195	2.34253					5.14154	-0.124825	1582	2908	2.49924	0	0
Human	hepatocyte CPN2hi	-6.33437	2.45812					-3.68816	3.8335	4374	29048	2.50036	0	0.7508
Human	hepatocyte CPN2hi	-5.25059	-6.63471					-0.652508	3.08699	1667	6221	1.78499	0	2.22633
Human	hepatocyte CPN2hi	-7.0659	-4.06598					-5.48732	2.89244	4841	35115	2.29848	0	1.73921
Human	hepatocyte CPN2lo	6.62573	0.391269					4.60207	0.588266	1543	2667	2.49463	0	1.88078
Human	hepatocyte CPN2hi	-6.74794	0.778428					-1.59642	5.17033	4464	28061	2.63452	0	1.5968
Human	hepatocyte CPN2lo	3.02732	-3.88176					3.14491	-1.02164	1496	2779	3.15473	0	0
Human	hepatocyte CPN2lo	7.1621	0.763965					3.857	-2.09052	1538	3367	3.14299	0	0
Human	hepatocyte CPN2hi	-6.23641	-2.64953					-1.48669	2.54242	3637	17191	2.35933	0	1.22259
Human	hepatocyte CPN2lo	5.93573	-1.23039					1.37394	1.16529	1647	3271	2.40888	0	0
Human	hepatocyte CPN2hi	-7.26995	-4.6158					-4.70952	1.10758	3988	16982	1.79692	0	1.64722
Human	cholangiocyte	-7.67492	-11.9928					-7.112	-4.89123	1966	2789	0	2.79548	0
Human	hepatocyte CPN2hi	-5.6094	3.84772					-4.46086	2.54557	3852	22060	2.85556	0	0.537868
Human	hepatocyte CPN2lo	7.22417	0.0283122					4.51836	0.312545	1966	3981	2.55321	0	1.59928
Human	hepatocyte CPN2lo	4.65295	-2.70963					3.28015	-1.73414	1662	3229	3.47706	0	0
Human	hepatocyte CPN2lo	8.86559	1.23395					4.99832	-0.13205	1983	4084	2.86893	0	1.63988
Human	hepatocyte CPN2lo	2.48629	-3.61572					3.75912	-0.596724	1532	2880	3.05651	0	0
Human	hepatocyte CPN2hi	-6.29618	3.36872					-3.47871	3.77273	5435	39603	2.15613	0	0.927244
Human	hepatocyte CPN2lo	10.1849	1.4085					3.94084	-1.96904	1966	4043	3.96804	0	0
Human	hepatocyte CPN2lo	4.4927	0.610355					5.45045	0.869808	1924	3750	3.93183	0	0
Human	hepatocyte CPN2hi	-6.69735	0.235046					-4.60835	2.43768	3508	16527	2.18601	0	0.686857
Human	hepatocyte CPN2hi	-6.36057	2.70767					-3.06902	3.0713	4241	26837	2.1658	0.466225	1.37872
Human	hepatocyte CPN2lo	7.09714	1.57385					3.7291	0.8615	1894	3874	2.26006	0	0
Human	hepatocyte CPN2lo	7.70742	-0.282548					4.20278	0.671034	1661	3109	3.44763	0	0
Human	hepatocyte CPN2hi	-5.59907	2.02918					-3.64128	3.16876	4649	27511	2.01958	0	1.02328
Human	hepatocyte CPN2hi	-7.39817	-6.06846					-1.37815	3.20179	1189	5373	2.51357	0	1.44516
Human	hepatocyte CPN2lo	4.34831	-1.81721					4.89378	-1.07749	1589	3571	3.61164	0	0
Human	hepatocyte CPN2lo	6.54726	0.795955					4.64327	0.27314	1657	3367	3.30342	0	0
Human	hepatocyte CPN2hi	-8.0424	-2.09174					-1.94851	2.81114	3424	18062	2.71498	0	1.78809
Human	hepatocyte CPN2hi	-6.77859	-5.6936					-5.04745	1.48478	4425	20550	2.15064	0	1.63709
Human	hepatocyte CPN2hi	-4.46093	3.7115					-5.25288	1.10067	5112	43321	1.5893	0	1.41591
Human	hepatocyte CPN2hi	-5.35129	-3.89362					-7.0522	-4.66929	6099	40828	1.62427	1.91287	0.857913
Human	hepatocyte CPN2lo	2.12167	-4.18938					4.63238	0.0446043	1368	2517	3.20497	0	0
Human	hepatocyte CPN2lo	13.2331	3.27041					5.35678	1.00367	2567	5860	2.77381	0	0
Human	hepatocyte CPN2hi	-7.8414	-2.07258					-4.38936	3.05878	4692	32252	2.07057	0	1.09186
Human	hepatocyte CPN2hi	-6.89249	-5.94006					-5.79969	2.06903	2833	12057	2.1833	0	0.68534
Human	hepatocyte CPN2hi	-4.04494	6.23758					-4.86892	3.59584	3418	18897	1.4868	0	0.618275
Human	hepatocyte CPN2hi	-8.0421	-3.37905					-5.20013	2.80669	4172	23339	2.50117	0	1.45702
Human	hepatocyte CPN2hi	-5.71694	4.44688					-5.94721	2.71904	4998	39376	1.92953	0	0.579327
Human	hepatocyte CPN2lo	12.0017	2.72608					3.73634	1.13382	2130	4089	2.53164	0	0
Human	hepatocyte CPN2hi	-7.48799	1.15104					-6.07923	3.23233	4090	24875	2.23188	0	1.26953
Human	hepatocyte CPN2lo	8.49508	-0.24819					3.87855	-2.34605	1732	3206	3.30746	0	0
Human	hepatocyte CPN2hi	-7.0899	0.311394					-4.86871	2.436	4769	29829	2.57769	0	0.950486
Human	hepatocyte CPN2hi	-2.73107	5.83712					0.998961	-4.18379	1205	2632	0	0	0
Human	hepatocyte CPN2lo	5.12919	-0.280091					1.2327	-1.284	1751	3430	2.73586	0	0
Human	hepatocyte CPN2lo	8.32834	1.0781					4.94039	0.101196	1638	3112	2.45333	0	0
Human	hepatocyte CPN2hi	-6.02926	3.08497					-4.66697	1.21123	4363	22765	2.32401	0	1.45667
Human	hepatocyte CPN2hi	-5.39447	3.8141					-6.56786	3.01155	4364	36119	2.35126	0	0.857379
Human	hepatocyte CPN2lo	8.32171	2.41641					3.52834	0.37812	1849	3692	2.95353	0	0
Human	hepatocyte CPN2lo	3.41816	-2.28389					3.30957	-2.2296	1311	2593	3.79804	0	0
Human	hepatocyte CPN2hi	-7.67854	-3.61606					-4.67064	3.40812	3552	18197	1.94905	0	0.620732
Human	hepatocyte CPN2lo	8.81757	2.31499					3.40512	-1.102	1880	3800	2.29381	0	0
Human	hepatocyte CPN2hi	-6.63239	-6.72429					-1.19137	4.33559	3026	13027	2.79643	0	1.57826
Human	hepatocyte CPN2hi	-7.96751	1.87104					-5.71297	2.24329	4751	34003	2.11067	0	1.07648
Human	hepatocyte CPN2lo	10.1227	2.53679					3.75709	0.0940924	2076	4446	2.7949	0	1.57697
Human	hepatocyte CPN2lo	14.2749	3.82652					5.06165	0.680596	3579	9651	2.96716	0	0
Human	hepatocyte CPN2hi	-7.87599	-3.93674					-5.05445	2.45473	4437	31779	2.45894	0.411556	1.39995
Human	hepatocyte CPN2hi	-6.87849	-1.40407					-5.81197	2.96657	4029	23549	2.36562	0	1.4391
Human	hepatocyte CPN2lo	8.92482	0.133207					3.78025	-0.297255	1894	3768	3.09585	0	0
Human	hepatocyte CPN2lo	4.31596	-3.70393					4.86885	-0.882449	1655	3516	3.53612	0	0
Human	hepatocyte CPN2hi	-4.33292	3.34236					-5.58788	0.853777	4691	29459	2.06252	0	1.19046
Human	hepatocyte CPN2lo	9.77551	1.42754					3.12617	-1.56613	1860	3876	3.30199	0	1.67917
Human	hepatocyte CPN2hi	-6.74036	-5.90575					-4.07311	2.236	3219	14136	2.12286	0	1.04336
Human	hepatocyte CPN2hi	-2.13587	6.36384					2.12173	-5.47371	1030	2707	0	0	1.78265
Human	hepatocyte CPN2lo	4.04128	-3.05251					3.1056	-3.01861	1342	2691	3.02257	0	0
Human	hepatocyte CPN2lo	6.57268	-1.95072					3.1474	-2.46618	1419	2575	1.97617	0	0
Human	hepatocyte CPN2hi	-7.15522	5.13218					-6.34934	2.87285	4291	33786	2.06132	0	1.34984
Human	hepatocyte CPN2lo	6.67061	0.627547					5.01842	-0.264796	1881	3794	3.57072	0	0
Human	hepatocyte CPN2lo	4.70267	-1.93152					2.98983	0.931659	1379	2593	2.59348	0	0
Human	hepatocyte CPN2lo	4.55493	-3.12965					2.61532	0.389809	1525	2759	3.84573	0	0
Human	hepatocyte CPN2lo	5.27461	-3.16947					5.64098	0.492832	1761	3866	3.17757	0	0
Human	hepatocyte CPN2lo	4.86607	-3.16169					4.45692	-1.41488	1625	3281	3.11787	0	0
Human	hepatocyte CPN2hi	-4.19329	6.6283					-5.49981	1.08008	1946	11580	2.66192	0	0.705523
Human	hepatocyte CPN2hi	-6.52258	2.83972					-5.98868	1.69972	4524	32404	2.49756	0	1.39666
Human	hepatocyte CPN2lo	4.1513	-0.101314					5.79753	0.162502	1514	2940	3.57016	0	0
Human	hepatocyte CPN2lo	6.09502	-2.46684					4.11823	0.242483	1543	2988	2.4855	0	0
Human	hepatocyte CPN2lo	6.45609	-0.43614					3.38247	-0.304615	1593	3283	1.79218	0	0
Human	hepatocyte CPN2lo	5.00452	-2.93997					3.8985	-0.207283	1626	3555	1.80862	0	0
Human	hepatocyte CPN2lo	8.21376	-0.234665					4.94861	0.643734	1697	3534	3.24758	0	0
Human	hepatocyte CPN2lo	10.1354	2.30136					3.6166	-1.21035	2124	4660	2.50232	0	0
Human	hepatocyte CPN2hi	-5.36141	-3.79129					-4.32114	0.890618	4676	20813	2.03325	0	1.39071
Human	hepatocyte CPN2lo	13.1113	3.25					5.70026	0.571739	2152	4417	3.58785	0	0
Human	hepatocyte CPN2hi	-6.67797	-4.10644					-4.28953	1.85544	4986	28685	2.38103	0	1.41094
Human	hepatocyte CPN2lo	13.929	3.81538					4.24104	-0.0923672	2607	6046	2.59005	0	0
Human	cholangiocyte	-7.53782	-11.1092					-7.56219	-4.95649	2806	6524	0	0	0
Human	hepatocyte CPN2lo	7.59114	-1.38892					3.37827	-2.46621	1714	3242	2.74809	0	0
Human	hepatocyte CPN2lo	7.18397	1.28037					5.37168	-0.0717125	1794	3200	4.11299	0	0
Human	hepatocyte CPN2hi	-5.1763	6.49411					-4.15892	3.78263	4093	27821	2.54361	0	1.24373
Human	hepatocyte CPN2lo	6.23671	-0.213283					4.81043	-0.218433	1620	3084	3.05844	0	0
Human	hepatocyte CPN2hi	-5.64102	-6.00866					-4.09915	2.27629	3762	15948	2.53278	0	1.24796
Human	hepatocyte CPN2lo	6.34895	-1.0237					5.61641	0.552212	1668	3274	3.2094	0	0
Human	hepatocyte CPN2lo	5.15028	-1.61078					4.37155	-1.68951	1430	2704	1.91304	0	0
Human	hepatocyte CPN2hi	-7.4176	0.0843873					-5.71037	3.18147	3845	23540	1.86806	0	0.862436
Human	hepatocyte CPN2hi	-7.03359	1.69945					-5.65952	3.20721	4381	26795	2.2092	0	1.00705
Human	hepatocyte CPN2lo	8.80949	1.56548					2.6627	-2.97196	1894	3430	0	0	1.69242
Human	hepatocyte CPN2lo	13.084	3.11259					5.86198	0.543983	2374	4923	1.4464	0	1.4464
Human	hepatocyte CPN2hi	-8.85918	-2.20351					-1.0858	2.69531	1233	4934	2.27109	0	1.67616
Human	hepatocyte CPN2lo	6.28911	-0.572626					2.02985	-2.45309	1564	2790	3.1071	0	0
Human	hepatocyte CPN2hi	-8.62071	1.56107					-3.89912	4.21094	3033	19445	2.21244	0	0
Human	hepatocyte CPN2lo	3.40127	-3.59484					4.68841	-0.03792	1863	3550	3.377	0	0
Human	hepatocyte CPN2hi	-4.27712	6.68232					-5.67106	1.7166	3771	24309	2.0732	0	1.32975
Human	hepatocyte CPN2hi	-3.87805	6.32035					0.625406	-4.65125	1467	3659	0	1.58186	0
Human	hepatocyte CPN2lo	3.70357	-1.73576					3.78158	-1.10663	1392	2761	2.9939	0	0
Human	hepatocyte CPN2hi	-7.73218	-4.8832					-2.10967	2.66898	4806	30322	2.0384	0	1.52519
Human	hepatocyte CPN2hi	-8.88198	-2.49893					-0.891177	4.61905	2375	11214	2.74173	0	1.29167
Human	hepatocyte CPN2lo	3.8813	-1.43581					4.3749	-0.910999	1400	2631	2.93971	0	0
Human	hepatocyte CPN2hi	-6.92232	-2.04357					-4.91298	1.55986	2398	10765	2.66725	0	1.4702
Human	hepatocyte CPN2lo	4.69335	0.898902					5.18149	-0.615154	1721	3300	3.20032	0	0
Human	hepatocyte CPN2hi	-7.54863	4.69332					-5.58802	1.23005	2455	9848	2.26686	0	2.06929
Human	hepatocyte CPN2hi	-8.05002	-2.20576					-3.74424	1.96476	3661	18219	2.72959	0	0
Human	hepatocyte CPN2lo	6.04329	-0.42013					3.40851	0.544657	1448	2805	2.5838	0	1.96343
Human	hepatocyte CPN2hi	-3.09485	7.0767					-3.02228	4.15064	4565	40979	2.27799	0	0.934271
Human	hepatocyte CPN2hi	-7.51107	4.0579					-6.26852	1.45339	3324	23331	3.06015	0	1.62258
Human	hepatocyte CPN2hi	-6.85647	2.51193					-4.87843	3.47801	4789	33502	1.9094	0	1.35442
Human	hepatocyte CPN2lo	3.2947	-3.85227					2.92378	0.423065	1454	2563	3.16771	0	0
Human	hepatocyte CPN2hi	-8.25476	-4.53086					-2.62441	4.60355	3020	13238	2.37132	0	0.678621
Human	hepatocyte CPN2lo	7.14611	1.48635					3.87303	0.181299	1718	3286	3.07061	0	0
Human	hepatocyte CPN2lo	4.68831	-1.58908					2.95307	-1.83087	1538	2915	3.15527	0	0
Human	hepatocyte CPN2hi	-5.38904	-6.59072					-1.59556	4.30082	5334	28102	2.55477	0	1.31878
Human	hepatocyte CPN2lo	6.0356	-0.925492					3.66312	-1.33323	1505	2610	3.75925	0	0
Human	hepatocyte CPN2lo	8.70914	1.47334					6.0086	0.271332	1579	3374	3.33213	0	0
Human	hepatocyte CPN2lo	3.6627	-1.73611					4.73637	-1.39064	1835	3861	1.70152	0	0
Human	hepatocyte CPN2lo	5.52474	-0.415451					4.75637	-0.934444	1693	3427	3.05073	0	0
Human	hepatocyte CPN2hi	-7.51638	0.612495					-5.87355	3.10057	2698	12870	2.13852	0	0.809959
Human	hepatocyte CPN2hi	-3.47707	6.53085					-5.61691	2.10114	5288	55020	2.24146	0	0.852339
Human	hepatocyte CPN2hi	-7.9204	2.67517					-4.76615	3.40609	3686	22857	1.99331	0	1.33965
Human	hepatocyte CPN2lo	8.39375	0.205315					4.39931	-0.843191	1580	3183	2.53537	0	0
Human	hepatocyte CPN2hi	-5.59831	5.09142					-6.28651	3.18018	4145	30461	2.42016	0.450639	1.18701
Human	hepatocyte CPN2lo	4.12927	0.654988					3.22595	-2.01298	1986	4028	2.86619	0	0
Human	hepatocyte CPN2lo	7.11582	-1.9898					4.74725	-0.281187	1354	2584	3.05538	0	0
Human	hepatocyte CPN2hi	-5.53014	-6.74878					-1.26072	4.38703	2184	6925	1.7283	0	1.4079
Human	hepatocyte CPN2lo	4.90345	0.398611					2.40732	-0.74897	1889	4339	2.65027	0	2.27951
Human	hepatocyte CPN2hi	-6.63707	-0.536203					-4.98895	2.99453	4694	28264	2.41617	0	0.993432
Human	cholangiocyte	-7.54795	-12.4427					-7.2537	-4.88614	3374	7133	0	2.3902	0
Human	hepatocyte CPN2lo	8.7757	1.60942					2.36517	-2.59861	1599	3018	2.49006	0	0
Human	hepatocyte CPN2lo	8.31611	-0.406299					1.72603	1.14808	1706	3172	0	0	0
Human	hepatocyte CPN2lo	9.51535	1.47494					4.97822	-0.772287	1634	3376	3.77243	0	0
Human	hepatocyte CPN2hi	-7.1573	3.92078					-4.45803	3.68974	4322	27048	2.32468	0	1.24114
Human	hepatocyte CPN2lo	7.31896	1.17571					2.12063	-2.31779	1818	3609	1.76638	0	0
Human	hepatocyte CPN2hi	-5.67935	-3.11746					-4.97077	0.906465	6321	47619	2.5742	0	1.17334
Human	hepatocyte CPN2hi	-6.72572	-5.36444					-4.90659	3.17783	4719	26603	2.42069	0	1.44409
Human	hepatocyte CPN2hi	-8.74068	-2.66298					-1.64534	5.04244	2155	9592	2.33827	0	1.612
Human	hepatocyte CPN2hi	-7.14197	3.09286					-5.92583	2.96807	4193	29272	2.59043	0	1.01603
Human	hepatocyte CPN2lo	9.03032	1.02602					4.51199	-0.409147	2340	5572	2.84748	0	0
Human	hepatocyte CPN2lo	4.41654	-3.68717					2.92794	0.942741	1362	2502	3.4851	0	0
Human	hepatocyte CPN2lo	3.38669	-3.52383					4.1157	-1.80701	1411	2596	3.18199	0	0
Human	hepatocyte CPN2lo	10.8736	2.04876					5.20524	0.156626	2495	5251	3.26989	0	0
Human	hepatocyte CPN2hi	-6.74161	-6.47894					-0.990858	4.14663	3215	14818	1.81613	0	0.619501
Human	hepatocyte CPN2lo	7.71363	-1.02901					3.51878	-0.624167	1726	3434	3.94317	0	1.80141
Human	hepatocyte CPN2lo	12.2786	1.75699					4.15798	0.186792	2088	4331	3.15473	0	0
Human	hepatocyte CPN2lo	6.57425	-0.777255					3.3393	0.525096	1535	2954	4.1262	0	0
Human	hepatocyte CPN2lo	3.6947	-0.999695					3.82219	-0.33839	1675	3243	3.00265	0	0
Human	hepatocyte CPN2lo	6.19649	-0.486075					3.63989	-2.73176	1625	3344	2.79154	0	0
Human	hepatocyte CPN2lo	12.6413	2.96809					0.965384	2.61918	2014	3810	3.28947	0	0
Human	hepatocyte CPN2hi	-7.80212	0.901658					-4.76178	1.25197	4021	20635	1.38925	0	1.70797
Human	hepatocyte CPN2lo	4.21824	-3.39737					1.52007	1.08737	1424	2778	3.62424	0	1.95766
Human	hepatocyte CPN2hi	-6.56409	-1.22803					-6.67298	2.67404	4118	25376	1.80517	0	0.491718
Human	hepatocyte CPN2lo	4.00877	-1.45088					2.49308	0.71991	1446	2716	1.88598	0	0
Human	hepatocyte CPN2hi	-7.69524	4.07625					-6.72011	2.82202	3803	27988	1.94998	0	1.46999
Human	hepatocyte CPN2lo	3.70695	-2.56343					4.44665	-1.0514	1455	2526	3.56626	0	0
Human	hepatocyte CPN2hi	-5.65818	3.14115					-4.45597	1.57431	4141	21854	2.39621	0	1.14387
Human	hepatocyte CPN2lo	6.80908	1.37502					4.78642	-1.20171	1828	3757	3.18554	0	0
Human	hepatocyte CPN2hi	-3.33393	6.43921					-6.8171	2.7466	2456	15692	2.71266	0	1.152
Human	hepatocyte CPN2lo	12.2743	2.09631					4.10534	0.80831	2244	4950	3.41804	0	1.54515
Human	hepatocyte CPN2lo	3.6595	-2.4344					5.95596	-0.12052	1456	2834	3.16012	0	0
Human	hepatocyte CPN2hi	-9.02296	-0.335246					-0.163399	5.18954	1175	3059	2.42515	0	1.81677
Human	hepatocyte CPN2hi	-2.73318	6.28735					0.294966	-4.66549	1407	3997	2.16176	0	0
Human	hepatocyte CPN2hi	-7.25065	3.68966					-1.89225	2.95347	4030	25552	1.45079	0	1.08515
Human	hepatocyte CPN2lo	3.71037	0.634857					-0.107151	-3.51615	2038	4149	3.17281	0	0
Human	hepatocyte CPN2lo	8.87592	2.06231					3.74382	-1.84578	1808	3447	3.19807	0	2.34124
Human	hepatocyte CPN2lo	5.07592	-0.134982					3.94661	-0.275495	1432	2673	1.94113	0	0
Human	hepatocyte CPN2lo	9.04204	1.60881					4.2468	0.0772934	2128	4554	2.77001	0	0
Human	hepatocyte CPN2lo	7.08632	-0.2274					5.79303	0.253797	1865	4005	3.15066	0	1.69933
Human	hepatocyte CPN2hi	-7.49578	0.66084					-5.42902	3.19196	4488	29034	2.27588	0	1.6805
Human	hepatocyte CPN2lo	7.02566	-1.72759					3.32116	-3.51625	1544	3035	3.83293	0	0
Human	hepatocyte CPN2lo	1.86407	-4.38628					2.30593	0.0202351	1311	3068	3.27324	0	0
Human	hepatocyte CPN2hi	-5.64223	5.69353					-5.18616	2.43847	5252	43778	1.96206	0	1.23709
Human	hepatocyte CPN2lo	5.9426	-1.03299					4.52178	0.470112	1763	3538	2.95138	0	0
Human	hepatocyte CPN2lo	2.62837	-2.60186					3.76521	0.332741	1307	2521	2.65211	0	0
Human	hepatocyte CPN2hi	-6.65394	0.698946					-6.06122	0.984186	4326	27760	2.56046	0	1.02649
Human	hepatocyte CPN2lo	7.85046	-0.85368					4.51013	-1.95892	1500	2829	2.90424	0	0
Human	hepatocyte CPN2hi	-7.33999	4.18862					-6.45003	2.01652	4417	31940	2.41344	0	1.34173
Human	hepatocyte CPN2lo	8.27973	1.98823					4.40733	-0.0255575	1556	2985	2.48702	0	0
Human	hepatocyte CPN2lo	3.11714	-1.11958					4.19528	-1.46602	1574	3129	3.5437	0	0
Human	hepatocyte CPN2lo	10.4826	2.58819					3.81096	-2.35244	1885	3827	0	0	0
Human	hepatocyte CPN2lo	8.51961	2.5837					4.45123	0.900797	1890	3953	3.58127	0	0
Human	hepatocyte CPN2lo	5.60795	-3.14723					3.27926	0.883971	1706	3433	2.32526	0	0
Human	hepatocyte CPN2lo	8.60471	2.51312					3.36926	0.281752	2184	5346	3.76502	0	0
Human	hepatocyte CPN2lo	2.54869	-2.59681					2.71652	-4.40585	1453	2794	3.58368	0	1.92195
Human	hepatocyte CPN2lo	6.79556	-0.211325					2.78957	-2.13263	1789	3392	3.40775	0	0
Human	hepatocyte CPN2hi	-5.59161	-6.77095					-1.60761	3.84867	2842	10877	2.38715	0	0.68725
Human	hepatocyte CPN2hi	-6.38021	3.93594					-5.92356	2.82182	5336	48692	2.47083	0	1.17593
Human	hepatocyte CPN2hi	-6.64166	2.90731					-6.2991	1.46237	3734	21023	1.96028	0	1.19027
Human	hepatocyte CPN2hi	-8.27833	2.13265					-1.56735	4.71274	2554	16606	2.17655	0	1.34602
Human	hepatocyte CPN2hi	-8.41411	-2.41014					-4.45991	3.65525	2512	14710	2.72113	0	1.25431
Human	hepatocyte CPN2hi	-5.31666	-3.4562					-4.47873	0.882875	4402	20169	2.08459	0	1.33934
Human	hepatocyte CPN2hi	-3.09892	4.92216					2.29635	-4.25504	620	2873	0	0	0
Human	hepatocyte CPN2hi	-7.16553	4.69754					-6.21461	1.58168	2829	13912	2.82068	0	1.23226
Human	hepatocyte CPN2lo	2.34305	-4.08866					4.35354	-0.203727	1406	2581	3.20781	0	0
Human	hepatocyte CPN2hi	-3.61779	5.17064					0.342268	-7.01006	2150	6598	1.66966	0	0
Human	hepatocyte CPN2hi	-7.29062	-0.23862					-5.68291	2.0912	3670	20041	2.40973	0	1.20534
Human	hepatocyte CPN2lo	9.59387	2.49325					1.24617	-0.616507	1540	2746	3.19033	0	0
Human	hepatocyte CPN2hi	-8.33253	-3.15614					-5.02663	2.13672	3432	15481	2.93405	0	0
Human	hepatocyte CPN2lo	7.6912	1.00136					3.20294	-2.6963	1686	3272	2.78059	0	0
Human	hepatocyte CPN2lo	8.08211	1.04799					4.28708	-0.802513	1620	3094	2.80749	0	0
Human	hepatocyte CPN2hi	-5.26917	-6.29036					-3.61678	2.33433	2541	9267	2.32318	0	1.79552
Human	hepatocyte CPN2lo	6.23742	-2.77001					4.66644	0.544115	1497	3084	2.93015	0	0
Human	hepatocyte CPN2lo	12.3353	2.93205					3.92627	-0.58475	2128	4135	3.48571	0	0
Human	hepatocyte CPN2lo	7.79758	0.239984					4.06549	0.869696	2091	4677	3.163	0	1.5631
Human	hepatocyte CPN2lo	2.58098	-2.87831					5.26927	-0.788057	1422	2691	2.53591	0	0
Human	hepatocyte CPN2lo	5.72912	-0.679786					3.25762	-3.3144	1478	2791	3.40184	0	0
Human	hepatocyte CPN2hi	-7.38242	2.99109					-1.27005	5.32649	2766	11355	3.07854	0	1.53851
Human	hepatocyte CPN2lo	4.8161	-1.72268					2.924	-1.38056	1343	2634	2.96146	0	0
Human	hepatocyte CPN2hi	-7.60755	-6.11518					0.488497	-5.42007	1746	4297	2.40276	0	1.47045
Human	hepatocyte CPN2hi	-6.69067	5.71195					-4.39059	3.86528	3606	24195	1.96092	0	1.1103
Human	hepatocyte CPN2hi	-4.17572	6.78804					-4.4096	3.84649	4097	34906	2.25805	0	1.14457
Human	hepatocyte CPN2lo	7.03881	-0.395104					3.36789	-0.850599	1529	3018	3.54697	0	0
Human	hepatocyte CPN2lo	3.61769	-3.31085					3.27189	-2.02772	1595	2780	3.58303	1.79134	0
Human	hepatocyte CPN2hi	-6.87636	-5.85468					-5.71305	2.59174	3570	22303	2.31914	0	0.763545
Human	hepatocyte CPN2lo	6.9033	-0.73714					4.53855	0.420513	1669	3520	3.25762	0	0
Human	hepatocyte CPN2hi	-7.85955	1.01987					-5.90896	0.849554	3717	20165	2.48811	0.614706	0.992594
Human	hepatocyte CPN2hi	-8.56008	-2.48127					-5.40807	3.23337	3845	22110	1.99295	0	1.65341
Human	hepatocyte CPN2hi	-4.82883	6.49415					-6.56318	2.67384	3508	20714	2.48702	0	0.945869
Human	hepatocyte CPN2hi	-4.90589	5.55202					-1.46976	5.36144	4950	36844	2.09421	0	1.30009
Human	hepatocyte CPN2hi	-8.2134	-4.53375					-1.34341	2.94019	2087	8772	2.7036	0	0.87269
Human	hepatocyte CPN2lo	3.7684	-3.51596					4.7894	0.713947	1982	3960	3.53792	0	0
Human	hepatocyte CPN2lo	6.73692	0.246906					4.84963	-0.192282	1754	3771	3.34673	0	1.71709
Human	hepatocyte CPN2lo	12.8086	3.50662					5.99174	0.844353	2345	5675	3.01917	0	0
Human	hepatocyte CPN2hi	-7.92276	-3.38932					-1.20831	1.10733	2674	8156	2.07643	0	1.5014
Human	hepatocyte CPN2hi	-7.61905	-4.97024					-1.18667	5.36179	4049	21325	2.04926	0	1.66831
Human	hepatocyte CPN2lo	7.25226	1.25403					3.50986	1.21494	1933	3874	2.84115	0	0
Human	hepatocyte CPN2hi	-7.56106	-1.94909					-5.48748	3.31316	5099	37444	2.2889	0	1.29725
Human	hepatocyte CPN2lo	11.9856	1.90082					5.8136	1.18096	2251	4564	3.14866	0	0
Human	hepatocyte CPN2hi	-6.13236	6.00822					-3.50362	3.74743	3885	23228	2.57997	0	1.47887
Human	hepatocyte CPN2lo	8.36361	-0.190079					2.60756	0.235016	1840	3869	0	0	1.64627
Human	hepatocyte CPN2hi	-8.31195	-3.87424					-4.21974	3.16898	3637	22675	2.58127	0	1.70472
Human	hepatocyte CPN2hi	-8.4937	1.78832					-4.55425	3.05452	2330	9464	1.95375	0	0.921786
Human	hepatocyte CPN2hi	-5.58479	5.88981					-6.32231	3.13028	4205	30665	2.17287	0	1.85451
Human	hepatocyte CPN2hi	-7.61837	0.703324					-3.91933	4.09788	5065	35812	1.62782	0	1.18594
Human	hepatocyte CPN2hi	-4.50349	3.4839					-0.645401	2.12008	1024	3335	1.4295	0	0
Human	hepatocyte CPN2lo	8.04831	0.923491					4.12952	-2.34964	1680	3146	1.7688	0	0
Human	hepatocyte CPN2lo	6.44708	0.879742					3.80848	0.390705	2003	4543	2.98126	0	0
Human	hepatocyte CPN2hi	-5.66781	6.22276					-5.80377	2.51361	4142	31870	1.82405	0	1.35768
Human	hepatocyte CPN2lo	9.42997	1.42621					3.41781	-0.978532	1913	3842	1.66582	0	0
Human	hepatocyte CPN2hi	-3.90553	6.81818					-6.26518	2.49605	3628	29301	2.23608	0	0.528496
Human	hepatocyte CPN2hi	-6.94663	-1.14804					-5.08817	1.6463	4290	23515	1.91743	0	2.00798
Human	hepatocyte CPN2lo	2.61688	-3.63099					2.70416	-2.68435	1386	2502	2.59692	0	0
Human	hepatocyte CPN2hi	-3.18465	4.22791					-0.514431	-3.94459	5276	33720	1.98549	0	0.944163
Human	hepatocyte CPN2hi	-7.9223	-1.54359					-5.5846	2.16851	4148	23872	2.57105	0	0.820457
Human	hepatocyte CPN2lo	14.0297	3.71902					5.89744	0.219336	2529	6053	3.18726	0	0
Human	hepatocyte CPN2hi	-7.82028	3.89265					-5.68317	3.38841	3525	21427	2.20645	0	1.443
Human	hepatocyte CPN2lo	3.85373	-0.764602					2.32666	-4.59362	1875	3953	3.0094	0	0
Human	hepatocyte CPN2hi	-7.97125	3.56824					-6.24543	2.47672	3719	24634	2.21873	0	0.861173
Human	hepatocyte CPN2hi	-7.09935	-2.85497					-1.9797	2.97867	2594	12835	2.63667	0	1.04815
Human	hepatocyte CPN2lo	13.0272	3.51629					4.58834	0.170341	2367	5220	2.98911	0	0
Human	hepatocyte CPN2lo	6.42333	0.0434342					4.03231	-1.98509	1949	4376	2.84115	0	0
Human	hepatocyte CPN2hi	-3.1141	4.65492					-0.685613	-4.43492	2381	13011	0.874315	0	1.33354
Human	hepatocyte CPN2hi	-7.06308	0.549041					-6.30067	2.9349	4444	26878	2.51339	0	1.22047
Human	hepatocyte CPN2hi	-6.82736	1.79575					-4.01819	2.56738	2618	10430	2.27259	0	1.36136
Human	hepatocyte CPN2lo	5.29195	-2.03001					3.03884	1.25332	1602	3163	3.30443	0	0
Human	hepatocyte CPN2lo	14.2244	3.81118					5.337	0.655178	3188	8475	2.26488	0	0
Human	hepatocyte CPN2lo	7.49538	0.97703					4.53949	0.705662	1986	4621	2.78772	0	0
Human	hepatocyte CPN2lo	3.71208	0.62947					-0.0763903	-3.45459	1716	3205	2.99947	0	0
Human	hepatocyte CPN2hi	-7.56644	-4.50319					-4.34951	3.13474	5078	33559	2.35372	0	1.00494
Human	hepatocyte CPN2hi	-6.6581	-2.84654					-2.32406	3.55008	4052	21756	2.31993	0	1.59577
Human	hepatocyte CPN2lo	9.72702	2.86719					4.83357	-0.581472	1791	3371	1.79259	0	0
Human	hepatocyte CPN2lo	8.92849	1.30939					4.22655	-0.922009	1798	3901	2.68055	0	1.71038
Human	hepatocyte CPN2hi	-7.93177	1.63019					-5.07754	1.82091	3993	23014	2.45019	0	1.55558
Human	hepatocyte CPN2lo	4.12284	0.497674					5.00549	-1.22266	1620	3244	2.79779	0	0
Human	hepatocyte CPN2lo	11.3421	1.95147					5.99092	0.645515	2230	5380	2.66476	0	0
Human	hepatocyte CPN2lo	7.05413	-0.443249					3.31908	-0.65496	1590	3024	3.66415	0	1.86126
Human	hepatocyte CPN2lo	11.3505	2.62344					4.86218	0.253852	2617	6877	3.11916	0	0
Human	hepatocyte CPN2hi	-3.92098	7.08053					-6.73309	2.03915	2952	19256	2.98494	0	1.12728
Human	hepatocyte CPN2lo	11.7691	1.66063					5.5649	-0.781215	2242	5697	3.22769	0	0
Human	hepatocyte CPN2hi	-9.02369	-0.195121					0.967313	0.755132	1334	3470	2.136	0	1.5545
Human	hepatocyte CPN2lo	4.96455	-2.14311					4.48827	-1.65501	1531	3020	2.471	0	0
Human	hepatocyte CPN2lo	10.3886	2.31984					4.83911	0.713989	2308	4999	2.0743	0	0
Human	hepatocyte CPN2hi	-5.93395	5.64169					-5.5217	1.8565	4406	29489	2.37975	0	1.19586
Human	hepatocyte CPN2lo	12.3285	2.96835					4.86385	-0.376476	2328	5584	3.28989	0	0
Human	hepatocyte CPN2lo	3.38519	-3.24446					4.1659	-1.97698	1527	2797	3.65205	0	0
Human	hepatocyte CPN2hi	-5.43319	-5.98974					-4.11541	2.01897	4715	22214	2.58098	0.458329	1.36281
Human	hepatocyte CPN2hi	-7.19768	-3.22877					-3.87512	3.46688	5255	39771	1.86671	0	1.56546
Human	hepatocyte CPN2hi	-6.09164	4.87582					-4.7815	3.17168	4244	28309	2.30149	0	1.02884
Human	hepatocyte CPN2lo	4.37361	-3.38941					2.4479	-4.68462	1498	2934	3.35053	0	0
Human	hepatocyte CPN2hi	-6.96897	2.33642					-4.38333	3.90035	4718	32153	2.23104	0	1.28002
Human	hepatocyte CPN2hi	-8.22201	-4.1975					-4.03197	3.44686	4633	30038	2.09782	0	0
Human	hepatocyte CPN2hi	-8.3593	-2.50619					-2.23222	4.0475	4684	29621	2.32995	0	0.969717
Human	hepatocyte CPN2lo	4.441	-2.91007					4.18499	0.498445	1923	4335	2.29743	0	0
Human	hepatocyte CPN2lo	9.7939	2.53084					5.93119	0.40615	2167	5270	3.66179	0	0
Human	hepatocyte CPN2lo	12.881	3.41201					4.16111	1.06721	2455	4979	3.19377	0	0
Human	hepatocyte CPN2hi	-8.11811	-1.0809					-4.7192	2.36931	2224	11885	2.24584	0	1.05689
Human	hepatocyte CPN2lo	9.93253	1.22967					3.28067	-0.11828	2085	4619	3.58255	0	0
Human	hepatocyte CPN2hi	-7.15615	-1.01549					-1.90038	4.27481	4290	21827	2.42506	0	1.32107
Human	hepatocyte CPN2hi	-7.23367	2.42738					-3.90358	3.11738	3298	20293	2.17322	0	0.882001
Human	hepatocyte CPN2hi	-7.1083	-1.67789					-5.06349	2.03033	4514	24840	2.47076	0	1.57337
Human	hepatocyte CPN2lo	8.12104	-0.638879					4.15104	-0.388783	1859	3898	2.98464	0	0
Human	hepatocyte CPN2hi	-6.47328	4.62067					-5.78001	3.19687	3605	23900	2.59214	0	1.11833
Human	hepatocyte CPN2hi	-3.29597	6.86029					-6.33706	2.232	4335	36966	1.74042	0	0.942574
Human	hepatocyte CPN2lo	12.0869	2.38216					5.883	0.654652	2330	5386	3.63463	0	0
Human	hepatocyte CPN2lo	9.08234	1.69961					3.61657	-1.93037	1781	3494	1.74111	0	0
Human	hepatocyte CPN2lo	13.9066	3.75461					4.04893	-0.205391	2531	5869	2.25623	0	1.34781
Human	hepatocyte CPN2hi	-8.18376	2.30709					-4.58932	2.01932	3922	24246	2.5255	0	0.493923
Human	hepatocyte CPN2hi	-7.16849	3.55108					-5.7844	2.78437	4883	36806	2.37667	0	1.23612
Human	hepatocyte CPN2lo	8.46252	1.55661					3.92612	-0.0221672	1645	3287	0	1.85078	0
Human	cholangiocyte	-7.74758	-11.719					-7.14663	-4.9936	2084	3822	0	3.04072	0
Human	hepatocyte CPN2lo	12.0435	2.01005					5.44946	-0.670549	2010	4234	3.5094	0	1.62008
Human	hepatocyte CPN2lo	5.89374	0.0017222					5.75131	0.17119	1932	4156	3.74491	0	0
Human	hepatocyte CPN2lo	13.0156	3.1454					4.93969	0.641884	2614	6168	3.27128	0	0
Human	hepatocyte CPN2lo	7.40643	-1.25526					5.58621	-0.587488	1464	2564	3.44783	0	0
Human	hepatocyte CPN2lo	5.74657	-2.99338					5.66545	0.435104	1855	3832	3.1337	0	0
Human	hepatocyte CPN2hi	-8.38232	0.123402					0.709205	1.32647	927	3782	3.31209	0	1.22491
Human	hepatocyte CPN2hi	-1.75082	6.6235					1.66586	-4.25769	883	2758	1.93148	0	0
Human	hepatocyte CPN2lo	8.1378	1.27274					3.25692	-2.01134	1621	3129	3.90869	0	0
Human	hepatocyte CPN2lo	5.19391	-2.67369					5.44379	0.646522	1959	4444	3.39036	0	0
Human	hepatocyte CPN2hi	-4.73132	5.72367					-6.16012	2.56062	3793	22604	1.1514	0	0.542834
Human	hepatocyte CPN2lo	8.11302	0.802475					3.80871	-0.201917	1805	3777	3.62647	0	0
Human	hepatocyte CPN2hi	-7.88744	1.71637					-3.23173	3.54314	4363	30128	2.02771	0	1.1628
Human	hepatocyte CPN2hi	-6.12381	2.53492					-5.29221	3.15681	4731	34122	2.15574	0	0.670027
Human	hepatocyte CPN2hi	-7.94295	-5.25624					-2.0352	4.22283	5129	32757	1.90076	0	0.667058
Human	hepatocyte CPN2lo	9.06909	1.97688					4.49904	0.933649	2138	4815	3.37345	0	0
Human	hepatocyte CPN2hi	-8.28004	1.95607					-5.83072	1.7237	4346	32110	2.39151	0	1.28458
Human	hepatocyte CPN2lo	8.2534	2.57423					3.10894	-2.80598	1837	4043	3.36095	0	0
Human	hepatocyte CPN2hi	-7.99471	-3.29182					-4.3109	3.49989	4699	29546	2.02943	0	0.742711
Human	hepatocyte CPN2lo	11.9577	2.05013					4.14007	1.10206	1933	3863	2.90206	0	0
Human	hepatocyte CPN2hi	-6.92183	-1.36396					-3.48115	4.25184	4197	24190	2.28987	0	1.26281
Human	hepatocyte CPN2hi	-4.6232	6.25638					-5.66863	1.53019	4195	30194	2.15909	0	0.778851
Human	hepatocyte CPN2hi	-5.00552	-6.63738					0.602272	-6.89705	895	2661	2.33878	0	1.0556
Human	hepatocyte CPN2lo	8.6669	-0.125307					5.17506	0.533477	1932	3895	2.8776	0	0
Human	hepatocyte CPN2lo	4.91748	-2.67098					3.96452	0.0498619	1846	3701	3.56278	0	0
Human	hepatocyte CPN2lo	3.00042	-3.80833					3.74659	-0.691792	1542	2849	2.50335	0	0
Human	hepatocyte CPN2hi	-6.64877	2.58326					-6.78501	2.99991	4261	31285	1.96085	0	0.441496
Human	hepatocyte CPN2hi	-6.83158	-0.763382					-5.94523	2.71458	4501	28009	2.26093	0	1.14677
Human	hepatocyte CPN2lo	5.63639	-0.84807					2.88409	-2.71166	1550	2892	3.90338	0	0
Human	hepatocyte CPN2lo	6.28119	-1.3696					5.4903	0.203023	1768	3676	3.21857	0	0
Human	hepatocyte CPN2lo	11.7098	2.77028					5.26787	-0.413277	1953	4098	3.24655	0	0
Human	hepatocyte CPN2lo	3.16688	-3.27661					3.92977	-0.062892	1458	2875	3.1831	0	0
Human	hepatocyte CPN2hi	-5.74476	3.59437					-5.92203	1.72911	4556	34682	2.28885	0	0.875267
Human	hepatocyte CPN2lo	2.73739	-2.85286					2.81149	0.138601	1654	3341	3.26099	0	1.79426
Human	cholangiocyte	-7.67327	-12.1178					-7.41428	-5.10235	4034	8007	0.865693	3.075	0
Human	hepatocyte CPN2lo	4.8437	0.247402					4.40866	0.388098	1694	3193	2.42468	0	0
Human	hepatocyte CPN2hi	-3.25384	6.77772					-6.30208	1.36352	3893	30699	2.25953	0	1.09181
Human	hepatocyte CPN2lo	5.97833	-3.07103					2.0326	0.594694	1383	2725	3.26534	0	0
Human	hepatocyte CPN2hi	-2.61538	5.98141					0.768801	-4.35631	938	2748	0	0	0
Human	hepatocyte CPN2lo	8.6686	1.23214					3.49361	-0.85733	1958	4008	1.60243	0	0
Human	hepatocyte CPN2lo	8.01532	2.13356					4.6716	0.0912876	2017	4218	3.73528	0	0
Human	hepatocyte CPN2hi	-7.56479	0.0106092					-0.991131	5.22534	4598	30673	2.14574	0	1.14952
Human	hepatocyte CPN2lo	8.61287	2.61935					2.64139	-0.0458851	1782	3539	3.79076	0	0
Human	hepatocyte CPN2lo	4.92388	-2.60199					3.48809	-1.23626	1612	3160	2.84738	0	0
Human	hepatocyte CPN2hi	-8.3887	-3.86482					-1.2765	1.07728	1556	6114	2.60883	0	1.85517
Human	hepatocyte CPN2hi	-6.15195	-3.44597					-5.04604	3.55659	4501	27459	2.271	0	0.735311
Human	hepatocyte CPN2lo	9.45722	0.882938					5.57153	0.656514	1962	4229	3.55038	0	0
Human	hepatocyte CPN2lo	12.0741	2.65854					6.10708	0.717693	2568	6653	2.85455	0	0
Human	hepatocyte CPN2lo	11.8775	1.89749					3.87234	0.266758	2063	4540	2.19972	0	0
Human	hepatocyte CPN2lo	3.8713	0.322118					3.29622	-3.20586	1637	2937	3.0628	0	0
Human	hepatocyte CPN2lo	2.99777	-2.42996					2.42514	0.743451	2094	4345	3.05506	0	0
Human	hepatocyte CPN2hi	-6.37592	-1.60822					-5.03366	2.32135	4837	28933	2.16986	0	1.32718
Human	hepatocyte CPN2lo	7.86898	-0.00660456					1.28047	-1.19524	1988	4299	3.35046	0	0
Human	hepatocyte CPN2hi	-7.96573	-1.30806					-1.08784	3.77344	3846	21396	2.29198	0	1.26449
Human	hepatocyte CPN2hi	-5.02836	6.91304					-4.73788	3.84805	3999	28664	2.14554	0	1.0601
Human	hepatocyte CPN2hi	-6.31884	4.28809					-5.95185	2.17365	4159	26522	2.76396	0	0.805825
Human	hepatocyte CPN2lo	6.37377	-0.77245					4.14644	0.981749	1890	4072	3.29404	0	0
Human	hepatocyte CPN2hi	-7.20308	-4.24919					-5.25902	3.02216	4833	31482	2.45901	0	0.873285
Human	hepatocyte CPN2hi	-2.67746	6.25096					0.410753	-6.55977	1794	5822	1.22917	0	0
Human	hepatocyte CPN2hi	-8.76417	-2.55257					-5.71989	1.4375	5272	37406	2.03663	0	1.46612
Human	hepatocyte CPN2hi	-2.79919	6.77318					1.65702	-1.97349	1140	3165	2.34124	0	1.73995
Human	hepatocyte CPN2hi	-3.96599	7.00912					-5.54324	1.99593	4417	33594	2.14	0	0.428971
Human	hepatocyte CPN2hi	-6.63384	-6.61886					-1.2044	2.15831	2883	12714	3.03932	0	0.716327
Human	hepatocyte CPN2hi	-6.92827	-3.08465					-6.32466	2.89244	3820	23006	2.28437	0	0.857327
Human	hepatocyte CPN2hi	-6.89436	3.41619					-3.70146	3.18221	4080	25393	2.37861	0	1.71714
Human	hepatocyte CPN2lo	3.28636	-0.861933					2.27208	0.0319233	1412	2700	3.75575	0	0
Human	hepatocyte CPN2lo	6.94572	-1.92925					2.81876	-3.20135	1452	2805	2.94539	0	1.94677
Human	hepatocyte CPN2hi	-8.01926	3.66251					-5.89925	2.60458	4058	29571	2.31275	0	1.4471
Human	hepatocyte CPN2hi	-7.76985	2.8751					-5.38459	1.99083	3216	16192	1.11501	0	1.81222
Human	hepatocyte CPN2hi	-2.8035	5.69611					1.66837	-4.6779	1049	2684	0	0	0
Human	hepatocyte CPN2hi	-6.25112	0.213743					-5.61469	1.41174	5654	44437	2.07497	0.298781	0.715222
Human	hepatocyte CPN2lo	3.48202	-1.33866					4.41339	-1.57134	1565	3253	3.67105	0	0
Human	hepatocyte CPN2hi	-6.76128	2.06647					-5.27249	2.01103	4695	31258	2.22536	0	0.416108
Human	hepatocyte CPN2hi	-7.12911	-1.80911					-4.62838	3.23093	4603	27263	2.29919	0	1.17604
Human	hepatocyte CPN2lo	7.43002	0.23404					4.72568	0.0195665	1657	3039	2.42422	0	0
Human	hepatocyte CPN2lo	6.58994	0.311619					4.12429	-2.26107	1551	2924	2.93746	0	0
Human	hepatocyte CPN2hi	-8.57658	-2.52638					-5.82558	2.33652	4705	30627	2.30865	0	0.725607
Human	hepatocyte CPN2hi	-7.87989	1.82953					-4.06485	3.67627	4941	34777	2.14381	0	1.21007
Human	hepatocyte CPN2lo	11.4047	2.73084					5.11277	0.375998	2169	4825	3.94764	0	1.47877
Human	hepatocyte CPN2lo	11.0627	1.63594					5.70528	-0.274148	2252	4803	2.94198	0	0
Human	hepatocyte CPN2hi	-5.90438	5.32298					-4.07012	3.67193	3971	23809	1.73449	0.510772	1.46623
Human	hepatocyte CPN2hi	-6.8983	-6.32875					-2.02138	3.31231	2264	8673	2.85135	0	1.56111
Human	hepatocyte CPN2hi	-8.79447	-2.45273					-1.78318	2.65584	1461	5881	2.86022	1.0401	0
Human	hepatocyte CPN2hi	-6.8914	-0.918148					-1.24397	5.07137	2903	11368	2.41954	0	0
Human	hepatocyte CPN2hi	-3.74679	6.97078					-4.01574	4.17781	3362	22442	1.5879	0	1.2048
Human	hepatocyte CPN2hi	-5.979	4.35894					-5.73451	1.53651	3268	18277	2.40495	0	0
Human	hepatocyte CPN2lo	6.45216	-0.151061					4.6391	0.1838	2062	4706	3.42484	0	0
Human	hepatocyte CPN2lo	5.58441	-1.75434					4.94368	-0.531891	2003	4241	2.90402	0	0
Human	hepatocyte CPN2hi	-7.76485	0.327201					-5.21169	2.57427	4634	30517	2.20945	0	1.44558
Human	hepatocyte CPN2lo	13.3746	3.78787					6.02506	-0.0510616	2577	6104	2.52263	0	0
Human	hepatocyte CPN2hi	-7.37214	0.898673					-6.07436	3.29236	3195	22098	1.92276	0	1.36607
Human	hepatocyte CPN2hi	-3.74904	6.74688					-4.7777	3.21438	3728	25580	1.99076	0	0.877422
Human	hepatocyte CPN2lo	7.44857	0.344191					6.08436	0.405876	1892	3813	3.57451	0	0
Human	hepatocyte CPN2hi	-2.65627	6.00186					2.19964	-5.73971	1354	3834	2.17134	0	0
Human	hepatocyte CPN2hi	-6.53746	0.560052					-5.06049	2.51564	4554	29925	1.82318	0	1.00449
Human	hepatocyte CPN2lo	3.16917	-2.86373					3.84768	-1.52149	1566	2812	0	0	0
Human	hepatocyte CPN2hi	-6.79582	-0.643139					-6.20885	2.81144	4200	24873	2.60837	0	0.843242
Human	hepatocyte CPN2lo	3.78347	-1.21909					4.38401	-1.00939	1766	3578	2.25968	0	0
Human	hepatocyte CPN2hi	-3.01674	6.20255					0.245995	-5.94383	1444	4057	0	0	0
Human	cholangiocyte	-7.66754	-12.0573					-7.28531	-4.99787	2764	4781	1.07952	3.77853	0
Human	hepatocyte CPN2lo	8.29094	2.12636					3.68837	0.162024	1775	3457	1.75799	0	0
Human	hepatocyte CPN2lo	7.36962	-0.556501					4.59927	0.372753	2204	4477	2.65918	0	2.39457
Human	hepatocyte CPN2lo	5.61568	-1.6198					3.17202	-2.34475	1379	2619	3.68411	0	0
Human	hepatocyte CPN2lo	6.79445	0.0630122					4.58533	-2.04673	1843	4203	3.3722	0	0
Human	hepatocyte CPN2lo	10.2324	2.23452					5.69988	-0.341108	1755	3836	1.76158	0	0
Human	hepatocyte CPN2lo	13.4737	3.82158					2.46756	-4.87886	2865	6618	2.98019	0	1.30025
Human	hepatocyte CPN2lo	7.52372	-0.0163802					4.28548	-0.634624	1777	4000	2.29984	0	0
Human	hepatocyte CPN2lo	4.47106	-1.6239					1.69218	-3.29483	1968	3635	3.69541	0	0
Human	hepatocyte CPN2hi	-2.23263	6.66435					2.0538	-3.41237	1142	3702	1.67422	0	0
Human	hepatocyte CPN2hi	-6.85075	5.5824					-5.4944	2.03692	3465	19584	1.73447	0	1.05305
Human	hepatocyte CPN2hi	-7.50484	0.495688					-3.70149	3.42393	4815	32707	1.84144	0	1.55052
Human	hepatocyte CPN2hi	-6.30834	3.58606					-0.96947	4.94246	3526	19864	2.25964	0	1.41582
Human	hepatocyte CPN2lo	8.79484	-0.0550469					4.44103	-0.761582	1438	2800	3.79076	0	0
Lemur	hepatocyte CPN2hi			-5.92009	6.60847			2.03571	0.808863	574	1101	2.65764	0	0
Lemur	hepatocyte CPN2hi			-6.25297	1.5295			-0.765276	1.73672	1648	5709	1.77712	0	1.77712
Lemur	hepatocyte CPN2hi			-6.14937	6.24841			5.21683	1.43088	618	1212	0	0	2.56421
Lemur	hepatocyte CPN2hi			-5.61295	7.01404			4.28596	1.14326	679	1271	0	0	0
Lemur	hepatocyte CPN2hi			-5.51906	6.80812			2.8515	1.19707	699	1327	3.13349	0	0
Lemur	cholangiocyte			-3.00687	-6.65327			-7.56299	-4.85339	1786	3935	0	0	0
Lemur	hepatocyte CPN2hi			-6.5245	1.2037			1.49048	1.12392	510	1233	2.58324	0	2.58324
Lemur	cholangiocyte			-3.0959	-6.66984			-7.51264	-4.75993	1417	2499	0	2.46803	0
Lemur	cholangiocyte			-3.22267	-6.69253			-7.69844	-4.58579	1360	2078	0	2.9909	0
Lemur	hepatocyte CPN2hi			-8.81646	2.54854			-0.0687881	2.71662	1668	6511	1.11049	0	1.11049
Lemur	hepatocyte CPN2hi			-8.39681	2.70976			-0.341619	5.31115	1784	5034	2.43936	0	0
Lemur	hepatocyte CPN2hi			-7.48543	5.94657			-0.308334	4.25056	2041	5934	0	0	2.28405
Lemur	hepatocyte CPN2lo			4.55523	-0.826858			0.754963	-4.36064	972	2506	0	0	0
Lemur	hepatocyte CPN2hi			-9.21573	-0.705939			-3.35136	4.22832	3534	24849	1.54478	0	0.423111
Lemur	hepatocyte CPN2lo			5.93106	-2.79883			0.687527	-4.09407	802	1680	2.24861	0	0
Lemur	hepatocyte CPN2lo			3.44205	-2.85896			1.18895	-4.64512	814	1575	0	0	0
Lemur	hepatocyte CPN2hi			-7.23422	6.44346			1.42029	2.33441	1074	2830	0	0	0
Lemur	hepatocyte CPN2hi			-6.40891	2.28528			-1.50161	4.81281	2820	10830	1.78358	0	1.24575
Lemur	hepatocyte CPN2hi			-6.94336	5.98521			-0.743565	3.63815	2342	8405	2.35235	0	0.94974
Lemur	cholangiocyte			-3.95004	-7.24067			-7.85792	-4.5354	3740	10348	0	2.40474	0
Lemur	hepatocyte CPN2hi			-9.7747	-1.49998			-3.06894	4.11982	3145	19899	1.59243	0	0.835179
Lemur	cholangiocyte			-3.05037	-7.20545			-7.82119	-4.30483	1599	2588	0	3.09948	0
Lemur	hepatocyte CPN2hi			-7.14928	1.14965			-1.36427	3.95162	2377	8273	1.76893	0	0
Lemur	hepatocyte CPN2lo			4.82151	-0.234921			0.834816	-4.39818	1159	3475	1.63687	0	1.63687
Lemur	hepatocyte CPN2hi			-8.70286	2.81737			0.229304	3.05503	1363	3295	0	0	3.01565
Lemur	hepatocyte CPN2hi			1.86445	-3.18566			0.29636	3.49897	2138	6021	2.78344	0	0
Lemur	hepatocyte CPN2hi			-6.81753	2.27811			-1.46954	4.90352	3246	14446	1.0505	0	1.0505
Lemur	hepatocyte CPN2hi			-8.69955	2.43033			0.0388808	3.02914	1258	2860	1.71934	0	1.71934
Lemur	hepatocyte CPN2lo			6.36585	-2.88419			0.897023	-4.59779	1345	4393	0	0	0
Lemur	hepatocyte CPN2hi			-9.75714	-1.47279			-2.62597	4.91457	1631	5946	0	0	1.14904
Lemur	hepatocyte CPN2lo			4.11134	-1.19709			0.777365	-4.37407	856	2351	0	0	0
Lemur	hepatocyte CPN2hi			-7.33644	6.29176			0.015419	2.59926	1739	5226	1.25617	0	1.79573
Lemur	hepatocyte CPN2lo			5.538	-1.57377			0.571752	-4.2382	796	1970	0	0	2.10723
Lemur	hepatocyte CPN2lo			4.83929	-1.29831			0.410111	-4.58249	907	2346	1.96659	0	0
Lemur	hepatocyte CPN2hi			-7.34027	6.53452			1.03497	2.55421	1133	3071	1.65273	0	2.88395
Lemur	hepatocyte CPN2hi			-9.3556	-0.613862			-0.873924	5.30492	2307	9012	1.69242	0	0
Lemur	cholangiocyte			-3.43928	-7.13196			-7.74936	-4.4338	2295	4535	0	1.94189	0
Lemur	hepatocyte CPN2hi			-6.3493	0.851786			-1.66184	4.05965	2122	6110	1.67071	0	0
Lemur	cholangiocyte			-3.88883	-7.22764			-7.95568	-4.31148	4041	11155	0	2.7648	0
Lemur	hepatocyte CPN2hi			-8.63276	0.617541			-1.8267	5.01443	3018	16370	1.62465	0	0
Lemur	hepatocyte CPN2hi			-8.90074	-0.506205			-1.4495	5.33564	2985	14871	2.11601	0	0
Lemur	cholangiocyte			-3.2772	-7.26299			-7.85067	-4.42254	1543	2717	0	2.75083	0
Lemur	hepatocyte CPN2lo			3.92487	-2.33596			0.853399	-4.2261	712	1422	0	0	0
Lemur	hepatocyte CPN2hi			-9.10807	1.13433			-0.467721	3.36011	1783	6113	0	0	1.66547
Lemur	hepatocyte CPN2hi			-7.31217	2.91346			-0.662208	4.29834	2213	7497	1.82969	0	1.00941
Lemur	hepatocyte CPN2hi			-8.42543	1.0718			0.471896	3.02149	1136	2426	1.8369	0	0
Lemur	cholangiocyte			-4.01806	-7.40018			-8.05476	-4.49249	2209	4986	0	4.22092	0
Lemur	hepatocyte CPN2hi			-7.69966	0.343862			-1.68396	4.75236	1670	4506	1.37192	0	1.37192
Lemur	hepatocyte CPN2hi			-7.54802	3.77611			-0.290125	3.27657	2355	9905	2.02835	0	1.83757
Lemur	hepatocyte CPN2hi			-8.42095	0.280385			-1.75771	5.50396	2865	13216	1.60736	0	1.38435
Lemur	hepatocyte CPN2hi			-7.46308	3.3331			-1.97022	4.96819	2715	10754	0.810444	0	0
Lemur	hepatocyte CPN2hi			-7.59777	5.11973			0.952094	2.79973	1111	2567	1.80141	0	2.40842
Lemur	hepatocyte CPN2hi			-8.38181	1.18171			-0.77907	4.80452	2493	10597	1.5622	0	0
Lemur	hepatocyte CPN2hi			-7.65729	5.39722			-0.92403	3.59867	1944	5753	1.7216	0	0
Lemur	hepatocyte CPN2hi			-8.1065	0.554986			-3.44344	4.17737	3128	17930	1.80899	0.547648	0.547648
Lemur	hepatocyte CPN2hi			-6.20678	6.5602			-0.163485	3.48886	2028	5279	2.38795	0	1.24496
Lemur	hepatocyte CPN2hi			-7.47562	6.20853			0.820307	2.49283	1147	2857	3.14681	0	2.93436
Lemur	cholangiocyte			-3.51767	-7.23994			-7.2883	-4.3464	2545	6033	0	2.03785	0
Lemur	cholangiocyte			-3.13354	-7.00197			-7.95854	-4.45642	1676	3131	0	1.6774	0
Lemur	hepatocyte CPN2hi			-6.89665	2.1465			-1.66862	5.33276	3017	12586	0.721234	0	1.13589
Lemur	hepatocyte CPN2hi			-7.42127	3.16579			-1.73916	5.15223	2693	10925	1.96606	0	1.2404
Lemur	hepatocyte CPN2hi			-9.89242	0.365204			-2.09749	5.2147	2037	7880	1.78719	0	0
Lemur	hepatocyte CPN2hi			-5.61138	6.98393			3.92943	0.384703	728	1200	0	0	0
Lemur	hepatocyte CPN2hi			-7.30944	2.93836			-1.62011	5.32025	2677	10713	0	0	0
Lemur	hepatocyte CPN2hi			-6.64116	2.10228			-2.08721	4.87763	3299	16914	1.59902	0	0.582014
Lemur	hepatocyte CPN2hi			-9.5304	-1.43001			-3.82958	4.2879	3045	17513	1.96772	0	1.1963
Lemur	hepatocyte CPN2hi			-8.31934	0.85379			-1.09975	5.21032	2858	11722	2.06502	0	0.764341
Lemur	cholangiocyte			-3.67907	-6.9701			-7.9552	-4.38835	3533	8793	0	2.12495	0
Lemur	hepatocyte CPN2hi			-6.59444	1.72334			-2.51612	3.87746	2493	10135	1.2676	0	1.57453
Lemur	hepatocyte CPN2hi			-8.28129	0.230886			-3.08569	4.19152	2763	13144	1.10715	0	0.699558
Lemur	hepatocyte CPN2hi			-7.97975	5.7513			0.401578	3.01886	1336	3356	1.59207	0	1.59207
Lemur	hepatocyte CPN2hi			-8.61261	-0.373713			-2.23485	3.50751	2929	13910	1.74539	0	0.665584
Lemur	hepatocyte CPN2lo			5.0513	-0.336613			0.993944	-3.90471	736	1766	0	0	0
Lemur	hepatocyte CPN2hi			-6.44578	6.80465			0.908318	2.52359	1068	2351	2.51737	0	0
Lemur	hepatocyte CPN2hi			-8.60889	2.07045			-1.71912	5.41839	2815	13624	1.77553	0	0
Lemur	hepatocyte CPN2hi			-6.09292	6.97172			0.968903	1.83917	744	1474	0	0	2.2803
Lemur	hepatocyte CPN2hi			-8.94907	1.99883			-1.041	5.13221	2095	7075	1.55201	0	1.05098
Lemur	hepatocyte CPN2hi			-7.2791	2.44415			-1.29339	3.24435	1894	4769	1.87468	0	0
Lemur	hepatocyte CPN2hi			-7.29279	5.99997			1.42245	2.46216	793	1533	2.95569	0	0
Lemur	hepatocyte CPN2hi			-8.51963	-0.114423			-0.970477	4.48189	1596	4196	1.41801	0	0
Lemur	hepatocyte CPN2hi			-7.21482	3.05762			-1.33548	3.40364	2705	11147	1.51547	0	0
Lemur	hepatocyte CPN2hi			-6.87155	2.24748			-1.24446	2.79564	2788	11368	1.73937	0	0.776308
Lemur	hepatocyte CPN2hi			-6.91885	3.17906			-0.922874	4.92878	2448	8577	0.925908	0	0
Lemur	hepatocyte CPN2hi			-8.95726	1.8087			-1.56418	5.14693	1667	4581	1.89242	0	1.89242
Lemur	hepatocyte CPN2hi			-6.40724	3.24152			-1.31956	3.30966	2515	8912	2.30769	0	0.919694
Lemur	hepatocyte CPN2hi			-5.65966	7.06309			3.67733	1.18613	669	1041	0	0	0
Lemur	hepatocyte CPN2lo			4.22612	-0.574534			0.390065	-4.70513	1520	5261	0	0	0
Lemur	cholangiocyte			-2.70512	-6.84045			-7.68567	-4.38358	1370	2366	0	3.56737	0
Lemur	hepatocyte CPN2hi			-9.13903	-0.417104			-2.23299	4.2621	3098	16289	1.23634	0	0.966476
Lemur	hepatocyte CPN2hi			-9.85806	-1.42526			-2.27272	4.18288	2257	9891	2.03341	0	0.845019
Lemur	hepatocyte CPN2hi			-6.64628	5.76674			-0.530262	4.15565	2678	8655	1.9401	0	1.38122
Lemur	hepatocyte CPN2hi			-5.97169	7.07806			1.20592	2.47375	973	1907	0	0	2.08842
Lemur	cholangiocyte			-3.18714	-7.02888			-7.5769	-4.57242	2002	3694	0	2.73733	0
Lemur	hepatocyte CPN2hi			-8.7977	1.15542			-0.817411	4.96557	2371	9575	1.65148	0	0.877504
Lemur	hepatocyte CPN2hi			-9.04564	0.841227			-4.08435	4.27772	3347	19878	1.2958	0	0.844564
Lemur	hepatocyte CPN2hi			-7.11498	6.10961			0.277338	3.60397	1529	4189	0	0	0
Lemur	cholangiocyte			-2.85084	-6.87758			-7.59729	-4.4369	1595	2851	0	0	0
Lemur	hepatocyte CPN2hi			-9.23404	-0.989973			-4.29542	4.1534	3752	23858	1.47308	0	0.44497
Lemur	hepatocyte CPN2hi			-6.79393	6.78647			1.53143	2.48992	970	2163	1.93249	0	0
Lemur	hepatocyte CPN2lo			4.31332	-1.24933			0.337749	-4.70661	1442	4827	1.93476	0	0
Lemur	hepatocyte CPN2hi			-7.18788	3.51919			-1.76802	3.96702	2924	13458	1.07517	0	1.07517
Lemur	hepatocyte CPN2hi			-6.09169	6.78749			4.47293	1.5399	712	1737	2.17964	0	2.81459
Lemur	hepatocyte CPN2hi			-7.99923	5.64158			1.17697	1.57249	544	1043	2.59692	0	3.64459
Lemur	hepatocyte CPN2hi			-7.42173	2.07712			-1.45046	4.96399	2267	7505	0	0	1.00764
Lemur	hepatocyte CPN2hi			-7.28014	2.33678			-2.41363	4.34448	3323	21142	2.11697	0	1.23411
Lemur	hepatocyte CPN2lo			4.45898	-1.10086			1.15488	-3.57937	617	1040	0	0	0
Lemur	hepatocyte CPN2hi			-9.74134	0.301962			-2.51005	4.12227	3042	16931	2.18306	0	0.945725
Lemur	hepatocyte CPN2hi			-9.97075	-1.43205			-0.764716	5.30696	1014	2084	0	0	2.60443
Lemur	hepatocyte CPN2hi			-8.68506	1.95628			-0.895363	5.53842	1997	6671	1.92279	0	1.58787
Lemur	hepatocyte CPN2hi			-7.05384	1.55543			-1.12694	4.42571	2809	11934	1.89074	0	0
Lemur	hepatocyte CPN2hi			-9.57941	0.70938			-0.482404	5.268	1457	3809	1.49252	0	1.49252
Lemur	hepatocyte CPN2hi			-6.51128	2.95098			-1.47456	4.85938	2761	11049	2.24171	0	0.789069
Lemur	hepatocyte CPN2lo			4.79335	-0.323534			0.320583	-4.77258	1198	3198	0	0	0
Lemur	hepatocyte CPN2hi			-8.87426	2.76394			0.941554	2.29763	840	3535	2.09059	0	0
Lemur	hepatocyte CPN2hi			-9.52577	0.0897645			-0.306743	5.2973	1375	3378	2.50026	0	0
Lemur	hepatocyte CPN2hi			-6.96956	2.14844			-1.1671	4.68599	3217	16489	1.89382	0	1.44115
Lemur	hepatocyte CPN2hi			-7.60536	0.55876			-1.23126	2.97689	2641	11219	2.10133	0	0.786716
Lemur	hepatocyte CPN2hi			-8.3111	0.602307			-1.44593	5.03805	3185	15977	1.79475	0	1.25533
Lemur	hepatocyte CPN2hi			-7.54705	5.56945			-0.568508	3.62148	2133	6426	2.20688	0	1.61813
Lemur	hepatocyte CPN2hi			-8.47669	0.413904			-2.25738	5.03687	2876	12581	0.716595	0	1.42126
Lemur	hepatocyte CPN2hi			-6.969	5.55568			-0.634132	4.16114	2770	10143	1.81775	0	1.27508
Lemur	hepatocyte CPN2hi			-9.4935	-0.209941			-3.33152	4.17792	2961	14816	1.82597	0	1.00659
Lemur	hepatocyte CPN2hi			-6.45723	2.80605			-1.37958	4.52095	2631	9525	2.06631	0	0.866731
Lemur	cholangiocyte			-3.66365	-7.50592			-7.66009	-4.70187	1416	3047	0	0	0
Lemur	hepatocyte CPN2hi			-9.04216	1.87439			-1.34162	5.47181	2700	11248	2.55661	0	0
Lemur	hepatocyte CPN2hi			-8.07795	1.21024			-2.34078	3.89897	2992	14070	1.33214	0	1.33214
Lemur	hepatocyte CPN2hi			-7.67072	1.8804			-1.23799	3.22922	2802	12368	1.12827	0	1.64492
Lemur	hepatocyte CPN2lo			4.27477	-1.06164			0.417976	-4.58824	1206	3035	0	0	0
Lemur	hepatocyte CPN2hi			-9.5152	0.431308			-0.644301	3.3333	1939	8298	1.43521	0	1.43521
Lemur	hepatocyte CPN2hi			-8.35633	0.109533			-3.4314	4.07761	3485	20546	1.92974	0	1.28558
Lemur	hepatocyte CPN2hi			-6.63896	6.29703			0.0939498	2.43968	1479	4319	1.38795	0	1.9478
Lemur	hepatocyte CPN2hi			-6.24022	2.76584			-1.1251	4.47711	2461	8043	2.24137	0	1.47304
Lemur	cholangiocyte			-3.00753	-7.04163			-7.5829	-4.50744	869	1267	0	0	0
Lemur	hepatocyte CPN2hi			-7.83859	3.43158			-1.41646	4.97738	2426	8647	1.96277	0	0.928122
Lemur	hepatocyte CPN2hi			-7.56776	0.841043			-1.73111	4.77818	2481	8289	1.4474	0	1.77122
Lemur	hepatocyte CPN2hi			-8.93794	1.92652			-1.1407	5.3019	2282	8132	1.75905	0	0
Lemur	hepatocyte CPN2hi			-7.47926	5.60938			-0.167269	3.27525	1849	5972	1.65976	0	1.99973
Lemur	hepatocyte CPN2hi			-9.45832	0.642435			-0.95193	5.61761	1676	4869	2.18897	0	0
Lemur	hepatocyte CPN2hi			-8.55925	0.2573			-3.652	4.23132	2550	13341	1.93123	0	1.08721
Lemur	hepatocyte CPN2hi			-9.79876	0.0547115			-3.16903	4.42866	1451	4202	1.99213	0	0
Lemur	hepatocyte CPN2hi			-6.3314	2.14559			-1.42797	4.44848	3050	12058	2.31338	0	0.760134
Lemur	hepatocyte CPN2hi			-7.99467	5.7928			0.636712	2.39122	961	2233	2.52845	0	0
Lemur	hepatocyte CPN2hi			-6.82794	2.8945			-1.12378	4.8059	2076	6938	1.90781	0	2.15769
Lemur	hepatocyte CPN2hi			-9.62782	-1.39279			-3.29836	4.26784	3159	19085	1.62859	0	0
Lemur	hepatocyte CPN2hi			-8.31885	0.503251			-1.25781	4.55846	2819	11951	1.69469	0	0.747273
Lemur	hepatocyte CPN2hi			-7.80968	5.87029			-0.317715	4.06993	1461	3841	1.51041	0	0
Lemur	hepatocyte CPN2hi			-8.01961	5.61017			0.425176	3.23117	1115	3106	1.6309	0	1.6309
Lemur	cholangiocyte			-3.66698	-7.41796			-8.00013	-4.37202	1601	2593	0	1.79762	0
Lemur	hepatocyte CPN2hi			-8.47422	3.18697			-0.250904	4.80671	1486	3784	2.68171	0	1.48218
Lemur	hepatocyte CPN2hi			-6.40296	2.85294			-1.5448	5.06828	3075	11865	0.765262	0	0
Lemur	hepatocyte CPN2hi			-7.40125	1.88894			-1.62499	4.97403	3022	12320	1.87965	0	0.746805
Lemur	hepatocyte CPN2hi			-8.95817	0.254225			-0.174104	3.04253	1864	5579	2.07898	0	1.2036
Lemur	hepatocyte CPN2hi			-6.71907	1.67493			-1.61174	4.30034	2619	9929	2.05507	0	1.31451
Lemur	hepatocyte CPN2hi			-9.28358	-0.485825			-1.22286	5.68622	2077	8438	1.40383	0	0.930348
Lemur	hepatocyte CPN2hi			-5.54893	6.89573			1.90872	0.298426	586	1067	2.62973	0	0
Lemur	hepatocyte CPN2lo			4.11422	-1.77093			0.22703	-5.36451	2094	9639	0	0	0
Lemur	hepatocyte CPN2hi			-8.22922	3.44291			0.846812	2.61277	850	2291	0	0	2.50903
Lemur	hepatocyte CPN2hi			-8.9316	-0.339702			-4.46542	4.06612	3216	21593	1.85664	0	1.22406
Lemur	hepatocyte CPN2hi			-8.58373	2.89461			0.584986	2.92338	1453	4169	0	0	1.40118
Lemur	hepatocyte CPN2hi			-8.30442	3.4109			0.0173197	3.06894	1734	5790	2.04212	0	0
Lemur	hepatocyte CPN2hi			-8.88459	0.367348			-4.04334	4.20769	3021	18584	1.51682	0	1.14251
Lemur	hepatocyte CPN2lo			4.00192	-1.84745			0.427234	-4.90633	1247	3639	0	0	0
Lemur	hepatocyte CPN2hi			-8.65864	2.97369			0.045505	4.71386	1111	2392	0	0	0
Lemur	hepatocyte CPN2hi			-6.39279	0.786298			-0.58312	-3.70133	2946	9295	1.67305	0	1.35727
Lemur	hepatocyte CPN2hi			-8.63159	1.44072			-0.967344	4.21553	2482	10346	2.29187	0	1.2644
Lemur	hepatocyte CPN2lo			6.542	-2.51704			0.763031	-4.25548	789	1932	0	0	0
Lemur	cholangiocyte			-3.66256	-7.30968			-7.79206	-4.28337	1628	2993	0	3.47438	0
Lemur	hepatocyte CPN2hi			-7.56394	2.61877			-1.43532	4.56054	1869	5955	1.69062	0	1.16671
Lemur	hepatocyte CPN2hi			-6.75132	5.81668			-0.81357	4.0438	2603	8122	1.75799	0	2.00162
Lemur	hepatocyte CPN2lo			2.67817	-3.04986			-0.400709	-4.68141	2362	8520	0	0	0
Lemur	hepatocyte CPN2hi			-7.17964	2.22411			-1.15318	4.97389	2247	7100	1.55318	0	1.05195
Lemur	hepatocyte CPN2hi			-7.40085	3.97708			-0.354572	3.10627	2201	9358	1.63465	0	1.63465
Lemur	hepatocyte CPN2hi			-9.11541	0.218281			-0.883579	3.64598	2405	10463	1.7951	0	1.56131
Lemur	hepatocyte CPN2hi			-9.11085	0.330541			3.39762	-0.0938663	691	1286	2.40612	0	2.40612
Lemur	hepatocyte CPN2hi			-5.63427	7.05827			3.83484	1.0469	724	1232	2.52316	0	0
Lemur	hepatocyte CPN2lo			4.19622	-0.447456			-0.168574	-4.7754	2838	14007	0.702425	0	0
Lemur	hepatocyte CPN2hi			-7.15423	5.5411			0.849731	2.98201	1157	2935	0	0	2.99495
Lemur	hepatocyte CPN2hi			-7.18465	2.26526			-1.44972	5.51442	2666	10722	1.95965	0	0.79722
Lemur	hepatocyte CPN2hi			-7.72312	5.9504			0.90004	2.58661	906	1814	2.12456	0	0
Lemur	hepatocyte CPN2hi			-6.9712	2.03629			-1.14681	3.23309	2701	10390	1.58927	0	0.832932
Lemur	hepatocyte CPN2hi			-7.32441	5.24113			-0.677656	4.28353	2595	9518	1.87363	0	0
Lemur	hepatocyte CPN2hi			-6.37851	6.54693			1.9468	2.26738	717	1308	2.41628	0	3.73329
Lemur	cholangiocyte			-3.72831	-7.36622			-8.08143	-4.33546	2309	5006	0	1.84224	0
Lemur	hepatocyte CPN2hi			-8.84532	2.74624			1.28127	2.1666	691	1912	0	0	2.02881
Lemur	hepatocyte CPN2lo			4.86229	-0.736361			0.703877	-4.24873	768	1692	0	0	0
Lemur	cholangiocyte			-4.00364	-7.38204			-8.01388	-4.40066	2438	5599	0	4.05058	0
Lemur	hepatocyte CPN2hi			-7.53808	5.05351			-0.667388	4.33366	1819	4378	2.30565	0	0
Lemur	hepatocyte CPN2lo			4.63304	-0.229858			1.91864	-2.60719	528	1001	0	0	0
Lemur	hepatocyte CPN2hi			-9.60731	-0.7971			-0.509245	5.52762	1169	2469	1.84358	0	0
Lemur	hepatocyte CPN2hi			-6.05462	6.7385			0.48632	2.81838	1596	3737	3.10218	0	2.08966
Lemur	cholangiocyte			-3.25312	-6.56172			-8.0557	-4.37732	2999	6699	0	2.94066	0
Lemur	hepatocyte CPN2hi			-6.83666	6.67146			1.07117	2.62175	1537	3762	1.50113	0	2.07612
Lemur	hepatocyte CPN2hi			-9.63656	-0.523707			-3.75404	3.95852	3031	15692	1.80607	0	1.26504
Lemur	cholangiocyte			-3.47905	-7.28902			-7.62739	-4.50688	4018	10324	0	2.29027	0
Lemur	hepatocyte CPN2hi			-6.6925	2.67212			-1.41416	4.78615	2998	12135	2.01921	0	0
Lemur	hepatocyte CPN2hi			-6.35004	0.447888			-4.15363	0.94279	3210	11279	1.24101	0	0.801804
Lemur	hepatocyte CPN2hi			-8.76346	1.49102			-3.38687	4.27393	2009	7882	0.981142	0	1.46672
Lemur	hepatocyte CPN2hi			-7.50881	4.76988			-0.53172	5.0132	1874	5099	1.84247	0	0
Lemur	hepatocyte CPN2hi			-6.79078	1.83124			-1.57352	4.91741	2678	10354	1.58206	0	0
Lemur	hepatocyte CPN2hi			-5.90485	7.12989			2.14319	1.45397	605	1172	0	0	2.5565
Lemur	hepatocyte CPN2hi			-7.18069	6.4378			-0.0541372	3.23752	1723	5036	1.81505	0	1.27276
Lemur	hepatocyte CPN2hi			-8.77117	1.78665			-0.875274	4.10896	2221	7826	1.80437	0	1.47798
Lemur	hepatocyte CPN2hi			-9.25621	-0.064077			-3.88955	4.30053	3253	21146	1.41015	0	1.0501
Lemur	hepatocyte CPN2hi			-6.15513	7.00283			1.59753	2.1478	677	1280	3.07947	0	0
Lemur	hepatocyte CPN2hi			-8.64217	0.896452			-1.54537	5.32385	3050	16866	1.73256	0	0
Lemur	hepatocyte CPN2hi			-8.36532	0.311315			-1.80437	3.6204	2956	13839	0	0	0.679531
Lemur	hepatocyte CPN2hi			-6.77415	6.06808			-0.457827	4.00184	2776	10352	2.13687	0	1.55529
Lemur	hepatocyte CPN2hi			-7.49989	2.80225			-0.848324	5.41887	2296	7414	2.10438	0	2.10438
Lemur	cholangiocyte			-2.90757	-7.08905			-7.8957	-4.38703	2140	4346	0	3.44225	0
Lemur	hepatocyte CPN2hi			-9.48456	-0.968885			-1.03454	5.63831	1426	3952	2.01376	0	0
Lemur	hepatocyte CPN2hi			-7.60151	6.08881			1.41687	2.24714	834	1914	0	0	2.07187
Lemur	hepatocyte CPN2hi			-6.33906	5.91044			2.6509	1.31207	738	1176	0	0	2.49924
Lemur	hepatocyte CPN2hi			-7.4701	3.61961			-1.71715	5.33937	2580	10991	2.47276	0	1.22737
Lemur	hepatocyte CPN2hi			-6.78768	1.3619			-1.83435	4.82991	2846	12623	2.00379	0	0
Lemur	cholangiocyte			-3.80092	-7.29336			-7.98125	-4.34625	2477	5461	0	2.58618	0
Lemur	hepatocyte CPN2hi			-7.35289	6.38363			0.488943	2.97004	1369	3360	3.04148	0	2.19439
Lemur	hepatocyte CPN2lo			4.40723	-0.492782			2.35638	-3.0508	596	1276	0	0	0
Lemur	hepatocyte CPN2hi			-6.25775	6.68362			0.335598	3.30171	1578	3484	2.14927	0	1.56639
Lemur	hepatocyte CPN2hi			-6.57607	2.90736			-1.37007	5.45515	2808	10610	2.27302	0	1.24938
Lemur	hepatocyte CPN2hi			-6.85302	2.59191			-1.03284	4.66151	2514	8966	2.13042	0	0.909741
Lemur	cholangiocyte			-2.94362	-7.14851			-7.84117	-4.42134	1118	1805	0	0	0
Lemur	hepatocyte CPN2hi			-7.72438	3.79374			-0.511123	5.39848	1633	4352	1.96844	0	0
Lemur	hepatocyte CPN2lo			4.3401	-0.105603			3.0166	-1.33483	719	1320	0	0	0
Lemur	hepatocyte CPN2lo			6.06435	-2.35806			2.65607	-5.50998	1007	2795	0	0	0
Lemur	hepatocyte CPN2lo			6.12628	-2.92635			2.54367	-5.26944	953	2555	2.60038	0	0
Lemur	hepatocyte CPN2lo			3.8051	-2.45605			0.875381	-5.98268	2304	13396	1.48958	0	0.763178
Lemur	hepatocyte CPN2lo			3.54954	-4.92535			2.17848	-5.06977	617	1397	0	0	0
Lemur	hepatocyte CPN2lo			7.44438	-2.69096			2.75476	-4.10492	783	2165	0	0	0
Lemur	hepatocyte CPN2lo			5.06861	-5.65844			2.47021	-4.40771	704	1431	0	0	0
Lemur	hepatocyte CPN2lo			5.01146	-2.3177			1.48937	-5.98797	1794	7873	2.58098	0	1.11021
Lemur	hepatocyte CPN2lo			4.10394	-4.21355			0.586384	-6.87378	1934	7339	1.13324	0	0
Lemur	hepatocyte CPN2lo			4.33153	-6.78407			2.74149	-4.84536	572	1055	0	0	0
Lemur	hepatocyte CPN2lo			5.88788	-5.73499			1.85585	-5.03096	737	1671	0	0	0
Lemur	hepatocyte CPN2lo			5.29792	-1.96389			3.22475	-3.94145	914	2259	0	0	0
Lemur	hepatocyte CPN2lo			3.1215	-5.81523			0.447461	-7.24724	2438	11393	1.29783	0	0
Lemur	hepatocyte CPN2lo			4.68114	-2.63854			0.718047	-6.66821	2007	8523	1.85456	0	1.52445
Lemur	hepatocyte CPN2hi			-9.96172	-0.245722			1.11766	1.32683	855	3177	0	0	2.38885
Lemur	hepatocyte CPN2hi			-9.41416	-2.61391			1.58906	0.609826	552	2212	0	0	2.17548
Lemur	hepatocyte CPN2hi			-9.86259	-1.64286			1.4223	1.10898	1127	3835	2.1786	0	1.59269
Lemur	hepatocyte CPN2lo			5.13693	-3.22787			3.05028	-3.35296	656	1636	2.34081	0	0
Lemur	hepatocyte CPN2lo			2.07107	-3.38179			-0.0821271	-3.54093	804	1725	0	0	0
Lemur	hepatocyte CPN2lo			4.71163	-6.5498			3.08691	-3.53705	580	1133	2.68903	0	0
Lemur	hepatocyte CPN2lo			5.22016	-6.10726			2.74303	-5.1802	634	1235	0	0	0
Lemur	hepatocyte CPN2lo			6.00325	-1.4588			2.53286	-4.25384	877	2644	0	0	0
Lemur	hepatocyte CPN2hi			2.00406	-3.35658			-0.0256176	-3.48609	788	1521	0	0	3.31766
Lemur	hepatocyte CPN2lo			4.84779	-6.54811			1.27334	-6.60224	1044	2857	0	0	0
Lemur	hepatocyte CPN2hi			-8.52083	1.4223			1.61081	1.76768	822	2435	3.55244	0	2.67823
Lemur	hepatocyte CPN2lo			5.95884	-0.981899			1.61578	-5.75076	1416	5537	1.92245	0	1.92245
Lemur	hepatocyte CPN2lo			4.09621	-4.78779			2.99813	-3.89034	531	1128	0	0	2.6852
Lemur	hepatocyte CPN2lo			4.41329	-4.65775			2.45648	-5.24215	967	2345	0	0	0
Lemur	hepatocyte CPN2lo			3.68977	-6.3298			0.487113	-6.52449	2111	10948	0	0	0
Lemur	hepatocyte CPN2hi			-6.19336	0.716316			-0.0961957	-3.43051	548	1106	0	0	0
Lemur	hepatocyte CPN2lo			5.66933	-5.65403			2.04011	-5.76269	1110	3692	0	0	0
Lemur	hepatocyte CPN2lo			4.41564	-3.19348			1.41993	-6.40585	1307	3624	2.95095	0	1.71038
Lemur	hepatocyte CPN2hi			-8.93671	-1.84367			1.1337	1.34523	1163	3269	1.68237	0	2.27794
Lemur	hepatocyte CPN2lo			3.91194	-6.73472			0.841095	-6.20123	1125	3190	0	0	0
Lemur	hepatocyte CPN2lo			4.72507	-2.80178			3.17239	-2.86725	563	1125	0	0	0
Lemur	hepatocyte CPN2hi			-8.71144	-2.15839			0.895334	1.24282	1590	6275	2.11147	0	2.57266
Lemur	hepatocyte CPN2lo			6.784	-4.41625			2.29661	-5.81296	934	2571	0	0	0
Lemur	hepatocyte CPN2lo			3.78939	-2.95539			2.86281	-4.07186	652	1253	0	0	0
Lemur	hepatocyte CPN2lo			2.81917	-5.23334			0.748993	-6.29242	1606	5700	1.30006	0	0
Lemur	hepatocyte CPN2lo			6.01225	-2.9955			2.78467	-4.44756	577	1415	0	0	0
Lemur	hepatocyte CPN2hi			-9.26634	0.681029			1.89089	0.776714	703	1685	0	0	2.95569
Lemur	hepatocyte CPN2hi			-9.3459	-2.63097			1.29526	0.955262	587	2525	2.66507	0	0
Lemur	hepatocyte CPN2lo			4.02021	-3.72853			0.730001	-6.70063	2219	10842	1.35964	0	0.895021
Lemur	hepatocyte CPN2lo			4.34388	-6.22503			2.09763	-6.05577	956	2344	0	0	0
Lemur	hepatocyte CPN2lo			3.46021	-6.42345			0.545343	-6.65976	2305	11724	0.826012	0	0
Lemur	hepatocyte CPN2lo			4.88989	-2.70987			2.53336	-4.94508	703	1440	0	0	0
Lemur	hepatocyte CPN2lo			5.13073	-0.564564			1.35191	-6.2969	1454	6178	2.21714	0	0
Lemur	hepatocyte CPN2lo			6.87282	-3.36442			3.22767	-3.52483	622	1645	2.31327	0	0
Lemur	hepatocyte CPN2lo			5.69774	-0.970311			2.58358	-4.2402	1004	3056	1.8185	0	1.8185
Lemur	hepatocyte CPN2lo			2.98632	-5.02552			0.460339	-6.93567	2611	13264	1.70898	0	0
Lemur	hepatocyte CPN2lo			5.89098	-2.12861			1.57331	-4.5961	1151	4373	2.0844	0	0
Lemur	hepatocyte CPN2lo			3.05703	-5.447			0.389648	-7.08404	2610	13633	0.74628	0	0.74628
Lemur	hepatocyte CPN2lo			2.28859	-3.52304			1.69445	-3.18358	661	1519	0	0	0
Lemur	hepatocyte CPN2lo			5.75129	-2.29134			0.750888	-6.52877	1586	5773	0	0	1.28967
Lemur	hepatocyte CPN2lo			6.51672	-3.38663			0.695206	-5.95019	1682	8231	2.376	0	0
Lemur	hepatocyte CPN2lo			4.27381	-6.83495			1.90525	-6.25974	1459	4913	1.40814	0	1.40814
Lemur	hepatocyte CPN2lo			4.02182	-2.28316			2.68129	-2.65071	598	1341	2.54128	0	0
Lemur	hepatocyte CPN2lo			4.10762	-5.91342			1.66607	-6.01581	1336	4254	0	0	0
Lemur	hepatocyte CPN2lo			4.19195	-6.29541			2.46438	-4.54254	789	1972	0	0	0
Lemur	hepatocyte CPN2lo			4.894	-6.06331			2.37559	-5.00817	942	2386	0	0	0
Lemur	hepatocyte CPN2lo			2.75616	-3.62093			-0.0762854	-3.81193	1026	3173	0	0	0
Lemur	hepatocyte CPN2lo			5.83555	-0.863465			2.76042	-2.51803	519	1528	0	0	2.44559
Lemur	hepatocyte CPN2lo			4.06968	-0.746787			2.99782	-2.60411	544	1077	0	0	0
Lemur	hepatocyte CPN2lo			4.5782	-3.21312			2.92047	-4.03257	787	1734	0	0	2.27168
Lemur	hepatocyte CPN2lo			5.92674	-2.71136			2.1412	-4.81175	994	2618	1.95766	0	0
Lemur	hepatocyte CPN2hi			-8.64436	-0.923607			0.627006	1.28782	1539	4498	2.01095	0	2.01095
Lemur	hepatocyte CPN2lo			6.81929	-3.8522			1.89563	-5.20335	835	2058	0	0	0
Lemur	hepatocyte CPN2lo			3.90361	-4.42832			1.77033	-5.08818	1266	4157	2.20473	0	0
Lemur	hepatocyte CPN2hi			-8.78034	-2.00835			-1.12416	1.2613	2460	14015	2.32891	0	1.19897
Lemur	hepatocyte CPN2lo			3.44186	-3.01244			3.01832	-3.90267	763	1451	0	0	0
Lemur	hepatocyte CPN2lo			6.66873	-1.74298			2.30028	-5.09153	1018	3680	0	0	0
Lemur	hepatocyte CPN2lo			5.10838	-4.33373			2.37752	-4.69924	758	1820	0	0	0
Lemur	hepatocyte CPN2lo			5.25289	-5.19284			1.38351	-6.4421	1417	5394	0	0	0
Lemur	hepatocyte CPN2lo			2.48984	-3.3821			0.087965	-3.55209	962	2206	0	0	0
Lemur	hepatocyte CPN2hi			-9.43227	-2.47716			-2.75388	1.45622	1749	8891	1.86586	0	2.47847
Lemur	hepatocyte CPN2hi			-8.00736	1.36576			1.81342	1.51451	770	1739	2.26624	0	0
Lemur	hepatocyte CPN2lo			4.06252	-6.50244			1.00816	-6.83027	1327	3809	0	0	0
Lemur	hepatocyte CPN2lo			5.43053	-5.23895			2.45831	-4.96341	796	1853	0	0	0
Lemur	hepatocyte CPN2lo			7.08591	-3.31275			2.46858	-4.71844	872	2698	0	0	0
Lemur	hepatocyte CPN2lo			4.50393	-4.44845			0.717004	-6.84477	2253	11197	0.867371	0	0.867371
Lemur	hepatocyte CPN2lo			6.39697	-3.37638			2.669	-4.97814	747	1998	0	0	2.1958
Lemur	hepatocyte CPN2lo			3.92499	-2.8309			0.41538	-6.95517	2438	13545	1.69687	0	0.748679
Lemur	hepatocyte CPN2lo			6.06834	-5.26273			2.95902	-4.0477	697	1552	0	0	0
Lemur	hepatocyte CPN2lo			2.83508	-5.13604			1.41095	-6.71173	1389	4770	0	0	1.45314
Lemur	hepatocyte CPN2lo			6.45804	-3.1792			2.95898	-3.47663	586	1607	2.3597	0	0
Lemur	hepatocyte CPN2hi			-5.53777	6.991			5.84066	1.1695	754	1127	0	0	0
Lemur	hepatocyte CPN2lo			5.18309	-6.11079			2.854	-3.19091	596	1153	0	0	0
Lemur	hepatocyte CPN2lo			4.20803	-1.41261			3.1372	-4.68232	666	1213	0	0	0
Lemur	hepatocyte CPN2lo			2.70627	-5.79756			3.29781	-3.18116	631	1201	0	0	0
Lemur	hepatocyte CPN2lo			5.66345	-3.25103			1.61678	-5.7678	1346	4072	2.10914	0	0
Lemur	hepatocyte CPN2lo			5.73723	-4.48672			3.23971	-4.34751	697	1539	2.37459	0	0
Lemur	hepatocyte CPN2lo			4.22189	-3.36518			1.47003	-5.89757	1046	3088	0	0	0
Lemur	hepatocyte CPN2lo			4.12542	-4.95618			0.724232	-6.55022	2139	10047	0.922607	0	0.922607
Lemur	hepatocyte CPN2lo			5.57438	-3.17734			2.63359	-3.22365	659	1437	0	0	0
Lemur	hepatocyte CPN2lo			3.94532	-4.85904			0.54635	-6.57361	2476	13924	0.750859	0	0
Lemur	hepatocyte CPN2lo			3.25799	-5.50151			3.23133	-3.36602	660	1305	0	0	0
Lemur	hepatocyte CPN2lo			4.88698	-2.19187			2.1524	-4.28486	780	1932	0	0	0
Lemur	hepatocyte CPN2hi			-9.17937	-2.25293			-1.31146	1.27799	2015	9232	1.83233	0	0
Lemur	hepatocyte CPN2lo			4.29925	-2.89305			1.68975	-5.55255	1341	4616	0	0	0
Lemur	hepatocyte CPN2lo			5.80937	-5.55952			2.51401	-5.017	612	1337	0	0	0
Lemur	hepatocyte CPN2lo			6.50516	-1.93561			1.61149	-5.35168	1409	5345	1.37258	0	0
Lemur	hepatocyte CPN2lo			6.92415	-2.27561			2.66222	-4.22371	677	1966	0	0	0
Lemur	hepatocyte CPN2lo			4.38097	-3.66989			2.17065	-5.45272	929	2065	0	0	2.07918
Lemur	hepatocyte CPN2lo			6.33778	-5.07415			2.29203	-3.33575	709	2145	2.18733	0	0
Lemur	hepatocyte CPN2lo			6.13772	-1.22579			1.43912	-6.15984	1339	5451	1.3645	0	0
Lemur	hepatocyte CPN2hi			-9.67833	-1.11876			1.30468	1.20173	967	2633	0	0	2.50852
Lemur	hepatocyte CPN2lo			5.52246	-5.32487			2.25335	-4.70293	867	2150	2.1028	0	0
Lemur	hepatocyte CPN2lo			7.12823	-4.25423			2.39287	-3.67386	657	1705	0	0	0
Lemur	hepatocyte CPN2lo			4.12869	-5.26788			0.790848	-6.23933	1272	3716	0	0	0
Lemur	hepatocyte CPN2lo			6.27156	-2.53134			2.0848	-5.79565	1020	3146	0	0	0
Lemur	hepatocyte CPN2lo			5.4891	-1.15161			2.1398	-1.69091	738	2179	2.85996	0	2.22251
Lemur	hepatocyte CPN2lo			3.23037	-4.16407			0.632904	-6.90114	1868	7391	0	0	0
Lemur	hepatocyte CPN2lo			5.67122	-4.83013			2.94591	-4.00299	691	1557	0	0	0
Lemur	hepatocyte CPN2lo			7.59914	-3.4858			2.55301	-4.47665	669	1481	2.44945	0	0
Lemur	hepatocyte CPN2lo			5.8429	-4.54868			2.4932	-4.58368	907	2352	0	0	0
Lemur	hepatocyte CPN2hi			-10.0174	-1.02984			1.14115	1.19546	824	2796	1.80479	0	1.80479
Lemur	hepatocyte CPN2lo			7.48422	-3.69907			2.88627	-4.23162	719	1800	0	0	0
Lemur	hepatocyte CPN2lo			6.13522	-1.72295			1.86218	-4.42099	515	1120	0	0	0
Lemur	hepatocyte CPN2lo			2.68382	-3.48652			-0.151093	-5.40165	1901	7701	1.59739	0	1.59739
Lemur	hepatocyte CPN2hi			-9.42913	-2.51749			1.51305	0.793147	513	1960	2.98375	0	2.33996
Lemur	hepatocyte CPN2lo			5.87434	-5.14562			1.68362	-5.18634	1155	4515	0	0	0
Lemur	cholangiocyte			-2.71529	-6.87808			-7.82195	-4.44611	1749	4351	0	1.41329	1.41329
Lemur	hepatocyte CPN2lo			6.56123	-4.57938			2.10301	-4.89827	689	1489	0	0	0
Lemur	hepatocyte CPN2lo			4.96245	-6.21164			2.8594	-4.33476	606	1186	0	0	0
Lemur	hepatocyte CPN2lo			7.3668	-3.43822			2.85052	-4.9999	509	1438	0	0	0
Lemur	hepatocyte CPN2lo			4.33659	-3.18508			1.97037	-5.66222	1352	5599	1.31821	0	0
Lemur	hepatocyte CPN2lo			6.98818	-4.1903			1.92201	-5.78919	782	1849	0	0	0
Lemur	hepatocyte CPN2lo			3.96115	-6.02113			1.34985	-6.35088	1342	3849	1.59645	0	0
Lemur	hepatocyte CPN2lo			3.27404	-6.18652			2.32377	-4.4553	759	1571	0	0	0
Lemur	hepatocyte CPN2lo			6.42054	-4.6946			2.36153	-5.71038	1100	2849	1.86725	0	1.86725
Lemur	hepatocyte CPN2lo			4.44229	-6.08405			2.49641	-5.11772	755	1893	0	0	0
Lemur	hepatocyte CPN2lo			4.20732	-5.94393			0.695057	-6.74692	1555	5877	0	0	0
Lemur	hepatocyte CPN2lo			6.52271	-1.37188			2.48555	-4.17593	1017	5265	0	0	1.4065
Lemur	hepatocyte CPN2lo			3.81323	-5.02099			2.51497	-4.63762	922	2234	0	0	0
Lemur	hepatocyte CPN2lo			4.78474	-4.31168			0.64111	-6.48135	2420	15879	1.57332	0	0
Lemur	hepatocyte CPN2lo			4.48654	-3.06977			2.8813	-4.54237	1122	3438	1.67598	0	0
Lemur	hepatocyte CPN2lo			6.26791	-5.28628			2.42846	-4.34921	824	2212	2.06522	0	0
Lemur	hepatocyte CPN2lo			4.04883	-6.74211			2.19459	-4.4612	643	1399	0	0	0
Lemur	hepatocyte CPN2hi			-8.60594	-1.94431			-1.77729	1.37754	1941	5866	2.34507	0	2.08883
Lemur	hepatocyte CPN2hi			-8.67493	-1.77939			-2.09718	1.80484	1862	6979	1.99881	0	2.25203
Lemur	hepatocyte CPN2lo			5.60312	-5.14119			2.55811	-3.54603	637	1376	0	0	0
Lemur	hepatocyte CPN2lo			4.02495	-6.2839			1.87783	-4.91125	591	1256	0	0	0
Lemur	hepatocyte CPN2lo			4.11524	-3.8131			3.41067	-3.96415	673	1319	2.5327	0	0
Lemur	hepatocyte CPN2lo			3.7537	-5.27455			2.46496	-5.36859	840	1918	0	0	0
Lemur	hepatocyte CPN2lo			2.79132	-3.80507			0.527979	-3.54607	694	1568	0	0	0
Lemur	hepatocyte CPN2lo			3.73685	-4.23339			0.943892	-6.31198	2354	11518	1.29158	0	0.841249
Lemur	hepatocyte CPN2lo			7.18303	-3.02759			2.77447	-5.25764	887	3072	0	0	0
Lemur	hepatocyte CPN2lo			4.00781	-5.15558			1.33413	-6.23758	1248	3800	2.21085	0	0
Lemur	hepatocyte CPN2hi			-7.81811	1.96153			1.41696	0.894178	924	2494	1.99514	0	2.61787
Lemur	hepatocyte CPN2lo			5.39299	-4.78488			1.29793	-6.19927	1770	9840	0.956398	0	0
Lemur	hepatocyte CPN2lo			6.20686	-3.18443			1.25715	-6.01925	1759	9140	1.80197	0	0.988498
Lemur	hepatocyte CPN2lo			5.27259	-4.40903			1.13066	-6.43876	1518	5703	1.84718	0	0
Lemur	hepatocyte CPN2lo			4.71179	-3.16691			0.634643	-6.64469	1900	8712	2.08271	0	1.01398
Lemur	hepatocyte CPN2lo			4.12593	-6.1437			0.320374	-7.1638	1927	6975	2.05943	0	1.188
Lemur	hepatocyte CPN2hi			-7.97277	1.48695			1.26832	1.26994	1415	4236	1.51538	0	2.4556
Lemur	hepatocyte CPN2hi			-6.15261	0.541125			-0.80753	1.57621	1503	2600	1.86817	0	2.48097
Lemur	hepatocyte CPN2lo			6.83517	-2.87838			2.98411	-5.10217	1196	4503	0	0	0
Lemur	hepatocyte CPN2hi			-8.64492	-1.87784			0.762065	1.41759	1829	8046	1.02876	0	2.10296
Lemur	hepatocyte CPN2lo			6.08545	-3.22185			1.46847	-6.18807	1238	4178	0	0	1.54168
Lemur	hepatocyte CPN2lo			6.43176	-2.60111			2.7745	-5.12349	1066	3016	0	0	0
Lemur	hepatocyte CPN2lo			5.65792	-5.36903			1.60122	-5.67775	1196	4044	0	0	0
Lemur	hepatocyte CPN2lo			4.11654	-1.05163			3.14285	-2.63521	595	1128	2.68903	0	0
Lemur	hepatocyte CPN2lo			5.68077	-4.65797			2.37784	-5.54768	1393	5924	0	0	0
Lemur	hepatocyte CPN2lo			4.5875	-1.51789			2.67118	-1.92497	616	1295	2.52739	0	0
Lemur	hepatocyte CPN2lo			6.00576	-4.07562			1.97898	-5.29179	1129	3994	2.15938	0	0
Lemur	hepatocyte CPN2lo			6.11466	-3.0993			2.01899	-5.36425	1322	5364	0	0	0
Lemur	hepatocyte CPN2lo			4.2729	-0.87364			3.51608	-3.03232	572	1099	0	0	2.69932
Lemur	hepatocyte CPN2lo			5.33675	-0.705136			2.77546	-1.75219	614	1269	0	0	2.59348
Lemur	hepatocyte CPN2lo			-9.33774	-2.25823			2.54868	-1.96387	984	2323	2.67194	0	2.04563
Lemur	hepatocyte CPN2lo			5.5951	-4.37431			3.13951	-4.77818	983	2301	0	0	0
Lemur	hepatocyte CPN2lo			6.43321	-2.73202			2.82473	-3.10844	668	1742	3.30241	0	0
Lemur	hepatocyte CPN2lo			4.45271	-5.50267			3.24927	-3.84099	673	1170	2.61905	0	0
Lemur	hepatocyte CPN2lo			4.29714	-4.63532			1.27657	-5.84036	1297	3880	0	0	0
Lemur	hepatocyte CPN2lo			7.56305	-3.08942			2.62961	-3.48923	788	1946	0	0	0
Lemur	hepatocyte CPN2lo			7.264	-3.81861			2.24733	-4.83362	999	3215	1.75442	0	0
Lemur	hepatocyte CPN2lo			6.61872	-2.3044			2.01836	-5.82875	1145	3676	1.67071	0	1.67071
Lemur	hepatocyte CPN2lo			7.15135	-2.50619			2.10203	-5.78386	985	2861	1.85033	0	0
Lemur	hepatocyte CPN2hi			-8.96306	-1.73746			-0.260284	2.01282	1809	6706	1.72047	0	1.72047
Lemur	hepatocyte CPN2lo			7.22597	-2.37067			3.03193	-2.75173	571	1372	0	0	0
Lemur	hepatocyte CPN2lo			4.68884	-3.97733			2.71389	-3.57868	500	1040	0	0	0
Lemur	hepatocyte CPN2hi			-9.39487	-2.50756			1.89144	0.784639	525	2198	2.25013	0	0
Lemur	hepatocyte CPN2lo			6.05599	-1.19896			2.23802	-5.16804	1156	3650	1.65993	0	1.65993
Lemur	hepatocyte CPN2lo			3.98538	-2.78481			3.01663	-4.88551	832	1666	0	0	0
Lemur	hepatocyte CPN2lo			4.82557	-3.572			2.95488	-3.39425	588	1093	0	0	0
Lemur	hepatocyte CPN2lo			7.41409	-3.16483			2.76281	-4.16631	579	1219	0	0	0
Lemur	hepatocyte CPN2hi			-9.17751	-2.5368			2.05465	0.366562	577	1268	0	0	0
Lemur	hepatocyte CPN2lo			6.02716	-0.833149			2.30533	-1.98871	684	1838	3.58766	0	0
Lemur	hepatocyte CPN2hi			-9.49542	-1.25044			-0.800091	1.20258	2036	9242	1.76277	0	2.2025
Lemur	hepatocyte CPN2lo			5.70164	-2.90819			3.28879	-2.99265	557	1176	2.65518	0	0
Lemur	hepatocyte CPN2lo			3.36013	-4.38872			0.576804	-6.55794	2456	14799	0	0	0
Lemur	hepatocyte CPN2lo			5.12932	-6.43276			3.09921	-3.085	562	1038	3.49496	0	0
Lemur	hepatocyte CPN2lo			5.93776	-1.32504			2.48478	-5.44385	754	1508	2.42468	0	0
Lemur	hepatocyte CPN2lo			4.56939	-5.5628			2.70963	-4.31945	768	1859	0	0	0
Lemur	hepatocyte CPN2lo			6.87261	-2.48469			2.4861	-2.63678	511	1343	0	0	0
Lemur	hepatocyte CPN2hi			-8.40514	1.56882			1.48172	1.33044	807	2566	1.96554	0	2.58607
Lemur	hepatocyte CPN2lo			4.09747	-1.8232			1.01065	-6.46401	1754	5586	1.31322	0	0
Lemur	hepatocyte CPN2hi			-10.0377	-0.444839			1.19017	1.15827	962	2735	1.85396	0	2.46556
Lemur	hepatocyte CPN2lo			4.05783	-6.6634			3.13243	-4.38364	595	1230	3.29113	0	0
Lemur	hepatocyte CPN2lo			3.99193	-3.45624			1.77854	-5.65311	897	2290	0	0	0
Lemur	hepatocyte CPN2lo			4.85369	-4.85935			2.25436	-5.70586	877	1903	2.19651	0	0
Lemur	hepatocyte CPN2lo			4.15328	-5.95927			2.20415	-5.89242	1108	3295	1.75166	0	0
Lemur	hepatocyte CPN2hi			-9.67795	-1.92912			1.39277	0.91485	806	2151	2.07065	0	0
Lemur	hepatocyte CPN2lo			3.39534	-5.9753			3.08799	-4.3965	603	1051	0	0	0
Lemur	hepatocyte CPN2lo			2.83672	-2.96253			-0.692792	-4.75895	3265	17705	1.00997	0	1.00997
Lemur	hepatocyte CPN2lo			5.86118	-1.62698			3.00822	-2.44592	557	1123	2.69159	0	2.69159
Lemur	hepatocyte CPN2lo			3.7153	-3.32316			2.00753	-6.01238	1197	3639	3.08742	0	0
Lemur	hepatocyte CPN2lo			2.91505	-5.71051			0.269125	-6.95127	2486	11706	0.834478	0	0.834478
Lemur	hepatocyte CPN2lo			4.41608	-5.61277			1.53388	-6.2841	965	2248	0	0	0
Lemur	hepatocyte CPN2lo			5.95475	-5.78755			2.50802	-5.2389	820	1993	0	0	0
Lemur	hepatocyte CPN2lo			5.69808	-1.79388			2.83635	-4.17571	720	1502	0	0	0
Lemur	hepatocyte CPN2lo			2.76769	-5.39822			3.05057	-4.50201	583	1017	0	0	0
Lemur	hepatocyte CPN2lo			2.37091	-3.32352			-0.451224	-4.07725	2202	7743	0	0	0
Lemur	hepatocyte CPN2hi			-8.91055	-2.21621			-0.40408	1.81546	1533	5119	0	0	1.33674
Lemur	hepatocyte CPN2lo			4.06391	-5.8085			0.542132	-7.13821	1474	5017	1.40302	0	0
Lemur	hepatocyte CPN2lo			5.83457	-1.8897			0.559516	-6.193	1332	4018	2.13075	0	2.49582
Lemur	hepatocyte CPN2lo			7.39508	-3.98504			2.54684	-4.7021	662	1625	0	0	0
Lemur	hepatocyte CPN2lo			5.6294	-0.590981			2.55874	-4.09251	774	2306	0	0	0
Lemur	hepatocyte CPN2lo			-7.81723	1.14362			4.06375	0.613722	875	1935	2.76791	0	0
Lemur	hepatocyte CPN2lo			2.89568	-5.25988			1.08841	-6.77264	1925	7778	1.61024	0	1.09928
Lemur	hepatocyte CPN2lo			6.70229	-2.03244			3.00844	-4.0878	926	3100	2.36536	0	0
Lemur	hepatocyte CPN2lo			3.14065	-6.18479			0.604202	-6.56471	2057	9001	0	0	0
Lemur	hepatocyte CPN2hi			-8.53346	-1.62483			-1.19946	1.98228	2336	10912	1.87317	0	2.0651
Lemur	hepatocyte CPN2lo			4.48752	-0.635042			-6.60708	1.34632	2834	19199	2.74911	0	1.66819
Lemur	hepatocyte CPN2lo			5.65526	-1.19222			3.26964	-2.50686	530	1105	0	0	0
Lemur	hepatocyte CPN2lo			6.59646	-3.92139			2.18209	-5.65077	934	2846	2.46457	0	0
Lemur	hepatocyte CPN2lo			4.56954	-4.30009			1.03775	-6.41931	1954	8960	0.992969	0	0.992969
Lemur	hepatocyte CPN2lo			2.99384	-5.82073			1.14243	-6.59235	1117	2379	1.98478	0	0
Lemur	hepatocyte CPN2lo			5.08122	-4.16305			3.79805	-2.45092	531	1011	0	0	0
Lemur	hepatocyte CPN2lo			7.18932	-2.9175			2.48889	-3.11227	617	1842	2.95138	0	0
Lemur	hepatocyte CPN2lo			5.01471	-0.309097			1.78102	-5.40823	1011	3863	2.663	0	0
Lemur	hepatocyte CPN2lo			3.69098	-5.47544			0.48066	-6.75969	2134	9371	1.78389	0	0
Lemur	hepatocyte CPN2hi			-6.17788	0.302622			-7.72477	-4.40795	2174	6863	2.41646	0	1.11226
Lemur	hepatocyte CPN2lo			5.84465	-0.665963			2.21187	-1.63128	562	1660	0	0	0
Lemur	hepatocyte CPN2lo			5.33851	-3.52114			1.05492	-6.3009	1813	9262	1.44306	0	0
Lemur	hepatocyte CPN2lo			3.60342	-5.24131			1.79754	-5.25335	1011	2718	0	0	1.85851
Lemur	hepatocyte CPN2hi			-9.42149	0.485371			1.05807	1.28189	1102	3905	0	0	0
Lemur	hepatocyte CPN2lo			4.27951	-4.58785			2.0358	-6.01974	1173	3170	0	0	0
Lemur	hepatocyte CPN2lo			5.90289	-1.02659			1.38747	-6.34125	1301	6115	2.52898	0	1.35717
Lemur	hepatocyte CPN2lo			7.46588	-2.97492			2.09724	-4.87503	910	3045	1.80014	0	0
Lemur	hepatocyte CPN2lo			7.18827	-4.1793			2.82752	-2.17785	504	1009	2.77776	0	0
[truncated: 667 more rows]

## Sheet: Fig E3d
		ln(UP10K+1)										% of cells
	Cell type	hepatocyte CPN2hi	hepatocyte CPN2hi	hepatocyte CPN2hi	hepatocyte CPN2lo	hepatocyte CPN2lo	hepatocyte CPN2lo	cholangiocyte	cholangiocyte	cholangiocyte		hepatocyte CPN2hi	hepatocyte CPN2hi	hepatocyte CPN2hi	hepatocyte CPN2lo	hepatocyte CPN2lo	hepatocyte CPN2lo	cholangiocyte	cholangiocyte	cholangiocyte
	Species	Human	Lemur	Mouse	Human	Lemur	Mouse	Human	Lemur	Mouse		Human	Lemur	Mouse	Human	Lemur	Mouse	Human	Lemur	Mouse
ASGR1		2.30162	1.87833	2.32125	3.14687	1.47657	2.29024	1.36601	0	0.264497		97.1649	83.8863	93.865	96.2552	42.1053	90.625	52.5	0	7.40741
ARG1		2.36899	2.04601	2.40999	2.4605	3.13888	3.28239	0.824067	0.192676	0.873572		98.9691	84.8341	89.1616	85.7143	92.7126	92.1875	32.5	3.7037	25.9259
IGF1		1.21403	1.24542	2.84291	1.22134	1.67104	2.76591	0.269585	0	1.03773		78.7371	53.0806	98.773	33.2871	48.583	98.4375	15	0	40.7407
SPP1		0.0403534	0.00344988	0.0826832	0.064524	0	0	3.93013	2.76407	4.76276		2.96392	0.473934	3.06748	1.38696	0	0	97.5	81.4815	48.1481
SOX9		0.0337428	0.0643861	0.263443	0.0277332	0	0.0308928	1.77402	2.26572	1.72868		3.60825	3.31754	13.4969	0.416089	0	3.125	82.5	81.4815	74.0741
IGFALS		0.786549	1.1999	1.34797	0.193326	0.0982466	0.669471	0.200924	0	0.21742		65.4639	54.0284	67.4847	4.57698	2.02429	31.25	12.5	0	3.7037
IGFBP2		1.91686	1.95838	1.79053	0.870302	0.904788	1.45202	0.42058	0.672293	0.0528025		91.7526	66.8246	77.5051	23.7171	23.4818	57.0312	22.5	11.1111	7.40741
APOA5		2.1938	2.15535	3.12775	1.53857	0.30759	2.19266	0.485247	0.0870538	0.717719		94.0722	82.4645	99.3865	48.1276	10.1215	74.2188	22.5	3.7037	29.6296
F2		2.56085	2.38394	3.06486	1.50684	0.808664	2.24247	0.647386	0.432978	0.964273		96.5206	91.9431	96.9325	52.0111	21.8623	82.0312	27.5	14.8148	25.9259
SERPINA11		1.11117	0.426943	0.968048	0.348676	0.067955	0.277228	0.224111	0	0.104104		77.5773	19.9052	51.5337	8.04438	1.21457	15.625	10	0	7.40741
CPN2		1.11651	1.60206	1.7175	0.461556	0.656401	0.538371	0.0431846	0.109002	0.322401		82.9897	69.6682	82.2086	11.5118	19.8381	14.0625	2.5	3.7037	7.40741
LCAT		1.06315	1.61736	2.08817	0.589233	1.07239	1.68184	0.221491	0.0531718	0.535832		79.1237	77.2512	90.7975	15.8114	30.3644	70.3125	12.5	3.7037	25.9259
AGT		2.59858	2.68234	2.54803	1.86833	0.694476	1.54879	3.17735	2.84296	0.871747		96.6495	96.2085	97.546	64.9098	13.7652	60.1562	100	88.8889	40.7407
FURIN		0.95111	1.23751	0.94541	0.603565	0.264881	0.311797	0.770362	0.734872	0.953959		77.9639	59.2417	50.7157	16.2275	9.31174	12.5	37.5	29.6296	51.8519
HSP90B1		2.43553	2.479	2.62133	1.82713	0.498172	1.40237	2.65313	1.79649	1.81509		96.0052	92.4171	97.955	61.165	12.5506	60.9375	95	74.0741	74.0741
ACADL		0.346589	0.363366	0.918166	1.3401	1.46502	1.39092	0.249805	0.78542	1.11444		36.9845	24.1706	49.2843	41.0541	46.5587	66.4062	15	33.3333	59.2593
NDUFV2		0.371421	0.687103	1.03542	0.597631	1.77597	1.94636	0.537651	0.923255	1.11218		39.1753	37.4408	55.2147	15.3953	56.2753	87.5	27.5	40.7407	48.1481
PSMA2		0.46394	0.736765	0.961043	0.564477	1.86307	1.54617	0.752953	1.1195	1.5043		47.4227	38.8626	52.5562	14.147	57.085	71.0938	35	44.4444	77.7778
UBE2D3		1.23988	1.19991	1.52186	1.69555	1.88289	1.9491	1.71644	1.26627	1.45629		88.0155	65.4028	71.9836	59.2233	60.7287	83.5938	85	55.5556	66.6667
ALB		6.82992	6.70902	6.34522	5.83203	6.44202	6.40488	6.02237	2.50815	4.17681		100	100	100	100	99.5951	100	100	88.8889	96.2963
ARG1		2.36899	2.04601	2.40999	2.4605	3.13888	3.28239	0.824067	0.192676	0.873572		98.9691	84.8341	89.1616	85.7143	92.7126	92.1875	32.5	3.7037	25.9259
CPS1		3.17626	3.17855	0.760075	4.03117	0.978075	0.176132	1.54285	0.117585	0		98.7113	94.7867	32.5153	99.1678	25.9109	7.8125	65	7.40741	0
PCK1		2.99187	2.60034	3.47761	4.37054	1.05437	2.74025	1.58211	0.286382	0.18148		99.0979	79.6209	99.182	98.8904	23.4818	92.1875	70	7.40741	7.40741
SDS		2.17949	1.64512	1.45674	2.962	0.545039	1.81395	0.495541	0.0938053	0.180931		92.0103	32.2275	44.3763	81.8308	11.7409	57.0312	20	3.7037	7.40741
HAL		1.07467	0.604499	1.91814	1.92457	0.372361	1.31297	0.405075	0	0.0925975		67.7835	24.6445	65.2352	53.5368	9.31174	49.2188	15	0	7.40741
APOE		4.80517	4.93862	5.91647	3.17576	2.81643	5.53186	3.20516	4.69888	4.73325		99.8711	100	100	99.3065	80.5668	100	90	96.2963	100
ASS1		2.78729	2.74793	2.5933	1.92029	3.35571	3.23714	1.36587	0.75845	0.224865		99.3557	92.4171	95.7055	69.4868	95.1417	92.9688	60	25.9259	11.1111
CYP2E1		4.49315	2.02586	3.51126	3.74955	0.946329	2.5872	2.10638	0.0455909	0.427687		100	72.5118	80.3681	99.7226	24.6964	61.7188	92.5	3.7037	22.2222
CYP1A2		1.92738	0	1.80272	1.10155	0	1.44244	0.425589	0	0		74.7423	0	56.6462	30.7906	0	42.1875	20	0	0
NR1I3		0.606169	1.32994	1.36016	1.05334	0.887719	0.699779	0.0314057	0	0		58.1186	56.3981	59.7137	31.3454	25.1012	35.1562	2.5	0	0
TBX3		0.735881	0.616338	0.193561	1.43189	0.520439	0.0977085	0.109018	0	0.0319389		61.2113	24.6445	12.2699	43.1345	13.7652	5.46875	5	0	3.7037
GLUL		1.33235	0.963113	1.31372	1.81527	0.946304	2.3926	1.20461	2.1384	2.14527		76.2887	28.436	28.0164	42.025	12.9555	24.2188	65	81.4815	77.7778
JUN		1.89957	0.660105	1.79708	3.1697	0.226845	1.07295	2.95507	3.19775	3.64756		89.8196	17.0616	68.7117	92.7878	4.45344	40.625	87.5	88.8889	92.5926
JUNB		0.783888	0.688146	1.3865	1.16555	0.32262	1.06104	1.58387	3.18615	3.41694		63.7887	25.1185	60.5317	35.7836	6.47773	39.8438	55	88.8889	100
JUND		1.25355	0.274007	1.65112	2.21692	0.0348666	1.05559	2.48061	1.41458	3.34995		86.7268	14.218	72.3926	77.2538	0.809717	52.3438	85	51.8519	96.2963
FOS		1.46016	0.846485	1.54131	2.6217	0.411357	0.834236	3.14367	3.79068	3.91699		80.5412	18.4834	63.3947	78.3634	6.88259	31.25	82.5	88.8889	96.2963
FOSB		0.829403	0.144572	0.0801232	2.16708	0.0874078	0.00466528	2.10244	2.5178	2.65052		57.4742	3.31754	5.11247	56.4494	2.42915	0.78125	47.5	62.963	77.7778
EGR1		0.751682	0.640418	2.24236	2.28117	0.297938	0.743114	2.03309	3.10055	3.02834		55.0258	17.5355	89.5706	64.2164	8.50202	35.1562	50	81.4815	88.8889
SOCS3		0.174311	0.151066	0.0165613	0.202136	0.16474	0.0120387	0.424435	1.99946	1.28054		17.1392	7.109	1.02249	4.16089	4.45344	1.5625	17.5	66.6667	51.8519
ZFP36		0.561011	0.45457	1.95402	1.26544	0.223044	1.36915	1.65156	2.89335	2.43756		49.2268	18.9573	79.1411	36.061	6.88259	58.5938	47.5	77.7778	81.4815
HSPA8		1.60098	2.1424	2.61424	0.733519	2.10176	2.74708	2.24022	2.46504	3.13836		91.7526	88.1517	95.91	19.9723	64.7773	96.875	97.5	81.4815	100
HSPB1		0.858436	0.253995	0.55414	0.810942	0.267677	0.924522	1.50071	1.63756	2.37038		69.201	12.7962	28.4254	19.8336	4.45344	39.8438	67.5	18.5185	59.2593
