# Supplementary material for: A molecular cell atlas of mouse lemur, an emerging model primate
Source: Nature. 2025 Jul 30;644(8075):173–84. doi: 10.1038/s41586-025-09113-9 (PMC12328211; doi:10.1038/s41586-025-09113-9)
Supplement: Supplementary file 12 — Source Data Extended Data Fig. 4 [file 41586_2025_9113_MOESM12_ESM.xlsx]

## Sheet: Fig E4b
	compartment	tissue	order__compartment_freeannotation_tissue	dendrogram_annotation_number	COL1A1_mean_expression	BGN_mean_expression	PDGFRB_mean_expression	PDGFRA_mean_expression	ALPL_mean_expression	COL2A1_mean_expression	SCIN_mean_expression	TNMD_mean_expression	ACTA2_mean_expression	CNN1_mean_expression	ADIPOQ_mean_expression	MPZ_mean_expression	PLP1_mean_expression	SLC2A1_mean_expression	ITGB4_mean_expression	PTGDS_mean_expression	TNNT2_mean_expression	CLDN1_mean_expression	NGFR_mean_expression	COL1A1_percent_expressed	BGN_percent_expressed	PDGFRB_percent_expressed	PDGFRA_percent_expressed	ALPL_percent_expressed	COL2A1_percent_expressed	SCIN_percent_expressed	TNMD_percent_expressed	ACTA2_percent_expressed	CNN1_percent_expressed	ADIPOQ_percent_expressed	MPZ_percent_expressed	PLP1_percent_expressed	SLC2A1_percent_expressed	ITGB4_percent_expressed	PTGDS_percent_expressed	TNNT2_percent_expressed	CLDN1_percent_expressed	NGFR_percent_expressed
Bone__osteo-CAR cell	stromal	Bone	173	95	1.20515	0.891794	1.86951	0.21055	0.465078	0.260258	0	0	0	0	0	0	0	0	0	0	0	0	0	30	40	80	10	20	10	0	0	0	0	0	0	0	0	0	0	0	0	0
Bone__osteoblast	stromal	Bone	175	96	4.17981	1.25334	1.18152	0.0305267	1.34729	0.0906534	0	0	0.0585476	0	0	0	0	0.105746	0	0.142517	0	0	0	65.3846	36.5385	46.1538	1.92308	51.9231	3.84615	0	0	3.84615	0	0	0	0	3.84615	0	1.92308	0	0	0
Bone__chondrocyte	stromal	Bone	177	97	1.1575	1.78943	0.295628	0.203501	0.366223	2.2921	1.13647	0.296502	0.111614	0	0.0750182	0.0212203	0	0.285807	0	0.0249542	0	0.0427641	0	51.4019	68.2243	26.1682	15.8879	7.47664	59.8131	63.5514	3.73832	5.60748	0	2.80374	2.80374	0	22.4299	0	3.73832	0	4.6729	0
Bone__tendon cell	stromal	Bone	182	98	1.4646	1.17738	1.31985	0	0	0	0.403459	2.46511	0.459293	0	0	0	0	0	0	0	0	0	0	66.6667	66.6667	66.6667	0	0	0	33.3333	100	33.3333	0	0	0	0	0	0	0	0	0	0
Bone__vascular associated smooth muscle cell	stromal	Bone	207	109	0.774933	0.659027	0.864595	0	0	0	0	0	4.55324	2.01758	0	0	0	0	0.110796	0.0434999	0	0	0	26.3158	28.9474	42.1053	0	0	0	0	0	100	60.5263	0	0	0	0	2.63158	2.63158	0	0	0
Bone__fibroblast	stromal	Bone	223	111	1.84895	0.679846	0.673978	0.116473	0.145965	0	0.528792	0	0	0	0	0.117521	0	0.166488	0	0.0481026	0	0	0	47.0588	17.6471	35.2941	5.88235	5.88235	0	11.7647	0	0	0	0	5.88235	0	11.7647	0	5.88235	0	0	0
Bone__adipo-CAR cell	stromal	Bone	273	131	0.636296	0.253575	0.245928	0	0	0	0	0	0.461239	0	2.41277	0	0	0	0	0	0	0	0	17.6471	11.7647	11.7647	0	0	0	0	0	5.88235	0	70.5882	0	0	0	0	0	0	0	0
Bone__adipocyte (UCP1lo)	stromal	Bone	281	133	0	0	0	0	0	0	0	0	0	0	2.95554	0	0	0	0	0	0	0	0	0	0	0	0	0	0	0	0	0	0	100	0	0	0	0	0	0	0	0
Bone__unknown_Bone_stromal_G1 (NGFR+ TNNT2+)	stromal	Bone	312	141	0.749488	0	0.239193	0	0	0	0	0	0.0559273	0.179499	0	0	0.800919	2.47092	1.98624	4.75369	2.32864	1.66483	0.735385	60	0	30	0	0	0	0	0	10	10	0	0	50	100	90	100	80	70	40
Bone__myelinating Schwann cell	neural	Bone	747	248	0	0	0	0	0	0	0	0	0	0	0	4.92557	2.74666	0.576289	1.20335	0	0	0	0	0	0	0	0	0	0	0	0	0	0	0	100	100	25	50	0	0	0	0
Bone__non-myelinating Schwann cell	neural	Bone	755	249	0	0.181552	0.690835	0	0.690835	0	0	0	0.181552	0	0	1.00292	2.47914	0.181552	1.201	0	0	0	0	0	33.3333	33.3333	0	33.3333	0	0	0	33.3333	0	0	33.3333	100	33.3333	66.6667	0	0	0	0

## Sheet: Fig E4d
	compartment	tissue	order__compartment_freeannotation_tissue	dendrogram_annotation_number	DCN_mean_expression	COL1A1_mean_expression	PDGFRB_mean_expression	PDGFRA_mean_expression	TNMD_mean_expression	ACTA1_mean_expression	DES_mean_expression	ACTA2_mean_expression	CNN1_mean_expression	FBLN1_mean_expression	HIGD1B_mean_expression	MPZ_mean_expression	PLP1_mean_expression	NRXN1_mean_expression	TNNT2_mean_expression	SLC2A1_mean_expression	ITGB4_mean_expression	CLDN1_mean_expression	NGFR_mean_expression	PTGDS_mean_expression	APOD_mean_expression	COL15A1_mean_expression	RELN_mean_expression	NES_mean_expression	MAMDC2_mean_expression	ANGPTL7_mean_expression	ENPP6_mean_expression	DCN_percent_expressed	COL1A1_percent_expressed	PDGFRB_percent_expressed	PDGFRA_percent_expressed	TNMD_percent_expressed	ACTA1_percent_expressed	DES_percent_expressed	ACTA2_percent_expressed	CNN1_percent_expressed	FBLN1_percent_expressed	HIGD1B_percent_expressed	MPZ_percent_expressed	PLP1_percent_expressed	NRXN1_percent_expressed	TNNT2_percent_expressed	SLC2A1_percent_expressed	ITGB4_percent_expressed	CLDN1_percent_expressed
Tongue__tendon cell	stromal	Tongue	183	98	5.05121	1.86362	1.37118	0	1.57046	0	0	0.395075	0	2.23166	0	0	0.470271	0	0	0	0	0.200731	0	0	3.14897	0	0	0	0.395075	1.98935	0	100	53.3333	40	0	40	0	0	6.66667	0	66.6667	0	0	13.3333	0	0	0	0	6.66667
Tongue__skeletal muscle satellite stem cell	stromal	Tongue	186	99	0.369276	0.068698	0.0864506	0	0	0.32305	0.959297	0	0	0	0	0.145333	0.148114	0	0	0.185711	0.393942	0.109533	0	0	0.231636	0.696571	0	0.478697	0	0	0	5.7971	1.44928	1.44928	0	0	4.34783	20.2899	0	0	0	0	1.44928	2.89855	0	0	2.89855	4.34783	1.44928
Tongue__fast muscle cell	stromal	Tongue	190	101	0	0	0	0	0.332799	4.86735	3.52047	0	0	0	0	0	0	0	0	0	0	0	0	0	0	0	0	0	0	0	0	0	0	0	0	20	100	100	0	0	0	0	0	0	0	0	0	0	0
Tongue__vascular associated smooth muscle cell	stromal	Tongue	212	109	0.23164	0.191072	1.39301	0	0	0.119674	1.08436	4.30542	2.78762	0	0.740526	0.723553	0.0646889	0	0.225672	0.178921	0.0646889	0.22585	0	0	0	0	0	0.19388	0.10188	0	0	5	3.33333	36.6667	0	0	1.66667	21.6667	100	73.3333	0	15	3.33333	1.66667	0	5	3.33333	1.66667	5
Tongue__fibroblast	stromal	Tongue	230	111	4.86347	1.78562	0.973959	0.0932352	0	0.192708	0	0	0	1.9355	0	0	0	0	0	0.185117	0.149611	0.306659	0	0	2.1652	0.513925	0	0	0.253084	0.539185	0	100	48.7465	22.8412	1.67131	0	3.62117	0	0	0	56.546	0	0	0	0	0	4.45682	2.78552	6.68524
Tongue__fibroblast (WIF1+)	stromal	Tongue	243	118	5.05829	2.27381	1.28649	0.24815	0	0.105968	0	0	0	2.4963	0	0	0	0	0	0.257846	0.0694392	0.271042	0.0610105	0	2.58536	0.768124	0	0	0.294968	2.0162	0	100	73.7864	45.6311	8.73786	0	1.94175	0	0	0	84.466	0	0	0	0	0	9.70874	1.94175	6.79612
Tongue__pericyte	stromal	Tongue	267	130	2.96838	1.37307	2.30829	0	0	0	1.39998	2.69048	0	0	2.46163	0	0	0	0	0	0.959467	0	0.590645	0	0	1.08278	0	0.710913	0	0	0	91.6667	41.6667	66.6667	0	0	0	41.6667	75	0	0	83.3333	0	0	0	0	0	8.33333	0
Tongue__unknown_Tongue_stromal_G2 (NGFR+ TNNT2+)	stromal	Tongue	313	141	3.70237	1.20669	0	0	0	0	0	0	0	0.372666	0	3.61125	1.35428	0	2.52229	1.71421	2.52565	2.30643	2.14498	2.7642	3.08717	1.40363	1.2434	0.693864	0.229903	0	0	100	37.5	0	0	0	0	0	0	0	12.5	0	56.25	43.75	0	81.25	43.75	87.5	87.5
Tongue__unknown_Tongue_stromal_G1 (COL15A1+ PTGDS+)	stromal	Tongue	315	142	5.32711	1.9885	0	0	0	0	0	0	0	0.845186	0	0	0	0	0	0	1.25458	0.911747	1.04343	3.76089	6.4415	2.50243	2.13818	1.52723	1.80969	2.27313	1.34131	100	54.5455	0	0	0	0	0	0	0	27.2727	0	0	0	0	0	0	27.2727	18.1818
Tongue__myelinating Schwann cell	neural	Tongue	749	248	1.50047	0.125155	0	0	0	0.592313	0	0	0	0.0666891	0	5.13186	3.00177	0.598124	0.105846	0.656999	1.81492	0.191975	0	0.423024	1.03766	0.0797203	1.34586	1.14886	0	0	0	17.1429	2.85714	0	0	0	8.57143	0	0	0	2.85714	0	100	91.4286	5.71429	2.85714	14.2857	45.7143	2.85714
Tongue__non-myelinating Schwann cell	neural	Tongue	757	249	0.254244	1.09951	0	0	0	0.449917	0.27016	0.293255	0	0	0	3.63025	2.08452	1.12983	0.27016	0	2.08381	0	0	0	0	0.470604	1.00354	0.990362	0	0	0	6.25	18.75	0	0	0	6.25	6.25	6.25	0	0	0	50	62.5	25	6.25	0	62.5	0
[truncated: 9 more columns]

## Sheet: Fig E4e
	compartment	tissue	order__compartment_freeannotation_tissue	dendrogram_annotation_number	MB_mean_expression	ACTN2_mean_expression	DCN_mean_expression	COL1A1_mean_expression	BGN_mean_expression	MYH11_mean_expression	PDGFRA_mean_expression	PDGFRB_mean_expression	MSLN_mean_expression	WT1_mean_expression	OGN_mean_expression	FOXC1_mean_expression	TBX18_mean_expression	ZIC1_mean_expression	PLP1_mean_expression	MPZ_mean_expression	NRXN1_mean_expression	TNNT2_mean_expression	IGFBP6_mean_expression	ALDH3A1_mean_expression	CLDN1_mean_expression	KLF5_mean_expression	DOCK9_mean_expression	FGL2_mean_expression	APOD_mean_expression	TNS1_mean_expression	ITGA6_mean_expression	F3_mean_expression	DKK3_mean_expression	TJP1_mean_expression	ITGB4_mean_expression	PTGDS_mean_expression	SLC2A1_mean_expression	MATN2_mean_expression	ADAMTSL5_mean_expression	MFAP5_mean_expression	FZD1_mean_expression	MEOX2_mean_expression	FZD2_mean_expression	DACT1_mean_expression	NGFR_mean_expression	SHISA3_mean_expression	ABCA10_mean_expression	LUM_mean_expression	INHBA_mean_expression
Heart__cardiomyocyte	stromal	Heart	192	103	5.0577	1.88418	0	0	0	0	0	0	0	0	0	0	0	0	0	0	0	4.74067	0	0	0	0	0	0	0	0.807355	0	0	0	0.907214	0	0	0	0	0	0	0	0	0	0	0	0	0	0	0
Heart__atrial cardiomyocyte	stromal	Heart	193	104	5.17541	2.16279	0	0	0	0	0	0	0	0	0	0	0	0	0	0	0	4.75764	0	0	0	0	0	0	0	0	0	0	0.768163	0.768163	0	0	0	0	0	0	0	0	0	0	0	0	0	0	0
Heart__ventricular cardiomyocyte	stromal	Heart	194	105	5.48525	2.50077	0	0	0	0	0	0	0	0	0	0	0	0	0	0	0	4.76569	0	0	0	0	0	0	0	1.55132	0	0	0	0	0	0	0	0	0	0	0	0.478497	0	0	0	0	0	0	0
Blood__mesothelial cell	stromal	Blood	286	134	0	0	3.88844	0.240851	0	0.597183	0	0.999107	3.6637	0.434805	0	0	0.240851	0	0	0	0	0	3.51422	1.71274	0	1.65375	0	0.73041	0	0.589785	0.958277	0.240851	0.736841	0.853676	1.29506	0	0	0	0	0	0	0	0	0	0	0	0	0	0
Spleen__mesothelial cell	stromal	Spleen	287	134	0	0	4.6182	2.56315	0.236131	0	1.14057	1.2978	0	1.84479	0	0	0	0	0	0	0	0	1.92532	0.954757	0.846598	0.427018	0.587242	0	2.25279	0.427018	0	0	0	0.236131	0	0	0	0	0.427018	1.14057	0.236131	0	0	0	0	0	2.30727	1.14057	0
Heart__mesothelial cell	stromal	Heart	289	134	0	0	3.3813	0	0	0	0	0	3.77537	2.72159	0	0	0	0	0	0	0	0	0	0	0	0	0	0	0	3.3813	0	0	0	0	0	0	0	0	0	0	0	0	0	0	0	0	0	0	0
Lung__mesothelial cell	stromal	Lung	290	134	0	0	2.63655	0.303767	0.497864	0.260556	0	0	3.57658	1.1586	0.384751	0.122168	0.308033	0	0	0	0	0.867751	0.880467	1.41372	1.59823	0.502333	0	1.46742	0.632418	0.600214	0.500531	0.217952	0.803268	0.75271	0.906731	0	0.0835238	0	0	0	0	0	0	0	0.272187	0	0.122168	0.122168	0.797307
Small_intestine__mesothelial cell	stromal	Small_intestine	291	134	0	0	3.50051	0.816627	0.286381	0.0491227	0	0.188919	4.02938	0.985512	0.167422	0	0	0	0	0	0	0.0133627	2.31779	1.55085	0.337446	0.875301	0	0.90088	0.0854436	0.280226	0.364202	1.28603	0.538675	0.665829	0.459734	0.0727086	0.0257135	0	0	0	0.104622	0	0	0	0	0.0812065	0	0	0.0133627
Colon__mesothelial cell	stromal	Colon	292	134	0	0	3.72119	1.00324	0.121156	0	0.0174698	0.0515087	3.77744	1.32363	0.0121733	0.0712765	0	0	0	0	0	0.0283472	2.0368	1.79644	0.255313	0.496055	0.0675853	0.634723	0	0.315568	1.01928	0.304884	0.263979	0.299644	0.4481	0.119218	0.173534	0	0	0	0.023133	0	0	0.0084032	0	0	0	0	0
Liver__mesothelial cell	stromal	Liver	293	134	0	0	3.3214	0.612006	0.596808	1.41404	0	0.425163	4.1053	0.774883	0.151829	0.0834791	0	0	0	0	0.0888921	1.14097	2.46425	0.672067	0.764747	0.477193	0.0888921	2.31091	0	0.877673	0.709389	1.18425	1.24499	1.06081	0.538826	0	0.192683	0	0	0	0	0	0	0	0	0.679159	0	0	0
Kidney__mesothelial cell	stromal	Kidney	294	134	0	0	3.30906	1.58184	0.0802452	0.303839	0	0	3.44916	1.32443	0	0	0.154527	0	0	0	0	0.536553	2.57212	0.805503	0.551289	0.9875	0	0.420128	0	0.303839	0.22367	0.27127	0	0.333025	0.27127	0.0802452	0.303839	0	0	0	0	0	0	0	0	0	0	0	0
Bladder__mesothelial cell	stromal	Bladder	295	134	0	0	3.02283	1.22347	0.473073	0.706526	0	0.299253	4.69138	1.20686	0.256692	0.034264	0.09995	0	0.536223	0	0	0.00769838	1.68469	1.17091	1.10834	1.14224	0.418744	1.27909	1.60366	0.329138	0.700471	2.17682	0.347411	0.702663	0.820675	0.606817	0.87796	0.215576	0.013576	0.0371595	0.110755	0	0.0686933	0	0	0	0.0894612	0.880237	0.0528385
Testes__mesothelial cell	stromal	Testes	296	134	0	0	0	0	0	0	0	0	2.0521	1.47981	0	0	0	0	0	0	0	0	0	0	1.47981	0	0	0	0	0	1.47981	1.47981	0	1.47981	0	5.51595	0	0	0	0	0	0	0	0	0	0	0	0	0
Fat__mesothelial cell (CXCL10+ PRG4+)	stromal	Fat	297	135	0.0423914	0.0108192	3.51642	0.248567	0.104527	0.0125414	0.0696454	0.0423062	3.30315	0.775724	0.0787724	0.0524443	0	0	0	0.043078	0	0.0891835	1.46227	1.70858	0.610036	0.870773	0.0246621	0.384252	0.289531	0.360444	0.527203	0.574449	0.388242	0.27663	0.367435	0.0287111	0	0	0	0	0	0	0.0419708	0	0.0125414	0.0977595	0.023464	0	0.0108192
Pancreas__mesothelial cell (CXCL10+ PRG4+)	stromal	Pancreas	298	135	0	0	3.8195	0.522005	0.0480111	0.141273	0.0758226	0.0480111	2.93119	1.01233	0	0.0480111	0	0	0	0	0	0	2.15413	1.57273	1.06086	0.714979	0.320219	0.28869	0.454695	0.213414	0.420053	0.317147	0.219337	0.275105	0.137627	0.0480111	0.0758226	0	0	0.0731293	0	0	0	0	0	0	0	0	0
Fat__mesothelial cell (CXCL10- PRG4+)	stromal	Fat	299	136	0.00729481	0	3.67423	0.475563	0.0740334	0.145653	0.0215059	0.042068	3.42755	0.9065	0.144833	0.0338288	0.0069229	0	0	0	0	0.0135429	1.58712	1.80658	0.612328	0.745698	0.150245	0.267138	0.715263	0.439689	0.598282	0.592733	0.430298	0.441869	0.372865	0.271288	0.0571179	0	0	0.0175506	0.0342584	0.0624378	0.0178387	0	0	0.0415016	0.0628296	0.0448794	0
Pancreas__mesothelial cell (CXCL10- PRG4+)	stromal	Pancreas	300	136	0.0100407	0	3.77465	0.613991	0.0753248	0.199831	0.0315609	0.0826128	3.12944	0.972068	0.155166	0.0589745	0.0377091	0	0	0	0.0073624	0.0971326	1.74099	1.73454	0.276053	0.570824	0.115558	0.36312	0.719053	0.464342	0.546836	0.431018	0.377463	0.44755	0.360792	0.0727686	0.0488087	0.0312646	0.0215611	0.017311	0.0244758	0.0600015	0.00615056	0.00805106	0	0.0142912	0.0926413	0.0300047	0
Fat__mesothelial cell (SBSN+)	stromal	Fat	301	137	0	0	3.51291	1.38888	0.255521	0.315006	0	0.36658	2.01236	1.43782	0.783823	0	0.026686	0	0	0	0	0	2.6578	2.01833	0.574247	0.701425	0.301457	0.139081	0.71714	0.377644	0.087612	0.468126	0.46619	0.900589	0.320426	0.0885299	0.103414	0.0500555	0.0845097	0.26886	0.0336624	0	0	0	0	0	0.350573	0.37396	0
Pancreas__mesothelial cell (SBSN+)	stromal	Pancreas	302	137	0.0213928	0.00800235	3.10578	1.04246	0.153125	0.01526	0.126467	0.234033	1.59927	1.48208	0.689744	0	0.0257227	0	0	0	0	0.00693044	1.65241	2.13252	0.331449	0.505153	0.395994	0.0821593	0.671868	0.403303	0.229491	0.424835	0.418304	0.374798	0.136938	0.00524861	0.128799	0.0269486	0.230482	0.0246183	0.131134	0	0	0	0	0	0.885556	0.0687211	0
Brain_cortex__leptomeningeal cell	stromal	Brain_cortex	304	139	0	0	3.0304	1.89149	2.48682	0.384942	0.382443	1.45887	0.0097199	0	2.82833	1.41619	0.988409	1.3222	0.0125128	0	0.623183	1.65498	2.0403	1.74876	0.095102	0.924939	0.465057	1.30107	4.52819	0.93276	0.042713	1.6761	0.453723	1.0371	0.096103	5.44233	0.686328	0.180503	0.680036	0.586629	0.0560368	0.204443	0.299918	0.228021	0.0541513	0.0120081	0.860719	0.591563	0
Brainstem__leptomeningeal cell	stromal	Brainstem	305	139	0	0	2.83423	1.47577	1.59024	0.244731	0.164216	1.51384	0	0	3.13848	1.6157	0.41197	0.723626	0.0540792	0.0540792	0.122591	1.84814	2.09046	1.52394	0.245172	0.645843	0.688575	1.68574	5.17853	0.638931	0.20324	0.929163	1.03572	0.975657	0.247991	6.152	0.149049	0	0.382026	0.0548115	0.304268	0.16588	0.122591	0.707357	0.15617	0.0469283	1.90456	0.994833	0
Hypothalamus_Pituitary__leptomeningeal cell	stromal	Hypothalamus_Pituitary	306	139	0	0	2.30765	1.63216	1.55784	0	0.542819	0	0	0	2.51748	1.22427	0.66082	0	1.85729	0	0	0.316287	1.75634	0	0.167264	0.895887	0.167264	2.11433	1.03038	0.389043	0	0.167264	0.389043	1.07717	0	0.892695	0	0.316287	0	1.7641	0.562077	0	0.583262	0.389043	0	0	0.732981	2.78659	0.433399
Mammary_gland__unknown_Mammary_gland_stromal_G1 (NGFR+ TNNT2+)	stromal	Mammary_gland	311	141	0	0	3.53795	0	0	0	0	0	0	0	0	1.14941	0	0	0	0	0	3.2869	3.32552	2.55153	2.45297	2.10887	1.57861	3.15997	4.37945	2.0291	2.4818	3.20334	1.65068	2.21811	3.0565	3.62291	1.06635	0	1.06635	2.22815	2.42743	0	0	1.82301	2.72176	1.8147	1.59051	0	1.06635
Bone__unknown_Bone_stromal_G1 (NGFR+ TNNT2+)	stromal	Bone	312	141	0	0	3.16437	0.749488	0	0	0	0.239193	0.0559273	0	1.25329	0.0440872	0.291049	0	0.800919	0	0.565902	2.32864	3.90459	2.72149	1.66483	2.42858	1.88809	3.04618	0.432819	2.00731	0.692918	0.822759	2.50963	2.41886	1.98624	4.75369	2.47092	0.221717	1.56605	1.65236	1.91771	1.52836	0.300739	1.00291	0.735385	0	0.382468	0.36389	0.736505
Tongue__unknown_Tongue_stromal_G2 (NGFR+ TNNT2+)	stromal	Tongue	313	141	0	0	3.70237	1.20669	0.0720067	0	0	0	0	0.168067	1.4096	0.395104	0.270277	0	1.35428	3.61125	0	2.52229	3.35488	1.84838	2.30643	1.67663	1.48727	2.13043	3.08717	1.92646	1.61334	2.00501	1.58491	2.15861	2.52565	2.7642	1.71421	2.10103	0.983576	1.84281	1.96379	1.47484	1.36487	1.75175	2.14498	1.54892	1.90094	1.26678	1.65878
Pancreas__unknown_Pancreas_stromal_G1 (NGFR+ TNNT2+)	stromal	Pancreas	314	141	0	0	4.10295	0.250208	0	0	0	0.500324	0	0	1.13024	0.615827	0	0	0	0	0	2.17011	4.44015	1.80604	2.41002	2.1728	1.51392	2.47256	4.35753	2.88421	2.3624	1.09921	2.16615	2.62407	2.66491	4.61831	1.97078	1.78757	1.45585	2.37151	3.23494	1.31326	1.6191	2.20704	2.92141	2.51016	1.68929	0.292039	0.645331
Tongue__unknown_Tongue_stromal_G1 (COL15A1+ PTGDS+)	stromal	Tongue	315	142	0	0	5.32711	1.9885	1.12891	0	0	0	0	0	2.5063	0.754339	0.766122	0	0	0	0	0	1.96073	1.69596	0.911747	0.941277	0.776118	0	6.4415	0.326086	0	2.51988	0.671525	1.12649	1.25458	3.76089	0	0	0.610717	1.96539	0	0	0.531168	0.556511	1.04343	1.10158	3.8789	4.20299	3.01283
Brainstem__myelinating Schwann cell	neural	Brainstem	746	248	0	0	0	0.588356	0	0	0	0	0	0	0	0	0	0	3.67893	5.17884	0	0	0	0	0	0	1.24094	0	0	0	1.1955	0	2.12543	1.6325	0	1.72463	1.1955	1.1955	0	0.977508	0	0	0	0	0	0	2.62586	0	0
Bone__myelinating Schwann cell	neural	Bone	747	248	0	0	0	0	0	0.329096	0	0	0	0	0	0	0	0	2.74666	4.92557	0	0	0.329096	0	0	0	0.574316	0	0	0	1.9277	0.329096	0.774328	1.7243	1.20335	0	0.576289	0.329096	0	0	0	0	0	0	0	0	0	0	0.329096
Lung__myelinating Schwann cell	neural	Lung	748	248	0	0	0	0	0	0	0	0	0	0	0	0	0	0	3.30185	4.30259	0	0	0	0	0	0	0	0	0	1.91897	0	0	1.91897	1.91897	0	0	2.1958	0	0	0	0	0	0	0	0	0	1.29812	0	0
Tongue__myelinating Schwann cell	neural	Tongue	749	248	0	0.231469	1.50047	0.125155	0	0	0	0	0	0	0.252026	0	0	0	3.00177	5.13186	0.598124	0.105846	0.435562	0.932572	0.191975	0.333933	0.258221	1.33157	1.03766	0.835684	1.62302	0.47611	0.556909	1.96222	1.81492	0.423024	0.656999	1.01178	0	0.944205	0	0.105846	0	0.153552	0	0.0797203	0.791026	0.276525	0
Bladder__myelinating Schwann cell	neural	Bladder	750	248	0	0	2.67453	1.1984	1.0583	0	0	0	0	0	0	0	0	0	3.38362	4.86804	0	0	1.01264	0	0	0	0	0.550555	2.25778	0	1.47248	0	1.28528	1.28446	1.62554	0	0	0.550555	0	0.54885	1.0583	0	0	0	0	0	0.550555	1.50534	0
Brain_cortex__non-myelinating Schwann cell	neural	Brain_cortex	751	249	0	0	0.163529	0	0.0571258	0.0741828	0	0.253846	0	0	1.47506	0	0	0	1.21955	0.177661	0.775915	0	0	0	0	0	0.187083	0	0.522	1.20186	0.0906301	1.31117	0.50603	0.999898	1.33684	1.91429	0.732609	0.56638	0.143587	0	0.0708411	0.113012	0	0.0853153	0.125851	0	0.557	0	0.63013
Brainstem__non-myelinating Schwann cell	neural	Brainstem	752	249	0	0	0	2.23434	0	0	0	0	0	0	0	0	0	0	1.32975	0	0	0	0	0	0	0	0	0	1.32975	0	0	0	1.32975	0	0	5.59057	1.32975	0	0	0	0	0	0	0	0	0	0	0	0
Fat__non-myelinating Schwann cell	neural	Fat	754	249	0	0	1.27171	0.700773	0	0	0	0	0	0	0	0	0.0966974	0	2.72704	2.06879	2.27061	0	0.0756189	0	0	0	0	1.91984	0.221216	0	1.32492	0.355548	0.757705	0	2.26574	0	0.263598	1.85765	0.192851	0.437832	0.819266	0	0	0.0756189	1.83361	0	2.97867	0.294765	0
Bone__non-myelinating Schwann cell	neural	Bone	755	249	0	0	0	0	0.181552	0	0	0.690835	0	0	0	0	0	0	2.47914	1.00292	1.17748	0	0	0	0	0	0	1.90014	0	1.237	0.181552	0.181552	0	0.785935	1.201	0	0.181552	1.38282	0	0	1.17748	0	0	0	0	0	3.03724	0	0
Lung__non-myelinating Schwann cell	neural	Lung	756	249	0	0	0.29549	0.664804	0	0	0	0	0	0	1.52911	0	0	0	2.74216	0.973032	1.54656	0	0	0	0	0.485123	0	0	0.320706	0	0.576575	0	0	1.04788	1.50048	0	1.01922	0.640846	0	0	0.468807	0	0	0	1.8985	0	4.64827	0	0
Tongue__non-myelinating Schwann cell	neural	Tongue	757	249	0.7805	0	0.254244	1.09951	0.293255	0	0	0	0	0	0	0.334202	0	0	2.08452	3.63025	1.12983	0.27016	0.470604	0.469791	0	0.449917	0.300208	1.28441	0	0.636814	1.13044	0.737364	0.796059	0	2.08381	0	0	0.884697	0	0	0.334202	0	0	0.530705	0	0	1.68077	0	0
Small_intestine__non-myelinating Schwann cell	neural	Small_intestine	758	249	0.066599	0	0	1.06408	0.118257	0.129038	0	0	0	0	0	0	0	0	2.24014	0.139404	1.7778	0	0.066599	0.0777029	0.122396	0.322754	0.238021	1.97865	0	0.623167	0.388445	1.04405	1.56608	0.403508	1.87694	0.584948	0.119967	1.52245	0.109778	0	0.300267	0.253096	0.085872	0.152901	0.961358	0	2.75741	0	0
Pancreas__non-myelinating Schwann cell	neural	Pancreas	759	249	0	0	1.22146	0.806421	0	0	0	0	0.264937	0	0	0	0	0	2.35206	1.38222	1.83695	0	0.0645823	0.0991647	0	0	0	2.2994	0.264937	0.917132	1.4491	0.43429	0.893216	0.135977	1.84494	0	0	1.99226	0.154401	0	0.623896	0	0	0.0899766	1.38836	0	3.2728	0	0
Kidney__non-myelinating Schwann cell	neural	Kidney	760	249	0	0	1.61253	0.349586	0	0	0	0	0	0	0	0	0	0	2.29066	1.44549	2.21453	0	0	0	0	0	0	0	0	1.08834	0.733	0	0.733	0.916209	0.983546	0.733	0	1.1514	0	0	0	0	0	0	1.80855	0	3.14734	0	0
Bladder__non-myelinating Schwann cell	neural	Bladder	761	249	0	0	2.45433	1.30445	0.150157	0.169432	0	0.184955	0	0	0.245128	0.0639318	0	0	2.63087	1.65702	1.64644	0	0.772318	0.0613674	0.161579	0.307415	0.147679	2.81952	2.37473	0.724465	1.02	1.34411	1.48165	0.52515	1.65154	0.161579	0.102481	2.31495	0.431562	0.239634	0.147946	0	0	0.119186	1.06975	0	1.44476	1.37203	0.121606
[truncated: 57 more columns]
