# Supplementary material for: A molecular cell atlas of mouse lemur, an emerging model primate
Source: Nature. 2025 Jul 30;644(8075):173–84. doi: 10.1038/s41586-025-09113-9 (PMC12328211; doi:10.1038/s41586-025-09113-9)
Supplement: Supplementary file 13 — Source Data Extended Data Fig. 5 [file 41586_2025_9113_MOESM13_ESM.xlsx]

## Sheet: Fig E5a
Cell annotation	Tissue	Compartment	UMAP1	UMAP2	EPCAM	PTPRC	CLDN5	SNAP25	DCN	PRM1
vein cell	Brain cortex	endothelial	-6.06128	7.89705	0	0.164737	2.85564	0.467301	0.0586334	0
capillary cell (FABP5- RBP7-)	Brain cortex	endothelial	-5.9851	7.89023	0.0808354	0.0115716	2.71772	0.221397	0.0489709	0
vascular associated smooth muscle cell	Brain cortex	stromal	-8.48997	2.78562	0.0102741	0	0.324534	0.178731	0.128264	0
pericyte	Brain cortex	stromal	-7.941	2.75161	0	0.118622	0.334317	0.178024	2.71785	0
leptomeningeal cell	Brain cortex	stromal	-7.59487	4.52037	0.0147518	0.0403372	0.625343	0.196362	3.0304	0
B cell	Brain cortex	lymphoid	5.98354	-1.20276	0	1.7398	0.354596	0	0	0
natural killer cell_T cell	Brain cortex	lymphoid	6.13976	-3.88436	0	1.50179	0	0	0.341991	0
erythroid lineage cell	Brain cortex	megakaryocyte-erythroid	1.82933	0.568816	0	0.505131	0.161731	0.147901	0.0949551	0
erythroid lineage cell (PF)	Brain cortex	megakaryocyte-erythroid	NaN	NaN	0	0	0	0.8607	0	0
neutrophil	Brain cortex	myeloid	3.81569	5.16918	0.0267533	1.51651	0.170145	0.107399	0.112688	0
neutrophil (PF)	Brain cortex	myeloid	NaN	NaN	0	1.07092	0	2.40966	0	0
macrophage (microglial cell)	Brain cortex	myeloid	7.03418	2.80528	0.983912	1.23543	0.206768	0.295147	0.0437008	0
GABAergic neuron (GRIK1+ MEIS2+ NECAB1-)	Brain cortex	neural	-3.73566	5.35914	0.13739	0	0.426295	2.97615	0	0
GABAergic neuron (GIRK1- MEIS2+ NECAB1+)	Brain cortex	neural	-3.90563	5.13469	0.138636	0.0401976	0.450855	3.06418	0.148397	0
GABAergic neuron (GIRK1- MEIS2+ NECAB1-)	Brain cortex	neural	-3.81005	5.23661	0.226345	0.00761719	0.171103	3.40398	0.048665	0
GABAergic neuron (PPP1R1B+)	Brain cortex	neural	-3.69389	5.45912	0.30665	0	0.0756109	2.74321	0	0
neuron	Brain cortex	neural	-3.65307	5.43167	0.0618091	0	0.215741	2.97159	0.0528195	0
glutamatergic neuron (NPTX1+)	Brain cortex	neural	-3.58415	5.55597	0.072745	0.0211675	0.172418	3.42447	0.0698202	0
astrocyte (LHX2+ SLC7A10-)	Brain cortex	neural	-3.41057	4.5644	0.242048	0.0325827	0.17946	0.585202	0	0
oligodendrocyte precursor cell	Brain cortex	neural	-3.63076	4.94177	0	0.0167197	0.223821	1.13976	0.0198894	0
oligodendrocyte	Brain cortex	neural	-3.55217	4.73955	0.00559251	0.0581448	0.193668	0.352973	0.0800579	0.0086925
ependymal cell	Brain cortex	neural	-3.68217	3.88891	0.224597	0.0143639	0.366852	0.198466	0.0227867	0
non-myelinating Schwann cell	Brain cortex	neural	-3.95983	4.67007	0	0	0.191974	0.34746	0.163529	0
vein cell	Brainstem	endothelial	-6.17542	7.91729	0	0	2.82329	0.207425	0.245406	0
capillary cell (FABP5- RBP7-)	Brainstem	endothelial	-6.00461	7.94868	0.0748119	0.0324299	3.17651	0.367208	0.266635	0
vascular associated smooth muscle cell	Brainstem	stromal	-8.69679	2.70738	0.0656832	0.0810783	0.158911	0.330712	0.115138	0
pericyte	Brainstem	stromal	-8.02466	2.83064	0.117193	0	0.360716	0.355	2.93709	0
leptomeningeal cell	Brainstem	stromal	-7.7632	4.4682	0.137024	0.0469283	0.747762	0.212505	2.83423	0
B cell	Brainstem	lymphoid	NaN	NaN	0	1.6974	0	0	0	0
natural killer cell_T cell	Brainstem	lymphoid	6.16065	-3.71459	0	1.81089	0.0509969	0.148588	0.24594	0
erythroid lineage cell	Brainstem	megakaryocyte-erythroid	2.0773	0.534775	0	0	0	0.281526	0	0
erythroid lineage cell (PF)	Brainstem	megakaryocyte-erythroid	NaN	NaN	0	0	0	0	0	0
neutrophil	Brainstem	myeloid	3.80948	5.09885	0	1.65696	0	0.569365	0	0
macrophage (microglial cell)	Brainstem	myeloid	6.98255	2.63637	0.713436	1.72303	0.124683	0.18055	0.0494853	0
GABAergic neuron (OTX2+)	Brainstem	neural	-3.69355	5.4513	0.10278	0.0307126	0.0873853	3.45308	0	0
neuron	Brainstem	neural	-3.90874	5.26341	0.169245	0	0.171629	2.99083	0.102908	0
glutamatergic neuron (CBLN1+)	Brainstem	neural	-3.67048	5.47808	0.269506	0.0699248	0.798323	3.68399	0.112023	0
glutamatergic neuron (NEFH+)	Brainstem	neural	-3.67712	5.4889	0.139135	0	0.20041	3.67227	0.0630385	0
glutamatergic neuron (ROM1+)	Brainstem	neural	-4.00306	4.97415	0.787309	0.0162775	0.262373	2.71304	0.0360862	0
astrocyte (LHX2- SLC7A10+)	Brainstem	neural	-3.44224	4.49357	0.722442	0.127948	0.132196	0.568873	0.120663	0.0312122
astrocyte (S100B+)	Brainstem	neural	-3.3242	4.55032	0.536538	0.121887	0	0.351368	0.0708155	0
oligodendrocyte precursor cell	Brainstem	neural	-3.44202	4.94698	0.119005	0	0.224279	0.219668	0.29817	0
oligodendrocyte	Brainstem	neural	-3.37133	4.71678	0.133815	0.116727	0.183867	0.446829	0	0
ependymal cell	Brainstem	neural	-3.72908	3.86152	0.569355	0.0565688	0.318086	0.38662	0.0230671	0.0374173
ependymal cell (NPY+)	Brainstem	neural	-4.11016	3.84844	0	0	1.24807	0.559175	0.295648	0
choroid plexus epithelial cell	Brainstem	neural	-4.23786	3.21451	0.107361	0.038624	0.319852	0.0171699	0.0267557	0
myelinating Schwann cell	Brainstem	neural	-7.97472	4.95025	0	0	0	0	0	0
non-myelinating Schwann cell	Brainstem	neural	NaN	NaN	0	0	0	0	0	0
capillary cell (FABP5- RBP7-)	Hypothalamus Pituitary	endothelial	-6.02971	7.82735	0	0.598683	3.16411	0	0.0793261	0
sinusoid cell (MAFB+)	Hypothalamus Pituitary	endothelial	NaN	NaN	0	0	2.18313	0	0	0
vascular associated smooth muscle cell	Hypothalamus Pituitary	stromal	NaN	NaN	0	0	0	0	0	0
fibroblast	Hypothalamus Pituitary	stromal	-7.37014	4.71587	0	0.534277	0	0	3.89998	0
pericyte	Hypothalamus Pituitary	stromal	-7.94195	2.92666	0	0	0	0	2.96595	0
leptomeningeal cell	Hypothalamus Pituitary	stromal	-7.64401	4.58956	0	0.30775	0	0	2.30762	0
B cell	Hypothalamus Pituitary	lymphoid	5.96249	-1.00117	0.266566	1.29155	0	0	0	0
plasma cell	Hypothalamus Pituitary	lymphoid	1.95969	-1.50046	0.55593	0.799387	0.0601448	0	0	0.0119114
natural killer cell_T cell	Hypothalamus Pituitary	lymphoid	5.48157	-3.65063	0.0472506	2.22381	0.220325	0	0	0
hematopoietic precursor cell	Hypothalamus Pituitary	hematopoietic	3.94551	0.225539	0.115832	1.47691	0	0	0	0
megakaryocyte progenitor cell	Hypothalamus Pituitary	megakaryocyte-erythroid	3.64101	0.582357	0	0.371713	0	0	0	0
erythroid progenitor cell	Hypothalamus Pituitary	megakaryocyte-erythroid	2.75368	0.563513	0	0.0632801	0.00639782	0.0111287	0.0140474	0.0203491
erythroid lineage cell	Hypothalamus Pituitary	megakaryocyte-erythroid	2.0099	0.590231	0.0112605	0.0757998	0.0111058	0	0.0152038	0.0101429
erythroid lineage cell (PF)	Hypothalamus Pituitary	megakaryocyte-erythroid	2.33056	0.446065	0.000885915	0.0519139	0.00632081	0.0057929	0.00957027	0.0103298
neutrophil	Hypothalamus Pituitary	myeloid	3.74181	4.71035	0.0125476	1.91385	0.0104163	0.0162518	0.0172246	0
neutrophil (PF)	Hypothalamus Pituitary	myeloid	3.79113	2.81301	0	1.21387	0	0	0	0
basophil	Hypothalamus Pituitary	myeloid	NaN	NaN	0	0	0	0	0	0
granulocyte monocyte progenitor cell	Hypothalamus Pituitary	myeloid	3.66293	0.991938	0.0658296	0.977307	0	0	0.0361405	0
monocyte	Hypothalamus Pituitary	myeloid	5.26952	2.93621	0	1.97299	0	0	0	0
monocyte (PF)	Hypothalamus Pituitary	myeloid	4.53396	1.9376	0.0448148	1.68124	0	0	0	0
macrophage (microglial cell)	Hypothalamus Pituitary	myeloid	6.99965	2.58968	0.585444	1.7321	0	0	0.0534177	0
conventional dendritic cell	Hypothalamus Pituitary	myeloid	5.76358	1.19594	0	1.44445	0	0	0	0
plasmacytoid dendritic cell	Hypothalamus Pituitary	myeloid	6.19352	0.160452	2.15554	0.693182	0	0	0	0
GABAergic neuron	Hypothalamus Pituitary	neural	NaN	NaN	0	0	0	2.19315	0	0
corticotroph	Hypothalamus Pituitary	neural	-4.3843	4.918	0.49677	0	0	1.28222	0	0
gonadotroph	Hypothalamus Pituitary	neural	-4.48798	4.45896	1.71773	0.0839193	0	1.02359	0	0
lactotroph	Hypothalamus Pituitary	neural	-4.62593	4.59308	1.05425	0	0	1.62214	0	0
somatotroph	Hypothalamus Pituitary	neural	-4.49265	4.64287	1.12702	0.0914513	0	0.928456	0.138705	0
thyrotroph	Hypothalamus Pituitary	neural	-4.59308	4.5775	1.6974	0	0	1.43944	0	0.249775
neuroendocrine cell	Hypothalamus Pituitary	neural	-4.38557	4.78154	1.37537	0	0	1.42715	0	0
astrocyte (LHX2+ SLC7A10+)	Hypothalamus Pituitary	neural	-3.41183	4.60263	0.597931	0	0	0.185707	0	0
oligodendrocyte precursor cell	Hypothalamus Pituitary	neural	-3.41951	5.03441	0	0.30328	0	0.143512	0	0
oligodendrocyte	Hypothalamus Pituitary	neural	-3.40513	4.72059	0	0.241626	0.154034	0	0	0
ependymal cell	Hypothalamus Pituitary	neural	-4.40885	3.02232	0	0	0	0	0	0
erythroid lineage cell	Eye retina	megakaryocyte-erythroid	NaN	NaN	0	0	0	0.529757	0	0
neutrophil	Eye retina	myeloid	NaN	NaN	0	0	0	0	0	0
macrophage (microglial cell)	Eye retina	myeloid	6.94295	2.65123	1.72558	1.49672	0	0.642376	0	0
cone cell	Eye retina	neural	-4.09503	4.71968	0	0	0.497965	2.58184	0	0
rod cell	Eye retina	neural	-4.06292	4.79241	0.0552088	0	0.14972	2.6963	0	0
horizontal cell	Eye retina	neural	NaN	NaN	0	0	0	3.10766	0	0
ON-bipolar cell	Eye retina	neural	-3.99091	5.06875	0	0	0	4.41153	0.0436712	0
OFF-bipolar cell	Eye retina	neural	-4.01818	5.08678	0	0	0	2.87948	0	0
bipolar cell	Eye retina	neural	NaN	NaN	0	0	0	3.23953	0	0
Muller cell	Eye retina	neural	NaN	NaN	0.451031	0	0	0.451031	0	0
interfollicular basal cell	Skin	epithelial	-3.52401	0.852609	0.494982	0.00264251	0.00196782	0.00113847	0.130939	0.000868392
interfollicular basal cell (APOE+)	Skin	epithelial	-3.66844	0.933878	0.744266	0	0.0125927	0.00358006	0.0410654	0
interfollicular suprabasal cell	Skin	epithelial	-3.4056	0.687585	0.766566	0.00190142	0.00112622	0	0.0291694	0
interfollicular suprabasal cell (APOE+)	Skin	epithelial	-3.49907	0.815797	0.707936	0.00247227	0.00230468	0	0.0105793	0
interfollicular differentiated suprabasal cell	Skin	epithelial	-3.37027	0.749737	1.00271	0.00483192	0.00204177	0	0.0109234	0
interfollicular cell (PF)	Skin	epithelial	-3.51137	1.00767	0.705768	0.00210615	0.00439285	0	0.0799655	0
upper hair follicle cell	Skin	epithelial	-3.34824	0.770482	0.935013	0.00236185	0	0	0.0234554	0
inner bulge cell	Skin	epithelial	-3.33492	0.752217	1.48252	0	0	0	0	0
outer bulge cell	Skin	epithelial	-3.48529	0.936315	1.13528	0	0.0155253	0	0.254281	0
melanocyte	Skin	epithelial	-3.74945	0.987004	0	0	0.040846	0	0.435023	0
channel cell (MMP7+)	Skin	epithelial	-3.37509	0.806858	1.40586	0	0	0	0	0
channel cell (TPM1+)	Skin	epithelial	-3.3692	0.738362	1.30361	0	0	0	0.0333861	0
sweat gland cell	Skin	epithelial	-3.55546	0.805598	1.13745	0	0.621973	0	0	0
artery cell	Skin	endothelial	NaN	NaN	0	0	3.76688	0	0	0
vein cell	Skin	endothelial	-6.78244	8.11036	0	0	2.91842	0	0	0
endothelial cell	Skin	endothelial	NaN	NaN	0	0	1.33571	0	0	0
lymphatic cell	Skin	endothelial	NaN	NaN	0	0	2.95786	0	0	0
innate lymphoid cell	Skin	lymphoid	NaN	NaN	0	2.17548	0	0	0	0
T cell (CD4- CD8+ CCL5-)	Skin	lymphoid	6.2367	-3.27017	0	1.27887	0	0	0	0
dendritic cell (Langerhans cell)	Skin	myeloid	6.11868	1.99492	2.15275	1.17205	0	0	0	0
granulosa cell	Fat	epithelial	-6.9032	3.71264	0	0.346662	0.028028	0	0.172515	0
unknown_Fat_GAT_epithelial_G1 (CRISP3+)	Fat	epithelial	-4.35306	3.09578	1.18557	0.0734232	0.0249847	0.0182168	0.264159	0
acinar cell	Fat	epithelial	-5.42336	3.76707	0.319903	0	0	0	0.274982	0
urothelial cell	Fat	epithelial	-3.73415	2.41123	1.80803	0.159741	0.0295779	0	0.114377	0
artery cell	Fat	endothelial	-6.13351	8.30384	0	0	3.20396	0	1.07595	0
vein cell	Fat	endothelial	-6.74343	8.07286	0	0.0536823	2.5294	0	0.947244	0
capillary cell (FABP5+ RBP7+)	Fat	endothelial	-5.94527	8.45759	0.000884589	0.0212077	2.39083	0.00505239	0.726076	0
capillary cell (CXCL10+)	Fat	endothelial	-5.72157	8.37373	0.138179	0.0634593	1.10083	0	0.611716	0
endothelial cell	Fat	endothelial	NaN	NaN	0	0	2.26832	0	1.03898	0
lymphatic cell (CCL21+)	Fat	endothelial	-7.48259	7.46232	0.0360119	0	3.48539	0	0.913847	0
lymphatic cell (ACKR4- CCDC80+)	Fat	endothelial	-7.34038	7.67191	0	0.0921856	2.07288	0	0.644618	0
tendon cell	Fat	stromal	-7.2925	4.0164	0	0.169179	0	0	4.40058	0
smooth muscle cell	Fat	stromal	-7.44216	3.5896	0	0.0642498	0	0	2.97952	0
vascular associated smooth muscle cell	Fat	stromal	-8.28825	2.77987	0	0.0539692	0.0971113	0	1.53096	0
fibroblast	Fat	stromal	-7.82494	4.16932	0.00112098	0.0449652	0.0686324	0	4.82393	0
fibroblast (ACKR2+)	Fat	stromal	-7.43563	4.57228	0	0.053662	0.104922	0.0122335	4.82149	0
fibroblast (ITIH5+)	Fat	stromal	-7.57907	4.73667	0	0.0221019	0.179443	0.0150283	5.14852	0
fibroblast (LCN2+)	Fat	stromal	-8.23037	4.06668	0.0523277	0	0	0	3.29694	0
myofibroblast	Fat	stromal	-7.52859	3.77504	0.0573367	0.0643657	0	0	3.62179	0
pericyte	Fat	stromal	-7.87708	3.10435	0	0.0634011	0.269458	0.106433	3.66595	0
adipocyte (UCP1hi)	Fat	stromal	-5.82466	2.56051	0	0.147809	0.162463	0	0.911394	0
adipocyte (UCP1lo)	Fat	stromal	-6.07348	2.56004	0.00524295	0.0523297	0.0616634	0	0.489782	0
mesothelial cell (CXCL10+ PRG4+)	Fat	stromal	-6.3323	4.47155	0	0.0324805	0.013013	0	3.51642	0
mesothelial cell (CXCL10- PRG4+)	Fat	stromal	-6.35236	4.17279	0.0154956	0	0.0774703	0	3.67423	0
mesothelial cell (SBSN+)	Fat	stromal	-6.42513	4.38897	0	0	0.128522	0	3.51291	0
reticular cell	Fat	stromal	-7.40281	3.8618	0	0.45743	0	0.198655	3.90513	0
B cell	Fat	lymphoid	5.81993	-1.07137	0.238181	1.79838	0.688276	0	0.264669	0
B cell (PF)	Fat	lymphoid	3.63696	-1.0746	0	1.52311	0.101186	0	0.18097	0
plasma cell	Fat	lymphoid	1.82322	-1.58741	0.289094	0.636667	0.159865	0.00807763	0.819028	0
plasma cell (PF)	Fat	lymphoid	2.78225	-1.29455	0.0950563	0.838117	0	0	0.0863349	0
natural killer cell	Fat	lymphoid	4.70952	-2.91992	0	2.20603	0.444602	0	0.394573	0
natural killer T cell	Fat	lymphoid	5.83251	-3.47195	0	1.98048	0.0397371	0	0.768499	0
T cell (CD4+ CD8- CCL5-)	Fat	lymphoid	6.14589	-4.30482	0.0186181	1.98703	0.470556	0.0252459	0.234732	0
T cell (CD4+ CD8- CCL5- CCR10+)	Fat	lymphoid	6.32612	-4.12549	0.0137851	1.56107	0.26651	0.0207152	0.276142	0
T cell (CD4+ CD8- CCL5- CLDN1+)	Fat	lymphoid	6.32301	-4.36818	0.0539904	2.10805	0.110202	0	0.330267	0
T cell (CD4- CD8+ CCL5+)	Fat	lymphoid	5.81674	-3.68416	0	1.88477	0.248791	0.031602	0.2854	0
T cell (CD4- CD8+ CCL5-)	Fat	lymphoid	5.93942	-4.3606	0	2.11438	0.254074	0.0376877	0.0603933	0
T cell (CD4- CD8- CCL5-)	Fat	lymphoid	6.01722	-4.28707	0	2.15788	0.186367	0.0446527	0.188273	0
T cell (PF)	Fat	lymphoid	3.62009	-1.63987	0.0621468	1.81703	0.0856325	0.00450623	0.157268	0
erythroid lineage cell	Fat	megakaryocyte-erythroid	1.86205	0.616184	0.0404403	0.128141	0.0664661	0	0.328431	0
neutrophil	Fat	myeloid	3.92348	5.1974	0.0151802	2.17431	0.0777429	0	0.423442	0
neutrophil (PF)	Fat	myeloid	NaN	NaN	0	1.44452	0	0	0	0
neutrophil (IL18BP+)	Fat	myeloid	4.26162	5.53904	0	1.30351	0	0	0.452635	0
basophil	Fat	myeloid	6.8333	2.28251	0	0.896657	0	0	0.358138	0
monocyte	Fat	myeloid	5.29329	3.38779	0.0501237	1.6221	0.0137477	0	0.257363	0
macrophage	Fat	myeloid	5.99907	2.7528	0.250759	1.65388	0.0563475	0.0107171	0.405377	0
macrophage (PF)	Fat	myeloid	4.75307	2.14715	0.0544159	1.71111	0.190828	0	0.396305	0
macrophage (MRC1+)	Fat	myeloid	6.54253	3.04107	0.0659916	0.961568	0.141499	0.0112789	0.659047	0
conventional dendritic cell	Fat	myeloid	5.71244	1.36381	0	1.46222	0.149781	0	0.158497	0
mature dendritic cell	Fat	myeloid	6.80036	1.32868	0.0408333	0.507336	0	0	0.0399893	0
non-myelinating Schwann cell	Fat	neural	-7.81338	5.379	0	0	0.17439	0	1.27171	0
artery cell	Mammary gland	endothelial	-6.45799	8.17175	0	0	3.70148	0	0	0
vein cell	Mammary gland	endothelial	-6.60573	8.50378	0	0.0630782	0.50106	0	0	0
capillary cell (FABP5+ RBP7lo)	Mammary gland	endothelial	-6.56802	8.76997	0	0	1.66152	0	0	0
lymphatic cell (ACKR4- CCDC80+)	Mammary gland	endothelial	-7.10451	7.97257	0	0.25401	2.142	0	0	0
vascular associated smooth muscle cell	Mammary gland	stromal	-8.45908	3.31161	0	0	0	0	2.31682	0
fibroblast	Mammary gland	stromal	-8.05739	4.13477	0	0	0	0	4.73883	0
unknown_Mammary_gland_stromal_G1 (NGFR+ TNNT2+)	Mammary gland	stromal	-8.34545	4.50277	0	0	0	0	3.53795	0
B cell	Mammary gland	lymphoid	5.76509	-1.02416	0.173038	1.29164	0.578774	0.0438523	0.0154066	0
B cell (PF)	Mammary gland	lymphoid	4.07467	-1.40778	0.0285435	1.2021	0	0	0	0
plasma cell	Mammary gland	lymphoid	1.78268	-1.61794	0.339872	0.389321	0.0724514	0	0	0
natural killer cell	Mammary gland	lymphoid	6.65202	-3.02314	0	1.33177	0.177366	0	0	0
natural killer T cell	Mammary gland	lymphoid	6.52005	-3.12439	0	1.70714	0	0	0	0
T cell (CD4+ CD8- CCL5-)	Mammary gland	lymphoid	6.6123	-3.30051	0.00281521	1.37875	0.276134	0.0186615	0.0154776	0
T cell (CD4+ CD8- CCL5- CLDN1+)	Mammary gland	lymphoid	6.63049	-3.27883	0.027532	1.49871	0.0594766	0.0458619	0	0
T cell (CD4- CD8+ CCL5+)	Mammary gland	lymphoid	6.49024	-3.16483	0.013153	1.48584	0.554121	0.00995655	0	0
T cell (PF)	Mammary gland	lymphoid	3.69311	-1.56336	0	1.46876	0	0	0	0
neutrophil	Mammary gland	myeloid	3.90192	4.47223	0	1.69499	0	0	0	0
neutrophil (PF)	Mammary gland	myeloid	NaN	NaN	0	0	2.11169	0	0	0
monocyte	Mammary gland	myeloid	5.96438	2.78116	0.440104	1.45202	0	0	0	0
monocyte (PF)	Mammary gland	myeloid	NaN	NaN	0	0.713076	0	0	0	0
macrophage	Mammary gland	myeloid	6.50694	2.53849	0	1.45426	0	0.0959379	0	0
macrophage (ENPP2+)	Mammary gland	myeloid	6.73918	3.15052	0	0.955893	0	0	0	0
conventional dendritic cell	Mammary gland	myeloid	5.82857	1.1958	0	0.825558	0.178971	0	0	0
mature dendritic cell	Mammary gland	myeloid	6.84317	1.37594	0.250034	0.49571	0	0	0.0248152	0
dendritic cell (FLT3+ IGSF6+)	Mammary gland	myeloid	6.44281	1.75963	0	1.35149	0	0.234766	0	0
artery cell	Limb muscle	endothelial	NaN	NaN	0	0	3.58214	0	1.0341	0
vein cell	Limb muscle	endothelial	-6.69606	8.23385	0	0	1.06928	0	0.200492	0
capillary cell (FABP5+ RBP7lo)	Limb muscle	endothelial	-6.03425	8.612	0	0	2.63151	0	0.437494	0
capillary cell (FABP5+ RBP7+)	Limb muscle	endothelial	-5.88585	8.42313	0	0	2.18886	0	0.152878	0
capillary cell (CXCL10+)	Limb muscle	endothelial	-5.90512	8.59115	0	0	2.14087	0	0.717615	0
lymphatic cell (CCL21+)	Limb muscle	endothelial	-7.34434	7.58211	0	0	2.98683	0	0.740265	0
lymphatic cell (ACKR4- CCDC80+)	Limb muscle	endothelial	-7.20334	7.82238	0	0	2.74588	0	0.290765	0
tendon cell	Limb muscle	stromal	-7.31782	4.09125	0	0.22573	0	0	4.17199	0
skeletal muscle satellite stem cell	Limb muscle	stromal	-7.27392	4.14646	0	0.103852	0.109777	0	0.426695	0
fast muscle cell	Limb muscle	stromal	-6.4895	2.21658	0	0.138203	0.0429306	0	0.168203	0
slow muscle cell	Limb muscle	stromal	-6.36396	2.08174	0	0.386751	0	0.133143	0.0622339	0
vascular associated smooth muscle cell	Limb muscle	stromal	-8.56698	2.54307	0	0	0	0	0.301858	0
fibroadipogenic progenitor cell	Limb muscle	stromal	-7.71936	3.93379	0	0	0.0753456	0	4.39158	0
pericyte	Limb muscle	stromal	-8.12113	2.93638	0	0	0.259329	0	2.88487	0
adipocyte (UCP1lo)	Limb muscle	stromal	-6.10068	2.68039	0	0	0.280279	0	0.317003	0
reticular cell	Limb muscle	stromal	-7.59588	4.04981	0.0530676	0.316696	0.10346	0	2.81633	0
B cell	Limb muscle	lymphoid	5.63253	-1.08095	0.0776537	1.51287	0.593796	0.0448739	0.24837	0
B cell (PF)	Limb muscle	lymphoid	3.69402	-0.89186	0	1.03898	0.114742	0	0.393856	0
plasma cell	Limb muscle	lymphoid	1.85422	-1.79552	0.029271	0.597795	0.0608144	0	0.956997	0
plasma cell (PF)	Limb muscle	lymphoid	NaN	NaN	1.82844	0.605808	0	0	0.244966	0
natural killer T cell	Limb muscle	lymphoid	6.03198	-3.92131	0	1.64558	0.263962	0	0.709961	0
natural killer cell_T cell (PF)	Limb muscle	lymphoid	3.70738	-1.80095	0	1.45033	0	0	0.103965	0
T cell (CD4+ CD8- CCL5-)	Limb muscle	lymphoid	6.18856	-4.2987	0.0159791	1.74423	0.40694	0.0292349	0.331802	0
T cell (CD4+ CD8- CCL5- CLDN1+)	Limb muscle	lymphoid	6.1703	-4.28933	0.0240332	1.71752	0.0761873	0.0886092	0.203889	0
T cell (CD4- CD8+ CCL5+)	Limb muscle	lymphoid	6.04986	-3.6295	0	1.61439	0.0709763	0	0.199222	0
T cell (CD4- CD8+ CCL5-)	Limb muscle	lymphoid	6.18679	-4.19938	0	1.77384	0.100265	0	0.36775	0
erythroid lineage cell	Limb muscle	megakaryocyte-erythroid	6.19631	-4.21231	0	0.536455	1.09415	0	0	0
neutrophil	Limb muscle	myeloid	3.77658	4.98555	0	1.75151	0.182214	0	0.583868	0
basophil	Limb muscle	myeloid	6.85718	2.54204	0	1.30569	0	0	0.802007	0
macrophage	Limb muscle	myeloid	6.63075	2.92027	0.0176247	0.969606	0.174979	0	0.591964	0
capillary cell (FABP5+ RBP7lo)	Diaphragm	endothelial	-5.59448	8.1518	0	0	1.89434	0	0.363013	0
skeletal muscle satellite stem cell	Diaphragm	stromal	NaN	NaN	0	0	0	0	0	0
fibroadipogenic progenitor cell	Diaphragm	stromal	-7.07284	4.33934	0	0	0	0	4.86941	0
pericyte	Diaphragm	stromal	NaN	NaN	0	0.77815	0	0	3.02895	0
natural killer cell_T cell	Diaphragm	lymphoid	NaN	NaN	0	0	0	0	0	0
erythroid lineage cell	Diaphragm	megakaryocyte-erythroid	NaN	NaN	0	0	0	0	4.40314	0
neutrophil	Diaphragm	myeloid	3.7395	5.10267	0	1.92159	0.287682	0	0	0
macrophage	Diaphragm	myeloid	NaN	NaN	0	1.51993	0	0	0	0
capillary cell (FABP5+ RBP7+)	Bone	endothelial	-5.93342	8.12414	0	0.303421	2.82111	0	0	0
sinusoid cell (MAFB+)	Bone	endothelial	-6.83686	7.7906	0	0.300227	2.03767	0	0.24749	0
endothelial cell	Bone	endothelial	NaN	NaN	0	0.134525	2.37322	0	0.217071	0
lymphatic cell	Bone	endothelial	NaN	NaN	0	0	1.64492	0	0	0
osteo-CAR cell	Bone	stromal	-7.80981	4.32452	0	0	0	0	3.84914	0
osteoblast	Bone	stromal	-7.66993	4.36818	0	0.0541821	0	0	2.92589	0
chondrocyte	Bone	stromal	-8.01525	4.59257	0	0.0355278	0.00983804	0	4.77448	0
tendon cell	Bone	stromal	NaN	NaN	0	0	0	0	5.04506	0
vascular associated smooth muscle cell	Bone	stromal	-8.57101	2.63321	0	0.0944061	0	0	0.320186	0
fibroblast	Bone	stromal	-7.48727	4.45111	0	0.31326	0	0	4.59034	0
adipo-CAR cell	Bone	stromal	-7.6017	3.97816	0	0	0	0	2.64231	0
adipocyte (UCP1lo)	Bone	stromal	-6.07943	2.81994	0	0	0	0	0	0
unknown_Bone_stromal_G1 (NGFR+ TNNT2+)	Bone	stromal	-7.55069	4.56419	0	0	0	0	3.16437	0
B cell	Bone	lymphoid	5.67275	-0.797845	0.140244	1.85048	0.592121	0	0.270754	0
B cell (PF)	Bone	lymphoid	5.76325	-0.797345	0.632423	1.44018	0.422452	0	0.679856	0
plasma cell	Bone	lymphoid	2.02968	-1.64415	0.420125	0.597673	0.0910444	0.00277746	0.226981	0
natural killer T cell	Bone	lymphoid	5.20466	-2.88802	0	2.27138	0	0.145001	0	0
natural killer cell_T cell (PF)	Bone	lymphoid	3.69072	-1.87439	0	1.6956	0	0	0	0
T cell (CD4+ CD8- CCL5-)	Bone	lymphoid	5.58903	-3.82984	0	2.03495	0.158257	0	0.21197	0
T cell (CD4- CD8+ CCL5+)	Bone	lymphoid	5.06989	-2.86508	0	2.11543	0	0	0.257074	0
hematopoietic precursor cell	Bone	hematopoietic	3.6804	0.427693	0.307845	0.912581	0	0	0.0457527	0
megakaryocyte progenitor cell	Bone	megakaryocyte-erythroid	3.75763	0.544116	0.0292736	0.460621	0	0	0.176447	0
erythroid progenitor cell	Bone	megakaryocyte-erythroid	3.00484	0.539941	0.00143338	0.0543647	0.001225	0	0.0768632	0
erythroid lineage cell	Bone	megakaryocyte-erythroid	2.09544	0.497369	0	0.0267692	0.00520009	0.00597445	0.00814774	0
erythroid lineage cell (PF)	Bone	megakaryocyte-erythroid	2.59042	0.59641	0.00285586	0.0517168	0.00118165	0	0.0953255	0
neutrophil	Bone	myeloid	3.79909	4.53897	0.0117013	1.54498	0.000623672	0.00248342	0.0686974	0
neutrophil (PF)	Bone	myeloid	3.81144	2.55119	0.0123877	0.958623	0.000352745	0	0.00612872	0
basophil	Bone	myeloid	NaN	NaN	0	0.775549	0	0	0	0
granulocyte monocyte progenitor cell	Bone	myeloid	3.52864	0.810635	0.187802	0.49887	0.00887894	0	0.0252202	0
monocyte	Bone	myeloid	4.99826	2.72188	0.0216596	1.26317	0	0	0.100579	0
monocyte (PF)	Bone	myeloid	4.2165	1.81695	0.0339751	0.941354	0.0016631	0	0.0419394	0
macrophage_monocyte (PF)	Bone	myeloid	3.73109	1.10593	0.0434573	0.707652	0	0	0	0
macrophage (osteoclast)	Bone	myeloid	5.65314	2.52351	0.394821	1.07452	0.0109809	0	0.0518036	0
conventional dendritic cell	Bone	myeloid	5.53639	1.44395	0	1.13987	0	0	0.113547	0
plasmacytoid dendritic cell	Bone	myeloid	5.88645	0.181571	1.90313	0.950576	0	0	0.047279	0
dendritic cell (FLT3+ IGSF6+)	Bone	myeloid	4.08165	1.63261	0.302502	0.991663	0	0	0	0
myelinating Schwann cell	Bone	neural	-8.19542	5.45935	0	0	0	0	0	0
non-myelinating Schwann cell	Bone	neural	NaN	NaN	0	0	0	0	0	0
sinusoid cell (MAFB+)	Bone marrow	endothelial	-6.88803	7.60417	0	0.545136	2.33182	0	1.25645	0
osteo-CAR cell	Bone marrow	stromal	-7.53148	4.94679	0	0.17508	0	0	4.33495	0
osteoblast	Bone marrow	stromal	-7.4019	4.47776	0	0	0	0	3.3338	0
fibroblast	Bone marrow	stromal	NaN	NaN	0	0.572088	0	0	3.13664	0
adipo-CAR cell	Bone marrow	stromal	NaN	NaN	0	0	0	0	3.80676	0
B cell	Bone marrow	lymphoid	6.11403	-1.14519	0.12292	1.63367	0.704025	0	0	0
plasma cell	Bone marrow	lymphoid	1.94694	-1.57807	0.539084	0.683553	0.0364444	0.00185841	0	0
plasma cell (PF)	Bone marrow	lymphoid	2.64867	-1.46034	0.0867139	0.92064	0	0	0	0
natural killer cell	Bone marrow	lymphoid	4.68896	-3.23936	0	1.73709	0	0	0.0548022	0
natural killer T cell	Bone marrow	lymphoid	5.15379	-3.38895	0	2.092	0	0	0	0
natural killer cell_T cell (PF)	Bone marrow	lymphoid	3.88709	-1.87664	0	1.69194	0.132903	0.112899	0.16081	0
T cell (CD4+ CD8- CCL5-)	Bone marrow	lymphoid	5.62164	-4.13526	0	1.73864	0.910482	0	0	0
T cell (CD4- CD8+ CCL5+)	Bone marrow	lymphoid	5.24354	-3.24355	0	1.79377	0.118136	0	0.0191203	0
T cell (CD4+ CD8+ CCL5+)	Bone marrow	lymphoid	5.24988	-3.00034	0	2.31435	0.0604509	0.0921751	0	0
hematopoietic precursor cell	Bone marrow	hematopoietic	3.87588	0.514216	0.385608	0.984958	0	0	0	0
megakaryocyte progenitor cell	Bone marrow	megakaryocyte-erythroid	3.87996	0.741861	0.0331014	0.372745	0	0	0.109093	0
erythroid progenitor cell	Bone marrow	megakaryocyte-erythroid	2.88648	0.719087	0.00370315	0.132956	0.00804341	0	0.0165198	0
erythroid lineage cell	Bone marrow	megakaryocyte-erythroid	1.95498	0.689728	0.00510984	0.106104	0.00549424	0	0.0101387	0.00752416
erythroid lineage cell (PF)	Bone marrow	megakaryocyte-erythroid	2.40988	0.559725	0.00130537	0.0909377	0.00473249	0	0.018775	0.000910783
neutrophil	Bone marrow	myeloid	3.80399	4.68425	0.0019208	1.65672	0.00266448	0	0.00580212	0.000491074
neutrophil (PF)	Bone marrow	myeloid	3.82965	2.77254	0.0059644	1.2203	0.0136991	0	0.00235306	0.00019102
basophil	Bone marrow	myeloid	3.80367	0.54306	0	0.402021	0	0	0	0
eosinophil	Bone marrow	myeloid	NaN	NaN	0	1.67119	0	0	0	0
granulocyte monocyte progenitor cell	Bone marrow	myeloid	3.57574	0.890192	0.156988	0.502744	0	0	0	0
monocyte	Bone marrow	myeloid	5.05008	2.62216	0.00637831	1.40878	0.0117576	0	0.0102422	0
monocyte (PF)	Bone marrow	myeloid	4.32162	2.03288	0.00850984	1.03532	0.00653101	0	0	0
macrophage_monocyte (PF)	Bone marrow	myeloid	3.78831	0.970997	0.099154	0.767796	0.0160114	0	0	0
macrophage	Bone marrow	myeloid	5.76697	3.07285	0.0360062	1.59694	0.0508964	0	0	0
macrophage (CD5L+)	Bone marrow	myeloid	6.26777	3.4842	0.350817	0.951713	0	0	0	0
conventional dendritic cell	Bone marrow	myeloid	5.30122	1.37752	0	1.36485	0	0	0	0
plasmacytoid dendritic cell	Bone marrow	myeloid	6.053	0.268475	1.927	1.1182	0	0	0	0
dendritic cell (FLT3+ IGSF6+)	Bone marrow	myeloid	5.29393	1.84627	0.0526726	1.1553	0	0	0.0422867	0
capillary cell (FABP5- RBP7-)	Blood	endothelial	-6.28004	7.58558	0	0	3.90468	0	0	0
mesothelial cell	Blood	stromal	-6.15448	4.22625	0	0	0	0	3.88844	0
B cell	Blood	lymphoid	5.76745	-1.00416	0.192769	1.34064	0.452964	0	0	0
plasma cell	Blood	lymphoid	2.33282	-1.51842	0.0940843	0.69757	0.114499	0	0	0
natural killer cell	Blood	lymphoid	4.83792	-2.91884	0.00885549	1.86111	0.0278285	0	0	0
natural killer T cell	Blood	lymphoid	5.16487	-2.82899	0	2.31624	0.530793	0	0	0
T cell (CD4+ CD8- CCL5-)	Blood	lymphoid	5.88701	-4.14322	0.00347871	1.50987	0.632909	0.00463104	0	0.00119187
T cell (CD4+ CD8- CCL5- CCR10+)	Blood	lymphoid	5.97692	-4.03205	0	1.36304	0.585707	0.042351	0	0
T cell (CD4- CD8+ CCL5+)	Blood	lymphoid	5.71391	-3.14998	0	1.80837	0.524917	0	0	0
hematopoietic precursor cell	Blood	hematopoietic	3.95165	0.522176	0.193446	0.779524	0	0	0	0
megakaryocyte progenitor cell	Blood	megakaryocyte-erythroid	3.98715	1.01581	0.0184507	0.243913	0	0	0	0
platelet	Blood	megakaryocyte-erythroid	4.31087	1.53161	0.0500299	0.286672	0	0	0	0
erythroid progenitor cell	Blood	megakaryocyte-erythroid	3.19878	0.64067	0	0.229571	0	0	0	0
erythroid lineage cell	Blood	megakaryocyte-erythroid	1.91986	0.607905	0	0.119711	0	0	0	0
erythroid lineage cell (PF)	Blood	megakaryocyte-erythroid	2.30309	0.632509	0	0.395657	0.0434332	0	0	0
neutrophil	Blood	myeloid	3.91337	5.17074	0.000725452	1.74138	0.00357551	9.74823e-05	0.000151314	0
neutrophil (PF)	Blood	myeloid	3.80296	2.99854	0.0149762	1.20317	0	0	0	0
basophil	Blood	myeloid	NaN	NaN	0	0	0	0	0	0
monocyte	Blood	myeloid	5.1439	3.08513	0.00336229	1.66649	0.00311629	0	0	0
monocyte (PF)	Blood	myeloid	4.76188	2.57599	0	1.42234	0	0	0	0
macrophage_monocyte	Blood	myeloid	5.37208	3.10981	0	1.92282	0	0	0	0
conventional dendritic cell	Blood	myeloid	NaN	NaN	0	1.55773	0	0	0	0
endothelial cell	Spleen	endothelial	NaN	NaN	0	1.13025	4.175	0	0	0
mesothelial cell	Spleen	stromal	NaN	NaN	0	0	0	0	4.6182	0
B cell	Spleen	lymphoid	5.6451	-1.05254	0.155147	1.49278	0.558676	0.0107422	0.00757507	0.0043591
B cell (PF)	Spleen	lymphoid	4.11665	-1.28005	0.0851051	1.43879	0.0776463	0	0	0
plasma cell	Spleen	lymphoid	1.93571	-1.59314	0.391445	0.518259	0.0463169	0.00503611	0	0.00059301
plasma cell (PF)	Spleen	lymphoid	2.62892	-1.51244	0.0919889	0.683078	0.0851485	0	0	0
natural killer cell	Spleen	lymphoid	5.09147	-3.22778	0	1.86366	0.118612	0	0	0
natural killer T cell	Spleen	lymphoid	5.39457	-2.9083	0.0211056	2.00368	0.0302159	0.015108	0	0
natural killer cell_T cell	Spleen	lymphoid	5.28553	-2.95561	0	1.92494	0	0	0	0
natural killer cell_T cell (PF)	Spleen	lymphoid	3.57578	-1.73765	0.0100353	1.75556	0.0406888	0.0113979	0	0
T cell (CD4+ CD8- CCL5-)	Spleen	lymphoid	5.81926	-3.93081	0.00226733	1.844	0.552801	0.0102969	0.00383592	0
T cell (CD4- CD8+ CCL5+)	Spleen	lymphoid	5.572	-3.32518	0.0237297	1.86405	0.0989237	0.0260766	0	0
T cell (CD4+ CD8+ CCL5+)	Spleen	lymphoid	5.1266	-3.14861	0	2.07377	0.0677511	0.0140597	0	0
hematopoietic precursor cell	Spleen	hematopoietic	3.69354	0.515475	0.327029	0.715987	0	0	0	0
platelet	Spleen	megakaryocyte-erythroid	NaN	NaN	0	0	0	0	0	0
erythroid progenitor cell	Spleen	megakaryocyte-erythroid	3.03455	0.574641	0	0.311009	0	0	0.0128276	0
erythroid lineage cell	Spleen	megakaryocyte-erythroid	2.23619	0.345779	0	0.443161	0	0	0	0
erythroid lineage cell (PF)	Spleen	megakaryocyte-erythroid	2.72526	0.407307	0	0.0264385	0	0	0.00759138	0
neutrophil	Spleen	myeloid	3.8952	5.13523	0.0140868	1.72742	0.0028915	0	0.000347531	0
neutrophil (PF)	Spleen	myeloid	3.78217	2.7981	0.0295361	1.14051	0.00458078	0	0	0
granulocyte monocyte progenitor cell	Spleen	myeloid	NaN	NaN	0	0.645374	0	0	0	0
monocyte	Spleen	myeloid	5.31923	2.9291	0.00956015	1.62706	0.017666	0	0	0
monocyte (PF)	Spleen	myeloid	5.29463	2.66101	0	1.86383	0	0	0	0
macrophage_monocyte	Spleen	myeloid	5.5192	2.4629	0.0449492	1.75523	0.0711214	0	0	0
macrophage	Spleen	myeloid	6.18627	3.25895	0.421178	1.09686	0.0381141	0	0.0161317	0
macrophage (MARCO+)	Spleen	myeloid	6.15814	3.15526	0	2.10838	0.0200124	0	0	0
conventional dendritic cell	Spleen	myeloid	5.7674	1.38443	0.0418335	1.46892	0.0683969	0	0	0
plasmacytoid dendritic cell	Spleen	myeloid	6.03838	0.335968	2.03308	1.14502	0.0492652	0	0	0
mature dendritic cell	Spleen	myeloid	6.57807	1.22468	0.387174	0.907692	0	0	0	0
dendritic cell (FLT3+ IGSF6+)	Spleen	myeloid	5.97527	1.33049	0.0443985	1.89803	0	0	0	0.0295186
endothelial cell (FABP5+ RBP7+)	Heart	endothelial	-6.04616	8.63088	0	0	2.21747	0	0.678837	0
lymphatic cell	Heart	endothelial	NaN	NaN	0	0	2.65025	0	0	0
cardiomyocyte	Heart	stromal	-7.41057	2.59235	0	0	0	0	0.567088	0
atrial cardiomyocyte	Heart	stromal	-6.37151	2.32493	0	0	0	0	0	0
ventricular cardiomyocyte	Heart	stromal	-6.41695	2.38293	0	0	0	0	0	0
vascular associated smooth muscle cell	Heart	stromal	-8.48224	2.75212	0	0.11166	0.788714	0	2.01532	0
fibroblast	Heart	stromal	-8.18447	4.4705	0	0.104329	0.104795	0	4.76047	0
pericyte	Heart	stromal	-8.10236	2.72753	0	0	0	0	2.78188	0
mesothelial cell	Heart	stromal	NaN	NaN	0	0	0	0	3.3813	0
plasma cell	Heart	lymphoid	1.65906	-1.64921	0	0	0	0	0	0
T cell	Heart	lymphoid	NaN	NaN	0	0	0	0	0	0
erythroid lineage cell	Heart	megakaryocyte-erythroid	-6.14856	8.6968	0	0	0	0	2.00393	0
neutrophil	Heart	myeloid	4.64838	4.02622	0	2.02515	1.66227	0	1.55864	0
macrophage_monocyte	Heart	myeloid	6.52247	2.9281	0.651958	1.67408	0.320302	0.02135	0.98525	0
endothelial cell (FABP5+ RBP7+)	Aorta	endothelial	-5.72347	8.3217	0	0	2.06258	0	0.129629	0
endothelial cell	Aorta	endothelial	NaN	NaN	1.18011	0	2.16398	0	0.0296199	0
lymphatic cell	Aorta	endothelial	NaN	NaN	0	0	3.66086	0	0	0
vascular associated smooth muscle cell	Aorta	stromal	-8.64212	2.66875	0.123329	0	0.172393	0	1.39729	0
fibroblast	Aorta	stromal	-7.40358	4.18582	0	0	0	0	3.82679	0
adipocyte (UCP1lo)	Aorta	stromal	-5.98943	2.74128	0	1.14904	0	0	0	0
T cell (CD4- CD8+ CCL5+)	Aorta	lymphoid	NaN	NaN	0	0.681842	0	0	0	0
neutrophil	Aorta	myeloid	3.81925	5.27465	0	1.58308	0	0	0	0
macrophage_monocyte	Aorta	myeloid	5.90192	3.10083	0	0.822693	0	0.142641	0.114443	0
respiratory basal cell	Lung	epithelial	NaN	NaN	1.65797	0	0	0	0	0
ciliated cell	Lung	epithelial	-3.78454	3.47743	1.96085	0.400455	0.54717	0	0.0697945	0
club cell	Lung	epithelial	-3.9297	2.69144	1.7067	0.0890672	0.173592	0	0.342108	0
tuft cell	Lung	epithelial	-3.68968	3.0271	2.49578	0.490171	0.549448	0	0	0
alveolar epithelial cell type 1	Lung	epithelial	-4.1276	3.36961	2.13104	0.0836679	0.157883	0	0.654129	0
alveolar epithelial cell type 2	Lung	epithelial	-3.97985	2.93488	1.03131	0.0962811	0.324511	0	0.344621	0
uterine metastasis cell	Lung	epithelial	-4.16107	2.77504	2.10975	0.0893636	0.0177789	0	0	0
alveolar epithelial cell type 2_uterine metastasis cell	Lung	epithelial	-4.11553	2.69092	2.10524	0.172231	0	0	0	0
artery cell	Lung	endothelial	-6.45699	7.46481	0.0419819	0.115019	3.66673	0	0.558894	0
vein cell	Lung	endothelial	-6.40574	7.71215	0.103573	0.281663	2.17857	0	0.198744	0
capillary cell (FABP5- RBP7-)	Lung	endothelial	-6.35673	7.51562	0.0949067	0.193584	3.29523	0.00147454	0.554282	0
capillary cell (FABP5+ RBP7-)	Lung	endothelial	-5.88665	8.55913	0	0	2.5105	0	0.594215	0
capillary cell (CXCL10+)	Lung	endothelial	-6.27246	7.39836	0.127152	0.159184	2.65853	0	0.543347	0
capillary aerocyte cell	Lung	endothelial	-6.33053	7.45371	0.0183838	0.234206	3.58151	0	0.393356	0.00652616
endothelial cell	Lung	endothelial	NaN	NaN	0	0.132237	2.48116	0	0	0
lymphatic cell (CCL21+)	Lung	endothelial	-7.29157	7.47274	0.026707	0.14457	2.29794	0	0.77188	0
vascular associated smooth muscle cell	Lung	stromal	-8.47748	2.86512	0	0.307661	0.307661	0	2.62155	0
fibroblast	Lung	stromal	-7.85258	4.18351	0	0.218361	0	0	4.37102	0
adventitial fibroblast	Lung	stromal	-7.65123	4.69538	0.0717497	0.19077	0.177022	0	5.55774	0
alveolar fibroblast	Lung	stromal	-7.34998	4.45936	0.0284282	0.231027	0.21265	0.0129405	4.33317	0
fibroblast (NNAT+)	Lung	stromal	-7.26565	4.64787	0.0356051	0.16427	0.166974	0	5.06984	0
fibromyocyte	Lung	stromal	-7.43645	3.92629	0.139307	0.0987481	0.212754	0	4.28102	0
pericyte	Lung	stromal	-7.69676	3.34382	0.129344	0.309563	0.194748	0	4.17109	0
mesothelial cell	Lung	stromal	-6.2915	4.29222	0	0	0	0	2.63655	0
B cell	Lung	lymphoid	5.72802	-0.836759	0.125327	1.60824	0.75374	0	0.282788	0
plasma cell	Lung	lymphoid	1.91399	-1.80567	0.377695	0.569641	0.222993	0	0.286914	0
innate lymphoid cell	Lung	lymphoid	5.83117	-3.17463	0	1.5217	0.282473	0	0.301766	0
natural killer cell	Lung	lymphoid	NaN	NaN	0	1.87496	0.0669135	0	0.21682	0
natural killer cell (PF)	Lung	lymphoid	3.92871	-2.02209	0.0494071	2.13846	0.145128	0	0.291756	0
natural killer cell (GZMB+)	Lung	lymphoid	4.75557	-2.97706	0.0428916	2.23186	0.130168	0	0.334423	0
natural killer cell (KLRD1+)	Lung	lymphoid	4.72231	-3.08725	0.0361633	2.20138	0.131893	0	0.298414	0
natural killer T cell	Lung	lymphoid	5.10495	-3.11669	0.0529198	2.26145	0.163648	0	0.252848	0
natural killer cell_T cell	Lung	lymphoid	5.04917	-2.95379	0.0275226	2.29796	0.176809	0.0417613	0.317315	0
T cell (CD4+ CD8- CCL5+)	Lung	lymphoid	5.27427	-3.19846	0.110542	1.85298	0.168019	0	0.389578	0
T cell (CD4+ CD8- CCL5-)	Lung	lymphoid	5.99964	-3.67229	0.0570138	1.64881	0.325415	0.0293077	0.327642	0
T cell (CD4- CD8+ CCL5+)	Lung	lymphoid	5.39133	-3.14533	0.083551	2.07724	0.262167	0.032028	0.120946	0
T cell (CD4+ CD8+ CCL5+)	Lung	lymphoid	5.11058	-3.29417	0.00620729	2.32145	0.218419	0.026476	0.371096	0
T cell (PF)	Lung	lymphoid	3.74066	-1.76686	0.0561624	2.044	0.209737	0.012013	0.522127	0
hematopoietic precursor cell	Lung	hematopoietic	3.78458	0.596191	0.0675969	1.01531	0	0	0	0
megakaryocyte progenitor cell	Lung	megakaryocyte-erythroid	3.79139	0.650053	0	1.25562	0	0	0	0
platelet	Lung	megakaryocyte-erythroid	NaN	NaN	0	0	0	0	0	0
erythroid progenitor cell	Lung	megakaryocyte-erythroid	3.18039	0.577767	0	0.147476	0	0	0	0
erythroid lineage cell	Lung	megakaryocyte-erythroid	1.97396	0.596941	0	0	0	0	0	0
erythroid lineage cell (PF)	Lung	megakaryocyte-erythroid	2.56827	0.613856	0	0	0	0	0	0
neutrophil	Lung	myeloid	3.97604	5.01194	0.0782804	1.8374	0.0486123	0	0.144748	0
neutrophil (PF)	Lung	myeloid	3.90607	2.89971	0.0156971	1.26326	0.0200495	0	0.10776	0
neutrophil (CCL13+)	Lung	myeloid	4.06869	5.32145	0.0582971	1.29951	0	0.00933932	0.0148786	0
neutrophil (IL18BP+)	Lung	myeloid	4.29096	5.49007	0.0329213	0.604121	0	0.0150472	0.0133659	0
basophil	Lung	myeloid	4.34272	0.217965	0	1.04081	0	0	0	0
eosinophil	Lung	myeloid	5.02465	2.99996	0	2.03421	0	0	0	0
granulocyte monocyte progenitor cell	Lung	myeloid	3.59953	0.97963	0.22658	0.820956	0	0	0	0
monocyte	Lung	myeloid	5.35953	3.03572	0.088479	1.66696	0.0701784	0	0.0771488	0
monocyte (PF)	Lung	myeloid	4.59765	2.37946	0.0221275	1.3138	0.00896414	0	0.0257863	0
alveolar macrophage	Lung	myeloid	5.41503	2.51001	0.718674	0.972457	0.0678983	0	0.0996073	0.000323794
alveolar macrophage (PF)	Lung	myeloid	5.00028	2.22758	0.587403	0.718923	0.0209738	0.0037427	0.0627684	0
alveolar macrophage (CXCL10+)	Lung	myeloid	5.50154	2.45452	0.517434	1.17852	0.0676411	0	0.103524	0
alveolar macrophage (LPL+)	Lung	myeloid	5.76477	2.45454	1.3803	1.63531	0.0499927	0	0.126049	0
interstitial macrophage	Lung	myeloid	5.92264	2.62105	0.827569	1.2438	0.0318303	0.00249336	0.109289	0
interstitial macrophage (ABCA8+)	Lung	myeloid	6.32873	2.58665	1.63673	1.29157	0.063938	0	0.175435	0.00806112
interstitial macrophage (CXCL10+)	Lung	myeloid	6.03832	2.53584	0.879597	1.53345	0.0113923	0	0.0623954	0
conventional dendritic cell	Lung	myeloid	5.6735	1.11497	0	1.48077	0.139229	0	0.187414	0
plasmacytoid dendritic cell	Lung	myeloid	6.10928	0.265777	2.02061	1.30996	0.0506861	0	0.500178	0
mature dendritic cell	Lung	myeloid	6.82002	1.18286	0.312751	0.781668	0.159198	0	0.144168	0
dendritic cell (FLT3+ IGSF6+)	Lung	myeloid	6.04756	1.48805	0.0566773	1.61433	0.127075	0	0.288633	0
myelinating Schwann cell	Lung	neural	NaN	NaN	0	0	0	0	0	0
non-myelinating Schwann cell	Lung	neural	-7.68679	5.1751	0	0	0	0	0.29549	0
respiratory basal cell	Trachea	epithelial	-3.70981	1.96305	0.779852	0.011868	0.040626	0	0.625881	0.00107502
respiratory basal cell (PF)	Trachea	epithelial	-3.62594	1.71222	0.990947	0	0	0	0.842909	0
ciliated cell	Trachea	epithelial	-3.78979	3.26138	2.07834	0	0	0	1.01377	0
secretory cell	Trachea	epithelial	-3.87139	2.39841	1.23368	0.00389932	0.0172347	0	0.851107	0.0632066
tuft cell	Trachea	epithelial	-3.69004	2.85083	2.17178	0.220321	0	0	0.535119	0
pulmonary neuroendocrine cell	Trachea	epithelial	NaN	NaN	0	0	0	0.923704	1.39555	0
endothelial cell	Trachea	endothelial	NaN	NaN	0.240635	0.272635	2.72471	0	0.240635	0
lymphatic cell	Trachea	endothelial	NaN	NaN	0	0	1.63229	0	0.430189	0
chondrocyte	Trachea	stromal	-7.53802	4.79397	0.300033	0	0.134295	0	4.57827	0
vascular associated smooth muscle cell	Trachea	stromal	NaN	NaN	0	0	0	0	1.99076	0
fibroblast	Trachea	stromal	-7.41294	4.58359	0.0914892	0	0.0330003	0	4.55941	0
natural killer cell_T cell	Trachea	lymphoid	6.50091	-3.81123	0.0887046	1.41822	0.277585	0	0.561646	0
T cell	Trachea	lymphoid	NaN	NaN	0	0	0	0	0	0
neutrophil	Trachea	myeloid	3.79205	5.3989	0.0570134	1.52115	0	0	0.42178	0
macrophage_monocyte	Trachea	myeloid	6.19691	2.40241	1.11244	1.22151	0.0514117	0	0.909971	0
plasmacytoid dendritic cell	Trachea	myeloid	NaN	NaN	2.02996	1.16458	0	0	1.16458	0
basal cell	Tongue	epithelial	-3.45767	1.6112	0.276207	0	0.00211149	0	0.366898	0
basal cell (WIF1+)	Tongue	epithelial	-3.29423	1.57139	0.215488	0	0.0238957	0	3.09096	0.067696
suprabasal cell	Tongue	epithelial	-3.33828	1.50304	0.251187	0	0.00350526	0.000462021	0.3317	0.00331977
suprabasal cell (PF)	Tongue	epithelial	-3.42137	1.6135	0.365021	0	0.00688034	0	0.338171	0
suprabasal cell (KRT4+)	Tongue	epithelial	-3.24695	1.35783	0.126432	0.00647275	0.00406666	0	0.165403	0
suprabasal cell (WIF1+)	Tongue	epithelial	-3.35428	1.51552	0.25859	0	0	0.000803651	1.53395	0.00420405
suprabasal cell (PF WIF1+)	Tongue	epithelial	-3.38564	1.57691	0.397441	0	0	0	2.15387	0.0447062
filiform papilla	Tongue	epithelial	-3.25111	1.38716	0.643463	0	0	0	0	0
artery cell	Tongue	endothelial	-6.55041	8.75554	0	0	2.69124	0	0	0
vein cell	Tongue	endothelial	-6.84557	8.55731	0	0	0.338195	0	0.843188	0
capillary cell (FABP5+ RBP7lo)	Tongue	endothelial	-6.46629	8.62013	0.065441	0	1.49896	0	0.531863	0
lymphatic cell (CCL21+)	Tongue	endothelial	-7.62801	7.60782	0	0	2.51049	0	0.925461	0
tendon cell	Tongue	stromal	-8.56707	4.71389	0	0	0	0	5.05121	0
skeletal muscle satellite stem cell	Tongue	stromal	-8.34192	4.76564	0	0	0	0	0.369276	0
fast muscle cell	Tongue	stromal	-6.04435	2.12045	0	0	0	0	0	0
vascular associated smooth muscle cell	Tongue	stromal	-8.71721	2.68957	0	0	0.112024	0	0.23164	0
fibroblast	Tongue	stromal	-8.53993	4.79958	0.0100455	0.0112233	0	0	4.86347	0
fibroblast (WIF1+)	Tongue	stromal	-8.64648	4.82806	0.0308675	0	0	0	5.05829	0
pericyte	Tongue	stromal	-8.70426	3.30666	0	0	0	0	2.96838	0
unknown_Tongue_stromal_G2 (NGFR+ TNNT2+)	Tongue	stromal	-8.41379	4.83116	0	0	0	0	3.70237	0
unknown_Tongue_stromal_G1 (COL15A1+ PTGDS+)	Tongue	stromal	-8.63103	4.58856	0	0	0	0	5.32711	0
T cell	Tongue	lymphoid	NaN	NaN	0	1.7089	0.139453	0	0.15951	0
basophil	Tongue	myeloid	6.51162	-3.32968	0	1.2289	0	0	0	0
macrophage	Tongue	myeloid	6.48789	2.58382	0.576232	1.71216	0	0	0.671335	0
macrophage (CTSD+)	Tongue	myeloid	6.73391	2.79859	0.570892	0.905082	0.060281	0.275124	0.621251	0
mature dendritic cell	Tongue	myeloid	6.43696	2.24485	1.40089	1.4009	0	0	0.265928	0
myelinating Schwann cell	Tongue	neural	-8.42465	5.21128	0	0	0	0	1.50047	0
non-myelinating Schwann cell	Tongue	neural	-8.39851	5.16932	0	0	0	0	0.254244	0
enterocyte progenitor cell	Small intestine	epithelial	-3.15611	2.36772	2.56067	0.159463	0.0420344	0.00922712	0.0786174	0.00652216
enterocyte	Small intestine	epithelial	-3.03854	2.56146	2.94656	0.106266	0.00614026	0.00143949	0.118918	0.00138128
enterocyte (CA2+)	Small intestine	epithelial	-2.83808	2.72773	2.02427	0.371141	0	0	0.278561	0.0844134
goblet cell	Small intestine	epithelial	-2.99083	2.43158	3.06278	0.0789606	0	0	0.0434955	0
goblet cell (PF)	Small intestine	epithelial	-2.95344	2.20636	2.23075	0	0	0	0	0
enterocyte_goblet cell	Small intestine	epithelial	-2.93206	2.57885	2.99867	0.405601	0	0.0237359	0.0701845	0
enteroendocrine cell	Small intestine	epithelial	-3.30773	2.70505	2.91778	0	0	0.379957	0.0229216	0
M cell of gut	Small intestine	epithelial	-3.09245	2.57395	2.75925	0.0315042	0.0313162	0	0.196581	0
tuft cell	Small intestine	epithelial	-3.42057	2.80227	2.93484	0	0	0	0.0586431	0
artery cell	Small intestine	endothelial	-6.53662	8.415	0.0895533	0	3.06889	0	0.64408	0
vein cell	Small intestine	endothelial	-6.81984	8.36475	1.09968	0	1.65048	0	0	0
capillary cell (FABP5+ RBP7-)	Small intestine	endothelial	-6.40056	8.5932	0.768834	0.0272093	0.980934	0	0.0241446	0
capillary cell (FABP5+ RBP7+)	Small intestine	endothelial	NaN	NaN	0	0	2.47736	0	0	0
lymphatic cell (CCL21+)	Small intestine	endothelial	-7.45111	7.42895	0.168404	0.0577235	2.52687	0.0242631	0.66768	0
smooth muscle cell	Small intestine	stromal	-8.06872	3.34175	0.820103	0.0515275	0	0.0451709	1.17481	0
vascular associated smooth muscle cell	Small intestine	stromal	-8.53149	2.56003	0.354202	0	0	0	0.354202	0
fibroblast	Small intestine	stromal	-8.12164	4.28171	0.655867	0	0.0398833	0	5.1143	0
fibroblast (CHODL+)	Small intestine	stromal	-8.00629	3.97035	0.053503	0	0	0	2.14981	0
fibroblast (GGT5+)	Small intestine	stromal	-8.04963	3.93086	0.39577	0.245487	0	0	4.1411	0
fibroblast (KCNN3+)	Small intestine	stromal	-8.10695	4.19524	0.515451	0.268866	0	0	3.42157	0
pericyte	Small intestine	stromal	-8.18822	3.13916	0	0	0	0	3.11501	0
mesothelial cell	Small intestine	stromal	-6.28215	4.3441	0.132215	0.0240368	0	0	3.50051	0
B cell	Small intestine	lymphoid	5.95988	-1.05492	0.762448	1.65732	0.879392	0	0.103673	0
plasma cell	Small intestine	lymphoid	1.96912	-1.65399	1.11823	0.654772	0.134184	0.00125759	0.0693507	0
innate lymphoid cell	Small intestine	lymphoid	6.91682	-3.49786	0.507964	1.45617	0	0.0666114	0.33274	0
natural killer cell	Small intestine	lymphoid	7.15644	-3.80657	0.215105	1.32157	0.0191217	0	0.0677164	0
natural killer T cell	Small intestine	lymphoid	7.17166	-3.76097	0.267583	1.58839	0	0	0	0
natural killer cell_T cell (PF)	Small intestine	lymphoid	3.55224	-1.63263	0.306563	1.39195	0.103239	0	0.15937	0
T cell (CD4+ CD8- CCL5+)	Small intestine	lymphoid	6.91998	-3.75536	0.376397	1.59104	0.145004	0	0.104776	0
T cell (CD4+ CD8- CCL5-)	Small intestine	lymphoid	6.72378	-3.60079	0.395694	1.69093	0.555694	0.0267352	0.11592	0
T cell (CD4- CD8+ CCL5+)	Small intestine	lymphoid	6.98082	-3.62762	0.367488	1.67223	0.187109	0.00775961	0.0642752	0
T cell (CD4- CD8- CCL5+ GZMK+)	Small intestine	lymphoid	7.02397	-3.58336	0.556713	1.45631	0	0	0.107126	0
T cell (CD4- CD8- CCL5+ GZMB+ LYG1+)	Small intestine	lymphoid	6.94507	-3.6802	0.459128	1.67033	0	0	0.0561573	0
T cell (CD4- CD8- CCL5+ GZMB+ LYG1-)	Small intestine	lymphoid	7.10948	-3.68279	0.555515	1.49007	0	0	0.0313596	0
T cell (CD4- CD8- CCL5+ GZMB- LYG1+)	Small intestine	lymphoid	7.11518	-3.7786	0.362831	1.46419	0.0103743	0	0.0149209	0
neutrophil	Small intestine	myeloid	3.90517	5.2422	0.327677	2.05277	0	0.186272	0.0991302	0
basophil	Small intestine	myeloid	NaN	NaN	0	0	0	0	0	0
eosinophil	Small intestine	myeloid	5.48811	3.04854	0.729423	2.52034	0	0	0	0
macrophage_monocyte	Small intestine	myeloid	6.3907	2.41313	0.838304	1.38018	0	0	0.0723688	0
macrophage	Small intestine	myeloid	6.36599	2.93242	0.809009	1.23422	0	0	0.0357311	0
macrophage (MS4A7+)	Small intestine	myeloid	5.83568	2.52344	0.0918771	2.52874	0.0535187	0	0.164452	0
conventional dendritic cell	Small intestine	myeloid	5.70162	1.28188	0.239067	1.93745	0	0	0	0
dendritic cell (FLT3+ IGSF6+)	Small intestine	myeloid	6.14254	1.59042	0.636745	1.68041	0	0	0.0714059	0
dendritic cell (FLT3- IGSF6+ TCF4+)	Small intestine	myeloid	5.93973	1.9021	0.229125	1.92324	0	0	0.203623	0
interstitial cell of Cajal	Small intestine	neural	NaN	NaN	0	0	0	0	2.26361	0
non-myelinating Schwann cell	Small intestine	neural	-7.87126	5.34219	0.530844	0.323228	0	0	0	0
enterocyte progenitor cell	Colon	epithelial	-3.05082	2.86854	1.61093	0	0	0	0	0
enterocyte	Colon	epithelial	-2.8469	2.75639	2.22668	0.00939326	0	0	0.0434514	0.0142135
goblet cell	Colon	epithelial	-3.13953	2.44473	2.34134	0	0	0.0282218	0.0298985	0
enterocyte_goblet cell	Colon	epithelial	-2.95007	2.61712	1.75048	0	0	0	0.0899747	0
enteroendocrine cell	Colon	epithelial	-3.4228	2.69393	2.11405	0	0	0.98626	0	0.766668
fibroblast	Colon	stromal	-7.64031	4.42083	0.739349	0	0	0	5.15697	0
mesothelial cell	Colon	stromal	-6.20853	4.44585	0.0259175	0	0	0	3.72119	0
T cell (CD4- CD8+ CCL5+)	Colon	lymphoid	6.79087	-3.67003	0.0778027	1.5059	0.295102	0.00732544	0	0
neutrophil	Colon	myeloid	NaN	NaN	0	0	0	0	0	0
macrophage_monocyte	Colon	myeloid	6.14351	2.80102	0	1.58919	0	0	0	0
hepatocyte (APOB+)	Liver	epithelial	-5.10528	2.74494	0.00772676	0.0760852	0	0	0.0883954	0
hepatocyte (PHYH+)	Liver	epithelial	-5.32992	2.67576	0	0.0698319	0.045823	0	0.036492	0
cholangiocyte	Liver	epithelial	-4.42832	2.92868	2.00583	0.0595801	0.164017	0	0.200453	0
hepatic sinusoid cell	Liver	endothelial	-6.87643	7.67022	0.0236911	0.189866	1.86814	0	0.298588	0
endothelial cell	Liver	endothelial	NaN	NaN	0	0.123657	1.60197	0	0.614296	0
fibroblast	Liver	stromal	-8.21101	4.25874	0	0.977743	1.24878	0	4.73039	0
mesothelial cell	Liver	stromal	-6.46881	4.52367	0	0.486471	0	0	3.32139	0
B cell	Liver	lymphoid	5.98898	-1.16292	0.400268	1.58207	0.505347	0	0	0
B cell (PF)	Liver	lymphoid	NaN	NaN	0	1.10172	0	0	0	0
plasma cell	Liver	lymphoid	1.70302	-1.75294	0.293877	0.439261	0.0758896	0.00846099	0.0186431	0
plasma cell (PF)	Liver	lymphoid	2.48697	-1.53237	0.0252199	0.963698	0.0616006	0	0.0424743	0
natural killer cell	Liver	lymphoid	5.82564	-2.98145	0.0330447	1.69122	0.110749	0	0	0
natural killer T cell	Liver	lymphoid	5.80023	-3.13031	0	1.83476	0.0983437	0.020744	0.014391	0
natural killer cell_T cell (PF)	Liver	lymphoid	3.81296	-1.80715	0.00857539	1.7611	0	0	0	0
T cell (CD4+ CD8- CCL5-)	Liver	lymphoid	6.29164	-3.4945	0.0205174	1.59264	0.345187	0.0121492	0.0598744	0
T cell (CD4- CD8+ CCL5+)	Liver	lymphoid	5.94833	-3.21732	0.0079689	1.73161	0.282369	0.0383532	0.0157923	0
hematopoietic precursor cell	Liver	hematopoietic	NaN	NaN	0	1.89314	0	0	0	0
erythroid lineage cell (PF)	Liver	megakaryocyte-erythroid	2.70166	0.665188	0	0.187533	0	0	0	0
neutrophil	Liver	myeloid	4.06881	4.94079	0.00196639	1.81845	0	0	0.00785579	0
neutrophil (PF)	Liver	myeloid	3.8029	2.86268	0.0877602	1.36553	0	0	0	0
basophil	Liver	myeloid	NaN	NaN	0	1.75206	0	0	0	0
monocyte	Liver	myeloid	5.21072	3.2881	0.00728187	1.56548	0	0	0.0434933	0
macrophage (Kupffer cell)	Liver	myeloid	6.29125	2.64326	0.213617	1.48577	0.00359633	0	0.0459407	0
macrophage (Kupffer cell PF)	Liver	myeloid	4.94918	2.17311	0.0182528	1.55004	0	0	0.0237115	0
macrophage (Kupffer cell CD5L+ MARCO+)	Liver	myeloid	6.49502	3.3373	0.203387	0.944819	0.0200985	0	0.0499959	0
macrophage (Kupffer cell CD5L- MARCO+)	Liver	myeloid	6.05884	2.97954	0.0332043	1.36465	0.00913871	0.00390054	0.0346323	0
macrophage (Kupffer cell MS4A7+)	Liver	myeloid	6.0235	2.6677	0.0317071	1.84608	0.0151388	0	0.0470326	0
conventional dendritic cell	Liver	myeloid	5.8402	1.24341	0.0452089	1.43129	0	0	0	0
plasmacytoid dendritic cell	Liver	myeloid	6.08043	0.330104	1.94889	1.1858	0	0	0	0
mature dendritic cell	Liver	myeloid	6.60407	1.39534	0.0704437	0.90393	0	0	0	0
dendritic cell (FLT3+ IGSF6+)	Liver	myeloid	6.28283	1.66108	0.284134	1.3614	0	0	0	0
dendritic cell (PF)	Liver	myeloid	5.37874	1.29	0.207487	1.35231	0.0541401	0	0	0
acinar cell	Pancreas	epithelial	-5.45849	3.88671	0.388849	0.0225758	0.0478749	0.0448358	0.694595	0
acinar cell (FDX1+)	Pancreas	epithelial	-5.30622	3.72795	0.542924	0.0122649	0.0688691	0.0731204	0.817215	0
acinar cell (PNISR+)	Pancreas	epithelial	-5.12254	3.82857	0.355621	0	0.0481882	0.192792	1.47474	0
ductal cell (SPOCK3+)	Pancreas	epithelial	-4.7052	3.25052	1.60883	0.0687246	0.0444012	0.0104656	0.67257	0
ductal cell (UPK1A+)	Pancreas	epithelial	-4.59366	3.29057	1.69982	0.215874	0.137494	0.0595963	0.740759	0
acinar cell_ductal cell	Pancreas	epithelial	-5.232	3.64301	0.913233	0.00969414	0.0365385	0.0963384	1.05436	0
alpha cell	Pancreas	epithelial	-4.96128	4.07567	1.09165	0.0284884	0.189394	0.902545	0.98904	0
beta cell	Pancreas	epithelial	-5.0208	4.1143	1.01861	0.0409466	0.070604	1.29744	1.06425	0
alpha cell_beta cell	Pancreas	epithelial	-4.91168	4.16671	1.18603	0.0356168	0.0776708	1.13744	0.956974	0
delta cell	Pancreas	epithelial	-4.96171	3.98262	1.59863	0.0968539	0.316105	1.1616	0.884961	0
PP cell	Pancreas	epithelial	NaN	NaN	1.28643	0	0.837217	1.28643	0	0
artery cell	Pancreas	endothelial	-6.09795	8.12514	0.0214694	0	3.25821	0.144633	0.572371	0
vein cell	Pancreas	endothelial	-6.36892	8.09785	0.0147529	0.0372913	1.62511	0	0.673255	0
capillary cell (FABP5+ RBP7-)	Pancreas	endothelial	-6.14776	8.22703	0.0795564	0.130946	0.511709	0.0370554	0.911031	0
capillary cell (FABP5+ RBP7+)	Pancreas	endothelial	-5.75886	8.20114	0.0963699	0.0409802	2.18472	0.0404937	1.23821	0
lymphatic cell (CCL21+)	Pancreas	endothelial	-7.46129	7.51333	0	0.0526194	3.32118	0.0145948	0.856537	0
lymphatic cell (ACKR4- CCDC80+)	Pancreas	endothelial	-7.11188	7.37929	0.194465	0	1.84119	0	1.04006	0
lymphatic cell (ACKR4+ CCDC80+)	Pancreas	endothelial	-7.19776	7.66617	0	0.0963635	2.59603	0	0.0568561	0
vascular associated smooth muscle cell	Pancreas	stromal	-8.57888	2.73621	0.159456	0	0.0233592	0.089242	2.3378	0
fibroblast (PI16+)	Pancreas	stromal	-7.28626	4.47116	0.0455769	0.0643456	0.068282	0.0591531	5.11584	0
fibroblast (PTN+)	Pancreas	stromal	-7.2757	4.25724	0.109597	0.101009	0.028299	0.0677663	4.77567	0
pericyte	Pancreas	stromal	-7.96027	3.06804	0.108788	0	0.03836	0.162258	3.84725	0
adipocyte (UCP1hi)	Pancreas	stromal	-5.9412	2.71911	0.296862	0.13112	0.146326	0	1.09547	0
adipocyte (UCP1lo)	Pancreas	stromal	-5.94261	2.75221	0.133049	0.0726259	0.0234155	0.0400016	1.0932	0
mesothelial cell (CXCL10+ PRG4+)	Pancreas	stromal	-6.1618	4.2829	0	0	0	0.0731293	3.8195	0
mesothelial cell (CXCL10- PRG4+)	Pancreas	stromal	-6.05528	4.16475	0.100214	0.0564161	0.0566441	0.0286639	3.77465	0
mesothelial cell (SBSN+)	Pancreas	stromal	-6.10983	4.09146	0.0993141	0	0.0399803	0.0450313	3.10578	0
reticular cell	Pancreas	stromal	-7.54122	4.17432	0	0.352763	0.365658	0	3.74082	0
unknown_Pancreas_stromal_G1 (NGFR+ TNNT2+)	Pancreas	stromal	-7.59016	4.83799	0	1.00121	0	0	4.10295	0
B cell	Pancreas	lymphoid	5.86983	-0.766862	0.145299	1.83231	0.551037	0.0187801	0.29143	0.00365048
B cell (PF)	Pancreas	lymphoid	3.77197	-1.3219	0.187975	1.52396	0.238307	0.0152044	0.190396	0
B cell (SOX5+)	Pancreas	lymphoid	5.88711	-0.939956	0.125013	2.63122	0.58749	0	0.375173	0
plasma cell	Pancreas	lymphoid	1.78337	-1.56293	0.243711	0.872563	0.109594	0.016837	0.817572	0
plasma cell (PF)	Pancreas	lymphoid	2.91001	-1.56521	0.165194	1.31935	0.0383547	0	0	0
natural killer cell	Pancreas	lymphoid	4.8668	-2.9689	0	1.98189	0	0	0.571435	0
natural killer cell (CHN1+)	Pancreas	lymphoid	5.45488	-3.80173	0.179083	2.04087	0.0522148	0	0.168465	0
natural killer T cell	Pancreas	lymphoid	5.24746	-3.51087	0.0613859	2.23069	0.101063	0	0.385423	0
natural killer cell_T cell	Pancreas	lymphoid	5.30694	-3.45275	0	2.29397	0.0358955	0	0.212542	0
T cell (CD4+ CD8- CCL5-)	Pancreas	lymphoid	5.41266	-3.81943	0.0519326	2.30386	0.278438	0.0323851	0.352517	0
T cell (CD4- CD8+ CCL5+)	Pancreas	lymphoid	5.3774	-3.76237	0	2.11336	0.162175	0.048757	0.475854	0
T cell (PF)	Pancreas	lymphoid	3.94026	-2.00079	0	2.26808	0.0331814	0	0.124439	0
neutrophil	Pancreas	myeloid	3.80092	4.94333	0.0998695	1.49894	0.035463	0.0631034	0.821028	0
neutrophil (PF)	Pancreas	myeloid	3.93276	2.77862	0.172828	1.19327	0	0	0.568789	0
monocyte	Pancreas	myeloid	5.214	3.01387	0.0762332	1.90052	0	0.323794	1.3038	0
macrophage	Pancreas	myeloid	6.55073	2.80969	0.590166	1.7039	0.13039	0.0174882	0.672991	0
macrophage (MRC1+)	Pancreas	myeloid	6.60447	3.00736	0.237698	0.847312	0.112757	0.196414	0.977245	0
macrophage (ENPP2+)	Pancreas	myeloid	6.61348	3.21768	0.00899846	1.43789	0.118613	0	0.725976	0
macrophage (MARCO+)	Pancreas	myeloid	6.18109	2.918	0.0523329	1.58467	0	0.0551067	1.10738	0
conventional dendritic cell	Pancreas	myeloid	5.96513	1.121	0	1.71055	0	0	0.208184	0
plasmacytoid dendritic cell	Pancreas	myeloid	5.95049	0.246782	1.95121	1.21543	0	0	0	0
mature dendritic cell	Pancreas	myeloid	6.69738	1.07102	0.712666	0.832711	0.0784778	0	0.0296802	0
dendritic cell (FLT3+ IGSF6+)	Pancreas	myeloid	6.08314	1.0361	0.116397	1.72857	0.0992092	0.0218262	0.169794	0.0431133
non-myelinating Schwann cell	Pancreas	neural	-7.74359	5.3312	0.161074	0	0	0.416354	1.22146	0
podocyte	Kidney	epithelial	-4.60526	3.59851	0.0759992	0	2.91782	0	3.61021	0.0417536
proximal convoluted tubule epithelial cell	Kidney	epithelial	-4.81592	2.85673	1.12898	0.0640305	0.0452941	0	0.0346571	0
proximal straight tubule epithelial cell	Kidney	epithelial	-4.63602	2.88599	1.38746	0.0748871	0.0563981	0	0.056586	0
proximal convoluted_straight tubule epithelial cell	Kidney	epithelial	NaN	NaN	0.770521	0	0.00511102	0	0.0104015	0
loop of Henle thin descending limb epithelial cell	Kidney	epithelial	-4.10232	3.23772	1.78823	0.0285746	0.0458476	0	0.0665892	0
loop of Henle thin ascending limb epithelial cell	Kidney	epithelial	-4.08862	3.12274	1.80906	0.0440557	0.0437199	0.0143663	0.0183001	0
loop of Henle thin ascending limb epithelial cell (SLC14A2+)	Kidney	epithelial	-4.18216	3.0354	2.10635	0.0295091	0	0	0.0431368	0
loop of Henle thick ascending limb epithelial cell	Kidney	epithelial	-4.5015	3.14308	1.79693	0.0510711	0.0696944	0.0174666	0.0292142	0
loop of Henle epithelial cell (AKR1B1+)	Kidney	epithelial	-4.21164	3.07815	1.41323	0	0	0	0	0
macula densa epithelial cell	Kidney	epithelial	-4.46402	2.76021	2.10715	0.022623	0.0489442	0.285343	0.0243243	0
distal convoluted tubule epithelial cell	Kidney	epithelial	-4.53338	2.89085	1.40266	0.0367049	0.0313173	0	0.071344	0
principal cell	Kidney	epithelial	-4.22608	2.69768	1.59426	0	0.0317239	0.0206982	0.0486203	0
principal cell (FXYD4+)	Kidney	epithelial	-4.47116	2.85071	1.63396	0.0930523	0	0	0.0755742	0
principal cell (KCNE1+)	Kidney	epithelial	-4.59311	2.79081	1.16163	0.256857	0.032423	0	0.0685919	0
alpha-intercalated cell	Kidney	epithelial	-4.52301	2.68674	1.85984	0.0513107	0.0295025	0	0.0962062	0
beta-intercalated cell	Kidney	epithelial	-4.66602	3.01554	1.56868	0.0712055	0	0	0.625777	0
intercalated cell_principal cell	Kidney	epithelial	-4.45275	2.61791	1.856	0	0.0274866	0	0.0374952	0
urothelial cell	Kidney	epithelial	-3.77077	2.11047	1.17434	0.0261101	0	0	0.0730091	0
vasa recta descending limb cell (SLC14A1+)	Kidney	endothelial	-6.39483	7.77786	0.55466	0.105593	3.01316	0.0206988	0.0518472	0
vasa recta descending limb cell (MGP+)	Kidney	endothelial	-6.63586	8.0206	0.346282	0.0513192	2.54632	0	0.0523243	0
vasa recta ascending limb cell (IGFBP5+)	Kidney	endothelial	-6.75236	7.85714	0.118521	0.0482219	0.759138	0.00279167	0.0498295	0
vasa recta ascending limb cell (IGF1+)	Kidney	endothelial	-6.7366	7.82991	0.117739	0.061095	0.99932	0.0040811	0.127754	0
capillary cell (FABP5- RBP7-)	Kidney	endothelial	-6.52183	7.48417	0.162246	0.202341	3.26105	0	0.287512	0
capillary cell (FABP5+ RBP7+)	Kidney	endothelial	-5.79569	8.52129	0.104033	0.0289336	2.53008	0	0.620591	0
capillary cell (CXCL10+)	Kidney	endothelial	-5.76215	8.44673	0	0	0.668122	0	0	0
glomerular endothelial cell	Kidney	endothelial	-6.64944	7.57112	0.108306	0	0.561278	0	0.081192	0
lymphatic cell (CCL21+)	Kidney	endothelial	-7.23742	7.4763	0	0	2.39973	0	0	0
lymphatic cell (ACKR4- CCDC80+)	Kidney	endothelial	-7.00161	7.63112	0	0	1.87802	0	0	0
vascular associated smooth muscle cell	Kidney	stromal	-8.40008	2.82656	0.0960852	0.0402183	0.117248	0.0119759	0.842738	0
fibroblast	Kidney	stromal	-7.93576	4.22419	0.17439	0.0162669	0.0155131	0.0265025	4.95349	0
fibroblast (ASPN+)	Kidney	stromal	-7.21553	4.7448	0.338403	0	0.996815	0	4.19847	0
fibroblast (TNC+)	Kidney	stromal	-7.93698	4.1746	0.199331	0	0	0.307335	3.69707	0
myofibroblast	Kidney	stromal	-7.84768	3.82086	0.0493214	0.034311	0.0476381	0	4.27068	0
pericyte	Kidney	stromal	-7.80932	3.25436	0	0	0	0	4.10824	0
adipocyte (UCP1hi)	Kidney	stromal	-5.72716	2.5458	0	0	0	0	0.764096	0
adipocyte (UCP1lo)	Kidney	stromal	-6.0837	2.83381	0	0	0.142865	0	0	0
mesothelial cell	Kidney	stromal	-6.35346	4.43707	0	0	0.0802451	0	3.30906	0
reticular cell	Kidney	stromal	-7.78127	4.06375	0.067386	0.279458	0.08163	0	3.69337	0
unknown_Kidney_stromal_G1 (ST6GAL2+)	Kidney	stromal	-8.04933	3.27936	0	0	0	0	0.0634201	0
B cell	Kidney	lymphoid	5.81714	-0.933761	0.253771	1.41917	0.91606	0	0.0697879	0
B cell (PF)	Kidney	lymphoid	5.39133	-0.960009	0.504091	1.35034	0.327227	0	0	0
plasma cell	Kidney	lymphoid	1.86676	-1.7112	0.352655	0.371984	0.0861028	0	0.0836699	0
plasma cell (PF)	Kidney	lymphoid	2.72954	-1.44012	0	1.04782	0	0	0	0
innate lymphoid cell	Kidney	lymphoid	6.33122	-3.47416	0.269173	1.47547	0.215786	0	0.0653999	0
natural killer cell	Kidney	lymphoid	4.94512	-3.08137	0.170871	1.77906	0.0787246	0	0.0202974	0
natural killer cell (CHN1+)	Kidney	lymphoid	5.93282	-3.75736	0.164234	1.83277	0.127298	0	0	0
natural killer T cell	Kidney	lymphoid	5.65615	-3.22263	0.0523834	1.8266	0.130727	0.0491007	0.064515	0
natural killer cell_T cell (PF)	Kidney	lymphoid	4.02938	-1.94756	0.0678908	1.73586	0.0702125	0	0.096925	0
T cell (CD4+ CD8- CCL5-)	Kidney	lymphoid	6.25218	-3.7637	0.169779	1.65939	0.584555	0	0.0601346	0
T cell (CD4- CD8+ CCL5+)	Kidney	lymphoid	6.07786	-3.44015	0.139749	1.6501	0.407502	0.0195159	0.117643	0
T cell (CD4+ CD8+ CCL5+)	Kidney	lymphoid	5.12661	-3.23406	0.0886505	2.34341	0.129532	0	0.0567782	0
erythroid progenitor cell	Kidney	megakaryocyte-erythroid	3.05427	0.632203	0.12558	0.261501	0	0	0	0
neutrophil	Kidney	myeloid	4.00714	4.97158	0.194301	1.74474	0.0567919	0.0188538	0.0866846	0
neutrophil (PF)	Kidney	myeloid	3.82006	2.839	0	0.981703	0	0	0.0669854	0
neutrophil (CCL13+)	Kidney	myeloid	3.8193	5.13768	0	1.39167	0	0	1.57338	0
neutrophil (IL18BP+)	Kidney	myeloid	4.17304	5.46465	0.129235	0.875817	0	0	0	0
basophil	Kidney	myeloid	NaN	NaN	0	0	0	0	0	0
granulocyte monocyte progenitor cell	Kidney	myeloid	NaN	NaN	0	1.0151	0	0	0	0
monocyte	Kidney	myeloid	5.41012	3.05652	0.124041	1.67889	0.0844652	0	0.092731	0
monocyte (PF)	Kidney	myeloid	NaN	NaN	0	1.04697	0	0	0	0
macrophage	Kidney	myeloid	6.27093	2.28111	0.091103	1.48665	0.075029	0	0.102191	0
macrophage (PF)	Kidney	myeloid	5.11902	2.33786	0	0.666759	0	0	0	0
macrophage (MRC1+)	Kidney	myeloid	6.70924	3.00415	0.699685	0.863747	0.0347321	0	0.116477	0
macrophage (MARCO+)	Kidney	myeloid	6.00767	3.06824	0.0289752	1.85618	0.0244358	0	0.174739	0
macrophage (EPCAM+)	Kidney	myeloid	6.51401	2.46885	2.04791	1.2346	0.020753	0.0196486	0.0832663	0
macrophage (ABCG1+)	Kidney	myeloid	5.49441	2.42461	1.07055	1.1057	0	0	0	0
conventional dendritic cell	Kidney	myeloid	5.85479	1.32861	0	1.38128	0.034583	0	0.0462943	0
plasmacytoid dendritic cell	Kidney	myeloid	6.09751	0.469095	1.89445	1.33244	0.124446	0	0	0
mature dendritic cell	Kidney	myeloid	NaN	NaN	1.17938	0	0	0	0.521781	0
dendritic cell (FLT3+ IGSF6+)	Kidney	myeloid	6.21919	1.63425	0.296626	1.60018	0.0529866	0	0.0558589	0
non-myelinating Schwann cell	Kidney	neural	-7.69942	5.26084	0	0	0	0	1.61253	0
urothelial cell	Bladder	epithelial	NaN	NaN	1.6351	0.00983054	0	0.00789226	1.26855	0
basal urothelial cell	Bladder	epithelial	-3.49769	1.87775	0.954835	0.0225423	0.00727986	0	1.39645	0
intermediate urothelial cell	Bladder	epithelial	-3.5792	1.95487	1.06557	0	0.014995	0.00463083	1.73272	0
luminal urothelial cell	Bladder	epithelial	-3.6538	2.06619	1.24749	0.00662131	0.127983	0	1.56869	0
artery cell	Bladder	endothelial	-6.57062	8.4373	0	0	2.97039	0	1.37865	0
vein cell	Bladder	endothelial	-6.77691	8.35595	0.040114	0.0439876	0.991603	0	0.715078	0
capillary cell (FABP5+ RBP7-)	Bladder	endothelial	-6.77311	8.6183	0	0	0.612343	0	1.2696	0
capillary cell (FABP5+ RBP7lo)	Bladder	endothelial	-6.58176	8.61125	0.0657968	0.3459	1.91694	0	1.81506	0
capillary cell (FABP5+ RBP7+)	Bladder	endothelial	-6.22379	8.69666	0	0	1.40671	0	0.616791	0
lymphatic cell (CCL21+)	Bladder	endothelial	-7.6206	7.48989	0.0709757	0	2.36477	0	1.84575	0
smooth muscle cell	Bladder	stromal	-8.35486	3.01727	0	0	0	0	2.75437	0
vascular associated smooth muscle cell	Bladder	stromal	-8.72142	3.04711	0.0114303	0.0375111	0.0286999	0.00609424	1.67047	0.00529511
fibroblast	Bladder	stromal	-8.43778	4.46588	0.0323064	0.0214446	0.0239069	0	4.88654	0.00197701
fibroblast (PTN+)	Bladder	stromal	-8.22122	4.51687	0.209084	0	0	0	4.37143	0
fibroblast (ENPP2+)	Bladder	stromal	-8.66999	4.40672	0	0.03116	0	0.0444123	4.13465	0
fibroblast (LY6H+)	Bladder	stromal	-8.50981	4.57844	0.0208947	0	0.0440609	0.0451352	4.99461	0
myofibroblast	Bladder	stromal	-8.49568	4.44314	0.0256646	0	0.026002	0	4.14646	0.0146077
pericyte	Bladder	stromal	-8.45321	3.35667	0	0	0.0537934	0	3.55907	0
adipocyte (UCP1lo)	Bladder	stromal	-6.15607	2.63335	0	0.134186	0	0	0.240327	0
mesothelial cell	Bladder	stromal	-6.27474	4.32153	0.334278	0	0	0	3.02283	0
B cell	Bladder	lymphoid	5.89852	-1.12346	0.108469	1.57306	0.628484	0	0.744303	0
plasma cell	Bladder	lymphoid	1.72799	-1.58615	0.416725	0.312044	0.0477901	0	0.842517	0
innate lymphoid cell	Bladder	lymphoid	6.70407	-3.7432	0	1.01855	0	0	0.825697	0
natural killer cell_T cell	Bladder	lymphoid	6.51833	-3.6072	0	1.63497	0.164107	0	1.00428	0
T cell (CD4+ CD8- CCL5-)	Bladder	lymphoid	6.78628	-3.52967	0.065113	1.20173	0.265418	0.093448	1.31702	0
neutrophil	Bladder	myeloid	4.19852	5.54377	0	1.31207	0	0	0.84564	0
neutrophil (IL18BP+)	Bladder	myeloid	4.39386	5.59169	0.00699867	0.686848	0.00436309	0.0825146	0.512456	0
basophil	Bladder	myeloid	6.89686	2.00536	0	1.44641	0	0	2.04997	0
monocyte	Bladder	myeloid	5.47051	3.32822	0.02173	0.91022	0.0162717	0.0275216	0.505328	0
macrophage	Bladder	myeloid	6.58687	2.33966	0.513711	0.973265	0.022823	0	1.77091	0
conventional dendritic cell	Bladder	myeloid	6.10695	1.511	0	1.22703	0	0	1.82992	0
plasmacytoid dendritic cell	Bladder	myeloid	6.25015	0.693026	1.43601	0.879417	0	0	1.37614	0
mature dendritic cell	Bladder	myeloid	6.78607	1.54569	0	0.316696	0	0	1.01836	0
dendritic cell (FLT3+ IGSF6+)	Bladder	myeloid	6.40406	1.85558	0	1.32149	0	0	1.60798	0
myelinating Schwann cell	Bladder	neural	-8.37413	5.05318	0	0	0	0	2.67453	0
non-myelinating Schwann cell	Bladder	neural	-8.20379	5.12552	0	0	0	0.20844	2.45433	0
non-ciliated epithelial cell of uterus (FXYD4+ MUC16+)	Uterus	epithelial	-4.21734	2.84719	2.43693	0	0.0726927	0	0.361973	0
non-ciliated epithelial cell of uterus (FXYD4+ MUC16-)	Uterus	epithelial	-4.23711	2.9788	1.98773	0	0.0345642	0	0.241886	0
non-ciliated epithelial cell of uterus (IGFBP1+)	Uterus	epithelial	-4.12852	2.99206	1.8387	0.0176689	0.0429017	0	0.336853	0.0153148
ciliated epithelial cell of uterus	Uterus	epithelial	-4.00918	3.43756	1.77051	0	0	0	0	0
artery cell	Uterus	endothelial	-6.44947	8.05782	0.256288	0	3.31682	0	0.361444	0
vein cell	Uterus	endothelial	-6.52549	8.13093	0	0	1.51514	0	0.379237	0
endothelial cell	Uterus	endothelial	NaN	NaN	0.0523521	0.206464	1.89775	0	0.590538	0
lymphatic cell	Uterus	endothelial	NaN	NaN	0	0	3.448	0	0.564992	0
smooth muscle cell	Uterus	stromal	-7.88028	3.37216	0.219432	0	0.219432	0	2.7834	0
vascular associated smooth muscle cell	Uterus	stromal	-8.51489	2.7067	0	0	0.32854	0	0	0
fibroblast	Uterus	stromal	-7.51188	4.1037	0.172661	0	0	0	4.46503	0
myofibroblast	Uterus	stromal	-7.70236	3.6256	0.134733	0.105139	0.111688	0.0678951	3.65823	0
pericyte	Uterus	stromal	-7.78174	3.56719	0	0	0	0	3.85792	0
natural killer cell	Uterus	lymphoid	5.70335	-3.52802	0.127327	1.30383	0.419173	0	0.348084	0
natural killer T cell	Uterus	lymphoid	5.82474	-3.48359	0	1.75022	0.821146	0	0.436541	0
T cell (CD4- CD8+ CCL5+)	Uterus	lymphoid	5.9884	-3.53248	0.193947	1.4722	0.882063	0.0091821	0.356828	0
neutrophil	Uterus	myeloid	4.06655	5.2124	0.50281	1.38878	0	0	0.619004	0
neutrophil (IL18BP+)	Uterus	myeloid	4.18913	5.33898	0.238934	0.778763	0	0	0.472107	0
macrophage (LTC4S+)	Uterus	myeloid	6.52083	2.6201	2.03719	0.9048	0.0135667	0	0.265638	0
macrophage (MGST1+)	Uterus	myeloid	6.23589	2.532	0.880688	0.777971	0.029588	0	0.179891	0
capillary cell (FABP5- RBP7-)	Testes	endothelial	-6.50734	7.79093	0	0	3.38922	0	0.876356	5.33132
mesothelial cell	Testes	stromal	NaN	NaN	0	0	0	0	0	3.33709
stromal cell	Testes	stromal	NaN	NaN	0.544257	0	0	0	4.79392	3.93048
natural killer cell_T cell	Testes	lymphoid	5.25718	-3.0286	0.315683	2.11635	0.315683	0	0	4.61943
macrophage	Testes	myeloid	5.79208	2.56666	0.778253	1.28085	0	0	0	3.78961
spermatogonium	Testes	germ	3.32458	1.10036	0.779367	0	0	0.106615	0.0341837	3.93778
early spermatocyte	Testes	germ	3.10826	1.41301	1.48865	0.000697573	0	0.0379606	0	3.59992
pachytene spermatocyte	Testes	germ	2.96756	1.59789	0.601521	0.00141262	0.000227692	0.0237982	0.000457936	3.56095
diplotene spermatocyte	Testes	germ	2.77632	1.75237	0.301845	0	0	0	0	4.8014
round spermatid	Testes	germ	2.82684	1.72448	0.0753124	0.00218509	0	0.00570997	0.000935594	5.88543
elongating spermatid	Testes	germ	2.6915	1.82596	0.044482	0	0	0.00276269	0.00321055	6.6937
elongated spermatid	Testes	germ	2.76532	1.77234	0.0376408	0.0130314	0	0.000391426	0	6.2932

## Sheet: Fig E5d-e
	Skin__interfollicular basal cell_1	Skin__interfollicular basal cell (APOE+)_2	Skin__interfollicular suprabasal cell_3	Skin__interfollicular suprabasal cell (APOE+)_4	Skin__interfollicular differentiated suprabasal cell_5	Skin__interfollicular cell (PF)_6	Skin__upper hair follicle cell_7	Skin__inner bulge cell_8	Skin__outer bulge cell_9	Skin__melanocyte_10	Skin__channel cell (MMP7+)_11	Skin__channel cell (TPM1+)_12	Skin__sweat gland cell_13	Fat__granulosa cell_14	Fat__unknown_Fat_GAT_epithelial_G1 (CRISP3+)_15	Blood__unknown_Blood_epithelial_G1 (PGAP1+)_16	Lung__respiratory basal cell_17	Trachea__respiratory basal cell_17	Trachea__respiratory basal cell (PF)_18	Lung__ciliated cell_19	Trachea__ciliated cell_19	Lung__club cell_20	Trachea__secretory cell_20	Lung__tuft cell_21	Trachea__tuft cell_21	Trachea__pulmonary neuroendocrine cell_22	Lung__alveolar epithelial cell type 1_23	Bone_marrow__alveolar epithelial cell type 2_24	Lung__alveolar epithelial cell type 2_24	Lung__uterine metastasis cell_25	Lung__alveolar epithelial cell type 2_uterine metastasis cell_H1	Tongue__basal cell_26	Tongue__basal cell (WIF1+)_27	Tongue__suprabasal cell_28	Tongue__suprabasal cell (PF)_29	Tongue__suprabasal cell (KRT4+)_30	Tongue__suprabasal cell (WIF1+)_31	Tongue__suprabasal cell (PF WIF1+)_32	Tongue__filiform papilla_33	Small_intestine__enterocyte progenitor cell_34	Colon__enterocyte progenitor cell_34	Small_intestine__enterocyte_35	Colon__enterocyte_35	Small_intestine__enterocyte (CA2+)_36	Small_intestine__goblet cell_37	Colon__goblet cell_37	Small_intestine__goblet cell (PF)_38	Small_intestine__enterocyte_goblet cell_H2	Colon__enterocyte_goblet cell_H2
Skin__interfollicular basal cell_1	1	0.9814073172781799	0.7208995471871915	0.8441335109314514	0.26297158356948624	0.513373	0.6212927126742329	0.7312055238808087	0.9168053691986832	0.4159289202012258	0.42977157792386317	0.618829	0.2526257723496176	0.31818539594573636	0.4520452659471897	0.10364388412735132	0.7653809031820509	0.803556	0.28610659227031726	0.2087625401478651	0.18239630837824014	0.3426233517662175	0.5212527586538522	0.38064191765953365	0.3795210577437085	0.2749140506769579	0.32910179173678766	0.2305724673465679	0.1892992206292983	0.2199474273124649	0.2001096534072958	0.94944	0.9218922402081716	0.8862407779832624	0.6360838378400887	0.6071942187145926	0.7969697536000432	0.5672964229209602	0.4904903090910626	0.3661583686755381	0.33168434550952597	0.2192242456973099	0.2835838175690822	0.2721363775366007	0.36777084910105606	0.4242047509452441	0.3125630402394229	0.23342509448706528	0.27626924092680394
Skin__interfollicular basal cell (APOE+)_2	0.9814073172781799	1	0.7397930642395959	0.867949	0.30411355518129346	0.518026	0.6598046697847114	0.7918221141005534	0.9559073424496916	0.5141353482519433	0.46667835936492824	0.6898336191427807	0.2983815160090345	0.3676411744725935	0.5014461024209439	0.15767780019660396	0.807401	0.8021257020485283	0.3066254625052982	0.24820200166184117	0.23072589491794485	0.4007208999466612	0.5727390565999017	0.42524027562648736	0.38537854218425777	0.2915966282165394	0.3877109380963152	0.3084139566125626	0.27099144742087505	0.2479853160088477	0.24338119637780578	0.9496309128075401	0.9298349504402502	0.8874696865448227	0.6426561574578683	0.6210234237028261	0.8022333429735552	0.5764838080477606	0.5007916640940347	0.3660761375076532	0.34878285244053037	0.22046465623619182	0.3239151240157816	0.28918420815030743	0.37454543090299175	0.43882748700281565	0.31607156031114875	0.23537551839830115	0.3123600897046739
Skin__interfollicular suprabasal cell_3	0.7208995471871915	0.7397930642395959	1	0.9723569513794824	0.844767	0.3406910695977312	0.9751053239474683	0.8736060442863677	0.7200411340610593	0.24184287024340237	0.742476	0.7892640800941619	0.30661647228215666	0.23319054009090892	0.3142982639755107	0.0480827	0.56853	0.5916050362466405	0.16224339825089737	0.1768332747214957	0.1884921767016362	0.2964989101212218	0.49258905465871305	0.30715662944441013	0.36512036292217326	0.28372761718280376	0.24968151307710895	0.1862189486160266	0.19144969138248977	0.22073044252865054	0.21500715683515714	0.720966	0.7067851488194112	0.8404925666876656	0.524634	0.9458921593106016	0.8597739582142873	0.468864	0.9025015933134551	0.31051625970585983	0.31230733896799573	0.19264497571697617	0.30502076770890935	0.2658114378514981	0.37543228951708335	0.42512743647904405	0.2662027373903849	0.22619170891300877	0.3106471120850899
Skin__interfollicular suprabasal cell (APOE+)_4	0.8441335109314514	0.867949	0.9723569513794824	1	0.7142352300318346	0.3876014525773281	0.9263154499948714	0.9196934555392006	0.8543688510141467	0.3596115074326369	0.682716	0.7962600839037692	0.30153254159451864	0.2752885651683735	0.3932201137642234	0.10293205534013286	0.6800394078682949	0.6823530768201828	0.17857298933878518	0.20391946633505942	0.2155552915134589	0.34018115673206006	0.5470249368229393	0.35987518987461453	0.37444950816334327	0.2794996077891533	0.3108169246568219	0.24450676952009212	0.23093576344299088	0.22263547758185206	0.2252902483784225	0.8354144345512549	0.8068610039702858	0.8847441183324083	0.558452	0.8854316683755433	0.8641853303528051	0.4894433817599303	0.8147301077118965	0.3058838731691417	0.35988874050645303	0.21570445177595704	0.3589160154244611	0.309189	0.4033298542371333	0.4306154648015235	0.25733830938586755	0.2541006925579117	0.36255660129903433
Skin__interfollicular differentiated suprabasal cell_5	0.26297158356948624	0.30411355518129346	0.844767	0.7142352300318346	1	0.13745152010304182	0.9119100056170276	0.6783716752053134	0.33112076330098583	0.054263424134438354	0.8036483994146532	0.7080834251811221	0.3259046704355645	0.18808147438179743	0.1840452280094157	-0.0126911	0.2747030411107562	0.2913188585772035	0.0850583	0.1730778291094597	0.17335280402327555	0.24817589731285863	0.37075644813323305	0.231976	0.31453959876576354	0.2929888832596745	0.2250157806064612	0.1529748724091211	0.19420003218683773	0.24396324830238167	0.24938615905100245	0.27824513955267455	0.2933625691474842	0.522895	0.2922865664775469	0.8863912241756304	0.6322257660476075	0.2792195984125934	0.923846	0.2083846204139269	0.162242	0.1331683057417831	0.16268938867660032	0.16307523617697928	0.26006521367033386	0.3253541354291353	0.18989462856045608	0.15659950291794403	0.16459709969543695
Skin__interfollicular cell (PF)_6	0.5133726383028762	0.5180260687035341	0.3406910695977312	0.3876014525773281	0.13745152010304182	1	0.31493939910476665	0.2917188530453046	0.42379769500502107	0.0772908	0.3020452419590941	0.347627	0.1851138476166062	0.2824601036755332	0.3160670070148783	0.029534896055319032	0.43150931439723733	0.5241206833512007	0.9235136823679134	0.251616	0.13230960901587926	0.2585045662741682	0.2996602556754611	0.2934979489099921	0.3479570172846574	0.3584408031390591	0.2737208333852195	0.14066643392618874	0.1420871522205211	0.24877457225925326	0.20102580978755652	0.5066571640658686	0.5910184511769121	0.584047	0.9443932375932087	0.3381266336400181	0.5343975930681177	0.9334660250864916	0.2739779020279734	0.648556	0.19440401041307462	0.0714527	-0.00159246	0.0456614	0.12332171179147096	0.35565	0.7437790345045004	0.0393711	-0.0383146
Skin__upper hair follicle cell_7	0.6212927126742329	0.6598046697847114	0.9751053239474683	0.9263154499948714	0.9119100056170276	0.31493939910476665	1	0.8657987020675189	0.656309	0.24837380632061215	0.8341307423987248	0.8614197928559274	0.4013719138299371	0.28334765956243363	0.34176995012650435	0.055255030587765826	0.5529201387874842	0.562051	0.18450637610459564	0.24446963674717617	0.23619791972058468	0.37206324230678023	0.5355437030964009	0.3701371202680991	0.4117466830779212	0.3602634749862239	0.35409677889148067	0.25750138318213883	0.27666271048057517	0.2980447118265411	0.3011070010004027	0.6156372823327401	0.6183504351554321	0.7881629464205369	0.49453800547217397	0.9668734015034726	0.8399430423769586	0.4550548186976259	0.9373566582064761	0.32177964169626966	0.257798	0.21090217650025234	0.2647017162177052	0.25614309886387265	0.3700858856326423	0.45443103325337186	0.281663	0.2305838549441269	0.2571488763174327
Skin__inner bulge cell_8	0.7312055238808087	0.7918221141005534	0.8736060442863677	0.9196934555392006	0.6783716752053134	0.2917188530453046	0.8657987020675189	1	0.8780687202794916	0.5266222162416497	0.7093167231626131	0.8350112068019461	0.29207631883300483	0.33275798919556776	0.45548326536957184	0.2227450162180892	0.6933569345594762	0.6517706725703629	0.10834121830738469	0.27539768574050627	0.2898385950742544	0.41052562357410666	0.6166544685400372	0.44392700613807917	0.4266440524957595	0.2875425539265899	0.4481225304990849	0.3390076129233744	0.3194834494297451	0.2678134679544601	0.30211156136778233	0.7502590823736691	0.7075038590540935	0.7602404569497808	0.44071798439598986	0.7998069657823947	0.7332982963630622	0.3686088256486568	0.7659123055182955	0.19038030799566683	0.440293	0.21267293422673955	0.44318609321486724	0.38360840588296674	0.42150451210461964	0.3860429369611746	0.16649025001831003	0.2860925203068225	0.4550646496139872
Skin__outer bulge cell_9	0.9168053691986832	0.9559073424496916	0.7200411340610593	0.8543688510141467	0.33112076330098583	0.42379769500502107	0.656309	0.8780687202794916	1	0.6408769221853612	0.5015404553329016	0.7296446776814614	0.27440477746952424	0.44311859372654233	0.5624772201711365	0.27630975118216966	0.8243448694298282	0.7937654196288052	0.21932749677026084	0.2977820317025901	0.29521715577877317	0.4305384452652562	0.6189497557208279	0.46969600455883276	0.42152422390431993	0.28734510234372856	0.4444052939143751	0.3478733867987821	0.3046144092245365	0.2670162950229954	0.2869512624074832	0.9051590715228962	0.8602390077605375	0.8091986297500481	0.5374499691821985	0.5950810059068625	0.7207451514105568	0.462912	0.5173222307417279	0.24883170802486979	0.42093140608943924	0.2037307636761311	0.38996112166754804	0.3457802065384619	0.3795279833809363	0.3822965779944395	0.2168574558679578	0.25049100203235636	0.3905052374467646
Skin__melanocyte_10	0.4159289202012258	0.5141353482519433	0.24184287024340237	0.3596115074326369	0.054263424134438354	0.0772908	0.24837380632061215	0.5266222162416497	0.6408769221853612	1	0.24248665432088676	0.5111041063067935	0.1936377474746956	0.5152084682373238	0.3809941795121654	0.5155729996624102	0.4473773509575026	0.4176931178643134	0.016501285652402928	0.29647229507897455	0.3369569622591708	0.31259395358303577	0.3741278447884412	0.40560239223811434	0.3610161561063084	0.23785675379984714	0.31425890826727876	0.2453388696437468	0.2014326939060563	0.23151174294190854	0.22144772576307034	0.41277461451356195	0.40237185961618077	0.3161130010108102	0.13313842880864551	0.1176189416652855	0.2809196357984074	0.11597803526485782	0.11688530611271171	0.000321012	0.18353267627386377	0.050327690671464996	0.16566748550431193	0.1271759880005266	0.0806595	0.11082830526036269	-0.0429225	0.033156620948356835	0.1530096363391845
Skin__channel cell (MMP7+)_11	0.42977157792386317	0.46667835936492824	0.742476	0.682716	0.8036483994146532	0.3020452419590941	0.8341307423987248	0.7093167231626131	0.5015404553329016	0.24248665432088676	1	0.8734278530911807	0.5884656322464973	0.5516133990422255	0.5934505815781436	0.0439548	0.6173917617945761	0.6784823728253451	0.3296483724827951	0.49570135033955515	0.36688587763901687	0.6119192683239248	0.7044193117151906	0.6610091970305384	0.7487080703427361	0.6782462469920417	0.6635857660338262	0.447668	0.49526065302727623	0.6479581604039311	0.6562847364977155	0.4169020533198533	0.469589	0.6530214368522311	0.4607017937981389	0.8387127969080079	0.7503509086114094	0.4715542694430123	0.8652927969857258	0.4832564230288884	0.2774066544752033	0.3206416878297319	0.1867896426746895	0.32184756275376153	0.43034323287453036	0.606937	0.45186157871934257	0.319254	0.1469767937508106
Skin__channel cell (TPM1+)_12	0.618829	0.6898336191427807	0.7892640800941619	0.7962600839037692	0.7080834251811221	0.347627	0.8614197928559274	0.8350112068019461	0.7296446776814614	0.5111041063067935	0.8734278530911807	1	0.6378684663976868	0.5793640490333437	0.59674	0.26609301558642656	0.7336735584140299	0.7205319660323334	0.3095169144635179	0.5010079878076851	0.4515888513805446	0.6453578303536055	0.7537282850081779	0.6172648980867192	0.6050753943160716	0.5574968559411068	0.6299952452387193	0.4683393978510296	0.508045	0.5597353800373344	0.5798082769398271	0.6201340095705562	0.6461240572502099	0.7661289421879561	0.5195836952423496	0.8298484653740329	0.8125068302431268	0.5009055789239055	0.804055	0.420109	0.27347954740838354	0.2820620986160107	0.27310120305419744	0.3193806050744522	0.4176224845865094	0.6008376498845083	0.3865520953475638	0.2790923885179075	0.23842249426723658
Skin__sweat gland cell_13	0.2526257723496176	0.2983815160090345	0.30661647228215666	0.30153254159451864	0.3259046704355645	0.1851138476166062	0.4013719138299371	0.29207631883300483	0.27440477746952424	0.1936377474746956	0.5884656322464973	0.6378684663976868	1	0.5121694210437471	0.6128640460258539	0.0950938	0.5493827807768963	0.5159494075909808	0.28632210311196754	0.5363018380179545	0.45664965553781056	0.7862585300144349	0.7893197175759925	0.6599035590108935	0.575701	0.6468017735476673	0.6365419321738935	0.656	0.7188868737119903	0.7817014993858722	0.8189528948858188	0.20142001826771416	0.2610693549783186	0.3514876963780851	0.27117178630822447	0.3921208046917508	0.42196	0.29876317163881605	0.36622275766839274	0.6414532158924089	0.32199033789806414	0.59386	0.34897770736498557	0.49356455044605496	0.6029370175817962	0.8253753603551514	0.5859103244493233	0.5184967297122933	0.27118373086255576
Fat__granulosa cell_14	0.31818539594573636	0.3676411744725935	0.23319054009090892	0.2752885651683735	0.18808147438179743	0.2824601036755332	0.28334765956243363	0.33275798919556776	0.44311859372654233	0.5152084682373238	0.5516133990422255	0.5793640490333437	0.5121694210437471	1	0.7999754394388087	0.500555	0.6565866551180728	0.7048743507882858	0.4275531308987656	0.6786933022057959	0.5551239159022372	0.6584683350535282	0.6222724571430155	0.6851520694002096	0.729881	0.7475734582497773	0.5608819859156206	0.4993527933246948	0.5077046019651348	0.6444626878635157	0.6692098715756059	0.3701613597859155	0.4284767387209279	0.4336936630928809	0.38824013229727933	0.2927612277599017	0.4680824180990528	0.43293857235423017	0.35115267364986474	0.3887257481053619	0.2849956200120745	0.0915499	0.031352595919875964	0.1686664098241193	0.12028711977617597	0.42377557294414553	0.3780521481846702	0.0492294	-0.00891039
Fat__unknown_Fat_GAT_epithelial_G1 (CRISP3+)_15	0.4520452659471897	0.5014461024209439	0.3142982639755107	0.3932201137642234	0.1840452280094157	0.3160670070148783	0.34176995012650435	0.45548326536957184	0.5624772201711365	0.3809941795121654	0.5934505815781436	0.59674	0.6128640460258539	0.7999754394388087	1	0.2944857376476809	0.8678311549375973	0.833745	0.4151623076543654	0.7824946395990595	0.6518345477029601	0.8504638470678613	0.8575823052453255	0.8139844486457194	0.7544135138954499	0.6992164877588459	0.7846777502077005	0.7174113834490251	0.7489247133616443	0.8012911455720809	0.8576274735167504	0.47194475851479084	0.5133702736499335	0.49040505391420697	0.40430024417059535	0.35454882693632433	0.49057363144699795	0.4175058220820756	0.34706430547172606	0.40570925155760973	0.34490377280370077	0.20116851232945246	0.18171588988814394	0.284698	0.3144318067239483	0.5181605856196758	0.4043337565258004	0.20470319075476207	0.14368444158561505
Blood__unknown_Blood_epithelial_G1 (PGAP1+)_16	0.10364388412735132	0.15767780019660396	0.0480827	0.10293205534013286	-0.0126911	0.029534896055319032	0.055255030587765826	0.2227450162180892	0.27630975118216966	0.5155729996624102	0.0439548	0.26609301558642656	0.0950938	0.500555	0.2944857376476809	1	0.22243785386456863	0.17350116610732402	0.060077	0.5993110081923531	0.7246393979361277	0.2755528921281447	0.2103617307010287	0.3122306866046536	0.1645452116659501	0.27006389906949185	0.0565238	0.10552388042298073	0.0990795	0.1625914170821994	0.1720567608798446	0.18491430087318983	0.15220516847444815	0.11192138768931621	0.0696575	0.0393705	0.072702	0.0495322	0.0638029	-0.105054	0.17527836141626446	-0.147684	0.10458076003568106	0.0497778	-0.122092	-0.0447786	-0.0688767	-0.143053	0.10947631158548414
Lung__respiratory basal cell_17	0.7653809031820509	0.807401	0.56853	0.6800394078682949	0.2747030411107562	0.43150931439723733	0.5529201387874842	0.6933569345594762	0.8243448694298282	0.4473773509575026	0.6173917617945761	0.7336735584140299	0.5493827807768963	0.6565866551180728	0.8678311549375973	0.22243785386456863	1	0.9244124742246107	0.3941530500670899	0.593105	0.4943205407073903	0.7847403944735263	0.869413	0.7270838704387463	0.6558883650968074	0.5618418806369515	0.738212	0.6967530364851366	0.688618	0.5742458719849295	0.6445833289270964	0.7707793860732739	0.7810761210038457	0.749291	0.5593192449954576	0.5489906518994496	0.7064676760203441	0.5308348139342678	0.47765707823946935	0.42659344656073556	0.42757825315276077	0.23623420125002642	0.31692243234134226	0.3654416351251647	0.40840022460494385	0.5718855012321895	0.41123991526867393	0.2581701834363171	0.2923193456697283
Trachea__respiratory basal cell_17	0.803556	0.8021257020485283	0.5916050362466405	0.6823530768201828	0.2913188585772035	0.5241206833512007	0.562051	0.6517706725703629	0.7937654196288052	0.4176931178643134	0.6784823728253451	0.7205319660323334	0.5159494075909808	0.7048743507882858	0.833745	0.17350116610732402	0.9244124742246107	1	0.4875864485455899	0.5707589127475103	0.42387801013486665	0.7003741022626198	0.8077110793004678	0.7233517973073303	0.7812296482501812	0.6595664608672532	0.6797673760058277	0.5470429261598616	0.5363138009524641	0.6440993635638752	0.6585153530133788	0.7993370238549249	0.8277748533535164	0.821743	0.6628939650883571	0.592398	0.7937708401218825	0.6452805507790751	0.5474555525129232	0.550881	0.4248495394929346	0.26566301151761906	0.23236609096543415	0.33682992512734966	0.40714768086292563	0.6176342349730763	0.5187896939172723	0.26898438045974604	0.20232221303679213
Trachea__respiratory basal cell (PF)_18	0.28610659227031726	0.3066254625052982	0.16224339825089737	0.17857298933878518	0.0850583	0.9235136823679134	0.18450637610459564	0.10834121830738469	0.21932749677026084	0.016501285652402928	0.3296483724827951	0.3095169144635179	0.28632210311196754	0.4275531308987656	0.4151623076543654	0.060077	0.3941530500670899	0.4875864485455899	1	0.38487385457257633	0.21138167961774115	0.37295691839801837	0.3382126440685698	0.37727407161465587	0.44130236016774355	0.4738051164464868	0.36442373930440297	0.24755526951472442	0.2721899387959438	0.4032909293921142	0.3728438835973354	0.3152976720030025	0.4398658312653469	0.44868758921754726	0.8766597683364798	0.23640451650930186	0.4409103239041744	0.9105963001356078	0.20499913315691673	0.7120913550305921	0.16954535742129903	0.0645911	-0.071923	0.028024640231930343	0.0724881	0.40507055509653733	0.8067170832929825	0.0130762	-0.126056
Lung__ciliated cell_19	0.2087625401478651	0.24820200166184117	0.1768332747214957	0.20391946633505942	0.1730778291094597	0.251616	0.24446963674717617	0.27539768574050627	0.2977820317025901	0.29647229507897455	0.49570135033955515	0.5010079878076851	0.5363018380179545	0.6786933022057959	0.7824946395990595	0.5993110081923531	0.593105	0.5707589127475103	0.38487385457257633	1	0.9453105223392504	0.803543	0.6722209306616002	0.7664010962411169	0.6597099104026712	0.7119129900702976	0.6430643480808519	0.5742682193650441	0.6183065789194553	0.7136947060009344	0.7354151323053743	0.21084330580503846	0.2652712631451719	0.3020648901237227	0.3072354430748346	0.2662179523820808	0.3359934631789858	0.3338876436330223	0.27867439102102176	0.27293067451724173	0.13664454533101802	0.024810653739375833	-0.0222078	0.082829	0.0848178	0.3365596216144578	0.30706369442661025	-0.0064665	-0.0614826
Trachea__ciliated cell_19	0.18239630837824014	0.23072589491794485	0.1884921767016362	0.2155552915134589	0.17335280402327555	0.13230960901587926	0.23619791972058468	0.2898385950742544	0.29521715577877317	0.3369569622591708	0.36688587763901687	0.4515888513805446	0.45664965553781056	0.5551239159022372	0.6518345477029601	0.7246393979361277	0.4943205407073903	0.42387801013486665	0.21138167961774115	0.9453105223392504	1	0.6858454138482963	0.5793619134748523	0.6289314589272655	0.46940515503368735	0.5496639947859561	0.4599653887080376	0.44113600214008614	0.4925023012605837	0.5818176018702488	0.5944370750092269	0.19813482276074354	0.22375922466850162	0.24673991747013074	0.19225559353643035	0.23990647309427032	0.2669446333698483	0.19800775721711025	0.24590700114983496	0.119441	0.10421471440629558	-0.0270552	0.033545148243090045	0.0521014	0.0602467	0.22810901237961503	0.160185	-0.0407742	0.014816005350282239
Lung__club cell_20	0.3426233517662175	0.4007208999466612	0.2964989101212218	0.34018115673206006	0.24817589731285863	0.2585045662741682	0.37206324230678023	0.41052562357410666	0.4305384452652562	0.31259395358303577	0.6119192683239248	0.6453578303536055	0.7862585300144349	0.6584683350535282	0.8504638470678613	0.2755528921281447	0.7847403944735263	0.7003741022626198	0.37295691839801837	0.803543	0.6858454138482963	1	0.9207131863440132	0.8834057349318514	0.7397822357649504	0.7672927885041777	0.8745238904957379	0.8825358238349928	0.9311513094645221	0.7435372646734154	0.8420650005446089	0.3112687083520239	0.36932623805349074	0.39621665487974966	0.3297077900318516	0.35932450121130594	0.43278972576478963	0.3529589729851666	0.34487788484444415	0.45229513099089846	0.32299265885817996	0.307628	0.21915873180043194	0.342163	0.40824662405424966	0.6346469834586155	0.4590813576746764	0.2812786923676564	0.17013552337340274
Trachea__secretory cell_20	0.5212527586538522	0.5727390565999017	0.49258905465871305	0.5470249368229393	0.37075644813323305	0.2996602556754611	0.5355437030964009	0.6166544685400372	0.6189497557208279	0.3741278447884412	0.7044193117151906	0.7537282850081779	0.7893197175759925	0.6222724571430155	0.8575823052453255	0.2103617307010287	0.869413	0.8077110793004678	0.3382126440685698	0.6722209306616002	0.5793619134748523	0.9207131863440132	1	0.832594	0.7337207797853603	0.6800433986455737	0.8316444962872039	0.8007997206111442	0.8376724203199979	0.7555213430558233	0.8410296316564897	0.5103395581543354	0.535299	0.5604586510662082	0.4046208847054972	0.5285952899468769	0.5720705994284074	0.3956261965934043	0.5029092661914922	0.5328971457630405	0.5150930602372918	0.47745856554403276	0.4567673465612478	0.5404957557037008	0.6322805160515103	0.759724	0.5225978494350914	0.492629	0.4192610776234614
Lung__tuft cell_21	0.38064191765953365	0.42524027562648736	0.30715662944441013	0.35987518987461453	0.231976	0.2934979489099921	0.3701371202680991	0.44392700613807917	0.46969600455883276	0.40560239223811434	0.6610091970305384	0.6172648980867192	0.6599035590108935	0.6851520694002096	0.8139844486457194	0.3122306866046536	0.7270838704387463	0.7233517973073303	0.37727407161465587	0.7664010962411169	0.6289314589272655	0.8834057349318514	0.832594	1	0.8789356218385361	0.894099	0.8598314063815125	0.7716980857068216	0.7955032512501576	0.7658395441931155	0.8169757422873225	0.32691071388242565	0.3855104727649882	0.4131156635778189	0.35348889726922933	0.34851380881711014	0.4443812248224729	0.3749080406309413	0.3477047680236996	0.47421352997620214	0.3602259232865232	0.3491801897957531	0.224715	0.38889796755575223	0.40766955717797365	0.5840742981935337	0.46942143968910216	0.3128061390462594	0.15857282157649707
Trachea__tuft cell_21	0.3795210577437085	0.38537854218425777	0.36512036292217326	0.37444950816334327	0.31453959876576354	0.3479570172846574	0.4117466830779212	0.4266440524957595	0.42152422390431993	0.3610161561063084	0.7487080703427361	0.6050753943160716	0.575701	0.729881	0.7544135138954499	0.1645452116659501	0.6558883650968074	0.7812296482501812	0.44130236016774355	0.6597099104026712	0.46940515503368735	0.7397822357649504	0.7337207797853603	0.8789356218385361	1	0.8833742396369036	0.7329751660268358	0.5815527924379321	0.5973837503231917	0.7726985276719704	0.7751487443509661	0.3522894926478342	0.4284233835766896	0.49325782043037264	0.4467638907397656	0.4166646591345894	0.5488996489122152	0.48167695238774705	0.46168762900989724	0.5752511763317586	0.37187619933863053	0.3009048254150904	0.11755589358884234	0.32641111483930385	0.36079497515864917	0.6085597265259283	0.556421	0.25873884857611323	0.0631775
Trachea__pulmonary neuroendocrine cell_22	0.2749140506769579	0.2915966282165394	0.28372761718280376	0.2794996077891533	0.2929888832596745	0.3584408031390591	0.3602634749862239	0.2875425539265899	0.28734510234372856	0.23785675379984714	0.6782462469920417	0.5574968559411068	0.6468017735476673	0.7475734582497773	0.6992164877588459	0.27006389906949185	0.5618418806369515	0.6595664608672532	0.4738051164464868	0.7119129900702976	0.5496639947859561	0.7672927885041777	0.6800433986455737	0.894099	0.8833742396369036	1	0.7236250329009737	0.6100509543132006	0.6520365453522164	0.7392217613930029	0.7511910667401606	0.23251773044169602	0.3299439958119018	0.41255776302129965	0.43118840594943736	0.38313525645619073	0.49095201348497264	0.48115319922544086	0.41047322717270845	0.5693458674868644	0.2352484617681361	0.2949987157033156	0.0345897	0.23937083661420813	0.3012276759269503	0.5815368562109591	0.564922	0.21501810323857723	-0.0371542
Lung__alveolar epithelial cell type 1_23	0.32910179173678766	0.3877109380963152	0.24968151307710895	0.3108169246568219	0.2250157806064612	0.2737208333852195	0.35409677889148067	0.4481225304990849	0.4444052939143751	0.31425890826727876	0.6635857660338262	0.6299952452387193	0.6365419321738935	0.5608819859156206	0.7846777502077005	0.0565238	0.738212	0.6797673760058277	0.36442373930440297	0.6430643480808519	0.4599653887080376	0.8745238904957379	0.8316444962872039	0.8598314063815125	0.7329751660268358	0.7236250329009737	1	0.8309963419569388	0.8558119633124139	0.6831727993904365	0.7772886903781839	0.264922	0.31941487128916823	0.3511110951756815	0.30636263111058515	0.34482733516748426	0.38773954697015145	0.3285585447988417	0.3244913018445402	0.37783162525092867	0.22296237227736762	0.33236681864264495	0.1599901462938058	0.32023317589687744	0.3869074396071585	0.5318971919231138	0.3811870782879912	0.31811678249498726	0.0990621
Bone_marrow__alveolar epithelial cell type 2_24	0.2305724673465679	0.3084139566125626	0.1862189486160266	0.24450676952009212	0.1529748724091211	0.14066643392618874	0.25750138318213883	0.3390076129233744	0.3478733867987821	0.2453388696437468	0.447668	0.4683393978510296	0.656	0.4993527933246948	0.7174113834490251	0.10552388042298073	0.6967530364851366	0.5470429261598616	0.24755526951472442	0.5742682193650441	0.44113600214008614	0.8825358238349928	0.8007997206111442	0.7716980857068216	0.5815527924379321	0.6100509543132006	0.8309963419569388	1	0.9605634097007876	0.5191374595644346	0.6785431229880479	0.21132108996488075	0.24382046235302302	0.2330753921424414	0.1766246974360882	0.20816236879116248	0.2512298212063775	0.19386679169627816	0.18431614924024228	0.3329221487450228	0.3941124457425454	0.29914568176769063	0.3054838649862361	0.4078681732223077	0.3680384109368736	0.5151057715577247	0.33080042750207544	0.2841269754543969	0.25876362419293053
Lung__alveolar epithelial cell type 2_24	0.1892992206292983	0.27099144742087505	0.19144969138248977	0.23093576344299088	0.19420003218683773	0.1420871522205211	0.27666271048057517	0.3194834494297451	0.3046144092245365	0.2014326939060563	0.49526065302727623	0.508045	0.7188868737119903	0.5077046019651348	0.7489247133616443	0.0990795	0.688618	0.5363138009524641	0.2721899387959438	0.6183065789194553	0.4925023012605837	0.9311513094645221	0.8376724203199979	0.7955032512501576	0.5973837503231917	0.6520365453522164	0.8558119633124139	0.9605634097007876	1	0.5972320344310739	0.7473977198988296	0.17105809063536737	0.22292874525741796	0.23187933280784817	0.1857915949657573	0.24454347014270608	0.2690104410204312	0.2098404893361949	0.2238435909920051	0.3583188398720247	0.3035564588268268	0.307352	0.2570972622782438	0.35369610650806205	0.3954983236360105	0.5562223570919479	0.36934301047208196	0.2920436380242879	0.2101750239537052
Lung__uterine metastasis cell_25	0.2199474273124649	0.2479853160088477	0.22073044252865054	0.22263547758185206	0.24396324830238167	0.24877457225925326	0.2980447118265411	0.2678134679544601	0.2670162950229954	0.23151174294190854	0.6479581604039311	0.5597353800373344	0.7817014993858722	0.6444626878635157	0.8012911455720809	0.1625914170821994	0.5742458719849295	0.6440993635638752	0.4032909293921142	0.7136947060009344	0.5818176018702488	0.7435372646734154	0.7555213430558233	0.7658395441931155	0.7726985276719704	0.7392217613930029	0.6831727993904365	0.5191374595644346	0.5972320344310739	1	0.9707675191332764	0.22449025612890666	0.31103143757321716	0.3698083931493482	0.34643538075574926	0.34696686308853325	0.43480364863160087	0.3876973613601469	0.3596748034129241	0.5867891811971914	0.27779687205756715	0.3825468214878099	0.1790361142868284	0.33703397545247354	0.4194341592132585	0.6683233339125652	0.5539292392810293	0.34294113705761325	0.1103851016991128
Lung__alveolar epithelial cell type 2_uterine metastasis cell_H1	0.2001096534072958	0.24338119637780578	0.21500715683515714	0.2252902483784225	0.24938615905100245	0.20102580978755652	0.3011070010004027	0.30211156136778233	0.2869512624074832	0.22144772576307034	0.6562847364977155	0.5798082769398271	0.8189528948858188	0.6692098715756059	0.8576274735167504	0.1720567608798446	0.6445833289270964	0.6585153530133788	0.3728438835973354	0.7354151323053743	0.5944370750092269	0.8420650005446089	0.8410296316564897	0.8169757422873225	0.7751487443509661	0.7511910667401606	0.7772886903781839	0.6785431229880479	0.7473977198988296	0.9707675191332764	1	0.21405549219321676	0.2860009781671141	0.3351918019609327	0.29393071488928724	0.3399591852135764	0.39434212884610215	0.33074524270788974	0.3551323813608827	0.5591368716425588	0.35706324214435947	0.41798792406560714	0.26584603775823645	0.420795	0.4734061696584536	0.6967426363252097	0.5351858695795743	0.39617566069394394	0.2014319372306164
Tongue__basal cell_26	0.94944	0.9496309128075401	0.720966	0.8354144345512549	0.27824513955267455	0.5066571640658686	0.6156372823327401	0.7502590823736691	0.9051590715228962	0.41277461451356195	0.4169020533198533	0.6201340095705562	0.20142001826771416	0.3701613597859155	0.47194475851479084	0.18491430087318983	0.7707793860732739	0.7993370238549249	0.3152976720030025	0.21084330580503846	0.19813482276074354	0.3112687083520239	0.5103395581543354	0.32691071388242565	0.3522894926478342	0.23251773044169602	0.264922	0.21132108996488075	0.17105809063536737	0.22449025612890666	0.21405549219321676	1	0.9792371057636478	0.9237382580238046	0.6794035890886869	0.6332983802707218	0.8291641362480012	0.6104231044479991	0.530594	0.36721074669499487	0.4284591651150824	0.13316549804427613	0.3528502231917252	0.2853478611447693	0.3299304363931385	0.4213936925072309	0.3260824436197652	0.1798360705223668	0.361539
Tongue__basal cell (WIF1+)_27	0.9218922402081716	0.9298349504402502	0.7067851488194112	0.8068610039702858	0.2933625691474842	0.5910184511769121	0.6183504351554321	0.7075038590540935	0.8602390077605375	0.40237185961618077	0.469589	0.6461240572502099	0.2610693549783186	0.4284767387209279	0.5133702736499335	0.15220516847444815	0.7810761210038457	0.8277748533535164	0.4398658312653469	0.2652712631451719	0.22375922466850162	0.36932623805349074	0.535299	0.3855104727649882	0.4284233835766896	0.3299439958119018	0.31941487128916823	0.24382046235302302	0.22292874525741796	0.31103143757321716	0.2860009781671141	0.9792371057636478	1	0.954736	0.770766	0.6473091433546632	0.883675	0.7240641223530896	0.5467117164104466	0.46537994210395334	0.37981045600312835	0.11067827597150957	0.2740397264169954	0.22331222721926974	0.3004857534578397	0.4719495575339392	0.4312722843397667	0.13636236971622082	0.27153455271465443
Tongue__suprabasal cell_28	0.8862407779832624	0.8874696865448227	0.8404925666876656	0.8847441183324083	0.522895	0.584047	0.7881629464205369	0.7602404569497808	0.8091986297500481	0.3161130010108102	0.6530214368522311	0.7661289421879561	0.3514876963780851	0.4336936630928809	0.49040505391420697	0.11192138768931621	0.749291	0.821743	0.44868758921754726	0.3020648901237227	0.24673991747013074	0.39621665487974966	0.5604586510662082	0.4131156635778189	0.49325782043037264	0.41255776302129965	0.3511110951756815	0.2330753921424414	0.23187933280784817	0.3698083931493482	0.3351918019609327	0.9237382580238046	0.954736	1	0.7884786641463918	0.8266742810167066	0.9770579117973694	0.7502313681539393	0.7427459960585696	0.5103270536994369	0.32587105281254186	0.143511	0.2244573093155684	0.2150439369359526	0.31986160779341394	0.527462	0.46937897542766743	0.1533855212907649	0.212968
Tongue__suprabasal cell (PF)_29	0.6360838378400887	0.6426561574578683	0.524634	0.558452	0.2922865664775469	0.9443932375932087	0.49453800547217397	0.44071798439598986	0.5374499691821985	0.13313842880864551	0.4607017937981389	0.5195836952423496	0.27117178630822447	0.38824013229727933	0.40430024417059535	0.0696575	0.5593192449954576	0.6628939650883571	0.8766597683364798	0.3072354430748346	0.19225559353643035	0.3297077900318516	0.4046208847054972	0.35348889726922933	0.4467638907397656	0.43118840594943736	0.30636263111058515	0.1766246974360882	0.1857915949657573	0.34643538075574926	0.29393071488928724	0.6794035890886869	0.770766	0.7884786641463918	1	0.5470130536159894	0.7567785512615981	0.9896589191595658	0.4779037052453402	0.6932049936409885	0.25932736266215534	0.0666286	0.0581312	0.0866787	0.16997	0.4653961697148395	0.7506381139435159	0.043812356809159354	0.026532380979532675
Tongue__suprabasal cell (KRT4+)_30	0.6071942187145926	0.6210234237028261	0.9458921593106016	0.8854316683755433	0.8863912241756304	0.3381266336400181	0.9668734015034726	0.7998069657823947	0.5950810059068625	0.1176189416652855	0.8387127969080079	0.8298484653740329	0.3921208046917508	0.2927612277599017	0.35454882693632433	0.0393705	0.5489906518994496	0.592398	0.23640451650930186	0.2662179523820808	0.23990647309427032	0.35932450121130594	0.5285952899468769	0.34851380881711014	0.4166646591345894	0.38313525645619073	0.34482733516748426	0.20816236879116248	0.24454347014270608	0.34696686308853325	0.3399591852135764	0.6332983802707218	0.6473091433546632	0.8266742810167066	0.5470130536159894	1	0.8834131415192195	0.5127310221388967	0.9700175416754793	0.36227802102608775	0.24581859283965748	0.18695627908503387	0.2328883539274435	0.2332299341652486	0.355034	0.47742262159835913	0.32710264307129044	0.21601493813627307	0.22812085502692975
Tongue__suprabasal cell (WIF1+)_31	0.7969697536000432	0.8022333429735552	0.8597739582142873	0.8641853303528051	0.6322257660476075	0.5343975930681177	0.8399430423769586	0.7332982963630622	0.7207451514105568	0.2809196357984074	0.7503509086114094	0.8125068302431268	0.42196	0.4680824180990528	0.49057363144699795	0.072702	0.7064676760203441	0.7937708401218825	0.4409103239041744	0.3359934631789858	0.2669446333698483	0.43278972576478963	0.5720705994284074	0.4443812248224729	0.5488996489122152	0.49095201348497264	0.38773954697015145	0.2512298212063775	0.2690104410204312	0.43480364863160087	0.39434212884610215	0.8291641362480012	0.883675	0.9770579117973694	0.7567785512615981	0.8834131415192195	1	0.739225	0.8213920037646871	0.5270474017304855	0.2508014389751244	0.13754967865256695	0.14798924766358582	0.164765	0.2993709621203703	0.5516296598117367	0.4809283469585139	0.12963723381523187	0.1291158880704261
Tongue__suprabasal cell (PF WIF1+)_32	0.5672964229209602	0.5764838080477606	0.468864	0.4894433817599303	0.2792195984125934	0.9334660250864916	0.4550548186976259	0.3686088256486568	0.462912	0.11597803526485782	0.4715542694430123	0.5009055789239055	0.29876317163881605	0.43293857235423017	0.4175058220820756	0.0495322	0.5308348139342678	0.6452805507790751	0.9105963001356078	0.3338876436330223	0.19800775721711025	0.3529589729851666	0.3956261965934043	0.3749080406309413	0.48167695238774705	0.48115319922544086	0.3285585447988417	0.19386679169627816	0.2098404893361949	0.3876973613601469	0.33074524270788974	0.6104231044479991	0.7240641223530896	0.7502313681539393	0.9896589191595658	0.5127310221388967	0.739225	1	0.45534038862642673	0.7210542091839257	0.2164787408226442	0.0523747	-0.00658047	0.0444316	0.13410124335806758	0.47323785518734923	0.776005	0.013414105902394552	-0.0457142
Tongue__filiform papilla_33	0.4904903090910626	0.5007916640940347	0.9025015933134551	0.8147301077118965	0.923846	0.2739779020279734	0.9373566582064761	0.7659123055182955	0.5173222307417279	0.11688530611271171	0.8652927969857258	0.804055	0.36622275766839274	0.35115267364986474	0.34706430547172606	0.0638029	0.47765707823946935	0.5474555525129232	0.20499913315691673	0.27867439102102176	0.24590700114983496	0.34487788484444415	0.5029092661914922	0.3477047680236996	0.46168762900989724	0.41047322717270845	0.3244913018445402	0.18431614924024228	0.2238435909920051	0.3596748034129241	0.3551323813608827	0.530594	0.5467117164104466	0.7427459960585696	0.4779037052453402	0.9700175416754793	0.8213920037646871	0.45534038862642673	1	0.3139247808872172	0.26011882670513203	0.13781283497823688	0.19314435807958164	0.21214038624335577	0.3145935932970239	0.4348302797815919	0.29750815734603225	0.17797159745424207	0.19881905257633767
Small_intestine__enterocyte progenitor cell_34	0.3661583686755381	0.3660761375076532	0.31051625970585983	0.3058838731691417	0.2083846204139269	0.648556	0.32177964169626966	0.19038030799566683	0.24883170802486979	0.000321012	0.4832564230288884	0.420109	0.6414532158924089	0.3887257481053619	0.40570925155760973	-0.105054	0.42659344656073556	0.550881	0.7120913550305921	0.27293067451724173	0.119441	0.45229513099089846	0.5328971457630405	0.47421352997620214	0.5752511763317586	0.5693458674868644	0.37783162525092867	0.3329221487450228	0.3583188398720247	0.5867891811971914	0.5591368716425588	0.36721074669499487	0.46537994210395334	0.5103270536994369	0.6932049936409885	0.36227802102608775	0.5270474017304855	0.7210542091839257	0.3139247808872172	1	0.5170688040049163	0.6461124583468753	0.4012422555521318	0.5454370808846454	0.634671	0.8787353912082295	0.970195	0.5783127748772703	0.3209667428040368
Colon__enterocyte progenitor cell_34	0.33168434550952597	0.34878285244053037	0.31230733896799573	0.35988874050645303	0.162242	0.19440401041307462	0.257798	0.440293	0.42093140608943924	0.18353267627386377	0.2774066544752033	0.27347954740838354	0.32199033789806414	0.2849956200120745	0.34490377280370077	0.17527836141626446	0.42757825315276077	0.4248495394929346	0.16954535742129903	0.13664454533101802	0.10421471440629558	0.32299265885817996	0.5150930602372918	0.3602259232865232	0.37187619933863053	0.2352484617681361	0.22296237227736762	0.3941124457425454	0.3035564588268268	0.27779687205756715	0.35706324214435947	0.4284591651150824	0.37981045600312835	0.32587105281254186	0.25932736266215534	0.24581859283965748	0.2508014389751244	0.2164787408226442	0.26011882670513203	0.5170688040049163	1	0.5979098377206806	0.8740943420081291	0.8810227090500548	0.7059035344934299	0.6284759956665956	0.48639996748771336	0.6760317552801787	0.8709097356958911
Small_intestine__enterocyte_35	0.2192242456973099	0.22046465623619182	0.19264497571697617	0.21570445177595704	0.1331683057417831	0.0714527	0.21090217650025234	0.21267293422673955	0.2037307636761311	0.050327690671464996	0.3206416878297319	0.2820620986160107	0.59386	0.0915499	0.20116851232945246	-0.147684	0.23623420125002642	0.26566301151761906	0.0645911	0.024810653739375833	-0.0270552	0.307628	0.47745856554403276	0.3491801897957531	0.3009048254150904	0.2949987157033156	0.33236681864264495	0.29914568176769063	0.307352	0.3825468214878099	0.41798792406560714	0.13316549804427613	0.11067827597150957	0.143511	0.0666286	0.18695627908503387	0.13754967865256695	0.0523747	0.13781283497823688	0.6461124583468753	0.5979098377206806	1	0.7463747298071746	0.8654357171703054	0.9274742557123791	0.7914534958883347	0.544319	0.9762673888292674	0.6753817972561641
Colon__enterocyte_35	0.2835838175690822	0.3239151240157816	0.30502076770890935	0.3589160154244611	0.16268938867660032	-0.00159246	0.2647017162177052	0.44318609321486724	0.38996112166754804	0.16566748550431193	0.1867896426746895	0.27310120305419744	0.34897770736498557	0.031352595919875964	0.18171588988814394	0.10458076003568106	0.31692243234134226	0.23236609096543415	-0.071923	-0.0222078	0.033545148243090045	0.21915873180043194	0.4567673465612478	0.224715	0.11755589358884234	0.0345897	0.1599901462938058	0.3054838649862361	0.2570972622782438	0.1790361142868284	0.26584603775823645	0.3528502231917252	0.2740397264169954	0.2244573093155684	0.0581312	0.2328883539274435	0.14798924766358582	-0.00658047	0.19314435807958164	0.4012422555521318	0.8740943420081291	0.7463747298071746	1	0.9368775195600939	0.8353233827176353	0.6170826948125232	0.342474	0.831083	0.9905276423561322
Small_intestine__enterocyte (CA2+)_36	0.2721363775366007	0.28918420815030743	0.2658114378514981	0.309189	0.16307523617697928	0.0456614	0.25614309886387265	0.38360840588296674	0.3457802065384619	0.1271759880005266	0.32184756275376153	0.3193806050744522	0.49356455044605496	0.1686664098241193	0.284698	0.0497778	0.3654416351251647	0.33682992512734966	0.028024640231930343	0.082829	0.0521014	0.342163	0.5404957557037008	0.38889796755575223	0.32641111483930385	0.23937083661420813	0.32023317589687744	0.4078681732223077	0.35369610650806205	0.33703397545247354	0.420795	0.2853478611447693	0.22331222721926974	0.2150439369359526	0.0866787	0.2332299341652486	0.164765	0.0444316	0.21214038624335577	0.5454370808846454	0.8810227090500548	0.8654357171703054	0.9368775195600939	1	0.8904192086200984	0.7390393078927264	0.4712529141630343	0.9116416165932633	0.897659
Small_intestine__goblet cell_37	0.36777084910105606	0.37454543090299175	0.37543228951708335	0.4033298542371333	0.26006521367033386	0.12332171179147096	0.3700858856326423	0.42150451210461964	0.3795279833809363	0.0806595	0.43034323287453036	0.4176224845865094	0.6029370175817962	0.12028711977617597	0.3144318067239483	-0.122092	0.40840022460494385	0.40714768086292563	0.0724881	0.0848178	0.0602467	0.40824662405424966	0.6322805160515103	0.40766955717797365	0.36079497515864917	0.3012276759269503	0.3869074396071585	0.3680384109368736	0.3954983236360105	0.4194341592132585	0.4734061696584536	0.3299304363931385	0.3004857534578397	0.31986160779341394	0.16997	0.355034	0.2993709621203703	0.13410124335806758	0.3145935932970239	0.634671	0.7059035344934299	0.9274742557123791	0.8353233827176353	0.8904192086200984	1	0.8488408818152549	0.5685422540043397	0.9619603357744645	0.7969698666963905
Colon__goblet cell_37	0.4242047509452441	0.43882748700281565	0.42512743647904405	0.4306154648015235	0.3253541354291353	0.35565	0.45443103325337186	0.3860429369611746	0.3822965779944395	0.11082830526036269	0.606937	0.6008376498845083	0.8253753603551514	0.42377557294414553	0.5181605856196758	-0.0447786	0.5718855012321895	0.6176342349730763	0.40507055509653733	0.3365596216144578	0.22810901237961503	0.6346469834586155	0.759724	0.5840742981935337	0.6085597265259283	0.5815368562109591	0.5318971919231138	0.5151057715577247	0.5562223570919479	0.6683233339125652	0.6967426363252097	0.4213936925072309	0.4719495575339392	0.527462	0.4653961697148395	0.47742262159835913	0.5516296598117367	0.47323785518734923	0.4348302797815919	0.8787353912082295	0.6284759956665956	0.7914534958883347	0.6170826948125232	0.7390393078927264	0.8488408818152549	1	0.8124356884527496	0.7621821911117407	0.5503969398408377
Small_intestine__goblet cell (PF)_38	0.3125630402394229	0.31607156031114875	0.2662027373903849	0.25733830938586755	0.18989462856045608	0.7437790345045004	0.281663	0.16649025001831003	0.2168574558679578	-0.0429225	0.45186157871934257	0.3865520953475638	0.5859103244493233	0.3780521481846702	0.4043337565258004	-0.0688767	0.41123991526867393	0.5187896939172723	0.8067170832929825	0.30706369442661025	0.160185	0.4590813576746764	0.5225978494350914	0.46942143968910216	0.556421	0.564922	0.3811870782879912	0.33080042750207544	0.36934301047208196	0.5539292392810293	0.5351858695795743	0.3260824436197652	0.4312722843397667	0.46937897542766743	0.7506381139435159	0.32710264307129044	0.4809283469585139	0.776005	0.29750815734603225	0.970195	0.48639996748771336	0.544319	0.342474	0.4712529141630343	0.5685422540043397	0.8124356884527496	1	0.4935920269332734	0.27354423544400164
Small_intestine__enterocyte_goblet cell_H2	0.23342509448706528	0.23537551839830115	0.22619170891300877	0.2541006925579117	0.15659950291794403	0.0393711	0.2305838549441269	0.2860925203068225	0.25049100203235636	0.033156620948356835	0.319254	0.2790923885179075	0.5184967297122933	0.0492294	0.20470319075476207	-0.143053	0.2581701834363171	0.26898438045974604	0.0130762	-0.0064665	-0.0407742	0.2812786923676564	0.492629	0.3128061390462594	0.25873884857611323	0.21501810323857723	0.31811678249498726	0.2841269754543969	0.2920436380242879	0.34294113705761325	0.39617566069394394	0.1798360705223668	0.13636236971622082	0.1533855212907649	0.043812356809159354	0.21601493813627307	0.12963723381523187	0.013414105902394552	0.17797159745424207	0.5783127748772703	0.6760317552801787	0.9762673888292674	0.831083	0.9116416165932633	0.9619603357744645	0.7621821911117407	0.4935920269332734	1	0.7818068909627296
Colon__enterocyte_goblet cell_H2	0.27626924092680394	0.3123600897046739	0.3106471120850899	0.36255660129903433	0.16459709969543695	-0.0383146	0.2571488763174327	0.4550646496139872	0.3905052374467646	0.1530096363391845	0.1469767937508106	0.23842249426723658	0.27118373086255576	-0.00891039	0.14368444158561505	0.10947631158548414	0.2923193456697283	0.20232221303679213	-0.126056	-0.0614826	0.014816005350282239	0.17013552337340274	0.4192610776234614	0.15857282157649707	0.0631775	-0.0371542	0.0990621	0.25876362419293053	0.2101750239537052	0.1103851016991128	0.2014319372306164	0.361539	0.27153455271465443	0.212968	0.026532380979532675	0.22812085502692975	0.1291158880704261	-0.0457142	0.19881905257633767	0.3209667428040368	0.8709097356958911	0.6753817972561641	0.9905276423561322	0.897659	0.7969698666963905	0.5503969398408377	0.27354423544400164	0.7818068909627296	1
Small_intestine__enteroendocrine cell_39	0.29682905903067447	0.3087606426094134	0.31163735667003173	0.31418038280989796	0.2850373516869229	0.23337170037242114	0.3585894582030007	0.30547764105577224	0.3107405403620332	0.20827858060629975	0.599735	0.5266897258222846	0.718791	0.6226053212791096	0.5633664766731171	0.2744988543612774	0.47253578993845047	0.5494386840870593	0.3049158672887433	0.5157937636884999	0.43726957470797645	0.6269495002838001	0.6703119597314355	0.7533283482491037	0.694757	0.8245095019777889	0.5391682351717896	0.452611	0.5139942073445996	0.6810384407054322	0.6938621743810373	0.2536914972302201	0.299969	0.3673671393127262	0.30313068508508195	0.3736590210697408	0.4146030653193052	0.3268329917264018	0.3868908477820038	0.6804741224680345	0.48391404112602976	0.6875433216684637	0.4395625723075682	0.6046455862570809	0.6810343664192562	0.7816755230920792	0.6340772817091195	0.6357020896547445	0.3652844108067934
Colon__enteroendocrine cell_39	0.30720594204265184	0.3291961336331248	0.2943954047358849	0.3081653777851655	0.2540738273944038	0.2691450654708452	0.33781890403899545	0.31585897402984603	0.34608498431991924	0.2669878332325496	0.5921875597979178	0.5379760453320268	0.6881286734533639	0.7405828895092814	0.6487062389477586	0.38789208265620495	0.5384057131184359	0.6026805221015502	0.36387614696106485	0.6045514273239606	0.5164113870480799	0.6769552644441635	0.6848223721200396	0.8074698139016062	0.7409407774365036	0.8707040933429877	0.5592862378853267	0.5051991732829617	0.5566020670044107	0.7079355846978755	0.7271924319994545	0.30164402243626676	0.35560431205718557	0.40191087847104023	0.35541212091235264	0.35945182005087833	0.4402800494152303	0.38303467188954043	0.3851744214630894	0.6397088198829819	0.497848	0.5415884996153846	0.38095052491391174	0.5382496275744874	0.556134	0.7198297221676664	0.6092846339183654	0.49523399231108617	0.3129150570368433
Small_intestine__M cell of gut_40	0.33166043495307007	0.34013719033070217	0.34839727077456173	0.3722665764091579	0.25791968230104945	0.10970425614968231	0.3527203337897917	0.39006886518955936	0.3552633634283249	0.10873847546886088	0.4944360537799198	0.4269421378850657	0.6458612081942156	0.2426063777966656	0.43906130378700986	-0.0898932	0.4534101301292702	0.47471961634513044	0.11229896189074635	0.20348324231674714	0.13534039008833723	0.4849333528591574	0.6789358449219511	0.5246111669281953	0.4989502466730466	0.41682301233820407	0.46348447999490816	0.4401107453182935	0.4696063311103125	0.5442359446672211	0.5965289512584177	0.2940436177975973	0.27391423013205535	0.30499092191728566	0.1623640114655706	0.34103577501712073	0.29740345890410524	0.1389146997392521	0.315512	0.6663433106164443	0.7107398111841957	0.9242222860241517	0.7870978690550321	0.8917743032868948	0.9617793323524332	0.8579577456319867	0.5859152998528718	0.940455	0.7337752824089295
Small_intestine__tuft cell_41	0.30591905177031675	0.2994776567399728	0.2771823874834553	0.2802006177854141	0.24957830280935583	0.2686121569709455	0.3370000073194286	0.2643962894408092	0.27394329331948986	0.15379084614628588	0.6730484331297252	0.5118717806163539	0.7250363773616679	0.5393429246179283	0.6121768962662923	-0.0282491	0.5189856311579598	0.6312326822063611	0.36733664443095837	0.492966	0.3079435941471873	0.6764792810338889	0.699401	0.8143974539295359	0.8434076000895901	0.8300014877768733	0.699896	0.545863	0.5848829780294234	0.76783	0.7729420865255012	0.21111879362678232	0.2763343452098221	0.36058936912992584	0.3226983816910451	0.34615943618054906	0.4206867683495158	0.3595329013681402	0.3409931673436908	0.7409233378781115	0.40486646258744413	0.6935425329573738	0.32023531553998286	0.5665364452092722	0.6511053685365742	0.8029606843264163	0.6702807983201255	0.6199058423590184	0.22683890518420363
Liver__hepatocyte (APOB+)_42	0.10940156540465237	0.15259094236616993	0.11971780019463191	0.1306252724340229	0.1365381176877899	0.0163369	0.17651705468824763	0.12538334648004082	0.1674773316777586	0.23508591109144594	0.24405551115543847	0.38408859353504043	0.8002650072049542	0.4474530639018951	0.3767290015183166	0.26342546349222945	0.3294715363201499	0.26593	0.10976936390463536	0.30995076896332396	0.3124302499265786	0.49696058507934593	0.5390989848354608	0.3237602150554505	0.2494024419120032	0.3268026424672974	0.2826019725938203	0.45361684923157003	0.4465912081094169	0.4586231884327176	0.5180706387889439	0.0860087	0.0799204	0.12108762906494298	0.0549991	0.1444758895779869	0.14682219223417778	0.068345	0.1313441844856987	0.48229699310141744	0.43663572133285056	0.6185309145786823	0.48256170893475236	0.5761522201779452	0.5394794968691806	0.6514261762671023	0.4079821624739817	0.5474307845016968	0.422634
Liver__hepatocyte (PHYH+)_43	0.29820405723957466	0.36238407992111227	0.2048322546259587	0.25801077633556196	0.0826793	0.11058832999350202	0.23540068342547832	0.18502859605931896	0.2863534414771281	0.38115960312332176	0.13383451044179806	0.38352965784318155	0.7027148502195845	0.22475709208260033	0.23634329447948502	0.18382938805239063	0.2963591892461907	0.2187960570681965	0.0830072	0.21337037162675324	0.27102631891988616	0.40603287474592636	0.4171643663870192	0.2956553051883611	0.13022830949494468	0.28173816809566404	0.23410840285726317	0.35993502082488465	0.3735142358917631	0.32384603183123056	0.3245856969159876	0.20460272451359857	0.22744930103672073	0.23483374226009157	0.14019804001580263	0.15002194820890263	0.24557941940178823	0.142401	0.038880485562566874	0.40403549775222874	0.13531223775952814	0.511616	0.30697846807725315	0.31830662812668997	0.4163462503626237	0.5131307912520965	0.3050964143874019	0.38948814386009345	0.235148
Liver__cholangiocyte_44	0.32940571265341656	0.37891959131479697	0.23522221795564327	0.29178485594027626	0.1882613297455633	0.27675726095200687	0.30053899242044935	0.41024537359309915	0.46457385763241377	0.41299780069884784	0.6294301499220216	0.616888	0.7269925751421404	0.8226977662224199	0.9410174319034038	0.32663951386195744	0.7792517013553569	0.7717768422857768	0.41752726173764465	0.7864745071103002	0.6383630611120387	0.8841448711331609	0.8779365734678266	0.8471263815609543	0.8183118926980271	0.7552808897064367	0.8163897700186697	0.7360392043760982	0.7693146833307567	0.8604414631143441	0.9185892694957386	0.3404932889943098	0.3881004729806201	0.3959725087229221	0.3520981893966473	0.3107576062506468	0.4168820099489121	0.37743136386232506	0.33732478291514795	0.47679987719888883	0.4179991182525879	0.3184088989008689	0.23798624044964592	0.39137442220409885	0.3904152266785929	0.6089240305586956	0.47197205556331023	0.3062611920815657	0.18989896185728491
Fat__acinar cell_45	0.10636828609091571	0.16968558819656826	0.12209153103128925	0.16553811004568517	0.016172448836582486	-0.106125	0.0779124	0.1517476759959437	0.18856631960693462	0.0485213	-0.223036	0.0694433	0.17880698269357642	-0.111221	-0.028988	0.24798627485862507	0.08915	-0.140965	-0.201209	-0.0966262	0.1260742558932042	0.029399965017411638	0.12893089439778926	-0.18128	-0.432649	-0.287399	-0.205576	0.0347477	0.0961956	-0.175902	-0.100036	0.16103476864103078	0.0952297	0.019401675536980807	-0.0978619	0.027342682004552678	-0.0451955	-0.152515	-0.0319615	-0.0641133	0.18808700001617445	0.18519251655468658	0.45411456800431627	0.2408084110456534	0.31032651274313444	0.1302918584227452	-0.0361082	0.2448747416821463	0.4860293584400973
Pancreas__acinar cell_45	0.13384170121766661	0.20145731623748647	0.13978721769957586	0.1915795348696496	0.014324752798622066	-0.11696	0.0885041	0.18728643405786255	0.23033666106796413	0.10926475002504711	-0.244056	0.0765998	0.12046711001414778	-0.12089	-0.0491287	0.2648732917203131	0.0961964	-0.140908	-0.232367	-0.126887	0.10728551939959181	-0.00788927	0.10069658237303936	-0.218938	-0.464592	-0.340159	-0.231662	0.00959126	0.0592414	-0.225557	-0.151689	0.1981373809705013	0.12549020391919763	0.0390792	-0.100487	0.0323791	-0.032467	-0.161756	-0.0277339	-0.131759	0.16437401434600032	0.11344293756266063	0.42906161090098943	0.1936893011249723	0.2498699236727009	0.0655997	-0.102923	0.18027491566137818	0.46923064282573373
Pancreas__acinar cell (FDX1+)_46	0.18960339240893387	0.23481242013215153	0.19527463079441504	0.21891321213063247	0.1213463505754349	0.0367118	0.18831668457330275	0.17435654106799406	0.24428976055782003	0.0777681	0.057246286546966466	0.2942569300002782	0.47526073165863153	0.2661768532032236	0.24997189770317116	0.32014492966935076	0.29418453180166215	0.13792403563025035	0.025475267750737243	0.16718953017213278	0.3044693840165625	0.3021019229397867	0.3735350939209896	0.082147	-0.0979284	0.0770857	0.030872897410921193	0.18939654677099776	0.28332795600754646	0.1397277231701545	0.2083077732570877	0.2286421521168989	0.20633324256271146	0.1853109953254411	0.0841231	0.1805986048377156	0.16874385311524742	0.0639463	0.15791790372401937	0.19745602564955567	0.21671095349421443	0.28636540294352947	0.37385864403530117	0.2825189355991391	0.40046824041729345	0.38968869170644505	0.22423613361402828	0.30680530610663953	0.3784659740303863
Pancreas__acinar cell (PNISR+)_47	0.20179894034266913	0.24542190603181702	0.1862320320784411	0.22683141625519726	0.0893376	0.00855168	0.15769482858835748	0.25208205319227744	0.3211697164306887	0.15741232965482513	0.041190587243810924	0.27115629941545294	0.3627290301981132	0.3588376256720548	0.29680656434540464	0.4206853610704948	0.36478900566711486	0.19658351496082063	0.000801939	0.1647834068280874	0.28503918828883795	0.28817330900799426	0.3823755257943586	0.0792519	-0.0425903	0.022162610660471507	0.0116899	0.24076107297328092	0.2668778270200245	0.0836192	0.18417263053193922	0.29906309038182577	0.24409377436352336	0.18909367715562164	0.0713721	0.14595916248300836	0.13969229812761658	0.038265341475300786	0.16180348839476932	0.1280138785934267	0.44000799792891804	0.19812527893823773	0.47657890874253933	0.38394253040848275	0.3509061380629474	0.3334547257290982	0.16593415238288511	0.26185209498662404	0.5044687026161968
Pancreas__ductal cell (SPOCK3+)_48	0.23562080140843011	0.29169785638893425	0.18379923414477015	0.2151130971845953	0.18655399427368524	0.22713965448253912	0.2747908578728066	0.27877134767001943	0.337743	0.3687425958079473	0.5879115665704857	0.623084	0.8300349345717258	0.8213354071105192	0.8612004216487076	0.4093840032808557	0.6705194855702051	0.6544100918897287	0.3983039585831328	0.8066264231995226	0.6999760569447602	0.8602453370586101	0.8078020647224112	0.8081756286165258	0.7356075713223824	0.7856866606656444	0.7264906516801063	0.6611795613080883	0.7344363760822916	0.8756675536047864	0.9108308680077066	0.23255101304569892	0.2984985963072512	0.3395426884189704	0.30729254060404565	0.28888690626622116	0.39121722928234837	0.3470171274576518	0.2988079287102583	0.4929187712241175	0.2396270621318271	0.3187111150231255	0.14183483579349396	0.2983485606807902	0.3415117329021628	0.6178101941516139	0.4807283473899431	0.26081437796909096	0.0744844
Pancreas__ductal cell (UPK1A+)_49	0.21276828979892587	0.27496209936544447	0.15805239450345196	0.19880798930158605	0.15342148265404393	0.18392554647749115	0.2395549369190494	0.27940812852295943	0.33824847514991335	0.35634557046120013	0.5300206511720352	0.5821771176441516	0.8207312124419763	0.7847422606543331	0.8668834914336635	0.43921070225731124	0.6728453747878681	0.6224427961447393	0.35189181092262756	0.8000021317208984	0.7137047504518259	0.8541454653005114	0.8176647896786822	0.778013	0.6776018543159047	0.7131985165391205	0.697479	0.6828324671912144	0.7462710227166514	0.8534258192949173	0.9060681028858308	0.22401766729345762	0.2695004678271338	0.2921183855394941	0.2542119677311766	0.24687162541318797	0.32545486478788554	0.2826442825331261	0.25291495315256357	0.45985264270416665	0.31353934211202916	0.3432700497962376	0.2326270228533028	0.3665604167642617	0.3761187915850163	0.6093419625839874	0.45016928926942784	0.3027989709246813	0.17141960591430794
Pancreas__acinar cell_ductal cell_H3	0.20114	0.25367927601417767	0.19270497989899527	0.21784942722956854	0.15460229420001978	0.10668836604173103	0.2246333024099597	0.20849723627782907	0.2834930396126541	0.16428778467780253	0.2655839769433305	0.44178378157982917	0.675166	0.5406923294205283	0.5270061341377732	0.4144722680616112	0.4670277694244668	0.3467784337680857	0.179791	0.44394642914296345	0.5007025883754573	0.556537	0.5847027684372863	0.37140325980544037	0.2082519679338158	0.3751926116466268	0.297452	0.3928957727926683	0.49735192081443125	0.4448319750270024	0.5159931271703471	0.23634331287258348	0.24414092663685663	0.24672764734662778	0.17032882735286958	0.23462414564282394	0.2562252213203321	0.17314838066557203	0.2303262924642293	0.34137351935084365	0.2633667462505313	0.3432904109027341	0.335687	0.33598868151000916	0.4325779917568265	0.5310795726426637	0.3613555989162397	0.33904758475561003	0.3131932932746971
Pancreas__alpha cell_50	0.15731993107823108	0.19420326202066263	0.12908714010256123	0.15092216931969452	0.10421708501004248	0.13301039388552108	0.1553502108029219	0.15039680914024023	0.2415620871973553	0.28834803455425295	0.2688527338702585	0.360757	0.43737984310345907	0.6788416428718872	0.4796375403441359	0.6547668724021751	0.3505838995442051	0.33319989493921354	0.20889857804505085	0.5391658309296485	0.5822121777850927	0.4548387518593498	0.4117029351450016	0.508119	0.35583809905157876	0.6013422450333852	0.2524187809634699	0.25073234624343865	0.3443805557310628	0.4012007431117284	0.42354366673682853	0.17892568862208674	0.20567343734545274	0.21291374042461783	0.1818495613929605	0.17293552148409505	0.23506295675218358	0.1997165030897553	0.2086319754447891	0.2390901306825073	0.14875948470102052	0.1691773491252687	0.11644670476436979	0.16017456801707367	0.194372	0.3098686344920957	0.2700527828976041	0.13595130980168457	0.0852951
Pancreas__beta cell_51	0.10778047774200418	0.12752710545373128	0.0873025	0.095049	0.0853196	0.11304107409242752	0.11648391468510444	0.0658976	0.1486108748970863	0.1599252806201369	0.2318613005987936	0.2913733570417248	0.41433934395801747	0.5940004332835599	0.3959093058942041	0.5810381587752049	0.2620704815217843	0.2622036390597503	0.1847974469262985	0.4902673008387766	0.5352325187273423	0.3976182743437866	0.34219641893160946	0.465477	0.2988551684199585	0.5965748376758198	0.21486636418733357	0.19663936216842187	0.2945450500931299	0.3713101631857627	0.382514	0.11771661743810913	0.1506865604869801	0.17003444457936512	0.1547786179842246	0.15527105542528394	0.20289520612488499	0.17730204979821657	0.18848997261366862	0.23969777820199997	0.0942012	0.18122012133212814	0.0850054	0.13544687688035614	0.1917657177583018	0.2981468046002496	0.2708456264310119	0.14264696873272048	0.050346334512670704
Pancreas__alpha cell_beta cell_H4	0.0847393	0.0985064	0.07364	0.075584	0.084428	0.11167075990515538	0.10231694694793066	0.0481905	0.12225499789694273	0.13581551305812337	0.2378915138575295	0.2671908990222499	0.381345	0.5969147674182969	0.3906617102804056	0.5801316253131431	0.24144379401186772	0.2596789514061709	0.1937946394307974	0.49547208739425447	0.5288631875966835	0.3828594623337718	0.32510643705772374	0.46860928350743536	0.3162934175767287	0.6104247183438625	0.21189952868991507	0.18347920233929157	0.27800347800472974	0.36942810858799763	0.37980495400643227	0.0979406	0.1318394491390308	0.15539263170475043	0.1510373029552258	0.1494747878856241	0.1908346159163014	0.17624671108143145	0.19111070157645346	0.24053194265222966	0.10279701138264301	0.17803911369602898	0.0747317	0.13534292999815029	0.18158726720185464	0.2847660799487093	0.272526	0.14185743353380728	0.040154894817983074
Pancreas__delta cell_52	0.0918279	0.11141611389950383	0.0956071	0.0924489	0.12754830579254084	0.13475943122739747	0.14295391663723298	0.0862489	0.14419677785406596	0.1914284032853863	0.3331170248347892	0.3445340466807782	0.4479897319629745	0.6788443349061667	0.46532577487494514	0.583812	0.30460508167826567	0.3294930677797036	0.23914009865053207	0.5642883078996863	0.5689073395607537	0.47173577665996536	0.4024142479503746	0.5660752317423007	0.4325303802505658	0.7031083065304061	0.31185360538723605	0.2581623996554128	0.3536570796890136	0.46477055578866383	0.47426240517588736	0.10402048782161229	0.15227093546217385	0.1900994006641994	0.18691784955789556	0.18998200075499502	0.24038459515249838	0.22050658807398538	0.24081941539695062	0.2796420759886346	0.1127837029647714	0.17101348470282465	0.049171188498178316	0.1378870166931998	0.17862509126863213	0.3302386751424684	0.3115068883019779	0.12790120267690414	0.00912331
Pancreas__PP cell_53	0.14892594994518915	0.18248840823617687	0.154646	0.1599841162166856	0.18206647825174038	0.20572777182956598	0.2168435588566997	0.17871867365773497	0.23610216704283477	0.275669	0.43585912810807287	0.46296302109371096	0.5609667421200525	0.7932905263260953	0.6092687276563455	0.592897	0.457505	0.46192233524169113	0.3290755049995363	0.667462	0.6252278779702598	0.6418703966698363	0.5536187714249284	0.6770595613692632	0.5675190078470184	0.7815852708112354	0.4709246647518903	0.4518203374285924	0.5312073385675199	0.5338303575398714	0.5805752729847697	0.1502303225600395	0.19859645557896688	0.24507922061665235	0.25293237480966463	0.23884548202547357	0.29683155569060776	0.28664944249272395	0.2925014591842528	0.3333965842092953	0.16884199334625288	0.17960823961598255	0.0503821	0.17510245759863982	0.19405793282034398	0.40139060522056286	0.37111280446728945	0.12841	0.00498784
Kidney__podocyte_54	0.18563242105662042	0.229689	0.11967987679516924	0.1456819434177405	0.182936	0.22424661160302684	0.23901300156247385	0.2771421235402707	0.3220601189685599	0.49471517850577523	0.6295550080991155	0.5966314798508561	0.5673084113185055	0.8263823738350413	0.7155921767726834	0.30939373560159117	0.5463861274295287	0.5910083334224889	0.3710342106582396	0.6716055338762114	0.5208923268504221	0.6670312455538279	0.599547	0.7265748179037175	0.7509271211701034	0.744643	0.7382050598434434	0.466281	0.5134921170816668	0.7277399887829334	0.7237164514990713	0.14069972334826522	0.21808272261715114	0.27776997851405316	0.2715754505375627	0.2434222473177899	0.35393095166038546	0.32912177944372006	0.30624298594196925	0.3097346133573039	0.0238088	0.13482657244307336	-0.130962	0.0748346	0.1095040255625564	0.36829452864206447	0.3109679345072333	0.0723476	-0.193351
Kidney__proximal convoluted tubule epithelial cell_55	0.11486070002980585	0.16266986302999534	0.10756161629538881	0.1253733848447043	0.0971291	0.0259911	0.15115691628109706	0.1390294961501571	0.165226	0.34467136610340554	0.26397223936660075	0.3448466178278894	0.7265677530535477	0.3283849748688114	0.3882846846950738	0.27031472562407527	0.24161659213182865	0.24184092269594373	0.0809687	0.38225028670474026	0.4162875137997004	0.39791026308482047	0.4552598108074697	0.42095704240642373	0.33871562688161183	0.3654774871191462	0.2345233735217259	0.24026881859500956	0.28800491749628304	0.6904998138634227	0.6303597586398586	0.0813879	0.10629062295529308	0.13367439238395148	0.0714146	0.11630892379985407	0.15665290591395425	0.0787234	0.0799656	0.45272933737057647	0.293979	0.5465162378743984	0.38714874132719573	0.4531618217451956	0.46701920256931756	0.5520195205383126	0.36048114036735923	0.4670137537828088	0.31443671839368637
Kidney__proximal straight tubule epithelial cell_56	0.12130590518691944	0.15978000521272684	0.10991522179470463	0.12130444279413191	0.1167110218999188	0.0737666	0.16274869776157866	0.1409183633584746	0.16988272374796545	0.32264105980628266	0.3577641948354201	0.38627477891840956	0.7594556262995968	0.44666818465444463	0.504524	0.2757617902944275	0.31316192651242364	0.34271501158688206	0.1675481611132274	0.4865854973974574	0.477372	0.4773204525779605	0.5232800817080087	0.5121087740794619	0.4679672671040328	0.4736655780965226	0.32548318239876106	0.28940537771993063	0.34140346998291443	0.8030578179022895	0.7411946689925272	0.0975993	0.13685197492400927	0.17539248249120548	0.13109711709497557	0.15179765243014376	0.20986237771783978	0.15029732218228586	0.1354194943447202	0.5072649662386082	0.308859	0.5225165656532108	0.33715328719240056	0.4435696424071457	0.45447287692116806	0.5920309292898469	0.42428894370867076	0.44583707688097723	0.2613595634079593
Kidney__loop of Henle thin descending limb epithelial cell_57	0.22210040650148713	0.25858465748740733	0.15634867089256496	0.18425343085045914	0.15095468720578573	0.21664813105412584	0.2232612405666448	0.2514726659892557	0.3061635203893193	0.38581905572134234	0.5493038808266865	0.5256661850049598	0.7167800278975238	0.7295987268260712	0.819796	0.345678	0.5744792006313235	0.6277087951921393	0.36094942248866607	0.7666075485044829	0.6706898772394694	0.708209	0.7030572610031006	0.7318168165886322	0.729277	0.6957963743048353	0.6119967925012942	0.466337	0.5331418171860607	0.9526877689314603	0.9140891201431016	0.22897931904826208	0.2983213446124188	0.32895488756911145	0.3013931836099829	0.2551987443508732	0.3741788758308449	0.3365848665640243	0.2741700530864334	0.45657972636063104	0.2216387251825613	0.26137371608769755	0.0993243	0.24043327718931262	0.27768395139162566	0.527091	0.4275319585740229	0.2128039707726023	0.0391404
Kidney__loop of Henle thin ascending limb epithelial cell_58	0.2945128513916968	0.3370751810658169	0.21252223113926016	0.25053082172293845	0.18647427884093423	0.2636039283401142	0.29199468553262176	0.33254944597149744	0.3789147325487141	0.3840447554092086	0.6414762973505123	0.6115253236226788	0.7380365745402228	0.7530231014053518	0.880994	0.2742926661542437	0.6905333157626267	0.7200775635470872	0.4010649624928958	0.8044797710405108	0.6675755282291703	0.8407378972913608	0.7981261095415053	0.8649689723975449	0.8296379838506902	0.8083779717749376	0.791086	0.6348902184816353	0.70021	0.9463231361779687	0.9439455574173625	0.28953587843479955	0.372667	0.4021955957499575	0.3586542492735054	0.3186092418469805	0.4535243297714427	0.39632399849584665	0.3312924289092016	0.46589213934376983	0.2093872513793987	0.2307145448210359	0.0718138	0.22711988680886305	0.28873882844534887	0.5650003202328008	0.4521730573823717	0.18852922963996965	0.010647727116955462
Kidney__loop of Henle thin ascending limb epithelial cell (SLC14A2+)_59	0.2901205117386454	0.3377766351847717	0.21384436287144548	0.25651942447693965	0.18606935968350566	0.259955	0.28367536501947405	0.3643013272465314	0.40644816335409917	0.44457126959339405	0.620796	0.5856133265927532	0.6494983109205399	0.7737847515802266	0.8894641728297443	0.31135863484163273	0.6863758518804342	0.717461	0.3866011420383267	0.8018121314186348	0.6689198635636353	0.8000271671973945	0.758758	0.8399633907154491	0.8307133529126491	0.7728153885189707	0.7567446474893346	0.6066328728479853	0.6547365791074101	0.9127846835457862	0.9053220767044892	0.3000224139983047	0.37769399917790714	0.39316535695827787	0.3518461981949531	0.29713020388974865	0.4366982630704479	0.3869130621621695	0.3258243800338435	0.3876342942949668	0.21540840761452024	0.1295404741136693	0.033108546753972116	0.17182019466219497	0.19916623592452976	0.46908092539333635	0.38177482416388125	0.0980678	-0.016467
Kidney__loop of Henle thick ascending limb epithelial cell_60	0.28300475410752624	0.37220151659813067	0.22815996048233889	0.286848	0.15131340047626426	0.10955788071472507	0.29200620251827375	0.3763798669439044	0.4042239866769777	0.5163971879130447	0.42996181258961613	0.5832300553884929	0.7656195899283935	0.513726	0.6457974216258255	0.38629919348493336	0.5687251105172031	0.48295831729903693	0.16289498274256908	0.6330584263836415	0.6340652960059183	0.7401197886716202	0.7044182480416105	0.7442073279828646	0.560199	0.6094921809366132	0.5965067793951309	0.6093496960743158	0.6630522242511914	0.7550690434346424	0.7632967875892667	0.28573241774222985	0.33940554737273937	0.33059298395238346	0.2106598520850047	0.24641750136899437	0.35322419226995533	0.2173238600393296	0.20412168761024843	0.3587448292435375	0.253146	0.2922990892310512	0.2921394331202121	0.32354255511103563	0.3496905758525951	0.5358810416662213	0.3192930904840091	0.24187080272719458	0.23338484443542387
Kidney__loop of Henle epithelial cell (AKR1B1+)_61	0.35891918817957996	0.4048874874081233	0.3531049718074187	0.3824443910039361	0.3244197791150205	0.30865224772459304	0.4270388983912532	0.5014702747570318	0.47040885979619945	0.4124088783990404	0.7429413340656874	0.6821656696707896	0.6630519718525195	0.6673877189073152	0.8449225736943634	0.1752800776678918	0.7063523067990743	0.7584346327531558	0.404783	0.7195055945622459	0.5642462006309538	0.8082490407780616	0.8221889848887235	0.8550745398020335	0.8650043228993594	0.7632574877769864	0.8276127245582917	0.6224451937577447	0.6809710458505599	0.9051914950430727	0.9077378992016913	0.365421	0.44150948385622585	0.4845230774608213	0.4156931284077706	0.44446417655385295	0.5321614328103527	0.43898069132272727	0.46563120393303736	0.46904305286077896	0.30426541001790514	0.2549829005123126	0.1562749526142905	0.2892229071580975	0.3554245746756349	0.5787239284878797	0.45707406330249084	0.24708101324578977	0.10857067005804028
Kidney__macula densa epithelial cell_62	0.22971974360763558	0.29419579397608325	0.1733140294177603	0.21711855750383582	0.15152620362429567	0.1394076572856756	0.24755730835086132	0.3409890702248657	0.37671981118347914	0.5011	0.5388109527356689	0.598473	0.7443365042094546	0.7383912679913872	0.8077891520746713	0.4544398256190713	0.6343920331386512	0.6132963130346196	0.2657878828373928	0.7738283402060571	0.7098717773185972	0.8081002263980034	0.7726206771611331	0.8208338748611528	0.7368055829697593	0.7257843560461461	0.6824523723353999	0.6148561623614142	0.6749752342179564	0.8828364238865897	0.8948623740904309	0.25816083917499744	0.31603960012513616	0.32157244580074135	0.2420291912556418	0.24848961566736763	0.3592205121688735	0.26510571016540274	0.2707357583499408	0.38027476344376554	0.2922358641737811	0.23266893299404215	0.20157999100419094	0.3032354326669005	0.3005356834902947	0.5382232999501052	0.3677681665228662	0.20204567867955728	0.1504575471389123
Kidney__distal convoluted tubule epithelial cell_63	0.2897323662679648	0.36488681697200864	0.24396353157784548	0.29209684127211977	0.18991785648973222	0.15610868872375167	0.31518913970842655	0.3910814791682347	0.4100544202080776	0.48357062555612107	0.5427024474760294	0.6226805962858383	0.772867	0.6434845979978601	0.7534663218433449	0.394938	0.6336505181567257	0.5913634414883393	0.24849812950384956	0.7262204347357895	0.676637	0.8000480635701882	0.7623365153530799	0.8300517207203324	0.7031501207730316	0.7240945064263812	0.6784289861967238	0.6443923511098227	0.6943050837465476	0.8539097581178453	0.8624766893952148	0.3077246178205041	0.3710372095419576	0.37896695687061155	0.2725305909235792	0.2986257713491312	0.41241910517235836	0.2899891011355487	0.2836784110768181	0.4188505320140511	0.3032824453978373	0.28079607620420005	0.2600039065245281	0.3395824989947514	0.3474508199574201	0.5771597700453515	0.38609540526684477	0.2387532348611377	0.20048274475723657
Kidney__principal cell_64	0.34288329492367536	0.3819467334667678	0.2770441489137188	0.3164978320472706	0.23203050509170392	0.28576577459240415	0.34790100082295605	0.40024002445427764	0.42811875143582623	0.3506714031469338	0.6854428904057075	0.6394565118007691	0.7346751328184793	0.7486746674156514	0.9023551841339792	0.26608774543203806	0.7399141930219559	0.7669082883756605	0.41246188480774637	0.8017766992554434	0.653603	0.8569405076818152	0.8353315537436296	0.8892476089063078	0.8585440820204343	0.8177845971049486	0.8152502668456534	0.6758781822393131	0.7255347747502895	0.9408152858766843	0.9545989362221875	0.350689	0.4225400213099217	0.4556546598072448	0.39353487679100524	0.38023625938190475	0.4967466998645919	0.42161607049072425	0.3887048944983762	0.5001837086832597	0.3114916918308109	0.2730035671928597	0.15990572539010509	0.3165425489002802	0.34777548591470114	0.6091048821140411	0.48357796004100767	0.24675213958652092	0.10082733107432384
Kidney__principal cell (FXYD4+)_65	0.28308675001306416	0.3289827944750694	0.23873988836839033	0.27191478939583263	0.21807492411645507	0.22935213556705675	0.3184643903133635	0.369489	0.38120561491724214	0.3605086905057201	0.6551336485647802	0.6256682604848721	0.7513025399034146	0.7231767526144481	0.8564073359509774	0.2908502917438769	0.6875497145287325	0.703947	0.364949	0.7843054787205078	0.6541797629250895	0.8365888757571172	0.8073288720881446	0.8724929994438567	0.8292487123231087	0.7965187042450381	0.7818130688353135	0.6644498418768044	0.7122558948414168	0.940378	0.9520441540537415	0.30230835349035845	0.37394788544179786	0.4079298578657726	0.3425286048200712	0.34718375111699984	0.4541303087544253	0.3717101081782386	0.3599463957992716	0.48026724703418006	0.31169849374238906	0.27102767920152715	0.18180870605028956	0.32946386799855604	0.33967451590165926	0.6033043157865492	0.46088870707822194	0.24259596891817545	0.12171495080328927
Kidney__principal cell (KCNE1+)_66	0.28705137076942056	0.35732816467737294	0.26164899531970465	0.30700585362718885	0.21634483529083912	0.13656960914230426	0.3343271483115324	0.43072912698375976	0.4214072907977134	0.45657332954764357	0.5686141418701351	0.636156	0.7489980399852516	0.6163695579969951	0.7517685649583697	0.3891831544608162	0.6489951372016086	0.6001252539545577	0.22698943382677078	0.7201056769781715	0.6655961253718846	0.8044942964093934	0.7839924053177256	0.8327389542962205	0.7066248612752897	0.6979937034814485	0.7039051599463885	0.6621371505146053	0.702292	0.8473497641585563	0.869947	0.3178451255971274	0.3687153938336988	0.3820325817838001	0.2598410024063299	0.3297777106794668	0.4108188919909266	0.2692371357231909	0.3224622019663882	0.3905400156572507	0.3562340511465741	0.27726600895801334	0.3079053327659752	0.38590471133750026	0.3662617638198836	0.5737750278663195	0.36582780599298337	0.2589866393414661	0.2562019513549444
Kidney__alpha-intercalated cell_67	0.24041429894779898	0.3099885744790233	0.28600683311778047	0.31500887237845215	0.27007296557086763	0.0784805	0.3546020796412237	0.46511555512270253	0.4009764945815556	0.46986989693316733	0.5845046388740509	0.6154979303341312	0.7342325895909061	0.5777280524467145	0.6849125166168712	0.3343349253784048	0.5822512646664619	0.5629449409037047	0.16086574679136847	0.6232828330820213	0.5598469262613898	0.7433608771403544	0.7579155215979115	0.7881841949411613	0.7253683922641281	0.6598308533220691	0.6532626908813872	0.6460159707093193	0.6636020594644304	0.8120731222328716	0.8411295281618406	0.2877428181437595	0.325764	0.34736167626825504	0.20778201884339834	0.3342644217898285	0.37984779847683053	0.21272837266267366	0.35433622486954996	0.4169280308207524	0.49399834533896475	0.36254323273307903	0.4226830081454013	0.5052610218767036	0.4438107023417487	0.6142046224410246	0.37366368730846633	0.3539376658379205	0.37550649688577054
Kidney__beta-intercalated cell_68	0.32322391546371054	0.3823641125094844	0.30868839002660076	0.33845628734346894	0.2562494681335659	0.206985	0.37776611069648613	0.413191	0.40834980782372243	0.46004579609024254	0.6242005940143667	0.6417149901786461	0.7657060556293677	0.6216343892077987	0.7107289482825934	0.24486660423887194	0.6192591260723261	0.6348555249196804	0.284684	0.6525948592152868	0.5542975237208507	0.7883414057693405	0.7482474815735757	0.8623496451668696	0.8135515344377264	0.7982780357800741	0.7097213930682577	0.6525075318420309	0.693352	0.8403060858003814	0.8413213634845925	0.3170229030549285	0.3978156279517857	0.43016031075050076	0.32915222242317627	0.3529673553006782	0.48351681101786104	0.3543707738469992	0.34928439215187806	0.5008679295195758	0.30350230301714154	0.3126956254883127	0.21771978451767984	0.3376290752526178	0.37059711694536057	0.6267701405263127	0.4573716706455912	0.25429511211664063	0.1516420135750732
Kidney__intercalated cell_principal cell_H5	0.2449114170528956	0.28431050431045685	0.2569363588044417	0.2719955110419357	0.2684313668229732	0.19611251752646183	0.33847516934957206	0.38704574015524745	0.35654853231568656	0.34932895603108205	0.6880369036051079	0.6269464678820729	0.7294482375702016	0.7313864776921762	0.8193142540231886	0.2949725417808599	0.6495202188025122	0.6909961853516126	0.3397555323947782	0.7524688877460222	0.6120129879214271	0.8096850745173118	0.79243	0.857865	0.8608226778061083	0.7990277728533827	0.754948	0.6484832344950895	0.6842040487790646	0.9203066036318411	0.938375	0.28085133076888313	0.34549361353518343	0.39518685302915363	0.3203819150532342	0.3700457978809514	0.44837049508809257	0.3494131020768392	0.4091814919229578	0.4873216727923575	0.3905112454005328	0.2889388668662096	0.22580292840482363	0.3853076117373467	0.3600230669907471	0.6185763706856445	0.46518305042509367	0.27036247496118326	0.17141844862109748
Fat__urothelial cell_69	0.25032940779126595	0.24539254211581332	0.3122510410652762	0.2810738856584443	0.35991881629044276	0.3399891986935219	0.39066	0.2958024517800481	0.24776630358247206	0.0447484	0.7663605808412864	0.5875499147223149	0.7022546536525456	0.6355977993554447	0.7302838934484733	-0.023454	0.5823493767106783	0.7055767550480446	0.5004141714187377	0.5968851581779079	0.3859595191322529	0.7275378565951074	0.7517525210147474	0.7463964010114819	0.8404453453498685	0.7844584202845885	0.7313141373268278	0.5483766064065031	0.608891	0.874364	0.8848162399377485	0.26069585505589093	0.3503748217794293	0.44949604091638967	0.44830145527009263	0.4722195407164725	0.5294553792336386	0.4949302772122316	0.5140281862976008	0.687908	0.36527097521581486	0.41842749987443895	0.18750437409659287	0.39707108702491034	0.4826127107137173	0.7492973432949157	0.6721880501116034	0.4007631467238138	0.12728868173543897
Kidney__urothelial cell_69	0.6624084762300242	0.6891310839679323	0.5482224700929276	0.6161533589788778	0.3636555844239949	0.4527931535654921	0.5794412476274533	0.6330602292898408	0.697842	0.3478409342874687	0.7745851207608908	0.7860308797928524	0.6658607479492386	0.7024616225713142	0.8836471262154665	0.13006708356554147	0.9195328322036983	0.9386465293960986	0.4824168853597665	0.6421993654524659	0.47511780217787547	0.8180335595627921	0.89072	0.8107961927349864	0.7909315807842364	0.7165553425634325	0.8380646791569687	0.681051	0.6955608811264211	0.7693851017854325	0.8096229683647239	0.6587752377308078	0.7030125575011769	0.7339174759574817	0.5890844652372802	0.6156215897352677	0.7395615448689588	0.5873691300111159	0.5742826075920403	0.5699382423312243	0.4091725167926776	0.34634842120861636	0.2766158273785953	0.4054155396772639	0.46635194345358966	0.6893969508062835	0.5374649987893271	0.34833115306552176	0.227355
Bladder__basal urothelial cell_70	0.5850935082478035	0.5999340811216181	0.5286219250711578	0.5793045688680204	0.3754952543131143	0.3392802433366943	0.5471257346036754	0.6254859452902233	0.6368513622718869	0.2554426693790835	0.7420182342848854	0.7173454453615135	0.6157394232988073	0.6172469686039229	0.7962551771150977	0.032467688614006035	0.8343186270970335	0.8781436258800335	0.36845140465761916	0.4864719083505831	0.32719706126330456	0.7092605426175308	0.8572968345881299	0.670005	0.7159156175166236	0.5914745440948841	0.7439336621787146	0.6070043006301077	0.6150023566416513	0.7140627036082455	0.7711814187165079	0.6342928830148294	0.6545472315364568	0.6785599570231179	0.49648651478657074	0.6099227434407539	0.6796401782441321	0.48404207474237365	0.5951800041058984	0.5724131010851049	0.5633325053656933	0.44829355590738584	0.44778018283367266	0.5490199584424948	0.5981827591955827	0.7435985203363963	0.5303833920146315	0.4946198857834437	0.4196407998540923
Bladder__intermediate urothelial cell_71	0.5119783303297559	0.5403768888735706	0.5438776260735687	0.5682377941220771	0.45909467777179463	0.30576257091591147	0.5910814903498339	0.6149181304046103	0.577861	0.2541049129617234	0.809671	0.7662895393658085	0.7059836724801353	0.6488359605261388	0.8022869746607305	0.0601664	0.8119407399663712	0.8422843608289471	0.37033744273404456	0.5395861983794542	0.37830796416959384	0.7650085133571563	0.8850263617415447	0.7246553900291486	0.757475	0.6581014857373904	0.7767784938909043	0.6588414178799551	0.6735887028207401	0.7712133269016147	0.8308490072316975	0.5528795634098769	0.5853518052900938	0.6458259084602493	0.4673933018232032	0.6411980571704233	0.6752536183042982	0.46756809655077114	0.6334292740629573	0.6067243725626927	0.5544482077268338	0.4831673745351776	0.4463402331231278	0.5694698148940844	0.6064379945174372	0.7858887437714757	0.5569976421190387	0.5087717534927543	0.4048560472169215
Bladder__luminal urothelial cell_72	0.3844032673498927	0.41158462875435453	0.5425832951867982	0.5202325263049423	0.56748	0.27842686169466624	0.6246840026391084	0.5654554362931593	0.450809	0.16329059324454193	0.8821864370209475	0.7749430997014463	0.7217023344265991	0.6373864320598392	0.7500999907775295	0.0405103	0.7169799760328672	0.7579118011763673	0.3817635041748845	0.562008	0.38877545627377774	0.756448	0.8427660242957046	0.7227768133009003	0.7744135384255002	0.6980508391441888	0.7725057168737555	0.6316866312617061	0.6625390924544646	0.7854409765150335	0.8392125899882517	0.41240700385891094	0.45910523795887215	0.5780976400187577	0.4320854754595895	0.6767839601226564	0.645988	0.4484802837980597	0.6947166165143391	0.5993136078015201	0.4767831459264163	0.4557823669453719	0.35784153384164025	0.5151313252432761	0.5546304872488478	0.7617821853623964	0.5595604657822723	0.4677807187661479	0.3100589334935518
Uterus__non-ciliated epithelial cell of uterus (FXYD4+ MUC16+)_73	0.26852052975111623	0.30392017662100324	0.2808650938304124	0.2978899610048707	0.2912969231487021	0.2094905906709782	0.3524083685429507	0.40860118154963326	0.38007660531652687	0.31373842257435974	0.68716	0.6076168418290329	0.7616507421681123	0.6756580185011908	0.829867	0.1502002155689028	0.6588573585524893	0.6970420631137867	0.3318059349268867	0.655136	0.5218102095212023	0.7562639760592753	0.8239068203954005	0.7489465482236854	0.7849405524421069	0.680716	0.7314678980525428	0.5919939307443044	0.6345649687995534	0.9388029442018196	0.9504462463312098	0.2956076601571252	0.3492114528842919	0.39548203409513494	0.3176738916530553	0.3901489251638509	0.4422832363714406	0.34049041506439726	0.4242177636290965	0.5376575798401844	0.44774228571644237	0.4244963246764298	0.3233762297326469	0.4684012013798813	0.496229	0.6825610752295043	0.5057413311911656	0.4221259338803847	0.27425910265084347
Uterus__non-ciliated epithelial cell of uterus (FXYD4+ MUC16-)_74	0.3471405265582488	0.41471789864794784	0.2630755163881369	0.31332295089377277	0.17220248539574232	0.3213706782491751	0.32143310565897876	0.33839941272853774	0.3742518996442102	0.42692872628967604	0.4280485900490023	0.520589	0.7363745231712927	0.31630697824084714	0.5231437137980857	0.0641263	0.48487041609901077	0.4651547957543554	0.3149660260361065	0.4648941703504581	0.43028588695883335	0.6189301134829164	0.6316313985035112	0.6124834490263251	0.49829765013642313	0.5382178934879257	0.5827623564469953	0.47438321422909413	0.542119	0.7035014306467945	0.6600651015376399	0.2697634622815468	0.3564884652202186	0.3722683285562223	0.3616248764035641	0.27956888637473154	0.40605891478182826	0.375173	0.2001063890639389	0.49084695700494785	0.10925321511637061	0.3967819965414138	0.17628131269730576	0.2249597384133854	0.39928269262946586	0.5543730206853011	0.44731883656659144	0.3117664604296192	0.10546373964489829
Uterus__non-ciliated epithelial cell of uterus (IGFBP1+)_75	0.35580422829112185	0.393814	0.30510523995422023	0.3359380506211847	0.2662811719299026	0.25388	0.3662862800207835	0.39120227537353314	0.43118422932712575	0.4211572622111005	0.6369425279420031	0.6217888920603846	0.826997	0.7113383523270093	0.8290446371339661	0.20074771532207078	0.6913090390400662	0.7027289103261463	0.33806365573509994	0.6961942628854322	0.5977089556721074	0.8260401899209635	0.8434586634503687	0.7883255642329092	0.7785282369018018	0.7384777494437007	0.7177766805841101	0.6205033495839823	0.6808552428900904	0.8859987821438233	0.8871694218950389	0.30591737199559715	0.37181803638257915	0.4122133345843494	0.3319227465517732	0.3539957929712617	0.4627034281125806	0.3620568034506112	0.369735	0.5262018352378192	0.317799	0.39881703547786057	0.1993495193471311	0.34508272249077854	0.4550341030869245	0.6621167717130566	0.4960614811157302	0.3483725425607102	0.145545
Uterus__ciliated epithelial cell of uterus_76	0.21416059723029893	0.25824008227660855	0.19053613488982793	0.21434284914894358	0.1869526511573561	0.2240878384953315	0.2582742367870455	0.26601848244388315	0.2957931272890656	0.3865171897745745	0.4719330015092515	0.5042112593165387	0.5753526908904024	0.6481409673490917	0.7163396063328896	0.5980792712706183	0.5156908489627102	0.512984	0.3259165638785236	0.9556704556093232	0.9404811011325204	0.7278471516263566	0.6096620984851909	0.7162514736175074	0.6242598520426079	0.6911868197640926	0.5590966622978658	0.46475007657868994	0.5145578991337683	0.7296966330488934	0.7068069942933056	0.18474436727540108	0.24474534916698545	0.29049412360782495	0.27577139290779223	0.25293361307994916	0.3360846644515877	0.30489323333281015	0.25671413308307844	0.2804203729744447	0.0628466	0.0739645	-0.044661	0.0509391	0.0905261	0.33103120796311175	0.28728229068890343	0.00929304	-0.0943618
Skin__artery cell_77	0.0330007	0.0390503	-0.0882692	-0.0497511	-0.0583521	0.014088550520087048	-0.0400934	0.068404	0.10702069317316759	0.20539639729452905	0.12215931093523158	0.056993023517275684	0.0699192	0.24150994683691138	0.13124953122360614	-0.0589307	0.11668538511937451	0.099653	0.011484	0.0346504	-0.0153291	0.011165934103904167	0.0366586	0.0630023	0.1292655310539802	0.0898389	0.1967955396022562	0.0506526	-0.000314312	0.0772195	0.0641684	-0.00464511	0.00447183	0.00830618	0.00293626	-0.0361205	0.020902033446142318	0.026859365607953236	0.017493266229756232	-0.0473509	-0.0179742	0.0159872	-0.103661	-0.00617741	-0.0392585	-0.0505523	-0.0506439	0.000220626	-0.11232
Fat__artery cell_77	0.1394677272869192	0.13167951006462214	0.023524655149842907	0.055978705950024445	0.033362346973061216	0.12439752993909302	0.0742613	0.15505420945922427	0.1937411240658494	0.2095730255811247	0.28164503592573514	0.1863873545906648	0.19254260885807578	0.37434709742553063	0.27954107583126825	-0.0447679	0.2521181558586744	0.2761158591259248	0.1341940766176809	0.16877371832017196	0.0658516	0.1706767441984806	0.17245970397680746	0.23438082161245818	0.3381140750868942	0.2807529932226481	0.34069006064991075	0.1575773168029466	0.12027117529746312	0.22839254770308823	0.21663953502878391	0.0854477	0.111662	0.14345516358332341	0.13569204994294973	0.087498	0.16873955830522566	0.16558836118523654	0.14711872082743369	0.0797367	0.027365856342794696	0.0464813	-0.125136	0.026015169584698534	-0.000106054	0.0699105	0.0734282	0.016289198687648915	-0.146123
Mammary_gland__artery cell_77	0.1596622217737305	0.16520096271825938	0.0558635	0.0990382	0.041819118792985326	0.11199266168345252	0.0958138	0.22747054936206618	0.23968010140397608	0.21674944495322684	0.2532712094950215	0.1824599350326686	0.0858248	0.2881004896159784	0.2259543420199606	-0.0301194	0.2469130621383998	0.23951040721122224	0.0951864	0.0947975	0.0223251	0.0810698	0.1342544553633935	0.15796330967759584	0.23561683881336523	0.1622826548180928	0.2893692123900361	0.0883266	0.050533	0.15673208058426816	0.14654030252137867	0.1521429021817264	0.16386816655063077	0.1768815235404176	0.14371488418713854	0.12460588007935458	0.17962044757407641	0.1555305037121614	0.1661487102868914	0.021566519316213752	0.0766458	0.025757297290941623	-0.0291419	0.060750072815073594	0.012646946169367014	0.0243175	0.019142450913621833	0.031785485048141056	-0.0376477
Limb_muscle__artery cell_77	0.17047229736233463	0.18018021182622754	0.0598709	0.10828127544306433	0.0393806	0.0831526	0.0961719	0.2445275720825525	0.265778	0.22520631491522333	0.26573565326422033	0.19720505865536792	0.10899624920524474	0.32459522163294363	0.27533360968566656	-0.0222992	0.2987228977456064	0.2673121881263537	0.0730319	0.10396847014409821	0.0367321	0.11398745912361587	0.18436220115744317	0.17709493840592688	0.241419	0.15676815805125532	0.3072148050961455	0.12467547246502389	0.0875964	0.1828009867559329	0.18426120811903057	0.17541620605573904	0.1809483712990933	0.18171265495376712	0.12355082240863746	0.12596515682902246	0.17985774149885841	0.13350480534840894	0.17075355274973594	0.024982722520860076	0.13143404061107877	0.0479908	0.028172809822145296	0.11176044072829733	0.0593575	0.0593155	0.024124399724720545	0.0688275	0.0237113
Thymus__artery cell_77	0.11705537023301123	0.1587858514279837	0.00451827	0.0428775	0.0429127	0.11007772179273322	0.0745275	0.13381870248404534	0.2388308891838019	0.5164155659939127	0.2853230496355156	0.31009268239616783	0.16705871918374038	0.5071196046969282	0.3195639117644629	0.10913667971943734	0.30999882164422055	0.2905184473914724	0.1598234232753246	0.2060927742823385	0.13274278927281905	0.27611095101652633	0.26770699369357376	0.29543462153769834	0.3163263034880178	0.27958484329636923	0.40211729068630686	0.19932153226505422	0.1777420031081055	0.22208388525568157	0.21803136025733325	0.0343237	0.0710268	0.0692218	0.0754254	0.0221533	0.11544418959294427	0.11794337380985277	0.0642857	0.054791333567419595	-0.0843491	0.0360585	-0.162791	-0.0539036	-0.0235074	0.0746695	0.057482	-0.0114606	-0.193303
Lung__artery cell_77	0.0807916	0.12917766894388732	0.011167285317417792	0.0674269	0.0221095	0.00144845	0.0649269	0.23830709249746146	0.22459841888214577	0.2911314816032665	0.18025258027761182	0.15249640683698387	0.0568073	0.21399921759215265	0.18874656100417014	0.0626082	0.22571450395706527	0.1135123769222265	-0.0156112	0.0927813	0.0675064	0.0758974	0.12369560366521803	0.15448954722516153	0.10763337082296165	0.058385749954479926	0.2663137107449679	0.16322775516914118	0.0989384	0.0872583	0.1002916658029532	0.0790858	0.0678668	0.059832562483172244	0.00874128	0.0470308	0.0466628	0.00921446	0.0665245	-0.0980604	0.11296415695513573	0.017091429816515152	0.0669444	0.11371318529079781	-0.00153071	-0.0545742	-0.101753	0.0322977	0.0562141
Tongue__artery cell_77	0.11076056186143884	0.10546060701887058	0.0289272	0.0637019	0.024053816852164348	0.0340951	0.049791378567448176	0.20418568276172552	0.20602290724897335	0.1846299254978361	0.20117746096235536	0.11910662166855635	0.0145336	0.2728712607493696	0.17997678721486604	-0.0105957	0.18887914868603484	0.19978728404864138	0.0210766	0.026725653933641763	-0.0241409	-0.00429331	0.0873075	0.0776997	0.18858962547267524	0.085096	0.18533075601831614	0.015209287413241122	-0.0342451	0.11695929523652114	0.11155091048083818	0.14731782597869703	0.14189039268342227	0.13997459688859742	0.0825641	0.0971715	0.13541063133959538	0.0883729	0.16857403235990168	-0.0150033	0.17112022753318187	0.0199652	0.053989	0.11907177311376516	0.0356285	0.00713705	-0.0127603	0.0593285	0.0638727
Small_intestine__artery cell_77	0.10281861423430913	0.0927385	0.019802006253944026	0.0379409	0.0635853	0.1110802397355316	0.0777446	0.155328	0.1707689215424245	0.20284283381348073	0.33047134781093157	0.2037719709803751	0.15699238602155685	0.420307	0.2789178682835931	-0.0538149	0.2297329468521199	0.2856293337566539	0.1459490821773735	0.1543108552830363	0.035178	0.14140882118728593	0.1593789299377567	0.216416	0.3677499359370628	0.2852157271657133	0.33004430724274814	0.10553913947587519	0.0764674	0.2517774367937595	0.23374061449836922	0.0780556	0.10898928363898706	0.14715612551015475	0.1388031061851777	0.1080193541337957	0.18157405246532848	0.17490652145741534	0.19340802361579712	0.0942235	0.052699231302023135	0.0355099	-0.125282	0.0321372	0.00458252	0.0845539	0.0907277	0.021641887999164593	-0.139802
Pancreas__artery cell_77	0.15193651268839609	0.1506168051731034	0.0211784	0.050870477484626656	0.0439223	0.1688564633781964	0.0954539	0.1148179970387905	0.18139345008680932	0.18712073839393564	0.34523479037516075	0.2593010316975917	0.2862457448732119	0.45052353335030065	0.3531246004629545	-0.0542797	0.3066352892925393	0.32486519394379987	0.2129810261035879	0.2396608012115428	0.12104455090138931	0.250287	0.23539412063912415	0.29168842408245205	0.3617143874297153	0.3688658291028732	0.4251378022534769	0.18884112608761927	0.19228297532452276	0.30992710530231854	0.2934431816928599	0.0808863	0.13011176192387947	0.17821314170797128	0.18251623667434302	0.1256559895726111	0.22404971047671088	0.22666240234088358	0.1650323449875975	0.14497853460590265	-0.0990202	0.0728446	-0.209582	-0.0377232	0.014432152182928598	0.1340256114880652	0.14077738130737258	0.0207125	-0.247065
Bladder__artery cell_77	0.19580746573615382	0.19667246740927874	0.0738453	0.11276231395352801	0.0614064	0.13785210886586757	0.12109501928455842	0.23200183681752296	0.26985103986164855	0.27467178951501525	0.34964768382059447	0.26545076166738535	0.16673242330048366	0.4313891041981174	0.33338501938848175	-0.0417406	0.3209163045849381	0.3573093278768494	0.15342000907507788	0.1646221499498636	0.0605275	0.16877461801699015	0.22120906419348121	0.23737888677178223	0.3705672976002786	0.2751478517065473	0.36698117345553233	0.12112454858932249	0.10247085032709867	0.27720403315920034	0.2577001858279294	0.1880911245988819	0.22015572056286134	0.23756548769768024	0.1908233653473697	0.15878155856066742	0.2600975394410501	0.21800092018650585	0.21827267019081492	0.10511527882284483	0.0578929	0.0423869	-0.0822422	0.0397553	0.0431943	0.11552093342286963	0.0984057	0.0395582	-0.0940302
Uterus__artery cell_77	0.1697727600333244	0.16620686297661869	0.051320658837578505	0.0883043	0.0437835	0.12106947391327737	0.0959341	0.19745911667924923	0.23455895582419461	0.22324816005048126	0.3050418613696095	0.22129712257073714	0.1642323411272921	0.397484	0.31383713577173056	-0.022511	0.29657055455931947	0.31572376802007507	0.13661972251189033	0.1691093202859216	0.0769572	0.15133632410076706	0.19480064939715983	0.2049126288131538	0.32471057151882277	0.242291	0.33038462812560254	0.11041597791585475	0.0879962	0.2523445386895919	0.2358567502682705	0.15583694726585046	0.17959510151867067	0.20207679524846822	0.16439230731986215	0.1355064611826983	0.21990691228821083	0.18889474663184755	0.1866630150931932	0.082148	0.0503418	0.0390465	-0.082752	0.0389526	0.0231599	0.0872571	0.0749352	0.031226120457190584	-0.0954912
Brain_cortex__vein cell_78	0.1882899750349359	0.1940569781033554	0.0669052	0.1088434353596774	0.0343557	0.0714619	0.0986766	0.2182438579975758	0.27015822776334725	0.355735	0.2699534549058977	0.2510359225369884	0.2675192949885673	0.4037868333908759	0.3165996824056338	0.0803643	0.28740153499284726	0.30762165748559805	0.0653725	0.18795720724931833	0.1557967157628008	0.17175775659972364	0.24566822266770905	0.22937222133052357	0.31988530590535447	0.24473660230649252	0.27112401043360873	0.096123	0.088202	0.32676602515034314	0.28992084938884854	0.1806836020635255	0.20313200929410413	0.20888582313848486	0.13065136455153253	0.12352875472249158	0.22678375643219573	0.14759685906057915	0.1788916938681846	0.0987067	0.0940096	0.0959033	0.00529785	0.0895883	0.0978368	0.14492569891193652	0.0838489	0.0837556	-0.00604911
Brainstem__vein cell_78	0.1584703169837634	0.15164400999421498	0.0388134	0.0647031	0.0331003	0.0927159	0.0805779	0.15067838118567925	0.20192072977897296	0.30277534835353603	0.305883	0.2378540700552916	0.2927323731815518	0.4459253037983087	0.3164049485774316	0.00970133	0.26446517909734035	0.3304589632696614	0.11369543773397661	0.20555901507570232	0.1347580788267303	0.20659572972851062	0.2474698410185134	0.2715252262319805	0.39862872997134924	0.3454934596830354	0.30566009563805746	0.12677244079653513	0.12032620157837276	0.35782799254897785	0.31594838699028777	0.14226093893493164	0.18770911162810303	0.2073174993933918	0.15556336943469573	0.11699582359306747	0.24675044813141533	0.1899569322413987	0.18809606170429885	0.16562254303692392	0.0673803	0.0957248	-0.0704681	0.0514578	0.0882719	0.18845321398227563	0.14806323354401787	0.0652651	-0.086434
Skin__vein cell_78	-0.0415243	-0.0361186	-0.118937	-0.0966577	-0.0524258	-0.0450004	-0.0660793	0.011069339921279207	0.027131447087620168	0.13531080883797014	0.0932612	0.0183388	0.11851090171203806	0.1881745132808952	0.12044516477258485	-0.0811842	0.0723453	0.0410766	-0.0258479	0.029304052863782862	-0.00727284	0.010843214987930744	0.0379145	0.027288193748057226	0.0785646	0.0476398	0.16564409943726996	0.0455141	0.014768203178935098	0.11111229329553507	0.0998271	-0.0751542	-0.0652807	-0.0488574	-0.0547529	-0.0500767	-0.0259582	-0.0285946	0.00238063	-0.0605862	-0.0421062	0.032544520793511486	-0.0957101	-0.0060661	-0.0292305	-0.0475634	-0.0664911	0.017043680523004444	-0.104392
Fat__vein cell_78	0.16102101774904198	0.16832037371930897	0.0511641	0.0860412	0.0666972	0.13346180784638997	0.1137914946964651	0.19047114500983547	0.24023273897289152	0.2873122196234128	0.3585048681834881	0.27745113889634554	0.23887404165050044	0.49033469664454304	0.3864444206784667	0.0097458	0.33372663867466895	0.3527043803326253	0.17232522445855977	0.24411798896219236	0.13822269682594163	0.22554255255292746	0.24652113071558115	0.2840987805907327	0.39286965704669935	0.3266670800528813	0.3972009891604067	0.1714875202485206	0.15453514927518394	0.3261536163663077	0.3084558891485529	0.12559644186170002	0.15925456828670012	0.19368411170029332	0.16616616753802702	0.13605762338619154	0.2277640899157353	0.2005031898856471	0.19179745745643142	0.1062190811435446	0.000740435	0.0464851	-0.137219	0.012279449331363422	0.00761601	0.10804705042134756	0.0972483	0.015912016645257036	-0.163176
Mammary_gland__vein cell_78	0.13388983139269625	0.12882677352289876	0.029453482735557437	0.0591691	0.037575937776510755	0.10025066475357876	0.0716937	0.16655120580815103	0.1983432750165963	0.22576287212069276	0.2719569848201881	0.19107852721221769	0.1726329274781125	0.3519844545770698	0.28164701296399125	-0.0394373	0.25871515008140483	0.2766269190006252	0.11471954748636115	0.1471680911046179	0.0703045	0.1391067820978312	0.19524508742411045	0.17029765240919947	0.2846409024650097	0.19351285941331398	0.2958193521742265	0.0951211	0.0795219	0.24576476445523537	0.2266709882159045	0.11708968213680447	0.14004673698096504	0.16228647035369495	0.13372569187625236	0.11176242375874898	0.18354269303953896	0.157041	0.17319110233670743	0.0668091	0.048574090535066665	0.044354309437577844	-0.0761234	0.0344574	0.0354812	0.079799	0.0670256	0.0413188	-0.0827663
Limb_muscle__vein cell_78	0.13200203955490017	0.12737126914271416	0.039853717741323715	0.071013	0.0423859	0.058562743571799504	0.0749671	0.1755680690648124	0.20537159208736805	0.2110830222390995	0.24369453032378197	0.1766477394403927	0.16645437361110393	0.33852821277127565	0.2725553418663267	-0.0204077	0.2503168494143154	0.25275825570124033	0.0604428	0.12514605711632698	0.067233	0.10999448969196372	0.17317048442669303	0.13411542745824764	0.2428955782804946	0.15635534628577252	0.25297213733758656	0.0777818	0.058298490779161306	0.2203004752308518	0.20602171149498066	0.12102477394633507	0.1305437313784755	0.1507312994753652	0.0966016	0.11024945469766284	0.16639579293611098	0.11300366065998722	0.16906617786937686	0.027873812627763162	0.0560707	0.0385802	-0.0507858	0.0459706	0.030089698837610184	0.056494	0.023188	0.039427771636185424	-0.0542566
Diaphragm__vein cell_78	0.0665937	0.0716389	-0.041551	-0.00799571	-0.0119441	0.026417181338680266	0.0150452	0.11848892367881797	0.14580270432764772	0.19758148406461815	0.22250208755972298	0.156632	0.2084006272957797	0.3066934292466465	0.24511432500751598	-0.0233978	0.22279808644168028	0.18852009201000494	0.049161721099553024	0.1303367455876966	0.0712274	0.13000293091828907	0.16770880808537583	0.17087544427013565	0.2247467299968835	0.16110473897624986	0.2872367461039983	0.11326328749313933	0.0895982	0.2496800394285965	0.23440992526488466	0.046150238077324796	0.062017447412873516	0.0793388	0.0504162	0.044230507735822565	0.097137	0.0734251	0.0936239	0.040648266838958814	0.059426248012489476	0.0770533	-0.0211798	0.0909694	0.0460582	0.0784495	0.0340734	0.0680512	-0.039532
Lung__vein cell_78	0.10476518283942304	0.13146169790994752	0.0208128	0.060533221030090685	0.0488747	0.0655287	0.0858728	0.19867696886953318	0.20989167155422248	0.2882055318361999	0.28852552176827423	0.21678791483035936	0.1527673231279092	0.3403120683192565	0.27588430388076435	0.00920088	0.26249319354582884	0.22356786659341582	0.0862256	0.16259468002922164	0.0909313	0.1348978117312882	0.17614667195992215	0.2184437478117305	0.25558126689269256	0.185464	0.3315721324333676	0.14183634945877951	0.10374720786470033	0.2372185292641122	0.22086995188480554	0.0843564	0.10225405359067113	0.12355965683475431	0.0885393	0.0948644	0.1403252898668935	0.11031818756684186	0.13427746911427046	0.018629358295173856	0.0437537	0.039871776002069946	-0.0464873	0.0615189	0.00364195	0.0328772	0.00805014	0.030166429256959625	-0.0687587
Tongue__vein cell_78	0.11067892756050103	0.11254135370812784	0.0319463	0.067876	0.017822138176477403	0.000273995	0.045988191438913306	0.2057729763233775	0.21307269777901816	0.2256217919013058	0.1472360606789149	0.11484005170347972	0.00749882	0.24592969823336927	0.1540789616387855	0.021019	0.1766188956216374	0.15999176369348045	-0.0300495	0.010832547514722528	-4.25592e-05	-0.0375691	0.059265209884871835	-0.00379234	0.1129609468433463	-0.00517863	0.10517338963895456	-0.0423711	-0.0824265	0.0896804	0.071414	0.1560712002368661	0.14595218820678815	0.13566002435246555	0.057425908798804555	0.0825429	0.12672740860656087	0.0577229	0.1459337919228808	-0.0786846	0.11716295510727358	-0.0532321	0.0208709	0.0478682	-0.0203673	-0.0417819	-0.0759271	-0.0144347	0.041525923466934504
Small_intestine__vein cell_78	0.13712488176135876	0.14060208626658827	0.0349134	0.0641419	0.051727	0.10370328740404908	0.0868769	0.16124222683271508	0.2048333854334597	0.2682447834436212	0.29781665410836183	0.22459119908212385	0.20203361913854972	0.40237751773728264	0.2868859404113335	-0.0448541	0.24580792186225484	0.2782841756784992	0.12160732658860117	0.1388553348818992	0.0609944	0.1297916022603329	0.18311676712315025	0.175389	0.29673873204406304	0.23174020857260597	0.29637505079053383	0.0683503	0.0647527	0.2643406916692524	0.23405807877381962	0.10676466084216887	0.13751831500988296	0.164176	0.1329749102959934	0.11156895917655703	0.19566668769956364	0.16371165252330747	0.17176648273265027	0.0986114	-0.00189452	0.08265	-0.10369	0.016488	0.0512172	0.10426210276257977	0.0867522	0.061820410895331336	-0.119537
Pancreas__vein cell_78	0.13245353649622296	0.1319865553004332	0.0130349	0.0395117	0.0413871	0.1385198772987908	0.0831362	0.0980146	0.16995711105576908	0.2029021985411851	0.3216629715441337	0.25213310630636093	0.3096351518235107	0.4620225820666048	0.3695676877570057	-0.010711	0.30483360601536424	0.3137574272036613	0.19022283044269198	0.26015540342302496	0.1610887572049246	0.24986000535816433	0.24264751206908491	0.2693827442229785	0.33999298531191147	0.33646445672033415	0.3873847582895305	0.17438082881023517	0.18254513646653803	0.33379791729965747	0.3145049682806643	0.0690049	0.11261997840620509	0.1612693068569925	0.1565625375576964	0.11557180701840582	0.20750202015961147	0.19854590706926878	0.15832622513791825	0.12448482716311693	-0.101518	0.059421048027047126	-0.204655	-0.0428766	0.00021299	0.1223008628655201	0.11976207740584398	0.00747591	-0.239379
Bladder__vein cell_78	0.13453656702350208	0.12438221888029048	0.0427945	0.0544551	0.0762312	0.14246309910870608	0.10722886953260687	0.1259819337632974	0.16682950590676912	0.21490050353185297	0.3806002562334413	0.27300987576197633	0.2703830469958718	0.4649886062594345	0.35320122622274147	-0.0479878	0.28527812549812726	0.3492807387086021	0.20325048947382932	0.23405128469732892	0.12043789824675151	0.20258719495434477	0.22863674441111187	0.2565381447476056	0.4131686608426143	0.33960264874136936	0.3599509250547621	0.0951757	0.10671111375155368	0.3843732194712115	0.33973755308083264	0.10744769705955916	0.1618074608834593	0.21674108067754075	0.19841365271416067	0.16298374274515684	0.27000737594096774	0.24285157697791276	0.2223442704273989	0.17594858657005777	-0.0498472	0.055595547216563235	-0.183719	-0.0230105	0.019524060755036012	0.1610299234081214	0.16307656044533703	0.0179799	-0.211604
Uterus__vein cell_78	0.15977231816707205	0.17388918191931993	0.0583032	0.10012445175132831	0.0532347	0.0970504	0.10199235417934474	0.21676412425859637	0.2567896529437275	0.30722383240225964	0.26238399267824325	0.2295468024657764	0.16508385527883662	0.38638613706420205	0.31288446598702324	0.0339076	0.290058	0.2785256485770634	0.0988415	0.1779329834505955	0.12435110961673028	0.14631504938929332	0.19373375324750028	0.16588258189126617	0.2610998305732778	0.18109788798047358	0.29591977172400735	0.10177849349358943	0.085435	0.22498655627482952	0.20920184790913907	0.1424639317783988	0.15963250894031517	0.17437874053362384	0.12890883952968377	0.11759703903643826	0.19075850001002326	0.14802281041680573	0.16607468721715424	0.011005793683988865	0.000254048	-0.00257526	-0.0994882	-0.0141826	-0.0158708	0.028508261169430674	0.010007803413924092	-0.0123467	-0.10614
Kidney__vasa recta descending limb cell (SLC14A1+)_79	0.12171325625908397	0.12126581191626572	-0.00349763	0.0325961	0.016829651864005306	0.12430526350955386	0.0614184	0.16208585151258167	0.19822527496468853	0.2685006976606746	0.3400705662234338	0.23654449072974007	0.18485265279247898	0.4481571741452456	0.33658407723008954	0.0438492	0.2742512483732535	0.32121752593726194	0.1719577050884701	0.24252262303966066	0.1291873548228784	0.18072590596151333	0.20158570071054224	0.3082281051595278	0.4057985617220411	0.3409563061832387	0.3917502915708827	0.13199992596113833	0.10444397855752274	0.33865302972241224	0.3084976994651377	0.10430737871702564	0.13918390042600615	0.16897148326788772	0.16091055128952597	0.10684706349093472	0.19752544853199674	0.19417906747204308	0.16670775436143778	0.10900777088866863	0.0417449	0.054489212141515524	-0.101147	0.054572335493134935	0.00468764	0.0942474	0.0999541	0.0330788	-0.13147
Kidney__vasa recta descending limb cell (MGP+)_80	0.16085296114972947	0.16131590096564133	0.0364718	0.0768274	0.0331963	0.1283584163814179	0.086402	0.19595700459682602	0.23317065184413563	0.26105942433170315	0.322152	0.21808420537329437	0.1251337878002183	0.40787498581739695	0.3072124843896027	-0.000328837	0.2833483458352496	0.3133198408339583	0.14812087812096233	0.17950320210064033	0.0765351	0.139483	0.17719714685038612	0.2612834109388337	0.3596190266274527	0.2870026542009287	0.35563658956036315	0.11279995965873775	0.0799012	0.2597293952976221	0.2353477805460534	0.14216378840094526	0.17050663251856707	0.1914811231203703	0.16484187376135184	0.12253017270036769	0.2109569618835479	0.1920755419621339	0.17598184318382104	0.078978	0.0497528	0.0377663	-0.0898108	0.0442541	0.00584969	0.0633655	0.0711117	0.026287165183429977	-0.111114
Kidney__vasa recta ascending limb cell (IGFBP5+)_81	0.056492	0.0680704	-0.0173001	0.00763913	0.0392469	0.0498513	0.0538325	0.1308227362403486	0.1370183601802241	0.24092767768079443	0.2760241069636329	0.17504540221389697	0.11834813078064947	0.310171	0.2166349870667833	-0.0384329	0.19046366812722912	0.18194018716007548	0.0797098	0.13097297279426678	0.0465393	0.0965622	0.1188386031853731	0.19043275695914189	0.2518350742974997	0.19345699668456645	0.3154061434146624	0.0877886	0.061611	0.20388243869887515	0.17918342456639305	0.014889345518267934	0.0409617	0.0800414	0.0620848	0.0727525	0.11309555434854564	0.0933723	0.123075	0.000634184	-0.0425224	0.022500207380096015	-0.13503	-0.00519846	-0.0382103	-0.00410406	-0.00857222	0.000812892	-0.159125
Kidney__vasa recta ascending limb cell (IGF1+)_82	0.087837	0.10812815600461241	0.020335	0.046094	0.0790511	0.0763127	0.0990337	0.17549484821193395	0.18865375048383068	0.3094083752644434	0.349089	0.2588246906036804	0.19160317309703057	0.41300506352360716	0.3142883876474963	0.00942654	0.26841906746335054	0.26145140860304095	0.12519290246591602	0.2112989298266527	0.11644107395721179	0.18416816824889298	0.2047377448323662	0.26559041550003437	0.33248417157477017	0.2618428661751284	0.38417544837781753	0.14513212684171392	0.12871117436609528	0.2946808309301101	0.2725743586867621	0.0496387	0.0830157	0.12559091434826727	0.0993084	0.11404394515647284	0.16614816585004274	0.135099	0.17094806556297393	0.043077191457363495	-0.024755	0.0333172	-0.132367	0.00807488	-0.0181942	0.0511096	0.033976739303168954	0.0089173	-0.1604
Brain_cortex__capillary cell (FABP5- RBP7-)_83	0.22214257288471512	0.23022729511968598	0.0985704	0.15336688424266198	0.0427939	0.0905381	0.12210289298454341	0.2956917190373999	0.325804	0.3902399547421876	0.2603009786116133	0.23871762993973086	0.15793999257988636	0.3444735390996331	0.2531871823157852	0.10057450462344343	0.2557685752590454	0.2848592525840191	0.043917	0.13637340992643116	0.10491004276215668	0.0978784	0.18412721553282452	0.2169848123057343	0.3057	0.2125079511768102	0.2521948742265561	0.0579625	0.0206736	0.23876209836544757	0.20223976510440103	0.21137151683367317	0.21598417122140043	0.21326946372594424	0.13459665312876448	0.12609424071132092	0.21034255382434017	0.13786727896903356	0.17802066937207744	0.0568219	0.1515894965921083	0.098876	0.0576674	0.13218492691249947	0.0946083	0.0872148	0.039888	0.0988877	0.048607836809354585
Brainstem__capillary cell (FABP5- RBP7-)_83	0.21186820012092747	0.2126632300277988	0.0890783	0.13123774228724228	0.0665024	0.1436347549350673	0.13833642791611778	0.24398220677076982	0.2800312260990058	0.33694517221399484	0.3437051938310899	0.277287	0.23732987899564464	0.409275	0.30212298748475835	0.0520878	0.2784700985141963	0.32961483123410606	0.13155806639710435	0.20875332306708574	0.12952660690294146	0.17393518649466477	0.21646751252244775	0.3059775458073037	0.39681	0.34079551669859337	0.35043675068312224	0.11805384914359113	0.0867703	0.32047665376594253	0.27780920109844204	0.16646279904427902	0.1942283275516242	0.22401587418157617	0.17937666147379133	0.1509566456994241	0.24621468015875528	0.20094630257114687	0.19967342588198525	0.13494333447059664	0.0737128	0.11994336234371146	-0.0434918	0.0935587	0.0765609	0.1358550892234449	0.11264838225664858	0.0877446	-0.0733937
Hypothalamus_Pituitary__capillary cell (FABP5- RBP7-)_83	0.18945460493928598	0.1937313632063409	0.0869427	0.13132881629306828	0.0642937	0.11163124002588205	0.12311590401836454	0.27149155344153225	0.29559207572107793	0.34744270820443957	0.3193705581601549	0.2484125654408004	0.16608597344266812	0.4363395452826125	0.30639413175232694	0.11098429316773231	0.27288563820673467	0.319045	0.10588707976862148	0.185758	0.11097749278448585	0.12774284632048377	0.1886113263484609	0.2880909298447491	0.39406	0.29919640829733873	0.2970212516724607	0.10654783378332676	0.0477336	0.29348669495350915	0.2623128399327986	0.1855352394488671	0.1949942179662003	0.20867887364954735	0.15701519458754878	0.1326460818818814	0.21443501847848995	0.1712815742922977	0.20082085570900923	0.10295149178477338	0.19774228558880025	0.0913523	0.0439476	0.1654407122026406	0.0630162	0.10424826252469953	0.0834978	0.0837542	0.023058
Blood__capillary cell (FABP5- RBP7-)_83	0.1793241445526347	0.1921618118373532	0.086972	0.13532392728540574	0.0656513	0.0789882	0.12742348256824265	0.28714564318613556	0.2800783938387285	0.29954343363810665	0.2553992431398095	0.21712111319346927	0.12751348877514207	0.2255686113533089	0.19640991360416796	-0.0050577	0.2335857368632778	0.21470520618316008	0.0355076	0.0984822	0.051187178769121294	0.10929241496418261	0.17271146089908304	0.19071920028088435	0.22876752984807872	0.1343101407688914	0.2983678982811611	0.10983961035631172	0.0743741	0.16369579941077958	0.15299571426024147	0.148128	0.14771718770600337	0.16024754088604626	0.09937	0.12602289591415086	0.1564913585640772	0.10058461777799613	0.17111133030787937	0.00372883	0.1254437897919683	0.0866791	0.0500173	0.128264	0.0833978	0.047307517802155905	-0.00315459	0.0979617	0.0431001
Lung__capillary cell (FABP5- RBP7-)_83	0.0507308	0.0902914	-0.00314814	0.0413618	0.028302500002201476	0.0054217	0.0567896	0.2028609241364804	0.17183626562976567	0.24587900132169654	0.1838546119272218	0.12690681517419686	0.044217096244520845	0.1643439809128658	0.12916948508948378	0.015241641593836203	0.17106622481039097	0.0789534	-0.0044514	0.062242302564699654	0.0194835	0.0449022	0.0846445	0.14286334458865604	0.10829728944278424	0.054424	0.25445578489611986	0.14151635660243836	0.0663002	0.0754173	0.0796479	0.0370264	0.030032982283800254	0.0381947	0.00650076	0.0424934	0.031733458067742686	0.0116901	0.0618902	-0.069071	0.11849041954890568	0.044164887340918106	0.0624753	0.13115667623532448	-0.00132349	-0.0467656	-0.0821012	0.0499692	0.044456679827385825
Kidney__capillary cell (FABP5- RBP7-)_83	0.0461542	0.0981242	0.028261926528140056	0.0694729	0.0760448	0.00504942	0.0998871	0.2470629120075617	0.18981286673659176	0.2738515362533466	0.23600900126779614	0.1820085608900929	0.073288	0.19514319541620623	0.16303345874200253	0.06626	0.19423002934950906	0.0967475	0.00538844	0.10940522303142511	0.0655358	0.0824508	0.12568493591294333	0.1847751182720833	0.1339528871689726	0.0893683	0.29341899296389456	0.17001350201844034	0.10186597269077415	0.11870492601896511	0.12627377749162993	0.045013341389755365	0.0376821	0.0546355	0.015148142846950704	0.0854927	0.051853382277248054	0.018136645437500352	0.10121615463132147	-0.0525064	0.1464431654144922	0.0699628	0.10102182934752672	0.16628180595930703	0.0239499	-0.0162162	-0.0697638	0.0775676	0.0781874
Testes__capillary cell (FABP5- RBP7-)_83	0.054659198612089066	0.027351620491069015	-0.0774057	-0.0623974	-0.0208577	0.0841306	-0.0202987	-0.0225107	0.0433613	0.0928718	0.21575709170759208	0.0698193	0.14386328181283092	0.3067790094922598	0.2557350762008811	-0.207085	0.14044317427929798	0.21946749919837139	0.13024847728036157	0.14962756794787718	0.010991924141452633	0.1424040704469909	0.0987793	0.15509435667182203	0.26612703179617797	0.24950993393898876	0.33012308741674434	0.11416816157081357	0.094332	0.23618243789422827	0.20840006597389113	-0.0576284	-0.0173719	0.0245614	0.0489759	-0.00541807	0.0719752	0.0989145	0.046940804357413504	0.034522180452957255	-0.193077	0.021716647309834844	-0.331626	-0.151559	-0.084301	-0.0110106	0.011888133209003579	-0.0424195	-0.364934
Lung__capillary cell (FABP5+ RBP7-)_84	0.1334106167839175	0.12231883605743701	0.0240159	0.058217182534793355	-0.0215808	0.033285867433932186	0.021176748601413928	0.1430989061257073	0.1723863770192829	0.19471033463882126	0.0516589	0.043703	0.0689655	0.0973156	0.0463496	-0.0755762	0.10503230615495715	0.0952833	-0.0382918	-0.0588519	-0.0503154	-0.0338804	0.036092392015178706	-0.0321842	0.0584304	-0.0272447	0.055693781447664376	-0.0272019	-0.0635732	0.027641767507596234	0.00214904	0.11790637054567478	0.12069630102155855	0.10815720347729181	0.0578151	0.0308374	0.10192433395899984	0.059968881206414915	0.0772621	-0.0400949	0.0666894	-0.00267237	-0.00540175	0.016551952595981887	0.014585835275425386	-0.0192793	-0.0401899	0.00645862	0.012475786324961364
Small_intestine__capillary cell (FABP5+ RBP7-)_84	0.15049088011931228	0.13804307077381708	0.045214568878732375	0.0732442	0.0472692	0.0989173	0.0848563	0.16514238387028715	0.19576988739163215	0.2155934620355045	0.261403	0.1675482092309896	0.13709122807656074	0.3019733419552481	0.2084174245487645	-0.0939729	0.20605715927801702	0.2383514518186748	0.0834053	0.086013	0.00630547	0.0866154	0.12508365961667128	0.15425886335909086	0.2761386840869847	0.19627122404368988	0.2670163061033392	0.0598938	0.030351167946254688	0.18037502418064078	0.15158021552837467	0.0970728	0.11921450255559679	0.1494806468300189	0.11623543372622087	0.099562	0.17349606268172293	0.14111078621068943	0.1591811833503098	0.052291223246844536	0.00805418	0.0491534	-0.115468	0.010617304409100518	0.016744526156046793	0.047178752041001526	0.0421143	0.030047301698771536	-0.12713
Pancreas__capillary cell (FABP5+ RBP7-)_84	0.0989209	0.0984583	0.00199531	0.025730383661336374	0.037210190236627305	0.0982184	0.0647429	0.10504159535537679	0.14953900790841493	0.17140185651237855	0.2765577297833497	0.19672487558277654	0.2306188020957023	0.38604042368475905	0.2842720237958582	-0.0317889	0.24479749434166811	0.2419597562098163	0.13532240689594371	0.1765139812218256	0.0882328	0.16408787665893626	0.16761049268324582	0.1941395090465105	0.2739868715681853	0.24735782059349729	0.31589579699402487	0.13127566790627163	0.11752993264709097	0.2447246033401273	0.23188467799759654	0.0538116	0.0844948	0.12663674449013326	0.1167005736873848	0.0922657	0.16193889578269507	0.1521841516859348	0.14354933024388478	0.0775709	-0.0414837	0.0437469	-0.149946	-0.00481505	-0.00886204	0.0757105	0.0728138	0.00997491	-0.175267
Bladder__capillary cell (FABP5+ RBP7-)_84	0.12725277771110954	0.11910154898941717	0.026799241796251507	0.049781969667226665	0.050011144060146354	0.10401756136387248	0.0810471	0.15954631257508936	0.18596249820043148	0.23878866301932314	0.31581166807070843	0.21590884571976168	0.16831695808428762	0.38661230530362645	0.27154146960374775	-0.0437994	0.24806827156757216	0.2850957385255613	0.13304640518883837	0.15735959739322256	0.0579565	0.13865361678451948	0.1690270937547208	0.20293037241706638	0.34621501685587375	0.24406123796060317	0.31800984506478724	0.0853917	0.060735	0.2616033251160782	0.2323897955801676	0.0990487	0.13175438446082993	0.1681050763964887	0.1422479193153291	0.11457649025832263	0.20060559163999986	0.1758890861508187	0.18020824170975017	0.0863812	0.019544245277733522	0.029037510711565215	-0.127137	0.014945968402793624	-0.00102111	0.0816239	0.0775945	0.011185345620988553	-0.142644
Mammary_gland__capillary cell (FABP5+ RBP7lo)_85	0.10484991079900136	0.0964112	0.00726731	0.0407142	0.00241418	0.046551	0.030155614370596547	0.16196578370083187	0.17360696890793156	0.18608701401981476	0.15581646001333596	0.08877	0.0634326	0.2021980674270556	0.1380268076815388	-0.064302	0.156954	0.1581107551837145	0.017402500656978025	0.018106957838879376	-0.0257376	0.016360629456490652	0.0822139	0.056191437005334036	0.15759604258203158	0.05944	0.17757833375726817	0.031134908611083464	-0.0129627	0.0955198	0.0835396	0.0948492	0.0961444	0.10040134709255485	0.0663952	0.0546308	0.10088898263691591	0.0754219	0.11585471486777132	-0.0188316	0.0984942	0.024306	-0.00957702	0.0630856	0.0207221	-0.00341815	-0.0175762	0.039175762898601536	-0.00254687
Limb_muscle__capillary cell (FABP5+ RBP7lo)_85	0.086533	0.0921182	0.014714213819729021	0.05356	0.015251437425038669	0.00247384	0.040379423028201425	0.19013885615680878	0.1833731569955423	0.20438186362540298	0.11131583313997621	0.0777804	0.060349302188988964	0.1542551535002193	0.10361335732751327	-0.00844433	0.13233216159827124	0.0897422	-0.0496981	0.0102156	-0.00205128	0.00710318	0.060979972916995244	0.0431615	0.0897688	0.021516356555430417	0.15473311114879323	0.0555463	-0.00107853	0.0367187	0.0379562	0.0655776	0.050007	0.052647	0.00580922	0.0353637	0.0450939	0.00537809	0.0870776	-0.0904922	0.10421203732433292	0.020672661264425192	0.029222564893069704	0.0799628	0.00717906	-0.0537039	-0.0893635	0.033414	0.0358015
Diaphragm__capillary cell (FABP5+ RBP7lo)_85	0.1109461958170904	0.11137606303758844	0.0211077	0.0583081	0.00739913	0.026091265485468033	0.042826329338868575	0.1643095629903669	0.18006422803336353	0.2221705090230823	0.11335803649602724	0.0773664	0.0737238	0.16202425783701688	0.0923659	-0.0403153	0.1251885480613357	0.10179522297793485	-0.0297346	0.00153061	-0.0122887	-0.00541034	0.0451393	0.049876380139705405	0.11664542773907453	0.0500165	0.1382806052445063	0.0320218	-0.0250942	0.0449805	0.027958557368019474	0.0725689	0.0692001	0.0756716	0.0314614	0.0325911	0.0763666	0.038177740441218466	0.0792827	-0.0509016	0.0588143	0.0270171	-0.0168701	0.0446168	-0.000199776	-0.0392068	-0.0572772	0.019581649780491525	-0.0171181
Tongue__capillary cell (FABP5+ RBP7lo)_85	0.078833	0.0757049	0.0183655	0.0515149	0.016121226237776835	-0.0142668	0.032912140783516466	0.19325911383752717	0.17889043476352204	0.17527398325642626	0.10329835498858532	0.064923	0.00049088	0.1561362979375224	0.0753555	0.00583774	0.11186396297936411	0.0894181	-0.0627259	-0.0340629	-0.0433	-0.0607541	0.022334752023339958	-0.0183803	0.0674028	-0.0306072	0.088542	-0.0149892	-0.0779091	0.016104025344420566	0.014876993771525116	0.0996444	0.0755618	0.0731518	0.013190759558108046	0.0524301	0.0588707	0.00735446	0.11755111409656924	-0.0963669	0.15841814953448083	-0.00474678	0.0692135	0.10632975400510024	0.00320594	-0.0590598	-0.0933022	0.0313931	0.0863875
Bladder__capillary cell (FABP5+ RBP7lo)_85	0.13098226650774258	0.12875019466649856	0.025375998400184795	0.0600661	0.027502216249698803	0.0737826	0.0626486	0.1845307963391291	0.2145831946478307	0.2612809387137067	0.23233525236996988	0.17600239406950124	0.14169891927526165	0.34574516514459125	0.2397230626670157	-0.00111599	0.232103	0.24243490195791828	0.070072	0.11349991133014889	0.0499029	0.11218100528856946	0.1525729650937411	0.14458326252047068	0.26069324699462143	0.17026187474701138	0.2599299365532715	0.0868624	0.054820469229989816	0.18327870957357437	0.1718213836507568	0.11367279522412592	0.12736323562976476	0.13989796869798812	0.10239608571786382	0.0821451	0.15408189604126643	0.1222022041856204	0.15099992952026647	0.0178007	0.0672662	0.013957088625535984	-0.0663035	0.0343038	0.00244141	0.0379292	0.017136759878120106	0.011736717497827506	-0.0674344
Fat__capillary cell (FABP5+ RBP7+)_86	0.1233224331634557	0.1152909472013957	0.022094434850644367	0.0520083	0.0293807	0.0957429	0.064886	0.1479873298422514	0.17381194917070533	0.21890746830440552	0.2167422442616123	0.1425912506283932	0.17025294862484874	0.28068696082731726	0.1914173210981339	-0.0486553	0.18349984630089103	0.20032611988959168	0.0765847	0.1127068898667183	0.040046663188136135	0.1141625765343985	0.1196624445470291	0.17433608866584105	0.2687153835477072	0.21046117513934903	0.2646454796120895	0.11918603140634589	0.0704169	0.1623572422592372	0.1438755048168146	0.057608331701878415	0.0757091	0.10660522583954268	0.0958523	0.0598146	0.12760379206581782	0.1190452153445781	0.11621146729881854	0.0380865	0.023622535324689307	0.041278108475207964	-0.109667	0.019653376937113866	-0.011283	0.028726572169974818	0.029289873178158333	0.00722401	-0.12606
Limb_muscle__capillary cell (FABP5+ RBP7+)_86	0.11193244361548305	0.10956488041213017	0.0191917	0.0575719	0.014300830482059117	0.0326033	0.0509999	0.17320483324881844	0.18702948566153313	0.20347522957567254	0.14523731847275376	0.11116799705533988	0.11031216139225479	0.19818884592835692	0.14298905338091886	-0.029304	0.15422974353726196	0.14026358552854126	-0.0101756	0.0491902	0.015096912820269029	0.0456168	0.0818573	0.076127	0.14236222738993926	0.0834195	0.20006007753873414	0.0678491	0.0236449	0.0870797	0.0809713	0.0733819	0.0690197	0.083048	0.0389323	0.0533363	0.0868515	0.0455961	0.10310809756017401	-0.0565169	0.0325951	0.0199625	-0.0464473	0.030566977334326704	-0.00900837	-0.0297004	-0.0609656	0.014677144373919617	-0.0479919
Bone__capillary cell (FABP5+ RBP7+)_86	0.0561714	0.0622134	0.00866187	0.0323165	0.057938721939113605	0.0335009	0.0686122	0.15880777173570504	0.143842	0.18713946495790373	0.21570450383540266	0.1485152811557049	0.13275088396069767	0.2452177227826223	0.1591950710724257	0.011966127454576592	0.15177537474174643	0.12709423031194078	0.0318044	0.10454113869722807	0.053244	0.0656769	0.0896657	0.13944144654188695	0.18156159439887495	0.1384775413036534	0.24486977541650842	0.0999529	0.040351680320429885	0.14151028438788546	0.13350689483311748	0.02222	0.0247999	0.0656764	0.0416239	0.0773097	0.0843872	0.0583851	0.13219840714776407	-0.0301873	0.044449667272554276	0.027183000398159622	-0.0451067	0.0642049	-0.0259109	-0.0180903	-0.0330512	0.015368713079803361	-0.0619627
Thymus__capillary cell (FABP5+ RBP7+)_86	0.0415903	0.0636053	0.044967691930414555	0.0649364	0.0941537	-0.0350739	0.0952763	0.22967471063317416	0.17366696978565388	0.23267749774717028	0.1946593219071402	0.15785906991171814	0.10671569747518901	0.2132535751304959	0.11090285647109291	0.074639	0.14233798327362174	0.0792453	-0.0575525	0.0539464	0.048133952343521864	0.038203883470041486	0.0863075	0.0979628	0.13492696579657695	0.075961	0.18130255091187122	0.0921223	0.022310575622329867	0.0863964	0.0903393	0.0503649	0.0429696	0.065271	-0.00143774	0.0887897	0.0774922	0.00622755	0.15070878874508836	-0.0670096	0.1527771622446952	0.021781344041901813	0.079989	0.134127	0.0153682	-0.00738985	-0.0663307	0.0355108	0.0773522
Aorta__endothelial cell (FABP5+ RBP7+)_86	0.2269188564873349	0.21662711932843276	0.13016571056777018	0.15435732319096093	0.0949359	0.19810048353633483	0.15937138494904937	0.1880035511779229	0.24619350490320732	0.2528276939257937	0.33492616354341376	0.23510565226391622	0.23840499290632652	0.42932951945353903	0.3187649630338088	4.738538505121878e-05	0.3027692231624479	0.3522645931673313	0.20377787484219248	0.21622221264123317	0.11376577370519739	0.17985456232482994	0.18736451675175012	0.30505273803277483	0.44164999622686246	0.3557729372419404	0.2870837840159445	0.16785594559596817	0.10488046016813042	0.29215663373131173	0.25255308302797347	0.1757583234990033	0.21454448848000307	0.2584563712433298	0.23941370121096722	0.15735074310723768	0.2880695971321381	0.2715700500710488	0.2051654241138776	0.19254208630609204	0.0780261	0.042184	-0.115922	0.0475312	-0.00930752	0.12884557002639482	0.16923231184570564	-0.0143563	-0.151317
Small_intestine__capillary cell (FABP5+ RBP7+)_86	0.11511393659371398	0.10221983374935405	0.019493530494379022	0.0452785	0.0317348	0.10982492702528007	0.0643425	0.13604646666282527	0.15545095893478617	0.1775426466465639	0.2119272686043639	0.13727235370967603	0.1639389713555542	0.23473717638631283	0.14679998434060004	-0.0755971	0.14864719474427848	0.17530595924544867	0.0868132	0.0721004	-0.000821998	0.0711107	0.0895818	0.13463229470133825	0.23031988650034999	0.17698541205843119	0.24382815615433326	0.072497	0.027426343998450547	0.1512200013695888	0.12745816286707237	0.0511472	0.068291	0.10618356005862584	0.10759139417051705	0.071657	0.12692102211564063	0.12833654553154886	0.12339270766165049	0.0581006	0.018072233760005264	0.0732019	-0.0901333	0.0395473	0.010359023178598223	0.0407525	0.0481354	0.0422626	-0.109761
Pancreas__capillary cell (FABP5+ RBP7+)_86	0.10445791422697907	0.10425065140597435	0.0079119	0.035703392315506746	0.0317113	0.0945237	0.0631621	0.11077127025757534	0.1558070189492786	0.18629192023044433	0.20751411983433238	0.17195631129429287	0.26415	0.3234659457899558	0.23169641960838103	-0.0173202	0.20199015261582282	0.19094263814220128	0.0944236	0.14837661443590747	0.0891165	0.16571845957169598	0.1576375726040961	0.1665482032126989	0.2192914590759849	0.22142261795365775	0.2784443455107131	0.14867121211642645	0.12876877670873899	0.18858197650385922	0.18304918031932008	0.032684	0.0534936	0.0908514	0.0875809	0.061548859066015656	0.12024606419600406	0.11516715627137664	0.11163720907877919	0.0493965	-0.0401357	0.0612319	-0.130675	-0.00384335	0.0039858	0.061440701270524166	0.0485507	0.017793715108206327	-0.152271
Kidney__capillary cell (FABP5+ RBP7+)_86	0.0951614	0.0923403	0.00105931	0.0358577	0.00274975	0.036018990692505075	0.034885833660780616	0.1322814208447309	0.15260379902137222	0.1903411556973199	0.10633602436276685	0.0840798	0.13839580736973428	0.1577973274600034	0.0992629	-0.0382293	0.11600562042837292	0.0922366	-0.014195	0.0373581	0.015502	0.044418644113701986	0.061823	0.0644788	0.10509985813983666	0.0752924	0.1739617187819964	0.0725369	0.0246048	0.0654966	0.0549434	0.0318287	0.031155811433072042	0.0493528	0.0240905	0.023044437351998542	0.056876307971135895	0.033751095755947716	0.0668056	-0.0530148	0.00349922	0.029389150159353894	-0.0654864	0.0138643	-0.0170301	-0.0349038	-0.0576648	0.00767042	-0.07169
Bladder__capillary cell (FABP5+ RBP7+)_86	0.11217179073635096	0.0879835	0.00537632	0.022394580792554446	0.024738402888539044	0.12127540302653302	0.0483488	0.10397036795479238	0.14156085148171446	0.1878287967870542	0.2531353155360052	0.15678393566579743	0.20574892648266513	0.36178446247405854	0.23499629118309245	-0.0601129	0.18353896980470738	0.26074419541154453	0.1380609099413965	0.1411311817178591	0.0386254	0.13106209449261377	0.13779596464144941	0.175807	0.3380481852594564	0.2635613179126063	0.26606788246592683	0.0868415	0.0560571	0.24516724903691592	0.21427188720486473	0.0676377	0.10075702070171176	0.13845497056890183	0.14220767476843657	0.0752285	0.1722806274371247	0.17695166408196517	0.15245986916325766	0.111398	0.023508991334668466	0.0397298	-0.151748	0.000945152	-0.00849555	0.0886533	0.10064793375604977	0.00438285	-0.167233
Fat__capillary cell (CXCL10+)_87	0.12317936379875057	0.10522776968437204	-0.00166108	0.029027288301469882	-0.00248982	0.0995327	0.030782550279102955	0.11399675794572414	0.15603397209106756	0.20214939342909238	0.18216980390326118	0.0995103	0.15301921208670435	0.24743904708354728	0.17444260392916305	-0.113088	0.15429568425051438	0.198531	0.0706604	0.0700451	-0.00406273	0.0773161	0.10447774971379191	0.1245179442729808	0.24120350078515035	0.16898520533135572	0.2284240225074029	0.0806288	0.0313714	0.16245080823801172	0.13169105698828043	0.0552917	0.0745248	0.0937365	0.0910726	0.0312947	0.11309971340358577	0.11409220471241358	0.0941441	0.0388561	0.00892189	0.0383059	-0.130652	-0.00763758	-0.00278782	0.023635753645232745	0.0319038	0.010055045662888683	-0.140011
Limb_muscle__capillary cell (CXCL10+)_87	0.0913168	0.0771076	0.00299373	0.0336368	-0.0111217	0.010322025496877132	0.00748413	0.14570111772677893	0.15170179067707854	0.16061769690595187	0.075104	0.023894502021245528	0.0250499	0.1086492251110109	0.0692537	-0.0808945	0.091845	0.0933817	-0.0488205	-0.045198	-0.055674	-0.0575304	0.032292692572687416	-0.0396557	0.0608413	-0.049149	0.0641773	-0.0329054	-0.0836711	0.044285835302192766	0.021039122346399597	0.0875077	0.0755123	0.0678373	0.023949389307718276	0.024288148517524814	0.0574442	0.022403977659894797	0.0889485	-0.0725464	0.11009376142755407	-0.00783326	0.00881216	0.0463937	0.011602833045690942	-0.0481084	-0.0684583	0.019583400245350234	0.029876819338120357
Lung__capillary cell (CXCL10+)_87	0.0604123	0.0776771	-0.0210481	0.017915	0.0076022	0.026787674138953985	0.0328205	0.16193148347973674	0.14197042910335328	0.19980655501939523	0.17544976798715964	0.0933363	0.050172161809209144	0.11838654630084954	0.115566	-0.0772963	0.14136288022706792	0.0940745	0.00654394	0.0445583	-0.00676792	0.030028983711937077	0.0845611	0.11205373510277276	0.11059618186999597	0.0434738	0.24836248197196295	0.0983273	0.0321666	0.1059989251019775	0.0896036	0.0269662	0.029316093358082888	0.0402203	0.0196589	0.0361644	0.041344	0.028905307855357536	0.0642463	-0.0581041	0.0610243	0.037683457569974294	-0.00559645	0.0719207	0.0055973	-0.0435174	-0.0650177	0.0449311	-0.0170238
Kidney__capillary cell (CXCL10+)_87	0.0760673	0.052980988677972615	-0.019255	0.00262067	-0.00964795	0.0376139	0.00639653	0.0873481	0.10753936536421818	0.13147159030263014	0.11730214804605797	0.0493964	0.1141425310784971	0.16212473264084712	0.0981741	-0.0833421	0.0925645	0.11338320193519018	0.00319886	0.029998782137588834	-0.0106036	0.014510732052606617	0.0413447	0.041479689447759024	0.1414258205331731	0.077382	0.14329262670258272	0.018762936020072958	-0.0252182	0.10288208357611522	0.0769567	0.0276682	0.0346625	0.057029402613456646	0.039444792003698256	0.0222798	0.0710651	0.054598118920856226	0.0832567	-0.0258576	0.00614904	0.00594284	-0.100831	-0.00598206	-0.0288702	-0.0254538	-0.0293342	-0.00784033	-0.101377
Lung__capillary aerocyte cell_88	0.0431404	0.0887176	0.015871348288142233	0.0509003	0.0821504	0.0374874	0.10569454294427932	0.2109452258732152	0.1554659344660278	0.26186143782449944	0.2664801845483061	0.19468324085300395	0.0903224	0.15858305267914652	0.12934360655623134	-0.0107998	0.16495167522233548	0.0892892	0.038673	0.10566135458844339	0.038571311876964276	0.10002902869424617	0.12132791028169558	0.21670464009067128	0.154757	0.13719411133013854	0.35559976531155163	0.1769175320718772	0.11571077569221207	0.12153784789554986	0.11782457923479416	-0.00675909	0.00225212	0.0397326	0.024151090962177296	0.0868292	0.0558152	0.0379612	0.0943131	-0.0329204	0.035166912873902396	0.0901992	0.00689248	0.10336483473916093	0.015090809517159479	-0.0143966	-0.0508543	0.0745545	-0.0283832
Hypothalamus_Pituitary__sinusoid cell (MAFB+)_89	-0.00249894	0.0252102	-0.0780996	-0.0380561	-0.0292917	-0.104118	-0.0177263	0.0992091	0.13247742151389666	0.3530324703729064	0.059309764942509384	0.1388121691378538	0.24125550412663843	0.19555498223291465	0.0785044	0.12762341678351313	0.0639765	-0.00412719	-0.106829	0.0565006	0.0691986	0.0776801	0.0824551	0.0817537	0.031659039584651605	-0.00400092	0.1533849532043003	0.10743142468007605	0.0547053	0.10489856423872265	0.11174293051540542	-0.0697165	-0.0946232	-0.0831065	-0.134592	-0.0719836	-0.076849	-0.125556	-0.00806852	-0.102098	0.0546361	0.10678620632592407	0.0540597	0.13546939890736745	0.021445480404493112	-0.0143503	-0.120998	0.0846514	0.035473705446728516
Bone__sinusoid cell (MAFB+)_89	-0.00372331	0.00582153	-0.0670142	-0.0453537	0.016246766422449942	-0.00366944	0.00468139	0.093833	0.10522946930985956	0.22767770933662582	0.20768072170262544	0.1512566036404572	0.18321540734969238	0.34177454181204064	0.21716615585814925	0.0481658	0.15708599045749913	0.13812469708071792	0.0431941	0.14379888373918032	0.0769205	0.11429664169764901	0.11872487623069755	0.1394221440212497	0.19207410082511023	0.1402449441979721	0.26333605095022955	0.11426046040134474	0.0724047	0.2076031443476013	0.20464668278625214	-0.0310709	-0.0231773	0.0100148	-0.000931884	0.018533533987465146	0.0373771	0.028219322934663414	0.0965731	-0.0372445	0.023969801210981655	0.00967526	-0.0881277	0.039311524861170274	-0.053497	-0.00908753	-0.0403917	-0.00269933	-0.103256
Bone_marrow__sinusoid cell (MAFB+)_89	-0.0104527	0.00141251	-0.0986427	-0.073212	-0.0154292	-0.0331717	-0.0207795	0.0587771	0.0891444	0.2502821905754301	0.1950813966386525	0.14838228506326748	0.19466210727166908	0.3357888148261639	0.20926621415667998	0.0185588	0.15007953231288557	0.1242485515708513	0.022120880669301526	0.13332861654828226	0.0621588	0.13024773929517447	0.11511523120311731	0.15296810208436903	0.1822562897365126	0.14442118470368712	0.28602867530814097	0.11826570605518669	0.0931576	0.21028213178049923	0.2039459841773737	-0.0567274	-0.0401511	-0.0109355	-0.0331145	-0.0113136	0.023070055186266997	0.00341458	0.0614724	-0.0555454	-0.0447922	0.00542683	-0.136161	-0.00272083	-0.0682157	-0.0173615	-0.0661043	-0.0170489	-0.155713
Liver__hepatic sinusoid cell_90	0.032403200180169095	0.0644453	-0.0297725	0.000396408	0.0435566	0.00575078	0.0507853	0.15427313829171235	0.1676285237870221	0.35081515054678203	0.2689037767450091	0.23256099556065907	0.21622920607955318	0.3608991127627684	0.2513301525299406	0.046379065478423284	0.20368587298860805	0.1674294421599596	0.059391	0.1610610964335363	0.0943645	0.16060655253911654	0.17547391133482007	0.21449104391417576	0.24164174063949334	0.16055609773796992	0.3274259231441181	0.1416868885181946	0.11887587515885702	0.25521206684850367	0.24745115496144077	-0.00654298	0.010610020399675863	0.0397967	0.0111475	0.0392003	0.0696075	0.0428242	0.10889945497864192	0.00279528	0.0297152	0.0717336	-0.0439239	0.0797992	0.00969651	0.042432371177136045	-0.0094169	0.055767011001427245	-0.0691313
Kidney__glomerular endothelial cell_91	0.0568808	0.0669315	-0.0233569	0.0041282	0.0338235	0.0599011	0.0501965	0.13971643623558722	0.13629734760786438	0.23757829938314318	0.2844971984942951	0.16902843359787817	0.12356648667642828	0.2896696140443328	0.20777896394909476	-0.0443076	0.18678040740712723	0.18277763667481625	0.0882156	0.1393473954838025	0.0421769	0.11379601373716071	0.13026694322388038	0.22378095298053136	0.2754722008336856	0.20916968632048175	0.3409918822819753	0.12285455934048183	0.0793444	0.21095736829876524	0.18923053471945225	0.00659627	0.029958741350115413	0.0684587	0.0618802	0.0618229	0.0962395	0.0918334	0.11223116191545149	0.022997565778720867	0.0149285	0.0573264	-0.0952199	0.0486128	-0.00943083	0.0169677	0.010435935539538352	0.036653874034815466	-0.122555
Fat__lymphatic cell (CCL21+)_92	0.1434358943206956	0.17362560980421257	0.0794815	0.10700844478641239	0.13152433548382716	0.14090483447565288	0.16453473267581062	0.22132332873838814	0.26286717081375177	0.4097180958448325	0.450609	0.3752934267666595	0.2597646994422389	0.596492	0.45592721585303575	0.12751145632142682	0.3656367706191182	0.38408242069531245	0.21931545324312152	0.34571323634923923	0.2336783565100414	0.28117579854245534	0.2845951942265546	0.3764975356841415	0.46315092353429166	0.39964050024711123	0.4574595989710643	0.1807428809379526	0.18226744512434231	0.4107288854667382	0.3835423549620395	0.10367049966530704	0.1486617083696688	0.2008028939064256	0.1743365742153467	0.17296741843374905	0.25255323544042296	0.21808963667628917	0.23066583158948714	0.11211976487461926	-0.0514803	0.036052721505533174	-0.177763	-0.0140326	-0.0303914	0.10258415785671617	0.0984273	-0.00743551	-0.218518
Limb_muscle__lymphatic cell (CCL21+)_92	0.15888480871278815	0.21201479082363114	0.1002979536853268	0.15013262911781633	0.1065525694325834	0.0480587	0.1557131716650432	0.2983697239081654	0.3192651098132108	0.46052167597564236	0.2877643313261072	0.2953493336069872	0.1268484610329223	0.39039806874134736	0.29482374927163385	0.12999876279683162	0.2965116983960832	0.23051164568945237	0.045053561433745865	0.15565701124703588	0.13575993014610213	0.12752631497508238	0.19049826990092203	0.19894960243091078	0.20727602410215684	0.1478027795171434	0.3027103755575882	0.0931784	0.0824602	0.20153430138142858	0.18594543317963644	0.14709745522449366	0.15975167633988574	0.16612661130206993	0.0818639	0.1398980614595874	0.18096569101595908	0.0967978	0.17589153424918386	-0.0526396	0.00685672	0.0117341	-0.0270461	0.020683999042807183	-0.0109943	-0.012513	-0.0633582	0.00903615	-0.0410565
Lung__lymphatic cell (CCL21+)_92	0.10462893206120956	0.14934655152788803	0.030931423231050355	0.0726815	0.0820724	0.0634885	0.11391075782107715	0.23317356797427877	0.26208471996992433	0.45959952302641693	0.32652622178702423	0.3208272406882224	0.18063312159561615	0.4595593861269919	0.3247278769127588	0.15940091871222706	0.2831508990404138	0.24727111144413763	0.1029112076589079	0.23550304045315856	0.18323015002982626	0.18452371920985866	0.21379816435613963	0.26059996559108134	0.2745624573222012	0.2230518190952316	0.3730211056941691	0.11922912393840304	0.1076419570669111	0.28402607685136283	0.2620087671036438	0.07617	0.0996022	0.12371962115172824	0.081548	0.10935872966364865	0.15533024299693507	0.11029415275168536	0.16442214962864324	-0.026619	-0.0412926	0.00255999	-0.104554	-0.0056419	-0.0454412	0.00529671	-0.0288753	-0.013783	-0.129353
Tongue__lymphatic cell (CCL21+)_92	0.2027482010344758	0.25087794428879473	0.1492038317104353	0.2005735700563556	0.13350687047593562	0.063722	0.1895927096163858	0.36495731678094595	0.37929559158525167	0.47057796792240025	0.3272298034071104	0.3323220894519373	0.0585653	0.43836172928031386	0.3145290027619581	0.15901892461582437	0.3305326647981063	0.2949026840579156	0.0581046	0.13379015233098038	0.10739529890258048	0.0863663	0.19446398589184755	0.16830730208963643	0.22662037839019267	0.12137007792888137	0.27260982105765863	0.038296737091004646	0.023300310141708473	0.20232592874020766	0.18726505113263792	0.2451394183709874	0.24760926028115482	0.24136126524174054	0.13125598984366568	0.19883126584024272	0.2433156778497835	0.13645967789529592	0.25001452680289515	-0.0375625	0.1024929651177983	-0.00687422	0.0404114	0.0691335	0.013911267303397007	0.010687964566391487	-0.0455779	0.025608714861877706	0.0406816
Small_intestine__lymphatic cell (CCL21+)_92	0.13017004776886984	0.1574651509751656	0.0632995	0.0903298	0.12282101482046116	0.1161982974905297	0.1508269294757383	0.1991089743706803	0.23791028456923324	0.4028788476301949	0.4176983360977492	0.33801833918560753	0.24057548280782176	0.5245133909264751	0.38305645174157815	0.074967	0.3167935176864258	0.32774889514812644	0.17477796722743308	0.2861515135303184	0.1794	0.24858984500916376	0.24577495258571164	0.35505073472616866	0.41565833298647853	0.3705450269417353	0.4462317829431532	0.1790176861614225	0.164133	0.3519050322750906	0.3238944224419156	0.0601233	0.10268155762253785	0.15759554233133888	0.13005156248141744	0.1449808625093834	0.2125948767495629	0.1745064221751557	0.19948815671783454	0.0791483	-0.0766005	0.051229750046266974	-0.187095	-0.0195858	-0.0342938	0.070663	0.060682517994020684	0.000134085	-0.230107
Pancreas__lymphatic cell (CCL21+)_92	0.1124676573596526	0.14045358104306127	0.0549459	0.0720011	0.13148018186576013	0.15240085496869543	0.15518342682437228	0.1688293199116928	0.21004903476978665	0.34405726945688153	0.4588770214677312	0.38245514391676305	0.30374634165322617	0.6029880356979781	0.43741515032867806	0.11145329275141014	0.3510632850182449	0.36358078713229464	0.2547795967587151	0.34776032907166005	0.22540214948222426	0.3022037588049223	0.28651148662844245	0.377662	0.4457532847003394	0.4243376753196979	0.47195254986296736	0.19674911796111222	0.20789002710657617	0.414009	0.3919299471348754	0.0693733	0.12498227586983914	0.19115769670907182	0.18578221477305115	0.177167	0.25440876503303095	0.23888585549723185	0.23179454626722773	0.15124556283411222	-0.0821855	0.0526975	-0.199888	-0.0197733	-0.0236107	0.14050702550233776	0.14135883119113077	-0.000304285	-0.248046
Kidney__lymphatic cell (CCL21+)_92	0.1134152951683405	0.13824185552908272	0.0546038	0.0706343	0.13012037039357352	0.12666570001242006	0.15284912413373977	0.17559655775886432	0.20538930400164376	0.3659904695425581	0.4345986370879099	0.3674987664869075	0.29075347386051653	0.5203486102325758	0.38048502833714765	0.0498947	0.3116623161693915	0.326095	0.20337651590420075	0.2959380446765238	0.190175	0.2693056635611655	0.2652329395772117	0.3344615315422361	0.40971954570273283	0.3660621920448662	0.45057480363918406	0.15300364482922987	0.16912787406039828	0.3957226956711668	0.35867312893301917	0.055448570353845664	0.1124058465508761	0.17736763869543348	0.15752715200978235	0.1680417086514016	0.2429852295785033	0.20822702792973022	0.22196495243424738	0.11322749464477702	-0.119726	0.0426673	-0.215276	-0.0525592	-0.0244541	0.1160147492043056	0.10092025228471133	-0.00823222	-0.256337
Bladder__lymphatic cell (CCL21+)_92	0.16747096820732205	0.21146011372089007	0.0909616	0.1357231153861425	0.11505893798212903	0.10698195349508285	0.15823067187831924	0.2874231262952629	0.3289651850097348	0.4942999207098469	0.381521	0.355922	0.19222688038114472	0.5488191909085571	0.4063006781696067	0.1307620557456716	0.36595609897599424	0.35062925892444197	0.14332636135477156	0.24528807319112353	0.1674357058682978	0.23689740820871968	0.2751217133139951	0.300693	0.3689984376862651	0.2876458393333339	0.41156125306670344	0.16666008059804271	0.1604673997660846	0.30724627533408966	0.2965448873937113	0.1492646795474509	0.17773500862600067	0.19213636779196347	0.1387812048307393	0.14931803170074062	0.22312846880360226	0.16820991577204059	0.21314490554548973	0.0340118	0.022360883924948276	0.0212183	-0.0885255	0.0157807	-0.00668578	0.0632406	0.027308364122557223	0.00721949	-0.108162
Fat__lymphatic cell (ACKR4- CCDC80+)_93	0.17531493411971666	0.20732280283695195	0.0893329	0.1254026163714884	0.12331063939398083	0.15234753717577887	0.16910460618681253	0.2305192510999089	0.2916291375340569	0.40945145711768427	0.4392746378535597	0.38205602834737395	0.3011720442217896	0.614181	0.5004728386405164	0.10783755994783036	0.4106248448352863	0.41674115282413937	0.22307019571935055	0.3529235171646622	0.2450293093700952	0.316676	0.3317382491460639	0.37326806841653787	0.4490278792159296	0.3966990068825606	0.47590026600086494	0.22134368761574486	0.2232686859512952	0.42674295558179337	0.40602299315050594	0.1354323175693872	0.17932490822174266	0.21991200432374752	0.1857872645974419	0.17754938210659998	0.2679934645895425	0.22786204572232094	0.22832684592560892	0.1231671864420982	-0.0408678	0.049239487191975795	-0.163266	-0.0115988	-0.0030813	0.13016418126208468	0.11011810216102036	0.00684732	-0.20115
Mammary_gland__lymphatic cell (ACKR4- CCDC80+)_93	0.15865565120323896	0.1924714952403841	0.0925962	0.13281953580984637	0.12170073704322934	0.0863569	0.15858069824686777	0.2991290500047941	0.31419833564413635	0.4287722134749346	0.37623675370427256	0.34159559456059535	0.201104	0.49675774142074286	0.39345489797249145	0.082685	0.35631044457211525	0.34667009521358666	0.11847553382820633	0.23275494057067986	0.1526076272064331	0.23747952708423248	0.2904107012033791	0.2687754655041406	0.3533152347412627	0.24742221499024322	0.41012861650572613	0.1848962218202822	0.1701110641691616	0.3039725615312571	0.3024134151932369	0.1554284070900886	0.17642918704214977	0.1936430730673133	0.12852244151979617	0.16437130997381208	0.22115397566158287	0.15291825287646768	0.23862261727438616	0.020653405950230803	0.0666356	0.0146428	-0.0571537	0.040912334533759316	0.0181324	0.0756284	0.020460571821301333	0.0201501	-0.0650273
Limb_muscle__lymphatic cell (ACKR4- CCDC80+)_93	0.13013069498161214	0.17724955354388494	0.055112553199688226	0.10324351375944688	0.0900307	0.0576268	0.1280468956703627	0.26667359475639785	0.3040095961748862	0.4639290525533509	0.3470083311251828	0.3359138890782723	0.20750469037740915	0.5219305664471866	0.4076567400059712	0.11864181368270364	0.34710684303760986	0.31732001710257324	0.10165510360914007	0.23568009089216765	0.16280891095818614	0.22166418205484956	0.26571345282669007	0.257222	0.3187498108110491	0.23173556271848975	0.3996642060535906	0.16945281987922842	0.1631027495030692	0.3058610274847401	0.3035842101350186	0.11936014065401802	0.1353812872873382	0.14815290498097192	0.0861821	0.1201946540849946	0.1742910984449778	0.1112735379072019	0.1813664976076373	-0.00191795	0.011057444461169717	0.0273737	-0.0735705	0.025799346347734814	-0.00558104	0.0484171	-0.0119943	0.018099067518723234	-0.0923503
Pancreas__lymphatic cell (ACKR4- CCDC80+)_93	0.10848734865801282	0.13745794053220095	0.0233501	0.0479621	0.0924581	0.13019659063888375	0.12093195090203752	0.11021603825859064	0.19139311508072404	0.3002822914823572	0.3853929268508354	0.35026893031055206	0.3689726722116199	0.5771601021782043	0.44934048497444157	0.058607	0.35278283994694887	0.3343776726969694	0.22319134478847394	0.32624398298862045	0.22019338890305842	0.33173700909722165	0.30353254321855566	0.33370620919665633	0.3539263676414921	0.3828462540850876	0.4636279075718823	0.23753442765449348	0.2664133442692452	0.3876693261165069	0.38189407687996724	0.0374164	0.0875938	0.14429434924111323	0.13847208973892566	0.13135384320851778	0.20721279675111073	0.1903785835910436	0.17740984795954345	0.1171058453596755	-0.164191	0.0588515	-0.238642	-0.0697906	-0.0175048	0.13252316830451652	0.1132089197777275	-0.00334681	-0.285024
Kidney__lymphatic cell (ACKR4- CCDC80+)_93	0.14235097507263714	0.16734957206748416	0.066504	0.0969504	0.1023632314708255	0.11958717014201406	0.14126988665716134	0.21409082220956707	0.2536710531601073	0.37677380190401094	0.3737740752727241	0.3293109979020695	0.17011726852841547	0.49314980665805186	0.3582400724625902	0.0660895	0.3223771246169732	0.32402677091658943	0.16750814745201728	0.22828129705651878	0.13919291135562178	0.19078246674952817	0.22054881563211406	0.25110948896574903	0.3436659124638436	0.276309	0.39117648751893996	0.10261542062902843	0.11233701407717511	0.28568821060393035	0.2617563115260289	0.1169212890567117	0.1548406089592942	0.19544751641216107	0.15815513483413862	0.1649782938693779	0.23946629117031898	0.19325605183417396	0.21630498412681418	0.031939666772908194	-0.106294	-0.0233607	-0.197877	-0.0772522	-0.0632078	0.0354567	0.031653749132284345	-0.0496812	-0.22236
Pancreas__lymphatic cell (ACKR4+ CCDC80+)_94	0.0770925	0.0950875	0.0346708	0.039122384679429814	0.13479595203371822	0.1471740834092302	0.1407724558161816	0.1377590834005746	0.16077647315927213	0.28414537897364406	0.49037413462011387	0.372371	0.3256969910154458	0.6231600372091133	0.4603593184989886	0.0926163	0.3412864481725755	0.3829757238951476	0.2747748790574014	0.37952650188813725	0.23632691951195464	0.3193532825392116	0.2991837891973177	0.4094508787223734	0.5038317430559811	0.47800014532736695	0.49063647936812665	0.2113613023157423	0.2172175176002633	0.4847578893719689	0.4558666305818012	0.0515249	0.11671609237793594	0.1919926588253584	0.19609818377156712	0.1854962142023208	0.2653041550680341	0.25614563073383834	0.2506960512991062	0.19007978454456434	-0.0553248	0.0484345	-0.205146	-0.00677812	-0.0223128	0.17340300464706165	0.1794126376803597	-0.0025304	-0.254886
Bone__osteo-CAR cell_95	0.13323075015423436	0.19052900046978738	-0.0103974	0.0475383	0.021853286820055558	0.0809046	0.0733307	0.17291810243893513	0.2972963794700836	0.6099241233952521	0.282694	0.3738700788777971	0.2949986229162476	0.6668036905421554	0.41603673952388515	0.2404536924308549	0.37142056287342845	0.3449740909898295	0.1520084181471767	0.29458135112676237	0.20966338770388926	0.3758882806344935	0.33236043981623997	0.3388621325012112	0.34080088806750586	0.33717546027282114	0.44608388738316523	0.3334281350195444	0.2946015568444238	0.2640319684140295	0.2914154327661311	0.0752679	0.10034245678723863	0.0883223	0.0657158	0.0118304	0.12510251662441557	0.1079594550633708	0.0781995	0.0262561	-0.0192931	0.00389292	-0.152785	-0.0290827	-0.05873	0.0899841	0.019005139036670338	-0.0495521	-0.179857
Bone_marrow__osteo-CAR cell_95	0.024503970903270587	0.0687515	-0.116853	-0.0690216	-0.0451234	0.0128019	-0.0334532	0.070326	0.18190749280533575	0.4743121676739124	0.2205254595936808	0.2555220502985366	0.23138531730905584	0.5963820505599463	0.3827164075605631	0.1507563021575147	0.31842215368569843	0.27060978131352864	0.11261402815271838	0.2463945457102222	0.1447445519640314	0.348215	0.29310525771847257	0.2771160004271151	0.289581	0.2569174665290297	0.42206925797136613	0.3161599868477615	0.2922577888701731	0.22031116176145682	0.2649025008739085	-0.0293986	-0.0113592	-0.028639	-0.0231698	-0.0786704	0.00430023	0.022315517693230747	0.00172714	-0.024985	-0.0177015	-0.0174457	-0.16762	-0.0326139	-0.0701814	0.0484079	-0.0182521	-0.0501495	-0.183109
Bone__osteoblast_96	0.21004270983150095	0.26645615168681547	0.0771635	0.13006919995692698	0.0855433	0.13380072252723316	0.15732860396667012	0.2513285427360205	0.37358289742664424	0.6790118975059981	0.40061530062900363	0.4975420231673947	0.349945	0.7761865793440184	0.516366	0.33149116071179036	0.4468116414106589	0.46809783449826026	0.22197520823616096	0.4062404086902177	0.31946726053971397	0.44158932724243294	0.4203036807283249	0.4364176362342204	0.4761904910416776	0.4437065632727681	0.47980076500251545	0.30697713810940797	0.30017114737653955	0.4089510997958119	0.4104492561589872	0.1793971348820052	0.21936416447428497	0.2143378093824132	0.16263648277700452	0.11266400215696115	0.2577293093810144	0.20675080869678866	0.18423840046124915	0.12220528512897698	0.00971782	0.017202958233373433	-0.135193	-0.0133511	-0.00447174	0.1906647270050334	0.11393775780988394	-0.0300583	-0.163923
Bone_marrow__osteoblast_96	0.2136774927104283	0.2780500554106367	0.0698454	0.13653371591930946	0.052138	0.0463122	0.13992991548654235	0.28731431360049486	0.4054462848022237	0.7234324202695464	0.33584638451553783	0.48228061036741143	0.24886490911914047	0.7419862102816516	0.4590085521186313	0.4034329083748434	0.4204420411787877	0.41786105554158826	0.1125576702986354	0.347403	0.29206080501921383	0.3603175087472382	0.35124221985086285	0.3648663719638619	0.3900847601158539	0.3452795906358206	0.39852320974378264	0.23990527249565835	0.2250098552994815	0.32066020171397847	0.323682	0.21545225476256777	0.2324142666563218	0.20348415134195463	0.0955288	0.088259	0.22598477172255668	0.12552389924380442	0.15293322216801034	0.00333154	0.013723593786640502	-0.061565	-0.107971	-0.0292941	-0.0596272	0.10660053057561322	-0.0110649	-0.0881142	-0.123749
Bone__chondrocyte_97	0.23206129359366323	0.28089633484705295	0.13824535609418748	0.1892606971928056	0.14068972097817195	0.14262932221272664	0.2040223285240002	0.3492479941793043	0.42754747116805003	0.6449763270780384	0.4312715222853831	0.5277219614180391	0.3378481272185298	0.7653879621394956	0.5757956419140399	0.40558565861210777	0.485912	0.5215223693191106	0.2116620104740565	0.4492867290661594	0.390483	0.4402300399112236	0.49307789059307855	0.4025874677934187	0.4606899537319454	0.40406271443972636	0.47558760365000136	0.2628126277849604	0.2788418073889557	0.4639124039437872	0.4703439142759555	0.2571337815314698	0.27700916328553205	0.2701297848584003	0.19645659943337448	0.2075543513162286	0.29958181564300923	0.21762176431299576	0.28947472568134325	0.10108787318762706	0.10769614340791511	0.030988097408774604	-0.0238474	0.049544435221850786	0.0708539	0.21076430379585226	0.11467853125045321	0.0339033	-0.0302143
Trachea__chondrocyte_97	0.2714934500656634	0.31337301671939655	0.15952890560580155	0.20169104702100935	0.13945570786794034	0.2084200006260449	0.2251652897030348	0.3125384750360151	0.4145256578119091	0.6438794469003218	0.4733731274083514	0.575894	0.44035397620542643	0.8160282684633582	0.6098365635174842	0.40720098076987216	0.5278546452655227	0.588167	0.2979854864468518	0.5188325593674089	0.44642712646611643	0.5194166951220389	0.5425293198047931	0.479937	0.5708569461573242	0.5185778528484232	0.4978125042325184	0.2996921800725979	0.3297701766372369	0.5462823090321249	0.535984	0.2886802969239566	0.3372075561507319	0.3431541342189279	0.2855369324603378	0.2342589216887038	0.388034	0.3188349705380976	0.30003900500248504	0.23228074197973028	0.0746928	0.045429762161470995	-0.0739267	0.0233459	0.0830197	0.3149762932897622	0.23925033617589703	0.014720393124373224	-0.093124
Fat__tendon cell_98	0.22794188916215558	0.27514427324424556	0.10407694710214455	0.1580036795044248	0.0684522	0.11531953378123598	0.13119473466399106	0.2266895516122652	0.37460332941531815	0.6652955862621309	0.25355840118319556	0.3538094564929572	0.17765673177193955	0.6302148150824237	0.3931901475178159	0.22295691343643637	0.3805513253936467	0.38930684439487107	0.1369069388617334	0.20969718474242546	0.1621602147027395	0.2825172138736027	0.29967666358007017	0.2545628365409947	0.33170150858160113	0.26022993309032666	0.3036842162192629	0.19914410407610625	0.17678873696668695	0.19778539564471992	0.20467012902279966	0.18287966244700668	0.2019042612492078	0.17103258747711014	0.11528265997925193	0.0600366	0.1974592270383628	0.14276389223610683	0.12191193524621337	0.031390078328182774	-0.0104853	-0.0250118	-0.137171	-0.0719982	-0.0476872	0.0652193	0.023654654850283268	-0.0644983	-0.144532
Limb_muscle__tendon cell_98	0.27396124290571977	0.3418852291474008	0.1499745528778921	0.22776318371318185	0.0664319	0.0576356	0.15655847213986715	0.3626051016187089	0.4821708229550661	0.7592109546056478	0.19488503530971676	0.36752768953455617	0.11618868865149168	0.556878	0.33843025171425284	0.3154860723587064	0.39312589995013747	0.3483318957802678	0.025211567405247153	0.13369535937501512	0.1520496797341396	0.22805361013699574	0.3093504325600827	0.19282446120752647	0.226773	0.1347588317982761	0.24113025974264957	0.168498	0.13998612689842738	0.10447862889137147	0.12824283020872038	0.2797375801483678	0.2686637581208617	0.1970523886156942	0.0802007	0.0759035	0.1874307578808286	0.0802721	0.13193948427646546	-0.0400107	0.15172617141535763	0.00918549	0.0759901	0.055325582394367565	0.0479047	0.0625028	-0.0425046	0.017045075255019016	0.0909605
Diaphragm__tendon cell_98	0.19323695701088034	0.24762333294891864	0.0850974	0.13319688082358871	0.0777046	0.11353417960381548	0.13228329565814453	0.25742026248662664	0.36323981683359796	0.6787611131909604	0.3146529208852991	0.3942141766533431	0.19632277289639452	0.6539505452622307	0.37736955893627633	0.2497230324786497	0.37575644525988533	0.3836743948153331	0.15279974578020641	0.22032136074005237	0.16449624536352875	0.3057185300165916	0.32795731474179474	0.31151286579511256	0.3898652192685373	0.3193950760006391	0.3553621048334392	0.20763521510832897	0.19330850008497272	0.23680616361671444	0.24232175625053165	0.17688351164872784	0.20795595025010172	0.17876563547324004	0.13255810032137263	0.0755325	0.21023390182453602	0.16580378372436413	0.15178989466332152	0.0876716	0.0808224	0.0268539	-0.0562409	0.015669807854819744	0.025230022991489267	0.1420865156200093	0.0874381	0.000332922	-0.0659963
Bone__tendon cell_98	0.19557982512909514	0.25762363699640584	0.0512352	0.11985350328252237	0.0362184	0.10859102660185542	0.10533093719052788	0.2568826667434583	0.39146061337786325	0.7074264680703033	0.2744199650557227	0.40035849623114644	0.21174541476675415	0.6784327761140144	0.42291713097073486	0.3569639855288281	0.39552933949588165	0.3788193027175767	0.1534004848992311	0.28594360852610656	0.23700570130967397	0.32343442930207433	0.3335304831057853	0.3152573867461608	0.3314218845619555	0.28240195368434384	0.37462918474758056	0.23610946853369533	0.206984	0.24908769411942308	0.2657833892478334	0.16843451101991735	0.1778364775567336	0.141531	0.10217601583654011	0.0416018	0.15555987417650766	0.12694	0.10595994872039541	0.024942726452962728	0.0619934	0.014574900735490219	-0.0544633	0.022156240406802915	-0.0187603	0.0859391	0.023369679770425592	-0.0119587	-0.0709865
Tongue__tendon cell_98	0.22991414119994438	0.30252177107029127	0.13715788211220045	0.21224351462299784	0.0773322	0.0350833	0.1478971873918461	0.391386	0.47286625847073827	0.7228787283406102	0.20341423221981855	0.35794162964928194	0.029615719943726516	0.5531474499757251	0.32166651065550766	0.33077336330488866	0.3626819231789087	0.3256683353472435	0.00676288	0.10859682939114502	0.12338911254328586	0.17906581963340917	0.2754383257980328	0.16687875124527843	0.20473549311700523	0.11024966994613448	0.22943408777060925	0.13551689451442045	0.10748316538195005	0.07917	0.1120935577866257	0.28448729154789537	0.2647987438700025	0.1844954816278728	0.0692116	0.08575	0.16692151757277526	0.0622975	0.16294572232552593	-0.0900185	0.2024345903456906	-0.0395502	0.11439540797941082	0.0727075	0.0351535	0.0240424	-0.0762943	0.00437675	0.1431191587944427
Limb_muscle__skeletal muscle satellite stem cell_99	0.5595815185788509	0.6128698732693642	0.326196	0.4263639710919435	0.11319062468060473	0.3625797313274569	0.3324138738542302	0.5055584305414428	0.6749376628599143	0.830905	0.42162289154884747	0.6059561681958302	0.3126093013738461	0.7751566808317442	0.5564021643101574	0.4743595337626376	0.6234082414799935	0.6743413670767273	0.3341075405424673	0.44672685579611593	0.3967883061165898	0.4706701331841948	0.49834623218036156	0.5341610476089831	0.5865034471866055	0.5372612043375427	0.4486919814334086	0.302985	0.2875800970576752	0.36829886771545606	0.34674185470762603	0.5545359078595522	0.5965132833030078	0.5468070426014306	0.4486736425850646	0.2805587061106779	0.5359923523619874	0.4589156589708942	0.2888435279393491	0.2630070422175284	0.17814382934698797	0.0383639	0.00675863	0.0549439	0.0870251	0.28990399149686485	0.24582327327776088	-0.00811047	-0.015455
Diaphragm__skeletal muscle satellite stem cell_99	0.5107867934319309	0.5512719980874279	0.2780634586619494	0.3701789204257292	0.0914527	0.3413969557541169	0.28833945490240753	0.4644194945029059	0.6202076120565789	0.791765	0.4372966294668122	0.5592748867106008	0.2910178708276604	0.7884022390683837	0.564256	0.4604327232962846	0.5955394209852949	0.6728955894262892	0.33701114680545335	0.4758171047207984	0.39880703176563465	0.4885018732427991	0.4970515783986991	0.582899	0.6526848191371218	0.5942008440839783	0.480491	0.32136907704173356	0.30507990373892135	0.38559079581031835	0.36745008059167333	0.495214	0.5416790782385895	0.4983210261923148	0.4167301863059381	0.24362364715219614	0.4942664937013116	0.43646161653961685	0.2742399186840685	0.26553414091878963	0.19867833547976996	0.0477378	-0.0175861	0.0654047	0.0897702	0.284034	0.2526299963923127	0.00330095	-0.0396511
Tongue__skeletal muscle satellite stem cell_99	0.48367638051785244	0.5509121992070359	0.3276368269644453	0.4468006804382578	0.0686928	0.0824676	0.2572847110590546	0.5913000688940686	0.7002247388853908	0.764775	0.0899323	0.37847659559509467	-0.0664669	0.392666	0.25797282436660446	0.4930515829885009	0.4282496559225286	0.37153794031369025	-0.0594515	0.0535755	0.16246689434162528	0.0682378	0.2515395971508804	0.0771827	0.0765875	-0.0581421	0.0365659	0.0344272	-0.0170076	-0.0470595	-0.0218567	0.5938921713788377	0.5275167376059288	0.397684	0.17571322488402702	0.19627572230415063	0.30500989799508704	0.11481196233855712	0.20877940369007356	-0.106563	0.3790101909039539	-0.0365256	0.3559323579475568	0.19513665864520133	0.11621873980379492	0.027591573835474607	-0.107899	0.0484862	0.40515183038866276
Limb_muscle__skeletal muscle satellite stem cell (PF)_100	0.11694116926649532	0.1384341098102269	0.013002901232829872	0.00605431	0.014276573292887078	0.8403567589306147	0.0619718	-0.0477431	0.0461376	0.047636349345316915	0.23507011531962116	0.20857950592618338	0.21841147384013648	0.3795195720135524	0.23664550750593863	0.0705128	0.17963458494659643	0.3011222878974184	0.9227108476018483	0.3189289291595659	0.17292446887557908	0.25703281743987444	0.16185147795188884	0.29968418367990735	0.3817687845999661	0.4850093594044131	0.26545726861660085	0.10311456326219076	0.14748937679653695	0.3212819109815967	0.2514209548682156	0.12433462360904565	0.2766773239393339	0.2951303253792514	0.7703088796174353	0.10170104657098288	0.322384	0.827262	0.0945041	0.6202456286982229	-0.0381602	-0.0316037	-0.262382	-0.159829	-0.0709609	0.2807324201133067	0.7226511928678218	-0.121839	-0.319911
Limb_muscle__fast muscle cell_101	0.25502651078182215	0.35263451941896423	0.1997742197271626	0.27879913286324903	0.0535503	-0.0202526	0.219421	0.3573849433167769	0.371554	0.5329106249544843	0.016208963573699647	0.346322	0.27443971862270694	0.0798455	0.00400761	0.37497832526379477	0.13937581336607102	0.0434218	-0.143652	0.0692629	0.2074917679433837	0.15459678133863364	0.1592016788328533	0.18673919607148773	-0.0202672	0.14390975127456457	0.10343788731615934	0.17960351617680756	0.17189283253564097	0.00569433	0.0143947	0.2674079731011095	0.25944030212699404	0.2053497160784427	0.0435396	0.11591842436614766	0.17989651001008525	0.00994748	0.036712	0.0202976	0.0841423	0.1699558842903818	0.2941314762931372	0.1643316982055645	0.18106409472673915	0.16472377981089711	-0.0290111	0.12711722358246064	0.2689068018875481
Diaphragm__fast muscle cell_101	0.21424847096601748	0.30914104926438546	0.17008890550657912	0.23729461524648945	0.041257405024122625	-0.0135946	0.19703782020303953	0.29766988622712903	0.3092901074060606	0.4627474020065939	0.023059981072347597	0.34363621602491795	0.3029442982465588	0.0951797	-0.00738689	0.4071292448528104	0.10716325809801122	0.023880204733154473	-0.0964672	0.0855266	0.2131062927181429	0.14675409595666614	0.14237592425060705	0.1913469517304583	-0.0210342	0.16512892343363023	0.0759281	0.1435020160443275	0.151571	0.054729421389040855	0.0545778	0.24629041537718732	0.2465247991202126	0.20225747528071025	0.0628528	0.11565878136667317	0.1795810023692491	0.036467364807059297	0.0284765	0.10202405772846813	0.11203908672700531	0.2209155198841857	0.3303806897282904	0.215468	0.21137829091433247	0.23019804212948053	0.0424018	0.17150727523575932	0.29211172704936184
Tongue__fast muscle cell_101	0.29591383284313677	0.3975759046294561	0.26031235173924533	0.33126098289970973	0.11693293003936713	0.0344267	0.2859622225550277	0.38353726014315015	0.4123809887241371	0.556084	0.12209362732891872	0.4419596652161559	0.3106302016701759	0.24166458118118414	0.11606556424556246	0.4320868532335141	0.21256525295715414	0.1455675069245805	-0.0479078	0.15396680731524406	0.27117501952341544	0.19232271460824102	0.2005725580561433	0.25014727385797264	0.076471	0.24560029555187715	0.1357268227053477	0.1663915009979571	0.17906874844153678	0.11096027126161738	0.10702524100803606	0.33525561603918336	0.34390190910988505	0.3060974608770549	0.1348521508346257	0.20405864584543842	0.2944936714583693	0.11295273573704852	0.1307200577597157	0.0979418	0.0680366	0.1540774760214295	0.25569905890913824	0.14319705655966508	0.16491799140243346	0.2163087382284531	0.0431114	0.10411088198465218	0.22135330829687624
Limb_muscle__slow muscle cell_102	0.2763946424447533	0.3714448493544948	0.21018246147668124	0.29472058466595297	0.038978121803577945	-0.0210905	0.21251690580417437	0.36708155694569056	0.39838091510051654	0.5742300874167721	-0.018387	0.3263326933254027	0.18644937102249276	0.10293502679187251	-0.0140077	0.4502712999402426	0.1325678381934049	0.049681988790925044	-0.155655	0.060548640898799896	0.20906993527609627	0.0978334	0.10751548719994636	0.14114681725102318	-0.0414473	0.10673008345270425	0.0308573	0.12703607615121784	0.10339298421746035	-0.0602758	-0.0534701	0.30425524067264664	0.2845886683760826	0.2189408954775883	0.0467828	0.1063025740193229	0.18179804256587914	0.00654154	0.0300261	-0.0300183	0.0817584	0.0988522	0.26656656559605263	0.12348154930313747	0.11258566690832014	0.0953233	-0.0784724	0.061967	0.2504238386846803
Fat__smooth muscle cell_108	0.28217479769631354	0.3566352206726758	0.11790382940242708	0.1984311304714505	0.048847	0.18884845692919752	0.164059	0.31721775308996325	0.4646032853692927	0.7250164881058359	0.33471920619761253	0.45752182417246207	0.2213487827658843	0.7817152766788349	0.5084077044340279	0.3688183782559232	0.42805446512585177	0.4623787323419754	0.22306330540110775	0.35463144678696457	0.28815561484307095	0.35215643451981055	0.31953695362410595	0.42947933742620875	0.46993290804825194	0.4708481195318094	0.39642665327363136	0.23277975020468536	0.24048741802057516	0.3200500040088266	0.31139222830642027	0.27480400092806645	0.313527	0.26211608999246006	0.21541035711712905	0.0816896	0.2743129451793078	0.24762508932748198	0.13880240973016061	0.10498191772963252	0.014498072297983056	-0.0322805	-0.124916	-0.0547496	-0.0360788	0.1251476660615464	0.0960067	-0.0790397	-0.14956
Small_intestine__smooth muscle cell_108	0.28873003433892913	0.3488435458058833	0.13652099763641237	0.20459604685919067	0.080868	0.19425343311556756	0.19853603175322945	0.3206964607206637	0.44293454954443773	0.7000083064478855	0.3944654208934486	0.5038178912270257	0.26893586461159913	0.7366607043079968	0.4435143024615962	0.2982392932124839	0.38457171331507867	0.46206875425846594	0.2262771481201652	0.320898	0.23150738765858184	0.3449743060031091	0.31451278004161465	0.43847044156809073	0.5128618628477087	0.5034859890524711	0.42735	0.20681466905785814	0.2225113163896518	0.3314053247345101	0.3134114762013259	0.2566803199762383	0.30042072838342354	0.28043571649606447	0.226207	0.12309563208760059	0.30694736744812423	0.26119333758754687	0.18258113553047417	0.16925403395492816	-0.00638806	0.0530431	-0.125834	-0.0183967	0.0293311	0.19695519710486342	0.14753495997480076	-0.00631776	-0.16044
Bladder__smooth muscle cell_108	0.23513499645294586	0.29996279427911693	0.10916204267758939	0.16590537436849176	0.0963043	0.21548254207186623	0.19837291649714853	0.2965668584383556	0.38938394068698123	0.6363435948775127	0.4454050113834073	0.5387505067161583	0.3469977837866829	0.781117	0.500094	0.34089097165420557	0.3989057243477905	0.47681654249191924	0.28947877563268165	0.4206752547714165	0.3149942282663142	0.4191072564690019	0.3650931958166476	0.5068802755095445	0.5580033083035281	0.596764	0.5068268618488707	0.26633507565034337	0.2931779948597194	0.4369612216600287	0.41958015489884554	0.22667518401473058	0.2885492487737944	0.2863875664699465	0.26300946948456716	0.15536926568988355	0.3286500342770361	0.3077491581481911	0.21106218701013424	0.21508217245064176	-0.0169587	0.0482755	-0.139317	-0.0195308	0.021477947453374474	0.24311669069435665	0.2012219369202791	-0.0163798	-0.184386
Uterus__smooth muscle cell_108	0.22725517595483646	0.31591110818616214	0.096209	0.17905885543126912	0.0455418	0.0908457	0.15142082555515357	0.3477224628248116	0.447436	0.7316447984006169	0.2699039255500695	0.43258259754917533	0.12168916190182946	0.6040364477454268	0.35198037335004123	0.28337410840186567	0.321319	0.3237266718093436	0.085354	0.18734926244765623	0.16002774851727047	0.21291171159239797	0.21920659831813877	0.27251199620324495	0.30339332275758507	0.284766	0.3325301583291591	0.12499727247876263	0.14312474419144994	0.1781836759120803	0.17452199379422634	0.23145979389709215	0.2515870962539562	0.19323919630252223	0.11261991121258329	0.0589585	0.19932260953760095	0.12986248654560115	0.10949305564124896	-0.0206081	-0.0506142	-0.0347066	-0.0849719	-0.0697873	-0.0234948	0.0447449	-0.0269328	-0.0551109	-0.0961591
Brain_cortex__vascular associated smooth muscle cell_109	0.1510602065105554	0.21662361217085233	0.0894121	0.14068418487742512	0.0819499	0.0926706	0.1492045638237803	0.3267631986958897	0.3450846297635192	0.5324461390964522	0.315164	0.3954087556262725	0.1449370646670382	0.5387795831947718	0.308703	0.19454568948355558	0.21685083819928885	0.30052775203193066	0.11049136739185515	0.1675450727007406	0.10162375756885089	0.16927084934489464	0.1811592228874072	0.25682217734809726	0.3648469829587722	0.3220017157149411	0.29351490181796047	0.0849579	0.10836791511264071	0.2553133111471722	0.24112843148429017	0.20392777797747097	0.23046903056857485	0.19547839025182795	0.1418955846817003	0.0925534	0.20643149636389613	0.16031187322665869	0.17421497258218804	0.0810202	0.0674246	0.011791719177098519	-0.0156379	0.022982010527816888	0.0513257	0.1369704220155467	0.073766	0.012438232333911042	-0.0235972
Brainstem__vascular associated smooth muscle cell_109	0.14027758589639008	0.20449769722100955	0.0719964	0.12485926826497326	0.0628264	0.0802449	0.12890308855262136	0.31248074597361686	0.33455241167844463	0.5272590592659464	0.29445713230092757	0.37323403826590335	0.12844498007185398	0.5319487675588789	0.2971853509149242	0.20124964209694982	0.20225615446474976	0.2857268147924126	0.097205	0.1577890904467356	0.0948315	0.15340903163876146	0.16327764933271807	0.2502266110389797	0.3544439836643488	0.31462292487544896	0.27674988624865404	0.0751987	0.09629	0.2433892624416147	0.22894592327484214	0.1954108905629806	0.2197144721061205	0.17992296823575668	0.12749916881544127	0.0725697	0.18792736884317507	0.14521920365659374	0.15615858732028487	0.0671147	0.0700558	0.00354664	-0.014707	0.022476217994424893	0.0418831	0.12107111514543314	0.0605535	0.00567962	-0.021672
Hypothalamus_Pituitary__vascular associated smooth muscle cell_109	0.13585762673233334	0.20037676953536251	0.0386493	0.10024800631418176	0.0159457	0.085851	0.0908281	0.29002804564820206	0.3169754354455549	0.5114437679558154	0.2307378553765808	0.3136931191524296	0.11468940175756265	0.4494956754080897	0.25352752225260805	0.15372965702937136	0.16450653045251493	0.23737374253028168	0.0861473	0.13019881688344284	0.0715644	0.1449733453940031	0.13223862664541192	0.23158907318658192	0.3167197401818989	0.28323976542634444	0.27090780455786456	0.0862037	0.10273032007288854	0.19713720986203548	0.18357597140594395	0.1643463025527246	0.1917904879745922	0.13977594893032488	0.1082555026358117	0.014758161443217304	0.14000401581715477	0.12769783821572442	0.0857011	0.051158	0.0501158	0.0111399	-0.0266052	0.00425221	0.037373686416395185	0.0935844	0.0422473	0.00503724	-0.0337112
Fat__vascular associated smooth muscle cell_109	0.16883570610191587	0.23427807688799177	0.0808251	0.13835178996073455	0.0711692	0.11579385296892641	0.14767214545165025	0.31320978836743063	0.35785561752191486	0.5521390328229757	0.32911396548431565	0.4107319784513402	0.17531597465221918	0.5875860266559277	0.35760178743758936	0.19607992146708167	0.25897069526916977	0.3322772661577083	0.13941596678488433	0.21451554519644728	0.1344318758139452	0.22106791928959643	0.20682683547887176	0.3034029922857022	0.39907229491017443	0.3700973240566633	0.35042863698816473	0.13299439001787897	0.15492	0.27400371376504956	0.2628900256556427	0.1923745291771881	0.22347930698506385	0.19337133128048756	0.1502009187590517	0.0818615	0.2095412839428117	0.17472300969712556	0.15838065740527194	0.0766952	0.0103279	-0.00438451	-0.0834413	-0.0205261	0.014217122309197815	0.12341840748507184	0.0702604	-0.0220977	-0.0994474
Mammary_gland__vascular associated smooth muscle cell_109	0.18212249788887241	0.25910901311889856	0.0634792	0.13970380627722742	0.0115378	0.0620184	0.10062578417919606	0.3283743492267535	0.3917691876523999	0.6422811687773895	0.17401628254786428	0.3316940290620714	0.0961037	0.4798498745961361	0.24131775479383286	0.2030943440417237	0.2034977009033542	0.23843131605136844	0.0373713	0.0755474	0.056304325615182435	0.12126774574761903	0.14325835186268315	0.15451411691341038	0.22977901140208692	0.1805407280559189	0.21210172745238545	0.0763985	0.0754033	0.11807092660554729	0.11341897805002461	0.22052567013771843	0.2326547162009404	0.15717699585802206	0.0895625	0.00878368	0.1467499555385406	0.10062730698527536	0.0826562	-0.0122724	0.0758151	-0.0212273	0.00859219	-0.00401381	0.0190634	0.0571528	-0.0208284	-0.0197585	0.0156466
Limb_muscle__vascular associated smooth muscle cell_109	0.13390320486699214	0.21196247264646262	0.0718757	0.13441532788576538	0.054047996378544134	0.0448354	0.12674867636693932	0.33365736350888237	0.3469774009939741	0.5416530714915837	0.22461144196363275	0.34788350885078817	0.0939656	0.44517031382159283	0.2327390677593957	0.20707735027831534	0.16742460089520927	0.20555054511863133	0.030570259882240873	0.10129105302228303	0.0724053	0.11164783646233419	0.11724988193029484	0.19171981495013754	0.24871649689877798	0.2300651337324762	0.23687608374692803	0.0646548	0.0815245	0.15061178452462654	0.1458278755371838	0.18072392696067693	0.1922508076191966	0.14178728503981877	0.0775354	0.045424	0.13833989514978778	0.0856459	0.112731	-0.0136756	0.0428782	-0.0151101	0.00749411	0.00763059	0.021527075232366792	0.0568416	-0.019183	-0.0108051	0.00460088
Bone__vascular associated smooth muscle cell_109	0.14460564347232752	0.21226725995498608	0.0565293	0.11407224941351354	0.0708873	0.0961867	0.14050882530614928	0.3074151752414956	0.3414464014303827	0.5513867238508959	0.34042151139755766	0.4203691005207957	0.19063325165709766	0.576048	0.3483695559411826	0.21224417199138504	0.24379192498338761	0.30360470590515315	0.12640964067015914	0.23297250102138428	0.15448712374538406	0.2236519657291596	0.2025940099169314	0.3161561466115286	0.3770882964340455	0.36606896746105316	0.379569	0.1332031416952815	0.15148502496268515	0.29543111435301544	0.279253	0.15665611273943045	0.18754678029739988	0.16704786511605504	0.12389861798235197	0.0786987	0.18746639138938656	0.15136943491095828	0.1548702380420916	0.0455536	-0.0168534	-0.00553011	-0.0959499	-0.0222304	-0.000906147	0.10205521614742273	0.039353742606200864	-0.0237351	-0.11727
Aorta__vascular associated smooth muscle cell_109	0.24986005937780267	0.3028928782644178	0.14709358984387053	0.19086805244010377	0.12030812102851575	0.25556558009106983	0.22177186449848602	0.28378782495106936	0.36283112107797444	0.5111115078917917	0.46286119594343533	0.5133370545116896	0.3310570463793838	0.7092574903356931	0.48379033450262254	0.1978218804631309	0.3721670894755355	0.4881552665896756	0.3227946210232501	0.36822248446315053	0.2416001424817532	0.3800139260302497	0.33527970408740243	0.48845008637280224	0.5871520780372793	0.5973107506345885	0.4691710739285883	0.2392217227262646	0.27131241846065546	0.455556	0.4259800579508799	0.2525560303317183	0.32436381141155024	0.32470758669615624	0.3130592332896253	0.1808238335896802	0.36766956988942356	0.35737275165427573	0.2328915080744504	0.29271769871990583	-0.00784596	0.0550552	-0.136677	-0.0170333	0.0590522	0.29242687650470967	0.27868725927635385	-0.00350242	-0.181208
Lung__vascular associated smooth muscle cell_109	0.1944152060419487	0.2796367995341502	0.0679173	0.14516045291243992	0.0399259	0.10796261337535198	0.13937142328527044	0.33464748810441153	0.4105727423751797	0.6756303569876794	0.29457776585608153	0.44597693626565676	0.17542213124301592	0.6097137852376388	0.35888579944229076	0.29798298914605637	0.2959970010222679	0.32009588505521536	0.12470061913371498	0.2358749321019184	0.18864305963003283	0.24620894833927562	0.22998149043176658	0.31083187993973377	0.34100157132054576	0.33429580955934146	0.36392892144656963	0.1501564522982819	0.16933308103970504	0.24151631782840982	0.2363482586337934	0.2080455957334385	0.23378419061407338	0.18529224923819537	0.13156728996465958	0.0566552	0.19218068550144526	0.1528235620119496	0.11576956255866984	0.025682625762608432	-0.0157546	-0.0161413	-0.0704424	-0.0328559	-0.00382488	0.0917463	0.022196876532179298	-0.0360015	-0.0868219
Trachea__vascular associated smooth muscle cell_109	0.15351687705689368	0.2064755874748222	0.0590387	0.11477374264431757	0.051478688075070646	0.132908	0.12491154780333934	0.3127207572331652	0.3377602894944118	0.46007163072053653	0.3421750600157071	0.3939418176704194	0.14271549635275735	0.5537781645473184	0.33403828661791374	0.15195982807499325	0.2595718966185666	0.3410333417903627	0.1657106269155584	0.16832653245617185	0.0701564	0.1782709523169218	0.20678525973142753	0.26012023088070113	0.3900193021000737	0.32121417243774475	0.3470087108020282	0.0992219	0.11458418556998143	0.27152447514881056	0.26876468063384357	0.21431265097518637	0.23457082238445057	0.20416990069917304	0.17882714113640438	0.0983115	0.20657855600779843	0.19470984415929923	0.17613578645741504	0.13091972020655734	0.11863546623537125	0.056890057186331625	0.019826287496073514	0.0890849	0.0909769	0.181111	0.12998643396113235	0.0679118	0.00838315
Tongue__vascular associated smooth muscle cell_109	0.11523973289587827	0.19829411413035375	0.0665752	0.13079113906668835	0.0392736	0.00381708	0.10913784986407674	0.3411310449064053	0.3411522074363717	0.5337027402360198	0.16240967653674118	0.31344589807383877	0.0302549	0.36340832842296106	0.16224316390970717	0.21822600567646325	0.12030536702238573	0.14203744462256465	-0.02669	0.032462612323742146	0.035482082151619625	0.0403911	0.0719011	0.11477596524122363	0.15804230185839804	0.12399624248018407	0.1532096670260985	0.00720689	0.0226694	0.0853631	0.083099	0.18924021251828027	0.18629825740693212	0.11917209454936772	0.0413235	0.026485623406632092	0.1003922243822883	0.037151468140131684	0.0907961	-0.0560355	0.085865	-0.0231852	0.0826776	0.039958751670293564	0.0381404	0.030993430947722177	-0.0578448	0.00420745	0.0913175
Small_intestine__vascular associated smooth muscle cell_109	0.1913761938970019	0.2511965285361384	0.1060679082831508	0.16466429670065194	0.077032	0.10314337127815283	0.15706590169141452	0.3413154841609336	0.372944	0.5507078978614647	0.3072399446519481	0.37983695066674594	0.13088040564728134	0.5121807256989046	0.2940747011467786	0.13775558896201825	0.2232172189923672	0.31089879651911007	0.0956263	0.12948548208755725	0.0572493	0.1646759729642352	0.17951721372271728	0.2580501007368206	0.3708311633837539	0.319051	0.3033697696843353	0.0917779	0.10833049680010957	0.21850408435089574	0.20410823899995856	0.21294659923990295	0.2363515546427984	0.19781727966443435	0.13681410166068014	0.0837801	0.2050505195500904	0.1536219364950804	0.16121593426318298	0.0772484	0.0639104	0.0376777	-0.0243974	0.022119277411564765	0.068753	0.13021794094616201	0.063425	0.0314918	-0.0320638
Pancreas__vascular associated smooth muscle cell_109	0.1547963465867972	0.22635636449413435	0.0616049	0.11571431700966252	0.0698356	0.13717985078463293	0.1448043963697772	0.2676449276993049	0.33285344922533416	0.5423662116805055	0.3420415221299986	0.44081595860926154	0.25382183143004294	0.6380705571962509	0.38537157726218096	0.22416913168110492	0.27840337497739953	0.3325763948980679	0.18485247592673634	0.259754	0.1782724912549489	0.2764681289280832	0.2374301561293242	0.3319614500742383	0.39183068288494144	0.4167109575304127	0.38480535263047466	0.16822501520656977	0.20594484337489152	0.30641989389851165	0.2988652077848759	0.16077388175407784	0.20340517228409644	0.18445578585752662	0.16225002299423089	0.0803109	0.2130275452955714	0.19691	0.14637261610841643	0.11523566183585654	-0.0492359	0.020184359572238773	-0.122047	-0.0421271	0.0154777	0.15981158780145283	0.11048002336101106	-0.0182843	-0.150586
Kidney__vascular associated smooth muscle cell_109	0.15798547632645651	0.2292891468244843	0.0728809	0.1303262891312156	0.0661738	0.10446369032307083	0.1456687372271843	0.30861719200941334	0.3459680000801408	0.5550197463552192	0.3135803312254034	0.4152112093046965	0.17050098777527697	0.5503541316288618	0.3155254700187266	0.20682044708348998	0.23115489367213815	0.2927671715437027	0.1253215558251694	0.19859812434381147	0.1316012955704566	0.20565813749021852	0.18322133545709568	0.29226109813270723	0.36108088697516316	0.3527622120496823	0.3384748402017422	0.11245295410452139	0.14263466677865863	0.255315	0.24010142611766871	0.1826709359914323	0.21752773957776594	0.18746253682746558	0.1420180904807244	0.0794307	0.20433618704640547	0.16670539147258195	0.1475685378093857	0.0615639	-0.0192563	-0.012354	-0.0840766	-0.0342279	0.00598916	0.1131877694301667	0.054948614206093566	-0.0309706	-0.101416
Bladder__vascular associated smooth muscle cell_109	0.1637365083969747	0.23160813409657646	0.0741917	0.13179091741011617	0.060843598891376034	0.10478223242051905	0.135843	0.317525	0.3535839984496392	0.5702542762849707	0.3036392860451761	0.39493165553765763	0.162611	0.5410479262381842	0.31746932373647274	0.15933152151435548	0.23589990137645211	0.31150976880348463	0.11989368774112812	0.16385203336618118	0.0953871	0.19892670520556907	0.20492776574536428	0.26453922053113854	0.3673450200678118	0.32473565806541027	0.3270759098796195	0.11381387605239714	0.1380515553216654	0.25416262173834037	0.2403290476363921	0.20037999010552943	0.235254	0.19290301824330627	0.14595407621885698	0.0734187	0.20728356136557116	0.16944937984067257	0.15224896306063956	0.0796024	0.0391466	0.00854031	-0.0451431	-0.00780034	0.0463524	0.1374213772104657	0.0735472	0.00161085	-0.0523013
Uterus__vascular associated smooth muscle cell_109	0.1573209535238666	0.2405597649942973	0.0690848	0.14125597847849017	0.035608294432969985	0.0518075	0.12411131957376023	0.3415711929212876	0.3769986610741446	0.5938238547251934	0.22254536810512351	0.3664366798832221	0.0819618	0.46507167571851626	0.24959506168021478	0.22633718938757544	0.19727063603979011	0.22168806269266364	0.0357871	0.10682138978833992	0.0840309	0.10688060015704332	0.12086731955509415	0.18906995679488459	0.2394723354938021	0.21249395661261475	0.2455017796725929	0.0489428	0.0695841	0.15056921489101427	0.14028341596851196	0.20272589397476626	0.21486699264460307	0.1579388603108662	0.086621	0.0437698	0.15195288605525992	0.0941608	0.1019364499456172	-0.0321648	0.00290804	-0.0351613	-0.0164366	-0.0219832	-0.00196404	0.0359824	-0.0375531	-0.0331733	-0.0212128
Limb_muscle__fibroadipogenic progenitor cell_110	0.2045338022550023	0.2549335987812829	0.09567	0.15158964410548653	0.0524066	0.0538493	0.10818757435299363	0.2241137480895545	0.35902641459387147	0.6160493197996022	0.17043823196046565	0.2909824362131332	0.0995152	0.5135845167076487	0.290333	0.17436946749525667	0.3326203193079816	0.3021292954353782	0.0497887	0.0698758	0.0547347	0.17957927454587336	0.24030491986618516	0.1284263367423698	0.18124617536567136	0.10836423961313822	0.21393766852120782	0.14001469401076408	0.10918148965753548	0.0816295	0.10131421267854257	0.18877679641892492	0.18850966361650848	0.13950897772065657	0.060330098051759276	0.0469452	0.1506330589215697	0.0739695	0.0982362	-0.017632	0.054030494387062526	0.00237758	-0.0219112	-0.00647231	-0.00630222	0.04307	-0.0285186	-0.0104219	-0.0181054
Diaphragm__fibroadipogenic progenitor cell_110	0.1523022757920828	0.19271973380793395	0.0501753	0.0870819	0.0621929	0.0968057	0.0965261	0.163093	0.2817114854720681	0.554036	0.2760130941595624	0.3246490803869088	0.16418481969544033	0.5898595847149287	0.33324308359329435	0.14882957985674042	0.33074349227489064	0.3376880767911313	0.1474817408902068	0.1570061891729821	0.0896377	0.24531477587030837	0.2704215712501309	0.235243	0.31003028881647593	0.2598531631687375	0.32015629277092644	0.16600600434015395	0.1491066026378668	0.20046893776667507	0.20490319914473615	0.1219001552678178	0.1515341490320005	0.1357286537252755	0.10370535554018882	0.0610453	0.17512207376907166	0.14090342682519583	0.12252189086620184	0.0831329	0.0132051	0.03907	-0.097104	-0.0128762	0.00168599	0.1150635553323514	0.0740745	0.00494318	-0.113468
Hypothalamus_Pituitary__fibroblast_111	0.0862459	0.16666858228372505	-0.000801674	0.059502671558891794	0.027101977162538156	-0.0177016	0.0681457	0.23567290231295382	0.3231581457225117	0.684261	0.23585927938612797	0.35822564458359957	0.12265197422498787	0.6326971944435602	0.31091613733438483	0.3275283678868924	0.28495076312599343	0.241151	0.034626133578833866	0.164063	0.1241849473668544	0.20469681389830613	0.195491	0.24146246216834213	0.2707647215284718	0.22133182281362287	0.2942118063200152	0.1614528312376123	0.1379066001526861	0.14474143759629446	0.16902469239714843	0.0886617	0.0883224	0.0520083	-0.011823	-0.0181686	0.0664881	0.0130302	0.0556721	-0.056138	0.044285909593141756	-0.0162341	-0.0356998	0.028465743858417495	-0.0608251	0.019661282783292974	-0.0692924	-0.038687	-0.0512202
Fat__fibroblast_111	0.18364429053530007	0.23104788634853504	0.0695594	0.11877629915945764	0.049327646552641054	0.0858611	0.0961496	0.17795422877092415	0.3223499468983006	0.5956032131764906	0.20782272415143396	0.2960870245700984	0.14308236569593327	0.5656541447236174	0.335768	0.14680282001239917	0.3404182528199969	0.3254406915963662	0.10854238819430818	0.1295454285990997	0.0844932	0.2303168444015139	0.25406894678704317	0.1874650911484024	0.2516827774748338	0.18958267869693005	0.2677028996206767	0.17792670615060815	0.15281003310981325	0.13999795071931276	0.1535753757533097	0.14399188919734981	0.16073849171695329	0.12606075850753984	0.0795324	0.030985653278569388	0.1521531390498703	0.1076830360436074	0.0877643	0.020066	-0.00605373	-0.009201	-0.111271	-0.0556348	-0.039511	0.0536008	0.010472645378828471	-0.0436248	-0.118211
Mammary_gland__fibroblast_111	0.13982123710543937	0.20247027779879845	0.0327472	0.0938971	0.021536719261633665	0.0225339	0.0636454	0.23145367424736416	0.34588247476422557	0.6513128215576867	0.16837331275080933	0.30104613597598007	0.12829743163265167	0.5755441940278947	0.3184264704298669	0.24816549641867755	0.3191564221281783	0.2883315904896198	0.0443936	0.11577538369211536	0.0894042	0.2079186001374723	0.2501354199803143	0.1390292484213884	0.20135070585636738	0.11642417442804966	0.23888663470966567	0.18152504559706312	0.14210869327411052	0.11269967055054882	0.14774313566270206	0.15426991730454204	0.14649654805561144	0.0878852	0.026774122088070736	-0.00291758	0.092057	0.040761581266876984	0.074883	-0.0362364	0.12327244520925683	-0.00827668	0.013551624935644947	0.0386298	-0.0134711	0.0469707	-0.0415102	-0.00982822	0.021238473681301252
Bone__fibroblast_111	0.2527716159442967	0.30294327756744716	0.11686615079204639	0.178668	0.0960791	0.14922133291708062	0.17568127122500146	0.28544012569211524	0.4146685192468207	0.6486057880425738	0.3612107242548413	0.46235369944972043	0.2762246590949714	0.6828125158092784	0.4817979153732844	0.2799466439478374	0.46040486650900686	0.4604164100620283	0.19237241661795407	0.32094502030087835	0.254901	0.37492721177934146	0.4097887264579576	0.36408922726838366	0.38389765530163017	0.3427815034415337	0.45323925850695984	0.2686503863757928	0.24982960812257826	0.3326406821980316	0.3423938273465759	0.21853974284771105	0.2371051382637769	0.22379401499296658	0.16383	0.14253007768255757	0.25172327607166045	0.18875288025721226	0.1943590632309644	0.0862854	0.0374227	0.0546763	-0.0618293	0.0271747	0.034004453974016406	0.1561190062448934	0.0820854	0.027106642445266324	-0.0841956
Bone_marrow__fibroblast_111	0.0516938	0.0961439	-0.177592	-0.0918375	-0.242699	0.030471721090713003	-0.151287	-0.00468983	0.1678670297720515	0.49436276311143806	-0.180472	0.0899954	0.074942	0.20746122603234066	0.0748837	0.2966414051320183	0.13451600836680058	0.0129468	-0.016325	0.0735045	0.1389531026849551	0.12327452600908341	0.0666288	0.028168032587298022	-0.0649782	-0.0229067	0.11927226640191471	0.053567658271082084	0.0796656	-0.0791386	-0.0630938	-0.0228455	-0.0393581	-0.102436	-0.0509292	-0.216049	-0.127008	-0.0619379	-0.237733	-0.223414	-0.267377	-0.143261	-0.198659	-0.221081	-0.211719	-0.181307	-0.185953	-0.200037	-0.201342
Thymus__fibroblast_111	0.10319038454423325	0.13093326437465674	-0.0173724	0.0125232	0.018356462835047906	0.0865997	0.0430766	0.0907616	0.21136420145242243	0.5254237266128051	0.2564370849787083	0.29616677957419596	0.2002959103239523	0.568753	0.29616089147942865	0.12797527217391794	0.2815843153616325	0.3063540715502962	0.15548198541346253	0.17508495735446128	0.0885662	0.25968374518031595	0.2428396872454665	0.23217790608510624	0.33666108352212076	0.2755559438587299	0.33306544406264105	0.17457761078123785	0.14674947476767278	0.20499044800195892	0.20553563142777262	0.041816672480481216	0.0778243	0.076846	0.07504	0.00143606	0.1267011713813182	0.12294431945914175	0.0666432	0.0935954	-0.0416782	0.037227	-0.169849	-0.0447993	-0.0343766	0.11338968811907274	0.0815498	-0.0197787	-0.193653
Aorta__fibroblast_111	0.21699225259412275	0.2612259699009945	0.0895907	0.1308368597394436	0.0631959	0.21004268873165338	0.13366836080461839	0.1416136755095808	0.3098388293386606	0.5658884546908317	0.2984417571989804	0.4028768169870931	0.3143746237368393	0.6777547364045875	0.4607819000150717	0.3040133732717352	0.4281283714263859	0.4322545565959807	0.286238	0.3603283689508141	0.30288720077791603	0.3978143856255592	0.3863332734207486	0.36249927709366797	0.3877878391338527	0.38528055120112376	0.3628070584851739	0.26084730878546514	0.2616268752746136	0.33076915925682465	0.33041084121104464	0.17029808488883047	0.21246171002243947	0.20638957208531544	0.21298391065448155	0.0962485	0.24580280627226317	0.2505682002238191	0.12182022577311319	0.1987657844327263	-0.027471	0.0509459	-0.129331	-0.0347157	0.00452354	0.20242092581803686	0.19734385108144875	-0.017245	-0.164566
Lung__fibroblast_111	0.1824442649816187	0.2320334094394918	0.0534521	0.0939219	0.053613	0.16116889801466996	0.10818852008535111	0.15641052956505994	0.2997911764006099	0.5815319656505782	0.3021322627116071	0.38085458820076695	0.2680075122065968	0.6657735892862904	0.40386403039859015	0.1412799544261849	0.3838189139493664	0.39614621740447814	0.23681763683188461	0.22748451523147192	0.14155417450244054	0.33972863285744626	0.3238673970255667	0.28755926604996057	0.37525713219696083	0.3303196931926985	0.3718400230119176	0.23923912673958012	0.23675350925231597	0.2742022954095689	0.2786308474160982	0.1539151698340644	0.20903552080610208	0.18955563581411722	0.18005373126375254	0.0648669	0.2361817796941307	0.2306980411221342	0.12533909600791684	0.1579923258304651	-0.0200968	0.010654367986995138	-0.156337	-0.0620537	-0.0163006	0.17748237286225532	0.14984863712770582	-0.0419323	-0.17692
Trachea__fibroblast_111	0.15596198632690966	0.19859052622931156	0.046262	0.0846034	0.0542747	0.11377773354178067	0.0913742	0.15325309177213295	0.2863493246920822	0.5834740939080968	0.28508049928140095	0.3371047455243447	0.21332981701284728	0.6444202417650748	0.39915126426058795	0.17188475897343705	0.3558900355114453	0.3784799360013334	0.17600804823756971	0.2196709690899908	0.15031574895855193	0.2844800403683819	0.3013341821306675	0.26460485143156753	0.3581494863119621	0.30408116240828603	0.3333551684521109	0.18523519761569293	0.1796502850329509	0.27046297008920667	0.26746632107382795	0.12991939538596545	0.16838108343179023	0.15115820283569575	0.12631109021632803	0.0579495	0.1953891588890262	0.1668932722005664	0.12302907591206749	0.10101538309509686	-0.0175758	0.0161302	-0.141006	-0.054066	-0.0208219	0.12214994634529092	0.0920642	-0.0273736	-0.157749
Tongue__fibroblast_111	0.19386514002062727	0.2505647769775268	0.1001397317569257	0.16002276168414822	0.0549468	0.0205866	0.10975231981714906	0.27203815421717537	0.37384180269209477	0.6053225317045379	0.16059858528351484	0.2870676851610148	0.014273997769177212	0.43970833564172046	0.24162781182412976	0.17494800622470674	0.3088344144072393	0.26719770322513675	0.00164714	0.00759642	0.014839331053672853	0.10378817620001234	0.21403856792093862	0.0683442	0.1080998453392238	0.018799493389380802	0.183088	0.0699138	0.0447273	0.0463302	0.0656727	0.2212919772896786	0.20949729928841962	0.14671228937451575	0.0447768	0.0712173	0.14428701616650386	0.0448329	0.11929134895688663	-0.0669941	0.0954593	-0.00223662	0.062476344611149245	0.0325779	0.027584066531369123	0.0189471	-0.0694775	0.024375842253760185	0.0794566
Small_intestine__fibroblast_111	0.1470392288205559	0.1929316045945889	0.038387167310227906	0.0843859	0.0350734	0.0589659	0.0684415	0.1573643378313323	0.28984669732701374	0.5722194815559836	0.19427044853881192	0.27132571829590685	0.12275434655550768	0.5335627632249975	0.2984713147517015	0.13591940285000373	0.3035259237763469	0.2874503127376186	0.0842536	0.099995	0.0582983	0.2096844130222734	0.2383897736332267	0.1736332497574113	0.22671203466485074	0.1713328934371901	0.2587714395053024	0.15730058464917093	0.13667655294875342	0.12365353039614552	0.13989108573677525	0.10885628130514287	0.12228317171693259	0.0855829	0.0447818	0.00760909	0.1107778398325189	0.0721466	0.0698887	0.011973649244111489	0.012590875860190451	0.0188209	-0.0798279	-0.0254889	-0.00973451	0.0563727	0.0059188	-0.00616079	-0.0844862
Colon__fibroblast_111	0.17199827160047815	0.22916329596341817	0.0632506	0.11086555232914636	0.0555438	0.0893657	0.10709696591507084	0.16297123401826788	0.30429237836613915	0.5913764770632438	0.23883586554739117	0.33547165664457823	0.23881139720582925	0.5685542386283996	0.35578241564491214	0.180395	0.3647809093091706	0.31748782655848035	0.13655220944496216	0.18356346432460205	0.14233484175615518	0.28965559059456053	0.3043330094077452	0.25326274289670103	0.2650585676064883	0.2284304908028495	0.3156857992408273	0.22749339789916587	0.2089103552394444	0.20881000908931502	0.2221019334241235	0.12047471123587612	0.14398007526204815	0.12378405903964722	0.0843021	0.043499611137785575	0.15525660098919067	0.11690314582937691	0.0776348	0.0892979	0.013081304569159475	0.0788371	-0.0527245	0.018998758749406378	0.0212083	0.12956005420715735	0.0691779	0.028590638506752468	-0.0785643
Liver__fibroblast_111	0.15836785700705266	0.21235702769712686	0.020237684739646523	0.0863263	0.010113023993543694	0.0514024	0.0561098	0.2532005894324083	0.3663040578585702	0.6336639261258908	0.2218548101666248	0.30833211587506104	0.0969553	0.6157634140934598	0.3408308746698121	0.2119270699187363	0.301842	0.3176834427020744	0.0771375	0.1187248621603969	0.0634004	0.17908436039799117	0.21874478155596663	0.16823596455490814	0.2684188309263934	0.16261952146551123	0.2582245218467577	0.12703614890377982	0.0916526	0.15890684058596707	0.17597071844637469	0.16571446659681047	0.16355758849282448	0.10164971388665252	0.0486707	-0.0142142	0.10030366686145728	0.0702517	0.0861193	-0.0175065	0.1252641597994454	-0.0107052	-0.0215052	0.035643968192971456	0.000152886	0.047947369445527264	-0.0185288	0.00106277	-0.0111716
Kidney__fibroblast_111	0.11316408802875873	0.16187957312392678	0.018304	0.0577125	0.038215	0.048917444943025384	0.0636012	0.11942701367097287	0.24681251758185932	0.5197572007165129	0.19537961987088517	0.27910049315210456	0.14456608565607246	0.5130686359607284	0.29514872310074103	0.11477497474685806	0.29747388218356685	0.26403043343890314	0.0934203	0.10981353206410052	0.065531	0.22010581258518927	0.23706003710273865	0.15591084199251304	0.18742588060167029	0.15834446481964373	0.2816684062569321	0.1668346261646392	0.1583626809070772	0.12787243924151617	0.14926844563245914	0.0738526	0.092776	0.0696091	0.0357814	0.017223029650114456	0.10546267365024332	0.0674242	0.066669	-0.000287798	-0.0666331	0.00365608	-0.124031	-0.0683397	-0.0358113	0.0479496	-0.00365231	-0.0270279	-0.134217
Bladder__fibroblast_111	0.15740148094590908	0.2064708057264165	0.0517159	0.0955649	0.0530414	0.08123	0.0906917	0.1818310972705842	0.30692015264828065	0.5836968480535819	0.2591152731660965	0.32945601869324037	0.15162881964349345	0.5944253155488389	0.35987811539989206	0.1497127399444396	0.3443774857235453	0.3462395126579294	0.1305242068823138	0.15414927695847006	0.0967055	0.25124002114126237	0.2845122479210532	0.22147273966594577	0.29258935709891787	0.22558959035252074	0.30995024380386016	0.1682764266931918	0.16442863582876882	0.20510523036916672	0.2160308419205306	0.1443244989677608	0.17016300689939667	0.1359848787983992	0.0915907	0.0492576	0.16746541360093076	0.12380962763616729	0.1173211248624128	0.052543243015190526	0.015242569467090522	0.00898934	-0.0862313	-0.0282189	0.0027186	0.1014379849995496	0.050084872728703676	-0.00815268	-0.0914263
Uterus__fibroblast_111	0.11519060114929222	0.18617143046360818	0.018630166234784924	0.0792601	-0.000997595	-0.0228971	0.0342599	0.18366880753319711	0.3052023959139414	0.6262318546583603	0.0738745	0.20946930885890377	-0.00307652	0.4302219376619978	0.19569779167114523	0.17248241995381042	0.23784615674018234	0.16512407093176648	-0.0300379	-0.00802538	0.00468429	0.0999246	0.13811662383036255	0.061065352104232036	0.0734413	0.0118453	0.14498811562604952	0.10077103597477947	0.0672947	-0.0314982	-0.00180336	0.10345361213979638	0.0954032	0.0226779	-0.0433683	-0.0607303	0.023614650919113977	-0.0306512	-0.00777469	-0.118731	0.0255981	-0.0410207	-0.0139607	-0.0316515	-0.0510678	-0.0560676	-0.122227	-0.0436805	-0.00309023
Fat__fibroblast (ACKR2+)_112	0.17277205145704838	0.209729	0.0690446	0.10726331168307168	0.0712377	0.10968791635817422	0.11053625919866919	0.1550271767816638	0.28861225481471037	0.5337569482912137	0.2783555086586017	0.32329715150941335	0.16594761468004532	0.5741049785263571	0.3628955226219557	0.12066195878973986	0.3453391138579364	0.3557482735255822	0.1556783260617775	0.1697904122601426	0.10360731800006803	0.23364249111360003	0.2715445878568553	0.22202458128525743	0.29374695277048346	0.2403199358061296	0.31769612528658475	0.14857223275917794	0.1385860583036978	0.22281930645523862	0.21942441607618782	0.13036832833839393	0.15749249454098904	0.14875343370646485	0.1119078446803601	0.0807609	0.18941469396354454	0.14573388684675403	0.12979163728646115	0.0718883	-0.0520949	0.030510909527526112	-0.138213	-0.0541014	-0.0168836	0.0903714	0.059920565894817424	-0.00786081	-0.157857
Fat__fibroblast (ITIH5+)_113	0.17037745579593017	0.21193402258947372	0.0681216	0.11073453572954689	0.0684955	0.095847	0.1086774473311484	0.1748082468607937	0.3055721557756649	0.5734366641268619	0.25679086922892963	0.3210865201054964	0.14138554982776008	0.5832451821306259	0.32950747538872555	0.1601861594119681	0.3295307427833225	0.3333020430965789	0.13206765502899334	0.1494772399204867	0.0849785	0.22565632772294736	0.24446004392127588	0.21982084451527198	0.289128	0.23391991374161974	0.3014460071689643	0.16726089997956267	0.13589013567609756	0.1640132170090338	0.17337880884171347	0.12584364758660546	0.14305495969871793	0.12827259015162587	0.0900563	0.055748031149598004	0.16153309089843013	0.12089079611567373	0.11386757424410733	0.043701090029894155	-0.00976376	0.016257853942835042	-0.116552	-0.0309797	-0.0381796	0.0661659	0.0303735	-0.0230524	-0.13386
Fat__fibroblast (LCN2+)_114	0.21403386965518661	0.23133187264433244	0.088484	0.10573221644676196	0.0711026	0.18031000736570296	0.12777516966053665	0.15551873124360419	0.2686666562689475	0.49149983265706565	0.37472735759758824	0.3860209457970615	0.2697091901798911	0.6570688812763039	0.3922901585624773	0.024374230135635576	0.36382839003384393	0.4708143768513566	0.2664051758866849	0.20725940010233593	0.086784	0.3201608075415734	0.3190113735452627	0.2970617423127893	0.5094422985587947	0.39758536955862284	0.33951151393928064	0.1630309818407555	0.1813242441493964	0.37212231582489347	0.33804	0.230042	0.3147762042997821	0.3021803911404256	0.26771433615739226	0.1301906948573399	0.36098477102816484	0.32830169482246574	0.21297601565750962	0.270098	0.0283571	-0.0179087	-0.179096	-0.0734611	0.0195541	0.2793731303603842	0.2535784775260959	-0.0572422	-0.187589
Lung__adventitial fibroblast_115	0.14703185720410072	0.19893231051684096	0.0369269	0.0853141	0.046830820382722245	0.0753641	0.0842807	0.17659306087794627	0.3018641677401834	0.5884820440175702	0.2393224560117369	0.32012082969867284	0.16883689276105848	0.5763397701375483	0.3490603858423692	0.18551261461004803	0.34518488821111754	0.31582125824269847	0.12058161261483666	0.17724671370742953	0.12519848265498373	0.27295903950142836	0.2865147736467924	0.236825	0.2655498641125367	0.21818046774128222	0.3314024534371668	0.21300625761438793	0.190817	0.17849802499627426	0.20003672311630735	0.10707992840912824	0.12428377073220895	0.0976486	0.0632763	0.0289431	0.12629721719175394	0.0940864	0.0882717	0.0192519	0.00962015	0.015462871794552111	-0.0872311	-0.0168102	-0.0185235	0.0701848	0.0170559	-0.0120934	-0.0986755
Lung__alveolar fibroblast_116	0.13292107606478598	0.19842550365787134	0.025778940570294232	0.0824822	0.0516289	0.0727565	0.0949721	0.23569002972834113	0.32515226216089965	0.6514599155672173	0.28053265597640636	0.36154491585462456	0.2597799645011818	0.628874	0.3720222886260041	0.24144179205382763	0.35789264360311973	0.3256924989534535	0.12684088294960874	0.25033830609110774	0.1669418865865011	0.3976650144434741	0.3483104179541652	0.3759557377694031	0.38700058657963243	0.346225	0.4423170248105391	0.3851286467736573	0.33514898180578007	0.1923382119541783	0.24676153096347073	0.0734843	0.0890546	0.0635784	0.0438209	-0.00726345	0.0880316	0.0792446	0.0724973	0.059685442564735555	0.14362959770765454	0.08173	-0.0146286	0.0977057	0.0357872	0.13671063347068257	0.052155	0.041436679705002956	-0.033315
Lung__fibroblast (NNAT+)_117	0.15760408082699767	0.22258325741551116	0.026770021097060403	0.0885617	0.028555571556112505	0.0866653	0.0827095	0.20292337805965197	0.3343012515031072	0.6553090466464797	0.24113460479147683	0.34911684296458195	0.21159444967244515	0.6272170394118878	0.3838880587875642	0.27263030611426897	0.3725063224357089	0.32834022136719637	0.1360148948904862	0.24570331315132296	0.1923902416189376	0.3457784068575166	0.3250878248273903	0.31789356517141226	0.30870172933803336	0.28720039077752846	0.3852402037315281	0.2943797620848739	0.2658086410827976	0.18765367691412524	0.22310680079780132	0.10531270300366953	0.12151522026017651	0.0869421	0.0617121	0.00207138	0.10885142335632565	0.0936019	0.0595216	0.0252755	0.0415416	0.0331111	-0.0675729	0.012106270565481579	-0.0110103	0.0846722	0.023481973204054773	-0.00560446	-0.0851508
Tongue__fibroblast (WIF1+)_118	0.15459793133698904	0.21418708830801095	0.0643879	0.11932973821392984	0.0510747	0.0203545	0.091245	0.24986318233179905	0.3490619470571151	0.6140827253534732	0.19978196137844764	0.30657322641456375	0.0495917	0.5265587629405022	0.28568666529530523	0.19374814835602058	0.31080483075715326	0.28283317264307384	0.0321489	0.0608384	0.0434793	0.15083123132648804	0.22609257147814454	0.12586298033885926	0.18219164002662444	0.10069020444963299	0.23050032140660612	0.10490376844881341	0.085105	0.0976253	0.1194862810522808	0.18090363017456368	0.17953248917348338	0.12286130750485595	0.0410929	0.0469283	0.1312912279554703	0.053491471204948994	0.11647508022286328	-0.0480925	0.085656	-0.0174727	0.0158683	0.018124571027869026	0.0054031	0.0337401	-0.0462413	0.000417114	0.0282037
Small_intestine__fibroblast (CHODL+)_119	0.20831465532318408	0.2603377212259121	0.06172	0.11717780491818634	0.050036110722904294	0.1390719959648494	0.12155265126347282	0.22182570619210848	0.3543975646086927	0.6490512039573294	0.3294408527109847	0.39909628853801715	0.2033840880877374	0.685983	0.3923673339376259	0.18299149689339614	0.3646668467037995	0.3973299407668678	0.18779565659179684	0.23331518544968713	0.1361125952865814	0.32075612833404327	0.28666277923198774	0.3461340299255379	0.4288443857789588	0.385761	0.40181520136345766	0.22842953695424414	0.21916493141002846	0.2343667885496263	0.2378635116738448	0.1562998352106702	0.19721800514675356	0.1741797519216296	0.14148549005349287	0.0455742	0.20984608419765094	0.1860223466040457	0.11871195061840528	0.0940031	-0.0271425	0.000266588	-0.178057	-0.0633011	-0.0308268	0.12148488041150919	0.0834953	-0.0514144	-0.199455
Small_intestine__fibroblast (GGT5+)_120	0.12299075924412747	0.17183238511317356	0.0165492	0.0559544	0.0460799	0.0699736	0.0758944	0.14812598946871314	0.26794491792920117	0.5938104291307805	0.2739159228748552	0.32639013023183494	0.19911683986277104	0.612633	0.3302880299319485	0.11459095471850536	0.2964823394943523	0.3123621476458137	0.12845264593276245	0.1637368172893428	0.0735446	0.2866767016435762	0.2503345769306885	0.27417768829386646	0.35640529830731066	0.3002337879219557	0.3478391726019751	0.2259854002711148	0.21093934262423075	0.1868212830191418	0.2037065309743121	0.0584756	0.0909816	0.0747518	0.051039570484382006	-0.00916181	0.1179216219283137	0.0968026	0.0745432	0.0600265	-0.0287988	0.019209968888574326	-0.166427	-0.0495026	-0.0292725	0.096382	0.047825	-0.0311298	-0.183883
Small_intestine__fibroblast (KCNN3+)_121	0.15494093721447774	0.20002509045564712	0.061287584211728835	0.099716	0.0825659	0.0999557	0.11568827310914113	0.20645695502187394	0.3113413505196154	0.6058866551349722	0.32917002668073864	0.3624815220649283	0.20070216508414798	0.6941690861993899	0.37711173576207074	0.18993768743427503	0.3320676826633094	0.3740769036459194	0.15511634198476015	0.21344501883703992	0.1172645327299644	0.3090475469157074	0.2838266339855893	0.34186518648627884	0.43953535962551604	0.3933994884289204	0.36519998234347945	0.24096776671678447	0.21570764559857133	0.23233798990333127	0.24675527905777403	0.11895364170616546	0.1507982239553361	0.13462973209221935	0.10357756714815394	0.0435575	0.17502839720809196	0.14636667228657946	0.14241559933537315	0.1011678754924547	0.0732258	0.025917579495470473	-0.110468	0.00928428	-0.00295911	0.13658731038244434	0.0920863	-0.0154469	-0.126592
Pancreas__fibroblast (PI16+)_122	0.1379663175672525	0.1842052223121628	0.0412354	0.0780639	0.0593943	0.0916632	0.0906571	0.12282036145117486	0.2625759827086012	0.5125849739851808	0.25051190762669595	0.32176211124686893	0.21039128395224146	0.5932316362417478	0.36936457419045315	0.15291167679391582	0.34598274250618577	0.32305687135641925	0.15287142463967723	0.1848772615090507	0.12905992890608078	0.27141906116053627	0.28272810941123316	0.22122628999757749	0.2567981381695823	0.2417420114187201	0.3173499109866947	0.19188417948920933	0.19114019784928918	0.20976841665485896	0.2243474255297342	0.0957559	0.12330836486110636	0.11187886170093682	0.0857388	0.0521159	0.15447910108089985	0.12305107769705062	0.100969	0.0627218	-0.0660076	0.023745636337267194	-0.138781	-0.0590923	-0.022045	0.097769	0.059132694578280465	-0.0184263	-0.159047
Pancreas__fibroblast (PTN+)_123	0.1485346383860713	0.20173673165112857	0.044630033239546216	0.0866145	0.056537	0.0936532	0.0938789	0.14105512624315797	0.28741443937942135	0.5608978550457131	0.24265716618970115	0.335568	0.23797949145780325	0.6353203815351262	0.38110309578750823	0.17414779368402414	0.351687	0.3289288752034771	0.151208	0.19466153778826067	0.13726816921724272	0.30187753828972386	0.2887085552874421	0.23686938914836708	0.27950801059199437	0.2666340558807061	0.31881019883932704	0.22884290572065466	0.2257655021985008	0.19670434649545718	0.21964808360674237	0.10191272693963611	0.13038218849100244	0.11075275117559417	0.0840116	0.030233723085297606	0.1509099257930141	0.12386942832422074	0.091478	0.0615158	-0.0482966	0.010125997883164862	-0.147166	-0.0651217	-0.0313045	0.1028543312860874	0.057210326563125836	-0.0389926	-0.164557
Bladder__fibroblast (PTN+)_123	0.22581695925737813	0.27226684964598513	0.0696581	0.12133946494967741	0.059587760529613384	0.2388767564220771	0.13821584377879292	0.1966546421983657	0.3407048185639701	0.566889	0.37328673932276796	0.43965833107051666	0.2601619424821143	0.671464	0.4656007179470892	0.17396202016683024	0.42888125128685867	0.4571241041192477	0.30550885733462596	0.316416	0.21537767561220864	0.38140551521603167	0.3730708057499825	0.3822619456356007	0.42732380328498043	0.4137633865347746	0.4816041540496488	0.23640064669244612	0.25845091532491327	0.34711852567453044	0.34005143331900534	0.17846700692034867	0.2345788719278519	0.22515969071800349	0.23974869928525602	0.11432626640660278	0.2680171316375631	0.2825806194299856	0.15530010417152923	0.16947946358406238	-0.0892046	0.0292111	-0.191049	-0.0816192	0.00408093	0.17996283815383338	0.17895287780892039	-0.0193502	-0.222911
Kidney__fibroblast (ASPN+)_124	0.12511608680503333	0.1832261415167422	0.020248063006461706	0.0714682	0.0593374	0.0962255	0.0941422	0.22946609040266752	0.3139082997349723	0.6230629826755472	0.32852058595155964	0.3689549342688358	0.27183036910747405	0.6871163664348026	0.42416582411004905	0.25811661003061215	0.38028461469239805	0.36662688039018704	0.17604532910763324	0.30349583227188504	0.19907839829875174	0.41350242479662186	0.36908434743020363	0.41257831530034794	0.44766712361562194	0.3962466059263822	0.4704515394181664	0.3830430000977448	0.33521568923964257	0.25639775176862484	0.30438256561104843	0.0773538	0.098808	0.08446	0.077492	0.015090087109013979	0.11314885242619106	0.1190699837060162	0.10497764839945203	0.10011632765673399	0.17255420541477404	0.0915187	-0.0192571	0.11800541149761223	0.0402783	0.1601694534087195	0.0937022	0.052814655145754445	-0.0422149
Kidney__fibroblast (TNC+)_125	0.0794614	0.13747264811709095	-0.0266755	0.016369030255433323	0.0146994	0.0373455	0.0424758	0.16311130892088344	0.2622567077930477	0.6473164049106084	0.26882881478001847	0.3447152313187046	0.15992378757080447	0.6464256727216932	0.328123	0.2163904882974755	0.2706897643840502	0.30283743180651845	0.11384636519344354	0.18177774259504437	0.10466121497307025	0.2476148866615518	0.23129679340241655	0.26148148133113813	0.35325565809408055	0.29747117024587955	0.33776423137529177	0.16114507427992003	0.1568949501202074	0.22623897160142964	0.22950657941767916	0.0759477	0.11224769253547355	0.0825471	0.0524112	-0.00902649	0.12424205591423362	0.0968386	0.0828868	0.025807742801566926	-0.0186502	-0.0300972	-0.144108	-0.0584864	-0.0614693	0.0751218	0.018461042431055535	-0.0615926	-0.156275
Bladder__fibroblast (ENPP2+)_126	0.16507459328249408	0.22162922434798962	0.0385564	0.0980322	0.0258319	0.0758712	0.0727933	0.2550085068877505	0.36070198978030005	0.6682666967495345	0.2523806798071207	0.335916	0.14141310768673848	0.6378269158228386	0.38848094854353465	0.23270127383815076	0.3365693385672353	0.36784444001018174	0.1139254854724871	0.18203473200998063	0.13563040254167022	0.2537954951732404	0.3069667706778258	0.2406953223029412	0.3312172302767681	0.2512826238692526	0.3128993597260605	0.15807959557738951	0.1579547056465313	0.2343293553909192	0.24315297152712342	0.18860157662363589	0.21020337001759518	0.14814690157781152	0.097061	0.031101608456448708	0.16299248785523726	0.12373929618687127	0.1255843965232983	0.038331244900524246	0.11864189246894427	0.014234078512812456	-0.0142802	0.0176141	0.045775919358729864	0.10989827623727674	0.0433457	0.021710090807471952	-0.0038102
Bladder__fibroblast (LY6H+)_127	0.15635224910809004	0.20410474175787463	0.0445315	0.0937828	0.0372343	0.0701454	0.0755731	0.19206986837997145	0.3169001288749767	0.5990047559977126	0.22429395326356008	0.3070061633952824	0.12384511210469776	0.5888277768666141	0.3442903383984255	0.19556442238697502	0.32770155488654357	0.33404788392987955	0.10795135842748287	0.13956194081348136	0.0981313	0.21428570291620525	0.2689119790604084	0.18298980175723478	0.2565129940572939	0.19313953628039013	0.27196130437510235	0.13529010932295646	0.12468656351514101	0.17865215885576324	0.1897367027367738	0.15736058088383734	0.1723038022247416	0.12966666920147954	0.0811358	0.041768286296966176	0.15181939479428894	0.10635173359097204	0.1115834891894529	0.027946621098303648	0.0489818	0.014893512685996112	-0.0497263	-0.00903173	0.00760373	0.0803772	0.025671192767237394	0.00605975	-0.0490092
Fat__myofibroblast_128	0.2847225926258391	0.36106217604530516	0.12504293851730094	0.21510854519831152	0.028339850054346277	0.10808956350187884	0.1315886450471043	0.32961510045429654	0.48945686507680586	0.7829447684423254	0.18508938039124936	0.3441654462571132	0.08111	0.6375556585686867	0.38728991535356194	0.32760838052207425	0.39266070282584964	0.3680502648281606	0.087964	0.18089200661916507	0.16632293482313298	0.2369550307834584	0.2570711795689685	0.2574605208586975	0.2855336210948402	0.2213843548900353	0.2549777705681691	0.20172962450450546	0.1586854245356013	0.10721565253284022	0.12462924470199863	0.2706858352698968	0.27062335154780354	0.18680531394924998	0.10702526204953645	0.016446712797413724	0.17351991079592158	0.1185743986116575	0.0733459	-0.0370393	0.0944195	-0.0594231	-0.0321029	-0.023463	-0.0529719	0.00417143	-0.0453832	-0.0781439	-0.0296053
Kidney__myofibroblast_128	0.1663693321383697	0.2286161116431954	0.0440678	0.0950796	0.0561812	0.1154844725948112	0.11170848830893573	0.215926	0.33339159211305197	0.634949	0.3189179438295575	0.40509162307996205	0.20978161311678964	0.6597136550266481	0.38390025913886155	0.17172591298800585	0.34265311130032067	0.3590352477398298	0.17111673087641566	0.20855090215950028	0.13090688824036809	0.2936813747033196	0.2809270006706904	0.2940387521325771	0.36280962903830355	0.3257194208417291	0.3843961371209564	0.1860029307544255	0.1984888860119861	0.2576004321297082	0.2573500187662804	0.14096788543838193	0.18414332211084977	0.1569947628101529	0.1256850736958482	0.050645226190544415	0.19578348944454138	0.1685144456572577	0.12491332007079133	0.0747883	-0.0479321	-0.00450512	-0.153749	-0.0691777	-0.0192425	0.12031000961562166	0.071566	-0.0402066	-0.170713
Bladder__myofibroblast_128	0.16754964601140315	0.2241765187081942	0.0458122	0.0951862	0.0582531	0.11695845366472467	0.11084560074684735	0.227409	0.3376479498308097	0.614237	0.34427894306430634	0.4176029591986661	0.2205875217734537	0.6830251900375311	0.4249150896037435	0.19835241730441658	0.37341384178242787	0.39747817349693226	0.18362321654870312	0.24695254206320305	0.1659206111032025	0.33252942561091137	0.33654865148857266	0.3289291422499749	0.4003815863222509	0.3529528169292435	0.4105111544207323	0.2064752961580184	0.22539062140393948	0.3006048091505268	0.3066928164236382	0.1574643520594168	0.19703099335233212	0.16667110231636886	0.13343616402516104	0.0656707	0.20223531565609978	0.17310732654917968	0.14622088879605538	0.0997547	0.0101753	0.019313600693603362	-0.10682	-0.0229161	0.0323143	0.16465230253084953	0.10651948461231871	0.000271421	-0.118632
Uterus__myofibroblast_128	0.20969964956107198	0.2892878676626421	0.0667314	0.1515248849671438	0.00051858	0.029161238649190662	0.081406	0.2903549699924541	0.42912095853210036	0.7533092717250575	0.12783263102972553	0.3011749179481387	0.042131562300115485	0.5585874244093804	0.30157162251605935	0.3020322664973736	0.32692795020215415	0.2746001449005027	0.011928767272812533	0.0985854	0.10833332367344357	0.16754921389607877	0.20816094973139304	0.15683828676564063	0.17386814779811574	0.11206563797536502	0.20791468899354254	0.1436510747990986	0.10676490699710188	0.042598707442402885	0.0661268	0.21457583210075717	0.2066389683929796	0.11974084185975048	0.030792085571879887	-0.0177289	0.1079334683828573	0.039688556291292365	0.0402684	-0.100183	0.0764473	-0.0573456	3.110350686590308e-05	-0.0181447	-0.0483287	-0.0288022	-0.104753	-0.0601003	0.010634033626774298
Lung__fibromyocyte_129	0.25117050215054704	0.32554853066276085	0.0927125	0.1746014863848198	0.048161365214144734	0.15384512004414064	0.15530270600327967	0.34741856227127854	0.45861466200150897	0.7724965429019589	0.31791794979092997	0.45854655601983085	0.17977528707122956	0.6956556816663342	0.3920901116174741	0.3796152811231405	0.36576563570000326	0.38695128355552255	0.16724633551925192	0.28917389813538813	0.231329	0.3115949748631426	0.286636	0.39519984468521074	0.41615701896808194	0.40267587705932023	0.4067363048481417	0.21710654694680473	0.2006982074840593	0.22831190104253526	0.22912778521519006	0.225246	0.2487907128248829	0.20615292240323868	0.16029981620286304	0.0632233	0.21465679459119502	0.18602192033132847	0.12991317273365327	0.0394695	0.042936515499395575	-0.00735881	-0.0810791	-0.00766093	-0.0248582	0.0860577	0.0360747	-0.0441425	-0.101682
Brain_cortex__pericyte_130	0.12464296780414189	0.20053281429411668	0.0723253	0.12927688676255633	0.0798297	0.0352829	0.13277094166744602	0.3440027368093199	0.35623095722819653	0.6144911475056742	0.2480539626034351	0.35470134159362954	0.0841661	0.4785210907459784	0.20410482816789613	0.20625748541269634	0.16637124482216062	0.19737713125204437	0.019357507047997755	0.07399	0.0344776	0.10864689823348488	0.11076845730536374	0.1977250821844954	0.27149242068869855	0.21204024921749132	0.23932763421302525	0.0822692	0.0625923	0.12147418290945053	0.1193654902240174	0.1475685548593534	0.1535553812903474	0.1115993943055445	0.0512336	0.028461096711232405	0.11362794998223118	0.0644053	0.12240939273192158	-0.0299986	0.0991526	-0.0168112	0.0111626	0.0427598	0.000223395	0.0378166	-0.0375976	-0.0153704	0.00897907
Brainstem__pericyte_130	0.11719495880318642	0.19342582307849313	0.0576685	0.11250058542070847	0.0753866	0.052659895670481016	0.13005858996195882	0.31296186651724606	0.3352003267749031	0.6039915926150782	0.2696154752152352	0.3703647204808517	0.12325546880771776	0.5050519011529855	0.22589175843433407	0.20643270079441253	0.16894214649442157	0.20512713196652635	0.0496216	0.11269312756431993	0.0637816	0.1347908660657162	0.11542678000293106	0.23518982820536669	0.2987075980389999	0.2697064087060321	0.2740268444381762	0.0899106	0.0820411	0.16414129867320282	0.15330370441467409	0.12310130717132836	0.14065440726321837	0.10994748567515138	0.0638125	0.028197	0.12279479541473978	0.0846938	0.11326603023403942	-0.00511165	0.030896705076449288	-0.0100121	-0.0449161	0.00655749	-0.0157109	0.048669388173124245	-0.0156841	-0.0277022	-0.0587918
Hypothalamus_Pituitary__pericyte_130	0.10264020495992836	0.189363	0.0487819	0.11363981673089284	0.0431982	-0.00133257	0.10288493114932425	0.33261897046924976	0.3453812315484286	0.6132593289157794	0.16633300974542906	0.31676485645823826	0.017634776355098088	0.4074296882943161	0.13992477197103778	0.2681781627738032	0.115913	0.11405555112238082	-0.0281045	0.041759923390738016	0.0389183	0.0418895	0.0441865	0.1434249907904643	0.1729480522091947	0.12495806190230621	0.15606616952608843	0.028270338744739117	0.00314795	0.0515395	0.046964202532521634	0.13728868549491646	0.12869450842754512	0.0710159	0.00745645	-0.0168561	0.0550133	0.011084001486323835	0.058235866837620755	-0.0895977	0.0935279	-0.0473227	0.0483604	0.0429251	-0.0281552	-0.0203661	-0.0953916	-0.0394157	0.047801970620773286
Fat__pericyte_130	0.12858590372016646	0.18612562950012976	0.0227179	0.077158	0.0330648	0.0816151	0.0925131	0.24371667966026073	0.30058461194308006	0.5683460673698321	0.23582515111557545	0.32687232315274584	0.14852270429013642	0.49366911910075373	0.20906397815764916	0.11168657477300852	0.16269909144768674	0.21647472102190382	0.0771785	0.0899976	0.0165289	0.15045679721940264	0.10675343560491982	0.20673584486549781	0.3029523048596865	0.2726527086589676	0.28554383710619563	0.10953102635436635	0.0931752	0.1361502964334588	0.12457908929894866	0.095194	0.12175016212579276	0.0964054	0.0744402	-0.00910699	0.11701858121998734	0.10538637461643162	0.0750554	0.014394273233281433	-0.0311665	-0.015673	-0.138518	-0.0560816	-0.0474555	0.0474081	-0.000556945	-0.0574968	-0.154033
Limb_muscle__pericyte_130	0.11202789885911836	0.18488302461653786	0.043211222703046295	0.10379557878372672	0.0405033	0.0225222	0.09648	0.31085792841380916	0.33101146838910206	0.5711964017428117	0.17855740535227632	0.3038717184652849	0.0694862	0.42473653570206255	0.16208955214526866	0.1818754645894423	0.1301158447390199	0.15184786384017857	-0.00705542	0.0342967	0.010398504641728661	0.0774852	0.0740943	0.1363845680277766	0.2049867869420776	0.16524448569275457	0.1949980441463396	0.058100146348954836	0.0436716	0.0677062	0.0685772	0.13373851488897537	0.13644081811363673	0.084615	0.030970771270557296	-0.00809257	0.0800481	0.041498974878019186	0.0779782	-0.0542179	0.0739109	-0.0258193	0.00414914	0.017026322466283116	-0.00702591	0.0159447	-0.0592137	-0.0256036	0.00725235
Diaphragm__pericyte_130	0.0856592	0.15415733885461871	0.024496929224035888	0.0757762	0.0414694	0.0317364	0.0857225	0.2829576497643505	0.2966734615537076	0.5504715712805869	0.20351667343327462	0.30585003818533385	0.0754923	0.4467282009785426	0.16349845115198974	0.1850324307915674	0.11630005285511866	0.15299013505672418	0.0218834	0.056483691533854734	0.020154158764779197	0.0857167	0.0713265	0.1619882921775808	0.24265187091700025	0.20645060795210785	0.20633780499813428	0.0487186	0.0400742	0.0982544	0.091288	0.10914673337055018	0.12220762711798631	0.0795654	0.042993054210019005	-0.00937539	0.0843268	0.0615243	0.085017	-0.0263691	0.0644434	-0.0301303	-0.0219189	0.00837755	-0.0139452	0.031759919355682044	-0.0270076	-0.0341313	-0.0229219
Lung__pericyte_130	0.1745524139547814	0.2445968643070424	0.0569988	0.12348960934773594	0.0539	0.11241139270759683	0.13161159323009283	0.32650290168499513	0.3805794290056655	0.6693270659428039	0.31615242620008477	0.40886801782880533	0.14009540940795978	0.5726532437213244	0.3148890215882678	0.24280132025007695	0.25463468861090766	0.2977115964158891	0.12457383706550369	0.22375347956843378	0.15227567968871528	0.23613002367896632	0.19871528562220497	0.3383559638758418	0.3943920550903546	0.34402427341719816	0.37605624458264436	0.14845306930596316	0.14426681789874457	0.2291626429777391	0.214004	0.15084776926390384	0.1796778191443024	0.1472935495217751	0.11376287828763271	0.0328908	0.16021957057033318	0.14249495994204872	0.11532744971163193	0.011021414572299057	0.00475555	-0.0326625	-0.111991	-0.0336773	-0.0353541	0.0542707	0.00864431	-0.0568032	-0.128065
Tongue__pericyte_130	0.13145180618596772	0.20286907010329838	0.0693922	0.13409630220839566	0.0467528	2.961065681050246e-05	0.10505633754318025	0.3515148252458908	0.3635776056614892	0.5543763899775731	0.1529018087787036	0.29242678554564916	0.00112186	0.38612230567631567	0.1415015785332017	0.18373781616403773	0.134942	0.15087707543916828	-0.0450508	-0.0208367	-0.0261089	0.015779779008703518	0.0608432	0.0540919	0.133387	0.060850657730970446	0.13396325164472542	0.00696986	-0.0138078	0.022225452587329435	0.029793352712735303	0.19426219166608172	0.17869874472331446	0.11050239737597291	0.0273176	0.018206500951521553	0.0885957	0.023331607854934284	0.10642014414764418	-0.0897397	0.14399779814384095	-0.0399956	0.0848005	0.057503	0.017328162451638582	0.00186161	-0.0911583	-0.00420813	0.10487801212854009
Small_intestine__pericyte_130	0.1411181647141753	0.18457254814252302	0.042158	0.087035	0.063998	0.12297556244030262	0.1141810749883348	0.2519706004529139	0.29539260577422016	0.5130192167904615	0.324687	0.34233756941758425	0.1542886213531801	0.528993	0.2633538831901287	0.062353768856486726	0.19440386591775063	0.2826489202464831	0.13752683121887108	0.12972273279727942	0.016185320038997596	0.18680043082191086	0.15017108940503904	0.27985120932203594	0.4047316663112271	0.3496333251243076	0.3468011120320518	0.12245723318386725	0.11500085952458051	0.2134146694781114	0.19575739328917188	0.1030666279629882	0.13843993663107404	0.12750183717385297	0.11823362111444109	0.0310988	0.15392982768077015	0.15503804160557513	0.12766751577712487	0.0848598	0.013435785205279176	0.0241766	-0.137256	-0.0157058	0.0019509	0.10315238106169608	0.0721827	-0.00931001	-0.155909
Pancreas__pericyte_130	0.1272953304916758	0.18909071372877378	0.026823837288134672	0.0751066	0.051384578235641985	0.10743090830867826	0.10771536251869175	0.21930122624832143	0.2933284257744286	0.5390795286149507	0.28513107272561355	0.3810050607358557	0.2379665850810292	0.5868085312037045	0.2948308828231658	0.15294835648581415	0.2196402147069215	0.2625598200383352	0.13986581227405212	0.17110319461153048	0.0929358	0.23681679722279647	0.18202190127819445	0.2627700440968206	0.33529037099664954	0.3467920459234403	0.3338961886331003	0.15091127711287683	0.16992023577358376	0.21293045110324535	0.20965824426318722	0.0958183	0.13401768298240865	0.11803435771482372	0.10533076424301277	0.019927819714153625	0.14999628967439227	0.1453837030175717	0.10305597429267316	0.0767446	-0.0585052	0.014807941045834199	-0.153252	-0.0579191	-0.00825485	0.12065905585047357	0.0714265	-0.0320495	-0.175328
Kidney__pericyte_130	0.11679911200449268	0.17503242234023533	0.00868634	0.0666181	0.016847200673592567	0.0567909	0.0755213	0.23463188807623586	0.29193769617299603	0.5629426892503689	0.176096	0.29539037271842417	0.1457707665010514	0.43414822165961514	0.14498540364923673	0.11211382651777288	0.1291280345977941	0.15817878818818795	0.031354860317340826	0.035995	-0.0182941	0.12449492578232027	0.0794794	0.15701226156461826	0.22555083633460443	0.21116262386213905	0.24928048652362475	0.11229821114553831	0.0832162	0.0626118	0.0630126	0.0724302	0.0863433	0.0568143	0.0345161	-0.0378028	0.0701431	0.0586816	0.0427618	-0.0210183	-0.0136079	0.00172836	-0.101171	-0.0303359	-0.0404279	0.026772768333532936	-0.0359491	-0.040322	-0.114209
Bladder__pericyte_130	0.17127562048703407	0.22610786329487037	0.0467528	0.0978889	0.0451967	0.13192190786064303	0.11415691347886274	0.24274577752297152	0.32359415517199447	0.5859849870106201	0.30704571035835826	0.3832966590464802	0.1821633315717795	0.5757380523506231	0.2931820190188746	0.0810607	0.241531	0.3197820849734956	0.15600734871958408	0.12645592679878687	0.034610672838334466	0.2009456695469135	0.18671582467492562	0.24099828039548013	0.3719452276251949	0.3230645977872737	0.3336071068031843	0.10675345753247074	0.11927732358818975	0.2292522750269318	0.20686225657685828	0.1582475222971897	0.20626893538601582	0.17824592720742158	0.1526818111186862	0.0457819	0.21002390691701966	0.192671	0.1275295609229792	0.10179974798427685	-0.0435904	0.00149227	-0.157234	-0.0739692	-0.00316175	0.13025105610078125	0.0886107	-0.0347657	-0.171634
Uterus__pericyte_130	0.16130112670027758	0.24281633933204155	0.043491553878735385	0.11794347576571115	0.017544	0.048863345365384246	0.0886066	0.2987262794656286	0.380753	0.660975	0.17852890979715252	0.32067558539042224	0.0751548	0.5132041160155352	0.24730877343453045	0.17685978330484847	0.22207807484014844	0.22256769160631246	0.0302032	0.0569416	0.0322058	0.126385	0.13380692319431578	0.1516803216630398	0.208664	0.16690777695310705	0.2329331659711265	0.0953957	0.0832083	0.0865685	0.0895894	0.17172893347222584	0.1839411165760256	0.11159542982627726	0.0524846	-0.018409	0.10989540959034509	0.0710979	0.059122007953313266	-0.0537846	0.030316537794591314	-0.0464173	-0.0441569	-0.0391197	-0.0279337	0.00980662	-0.0591251	-0.0520821	-0.0396397
Bone__adipo-CAR cell_131	0.10951894028643587	0.1486735147047171	-0.0315982	0.013020002161917827	0.00742021	0.0683107	0.0519897	0.0953839	0.2223824926917693	0.5119391182541375	0.24075699368424858	0.3350405568008658	0.36918879513772695	0.610838	0.372967	0.15469248949193057	0.33239437644509673	0.32583778819328046	0.14276426190103556	0.2656572608927614	0.16632739947512065	0.38512	0.32605432515647503	0.280435	0.31129446979974046	0.3182328933799806	0.4175052922194876	0.36159682124605924	0.3142462083458673	0.2538521034688848	0.28408579838257547	0.039709783824212634	0.0669143	0.0708325	0.0556402	0.00144574	0.11859046849969945	0.10077841994366511	0.061433241823335226	0.0654228	-0.0441818	0.0233333	-0.186041	-0.0452721	-0.0587309	0.13314263452875225	0.0447932	-0.0517939	-0.216249
Bone_marrow__adipo-CAR cell_131	0.16893446495085016	0.21756487377527803	-0.0350249	0.036683	-0.0559891	0.0984303	0.022123409130244933	0.14135545057595902	0.2976628312556873	0.5905860047050198	0.17394725478603854	0.2940448627263591	0.19265031859985288	0.5267900143712954	0.3197730098421481	0.12288346469539191	0.33547340179498514	0.3101768351195433	0.13156557219647647	0.16437251296745395	0.0906541	0.27071282495995647	0.2658646636128282	0.20118406016252385	0.22537219897657346	0.17418340096310414	0.35205860980828524	0.25156581693614194	0.19700313556895374	0.16102146214982924	0.17271597600281846	0.11942166351683114	0.13915568288853655	0.0940311	0.0781701	-0.0362052	0.10974498262991182	0.11001433328146994	0.00803034	0.00256067	-0.0335627	-0.0360193	-0.152899	-0.0721294	-0.0740354	0.051580717758213816	-0.00508779	-0.0765618	-0.166413
Fat__adipocyte (UCP1hi)_132	0.11079873696076435	0.14344641153847532	0.11852634009704463	0.12678287794788928	0.11192343932179469	0.031222086036008217	0.17750070625314926	0.0955911	0.12116964485834565	0.18227144531880174	0.13352711995787675	0.32033584841703333	0.5614964254186369	0.3150645205755262	0.1397292923881008	0.18140038999678793	0.20232501388101187	0.17793582502843736	0.059642	0.14295561971073992	0.11993879322870128	0.30075118683133495	0.2619408072014085	0.1486734490022072	0.1308342971629626	0.26207376115518455	0.18693285827390468	0.38660158202398975	0.3040719336637869	0.17855621617366046	0.22927740467224467	0.12321358614000737	0.12782446993692853	0.1748159473955897	0.10957508800401922	0.16259221380812255	0.21067278877203555	0.11747671751327435	0.12783301498433122	0.2794686046931068	0.18349758348682865	0.2476512668323819	0.18475706587660434	0.24859348486052565	0.14248873569467466	0.375174	0.20029637071839007	0.14695062677725276	0.1320760359545021
Thymus__adipocyte (UCP1hi)_132	0.15320578639852764	0.2097093689398511	0.18450606912209783	0.19187500200473812	0.16417555439181142	0.026382084563047952	0.2548182053764093	0.15247998939993634	0.14423141262241448	0.2562341772546967	0.18575200711291656	0.37929412737678747	0.6362128558475526	0.19364733795470027	0.0755029	0.10863877816347649	0.17892593102970697	0.13181868370830566	0.027313399982616136	0.10424779950060653	0.10788679670783986	0.32493887941152677	0.2888261348859464	0.24622010423914095	0.15199186718916277	0.31663168010750115	0.22965742154502558	0.4006063469838338	0.34415100691655276	0.22769189467129863	0.24858895557174518	0.12257212651227692	0.1548533891146418	0.2090548042280454	0.11093142756670868	0.2017358214067403	0.25793309820734367	0.12403315885927693	0.12462159373423651	0.35448265751390734	0.1517007203546835	0.3738312971992962	0.25072601727425886	0.2946384670106401	0.26270205935983126	0.4613392521855884	0.2494160650170532	0.24855158566398844	0.17694255591704333
Pancreas__adipocyte (UCP1hi)_132	0.1114262566310432	0.13983639719566604	0.10408551769173739	0.1074139647506781	0.11662273854342033	0.079457	0.17795907013834805	0.0566036	0.10551530666030937	0.15822549774035594	0.18838008408570048	0.35700339571277356	0.6493588297059925	0.4006059295656028	0.22305848538387912	0.18151289895653758	0.24320595016180105	0.22805345746018094	0.13749251055244696	0.22846555055261766	0.18573249443695175	0.38541297067642394	0.3248926448254275	0.21893882053222388	0.19129818424971054	0.35869435587420395	0.261199	0.42011069683661256	0.3692050234173894	0.26833870732446063	0.315438	0.097144	0.11936109485322259	0.18135838095619117	0.14462728084546414	0.17227822578368865	0.23335486697611907	0.16674537698846414	0.14272245218374954	0.33778532663711935	0.11553856314056883	0.2735127892277885	0.11082532619683469	0.21050842859144545	0.15944842018817756	0.42545325955437385	0.26874162589389894	0.1570917761913236	0.0483036
Kidney__adipocyte (UCP1hi)_132	0.082997	0.11621176671331096	0.0820377	0.0933751	0.079416	0.0048618	0.14007311921909096	0.0729094	0.0953888	0.17844706258781662	0.0765017	0.2722015614473951	0.5306443003312289	0.25110196528479545	0.0841963	0.15956025045151015	0.1497590177279654	0.11921430691518313	0.019829	0.0973648	0.0876971	0.2608019073502168	0.22007179231415452	0.0991432	0.068665	0.20977210221121664	0.157594	0.35974980102525594	0.2762838725822697	0.1273111366666551	0.17750964026857358	0.0867852	0.0885185	0.12724182227512798	0.068236	0.11869141539953763	0.15998208522096302	0.0749377	0.0829464	0.23275567924875995	0.15531586002050857	0.2402444779858909	0.1753502064312745	0.22479501676276384	0.1294375190288294	0.33168969166355844	0.1553912362202649	0.14074417068650927	0.12676867603612532
Fat__adipocyte (UCP1lo)_133	0.11293377225777695	0.1385522638283819	0.11191304374420452	0.11499665535070419	0.12273381738699295	0.086256	0.18053496050760162	0.0800167	0.1192082513263113	0.1823152386676215	0.1937278428933161	0.3469527359692829	0.5647175866755161	0.42384237802127905	0.2232080917729826	0.19469390471914957	0.24562429017260115	0.2510273506507308	0.14347909106514253	0.22726438109865166	0.1658431445073347	0.3580141434823144	0.29273458902534333	0.20472604926656832	0.2223580808339865	0.35158781439004394	0.2527575047022883	0.41426744709039603	0.3384137760226522	0.23183163299404475	0.28043320650279446	0.11725795779874935	0.1358422625881248	0.1939452445312412	0.15867881561669708	0.17467023421765285	0.2427175073368528	0.1794846402116047	0.15662047356049255	0.2946249980045687	0.12639304822370365	0.18640917728068437	0.0672803	0.16781677214509236	0.0778095	0.36283238813255725	0.22751949922052228	0.0764983	0.012211808267275122
Limb_muscle__adipocyte (UCP1lo)_133	0.0990721	0.1272636514857986	0.0869748	0.0997005	0.0845541	0.0482679	0.1429525194588382	0.0725409	0.11601897741582405	0.17739401718226389	0.10710179929356554	0.28478513676523043	0.5011108738114481	0.348324	0.1674889455746642	0.18271242065790733	0.211218	0.19397826957889716	0.0832027	0.15671023386608118	0.1142432724398789	0.30717860195439306	0.2513216534908493	0.12875185378987145	0.12484705680352935	0.25292609806228356	0.2012922022458962	0.40100547068253345	0.3132693958831452	0.13627905271646226	0.19929598690841488	0.10565626081049133	0.1071964265865376	0.14516931987985437	0.10484489113062205	0.12682489035262706	0.1783924982694513	0.11554470080337845	0.10327643891437382	0.22194343145689424	0.1392399544117544	0.17059959610320782	0.0990107	0.16891053728419536	0.0653901	0.303046	0.15680201397645044	0.0732837	0.054187115011383215
Bone__adipocyte (UCP1lo)_133	0.13277378400595538	0.1731117183292995	0.0835195	0.11355471457576044	0.0641371	0.021316665003643927	0.14000245028902275	0.10677747163050046	0.1745178353641573	0.3171758780746227	0.0569301	0.2968479951638094	0.49096844091657676	0.30535559127141365	0.12474384969092607	0.18705980384090087	0.19253834246030133	0.14375180861927717	0.0073937	0.11368429965208963	0.11877530045456013	0.2820619518047003	0.22932918864319934	0.0981346	0.048787798969719215	0.18752110781473363	0.18656188057931022	0.3517251037526171	0.27893791685099095	0.0905858	0.1361490852634604	0.0982419	0.0994185	0.12107433997310019	0.055363	0.0889589	0.15297792648681277	0.063199	0.0670866	0.10741007427632777	0.02343	0.11893945931389448	0.0334123	0.0703032	0.023375930270646918	0.2134730235206901	0.0515908	0.0176719	-0.00338496
Aorta__adipocyte (UCP1lo)_133	0.12811008389812828	0.15559188219791575	0.11615089201269642	0.120677	0.10008823327448428	0.0973478	0.17404811411770532	0.0447245	0.0905354	0.13765984467118803	0.12050075457268117	0.30466815120677443	0.5768213993582749	0.29107297200372634	0.14798847687174713	0.14445759268921707	0.20349213010792824	0.19065185296121076	0.13367296263442469	0.1829033656566707	0.14609821789248334	0.34451898362790145	0.2698142716307156	0.1726186679010533	0.13950080393216258	0.30119133606622445	0.20620807030117558	0.41056964614724145	0.33813137714997193	0.19335506151806828	0.23343169655025967	0.11329268599977867	0.13869376284743712	0.1892877872383866	0.1614681329345059	0.1572353049706366	0.2326414751194745	0.17950181326050096	0.10173419844622213	0.31691376252339687	0.0980377	0.21422295194498273	0.0893223	0.15874958238714465	0.10090315528873497	0.3769890480056283	0.24029699436305182	0.0914418	0.030031562954847144
Pancreas__adipocyte (UCP1lo)_133	0.11297477999575649	0.14496268263021758	0.0980748	0.10668930731961966	0.10222084887964886	0.0819429	0.16568683518406352	0.0559595	0.11485997206339202	0.16602393346115202	0.14640581497022087	0.3316612440947443	0.5791317302897405	0.39588684542316865	0.21352598171909498	0.18906708366180985	0.24473322332597566	0.2162096652823734	0.13263308724482642	0.21141390478035765	0.1709034654333727	0.36550498980595486	0.29264887903695785	0.17461544181327862	0.14590121828488756	0.31475710656619477	0.2404888153429315	0.4197702532502203	0.36238603544931863	0.1917694280694108	0.24964769956022156	0.10329916439202266	0.12184047486326542	0.17204367305774068	0.1396476123494021	0.15280448071033043	0.2186104440394897	0.16036047388780772	0.12324833165954739	0.2647295626971565	0.0668183	0.18109156848061994	0.0476798	0.1288148711645408	0.0774371	0.34456388987167885	0.206691	0.0693584	-0.00556019
Kidney__adipocyte (UCP1lo)_133	0.0954905	0.12749817494001242	0.0857959	0.0992455	0.0828969	0.0331471	0.14171066840969193	0.0733784	0.11670065929133305	0.19431612915926424	0.0875601	0.2815054159122853	0.49472	0.33332455408880896	0.14290462688821012	0.1962434440945362	0.1929720625912486	0.1662831448728674	0.0601379	0.14010203233995497	0.11635707180112756	0.2821629819256515	0.22903935238464754	0.1060391612188588	0.0893481	0.2307872009991146	0.17497062639176442	0.3758574080510758	0.2916008449784604	0.11710811247607303	0.17581643396212196	0.10511989571882016	0.10752086611353912	0.14396056538247004	0.0943499	0.12554983234967007	0.17813713465723569	0.10450312257800186	0.10232355752495588	0.19299487275647303	0.1126622602702192	0.15097992240236185	0.0911248	0.14603690459182153	0.048369	0.2770912309357703	0.12989739216545054	0.054076	0.0486002
Bladder__adipocyte (UCP1lo)_133	0.0640035	0.086802	0.0670156	0.0664977	0.0999154	0.0631585	0.14120387562588316	0.043907	0.0738626	0.15440584376013824	0.16806319208688494	0.31218	0.5613706634253204	0.4024901893134746	0.19931350155521052	0.19933653832002518	0.20615170619158285	0.21168377467425198	0.13425701553568634	0.22114509305013008	0.15684410526974252	0.34849060919991165	0.27689782526041895	0.18692909725424814	0.19956021477146735	0.33105415872356586	0.24488396454699607	0.40784710299418303	0.3328763245499954	0.22142069402616008	0.2755270556832126	0.0660784	0.08083	0.14180002500493974	0.12339403376685011	0.13957436029990872	0.19008005875926948	0.1460869725227244	0.12830487412938293	0.2832255551232938	0.13780883584532147	0.20442985201170438	0.077815	0.18644748347769605	0.0821188	0.35351913384093275	0.2176906166715294	0.0967744	0.023043880657336042
Blood__mesothelial cell_134	0.37193167771074137	0.45667531544851286	0.19779206337783717	0.29136161362239416	0.10915787723964014	0.2727063985189104	0.26345198344547593	0.3700387098534287	0.5236775003598818	0.5521966690511053	0.442819	0.5897984615796376	0.5194063214989371	0.7029163368618571	0.7753128295918853	0.2640387154930718	0.7124304352314358	0.619726	0.34332388610487935	0.5614779850381523	0.4921186960512675	0.6688132267771068	0.6806366781552763	0.5737864282965389	0.45270718605898913	0.47656405087069753	0.7020496940128307	0.535269	0.5913645033936039	0.5590249603018391	0.6069369582741139	0.33960107590822197	0.3824288454224912	0.3521862145077759	0.298549	0.23998904618565303	0.36702636945154393	0.3188800879584519	0.21171128199995828	0.22460320893039074	0.00610953	0.14889157398504851	0.013071772693803954	0.0669679	0.18721441637983963	0.33361675547211583	0.23488593430234234	0.12346985293430542	-0.0283217
Spleen__mesothelial cell_134	0.20088549433488334	0.25382954904310046	0.0772733	0.13364330927290616	0.0770454	0.15285602777523744	0.13964196989936214	0.22728510231546104	0.3634819818770615	0.5359628320091835	0.363963	0.4369144973334148	0.3117686121769096	0.7266035037032591	0.5970324864494265	0.2768537653331095	0.5200083952324065	0.48424493921728246	0.24728157316134539	0.41705227243936555	0.33949736166797284	0.45427703600935226	0.4656201775553393	0.39042055478573134	0.398645	0.36747752538160305	0.5071998133470077	0.3345325749232099	0.3509485292986013	0.3900061251351723	0.425231	0.1831492479472051	0.20996337096589654	0.19863298644958013	0.1666500254787772	0.1306856666445613	0.2317745673415704	0.1995771416708469	0.1772733644487156	0.0970108	-0.00645964	0.031066496143888064	-0.0989594	-0.00650078	0.0220491	0.16397369246807902	0.11177230574478965	0.00909972	-0.122512
Thymus__mesothelial cell_134	0.24085112920547633	0.32179750900367876	0.053180015739561985	0.1513999217145964	-0.010621	0.14062119418143385	0.0991142	0.27020518636619206	0.4384948511375694	0.5428971115382644	0.28678173162342074	0.42924155082554205	0.4082804070305962	0.6961181170187887	0.7351323732824167	0.315629	0.6277348151861417	0.5269596296934671	0.2399210013495635	0.4769790060310246	0.419846	0.5757788695567185	0.6121507087990656	0.4626270307966444	0.35324120743738885	0.33504929022774643	0.5823424117314813	0.5008659440358766	0.5197651268652335	0.48353810789875223	0.5537016411516011	0.2537821805950672	0.2652735724165011	0.19085983458948177	0.1475446270735445	0.0780638	0.18453513885379647	0.16409443736322946	0.0843189	0.126273	0.14092347707635847	0.12690587023471708	0.10937800800091371	0.14117227575119962	0.16310423954500228	0.25496226830107405	0.13979670355574708	0.13440557269043962	0.0858672
Lung__mesothelial cell_134	0.35529592502864593	0.4052499291333464	0.18121540494029095	0.25767046859571957	0.11090826175326472	0.2584025905265763	0.2373110560390188	0.33135756000209554	0.48084657297791855	0.4718538984864739	0.47366561039197236	0.5484773788694979	0.465064	0.7372750109332604	0.7797087766694503	0.2006049871245947	0.6834499127983777	0.6595399577517244	0.3352931249783795	0.5399909468880436	0.44310946568616666	0.621422	0.6553424431256505	0.5340906606277374	0.5043560405088442	0.4907345470580263	0.6715509063537101	0.44985917130742253	0.5127038009401573	0.5825832623608115	0.6152070369646871	0.331463	0.3731600444842313	0.3539806144332471	0.2945384061690716	0.2505460505483154	0.37800595701418543	0.3190776424222589	0.2594531662094417	0.22040349720014235	0.00287397	0.11548238776216446	-0.0534389	0.030529841540295397	0.17435443068485496	0.32386945696531144	0.23746549330428482	0.10643030217142611	-0.0806449
Small_intestine__mesothelial cell_134	0.306348	0.3502499606734252	0.1261680968338461	0.19433687943974778	0.0743631	0.2424839935309732	0.18274404060853788	0.23996965644367374	0.4105269167473503	0.4633223825473761	0.4238911590999629	0.48728883838896886	0.44129716875867825	0.7517807488660398	0.7406815038830242	0.22317542667090598	0.6336724560469668	0.6134787373499846	0.33485114406564476	0.5427386034379793	0.44495938516232564	0.6030650399687577	0.6009075391485564	0.5200654512322194	0.4896166131448552	0.5038140961998604	0.6263210812396602	0.43662193369364266	0.4886012649179109	0.5407550351601341	0.5678432377597609	0.26260871149820825	0.31080352299937164	0.29613022040179515	0.26207157322499525	0.18891831901312428	0.33020674713047743	0.29795656357437844	0.20225183097346386	0.20186953154175558	-0.0529233	0.0748188	-0.135268	-0.0327824	0.0983154	0.27470754878021836	0.21698546672166627	0.041957309188058275	-0.167404
Colon__mesothelial cell_134	0.31874651529383136	0.3742547551658146	0.12097442622176116	0.19152452972163958	0.060026626853943936	0.2778335301815492	0.19420044729978625	0.20417339768209675	0.3892435975965291	0.48467813302416785	0.41317259602897566	0.5143229419878272	0.5167687715139158	0.698428	0.6913118494884891	0.2043937293988079	0.610349	0.5697157864227668	0.3679384208243959	0.5520232081145974	0.4571979774561463	0.6338441957640036	0.5831339230039478	0.5618186288520028	0.47946286339252275	0.542917	0.6516122773253817	0.4616904419044203	0.5270028964549275	0.5411182741155194	0.554397	0.22957404204920331	0.29838951804192154	0.2976472004381168	0.284771	0.17515989378389768	0.34180649001647634	0.3293762110966934	0.15143039539021727	0.24996680765559756	-0.162857	0.10708395708047336	-0.192604	-0.0762702	0.0845731	0.2994032463073358	0.25026196370086007	0.029490600426209757	-0.248797
Liver__mesothelial cell_134	0.34349403510262344	0.40642889392803494	0.16909876660339523	0.2548564975477175	0.10146027399366067	0.24297343392245213	0.2284865710578736	0.34572535340643246	0.49703701642445924	0.5060006849371314	0.4617708977752622	0.5453125449177196	0.4494291827505727	0.7684989394007314	0.8004225723269259	0.27606211074417664	0.7055614818523399	0.6481745059436774	0.32772887299567804	0.5748948426421018	0.47991736564485254	0.6531022229381643	0.6648189499692984	0.5821647098508483	0.5041717222208341	0.5110410636937575	0.6993929549861845	0.5118423699557886	0.5571605984540525	0.5595528167569586	0.611132	0.319712	0.3532083986827482	0.3249086955360445	0.2682213744747676	0.2254392664325117	0.3407437835285094	0.2915754010706755	0.23196022220634846	0.19126674631633125	0.051467212523900345	0.11360078755403953	-0.0132299	0.0704399	0.15886471158009066	0.29900746974381454	0.2083894638276249	0.1048085774000441	-0.0446306
Kidney__mesothelial cell_134	0.27716500850725323	0.3253981717625373	0.1061886887237694	0.17243776286578977	0.062331	0.2314734577342055	0.16796820225785863	0.21381500871697626	0.377074	0.41790716170558584	0.3771387226946843	0.4641484368160244	0.3558504991512324	0.6508793426121138	0.6403621891538838	0.15177344652450334	0.5641525270249979	0.5345588676126656	0.3142979488099649	0.4320099176454584	0.34022345573730917	0.5078743436149578	0.5110973045335192	0.4120920616901128	0.3737758315702355	0.4006592118289114	0.583342	0.3459995635953844	0.4164064237295897	0.4406422322287129	0.4674473451468485	0.23641715695397822	0.283701	0.2687697025521053	0.243405	0.1795019833207515	0.30237989179710245	0.27644918970027327	0.1759166061388827	0.15063343972679716	-0.155389	0.047547361462691985	-0.172893	-0.0962178	0.0631868	0.21678232783277693	0.16845052574209524	0.020481545890526393	-0.203496
Bladder__mesothelial cell_134	0.3567338251089854	0.412208	0.20913571798842315	0.27843551990464993	0.14980583184343652	0.2806782591450934	0.2757744541470317	0.34991157202516504	0.4812345040922923	0.47275263857197314	0.5505399408922729	0.6015403717319792	0.5418291173148758	0.8032712320646597	0.852659	0.2594428908707495	0.7400166261432128	0.7162915574718126	0.3901486974724124	0.6449962267541259	0.5259018889412918	0.7216380374387348	0.7323297793423081	0.6589976827199745	0.614227	0.6090843961520256	0.7485751907361755	0.5488476663518744	0.6063830366263623	0.6785680624963416	0.7169730438702583	0.34053960520028753	0.39329599775344964	0.38860485740766826	0.3337917299391146	0.29290088381098395	0.4213926872564491	0.36447025723147025	0.29632084950812804	0.30343145985020026	0.0735197	0.15647623620149745	-0.010544	0.0989245	0.20634615212362475	0.4039311782352843	0.3118352155487909	0.1359571192461052	-0.0519834
Testes__mesothelial cell_134	0.26854392930788223	0.26965453687357344	0.10074580093379643	0.14140405538677847	0.0781777	0.26056711953401746	0.17052759080738317	0.1114593021128116	0.25779672608024995	0.30130050448099555	0.41190371584280977	0.372404	0.3882330344622369	0.6092097196021548	0.5890358501066574	0.0665532	0.45025118804570097	0.5227605194899714	0.33844679074998585	0.5004105266030294	0.3293322661399797	0.5103146985485939	0.4074928964397214	0.5202889048181305	0.5394139123884326	0.5867602856907789	0.5839523796987944	0.3759068305226672	0.3995301156659962	0.47387204940679184	0.4585934398198908	0.10750011440782765	0.16555716827753944	0.22097856897779766	0.23013357684810196	0.14495183550501575	0.2775447125006306	0.28100649095876123	0.13952167546060018	0.177604	-0.281524	0.021465161477348595	-0.422292	-0.208546	-0.0792401	0.1447710268487585	0.1541319471576377	-0.0935198	-0.486552
Fat__mesothelial cell (CXCL10+ PRG4+)_135	0.2963334874452933	0.3391954345104688	0.13410685425697919	0.20063926343520344	0.0901772	0.24115947090875262	0.1933149467169126	0.2525176555584758	0.4030238857491758	0.38739528979800025	0.4511833115971794	0.48709179867566726	0.4721473132261238	0.7267108550875268	0.7894227326993368	0.1765840913216031	0.6576267875046231	0.6298306836269449	0.34171	0.5655199126061017	0.4589431907508954	0.6235835500990374	0.64091	0.5330602073808532	0.49616135522487625	0.49928001387919524	0.6619713865737807	0.4680790542923989	0.5300730838573012	0.5918781242162489	0.6277581818354371	0.2633435710775782	0.3064400104559516	0.29827527111961044	0.2634045963538485	0.21483410015324828	0.3293578252220025	0.29396136403632095	0.2254845228207319	0.21858225028503228	-0.0268042	0.110958	-0.0935442	0.010887648810701004	0.14971459567052325	0.3038504993192838	0.23843140538585864	0.0924678	-0.125999
Pancreas__mesothelial cell (CXCL10+ PRG4+)_135	0.27815650797894703	0.3072048887268307	0.0863555	0.14415741187082026	0.0542944	0.2579451913941271	0.15887042046354855	0.16364344467429348	0.3297714777400528	0.3403882141359077	0.42424074326447886	0.4562329039163278	0.5112883506412572	0.6605391641382343	0.6962743884869808	0.0832925	0.5860664502253302	0.5730297659531715	0.3528613053189367	0.5148998376195543	0.3989163211435683	0.6018525132296904	0.5862008799735994	0.505046	0.46934522913084775	0.5081763643735137	0.6521239497836965	0.4349970115181137	0.5024407794684289	0.5629196496248625	0.5790351271493408	0.19474902594320165	0.2571688798984097	0.266436	0.26035723748840117	0.1761009623535315	0.3150512810965611	0.30499494208203254	0.17720480959841137	0.2481362828578447	-0.146969	0.12615320017454265	-0.198042	-0.0612854	0.12928848997864337	0.3115812720851151	0.2625863612118525	0.0739467	-0.242393
Fat__mesothelial cell (CXCL10- PRG4+)_136	0.322729	0.3756235460345769	0.1534343927730879	0.22625011064315556	0.0933774	0.2520163285047911	0.21283228116530606	0.27499196099974954	0.4347241714901043	0.44156249255629354	0.4525399571413336	0.5165596121212567	0.4748147718579352	0.745323	0.7917171653109004	0.22296959014411644	0.6777797293700605	0.6358436424716627	0.3491764728421472	0.580246	0.48264432010668423	0.6387920808206031	0.6442246471533738	0.556656	0.5022904911474563	0.5169809966412846	0.667706	0.47775986930391473	0.5404468382899267	0.5811130871921931	0.6161660162174544	0.28673793139977743	0.3331862351711957	0.3208352115844034	0.2786568732412042	0.22146454643151858	0.350138	0.30969709599305173	0.2188400999672613	0.22235592334302473	-0.03804	0.10564175030710411	-0.0925756	0.00315384	0.13743634268578245	0.30449508229767097	0.23694695059405796	0.077298	-0.129836
Pancreas__mesothelial cell (CXCL10- PRG4+)_136	0.29734764937980607	0.34458271872471335	0.12606981797941824	0.18985643605177596	0.0808712	0.2537506871917848	0.19444089693335886	0.20534777973230697	0.3764458749521258	0.3907994691963966	0.420625	0.49508397644808966	0.5083102818385687	0.7123256917351654	0.7249302722479298	0.19475826927968196	0.6172581175946183	0.5753240048243783	0.34990527555712586	0.5476237548580055	0.4559933517985498	0.6159458545268043	0.5943805210237911	0.5208382343981646	0.45051726078037585	0.5187633331971393	0.6327293959290745	0.4446280891828623	0.5196140459618931	0.5436884700535839	0.5711862090845824	0.23150924149496643	0.28650580995521174	0.2893969649559077	0.265702	0.19894674127472695	0.33054734310135436	0.304832	0.18974760709130106	0.23464529611231133	-0.126789	0.1192131689789902	-0.155346	-0.0448011	0.12216810611489402	0.30458695397990104	0.24736674571477488	0.0665642	-0.201313
Fat__mesothelial cell (SBSN+)_137	0.2971976225049597	0.345216	0.13805013184407297	0.20159616794211374	0.10048472499448691	0.2479650201717527	0.204158	0.2566197243061848	0.4110625332483364	0.4647875685271358	0.4678176758218148	0.5138687784809257	0.4196437881253477	0.7857824215311449	0.7329809219694363	0.23639253804057522	0.6206164071001674	0.6137818783640211	0.35151940386459646	0.5322087676932983	0.42396870005257575	0.5669685553693428	0.572662	0.5266506280832252	0.5116378346823187	0.5323176463113006	0.6263126778227267	0.3990655185013211	0.45377945115761825	0.5448654961609998	0.5659312347823463	0.2685148477058772	0.31937341671092834	0.3160440010172749	0.2803746968490087	0.21873990053546583	0.35425	0.3189408323672932	0.23607694214464248	0.2223105366174258	-0.0476617	0.0896628	-0.127566	-0.0145025	0.10107700810388108	0.2810720101426092	0.23259220989329588	0.056341902360901405	-0.165877
Pancreas__mesothelial cell (SBSN+)_137	0.28808509746852945	0.3342110042309026	0.14188505747091745	0.1972877081966534	0.10916339878057645	0.24074209716516945	0.21005554764545994	0.21233879125767863	0.3737556642854681	0.4217884272705621	0.4163147062872587	0.49596234871467404	0.4398174503246618	0.7214077224611137	0.6496792210750735	0.20703342010611653	0.5644313988472084	0.5413359234312359	0.32727293477326996	0.4737440231284656	0.3886763694434286	0.5286286539421711	0.5213577790793427	0.4475658150585069	0.4112986329616778	0.4809250211515084	0.5629030110561499	0.3606198860946852	0.4283795339641444	0.46101053450827706	0.48223769061902555	0.23229643818857032	0.28313740729178266	0.2942409650501318	0.2603156343456701	0.215176	0.3400915119382721	0.2997224832811005	0.2201202258079973	0.20239099575535557	-0.14308	0.0903395	-0.17868	-0.0736231	0.0831721	0.26038393222749806	0.21231423578055714	0.0381712	-0.218977
Brain_cortex__leptomeningeal cell_139	0.13875329549904306	0.1938788531535719	0.0695279	0.1024134315059643	0.1202049957216326	0.13212517609153376	0.1511742969304979	0.22482145714556753	0.3160276471340851	0.6103391842625879	0.430315	0.4734226404198668	0.3443682207979699	0.8157352808317522	0.5278442199750655	0.35436908827814523	0.42375943729993637	0.454948	0.2447691140475325	0.4108386772077378	0.31888295772392616	0.4286071547123135	0.41701119921052865	0.4547061140026193	0.5127343264199139	0.4993161610202839	0.4673451295084418	0.29465840349712696	0.300106	0.4343741094919702	0.4441080757525129	0.13917614971866454	0.18176371643019987	0.19001010676493438	0.16718662980989768	0.13008802800809846	0.24331918694668092	0.21317819426877013	0.21944429566939533	0.173541	0.0824073	0.064853	-0.0737893	0.0556766	0.035534948256828784	0.22575350600677957	0.17352520201873514	0.0248184	-0.105131
Brainstem__leptomeningeal cell_139	0.17918049800636168	0.23600664382655262	0.11044777822945485	0.14616598466943884	0.14283647221598825	0.14909428370383015	0.18852722373660416	0.24968810999793428	0.34624663166076963	0.6246839402997769	0.4488525294658733	0.49594529885307237	0.37014200487357285	0.8276485679058729	0.5357502144362928	0.371674	0.4538054188243608	0.47843940553080766	0.24960987342448715	0.42397536012476494	0.3350896420330947	0.45470464694305196	0.4397417803382565	0.49581792506808287	0.5357997289050389	0.5451079371136038	0.48440129239789737	0.336169	0.33192482425419395	0.4257811030106139	0.4413130418239818	0.16654597655007514	0.2086112935395078	0.22150805503546295	0.18620743874517492	0.15863033058012008	0.2752664770669761	0.23021683813766206	0.23551951772106725	0.20226809304722496	0.10001569837089865	0.1007245618144266	-0.0502673	0.0839281	0.0613811	0.252395	0.19486227842312556	0.049310516875045174	-0.0881337
Hypothalamus_Pituitary__leptomeningeal cell_139	0.14801178366685644	0.20013571326897275	0.0857431	0.10732205550115247	0.13970395883032583	0.3116477666857284	0.17838470926441755	0.20184883580755353	0.2897693836351501	0.5376557077109987	0.4863995816477081	0.5171699764474593	0.4146828970404788	0.8416083206708568	0.5899543072687777	0.3892457913452086	0.47404993932539985	0.5187394424717019	0.45356958715147677	0.5339195282270456	0.4075824008061052	0.524091	0.4780748302908878	0.5452763382293616	0.6119173413543633	0.6092381897180521	0.5370174109158917	0.3494987120043917	0.3714425394964489	0.5275592623720229	0.5300498813953797	0.14619847959036292	0.21534020344231744	0.2479555547023326	0.3333993786320329	0.17532447505077595	0.3063375448755089	0.38448708284160693	0.2411097553596821	0.31284744490514205	0.059495953015928846	0.0513709	-0.131256	0.026266780033447887	0.0119345	0.2940290478156082	0.33764787509846533	-0.0119227	-0.179487
Fat__reticular cell_140	0.16920263654803153	0.21942613807111108	0.017317671826492572	0.0804202	-0.0186778	0.0462085	0.0317897	0.16747470092633712	0.3293450501722925	0.6128612217366529	0.14743320655795425	0.24629449258372918	0.10365837390256852	0.5954513198431579	0.34583328536302627	0.1711735880958988	0.3314215343933347	0.31492363469500273	0.0733656	0.11748874710303837	0.0749162	0.22040036578800018	0.23677337155692327	0.16412690601924057	0.23711537800602786	0.15769206044471065	0.2274665856743708	0.18901753930294646	0.1556762374757829	0.10186645513319093	0.1298020076797915	0.15164852085226643	0.15768217782129346	0.089401	0.0368534	-0.0465365	0.0962148	0.063459	0.0326376	-0.0209025	0.0584499	-0.0455707	-0.0859662	-0.0422389	-0.0439562	0.029145486780749675	-0.0232335	-0.0604846	-0.0770796
Limb_muscle__reticular cell_140	0.19888446764027995	0.26130415224681897	0.0531947	0.11963463953268762	0.018600953168668694	0.0677693	0.0846918	0.2031680429300304	0.37053214648066385	0.6399701734973904	0.21195051018321256	0.3458251861254983	0.23269722743340263	0.6977498087121533	0.4376928623421008	0.26096921225699726	0.3899365371414149	0.37179954059150516	0.11063394702271317	0.21646291388810524	0.1770329659853438	0.3115608447032137	0.3170984791968532	0.252207	0.28245330001042807	0.2679591974741953	0.2965893872213059	0.2459894415150552	0.23740547964142347	0.2106953131457687	0.2392837315026344	0.18824144617966146	0.20242888858299726	0.14416699297786498	0.0767182	0.013659398717317865	0.1599073492493483	0.10606097970139447	0.0863082	0.032445	0.046291258692287326	-0.00432811	-0.0707899	-0.0220058	-0.00428056	0.10665442017417422	0.026226142626538895	-0.0311925	-0.0746853
Pancreas__reticular cell_140	0.13940085917786815	0.19594967495411067	0.00986155	0.0593231	0.036409801055259004	0.108006	0.0851318	0.16491212982132877	0.3046977966056535	0.6079515882695697	0.3442188531921926	0.41653234515308923	0.3377927115295194	0.7943448534065604	0.5101253833284856	0.3012408225206404	0.4027552387095596	0.4172888657145637	0.2140698996581511	0.3680245392607247	0.2732340754701445	0.41715684862262165	0.37558678496541364	0.4139279962057271	0.4523036269775507	0.44854495261332644	0.43619859337138084	0.3072612840677291	0.3156658099659832	0.3689100581948631	0.3875898610956714	0.11033224148985751	0.14647123440810866	0.13326983426752756	0.11445593437329087	0.0337764	0.174292	0.1618871283556296	0.120003	0.12908437737032114	0.0163817	0.0414659	-0.134484	0.00098505	0.0033812	0.1827379047553497	0.12680945550993794	-0.0104165	-0.165032
Kidney__reticular cell_140	0.24011027548503286	0.2855750080972268	0.0844555	0.13716900411166758	0.0701215	0.16973161616772015	0.14782638932937262	0.213563	0.36666788301997827	0.6129305702735899	0.384147	0.4536999430923544	0.3575891932763735	0.7649694181054176	0.5129384692368537	0.20477221963020267	0.4460304926667413	0.48034989632555175	0.24516113910450155	0.3402066053653334	0.23596258627195954	0.43161752073703674	0.4045261942047297	0.4160730884075108	0.48348273267192626	0.45606010528779023	0.46051301616936446	0.2978441053793899	0.3104152680122343	0.3774279994612201	0.38189822063142076	0.18357584409331762	0.2302397575811652	0.2203110611082597	0.18327262705284228	0.0931954	0.26275	0.23155950182448312	0.16454505498522243	0.18292867027950452	-0.0018726	0.0685513	-0.154141	-0.0168183	0.0433775	0.22976056641736473	0.17068011200324756	0.010754575197122338	-0.183408
Mammary_gland__unknown_Mammary_gland_stromal_G1 (NGFR+ TNNT2+)_141	0.40607995596987523	0.4616650567483817	0.2480824966468304	0.35489355601171824	0.0890966	0.10259315796175426	0.227754	0.5431139988494521	0.6406489799734507	0.7188980597622804	0.2625879704983419	0.41966170888932985	0.0910396	0.55573	0.47131096774726655	0.3526180210863037	0.5321226635037271	0.49235094583643063	0.0340204	0.2106477127623535	0.22484589885158435	0.2584826747078888	0.41591296843544207	0.2464229869096253	0.2889075478474148	0.11719863772427992	0.3069580254636691	0.2046788588702146	0.16423349947495855	0.18624517233855556	0.22467018705652508	0.46728415014680597	0.42119911198904986	0.33089310484632234	0.16183613510151906	0.18810549179218614	0.27516755096482926	0.12775957682934844	0.24380051104984252	-0.0420347	0.3539682489644083	0.031782975215428756	0.2524861574424774	0.20852138439062837	0.15231712080255033	0.1005130624390743	-0.032784	0.10527306941336796	0.287377
Bone__unknown_Bone_stromal_G1 (NGFR+ TNNT2+)_141	0.23461771745748292	0.29566463391847747	0.1097692325905678	0.17138140093527895	0.11291940369888463	0.1857763441348927	0.19088081050347827	0.307209	0.418498	0.5982379145823827	0.48564218453047614	0.5252394087166612	0.3661486023421471	0.8794128981495509	0.6911790870711187	0.3966192342547111	0.5714194906940753	0.5747845800876717	0.30026892283361967	0.5510199147342066	0.43860530311636226	0.5365970698290896	0.5134143966421385	0.5742357065959629	0.5765318464953753	0.5754614926932222	0.6044958071828053	0.4161070281904599	0.41016125241573614	0.524606	0.5471304333932702	0.2413789156005692	0.2825440239866134	0.276124	0.2329551826212814	0.18271267921279497	0.31181533550295665	0.2743285632273206	0.24653633999194977	0.16090940175248336	0.0971054	0.023586952898825564	-0.0747973	0.0560576	0.018284932160886776	0.22029821121283458	0.1641519706914444	-0.00428055	-0.110697
Tongue__unknown_Tongue_stromal_G2 (NGFR+ TNNT2+)_141	0.31493749214255223	0.358773	0.21140903725754442	0.27485	0.14788665295165118	0.223757	0.23816907853750088	0.44327750831711127	0.519616	0.6915323194812034	0.440734	0.49531829300781055	0.15634410978574276	0.7715674829163838	0.5306971362173645	0.3995609997886089	0.49747630513649965	0.5750867505492856	0.2680093591446169	0.3513316528153484	0.2567101365091763	0.3295186771871224	0.41334196838234877	0.4005923755259121	0.5422840081787043	0.3875299864077868	0.41043674026833893	0.22330476031307425	0.1832843709008484	0.34805932470387035	0.361447	0.37525903908421243	0.38031453245765734	0.3522380702159913	0.28955329017695974	0.22622993261729285	0.34783359472646286	0.2986899633230903	0.3157092518496086	0.1617124197857736	0.3155855394909175	0.0457964	0.0959159	0.17474415406548666	0.0807201	0.19779021592174165	0.161459	0.0662857	0.09298
Pancreas__unknown_Pancreas_stromal_G1 (NGFR+ TNNT2+)_141	0.2617505480929377	0.3061585500613062	0.12715627479182154	0.17808027847870594	0.11792477646532067	0.25156399774515115	0.20603757026137465	0.28164522220914157	0.4021746959111653	0.5764645497551438	0.5319473546763392	0.5435532546879354	0.39324953170203775	0.8649929297900484	0.6543264536583926	0.293909	0.5537587979861558	0.6094749846424877	0.3674011604245834	0.4988414164271905	0.3512795832761033	0.5100776595770914	0.4921846781145045	0.5779656623007581	0.657729	0.6117055581996717	0.600012	0.3630517760399864	0.36712707036378167	0.5536092460691684	0.5546233880436742	0.25003038228378466	0.3066865562363055	0.3191566772316219	0.3023848231449325	0.20206721088227814	0.36457373048502384	0.3494460220350157	0.2615959679186541	0.28445035763407794	0.0812517	0.0918658	-0.0980626	0.0737533	0.0609112	0.30193862683436734	0.27396345555505003	0.0422081	-0.146958
Tongue__unknown_Tongue_stromal_G1 (COL15A1+ PTGDS+)_142	0.18253696445335937	0.2537221078478845	0.0931686	0.1621494140911266	0.041387478619962476	-0.0154029	0.0992367	0.3139549089003459	0.405789	0.705131	0.12244940623095228	0.2935992755242204	0.0271959	0.47120908307473514	0.24083546472363965	0.32364858190996015	0.31243553170508354	0.24252363405642782	-0.0355653	0.0600752	0.0928455	0.14907412036417897	0.23294654241306792	0.10210124287723087	0.12177467226316924	0.018581317103826225	0.16133773689151873	0.12776975833356244	0.0837996	0.012375002048734426	0.051512356612491005	0.21560761167317874	0.18839392711485975	0.11104495545796504	0.00197241	0.0239168	0.092718	-0.00404002	0.0831111	-0.102969	0.19595147900698176	-0.0105482	0.13419438208574147	0.0922624	0.0249733	0.0069655	-0.102961	0.017956569719637785	0.1579390209706457
Kidney__unknown_Kidney_stromal_G1 (ST6GAL2+)_143	0.19590768585893997	0.2532455592273708	0.0778689	0.13545808479805757	0.0828624	0.1412293052157426	0.16352466720005662	0.31078897258061483	0.3674516701838757	0.5920101951240715	0.40207437038849814	0.4497645340650175	0.25752728151596277	0.6287542601517851	0.40508836148474314	0.14540026230370137	0.32261844434992104	0.3867571167122465	0.1748467811606023	0.2684244151126138	0.1573219110113327	0.3161713660660927	0.27916197128116516	0.3980424718075495	0.48442568242228473	0.4476610664184404	0.47581360545601686	0.21787377129514135	0.23297225922675568	0.338159	0.3250239261155739	0.16510833586790052	0.21228630155296918	0.20436223319424715	0.16435376428416462	0.0984354	0.23917996394901342	0.20323502301564503	0.1772494546050457	0.0994315	-0.029852	0.020512552929139522	-0.153055	-0.0347671	0.010394637168914781	0.14663406096386383	0.0882073	-0.0186026	-0.18
Brain_cortex__B cell_144	0.00134593	0.012350004505182215	0.0137263	0.0353626	-0.091381	-0.17395	-0.0802701	-0.0197848	-0.00146366	0.017998482905852244	-0.309917	-0.284787	-0.37806	-0.238651	-0.251287	0.023483424193600128	-0.177838	-0.208807	-0.292888	-0.279144	-0.173728	-0.396775	-0.305906	-0.337777	-0.315236	-0.377884	-0.498479	-0.209556	-0.315633	-0.39132	-0.408948	0.0594464	-0.0192079	-0.0977014	-0.183537	-0.159777	-0.17046	-0.234796	-0.18472	-0.231016	0.11899523486609245	-0.151709	0.10778147263042559	-0.0166901	-0.112339	-0.266436	-0.259456	-0.120982	0.14832138514890555
Brainstem__B cell_144	-0.0618536	-0.0339709	-0.0423481	-0.0124765	-0.124498	-0.176391	-0.129938	-0.0170344	-0.0156092	0.0405872	-0.378241	-0.328283	-0.431985	-0.286486	-0.279096	0.0810543	-0.214804	-0.289476	-0.286311	-0.294907	-0.176056	-0.422103	-0.331918	-0.379811	-0.40156	-0.477315	-0.512151	-0.215312	-0.325873	-0.442028	-0.445217	0.00636503	-0.0840869	-0.177573	-0.217825	-0.221891	-0.268088	-0.273284	-0.244565	-0.296748	0.16443494405553125	-0.169938	0.15970070910175943	0.011456746984334526	-0.13981	-0.33529	-0.309262	-0.122074	0.20439688029385766
Hypothalamus_Pituitary__B cell_144	0.00903065	0.046779135347673494	-0.0156519	0.019700907984174024	-0.146791	0.028745323658003318	-0.108453	-0.0412014	0.00682208	0.012950442016301536	-0.367261	-0.299209	-0.397243	-0.263834	-0.267371	0.0588835	-0.160957	-0.247318	-0.0775009	-0.277477	-0.176078	-0.38838	-0.339287	-0.300918	-0.33504	-0.374326	-0.490195	-0.193563	-0.29943	-0.410577	-0.433137	0.075174	0.027276843678913545	-0.0747236	-0.0156237	-0.207469	-0.167698	-0.0587711	-0.27227	-0.112084	0.1498184054152862	-0.168754	0.1378991119674162	-0.00581829	-0.152925	-0.250166	-0.113646	-0.157229	0.15665546546619638
Fat__B cell_144	-0.0537448	-0.0598973	-0.0324769	-0.0332022	-0.0806994	-0.126481	-0.0941832	-0.109814	-0.098857	-0.0662168	-0.233783	-0.284551	-0.301671	-0.206705	-0.234308	-0.0703019	-0.194897	-0.202408	-0.210522	-0.220207	-0.179256	-0.330179	-0.305291	-0.244465	-0.189052	-0.251806	-0.40909	-0.155535	-0.264697	-0.314098	-0.346629	-0.0588913	-0.114879	-0.147608	-0.16863	-0.185626	-0.191122	-0.197538	-0.204644	-0.159493	0.024939133734299828	-0.150344	-0.0440181	-0.071431	-0.165275	-0.239569	-0.188851	-0.165739	-0.0289144
Mammary_gland__B cell_144	0.038407324288211704	0.0592536	0.0516001	0.0787278	-0.0878625	-0.12762	-0.0568379	0.0332307	0.0358176	0.034723197543339676	-0.357576	-0.289263	-0.390593	-0.359904	-0.327745	0.00634332	-0.1863	-0.256124	-0.285125	-0.346723	-0.2112	-0.399273	-0.306632	-0.342184	-0.362894	-0.436076	-0.524629	-0.204044	-0.307195	-0.444208	-0.460843	0.0983369	0.025592418724398235	-0.0725913	-0.140788	-0.157019	-0.161095	-0.200864	-0.200461	-0.214093	0.1863673048246265	-0.146586	0.19924299676077267	0.027330996784372456	-0.072836	-0.246661	-0.230598	-0.104767	0.24505626581605325
Limb_muscle__B cell_144	-0.0640977	-0.0479657	-0.0225254	-0.00960248	-0.0929456	-0.208023	-0.0965165	-0.0585222	-0.0652364	-0.0456947	-0.331894	-0.297451	-0.357235	-0.319187	-0.311995	-0.012476	-0.226253	-0.298746	-0.323809	-0.313404	-0.202426	-0.412017	-0.341749	-0.361935	-0.373453	-0.422178	-0.500523	-0.213153	-0.309369	-0.417493	-0.431201	-0.022981	-0.105468	-0.165908	-0.234248	-0.185979	-0.233994	-0.286756	-0.224457	-0.259428	0.0621121	-0.146959	0.096823	-0.0195874	-0.127655	-0.283704	-0.28435	-0.126425	0.12749147775862504
Bone__B cell_144	-0.0747108	-0.0557616	-0.0491266	-0.0283126	-0.108293	-0.213158	-0.115595	-0.037817	-0.0508194	-0.00539924	-0.323416	-0.295307	-0.369855	-0.291331	-0.284961	0.0491521	-0.211854	-0.291335	-0.322732	-0.265524	-0.154619	-0.380424	-0.308696	-0.307711	-0.352567	-0.396751	-0.451271	-0.179693	-0.292355	-0.388524	-0.400118	-0.0322765	-0.118783	-0.187986	-0.248949	-0.203375	-0.261572	-0.300879	-0.231568	-0.284066	0.12081526657425781	-0.144906	0.13383748399628964	0.019768853607439456	-0.12133	-0.295974	-0.300768	-0.112935	0.16541074965176294
Bone_marrow__B cell_144	-0.0860186	-0.0715036	-0.0444618	-0.0303126	-0.101631	-0.224507	-0.116602	-0.0592784	-0.0736051	-0.0462189	-0.336591	-0.31975	-0.385264	-0.320193	-0.299826	0.0180942	-0.229831	-0.310531	-0.33533	-0.283457	-0.172429	-0.399711	-0.336352	-0.332695	-0.366125	-0.417443	-0.48074	-0.198864	-0.30406	-0.410784	-0.421943	-0.051157	-0.138567	-0.201799	-0.263737	-0.208621	-0.272803	-0.315595	-0.238761	-0.296321	0.0851608	-0.161709	0.10344475628445164	-0.00886411	-0.141543	-0.31664	-0.313974	-0.133107	0.1355898641954844
Blood__B cell_144	-0.0287566	-0.00533777	0.00290489	0.027662053664697997	-0.114415	-0.204473	-0.100311	-0.0203163	-0.021246	-0.0112807	-0.41329	-0.340719	-0.438579	-0.401844	-0.353794	0.0116645	-0.234009	-0.335156	-0.352254	-0.363115	-0.209579	-0.448806	-0.369417	-0.388886	-0.428262	-0.488594	-0.558491	-0.249185	-0.340525	-0.490543	-0.503314	0.024145376419135032	-0.0597535	-0.151486	-0.227958	-0.203449	-0.237861	-0.2886	-0.257637	-0.299216	0.0965464	-0.176915	0.15999956583617309	-0.0200183	-0.129518	-0.327797	-0.316972	-0.141249	0.20225978426052038
Spleen__B cell_144	0.0202813	0.033390707586566315	0.0455439	0.0590205	-0.0708193	-0.14343	-0.04389	-0.0325128	-0.0129246	-0.0232259	-0.303786	-0.251231	-0.314018	-0.301764	-0.294039	-0.00740546	-0.178633	-0.24554	-0.266756	-0.294304	-0.183249	-0.375385	-0.321092	-0.301335	-0.30863	-0.370615	-0.507202	-0.205993	-0.300548	-0.374609	-0.404617	0.051292783290659325	-0.0154532	-0.0773947	-0.151597	-0.146527	-0.145962	-0.200014	-0.200709	-0.169593	0.0843892	-0.139104	0.1086643442664582	-0.00525407	-0.112851	-0.217227	-0.204485	-0.134199	0.13013274292108482
Lung__B cell_144	0.014594757924124494	0.024158947008092898	0.020016104525585422	0.037895283098059424	-0.0858718	-0.133747	-0.0622402	-0.0393626	-0.0180854	-0.0177169	-0.28495	-0.261965	-0.333122	-0.281483	-0.265296	-0.0392012	-0.172548	-0.216709	-0.253378	-0.278867	-0.19098	-0.37079	-0.307769	-0.293762	-0.290329	-0.352586	-0.462552	-0.193075	-0.293933	-0.355099	-0.38763	0.0394334	-0.0264272	-0.0894076	-0.153344	-0.155101	-0.155901	-0.199678	-0.203255	-0.186628	0.0597431	-0.147398	0.0620203	-0.0363909	-0.126363	-0.2398	-0.220275	-0.139983	0.0850654
Small_intestine__B cell_144	0.00733288	0.011252093051494593	0.0373154	0.045621949025509825	-0.0575806	-0.125234	-0.0468844	-0.0177695	-0.0249244	-0.0233418	-0.241854	-0.256168	-0.284181	-0.27441	-0.265573	-0.0543774	-0.178863	-0.197129	-0.242529	-0.282419	-0.20386	-0.341235	-0.256441	-0.246729	-0.217384	-0.293991	-0.443343	-0.168632	-0.268959	-0.313962	-0.344145	0.0345734	-0.0290875	-0.0865929	-0.143068	-0.138881	-0.149792	-0.188442	-0.172413	-0.0891942	0.19294382357236653	-0.0238949	0.17409675372448533	0.0903973	0.00151948	-0.131861	-0.127912	-0.0127127	0.1955468524629368
Liver__B cell_144	-0.00142454	0.017618021966589507	0.019994447361764114	0.0497946	-0.0977054	-0.224529	-0.0787452	0.015670062756940155	0.017792231166359633	0.023046217014364156	-0.365147	-0.29629	-0.381704	-0.346242	-0.307036	0.015873369483842607	-0.193834	-0.277106	-0.371598	-0.345033	-0.211307	-0.40073	-0.304205	-0.35038	-0.388813	-0.459488	-0.508389	-0.19069	-0.291563	-0.449623	-0.449463	0.0454504	-0.0516623	-0.140605	-0.247077	-0.181903	-0.228648	-0.312404	-0.218923	-0.288353	0.15852121250037413	-0.121602	0.20098087687846916	0.046923949362558344	-0.0696558	-0.279237	-0.313799	-0.078062	0.244163
Pancreas__B cell_144	-0.00859165	0.00310327	0.00758195	0.0215644	-0.0882123	-0.137022	-0.0732366	-0.0526081	-0.0307418	-0.0403476	-0.284927	-0.260008	-0.322939	-0.232277	-0.247456	0.025895167559379043	-0.16082	-0.221348	-0.236273	-0.253168	-0.161064	-0.35992	-0.305307	-0.285096	-0.28629	-0.3378	-0.477852	-0.187087	-0.287003	-0.350001	-0.373238	0.0356537	-0.032051	-0.0946472	-0.149621	-0.159173	-0.163025	-0.193823	-0.201363	-0.171133	0.10194558923592573	-0.150716	0.0918819	-0.00313194	-0.127071	-0.223989	-0.197867	-0.139458	0.11394184231012719
Kidney__B cell_144	-0.0463373	-0.0196475	-0.0109362	0.014612026867393421	-0.10208	-0.215598	-0.0983626	0.00324252	-0.0115825	0.015460034845016825	-0.359445	-0.299236	-0.38275	-0.336362	-0.299069	0.0651706	-0.205714	-0.302148	-0.345372	-0.302894	-0.161481	-0.403384	-0.311312	-0.346467	-0.39353	-0.458941	-0.508947	-0.209752	-0.309323	-0.409466	-0.419261	0.018570369878785416	-0.0721775	-0.159827	-0.237996	-0.192176	-0.246765	-0.300033	-0.229603	-0.283481	0.16817764852975614	-0.139124	0.20873104840894013	0.049757731524819396	-0.0886268	-0.286002	-0.301101	-0.0920904	0.24963382305738463
Bladder__B cell_144	-0.0832875	-0.0867324	-0.0715156	-0.0712609	-0.104167	-0.126982	-0.124423	-0.123826	-0.120892	-0.04234	-0.218756	-0.300575	-0.335351	-0.184821	-0.218111	-0.084963	-0.20176	-0.195681	-0.196384	-0.207655	-0.18107	-0.332725	-0.307949	-0.208132	-0.146697	-0.206007	-0.366345	-0.159545	-0.263187	-0.282133	-0.325541	-0.0772895	-0.118526	-0.155189	-0.162629	-0.199507	-0.190957	-0.183339	-0.211884	-0.171182	0.00117157	-0.17881	-0.0831735	-0.108261	-0.195957	-0.265974	-0.197042	-0.194348	-0.0692094
Fat__B cell (PF)_145	-0.0114722	-0.014637	-0.0526183	-0.0966022	-0.0197079	0.7755741756299047	-0.0280342	-0.229821	-0.160667	-0.220765	0.0996995	0.0069085	0.11849149785623626	0.165929	0.0599986	-0.11097	0.000120877	0.13505819452055842	0.8730872306400613	0.14992262218796884	0.00564291	0.0706254	-0.0154931	0.0885025	0.2237417663064448	0.29274534750679015	0.029609174626867667	-0.0210365	0.00512338	0.2054723511256934	0.1253114177068997	0.014984940647775348	0.15878315181755484	0.18957665292330067	0.6990804487817224	0.0251618	0.21441996957140963	0.7549582046665356	0.00941746	0.6310068573155067	-0.0384641	-0.0519149	-0.263869	-0.167829	-0.104158	0.23839867163880418	0.7214067364480494	-0.13861	-0.314052
Mammary_gland__B cell (PF)_145	-0.013327	0.00209571	-0.050922	-0.0752884	-0.0619142	0.7522993570720504	-0.0580363	-0.192179	-0.129234	-0.183961	-0.054129	-0.100355	-0.0495644	-0.00153078	-0.0812467	-0.0838884	-0.0767846	-0.00117431	0.7747358964510406	0.012185392134205468	-0.0734563	-0.072501	-0.142092	-0.0224512	0.062440392702658026	0.11997259206050145	-0.12388	-0.0819488	-0.0897026	-0.00088533	-0.0729223	0.017955617532651253	0.1292593716308305	0.11984170614866771	0.6386698860772833	-0.059216	0.10426295811099195	0.6663796198328175	-0.0944001	0.5063760179100981	0.012797825309376044	-0.108331	-0.179456	-0.153705	-0.146393	0.0991601	0.6084274333349717	-0.177272	-0.215744
Limb_muscle__B cell (PF)_145	-0.0104527	-0.00840155	-0.0450814	-0.0894855	-0.00815841	0.7589542652172563	-0.0169433	-0.212988	-0.140828	-0.180189	0.12413208577928596	0.043357148494834734	0.1594439046040088	0.23919506383589145	0.0940726	-0.0184919	0.0232175	0.15106994106168736	0.8720904686379723	0.19450698826103177	0.060183762177826186	0.097517	0.014384943176061413	0.12656349828754096	0.2497401509302904	0.3314854659701092	0.030095926790066486	-0.0101915	0.015187744786383047	0.24261463286328763	0.16278333123522898	0.0278436	0.17068367224369657	0.20122034081678583	0.694893	0.0350872	0.22830658512275542	0.754226	0.028567692631338064	0.6531461051827793	0.0108304	-0.0260534	-0.219113	-0.119684	-0.0763692	0.27682664073456326	0.7421313412118249	-0.113323	-0.274293
Bone__B cell (PF)_145	-0.0368461	-0.0234659	-0.0779638	-0.07823	-0.124138	0.3597377764663224	-0.11609	-0.145639	-0.0955879	-0.0481681	-0.144049	-0.20294	-0.205107	2.744251880877822e-05	-0.113017	0.0796366	-0.105509	-0.0699741	0.34853914630792576	-0.018917	-0.0392614	-0.18823	-0.20887	-0.0246629	0.030774675972805133	0.0318988	-0.267458	-0.0882592	-0.18184	-0.111429	-0.174734	0.014289591951300518	0.0467598	0.00439315	0.29137994769178555	-0.158649	-0.0396707	0.29306357070907524	-0.177642	0.22664592001351497	0.15728475152819135	-0.142087	-0.0392231	-0.0356774	-0.166323	-0.0563731	0.2734669284941755	-0.184678	-0.0569232
Spleen__B cell (PF)_145	-0.00989802	0.00351398	-0.044686	-0.0760559	-0.0495803	0.7354233054351238	-0.0423066	-0.214352	-0.147644	-0.188977	-0.0125918	-0.0702816	-0.00327009	0.029564638498673995	-0.0603462	-0.11298	-0.0649583	0.020301740663929438	0.7795687886407083	0.036835011875344076	-0.0646609	-0.0419016	-0.132306	0.013462975987046526	0.1104663025857212	0.1744464092018275	-0.092128	-0.0738017	-0.0641759	0.0446476	-0.035788	0.010619936102363427	0.13667873468803704	0.14334218339769966	0.641174	-0.0375481	0.14409731564420816	0.680284	-0.0790695	0.5375179863238603	-0.0489543	-0.100365	-0.233904	-0.185966	-0.155446	0.12979200568407273	0.6229247873334585	-0.188756	-0.280165
Liver__B cell (PF)_145	0.0206374	-0.0012057	-0.0341799	-0.0693734	-0.0391794	0.7013982068682771	-0.0340627	-0.199675	-0.129411	-0.17488	0.048913302529294295	-0.0504254	0.019854333960319794	0.0906037	-0.00772931	-0.0841039	-0.0433894	0.1038469338797923	0.7131780782678104	0.11563653574942351	0.00972156	-0.0224862	-0.0908194	0.0768583	0.2266689596213565	0.26726750285601153	-0.0624366	-0.0891959	-0.102235	0.13946477398623516	0.03214	0.018410759449044398	0.12853231921427913	0.152422	0.6104834623391949	-0.0137473	0.16334698991393104	0.6405839483928533	-0.025508	0.4985052949154867	-0.0653841	-0.130703	-0.300172	-0.209898	-0.169177	0.11940432692842752	0.5895771005495635	-0.219501	-0.341634
Pancreas__B cell (PF)_145	-0.0582352	-0.04743	-0.0829628	-0.118255	-0.0450699	0.7863753776870419	-0.0663512	-0.21663	-0.163416	-0.223355	0.012586752336818288	-0.0630409	0.014169937846157823	0.0821371	-0.00869508	-0.0799846	-0.055297	0.0403422	0.8532041766337032	0.0811075	-0.0355237	-0.00744668	-0.0831862	0.027324	0.12237522909275328	0.19540786040918648	-0.031762	-0.0483764	-0.0370099	0.093518	0.028722767370354292	-0.0207023	0.10343072968926097	0.11293308819336506	0.6699428475143471	-0.0359482	0.11463464845139792	0.7099192307708498	-0.049073	0.5510552519348241	0.00292662	-0.0860073	-0.207088	-0.148642	-0.130891	0.1433608098024781	0.6686568336601632	-0.151778	-0.248567
Kidney__B cell (PF)_145	-0.0382633	-0.0389535	-0.0721031	-0.108731	-0.0572965	0.6990084078374017	-0.0688494	-0.236331	-0.174442	-0.230572	0.013462230198627884	-0.0866676	0.0112228	0.0803154	-0.013539	-0.0976697	-0.0573684	0.0520813	0.7608521659191906	0.0769604	-0.0406022	-0.039807	-0.108569	0.012272901501799454	0.14263881982541451	0.18079731114948946	-0.0984521	-0.0788635	-0.0807547	0.10737171112193064	0.023748772951204863	-0.00294282	0.10918703908892585	0.12091292914562753	0.6092051820330551	-0.0440895	0.11973366127262462	0.6456877797250339	-0.0659785	0.5463195121374997	0.016734509707889787	-0.0791159	-0.209525	-0.134322	-0.129763	0.15440979983061512	0.6276482847976719	-0.154998	-0.251999
Pancreas__B cell (SOX5+)_146	-0.135184	-0.13837	-0.0962511	-0.104193	-0.101798	-0.166425	-0.13422	-0.151679	-0.162588	-0.131098	-0.227853	-0.275924	-0.310252	-0.204794	-0.257325	-0.0246252	-0.225427	-0.251901	-0.215538	-0.214168	-0.178167	-0.337891	-0.3256	-0.249817	-0.221522	-0.262198	-0.394441	-0.170705	-0.260769	-0.314469	-0.331592	-0.117139	-0.179332	-0.200629	-0.206681	-0.200718	-0.243258	-0.236729	-0.215393	-0.19012	-0.00120519	-0.164256	-0.0410814	-0.0567941	-0.178245	-0.25028	-0.203856	-0.164941	-0.0276019
Hypothalamus_Pituitary__plasma cell_147	0.089234	0.0796523	0.1377559771959196	0.12024199744078397	0.0846053	-0.0761005	0.10331469941816249	0.0805085	0.060382	0.0476871	-0.0903827	0.058073963282752654	0.12453161657520957	-0.236771	-0.229207	0.00439965	-0.0768674	-0.143564	-0.20961	-0.141209	0.014577342552180647	-0.0345853	0.0374764	-0.115561	-0.155692	-0.204135	-0.265616	-0.0854768	-0.0828303	-0.133953	-0.155099	0.0343536	-0.00915664	-0.0109533	-0.0954585	0.00259642	-0.0302875	-0.134096	0.013236510893754747	-0.00380097	0.1011776510995684	0.0750967	0.1887430159883955	0.10980635732609209	0.222052	0.1288693468518065	0.033218798467035425	0.0944523	0.2228760528260305
Fat__plasma cell_147	0.1513954401367995	0.1356473131382428	0.17254943165194106	0.1465508920771523	0.1273987970364348	0.0493842	0.16451100894075318	0.0635214	0.0664775	0.0503656	0.0297887	0.15183760195026558	0.26450165155212774	-0.133466	-0.154236	-0.0891862	-0.000584239	-0.0313359	-0.0693266	-0.0679668	0.036948139999645246	0.0716366	0.11336910492802975	-0.0440752	-0.0339801	-0.0443206	-0.137841	-0.0297507	-0.00867215	-0.0308514	-0.074082	0.0513908	0.050896	0.0826371	0.0333205	0.0746644	0.0981901	0.018943430876974636	0.0672586	0.1381953558084577	-0.0283432	0.10936858475797097	0.0324745	0.011690859867871268	0.22120898468117617	0.23308885786473102	0.16377505969283207	0.0772469	0.0461115
Mammary_gland__plasma cell_147	0.11846867444364789	0.1292897525221206	0.15558213999820447	0.16583727521249278	0.052411873267019043	-0.119844	0.0916651	0.17311494852180292	0.13242257135887642	0.10056014514070954	-0.209325	-0.0147784	-0.0253445	-0.3733	-0.312278	0.037514232275520774	-0.0975345	-0.214593	-0.314752	-0.254936	-0.0444937	-0.138832	-0.0170435	-0.238709	-0.326014	-0.375864	-0.346014	-0.128688	-0.146639	-0.291578	-0.295734	0.10534554463941809	0.0362553	-0.0160931	-0.136087	-0.0147877	-0.0739374	-0.199934	-0.0301343	-0.125978	0.19682859718447385	0.057053484991347936	0.3299012460712669	0.15242780007021345	0.23493814091136117	0.0323916	-0.0919704	0.11794268139527836	0.3885862532394828
Limb_muscle__plasma cell_147	0.1345920706587842	0.1319014216643434	0.16691075468456698	0.1446121232538637	0.12359574543170314	0.0370054	0.161993	0.0710279	0.0685708	0.065744	0.013432409320936043	0.15710312858549386	0.25399294308599674	-0.15685	-0.160917	-0.0777561	-0.00682587	-0.060497	-0.0853947	-0.07884	0.0410618	0.0582025	0.10563886834454451	-0.062023	-0.074606	-0.077558	-0.146621	-0.0448953	-0.00620886	-0.0436799	-0.0847436	0.0442388	0.0407699	0.0668872	0.018517806327577522	0.0676069	0.0785266	-0.0015774	0.0512297	0.11382199195200254	-0.054628	0.10613029222154814	0.0453496	0.00273999	0.22189546249942446	0.2168562610590047	0.14328280177452407	0.0776618	0.0586533
Bone__plasma cell_147	0.0844215	0.0680136	0.12741560024451934	0.10238026790163529	0.1052472933745875	-0.0433994	0.11614786875255179	0.0690396	0.039690317867744525	0.029784807359059886	-0.0159929	0.0997463	0.20420406295528043	-0.186708	-0.177426	-0.0265196	-0.048909	-0.0972046	-0.158959	-0.0722879	0.055366044776955475	0.0438439	0.10383918039913273	-0.0605479	-0.0889011	-0.116846	-0.169631	-0.0504673	-0.0292461	-0.0509766	-0.0803511	0.004044	-0.0230059	-0.00322941	-0.0694135	0.0295707	-0.00372486	-0.0957793	0.043125441437896754	0.045084006884068877	0.055131211045936775	0.11035376718465181	0.12502347134235844	0.0829779	0.24753733208187748	0.18425488478086452	0.0830496	0.1157192309508446	0.15262076733173838
Bone_marrow__plasma cell_147	0.0819358	0.0530468	0.12403819820751776	0.0943282	0.10652036105177555	-0.0590042	0.11315689015916665	0.0519638	0.020128511130990737	-0.0083408	-0.00445869	0.0850002	0.19698233109872185	-0.19675	-0.177725	-0.058346	-0.0593211	-0.0932541	-0.176332	-0.0691261	0.046634068810439855	0.0427532	0.0928459	-0.0507092	-0.0630831	-0.0942351	-0.15872	-0.0649356	-0.0386966	-0.0438999	-0.0789881	-0.0182729	-0.0460991	-0.0150715	-0.0889908	0.0288724	-0.0101206	-0.113224	0.042225	0.0342272	0.017220886820267935	0.1081389951752393	0.081004	0.0589022	0.2352232665968488	0.17265704621996622	0.0674426	0.10660192411153699	0.10643724622273588
Blood__plasma cell_147	0.1597757489107479	0.13667785041372207	0.0996287	0.0571354	0.0625537	0.6194552188495406	0.11253936201697619	-0.109614	-0.040632	-0.112257	0.14429699234463583	0.14054640358354162	0.27076906550717056	0.0557725	-0.0238633	-0.175533	0.046938089563279474	0.15129459349443336	0.6229416403233909	0.0972536	0.030169938644318134	0.13437026739706276	0.0808902	0.1043886144300744	0.22045254556140742	0.2565675635348968	0.00671775	-0.023333	0.012586594173838565	0.18818888772457915	0.0855505	0.10260797955762237	0.22667967501413583	0.2757400385310023	0.5848091625628149	0.11398675090486418	0.3114530229777306	0.6269697464001339	0.080987	0.5889891731466025	-0.0820265	0.0335546	-0.217065	-0.139014	0.0508383	0.35174048076130754	0.6468776362168221	-0.0653664	-0.255783
Spleen__plasma cell_147	0.0998921	0.10645449212376237	0.15084394685844277	0.1421953943222876	0.078695	-0.0789263	0.11334617113446642	0.1132067490879202	0.0808205	0.0547113	-0.135519	0.057599630901459725	0.1076247272680986	-0.315511	-0.275185	0.015142877062275129	-0.0804355	-0.191419	-0.234371	-0.181763	0.00932094	-0.0562282	0.0241906	-0.16253	-0.243584	-0.267388	-0.284039	-0.102962	-0.0856952	-0.189022	-0.204407	0.0609649	0.0183898	0.00271971	-0.0897319	0.013835021881416873	-0.0262004	-0.136182	-0.00450152	-0.0275125	0.0923005	0.0803624	0.24268548631694717	0.11209562540915997	0.23930500927821596	0.11924434089638491	0.010556132227361428	0.10752804467391856	0.28102296683864825
Lung__plasma cell_147	0.0745058	0.0835022	0.12018990077988834	0.12076052840104338	0.063494	-0.164581	0.0900197	0.13491919308315958	0.0885414	0.0714217	-0.144808	0.052383443465212974	0.10898575959785788	-0.312202	-0.246734	0.023998516279973896	-0.0630326	-0.190083	-0.31596	-0.177931	0.00988295	-0.0187049	0.0750238	-0.161301	-0.273617	-0.296487	-0.229968	-0.040227	-0.0263394	-0.197891	-0.186042	0.0414506	-0.0205255	-0.0462995	-0.177951	-0.00317548	-0.0804479	-0.23075	-0.00808491	-0.112672	0.12929408905721126	0.0903691	0.28262944258110234	0.14565499331815027	0.26526987056467355	0.0986002	-0.0743604	0.1408469032130865	0.3324235665984218
Small_intestine__plasma cell_147	0.1909569367029019	0.17924576952240553	0.22107028075140756	0.207534	0.14120694670941447	-0.00586415	0.19296172884232435	0.15622738299725414	0.13539613094014077	0.0879802	0.016854750497382394	0.15480729318355277	0.23589357971187563	-0.205222	-0.181471	-0.0509975	0.00266129	-0.0428505	-0.159516	-0.112444	0.024426505666366907	0.0567071	0.13980543060915232	-0.0311291	-0.0560062	-0.0882275	-0.152749	-0.0336882	-0.0135041	-0.0623594	-0.0908118	0.1000497132956906	0.0749989	0.0869307	-0.0163937	0.0906941	0.0800039	-0.0499687	0.07861	0.1225635797636765	0.1120025653855098	0.21119543772505242	0.2171073749696252	0.1599491568363929	0.349935	0.26803093838631065	0.139706	0.21036816515709258	0.2393250384505331
Liver__plasma cell_147	0.14437150109304042	0.14579991703590117	0.17326059209518488	0.17007509035465515	0.0888233	-0.068943	0.13561781991059033	0.1402270397905018	0.11546069168145051	0.0854836	-0.10647	0.0809954	0.14477249637637055	-0.286955	-0.242452	0.000518954	-0.0449289	-0.140689	-0.233454	-0.158432	0.0211506	-0.00794838	0.0749095	-0.128029	-0.205116	-0.222719	-0.234079	-0.0618647	-0.0487597	-0.166832	-0.181797	0.0852908	0.0447092	0.029333809519063524	-0.0807485	0.0333986	0.00340798	-0.124702	0.015080961658329086	-0.00901811	0.10504215834704844	0.11579813757549483	0.23784746367388687	0.11935811243048758	0.27362580949689996	0.15261058171971492	0.0200956	0.1368577519810111	0.27627422831554177
Pancreas__plasma cell_147	0.10749378800815845	0.1138206963993961	0.15074409985794343	0.13615683093353462	0.10931190470956342	-0.0245546	0.13553020277559819	0.0942949	0.0951272	0.0482669	-0.0251791	0.14923808198356783	0.2599976196965111	-0.0745685	-0.108327	0.0773309	0.0333572	-0.0662216	-0.127352	-0.0592878	0.0950699	0.0673807	0.1435336641980995	-0.0845911	-0.137599	-0.117564	-0.190419	-0.014862	0.014099733751046704	-0.0606472	-0.0626672	0.0744416	0.043459	0.0447074	-0.0291102	0.0563796	0.035962834319058286	-0.0587741	0.0584506	0.0815443	0.10312857552222077	0.12822854589155333	0.20378101756531145	0.12955419953857158	0.2804066440747807	0.23604258129835884	0.12701599828385135	0.14051689477013188	0.23135360714561884
Kidney__plasma cell_147	0.10018666584302113	0.0978774	0.14925812358242158	0.1327522093264781	0.10563074027251544	-0.0692674	0.12871102161719686	0.11311628428554897	0.0750444	0.0712321	-0.0487168	0.10635831526722604	0.21327445284967458	-0.237494	-0.195494	-0.00991686	-0.048666	-0.123014	-0.207768	-0.108005	0.058592681199491854	0.0189277	0.10732678662636876	-0.100124	-0.148378	-0.176052	-0.203923	-0.0790147	-0.0445344	-0.0562165	-0.0881908	0.0415088	0.010910194048191348	0.013901402220603747	-0.0794297	0.041054574809142444	0.00399619	-0.115826	0.038531	0.0334587	0.0835025	0.14121180554092497	0.20947350136690393	0.11819778227709389	0.2943456685938234	0.19656058530206189	0.0649161	0.15751827489243975	0.24241987558468892
Bladder__plasma cell_147	0.1479057744049699	0.15471663841578728	0.16443532211590464	0.16296605192565644	0.10131830596567197	-0.0563162	0.14418735192082166	0.15762229428200975	0.14680204391984245	0.17505767452294876	-0.025867	0.15044564113212977	0.20202097483393913	-0.146873	-0.14093	0.00191361	0.021668264241518617	-0.0563541	-0.196019	-0.0972791	0.051722703185676365	0.0703799	0.1498827554620503	-0.0605551	-0.0971795	-0.136674	-0.138618	-0.0145733	0.00794694	-0.0791359	-0.0949743	0.0824915	0.0530457	0.0396817	-0.0682961	0.0366088	0.029486565395648916	-0.100378	0.040059575315418844	0.0181923	0.0843579	0.11731975532439745	0.1817549162052369	0.0945652	0.27456304481779575	0.19184660456104574	0.048675898737261525	0.12990656050689675	0.2169183978337271
Fat__plasma cell (PF)_148	0.021578709811773497	0.026991072401274234	-0.00278269	-0.0504229	0.025397099262593644	0.7492323705533191	0.027251062761855235	-0.193017	-0.132147	-0.186709	0.10357728705323281	0.062828	0.19006012621329071	0.10158389613376477	0.00456811	-0.168113	-0.00223382	0.0951201	0.8252408445054656	0.0920166	-0.0241956	0.0925233	0.00944264	0.0579731	0.17109227639042882	0.23381424267661305	0.018382305301554457	-0.0185908	0.027580476390633886	0.16717578675407227	0.0896178	0.015751430155892962	0.16055214354293737	0.19923793331596262	0.6719364791480816	0.0469246	0.2300324418765855	0.7283112215175491	0.022575984277058626	0.6370888026153417	-0.067484	-0.00237195	-0.23704	-0.157846	-0.0363562	0.29076193983138665	0.7227116595594426	-0.0953841	-0.285624
Limb_muscle__plasma cell (PF)_148	0.00806951	0.00948846	0.015380122520413654	-0.0206483	0.029730743778662888	0.6960809591234041	0.021990550566914614	-0.09519	-0.0854776	-0.184526	-0.010101	0.00162391	0.10938409176308589	-0.121321	-0.117716	-0.12286	-0.0670262	-0.0250784	0.6387053526539559	0.00727675	0.00139519	0.0167286	0.00880264	-0.0204794	0.024717445452252344	0.0903133	-0.0620546	-0.0672511	-0.0306976	0.0327906	-0.0289778	-0.0101824	0.077294	0.0926214	0.5603619788548163	0.012533564349828236	0.0905464	0.5628184964589266	-0.00108577	0.45872170629294956	-0.00544067	0.00213636	-0.0855986	-0.0937577	0.054659905913580574	0.1949522721568311	0.6083931903109069	-0.0365324	-0.0992385
Bone_marrow__plasma cell (PF)_148	0.10379870833672687	0.069061	0.0720725	0.0153263	0.0865154	0.5369585996623868	0.10551740582280701	-0.137563	-0.0970318	-0.156474	0.21031126499680697	0.13935305005630813	0.3054850185417155	0.0667336	-0.00688808	-0.247445	0.0284173	0.15031306657306448	0.5600111711565651	0.10818638011587924	0.010360360701838016	0.16303584154377587	0.10134974126137843	0.14814290528389912	0.2845658051445991	0.30981306399846853	0.0721452	0.00865361	0.04664	0.2331427072923889	0.13531009028345323	0.013945513394674402	0.13378809064169386	0.20992177858362837	0.4924743413145096	0.10517441741697059	0.26596581250132384	0.5423753596602474	0.0905464	0.5711183909093595	-0.113621	0.0817801	-0.254833	-0.123771	0.0819128	0.36532771728569835	0.6191890851111185	-0.0214606	-0.298328
Spleen__plasma cell (PF)_148	0.00969302	0.010080407898474848	-0.00302515	-0.0524848	0.0269778	0.7544626243590474	0.021006	-0.174995	-0.135088	-0.204342	0.0774397	0.038035156287456726	0.1599713701840418	0.033806	-0.0437917	-0.161769	-0.0306579	0.0584709	0.8010973927189318	0.0682403	-0.0253476	0.0745496	0.00307395	0.0494507	0.15111177071911613	0.209341	-0.000558838	-0.0314324	0.00905972	0.13070237685302846	0.0561585	0.002412	0.13843834714098366	0.17336096229040662	0.6620227305413832	0.037130381984713696	0.19696713706227753	0.7079162580708135	0.020533332083263682	0.6102494583268127	-0.0291333	-0.00584251	-0.193473	-0.131884	-0.0140583	0.2735287458214614	0.7179151014925162	-0.0828556	-0.23233
Liver__plasma cell (PF)_148	0.0482338	0.03484	0.016307537798550157	-0.0301571	0.023271341790904475	0.7272338301556899	0.0309369	-0.15806	-0.113027	-0.188668	0.0693113	0.039923853928261234	0.16808178861065826	-0.0092091	-0.0702004	-0.180377	-0.0328966	0.0666168	0.7333565023396852	0.0514422	-0.0222479	0.0645571	0.0132569	0.0377244	0.14929987311126944	0.19601111731634577	-0.0208712	-0.0591853	-0.0198745	0.12466463903370624	0.0371406	0.0197226	0.14481073578073825	0.17964369197806537	0.6337548773893424	0.042031847570287904	0.2011502513641605	0.6690309443404454	0.023566891067037507	0.5829801206657828	-0.0497164	0.00132532	-0.19993	-0.142511	0.012049210475753382	0.27559886422439894	0.6900605420320153	-0.0754032	-0.232274
Pancreas__plasma cell (PF)_148	-0.0763174	-0.0683018	-0.0788743	-0.117299	-0.0304326	0.7629863112469313	-0.0647529	-0.189029	-0.16273	-0.244144	-0.0334723	-0.0728695	0.019984312509628396	-0.0337361	-0.0852471	-0.102548	-0.0956506	-0.0319823	0.7834280076102953	0.019774532337386058	-0.046775	-0.0301445	-0.0703352	-0.0447111	0.030610472521645688	0.0916274	-0.073234	-0.0781634	-0.0599719	0.030057147099684378	-0.0244499	-0.0527663	0.0501093	0.057431666817291366	0.6175685130455688	-0.0498839	0.050478440005370745	0.6399194788208704	-0.0543013	0.5000845628786073	0.0235301	-0.0552089	-0.135102	-0.112075	-0.0543803	0.14311660211721494	0.6487974878029921	-0.0955305	-0.158459
Kidney__plasma cell (PF)_148	-0.0426529	-0.0390557	-0.0511658	-0.0969278	-0.00575044	0.7660396200161046	-0.0297276	-0.190152	-0.157026	-0.222258	0.0387433	-0.0111792	0.11079601884372123	0.037502292676701354	-0.0396287	-0.115878	-0.0548198	0.0351148	0.8188764971396919	0.065882	-0.0256762	0.0308668	-0.0181534	0.0126712	0.12005803971489827	0.1671227185254859	-0.0331609	-0.0492304	-0.0257641	0.12067338542943523	0.0533291	-0.0204482	0.10125935975641018	0.1233730323891424	0.6552092939110553	-0.00487935	0.13222044270883382	0.6926638225364362	-0.0109305	0.5949732618860797	0.0400411	-0.0092503	-0.141267	-0.0884168	-0.018564	0.24157521937632154	0.7177060307319858	-0.0677704	-0.174751
Skin__innate lymphoid cell_149	-0.221789	-0.223584	-0.179581	-0.183476	-0.162217	-0.318745	-0.24846	-0.188136	-0.229537	-0.162177	-0.369275	-0.470609	-0.440277	-0.40275	-0.35834	-0.245325	-0.397462	-0.353774	-0.363325	-0.453205	-0.408327	-0.488506	-0.434848	-0.45875	-0.391462	-0.443962	-0.444186	-0.266238	-0.367125	-0.366825	-0.372654	-0.179425	-0.224613	-0.307931	-0.358903	-0.293324	-0.344512	-0.369845	-0.302445	-0.272188	0.030429099243770033	-0.0689846	0.0635004	-0.0412197	-0.100852	-0.317325	-0.334918	-0.0163871	0.10984644080565309
Lung__innate lymphoid cell_149	0.15612130479267977	0.1392947693071335	0.096208	0.11481150352128568	-0.0447603	-0.0103283	-0.00217821	0.00204851	0.0663409	0.0303852	-0.115557	-0.203344	-0.254457	-0.144034	-0.109949	-0.220308	-0.0720027	0.040857044159841927	-0.101876	-0.261919	-0.274236	-0.276866	-0.210947	-0.179782	-0.0469237	-0.141288	-0.282723	-0.129335	-0.242161	-0.153888	-0.205004	0.15435506042181293	0.15056679925985966	0.0800737	0.000350869	-0.0582703	0.0504368	-0.00732646	-0.0964595	-0.000132302	0.042141253953982154	-0.0660537	-0.0356463	-0.0758686	-0.0637472	-0.112576	-0.0760592	-0.0641715	-0.0147029
Small_intestine__innate lymphoid cell_149	0.0686749	0.0547866	0.10286637725741485	0.0925305	0.0286966	-0.0989903	0.029414406597841662	0.025755551366573967	0.00618427	-0.0327655	-0.0249565	-0.137561	-0.143421	-0.146644	-0.138459	-0.189036	-0.0951999	0.00583885	-0.162895	-0.254078	-0.252694	-0.209751	-0.131118	-0.129047	0.00864226	-0.078211	-0.246119	-0.0892935	-0.167925	-0.106677	-0.126981	0.0886472	0.0785149	0.0371847	-0.0686288	-0.0155032	0.023173911665074824	-0.0792268	-0.0325274	0.0756065	0.16352325125629152	0.0913816	0.129635	0.1024874762840107	0.12849574507725497	0.0456737	0.0083993	0.11649697280450096	0.155277
Kidney__innate lymphoid cell_149	0.017212	0.00960841	0.026905726685396848	0.042893150867121387	-0.0731914	-0.168278	-0.0907864	0.023202055380803957	0.019473218228926222	0.011131471455454173	-0.250634	-0.322856	-0.382232	-0.237148	-0.174527	-0.107214	-0.163203	-0.0999217	-0.26828	-0.321929	-0.265481	-0.353308	-0.236903	-0.30028	-0.194579	-0.324766	-0.406275	-0.176627	-0.285415	-0.266477	-0.277299	0.0870455	0.0355767	-0.0700748	-0.166205	-0.141854	-0.130787	-0.200056	-0.135576	-0.172941	0.23017157457865164	-0.0905137	0.16189527511568091	0.0363901	-0.019758	-0.206915	-0.214041	-0.0152335	0.22498093417109774
Bladder__innate lymphoid cell_149	-0.0203155	-0.038416	-0.0146976	-0.0241485	-0.0667679	-0.147153	-0.0882197	-0.107365	-0.0973143	-0.0398176	-0.123815	-0.274125	-0.269447	-0.150781	-0.151124	-0.22704	-0.167101	-0.0565675	-0.191984	-0.260854	-0.276496	-0.272939	-0.242661	-0.164162	-0.0147282	-0.0839461	-0.277766	-0.129212	-0.210003	-0.161483	-0.19822	-0.0204203	-0.0192255	-0.0683104	-0.141682	-0.135335	-0.0712343	-0.137494	-0.15255	-0.0589812	-0.0289004	-0.0736981	-0.0952047	-0.113603	-0.0838595	-0.146279	-0.126509	-0.0775831	-0.0714266
Skin__natural killer cell_150	-0.470972	-0.503141	-0.464074	-0.498934	-0.313962	-0.40437	-0.462409	-0.512064	-0.532706	-0.358957	-0.39894	-0.542685	-0.376218	-0.372105	-0.370688	-0.233158	-0.525707	-0.459063	-0.334185	-0.323962	-0.323865	-0.42264	-0.482577	-0.427299	-0.403369	-0.336393	-0.345811	-0.301119	-0.309401	-0.285797	-0.294647	-0.476996	-0.491668	-0.520201	-0.4841	-0.430873	-0.504127	-0.461067	-0.420081	-0.380497	-0.393889	-0.203392	-0.321331	-0.328817	-0.289497	-0.425124	-0.398031	-0.184263	-0.289555
Fat__natural killer cell_150	-0.125398	-0.146309	-0.138188	-0.161529	-0.0901059	-0.0928533	-0.13134	-0.20416	-0.210761	-0.177202	-0.0553364	-0.181641	-0.147475	-0.116333	-0.183561	-0.164485	-0.178302	-0.114155	-0.0658997	-0.152106	-0.191261	-0.207916	-0.243661	-0.176102	-0.0750041	-0.0701325	-0.15289	-0.0981658	-0.174662	-0.128062	-0.143371	-0.141999	-0.128798	-0.119458	-0.108329	-0.125821	-0.101335	-0.0870542	-0.145126	-0.0537459	-0.194284	-0.106221	-0.222777	-0.164494	-0.151379	-0.136461	-0.0792423	-0.116185	-0.213899
Mammary_gland__natural killer cell_150	-0.0445988	-0.0479844	-0.0427722	-0.0313781	-0.106065	-0.179224	-0.126284	-0.0363118	-0.0569412	-0.0588925	-0.279867	-0.318775	-0.38314	-0.327608	-0.296446	-0.0966165	-0.22098	-0.204823	-0.27518	-0.347599	-0.274845	-0.36681	-0.293466	-0.340149	-0.294838	-0.35929	-0.389504	-0.165877	-0.282765	-0.364349	-0.356392	0.00422329	-0.0443081	-0.131653	-0.197837	-0.171709	-0.185439	-0.229316	-0.185501	-0.230475	0.0995683	-0.133598	0.092309	-0.0241695	-0.0701275	-0.254507	-0.245988	-0.0614863	0.15381336789864636
Bone_marrow__natural killer cell_150	-0.157303	-0.157934	-0.154887	-0.158745	-0.122982	-0.22772	-0.16377	-0.161624	-0.18543	-0.155444	-0.201468	-0.238657	-0.251641	-0.266822	-0.27821	-0.0698072	-0.236943	-0.25237	-0.2428	-0.240484	-0.196143	-0.296316	-0.294721	-0.294635	-0.305265	-0.278868	-0.257049	-0.140913	-0.224852	-0.273049	-0.260501	-0.148309	-0.180983	-0.208431	-0.25512	-0.175848	-0.224303	-0.263163	-0.210637	-0.243091	-0.153003	-0.127978	-0.0778725	-0.113892	-0.138541	-0.250402	-0.258977	-0.0922423	-0.0478343
Blood__natural killer cell_150	-0.110967	-0.110593	-0.108659	-0.118277	-0.1091	-0.132029	-0.12738	-0.160788	-0.170058	-0.156307	-0.176597	-0.204942	-0.246837	-0.237849	-0.282832	-0.0758765	-0.211816	-0.210903	-0.141054	-0.244229	-0.211235	-0.311484	-0.314871	-0.28896	-0.248158	-0.24475	-0.297672	-0.173078	-0.25147	-0.262354	-0.267203	-0.0791354	-0.0922327	-0.11498	-0.1327	-0.134642	-0.130634	-0.137379	-0.184997	-0.132188	-0.147242	-0.147611	-0.0934862	-0.128008	-0.15779	-0.195741	-0.151561	-0.130078	-0.0719281
Spleen__natural killer cell_150	-0.0899946	-0.0968139	-0.098183	-0.109066	-0.101181	-0.140453	-0.113898	-0.166737	-0.168917	-0.159863	-0.152943	-0.192063	-0.197339	-0.245106	-0.272145	-0.118657	-0.201619	-0.195217	-0.156539	-0.231534	-0.206925	-0.275148	-0.29033	-0.253781	-0.217879	-0.212361	-0.266754	-0.148941	-0.221893	-0.232142	-0.242705	-0.0926372	-0.102974	-0.116042	-0.148577	-0.13199	-0.124554	-0.1503	-0.184791	-0.119652	-0.180749	-0.120112	-0.124847	-0.136323	-0.137197	-0.17163	-0.147169	-0.115404	-0.108585
Small_intestine__natural killer cell_150	-0.00885074	-0.00833719	-0.00388192	-0.00694396	-0.0559185	-0.137501	-0.0506534	-0.0726366	-0.0677967	-0.0882567	-0.143311	-0.156792	-0.184508	-0.210191	-0.236706	-0.0960847	-0.158558	-0.135832	-0.181542	-0.268635	-0.221881	-0.279907	-0.244283	-0.26042	-0.203723	-0.220456	-0.314129	-0.155792	-0.227544	-0.223999	-0.231614	0.018348385365404955	-0.000771226	-0.0399621	-0.120906	-0.0831023	-0.0612201	-0.133082	-0.130671	-0.0615875	-0.0391648	-0.0418347	0.0206963	-0.0332309	-0.0235629	-0.0895085	-0.104	-0.019487	0.0458918
Liver__natural killer cell_150	-0.0540305	-0.0456361	-0.0449803	-0.0333954	-0.0989674	-0.214102	-0.109821	-0.0466389	-0.0617981	-0.0640276	-0.265362	-0.259752	-0.313465	-0.30376	-0.294352	-0.0446586	-0.202847	-0.225039	-0.289298	-0.327883	-0.241901	-0.3481	-0.288853	-0.344727	-0.334045	-0.366952	-0.381352	-0.154444	-0.260453	-0.353674	-0.335796	-0.00384458	-0.0558136	-0.128769	-0.21903	-0.153524	-0.1781	-0.24971	-0.187879	-0.226342	0.0471742	-0.109249	0.10024302048596034	-0.0101697	-0.0654565	-0.226396	-0.251183	-0.0481324	0.15022682560313408
Pancreas__natural killer cell_150	-0.106331	-0.109761	-0.126486	-0.134813	-0.112606	-0.140255	-0.132094	-0.169937	-0.164998	-0.145805	-0.118555	-0.166195	-0.163392	-0.131529	-0.188695	-0.0415231	-0.146057	-0.142439	-0.115723	-0.1503	-0.142989	-0.20253	-0.227652	-0.194633	-0.169462	-0.149564	-0.203264	-0.0789067	-0.156144	-0.175143	-0.16788	-0.0848069	-0.0915836	-0.109464	-0.137049	-0.129432	-0.115888	-0.13069	-0.165608	-0.104302	-0.124021	-0.124902	-0.107996	-0.104124	-0.135206	-0.14344	-0.124745	-0.110429	-0.0908936
Kidney__natural killer cell_150	-0.15589	-0.15722	-0.1605	-0.168642	-0.133891	-0.185532	-0.17076	-0.180899	-0.201017	-0.160471	-0.184792	-0.233391	-0.231828	-0.243757	-0.265276	-0.0785331	-0.229277	-0.226182	-0.183202	-0.227162	-0.199079	-0.286037	-0.287925	-0.281305	-0.260947	-0.250898	-0.263796	-0.151733	-0.225345	-0.227455	-0.227493	-0.131194	-0.149113	-0.177228	-0.199919	-0.172318	-0.191961	-0.202756	-0.210892	-0.17115	-0.134102	-0.124262	-0.0837508	-0.111976	-0.134024	-0.203528	-0.191383	-0.0953041	-0.0571311
Uterus__natural killer cell_150	-0.0241526	-0.00695231	-0.042018	-0.01075	-0.128161	-0.243436	-0.120606	-0.0216401	-0.00859646	0.011755936239767185	-0.316734	-0.28303	-0.370501	-0.308374	-0.28525	-0.0409148	-0.196028	-0.231542	-0.349549	-0.366348	-0.260772	-0.400236	-0.325044	-0.382776	-0.379782	-0.416404	-0.407968	-0.191972	-0.29984	-0.397101	-0.384434	0.020620633674553572	-0.0431013	-0.137416	-0.255134	-0.181692	-0.197225	-0.293965	-0.226286	-0.304536	-0.000772083	-0.137339	0.083215	-0.054875	-0.10674	-0.30453	-0.339203	-0.0791173	0.13481686817008934
Lung__natural killer cell (PF)_151	-0.121686	-0.111488	-0.149152	-0.182825	-0.0838394	0.674754	-0.121296	-0.254747	-0.222287	-0.266704	-0.0227766	-0.119342	-0.0607701	-0.0119449	-0.0924466	-0.121811	-0.124021	-0.0350237	0.745029	0.0027237	-0.113252	-0.0874054	-0.165893	-0.0647587	0.027423	0.0993064	-0.0516368	-0.0762785	-0.089326	0.011871812740360442	-0.0357725	-0.0934552	0.015679900031274993	0.024884808412391178	0.5469598547942929	-0.087107	0.0259431	0.584872	-0.112649	0.4336074457034046	-0.0843843	-0.109502	-0.247431	-0.184571	-0.171044	0.0475843	0.5404335660306541	-0.156959	-0.278455
Lung__natural killer cell (GZMB+)_152	-0.0982015	-0.0984192	-0.103432	-0.113088	-0.0915851	-0.125207	-0.105512	-0.14731	-0.163492	-0.145791	-0.118869	-0.163275	-0.192588	-0.22316	-0.262031	-0.108254	-0.189034	-0.182602	-0.130729	-0.218668	-0.206587	-0.26838	-0.275795	-0.245269	-0.211637	-0.203732	-0.228864	-0.136041	-0.214695	-0.211902	-0.221311	-0.086549	-0.0941259	-0.104099	-0.127919	-0.111963	-0.111421	-0.128506	-0.164652	-0.106848	-0.160661	-0.110285	-0.109552	-0.115821	-0.131244	-0.157895	-0.134912	-0.100676	-0.0959295
Lung__natural killer cell (KLRD1+)_153	-0.0805155	-0.0820401	-0.0895832	-0.0979529	-0.0872864	-0.119763	-0.094981	-0.141836	-0.150857	-0.136256	-0.114206	-0.156484	-0.1885	-0.215574	-0.25407	-0.111105	-0.180225	-0.167998	-0.130206	-0.21664	-0.205133	-0.271602	-0.275406	-0.243691	-0.202832	-0.198989	-0.234153	-0.139383	-0.221194	-0.205415	-0.219488	-0.0710857	-0.0791016	-0.0884506	-0.119225	-0.1034	-0.0956553	-0.120735	-0.158853	-0.100214	-0.166503	-0.111194	-0.116668	-0.121377	-0.134956	-0.155432	-0.132839	-0.10601	-0.104809
Pancreas__natural killer cell (CHN1+)_154	-0.000871121	-0.0220916	-0.0357585	-0.0380087	-0.0833993	-0.0778318	-0.0898206	-0.118971	-0.0758073	-0.0723612	-0.0605077	-0.212026	-0.222401	-0.0355683	-0.0575939	-0.132046	-0.0851467	0.00564548	-0.0872245	-0.132522	-0.17554	-0.209744	-0.214041	-0.0857124	0.0421732	-0.0245528	-0.210838	-0.0819377	-0.180584	-0.0827165	-0.116096	-0.00556877	-0.00634651	-0.042371	-0.0808532	-0.127066	-0.0513309	-0.0722121	-0.143794	-0.0291476	-0.0411317	-0.119483	-0.144923	-0.107161	-0.139633	-0.138801	-0.0795532	-0.126321	-0.135575
Kidney__natural killer cell (CHN1+)_154	-0.00363018	0.00897957	-0.00486631	0.010954456173225588	-0.0833078	-0.17014	-0.0835861	-0.0250464	-0.0100201	0.054159831705079604	-0.178545	-0.23739	-0.272412	-0.168242	-0.135584	-0.0445934	-0.140382	-0.101802	-0.233562	-0.219409	-0.169172	-0.294499	-0.243083	-0.18658	-0.126976	-0.200423	-0.330967	-0.144504	-0.240114	-0.152767	-0.185741	0.036066661961371003	0.011656553352003355	-0.0699408	-0.162392	-0.148454	-0.106494	-0.179447	-0.177869	-0.13137	0.057077163648145315	-0.0979836	0.0483458	-0.031529	-0.0820934	-0.187082	-0.18923	-0.0699423	0.0769921
Fat__natural killer T cell_155	-0.0997512	-0.112335	-0.119933	-0.133765	-0.100627	-0.0435846	-0.134274	-0.194593	-0.181311	-0.15885	-0.122556	-0.221976	-0.190918	-0.161273	-0.194671	-0.163722	-0.190242	-0.130306	-0.0435472	-0.187482	-0.208067	-0.233949	-0.261903	-0.211254	-0.136094	-0.116031	-0.199091	-0.106282	-0.187149	-0.175149	-0.189636	-0.118746	-0.107103	-0.122784	-0.0835636	-0.149292	-0.117972	-0.0688949	-0.179861	-0.0635972	-0.186548	-0.120512	-0.204743	-0.1862	-0.15996	-0.171545	-0.0816188	-0.127261	-0.191343
Mammary_gland__natural killer T cell_155	-0.00727399	-0.0118092	-0.036563	-0.031004	-0.0941952	-0.0136981	-0.0973016	-0.0738504	-0.0669139	-0.0688647	-0.195333	-0.249031	-0.282461	-0.252439	-0.248358	-0.134217	-0.184394	-0.129345	-0.0837447	-0.270796	-0.244358	-0.291736	-0.260323	-0.260191	-0.195664	-0.219732	-0.296689	-0.132385	-0.234765	-0.265742	-0.279297	0.010331726232079296	0.00429339	-0.0593061	-0.0441726	-0.133628	-0.0916758	-0.0547166	-0.163632	-0.0806019	-0.00526739	-0.117913	-0.0352282	-0.0998981	-0.0914584	-0.17706	-0.0927816	-0.0868762	0.00298637
Limb_muscle__natural killer T cell_155	-0.114976	-0.107781	-0.12693	-0.138229	-0.105157	0.023858208289788553	-0.147144	-0.174159	-0.136946	-0.117874	-0.086744	-0.174784	-0.108425	0.0835447	-0.0181885	0.10349058788831188	-0.0822422	-0.0467916	0.0954583	-0.00225435	-0.0137021	-0.124153	-0.150444	-0.0926093	-0.0476716	-0.000407797	-0.188385	-0.0219919	-0.106715	-0.0444344	-0.0423127	-0.048466	-0.0271174	-0.0712065	0.0123217	-0.142379	-0.075786	0.038696	-0.137512	0.0712193	0.060221932087281674	-0.0855196	-0.0347697	-0.0254634	-0.0924384	-0.0454661	0.0781492	-0.0741792	-0.0301394
Bone__natural killer T cell_155	-0.145798	-0.146113	-0.14329	-0.152042	-0.0974995	-0.141021	-0.143251	-0.154377	-0.178307	-0.138675	-0.132019	-0.207336	-0.189394	-0.20583	-0.216524	-0.0951759	-0.203208	-0.188849	-0.142622	-0.18448	-0.172764	-0.23654	-0.240258	-0.215357	-0.205945	-0.183535	-0.186797	-0.0848369	-0.179289	-0.17718	-0.176077	-0.145199	-0.156926	-0.177868	-0.177689	-0.156476	-0.18216	-0.174853	-0.181104	-0.146599	-0.117375	-0.0975543	-0.09107	-0.096398	-0.115595	-0.187494	-0.15885	-0.0734348	-0.0712713
Bone_marrow__natural killer T cell_155	-0.15251	-0.154556	-0.141441	-0.146747	-0.114498	-0.217905	-0.161698	-0.160284	-0.183038	-0.160613	-0.213821	-0.268062	-0.268699	-0.286406	-0.273958	-0.100278	-0.24595	-0.251474	-0.24209	-0.256388	-0.214243	-0.307942	-0.302835	-0.301056	-0.305413	-0.287763	-0.274263	-0.142377	-0.231152	-0.272951	-0.264387	-0.148012	-0.178956	-0.212777	-0.253304	-0.182473	-0.229253	-0.261254	-0.214421	-0.241133	-0.138045	-0.130243	-0.076103	-0.118676	-0.140531	-0.262359	-0.259587	-0.0936052	-0.0444961
Blood__natural killer T cell_155	-0.122725	-0.139574	-0.128997	-0.154098	-0.0969306	-0.0639092	-0.137439	-0.212904	-0.207154	-0.178558	-0.0710198	-0.19389	-0.160855	-0.107229	-0.159126	-0.136553	-0.178194	-0.107302	-0.0262288	-0.142028	-0.173095	-0.220741	-0.250542	-0.159832	-0.0580606	-0.0689596	-0.197293	-0.125984	-0.196602	-0.0836879	-0.112734	-0.116029	-0.0947513	-0.100682	-0.0718194	-0.134676	-0.0877185	-0.0489755	-0.155789	-0.00774252	-0.153923	-0.117464	-0.186613	-0.14763	-0.148438	-0.116395	-0.0304168	-0.123141	-0.180927
Spleen__natural killer T cell_155	-0.107806	-0.112902	-0.100398	-0.109234	-0.103838	-0.176098	-0.12966	-0.164191	-0.173273	-0.158757	-0.204784	-0.253229	-0.241802	-0.307278	-0.297284	-0.137061	-0.239965	-0.242291	-0.218074	-0.268016	-0.223586	-0.309126	-0.318781	-0.280078	-0.261701	-0.255048	-0.303545	-0.158531	-0.238964	-0.275656	-0.284296	-0.123854	-0.143895	-0.169298	-0.206311	-0.169475	-0.182713	-0.213575	-0.219151	-0.176446	-0.171561	-0.120505	-0.104593	-0.137971	-0.137404	-0.225153	-0.203197	-0.109966	-0.0824641
Lung__natural killer T cell_155	-0.106305	-0.108179	-0.109347	-0.116608	-0.0971947	-0.136418	-0.121556	-0.150801	-0.164539	-0.143466	-0.144361	-0.208137	-0.224788	-0.247311	-0.258854	-0.136148	-0.211281	-0.192112	-0.153609	-0.240757	-0.228047	-0.28984	-0.288736	-0.256489	-0.224772	-0.218553	-0.238915	-0.140794	-0.226719	-0.220307	-0.230414	-0.104915	-0.116237	-0.136523	-0.157191	-0.137791	-0.145486	-0.158781	-0.184473	-0.133352	-0.15497	-0.103195	-0.106753	-0.120542	-0.129314	-0.191119	-0.163006	-0.0889275	-0.0900181
Small_intestine__natural killer T cell_155	-0.0114074	-0.0141219	-0.0136661	-0.0183735	-0.0671886	0.00525449	-0.0723745	-0.0780588	-0.079654	-0.102118	-0.161013	-0.21678	-0.210707	-0.254214	-0.255621	-0.167548	-0.19049	-0.126423	-0.0531908	-0.3	-0.280374	-0.288245	-0.24228	-0.25529	-0.16963	-0.20201	-0.307993	-0.146272	-0.230536	-0.221967	-0.238462	0.0120889	0.011063050384514248	-0.0424806	-0.0177343	-0.11024	-0.0703772	-0.0271846	-0.147653	0.0373477	0.0515796	-0.00262591	0.0498301	-0.00380265	0.0135302	-0.0593183	0.012824882314137719	0.020826546772726315	0.075945
Liver__natural killer T cell_155	-0.0720829	-0.0614284	-0.0557121	-0.045052	-0.093359	-0.215908	-0.113072	-0.0552389	-0.0758237	-0.0603086	-0.262943	-0.268517	-0.304379	-0.322789	-0.293884	-0.0576324	-0.221177	-0.243543	-0.294525	-0.317748	-0.232623	-0.341311	-0.29051	-0.329771	-0.337317	-0.353923	-0.355935	-0.146805	-0.251147	-0.341439	-0.327185	-0.0453809	-0.0950293	-0.162166	-0.240784	-0.166444	-0.205169	-0.26896	-0.203416	-0.241818	0.0064294	-0.095341	0.0740625	-0.0291212	-0.0706838	-0.246524	-0.267228	-0.0424441	0.11853320228635139
Pancreas__natural killer T cell_155	-0.114641	-0.11467	-0.110287	-0.117694	-0.0948034	-0.106576	-0.133062	-0.151176	-0.152476	-0.140353	-0.155706	-0.228376	-0.22462	-0.171531	-0.194845	-0.0708273	-0.181159	-0.16706	-0.113764	-0.18975	-0.174996	-0.253763	-0.261866	-0.228509	-0.196452	-0.184471	-0.245927	-0.0989154	-0.192474	-0.210451	-0.207252	-0.102408	-0.115083	-0.146706	-0.13959	-0.156735	-0.159722	-0.138839	-0.182621	-0.130691	-0.0961869	-0.134621	-0.0981526	-0.1141	-0.146479	-0.202224	-0.14168	-0.113562	-0.0753665
Kidney__natural killer T cell_155	-0.138188	-0.132777	-0.137687	-0.14339	-0.119053	-0.0888311	-0.15695	-0.16261	-0.179592	-0.151107	-0.195595	-0.251451	-0.240213	-0.266542	-0.259985	-0.100622	-0.234195	-0.222769	-0.107425	-0.232427	-0.203137	-0.288202	-0.286103	-0.274619	-0.260143	-0.239532	-0.262963	-0.143701	-0.220939	-0.230291	-0.235099	-0.123645	-0.131646	-0.169323	-0.133267	-0.175149	-0.187952	-0.136907	-0.215752	-0.126404	-0.114241	-0.108168	-0.0736182	-0.115451	-0.119986	-0.202832	-0.133025	-0.0821488	-0.0486553
Uterus__natural killer T cell_155	-0.0501822	-0.0297378	-0.0574612	-0.0331803	-0.120079	-0.236222	-0.123869	-0.0454818	-0.0446929	0.0035982	-0.317009	-0.289551	-0.336947	-0.343352	-0.298813	-0.0516439	-0.218242	-0.26744	-0.337256	-0.330347	-0.220344	-0.357505	-0.314296	-0.344697	-0.376003	-0.390462	-0.379533	-0.156284	-0.262487	-0.379997	-0.372939	-0.0354841	-0.086003	-0.171294	-0.266712	-0.201209	-0.220326	-0.29626	-0.248436	-0.308229	-0.0454572	-0.149819	0.0392774	-0.0924983	-0.123574	-0.312651	-0.335999	-0.104313	0.08664
Brain_cortex__natural killer cell_T cell_H6	-0.0179702	0.021202319178278764	-0.0223973	0.0172976	-0.104644	-0.214768	-0.099596	0.0347378	0.0538179	0.14869245121342212	-0.285699	-0.238773	-0.351236	-0.189082	-0.206938	0.0722824	-0.17214	-0.194135	-0.315677	-0.297913	-0.190677	-0.364272	-0.283234	-0.302456	-0.316691	-0.345736	-0.390211	-0.156646	-0.271894	-0.334551	-0.32829	0.041514855255512836	-0.021451	-0.133107	-0.235995	-0.191205	-0.195718	-0.273397	-0.210714	-0.280457	0.0843498	-0.122085	0.13241157911985976	-0.0114309	-0.0915978	-0.287851	-0.313065	-0.0662052	0.1773896325679841
Brainstem__natural killer cell_T cell_H6	-0.0439221	-0.0217731	-0.0373453	-0.016885	-0.0908799	-0.140588	-0.10293	-0.0281368	-0.016725	0.021857364054044343	-0.247362	-0.240395	-0.32698	-0.206325	-0.212323	0.00718686	-0.185796	-0.179418	-0.211393	-0.277435	-0.205035	-0.349545	-0.285891	-0.308191	-0.292928	-0.32171	-0.367645	-0.157796	-0.2666	-0.30077	-0.295219	0.00807586	-0.040025	-0.123611	-0.170046	-0.16537	-0.174274	-0.198937	-0.18569	-0.214463	0.030498594961203773	-0.135164	0.0576469	-0.0490812	-0.110374	-0.261048	-0.232245	-0.0823933	0.099365
Hypothalamus_Pituitary__natural killer cell_T cell_H6	-0.0266198	-0.00489334	-0.016151	0.011146385758918978	-0.107257	-0.223905	-0.103785	-0.00899503	-0.00511393	-0.00983745	-0.337748	-0.292003	-0.404885	-0.347955	-0.305183	-0.00308093	-0.215855	-0.265406	-0.335101	-0.369481	-0.244251	-0.438511	-0.351334	-0.397982	-0.418851	-0.463478	-0.466499	-0.229518	-0.342097	-0.404346	-0.400595	0.0343191	-0.0353644	-0.132027	-0.236457	-0.170983	-0.201498	-0.281848	-0.220253	-0.299234	0.0442957	-0.149565	0.13762185529280707	-0.023396	-0.109875	-0.315218	-0.32765	-0.0833779	0.18649010604416524
Diaphragm__natural killer cell_T cell_H6	-0.0926704	-0.114988	-0.0618855	-0.0785178	-0.0487348	-0.105273	-0.112878	-0.117987	-0.133612	-0.136599	-0.130447	-0.288235	-0.269269	-0.158917	-0.143933	-0.187316	-0.195444	-0.102008	-0.134779	-0.206793	-0.217464	-0.267068	-0.250323	-0.202473	-0.0791607	-0.124987	-0.237827	-0.101495	-0.214001	-0.168798	-0.180557	-0.0919125	-0.10026	-0.135235	-0.140127	-0.144636	-0.137018	-0.133899	-0.130816	-0.116834	-0.0228033	-0.121308	-0.102761	-0.112653	-0.125597	-0.210552	-0.137862	-0.0967787	-0.069614
Spleen__natural killer cell_T cell_H6	-0.0832819	-0.0755771	-0.0786225	-0.0750455	-0.116569	-0.199976	-0.125108	-0.124018	-0.129533	-0.127116	-0.27366	-0.26525	-0.287997	-0.363082	-0.338594	-0.099982	-0.241395	-0.282812	-0.268935	-0.324926	-0.23873	-0.356915	-0.341489	-0.349509	-0.360933	-0.357397	-0.374589	-0.191562	-0.270679	-0.353402	-0.353798	-0.0735081	-0.108219	-0.157925	-0.220495	-0.173161	-0.191678	-0.241871	-0.237175	-0.222314	-0.13048	-0.131417	-0.0225628	-0.112541	-0.123753	-0.250136	-0.248004	-0.10353	0.010078469117364448
Thymus__natural killer cell_T cell_H6	-0.0701001	-0.0946328	-0.100109	-0.143949	-0.0339193	0.3941033771286887	-0.0760152	-0.245684	-0.215765	-0.232437	0.0943087	-0.103426	-0.0107558	0.0605473	-0.0243683	-0.201521	-0.0924931	0.0607679	0.4765519096710193	0.0402719	-0.103077	-0.0362618	-0.1284	0.038284991575513655	0.18632562529568739	0.22928660631527933	0.014463784999800087	-0.0143348	-0.0708811	0.1063931943558811	0.0455368	-0.104841	-0.00273726	0.0314838	0.3262386293191046	-0.0524351	0.0732696	0.3859971646392035	-0.0641164	0.3474737106088991	-0.141728	-0.0695147	-0.329427	-0.195687	-0.15048	0.0575143	0.3721149067346341	-0.134723	-0.361673
Lung__natural killer cell_T cell_H6	-0.108826	-0.102441	-0.0983214	-0.0982792	-0.0973532	-0.180528	-0.122717	-0.114307	-0.137473	-0.115721	-0.190951	-0.229492	-0.271775	-0.28667	-0.28258	-0.0936749	-0.224249	-0.228556	-0.218943	-0.274292	-0.230912	-0.328102	-0.304731	-0.296931	-0.290422	-0.290283	-0.287349	-0.156682	-0.250788	-0.271968	-0.272701	-0.0899818	-0.119717	-0.156792	-0.201586	-0.148668	-0.180176	-0.215886	-0.194314	-0.196906	-0.104447	-0.111557	-0.0350852	-0.0867386	-0.120446	-0.231413	-0.224118	-0.0777864	-0.00836591
Trachea__natural killer cell_T cell_H6	0.0682542	0.0572781	0.0480513	0.0672526	-0.0590377	-0.100216	-0.0527111	0.0118105	0.0381026	-0.00457424	-0.188552	-0.262752	-0.329517	-0.211713	-0.143981	-0.162818	-0.123236	-0.0472218	-0.203645	-0.295249	-0.262839	-0.322641	-0.229242	-0.259732	-0.157457	-0.247625	-0.323137	-0.154298	-0.26065	-0.232721	-0.250841	0.0926791	0.0574431	-0.0271333	-0.111215	-0.103775	-0.070724	-0.136685	-0.123046	-0.136614	0.0708717	-0.0865062	0.038335634751113325	-0.0493085	-0.0488594	-0.198493	-0.180063	-0.0399693	0.0833118
Pancreas__natural killer cell_T cell_H6	-0.119541	-0.113173	-0.106864	-0.107167	-0.102423	-0.18679	-0.139033	-0.118287	-0.13095	-0.111967	-0.197839	-0.242822	-0.265507	-0.206281	-0.221087	-0.0269546	-0.187747	-0.202942	-0.207333	-0.222466	-0.177057	-0.282365	-0.270833	-0.26537	-0.257455	-0.256761	-0.287193	-0.109288	-0.20837	-0.26255	-0.246652	-0.0876194	-0.120119	-0.166874	-0.207662	-0.167382	-0.19281	-0.218106	-0.193046	-0.204764	-0.0467434	-0.140962	-0.0234566	-0.0739075	-0.132144	-0.234023	-0.219076	-0.0994308	0.010366180494420648
Bladder__natural killer cell_T cell_H6	-0.108869	-0.112718	-0.119859	-0.129612	-0.104239	0.008222	-0.143138	-0.168035	-0.166702	-0.136704	-0.149914	-0.247259	-0.245434	-0.19643	-0.219576	-0.165987	-0.213383	-0.147649	-0.0129609	-0.228706	-0.242368	-0.268639	-0.275788	-0.23189	-0.155658	-0.142765	-0.220719	-0.125927	-0.209101	-0.204724	-0.21921	-0.10918	-0.0980757	-0.132859	-0.0496474	-0.165021	-0.139623	-0.0433858	-0.190445	-0.0570747	-0.130473	-0.121934	-0.155207	-0.166165	-0.144175	-0.185445	-0.0581212	-0.113088	-0.134279
Testes__natural killer cell_T cell_H6	-0.121179	-0.194812	-0.175976	-0.214081	-0.0826757	0.029006910277887203	-0.159359	-0.305885	-0.277442	-0.301461	0.0394093	-0.241563	-0.110708	-0.0200836	-0.00287656	-0.402946	-0.164691	0.0336528	0.0958845	-0.034568	-0.208092	-0.0818689	-0.163739	-0.0467772	0.12100073484486572	0.13385590365656236	0.0646634	-0.0453368	-0.0838699	0.0552906	0.014310067112520301	-0.242628	-0.199253	-0.150475	-0.0525018	-0.12899	-0.0959742	0.00113318	-0.112013	0.023259579460609664	-0.32887	-0.0542412	-0.475005	-0.298332	-0.184301	-0.129801	-0.0130626	-0.114002	-0.493968
Limb_muscle__natural killer cell_T cell (PF)_H7	-0.0203423	-0.0147992	-0.0577306	-0.0880036	-0.0486168	0.7550782743430607	-0.0567515	-0.213084	-0.149499	-0.22654	-0.0106138	-0.0889162	-0.0067233	0.010243370459016021	-0.0452575	-0.137626	-0.0784263	0.040015066642326264	0.7843957974526756	0.0201827	-0.080418	-0.0607774	-0.121922	-0.0284317	0.0798205	0.16546595030101457	-0.0699407	-0.0864253	-0.0802681	0.0628942	-0.00896604	-0.00218108	0.11932525646360234	0.12162034553144062	0.6377016341822727	-0.0312426	0.12458084035514848	0.6710189004598648	-0.0669531	0.5159512914390825	-0.082752	-0.0796534	-0.244326	-0.202603	-0.12811	0.10989396624042694	0.6168093581743345	-0.146245	-0.279498
Bone__natural killer cell_T cell (PF)_H7	-0.143661	-0.158521	-0.16458	-0.203572	-0.0807471	0.32287958955394563	-0.137167	-0.283458	-0.267139	-0.270089	-0.00294132	-0.163301	-0.0628488	-0.0597263	-0.114452	-0.209809	-0.174005	-0.0528894	0.39008158534694193	-0.0453279	-0.153531	-0.114445	-0.191252	-0.0815077	0.020525615905560433	0.0893327	-0.0482659	-0.0664046	-0.106585	0.011882827467742727	-0.0304449	-0.168668	-0.087221	-0.0650922	0.23206285741115115	-0.110059	-0.0355181	0.27629553702130444	-0.130939	0.23877885913908656	-0.205905	-0.0785731	-0.310811	-0.217604	-0.155601	-0.0212888	0.27542708184340947	-0.12148	-0.330468
Bone_marrow__natural killer cell_T cell (PF)_H7	-0.16219	-0.173028	-0.191684	-0.228531	-0.10675	0.33251372587056005	-0.16333	-0.307243	-0.285959	-0.288554	-0.0299419	-0.185297	-0.0977085	-0.0618603	-0.125495	-0.208432	-0.183632	-0.0709694	0.41568864553837415	-0.0618494	-0.176436	-0.138072	-0.217116	-0.114626	-0.0131932	0.055393517051552064	-0.0658716	-0.0833659	-0.121862	-0.0162872	-0.0555699	-0.171785	-0.0884392	-0.0725723	0.24261090708058392	-0.128383	-0.0483664	0.2896179711494877	-0.155183	0.23620739068533786	-0.208656	-0.0994356	-0.316999	-0.230489	-0.182116	-0.0389585	0.27356995544178325	-0.140083	-0.336506
Spleen__natural killer cell_T cell (PF)_H7	-0.0811724	-0.0722857	-0.1195	-0.15294	-0.0776813	0.7204780013621083	-0.100648	-0.255487	-0.206248	-0.259782	-0.0303106	-0.112376	-0.02757	-0.0271496	-0.0920168	-0.153219	-0.116757	-0.0218877	0.7791420578135039	0.00103912	-0.110086	-0.0662418	-0.153669	-0.0496262	0.038625	0.12336453488353911	-0.05279	-0.0802054	-0.0753585	0.024475281861414053	-0.0346157	-0.0686434	0.0549168	0.0625054	0.5934658735801818	-0.072967	0.0672269	0.6354466751164131	-0.10876	0.48306304130960587	-0.105954	-0.0903576	-0.259896	-0.205899	-0.153687	0.0818588	0.5859527068083371	-0.153275	-0.295667
Small_intestine__natural killer cell_T cell (PF)_H7	-0.0772327	-0.0728922	-0.0967264	-0.141171	-0.0383237	0.7542044077289516	-0.072632	-0.252906	-0.20552	-0.253745	0.0399821	-0.075131	0.0354903	0.0688145	-0.0200305	-0.155318	-0.0802198	0.039699754949083454	0.8403878352359597	0.0642803	-0.0762834	0.00197797	-0.0934945	0.0292091	0.14727790314364178	0.22183142672987868	-0.00255456	-0.0394902	-0.0258397	0.10775808886340904	0.0436546	-0.0661911	0.0699967	0.0919883	0.6357789631272676	-0.0427797	0.1104030987487415	0.68951	-0.0583652	0.5708982458886708	-0.0486444	-0.0471182	-0.253656	-0.167193	-0.117715	0.16060311324774756	0.6689021983075538	-0.12343	-0.298903
Liver__natural killer cell_T cell (PF)_H7	-0.0793602	-0.0711466	-0.116278	-0.14607	-0.0893502	0.6144758676236827	-0.112225	-0.257306	-0.206432	-0.254661	-0.0610854	-0.153497	-0.0809696	-0.0589936	-0.117527	-0.174538	-0.138996	-0.0378084	0.6657985092473624	-0.0586587	-0.15928	-0.127983	-0.198731	-0.108685	-0.00726377	0.0635314	-0.113504	-0.102549	-0.118716	-0.0214114	-0.0763474	-0.0591267	0.0507275	0.0448627	0.5043682957549226	-0.0909196	0.046196718063859006	0.5430153346497374	-0.133809	0.4170578279333806	-0.113061	-0.0987982	-0.248514	-0.209766	-0.160433	0.039147390761256215	0.49370206889526014	-0.151155	-0.275372
Kidney__natural killer cell_T cell (PF)_H7	-0.145998	-0.141409	-0.177739	-0.211357	-0.100412	0.6721411087869308	-0.149228	-0.271587	-0.243396	-0.283825	-0.0395944	-0.148548	-0.0551119	-0.0374666	-0.0910581	-0.130821	-0.147177	-0.0490003	0.7322325202080155	0.0112609	-0.0991374	-0.0799846	-0.155662	-0.0585923	0.023363550568185325	0.10967291318601173	-0.0361915	-0.0800891	-0.0845212	0.030502835894295338	-0.019166	-0.130853	-0.023509	-0.0165449	0.5237220220201669	-0.112027	-0.0145117	0.5591106248550881	-0.131289	0.4166851778664175	-0.0971214	-0.0930373	-0.252116	-0.190114	-0.153213	0.0370162	0.5339351783633307	-0.136636	-0.280176
Lung__T cell (CD4+ CD8- CCL5+)_156	-0.0566563	-0.0556313	-0.057858	-0.0536661	-0.0783909	-0.122366	-0.0948194	-0.0881221	-0.0998662	-0.0987069	-0.169015	-0.233282	-0.273496	-0.307237	-0.254435	-0.187979	-0.219685	-0.177736	-0.184785	-0.299735	-0.274672	-0.333082	-0.28758	-0.283856	-0.255634	-0.262813	-0.256993	-0.172638	-0.257527	-0.231654	-0.250341	-0.0595756	-0.0781172	-0.121678	-0.156615	-0.125625	-0.140977	-0.169572	-0.174724	-0.151777	-0.122063	-0.065384	-0.0512908	-0.105259	-0.0811739	-0.210381	-0.188738	-0.0368696	-0.0279428
Small_intestine__T cell (CD4+ CD8- CCL5+)_156	0.0157773	0.014712606391323277	0.0183364	0.034626	-0.0645089	-0.161024	-0.0697532	-0.00936738	-0.00800772	-0.0229739	-0.244443	-0.284615	-0.305484	-0.333586	-0.254813	-0.170183	-0.207144	-0.170193	-0.279226	-0.360804	-0.290768	-0.354596	-0.264811	-0.309186	-0.273281	-0.321606	-0.35474	-0.172348	-0.2721	-0.29841	-0.308427	0.015814713472327303	-0.0277772	-0.107436	-0.195013	-0.139803	-0.15084	-0.224282	-0.173101	-0.166713	0.0547604	-0.00774955	0.10564903972481265	-0.000739014	0.011720206001020804	-0.19588	-0.213225	0.0371493	0.14697607797253245
Fat__T cell (CD4+ CD8- CCL5-)_157	0.029452021308581124	0.02865	0.029783266448035056	0.0450341	-0.0665419	-0.125411	-0.0706285	-0.0403921	-0.000136562	0.00175424	-0.255316	-0.303168	-0.331613	-0.228159	-0.184189	-0.122818	-0.175321	-0.132133	-0.229685	-0.298741	-0.242365	-0.348422	-0.30107	-0.279617	-0.214229	-0.263527	-0.385232	-0.167606	-0.275764	-0.285681	-0.307906	0.0296747	-0.00362029	-0.083733	-0.15482	-0.154928	-0.121542	-0.17412	-0.183049	-0.178172	-0.00274001	-0.125976	-0.0150839	-0.10759	-0.130533	-0.264622	-0.228098	-0.109985	0.018173691843759793
Mammary_gland__T cell (CD4+ CD8- CCL5-)_157	0.0646453	0.0748893	0.0722982	0.10607869129287842	-0.0633778	-0.162852	-0.0531255	0.0940084	0.0936738	0.0731337	-0.32844	-0.307888	-0.414651	-0.345594	-0.258543	-0.0608086	-0.176217	-0.176056	-0.325514	-0.385387	-0.268249	-0.389112	-0.267674	-0.349481	-0.328793	-0.42008	-0.439661	-0.18453	-0.299447	-0.394298	-0.391508	0.11631886798694671	0.048281928477356045	-0.0724286	-0.181762	-0.138095	-0.149644	-0.233584	-0.155464	-0.260417	0.20015394179962975	-0.102148	0.2158041799491733	0.030870320295072633	-0.0235048	-0.271698	-0.287643	-0.0227838	0.28174616780549533
Limb_muscle__T cell (CD4+ CD8- CCL5-)_157	0.0302386	0.0485968	0.0519709	0.0801427	-0.0690876	-0.205323	-0.0619096	0.022470726980674753	0.044722913134174654	0.0336569	-0.341824	-0.306333	-0.376786	-0.328387	-0.252029	-0.0529852	-0.196997	-0.219141	-0.345889	-0.371661	-0.245289	-0.414572	-0.32477	-0.374717	-0.372873	-0.420305	-0.474871	-0.220404	-0.31707	-0.377731	-0.385134	0.0682066	0.00520647	-0.0989389	-0.220845	-0.152832	-0.162341	-0.264794	-0.195133	-0.273033	0.0540379	-0.120201	0.12983509140742913	-0.0434314	-0.0878827	-0.299617	-0.318552	-0.0715604	0.17765992602774408
Bone__T cell (CD4+ CD8- CCL5-)_157	-0.0296674	-0.0124714	-0.00722972	0.019255225260753375	-0.088859	-0.229766	-0.103456	0.0215207	0.012103766440052243	0.024670912025707818	-0.323706	-0.310531	-0.412991	-0.318658	-0.267848	0.011661716649517482	-0.218533	-0.23444	-0.343947	-0.350328	-0.231929	-0.427037	-0.318065	-0.371162	-0.381737	-0.436689	-0.449161	-0.216592	-0.341576	-0.357123	-0.357691	0.0418815	-0.0290381	-0.135319	-0.242773	-0.164446	-0.203724	-0.28745	-0.187682	-0.297187	0.14008480030456053	-0.123153	0.1905606146262079	0.0245338	-0.0777106	-0.307262	-0.329204	-0.0431297	0.24541
Bone_marrow__T cell (CD4+ CD8- CCL5-)_157	0.00232825	0.012877994750653514	0.00769467	0.034954219386248174	-0.0997332	-0.216253	-0.100881	-0.0180705	0.00524126	0.000449434	-0.357203	-0.342558	-0.408717	-0.35486	-0.273627	-0.0655713	-0.225635	-0.240597	-0.346699	-0.372673	-0.257087	-0.430484	-0.350295	-0.380697	-0.387888	-0.431522	-0.467723	-0.23092	-0.338163	-0.382801	-0.39376	0.030081103452196424	-0.0322221	-0.134932	-0.243572	-0.182796	-0.197418	-0.283303	-0.225254	-0.298847	0.027189541041370297	-0.139312	0.0946315	-0.0647342	-0.118563	-0.334436	-0.342649	-0.0888123	0.14167108579762186
[truncated: 340 more rows]
[truncated: 700 more columns]

## Sheet: Fig E5f-i
			Cell type	ciliated cell	alveolar epithelial cell type 2	cholangiocyte	hepatocyte+	hepatocyte-	artery cell	artery cell	vein cell	vein cell	capillary cell	capillary cell	capillary aerocyte	lymphatic cell	lymphatic cell	tendon cell	skeletal muscle satellite stem cell	fast muscle cell	vascular associated smooth muscle cell	fibroadipogenic progenitor cell	adventitial fibroblast	alveolar fibroblast	pericyte	pericyte	B cell	B cell	plasma cell	plasma cell	plasma cell (PF)	natural killer cell_T cell (PF)	natural killer cell_T cell (PF)	natural killer cell	natural killer cell	natural killer T cell	natural killer T cell	T cell (CD4+)	T cell (CD4+)	T cell (CD4+)	T cell (CD8+)	T cell (CD8+)	T cell (CD8+)	hematopoietic precursor cell	megakaryocyte progenitor cell	erythroid progenitor cell	erythroid lineage cell	erythroid lineage cell (PF)	neutrophil
[truncated: 194 more rows]
[truncated: 17 more columns]

[truncated: 1 more sheets: Fig E5j]
