# Supplementary material for: A molecular cell atlas of mouse lemur, an emerging model primate
Source: Nature. 2025 Jul 30;644(8075):173–84. doi: 10.1038/s41586-025-09113-9 (PMC12328211; doi:10.1038/s41586-025-09113-9)
Supplement: Supplementary file 14 — Source Data Extended Data Fig. 7 [file 41586_2025_9113_MOESM14_ESM.xlsx]

## Sheet: Fig E7c
	Mean exp. ln(UP10K+1)
Trajectory timepoint	1	1	1	1	2	2	2	2	3	3	3	3	4	4	4	4	5	5	5	5	6	6	6	6	7	7	7	7	8	8	8	8	9	9	9	9	10	10	10	10	11	11	11	11	12	12	12	12
Species	Human	Macaque	Lemur	Mouse	Human	Macaque	Lemur	Mouse	Human	Macaque	Lemur	Mouse	Human	Macaque	Lemur	Mouse	Human	Macaque	Lemur	Mouse	Human	Macaque	Lemur	Mouse	Human	Macaque	Lemur	Mouse	Human	Macaque	Lemur	Mouse	Human	Macaque	Lemur	Mouse	Human	Macaque	Lemur	Mouse	Human	Macaque	Lemur	Mouse	Human	Macaque	Lemur	Mouse
SALL4	0.106397	0.266701	0.0537073	0.573758	0	0.0374042	0	0.00239471	0	0.00208542	0	0	0	0.00161778	0	0	0.0045528	0.0017936	0	0	0.00492738	0.0177134	0	0	0.00158472	0.00635093	0	0	0	0.00426538	0	0.00258334	0.00323985	0.00475118	0	0	0.00539789	0.00459091	0	0	0	0.00434898	0	0	0	0.00104963	0	0
PIWIL4	0.362253	0.450814	0.242062	0.210681	0.0682817	0.0204295	0	0.000992174	0.0325709	0	0	0	0.0390869	0.00721206	0	0	0.0229945	0.0160161	0	0	0.00786434	0.0337515	0.000602472	0	0.0147261	0.0214678	0.00275967	0	0.00744209	0.00915498	0.00540996	0	0.0124821	0.00769629	0.00101967	0	0.00923231	0.00216522	0.00223746	0	0.00984227	0.00228775	0.00124132	0	0.0102773	0.00257172	0	0
ZBTB16	0.148245	0.231952	0.258343	0.634047	0.0991842	0.0769201	0.0343106	0.00716252	0.0246525	0.00195562	0.0471201	0.00845782	0.00812038	0.0117534	0.0319479	0.00779074	0.0109674	0.114229	0.0221042	0.00629812	0.0390021	0.465484	0.0135987	0.00427819	0.2024	0.362681	0.00340846	0.00645397	0.187195	0.220152	0.00555168	0.0116057	0.100215	0.103214	0.00464487	0.0116335	0.0413881	0.0848347	0.00319547	0.0109984	0.0757504	0.0570968	0.00473018	0.00796868	0.0621048	0.0354206	0.00642935	0
UCHL1	0.800525	0.981405	0.131804	2.77795	0.390524	0.00928782	0	0.355371	0.0522426	0	0.00077175	0.129616	0.0868417	0.00187094	0.00100282	0.066424	0.029217	0.00359537	0.00192591	0.0309176	0.0142537	0.00517184	0.00036765	0.0388603	0.0127846	0.01123	0.00450675	0.0656742	0.0181981	0.0127218	0.00485585	0.207186	0.0285713	0.0177128	0.00537952	0.242086	0.0148975	0.00696679	0.00838597	0.218914	0.0136078	0.0110423	0.0230981	0.215707	0.0158545	0.0160649	0.00598469	0.196527
CRABP1	0.012018	0.0357241	1.73195	1.84503	0	0	0.0167562	0.00809084	0	0	0.0140236	0.0010474	0	0	0.0118061	0.000578824	0	0.00151086	0.0349496	0.00160743	0.00212056	0	0.131553	0.000922369	0.0011947	0.00224372	0.136684	0.00700504	0	0.000671893	0.050246	0	0	0	0.0265088	0	0	0.00141362	0.0395142	0.00394622	0.00321245	0	0.0329163	0.00369281	0	0	0.025787	0
L1TD1	1.2774	0.902764	0.473004	0	0.267399	0.0968226	0.0864877	0	0.0438283	0.0134095	0.0213233	0	0.0337481	0.00368796	0.0125035	0	0.0428077	0.00366924	0.00802575	0	0.014738	0.00606933	0.00497241	0.0011784	0.0238453	0.00650404	0	0.00217974	0.0244952	0.000505806	0.0084194	0.000429363	0.0214065	0.00365373	0	0	0.0184392	0.00417383	0.00103848	0	0.0214999	0.00357396	0	0	0.0205591	0.0057516	0	0
FMR1	1.082	0.770174	0.891547	0.959853	0.134875	0.044868	0.0833874	0.0080222	0.0213213	0.00128053	0.0268448	0.0013198	0.0373715	0.0162593	0.0227348	0.0308638	0.0563462	0.0100731	0.00578195	0.0407712	0.0267532	0.0074909	0.0141551	0.0219438	0.0331289	0.00109103	0.0699211	0.0262111	0.0170919	0.00810162	0.655252	0.0519098	0.0282305	0.00618541	0.360589	0.0112898	0.00629066	0.00194235	0.046031	0.00854736	0.0110251	0.00341047	0.0160826	0.00292206	0.0150612	0.00656142	0.00668997	0.0142445
ID4	0.916118	0.866551	0.0792924	0.152076	0.135662	0.0972961	0	1.75259	0.0852089	0.00617262	0	1.0749	0.0159979	0.00479058	0	0.662764	0.00592167	0.00854733	0.000730778	0.250984	0.00835055	0.00491726	0	0.15275	0.0191465	0.00107101	0	0.123482	0.0195925	0.00115069	0	0.120724	0.011136	0.00181515	0	0.142457	0.0105158	0.00261353	0	0.148591	0.0115196	0.00120457	0	0.123522	0.010197	0.000647586	0	0.127574
GFRA1	0.390483	0.0300692	0.0548452	0.0543546	0	0.0597958	0	0.0107347	0.034309	0.013905	0.00340115	0.0210446	0.00997764	0.0235275	0.00529552	0.00783896	0.0214661	0.0931427	0.0205287	0.0181781	0.0252291	0.363346	0.014266	0.0343904	0.022436	0.514012	0.0138604	0.0588933	0.040641	0.572728	0.0115806	0.036632	0.0677132	0.471252	0.00789258	0.0307115	0.0402517	0.246777	0.00332933	0.0163442	0.0121453	0.0899501	0.00609453	0.0112491	0.00968406	0.0360379	0.0168076	0.00604565
NANOS3	0.125548	0.0463563	0.957654	0.375506	0.0512842	0	0.00196461	0.000779845	0	0	0.00114024	0.00548212	0.0110285	0	0	0.00529793	0.00344252	0	0.000946563	0.0154648	0.000816051	0	0.00303464	0.0231412	0.00300133	0	0	0.0298896	0.00151515	0	0.00560621	0.0211238	0	0	0.00772075	0.030003	0	0	0	0.0305106	0	0	0.00645455	0.0462086	0.00370385	0.000702341	0	0.0475304
STRA8	0.022357	0.075434	0.101291	1.09978	0	0	0.200232	0.0172484	0	0	0.366788	0.0019437	0.00747075	0	0.105855	0.00693739	0.0257574	0	0.0404394	0.00237477	0.0072464	0	0.00851695	0.00607998	0.00403084	0	0.0126091	0.0035504	0.00151067	0.000922135	0.00225311	0.00463117	0.00171455	0	0.0149573	0.00420192	0.00187501	0	0.00649022	0.00410245	0	0.000547598	0.00433816	0	0	0	0.00167581	0
TEX101	0.199342	0.0807064	0.113159	1.68353	0.732571	0.403334	0.0259027	3.58101	0.0825013	0.0286603	0.0110437	1.38988	0.092497	0.0574086	0.0228922	0.307506	0.173064	0.0571518	0.0517295	0.2018	0.0803597	0.0416209	0.048208	0.180255	0.0765491	0.0567427	0.325913	0.192106	0.0789916	0.0181903	0.432649	0.191401	0.0514223	0.00780978	0.0978439	0.157629	0.0161903	0.00497714	0.0413338	0.167558	0.0397993	0.00351016	0.0198366	0.175186	0.0591336	0.00627638	0.00375232	0.224718
PIWIL2	1.13451	0.735816	0.279035	0.729005	0.304544	0.66613	0.526599	0.872655	0.463057	0.507349	0.31017	0.28474	0.201897	0.207601	0.181338	0.142232	0.0718605	0.062343	0.105258	0.079435	0.0423163	0.0144122	0.0641994	0.0578166	0.0451106	0.0115485	0.0129697	0.057116	0.029181	0.00842815	0.0150259	0.0555814	0.0256705	0.00848107	0.00250433	0.0405731	0.0336217	0.00496219	0.0093593	0.0243827	0.0224677	0.00696549	0.00246004	0.0226311	0.0177493	0.00600574	0.00380381	0.0464181
TDRD5	0.266755	0.273674	0.128044	0.330335	0.304162	0.908042	0.578422	1.43628	0.625549	0.584705	0.157239	0.925814	0.20587	0.141269	0.0680436	0.197035	0.103995	0.0318237	0.0132735	0.0378243	0.0238928	0.010698	0.00886949	0.0377897	0.0769761	0.00823644	0.018801	0.0269859	0.127046	0.00919711	0.0128448	0.0256053	0.090849	0.0108599	0.00130361	0.0359071	0.0521431	0.00559999	0.00510764	0.0200939	0.0331822	0.00401814	0	0.0269666	0.0429484	0.00471591	0	0.0292854
PIWIL1	0.144445	0.145738	0.0504604	0.195715	0.731703	1.63983	2.50546	2.5108	2.31364	1.68346	0.93504	1.83546	0.638661	1.1686	0.229536	0.826065	0.264586	0.779582	0.144653	0.188725	0.182535	0.481107	0.108927	0.100357	0.150263	0.22954	0.0770178	0.133448	0.135559	0.068577	0.0251281	0.0924209	0.120009	0.0549872	0.0231447	0.0932028	0.0966428	0.0353265	0.0201086	0.0637842	0.082141	0.0238963	0.0175935	0.083102	0.161458	0.0290755	0.0199718	0.104829
DDX4	1.15385	1.05511	1.14914	1.5266	0.98646	1.40321	2.67604	2.48002	1.02948	2.07224	2.70284	2.07888	1.50273	2.2247	2.85244	2.44412	1.46647	2.09737	2.93936	2.40253	1.22572	1.78136	3.01827	2.19401	1.49106	1.30067	2.91766	1.71094	1.52613	0.696905	2.70002	0.669316	0.969511	0.421849	1.74411	0.390101	0.586854	0.343566	1.1749	0.322117	0.487183	0.308795	0.866396	0.294471	0.492905	0.280098	0.699372	0.374635
TBPL1	0.349764	0.579428	0.874975	1.32278	0.20027	0.896716	1.94481	2.09819	0.439982	1.8929	2.85258	2.95845	1.24468	2.1142	2.99613	3.39253	1.0552	1.75057	2.81317	3.2678	0.621255	1.10612	2.36722	2.71966	0.441793	0.37267	1.46623	1.90632	0.208537	0.0924032	0.512127	1.11433	0.0918365	0.0600115	0.339372	0.488478	0.0713211	0.0380007	0.318795	0.491602	0.0586526	0.0393402	0.252677	0.464933	0.058275	0.0324284	0.251943	0.470943
SYCP1	0.516471	0.692715	0.0876309	2.03706	1.7519	1.13681	0.792613	3.20386	1.14604	0.596306	0.566692	1.49101	1.13948	0.972096	0.454015	0.730263	1.40294	1.02321	0.389294	0.838555	1.28916	0.8711	0.500125	0.77683	0.718563	0.282604	0.191106	0.52997	0.447697	0.129039	0.0435861	0.156019	0.393535	0.0890208	0.0335503	0.0588863	0.363878	0.0850073	0.0374254	0.0573154	0.395423	0.0710256	0.0413672	0.0802081	0.48932	0.0962333	0.0130524	0.0850491
HORMAD1	0.287261	0.371739	0.280061	0.638225	0.822886	2.0075	2.22124	1.9676	1.41189	2.20425	2.53693	0.992875	0.670964	1.87667	2.59732	0.915314	0.463351	1.26619	2.35501	0.471824	0.30025	0.651136	2.11386	0.216813	0.219677	0.256048	1.68568	0.0689976	0.106765	0.0649364	0.854824	0.0379431	0.0594818	0.0332384	0.210748	0.043469	0.038097	0.0252165	0.196654	0.0425764	0.0413879	0.0221617	0.208943	0.0371994	0.0598348	0.0156491	0.206152	0.075893
SYCP2	0.852323	0.539574	0.324026	0.542533	1.48373	1.96456	2.13671	2.17427	2.61745	1.8153	0.693351	1.63032	2.65263	1.80289	0.357745	1.20964	2.3146	1.48995	0.242433	0.86565	1.45359	0.829671	0.185355	0.489829	0.692164	0.29604	0.114344	0.313476	0.298271	0.140786	0.0157788	0.145719	0.291658	0.105813	0.0119725	0.0909756	0.216773	0.0944833	0.0161754	0.0627054	0.2063	0.102312	0.0122076	0.0582449	0.294495	0.102351	0.034604	0.0480751
MYBL1	0.163923	0.181015	0.181083	0	0.14891	0.776201	0.477682	0.906525	0.622368	1.24507	0.427738	0.695602	0.525088	1.24687	0.235807	0.602178	0.158435	0.342908	0.118713	0.157369	0.0776381	0.156044	0.0686925	0.100961	0.0495682	0.0461857	0.0564795	0.0313457	0.0149076	0.0408216	0.0107132	0.0299611	0.0269171	0.0357972	0.0189203	0.0171017	0.0175521	0.0328455	0.00973186	0.015206	0.0274157	0.0263403	0.007043	0.0109464	0.030328	0.0260437	0.0075462	0.0119778
OVOL1	0.0578695	0.0230768	0	0.120181	0.129586	0.196003	0.00387378	0.103473	0.364284	0.375571	0.00788145	0.27621	0.676116	0.33649	0.00391804	0.282766	0.43145	0.130581	0.00220623	0.176199	0.223079	0.0432766	0.000590309	0.0446793	0.181671	0.0362482	0	0.0156275	0.154188	0.0379899	0.00265006	0.00925278	0.159609	0.0125609	0.00171848	0.00986805	0.121491	0.0169775	0.00261155	0.0153729	0.0783363	0.0112762	0	0.00820058	0.100664	0.0136504	0	0.0275445
CCNA1	0.028955	0.0319573	0.28364	0.111438	0.15996	0.189004	1.20551	0.209775	0.345089	1.43357	2.38579	1.09063	0.888581	1.81712	2.45985	2.54061	0.377679	1.05633	2.08575	2.02542	0.206346	0.496159	1.84036	1.02164	0.174193	0.123452	1.24564	0.50718	0.127982	0.0950772	0.430637	0.251103	0.123819	0.0703127	0.206597	0.216806	0.0696388	0.0529717	0.156135	0.314274	0.0914677	0.0353396	0.150336	0.218797	0.0845781	0.0471006	0.149324	0.25676
CCNA2	0.143867	0.395677	0.388744	1.53484	0.0805894	0.0439639	0.132034	0.0380047	0.0231244	0.249853	0.262423	0.0120904	0.235618	0.413845	0.108499	0.011566	0.277524	0.198175	0.0577765	0.0116319	0.145771	0.120194	0.0474075	0.0121958	0.0450935	0.0380383	0.0190662	0.0133981	0.0307052	0.00856909	0.00503496	0.00619885	0.020135	0.00243365	0.00134562	0.00201907	0.00976906	0.00243337	0.00346135	0.00634705	0.00886773	0.0030863	0.00427049	0.00128227	0.0348455	0.00625836	0.00503546	0.00566545
TJP3	0.0488847	0.0233392	0.228637	0.0347459	0.104279	0	0.106348	0	0.0207892	0	0.106297	0.00335791	0.0601598	0	0.0886013	0.00532642	0.486659	0	0.0681499	0	0.810346	0.00193229	0.0641849	0.00239817	0.88832	0.000942046	0.0465645	0	0.328012	0.0020361	0.210253	0.00156135	0.113654	0.00087152	0.0514951	0	0.102982	0	0.00919716	0.00144244	0.117399	0.000503632	0.0132618	0	0.0946058	0.00101798	0.00308423	0
ACR	0.0127807	0.0280759	0.371365	0.127012	0.0141333	0.427402	2.11216	0.930974	0.152021	0.918449	2.82247	1.44548	0.467382	1.01559	2.85554	1.55175	0.801841	1.04212	2.88907	1.66075	0.76663	1.04563	2.94842	1.75463	0.635303	0.703422	3.15491	1.80201	0.406733	0.268149	1.6418	1.35997	0.210043	0.168441	0.383352	0.497547	0.185764	0.126809	0.339658	0.247696	0.156223	0.0925109	0.294475	0.222013	0.104636	0.0551897	0.240019	0.178001
PHOSPHO2	0.092186	0.111381	0.275866	0.644913	0.0626069	0.243721	0.173604	1.43298	0.218602	0.270678	0.0997862	2.7345	0.377253	0.762833	0.270478	3.09496	0.678755	1.10264	0.802296	2.73195	0.513321	1.36073	1.13438	2.0849	0.464193	1.67144	0.893485	1.40352	0.378017	1.22198	1.01019	0.885567	0.137684	0.571646	0.351336	0.5064	0.099873	0.375398	0.110045	0.403682	0.0654862	0.286752	0.0755765	0.357057	0.113273	0.209702	0.0625071	0.329959
ARMC1	0.303551	0.0171065	0.14698	0.994869	0.0141333	0.0371332	0.125343	0.554135	0.0708645	0.0620032	0.120783	0.456541	0.534988	0.0812033	0.227838	0.182626	0.206388	0.070726	0.434911	0.12704	0.0378268	0.0111814	0.584254	0.0719459	0.0429565	0.0110947	0.218728	0.0521871	0.0183246	0.011941	0.0243399	0.0347327	0.0145543	0.00278617	0.0247482	0.0283402	0.0144002	0.00595238	0.0177682	0.0227475	0.0404416	0.00561886	0.01272	0.0109097	0.0162894	0.00195543	0.0155647	0.00773271
BRDT	0.525345	0.577936	0.791208	0.532074	1.72447	1.71559	2.11096	1.91666	2.54344	2.47975	2.33608	1.6087	2.81745	2.57192	2.38203	1.38057	2.96547	2.4531	2.50999	1.47	2.80523	2.32848	2.68806	1.44293	2.98241	2.14789	2.30112	1.16724	2.62229	1.03427	1.86259	0.741248	1.85478	0.455995	1.24128	0.317397	1.3471	0.324627	0.436855	0.149304	1.11516	0.251998	0.268897	0.118875	1.08103	0.263687	0.269747	0.158996
TEKT1	0.0241456	0.0603682	1.19474	0.456116	0.0615104	0.234336	2.07222	2.0617	0.156585	0.15966	2.55235	2.49434	0.359545	0.669904	2.93836	2.89858	0.800915	1.31961	3.24384	3.13564	0.660361	1.60006	3.49327	3.18071	0.742466	1.90053	3.48306	2.89958	0.649615	1.53664	3.86269	2.20521	0.452092	0.81737	4.01156	1.33721	0.212196	0.608188	2.73592	1.08949	0.189824	0.535759	2.02473	0.832012	0.150159	0.515199	1.56165	0.783606
NME8	0.0285841	0.0164514	0.190961	0.12184	0.113233	0.665223	0.431282	0.132941	0.329539	1.27018	1.65207	0.61265	0.473845	1.30977	1.68703	1.5597	0.348642	1.05573	1.86043	1.46701	0.267016	0.672393	1.86151	1.29188	0.202174	0.284516	1.38598	1.18901	0.15894	0.15816	0.716617	1.14449	0.11253	0.125058	0.169719	1.23355	0.0849416	0.094817	0.101856	1.47853	0.0906216	0.0841883	0.0882618	1.75653	0.0527183	0.0731395	0.109936	1.94377
SPACA1	0.0769726	0.0837768	0.464287	0.28511	0.501291	0.265407	0.290889	0.248553	0.25544	0.360955	0.261123	0.109004	0.482185	1.27886	1.18109	0.661731	1.78504	2.2653	2.35936	2.30048	2.15862	2.96283	2.91852	3.01137	2.50434	2.02628	3.21811	3.06326	1.1653	0.556782	1.00617	2.31535	0.254242	0.255585	0.224157	0.458788	0.198764	0.138271	0.256131	0.28973	0.317283	0.115951	0.226375	0.278332	0.291593	0.0834305	0.232884	0.282328
ACRV1	0.0592918	0.0192118	0.35499	0.196054	0.210708	0.125966	0.415439	0.130766	0.0587559	0.0252227	0.272683	0.104309	0.165694	0.144348	0.687715	0.417407	1.03832	1.05616	2.14714	1.65198	1.54941	2.05604	2.87196	2.24603	2.11508	1.806	3.60444	2.29906	1.55772	0.554573	2.42183	2.13279	0.559449	0.193118	0.388517	0.646341	0.369902	0.174969	0.375278	0.276496	0.341167	0.167617	0.341317	0.230554	0.277525	0.192147	0.299842	0.17408
CHD5	0.582987	0.700188	0.103839	0.224819	0.58814	0.351093	0.00844424	0.0388861	0.0969561	0.0456414	0.00315896	0.024888	0.25848	0.0858512	0.00952887	0.059674	0.997227	0.43685	0.0457361	0.460956	1.53365	1.09747	0.119709	1.01471	2.1972	1.76496	0.396326	1.36856	2.25157	1.74768	0.420792	1.36163	2.09939	1.37706	0.247442	1.32038	1.75556	0.821241	0.0434927	1.35668	1.36091	0.288498	0.010442	0.949536	1.15001	0.0988394	0.00822624	0.44693
GAPDHS	0.159159	0.400516	1.07736	1.26073	0.65829	1.26674	1.00347	1.02305	0.105474	0.430865	0.840064	0.924731	0.269028	0.546307	1.00634	1.28861	0.709917	1.50072	1.83592	2.05882	1.0592	2.54901	2.65238	2.82407	1.73169	3.12013	2.78435	3.31738	2.15057	3.59573	2.93106	3.66003	2.61702	3.8394	3.44269	3.98148	2.56174	4.02012	3.88125	4.25119	2.36313	4.163	4.14945	4.53613	2.20865	4.36173	4.15807	4.90671
OAZ3	0.171932	0.382085	2.52686	1.10854	0.66297	1.31956	2.36619	0.903489	0.241576	0.373739	2.2808	0.80148	0.248736	0.530883	2.29784	1.09011	0.269254	0.944697	2.7075	2.12424	0.559463	2.03245	3.42714	3.0466	1.43694	3.01002	4.04037	3.52522	2.04421	3.47049	4.67565	3.79277	2.44555	3.72362	5.30039	4.08139	2.39167	3.87632	5.69968	4.30777	2.07903	3.97229	6.08774	4.56004	2.1809	4.19004	6.45565	5.10354
TNP2	0.027978	1.38605	1.81318	2.46514	0.0591138	2.43537	1.68311	2.23944	0.0216246	1.42657	1.61609	2.06955	0.075688	1.78039	1.66894	2.51513	0.0642925	2.13481	1.74465	2.72855	0.0553534	2.64908	1.84147	2.97556	0.0778228	3.94262	2.57196	4.02777	0.529037	5.11195	4.50905	5.58727	0.941223	5.32565	5.73781	6.19963	0.818172	5.44378	5.13255	6.5178	0.675681	5.53606	2.7528	6.63436	0.269426	5.40432	1.96231	5.21705
PRM2	2.53035	3.17505	3.50421	3.0474	3.77755	4.35855	3.46501	2.7355	2.65849	2.89534	3.38222	2.55673	3.04347	3.23305	3.43846	3.00438	3.30897	3.62207	3.5207	3.20501	3.2893	4.27981	3.69123	3.37581	4.26978	5.70511	4.49321	4.36389	5.89806	6.90385	5.56338	5.95543	6.65258	7.23995	6.35336	6.47362	6.7573	7.4147	6.75846	6.71817	6.63141	7.58134	7.11273	7.02179	6.60005	7.82478	6.82409	7.34355
SPATA3	0.0894468	0.238991	0.850914	0.468513	0.406124	0.938507	0.926777	0.509899	0.00795405	0.246723	0.805988	0.452095	0.111086	0.296322	0.800736	0.663119	0.148269	0.660499	0.883457	0.746102	0.34746	1.59302	1.48454	1.61281	1.0324	2.47567	2.63148	2.7015	1.52642	2.96431	3.24554	3.18586	1.89948	3.22206	3.79278	3.44008	1.89775	3.44544	4.10021	3.65847	1.66808	3.57627	4.26466	3.99719	1.78505	3.84724	4.2147	4.44437
TSSK6	0.179325	0.118266	0.778946	0.395839	0.718899	0.362629	0.837765	0.415638	0.25005	0.0995856	0.733552	0.358023	0.190081	0.0824816	0.652412	0.475645	0.324436	0.118218	0.686681	0.536029	0.375112	0.229465	0.802206	0.825906	1.10409	1.03961	1.48529	2.19964	2.13774	1.66713	2.51059	2.93361	2.52705	1.86441	3.11263	3.36599	2.48523	2.05074	3.37533	3.60954	2.37311	2.1147	3.74123	3.82563	2.38244	2.36686	4.20795	4.18433
TP53TG5	0.0779959	0.0408284	0.367029	0.0892117	0.286035	0.163003	0.377953	0.144673	0.0257663	0.0421199	0.312319	0.111497	0.0973295	0.0697608	0.325378	0.170947	0.0964021	0.114058	0.344328	0.199442	0.0791073	0.336043	0.352429	0.271439	1.2007	2.48788	0.864087	1.68565	2.20564	2.23975	2.93501	2.89341	1.50642	1.39219	3.19334	3.25388	0.887614	0.80889	2.00539	2.33182	0.37706	0.366508	0.92102	1.10455	0.228569	0.186282	0.423796	0.719707
PRSS37	0.0321649	0.103111	0.517982	0.141637	0.246437	0.478062	0.754141	0.116781	0	0.0877122	0.631485	0.0798945	0.0447514	0.162074	0.658449	0.0972956	0.0505679	0.253728	0.682974	0.133202	0.0676309	0.373179	0.735197	0.194653	0.568771	1.74408	1.89829	1.63817	1.53452	2.72729	3.90293	2.66435	1.46029	2.33906	4.62906	2.94815	1.02788	1.84483	3.27846	2.01084	0.612844	1.43236	1.12399	0.925325	0.211691	1.11384	0.653829	0.858589
PHOSPHO1	0.0154671	0.0499075	0.141018	0	0.110329	0.250715	0.269908	0.00607249	0.00839943	0.0707457	0.231613	0.00384797	0.0120462	0.0711974	0.228853	0.000375387	0.0509943	0.0790887	0.260024	0.00383338	0.0370874	0.153901	0.300837	0.00989084	0.105876	0.595153	0.553352	0.00259691	0.404367	1.00428	0.98071	0.00771192	0.637064	1.04738	1.24823	0.0125087	0.554923	1.07752	1.22619	0.0108306	0.409114	1.04747	1.5566	0.0131343	0.505567	1.22398	1.86925	0.0076615
FSCN3	0.0678905	0.159107	0.30381	0.183755	0.318212	0.446044	0.309378	0.0923467	0.0978872	0.133866	0.244272	0.079605	0.0937495	0.1976	0.22391	0.143604	0.0896522	0.216867	0.209721	0.132398	0.127878	0.406961	0.26124	0.192055	0.528534	1.29618	0.491498	0.557324	1.01015	1.91145	1.38874	1.03226	1.41384	2.09379	1.98942	1.16325	1.22936	2.23717	2.21551	1.22684	1.16247	2.2824	2.35324	1.39158	1.2695	2.47245	1.87434	1.61117
	% of Cell positive
Trajectory timepoint	1	1	1	1	2	2	2	2	3	3	3	3	4	4	4	4	5	5	5	5	6	6	6	6	7	7	7	7	8	8	8	8	9	9	9	9	10	10	10	10	11	11	11	11	12	12	12	12
Species	Human	Macaque	Lemur	Mouse	Human	Macaque	Lemur	Mouse	Human	Macaque	Lemur	Mouse	Human	Macaque	Lemur	Mouse	Human	Macaque	Lemur	Mouse	Human	Macaque	Lemur	Mouse	Human	Macaque	Lemur	Mouse	Human	Macaque	Lemur	Mouse	Human	Macaque	Lemur	Mouse	Human	Macaque	Lemur	Mouse	Human	Macaque	Lemur	Mouse	Human	Macaque	Lemur	Mouse
SALL4	6.99339	14.3885	3.44828	57.5	0	1.35135	0	0.348432	0	0.255754	0	0	0	0.143164	0	0	0.294985	0.193611	0	0	0.227618	1.25313	0	0	0.107411	0.578704	0	0	0	0.395778	0	0.34965	0.202224	0.387382	0	0	0.19084	0.28021	0	0	0	0.240577	0	0	0	0.0454545	0	0
PIWIL4	18.6123	20.8633	12.069	25	4	1.35135	0	0.348432	1.88679	0	0	0	3.10078	0.572656	0	0	1.17994	1.35528	0	0	0.455235	2.88221	0.181159	0	0.859291	2.08333	0.57971	0	0.407056	0.85752	1.11111	0	0.707786	0.498063	0.228833	0	0.381679	0.140105	0.297177	0	0.376294	0.106923	0.138122	0	0.364299	0.136364	0	0
ZBTB16	9.2511	13.2374	17.2414	52.5	4	4.05405	6.35838	1.39373	0.943396	0.255754	11.7089	4.29688	0.775194	1.07373	4.89914	2.57511	0.589971	8.22846	3.24859	1.7316	1.82094	31.3283	1.63043	1.04167	10.5263	27.662	0.57971	1.45985	10.4478	17.876	1.11111	2.7972	4.85339	6.69618	0.686499	3.38983	1.62214	5.11384	0.445765	2.02703	2.53998	3.12751	0.552486	1.0453	2.00364	1.68182	0.383877	0
UCHL1	41.0793	46.9065	6.89655	100	16	1.35135	0	53.3101	2.83019	0	0.316456	46.875	4.26357	0.143164	0.144092	18.0258	1.62242	0.193611	0.282486	7.79221	0.834598	0.250627	0.181159	8.85417	0.644468	0.694444	0.869565	14.3552	0.949796	0.923483	1.11111	39.1608	1.6178	1.21749	0.915332	39.661	0.667939	0.455342	1.18871	34.1216	0.470367	0.561347	2.34807	29.2683	0.546448	0.772727	0.383877	21.5517
CRABP1	0.881057	2.15827	81.0345	92.5	0	0	4.62428	1.0453	0	0	3.48101	0.390625	0	0	2.01729	0.429185	0	0.0968054	6.07345	0.4329	0.0758725	0	19.0217	0.260417	0.107411	0.115741	18.2609	1.45985	0	0.0659631	6.2963	0	0	0	5.26316	0	0	0.0700525	4.90342	0.675676	0.0940734	0	2.62431	0.696864	0	0	2.11132	0
L1TD1	50.3304	34.8201	34.4828	0	10	4.05405	16.185	0	1.88679	0.511509	5.37975	0	1.93798	0.286328	2.01729	0	2.0649	0.290416	1.27119	0	0.758725	0.501253	0.905797	0.260417	1.28894	0.578704	0	0.486618	1.62822	0.0659631	0.37037	0.34965	1.21335	0.221361	0	0	0.763359	0.28021	0.148588	0	0.752587	0.187116	0	0	0.546448	0.272727	0	0
FMR1	48.5683	34.8201	58.6207	77.5	6	1.35135	13.8728	1.39373	0.943396	0.255754	6.32911	0.78125	1.55039	1.43164	3.31412	9.01288	3.39233	0.871249	0.988701	8.65801	1.21396	0.501253	2.17391	5.46875	1.61117	0.231481	8.69565	6.81265	1.22117	0.659631	58.8889	12.5874	1.51668	0.387382	40.7323	3.38983	0.28626	0.140105	5.05201	1.35135	0.376294	0.160385	1.24309	0.348432	0.546448	0.318182	0.575816	1.72414
ID4	42.0154	36.9784	5.17241	20	4	5.40541	0	99.3031	2.83019	0.255754	0	100	1.16279	0.35791	0	83.691	0.442478	0.484027	0.141243	44.5887	0.379363	0.250627	0	30.7292	0.966702	0.115741	0	27.2506	1.08548	0.131926	0	28.6713	0.606673	0.166021	0	29.8305	0.572519	0.175131	0	25	0.470367	0.0534616	0	17.77	0.364299	0.0454545	0	16.3793
GFRA1	21.5308	2.15827	3.44828	7.5	0	5.40541	0	1.74216	0.943396	1.27877	0.632911	7.8125	0.387597	1.78955	1.00865	2.14592	1.17994	6.96999	3.24859	5.19481	1.28983	26.5664	2.35507	8.33333	1.28894	38.8889	2.6087	12.8954	2.84939	41.7546	2.22222	10.1399	4.04449	29.3304	1.373	7.45763	2.00382	13.9405	0.445765	3.37838	0.470367	4.49078	0.690608	1.74216	0.364299	1.68182	1.34357	0.862069
NANOS3	7.70925	3.16547	51.7241	27.5	2	0	0.578035	0.348432	0	0	0.316456	3.125	0.387597	0	0	1.71674	0.294985	0	0.141243	4.329	0.0758725	0	0.543478	5.46875	0.214823	0	0	8.27251	0.135685	0	1.48148	4.8951	0	0	1.60183	7.45763	0	0	0	6.08108	0	0	0.414365	6.62021	0.182149	0.0454545	0	6.03448
STRA8	1.26652	2.8777	5.17241	60	0	0	36.4162	1.0453	0	0	57.5949	0.78125	0.387597	0	15.4179	2.14592	1.47493	0	6.21469	0.4329	0.379363	0	1.63043	1.30208	0.322234	0	1.73913	0.973236	0.135685	0.0659631	0.37037	1.04895	0.101112	0	2.28833	1.01695	0.0954198	0	0.89153	1.01351	0	0.0267308	0.414365	0	0	0	0.191939	0
TEX101	11.3436	4.7482	8.62069	97.5	26	22.973	2.89017	100	4.71698	2.30179	3.16456	99.6094	5.42636	4.79599	3.45821	58.7983	8.99705	4.16263	9.03955	39.8268	3.8695	3.13283	7.24638	35.6771	4.18904	5.20833	36.2319	40.8759	4.34193	1.51715	43.3333	41.6084	2.73003	0.498063	13.2723	31.8644	0.667939	0.315236	5.05201	26.0135	1.4111	0.187116	1.65746	25.0871	2.00364	0.272727	0.383877	25
PIWIL2	51.3216	34.8201	18.9655	72.5	14	33.7838	76.3006	89.8955	20.7547	34.2711	54.1139	75	10.4651	16.1059	24.7839	39.0558	4.12979	4.84027	17.0904	17.7489	2.04856	1.25313	10.3261	11.9792	2.36305	1.27315	2.31884	13.382	1.76391	0.593668	3.33333	13.6364	1.41557	0.664084	0.457666	9.15254	1.4313	0.245184	0.89153	4.72973	0.84666	0.400962	0.276243	3.48432	0.546448	0.318182	0.383877	6.03448
TDRD5	15.5837	15.2518	8.62069	35	12	44.5946	80.9249	97.9094	25.4717	32.9923	32.2785	98.8281	11.6279	10.8089	9.65418	45.0644	5.01475	2.32333	2.54237	9.09091	1.06222	0.75188	1.26812	8.33333	4.40387	0.810185	2.89855	6.32603	8.00543	0.85752	1.48148	6.64336	4.75228	0.774765	0.228833	8.13559	2.19466	0.385289	0.594354	4.05405	1.12888	0.213847	0	4.18118	1.45719	0.227273	0	3.44828
PIWIL1	8.53524	8.48921	5.17241	25	24	59.4595	99.422	98.2578	73.5849	76.4706	83.8608	100	32.9457	67.4302	30.9798	86.6953	14.1593	47.1442	22.1751	36.3636	8.95296	31.8296	16.8478	21.875	8.37809	18.9815	10.4348	26.5207	7.73406	6.0686	4.81481	23.0769	6.5723	3.65246	3.43249	18.6441	3.81679	2.06655	2.526	10.8108	3.01035	1.30981	1.79558	12.1951	5.82878	1.45455	1.53551	12.069
DDX4	52.9736	48.4892	68.9655	95	38	56.7568	100	99.6516	42.4528	83.8875	100	100	63.1783	90.7659	100	100	61.5044	84.3175	100	100	47.7238	74.3108	99.8188	100	60.58	67.5926	96.2319	99.7567	62.5509	46.0422	95.5556	83.9161	42.7705	25.8439	94.508	62.0339	22.6145	19.6497	81.575	45.9459	16.5569	15.7979	59.9448	39.3728	16.0291	12.9545	43.9539	42.2414
TBPL1	20.2643	29.0647	56.8966	97.5	10	45.9459	98.8439	100	19.8113	78.5166	100	100	51.938	90.1933	100	100	47.9351	80.3485	99.8588	100	27.3141	59.6491	99.6377	100	22.0193	27.1991	82.029	99.7567	10.8548	7.65172	50.7407	94.7552	4.34783	3.92916	43.7071	71.8644	2.8626	2.31173	34.4725	63.5135	1.97554	2.085	21.9613	54.3554	1.82149	1.54545	18.4261	49.1379
SYCP1	25.6057	31.223	6.89655	100	50	52.7027	87.8613	100	41.5094	36.5729	77.2152	99.2188	49.2248	58.4825	52.7378	89.2704	57.6696	57.4056	51.1299	88.7446	48.8619	47.619	56.8841	86.1979	33.1901	20.8333	22.8986	74.6959	23.0665	9.96042	6.2963	34.2657	19.3124	5.70006	6.40732	13.5593	14.2176	4.90368	4.75483	10.8108	13.6406	3.71558	3.31492	10.8014	16.2113	4.36364	0.959693	9.48276
HORMAD1	15.033	17.8417	20.6897	70	30	64.8649	99.422	100	50	84.1432	100	100	34.1085	86.8289	99.7118	91.8455	23.7463	65.8277	99.7175	68.3983	13.6571	39.9749	97.4638	39.0625	11.493	20.2546	84.058	15.8151	5.83446	5.5409	57.7778	9.44056	2.62892	2.15827	30.2059	10.1695	1.62214	1.50613	20.951	7.09459	1.50517	1.12269	18.3702	5.57491	2.00364	0.772727	14.5873	8.62069
SYCP2	39.207	26.6187	22.4138	57.5	48	64.8649	99.422	100	80.1887	75.9591	76.5823	100	85.6589	83.7509	44.3804	95.279	79.2035	71.8296	34.4633	91.7749	52.352	45.99	26.8116	72.3958	29.9678	20.7176	16.2319	57.9075	14.654	10.686	3.7037	32.1678	13.3468	6.8622	2.28833	17.9661	8.11069	5.6042	2.08024	11.4865	6.77328	5.31943	1.10497	8.36237	9.47177	4.86364	2.68714	6.03448
MYBL1	9.63656	10.5036	15.5172	0	6	35.1351	74.5665	91.6376	25.4717	62.4041	66.4557	97.2656	25.5814	67.2155	30.4035	77.2532	8.11209	22.5557	18.2203	33.7662	3.49014	10.9023	10.6884	20.3125	2.25564	4.16667	7.82609	7.29927	0.814111	3.43008	2.96296	8.04196	1.51668	2.26895	2.51716	4.0678	0.763359	2.03152	1.3373	3.04054	0.940734	1.39	0.552486	1.74216	1.27505	1.18182	0.575816	1.72414
OVOL1	3.68943	1.58273	0	15	4	13.5135	1.15607	22.2997	15.0943	27.8772	1.58228	75	34.1085	25.34	0.576369	57.9399	22.1239	9.58374	0.423729	33.3333	10.6222	3.7594	0.181159	9.375	9.88185	3.58796	0	4.37956	9.09091	3.23219	0.740741	2.7972	8.89788	0.830105	0.228833	2.0339	5.24809	1.05079	0.297177	3.04054	2.8222	0.614809	0	1.0453	3.46084	0.681818	0	3.44828
CCNA1	1.76211	1.72662	18.9655	15	8	12.1622	95.9538	37.9791	16.0377	67.2634	100	95.3125	40.6977	85.8984	99.7118	100	19.0265	58.2769	99.435	100	9.78756	32.5815	97.6449	96.6146	9.66702	10.8796	73.3333	75.9124	6.64858	7.98153	44.0741	51.049	6.67341	4.59325	29.7483	42.0339	3.05344	3.29247	17.9792	44.5946	3.29257	1.89789	14.0884	29.2683	2.91439	2.22727	10.1727	29.3103
CCNA2	8.59031	18.8489	20.6897	97.5	4	4.05405	29.4798	6.96864	1.88679	18.6701	45.5696	4.6875	12.7907	30.7087	14.8415	3.00429	14.0118	14.8112	9.60452	2.5974	6.60091	9.3985	6.88406	2.60417	2.14823	3.24074	4.05797	3.64964	1.62822	0.791557	0.740741	1.74825	1.01112	0.110681	0.228833	0.677966	0.381679	0.175131	0.445765	1.35135	0.376294	0.133654	0.552486	0.348432	1.0929	0.318182	0.383877	0.862069
TJP3	2.7533	1.58273	15.5172	5	6	0	24.8555	0	0.943396	0	22.4684	1.95312	3.10078	0	12.3919	2.57511	25.0737	0	11.0169	0	34.4461	0.125313	9.42029	0.520833	38.2385	0.115741	8.11594	0	14.9254	0.263852	29.6296	0.34965	5.35895	0.0553403	7.55149	0	3.81679	0	1.04012	0.337838	3.95108	0.0267308	1.24309	0	3.09654	0.0454545	0.191939	0
ACR	0.991189	1.43885	24.1379	17.5	2	25.6757	97.6879	89.8955	8.49057	51.9182	100	100	24.4186	62.6342	100	98.7124	37.6106	59.5353	100	99.5671	32.2458	57.3935	100	100	30.8271	46.9907	98.8406	100	21.0312	20.9763	82.2222	98.6014	10.6168	11.5108	46.2243	69.4915	7.72901	7.67075	34.9183	37.5	5.45626	5.02539	25.8287	31.3589	3.46084	2.72727	17.2745	22.4138
PHOSPHO2	6.05727	6.61871	24.1379	62.5	2	13.5135	32.948	95.8188	9.43396	20.4604	20.8861	100	19.7674	50.0358	33.7176	100	33.1858	62.3427	77.2599	100	23.2929	66.6667	88.7681	100	23.3083	76.2731	67.2464	99.0268	20.6242	66.8865	72.963	94.7552	7.78564	33.4256	40.9611	72.2034	4.10305	21.366	12.1842	55.4054	2.35183	14.595	6.90608	47.3868	3.64299	9.77273	4.60653	37.069
ARMC1	17.5661	1.29496	13.7931	82.5	2	2.7027	26.5896	77.7003	3.77358	4.34783	25	91.7969	25.969	7.01503	31.1239	45.0644	9.88201	5.22749	53.6723	26.8398	1.89681	0.877193	64.3116	14.3229	2.36305	0.810185	25.7971	12.8954	1.08548	0.989446	4.81481	8.74126	0.808898	0.221361	3.20366	7.11864	0.572519	0.315236	2.22883	4.05405	1.31703	0.267308	1.24309	1.74216	0.546448	0.0909091	1.15163	0.862069
BRDT	26.7621	27.482	51.7241	52.5	58	63.5135	100	99.6516	78.3019	88.2353	99.3671	100	86.8217	94.9893	100	99.5708	89.0855	89.8354	100	99.1342	81.8665	83.7093	99.4565	99.4792	89.3663	84.838	86.9565	97.3236	86.9742	59.1029	85.1852	87.7622	69.2619	26.8401	86.7277	53.8983	46.9466	18.4939	40.7132	24.3243	35.7479	12.6704	21.2707	16.7247	33.3333	12.4091	18.0422	20.6897
TEKT1	1.81718	3.74101	63.7931	50	2	10.8108	99.422	99.6516	6.60377	11.2532	99.6835	100	17.8295	43.7366	99.8559	100	38.2006	66.6989	100	100	28.1487	70.5514	99.8188	100	35.5532	81.5972	98.2609	100	33.3786	77.1768	99.6296	100	21.9414	45.9325	99.7712	97.2881	8.58779	33.8354	98.8113	90.8784	6.67921	26.8645	93.5083	80.1394	5.10018	23.8636	79.6545	73.2759
NME8	1.81718	0.719424	15.5172	15	6	32.4324	50.8671	25.4355	15.0943	65.2174	99.3671	82.8125	24.031	72.0115	98.8473	99.1416	18.5841	58.0833	99.5763	99.5671	12.1396	41.2281	97.8261	97.6562	9.98926	22.9167	79.1304	97.3236	8.68385	12.9947	59.2593	97.5524	5.35895	8.07969	22.1968	97.2881	3.33969	5.39405	11.5899	97.973	3.19849	4.51751	7.32044	99.3031	1.82149	3.54545	8.4453	99.1379
SPACA1	3.90969	4.46043	29.3103	32.5	20	12.1622	44.5087	40.0697	9.43396	24.0409	42.0886	41.0156	22.8682	68.4324	82.2767	67.382	67.9941	84.3175	99.8588	100	71.9272	86.9674	99.6377	100	84.5328	76.3889	99.1304	100	46.2687	38.7863	55.5556	99.6503	11.0212	15.4953	30.8924	65.7627	7.15649	7.84588	24.9629	42.9054	10.254	5.88078	18.6464	38.3275	8.92532	3.90909	15.9309	33.6207
ACRV1	3.30396	1.29496	25.8621	25	8	5.40541	58.9595	24.0418	1.88679	2.30179	45.8861	40.2344	8.52713	10.8805	61.0951	56.2232	44.9853	56.728	98.3051	99.5671	57.4355	79.198	99.6377	100	77.9807	80.0926	99.4203	100	63.6364	37.8628	89.2593	100	24.4692	12.5623	49.6568	67.7966	14.313	10.8581	39.5245	42.9054	11.477	8.8479	28.453	29.9652	9.28962	9.13636	21.4971	21.5517
CHD5	30.2863	33.9568	8.62069	27.5	22	17.5676	2.89017	8.7108	4.71698	3.83632	0.949367	10.9375	13.1783	6.44238	1.44092	14.5923	44.5428	29.4288	7.48588	67.5325	55.2352	56.7669	17.3913	93.4896	77.4436	80.2083	43.4783	98.2968	81.4111	84.1689	47.7778	97.9021	76.2386	66.3531	30.8924	96.9492	58.2061	40.9807	5.34918	96.9595	41.016	13.7931	0.828729	83.2753	34.4262	4.5	0.383877	50
GAPDHS	8.48018	17.554	58.6207	90	24	39.1892	91.3295	96.5157	4.71698	23.7852	86.7089	99.6094	13.1783	34.2878	85.5908	99.1416	34.8083	68.9255	98.0226	100	42.868	87.0927	98.7319	100	65.5209	92.2454	94.4928	100	77.6119	97.8232	92.2222	100	85.2376	98.5612	97.0252	100	78.5305	99.2995	99.8514	100	69.4262	99.6792	99.4475	100	63.0237	99.8182	99.4242	100
OAZ3	9.30617	16.259	96.5517	87.5	22	40.5405	100	91.6376	11.3208	20.4604	100	99.2188	12.4031	32.8561	99.7118	97.4249	14.4543	48.9835	100	99.5671	24.1275	78.3208	100	100	57.7873	93.4028	99.7101	100	73.9484	97.2955	99.6296	100	81.9009	98.2844	100	100	74.5229	99.3345	100	100	62.5588	99.5456	100	100	60.2914	99.6364	100	100
TNP2	1.70705	55.3957	91.3793	100	2	68.9189	99.422	100	0.943396	63.6829	99.3671	100	3.48837	78.1675	98.1268	100	3.68732	79.8645	99.2938	100	2.42792	85.8396	98.913	100	4.40387	96.412	95.6522	100	25.9159	100	98.1481	100	41.8605	100	100	100	31.3931	100	100	100	23.4243	100	98.2044	100	9.28962	99.8636	88.8676	100
PRM2	83.4251	92.9496	100	100	80	97.2973	100	100	78.3019	90.7928	100	100	89.9225	98.4252	100	100	92.3304	98.4511	100	100	86.1912	98.8722	100	100	94.522	99.8843	100	100	99.1859	100	100	100	99.8989	100	100	100	99.7137	100	100	100	99.5296	100	100	100	99.6357	100	100	100
SPATA3	4.79075	10.3597	48.2759	47.5	14	35.1351	91.3295	70.7317	0.943396	13.2992	87.9747	89.4531	5.03876	19.8282	77.5216	89.2704	8.25959	38.0445	82.6271	87.8788	16.3885	70.5514	92.2101	98.9583	46.4017	88.1944	93.6232	100	62.6866	95.8443	97.7778	100	70.1719	96.6796	98.627	100	63.8359	98.3187	99.8514	100	52.4929	98.3694	100	100	51.7304	99.1818	100	100
TSSK6	9.47137	5.89928	46.5517	47.5	26	17.5676	90.7514	64.4599	11.3208	6.90537	84.1772	83.2031	10.0775	6.08447	69.3084	76.824	16.6667	7.0668	74.0113	75.3247	15.6297	14.411	75.7246	86.4583	46.4017	58.4491	77.971	100	75.0339	81.3325	90.7407	100	83.5187	79.0814	98.8558	100	76.6221	82.1016	99.1085	100	67.2625	80.139	99.1713	100	64.4809	82.7273	99.2322	100
TP53TG5	4.46035	2.58993	25.8621	10	10	12.1622	63.5838	28.9199	1.88679	3.58056	55.6962	41.7969	5.42636	5.08232	41.0663	42.9185	5.01475	6.58277	46.3277	36.7965	3.79363	18.0451	43.8406	46.6146	46.2943	84.838	56.5217	96.5937	78.019	90.0396	89.6296	100	60.6673	68.5667	98.627	100	33.7786	42.9422	95.5423	100	12.9821	18.3106	62.4309	88.5017	7.46812	8.86364	28.9827	70.6897
PRSS37	2.03744	5.46763	36.2069	17.5	10	20.2703	86.7052	23.3449	0	7.16113	78.1646	35.1562	2.32558	12.0258	70.0288	27.4678	2.80236	15.9729	72.4576	26.4069	3.0349	23.0576	71.7391	36.4583	27.927	75.1157	82.029	95.6204	62.5509	94.9868	97.4074	100	59.8584	91.5329	99.5423	100	37.6908	79.965	98.3655	98.6486	20.8843	62.0957	69.7514	83.2753	6.73953	47.2727	41.4587	75.8621
PHOSPHO1	1.10132	2.8777	10.3448	0	4	13.5135	46.8208	1.39373	0.943396	4.60358	43.6709	1.95312	1.16279	5.44023	30.5476	0.429185	3.24484	5.71152	35.8757	0.865801	1.82094	10.401	38.7681	2.08333	5.80021	40.8565	52.7536	0.729927	21.981	61.8074	71.1111	2.0979	32.0526	57.3879	88.7872	2.71186	23.187	55.1313	83.8039	1.68919	15.2399	48.757	84.5304	1.74216	18.5792	51.8636	86.3724	0.862069
FSCN3	3.96476	8.34532	18.9655	25	12	18.9189	45.0867	18.8153	3.77358	8.95141	44.3038	36.3281	4.65116	13.9585	29.1066	37.3391	4.71976	13.5528	30.791	26.8398	6.29742	25.5639	33.5145	36.4583	26.3158	67.8241	46.9565	74.4526	46.9471	85.8839	77.037	96.8531	58.4429	85.3348	94.508	95.5932	45.8015	86.4799	95.0966	94.9324	39.0405	84.1219	91.5746	96.1672	40.255	85.0455	73.8964	96.5517

## Sheet: Fig E7d
	Mean exp. ln(UP10K+1)
Trajectory timepoint	1	1	1	1	2	2	2	2	3	3	3	3	4	4	4	4	5	5	5	5	6	6	6	6	7	7	7	7	8	8	8	8	9	9	9	9	10	10	10	10	11	11	11	11	12	12	12	12
Species	Human	Macaque	Lemur	Mouse	Human	Macaque	Lemur	Mouse	Human	Macaque	Lemur	Mouse	Human	Macaque	Lemur	Mouse	Human	Macaque	Lemur	Mouse	Human	Macaque	Lemur	Mouse	Human	Macaque	Lemur	Mouse	Human	Macaque	Lemur	Mouse	Human	Macaque	Lemur	Mouse	Human	Macaque	Lemur	Mouse	Human	Macaque	Lemur	Mouse	Human	Macaque	Lemur	Mouse
SALL4	0.275233	0.672332	0.121521	0.73634	0	0.183732	0	0.00343766	0	0.00321753	0	0	0	0.00303692	0	0	0.014177	0.00304725	0	0	0.0267083	0.0585522	0	0	0.0036161	0.0140831	0	0	0	0.00822236	0	0.00381611	0.00909866	0.00960992	0	0	0.0323352	0.0128926	0	0	0	0.0130838	0	0	0	0.00411252	0	0
PIWIL4	0.869351	1.1218	0.610582	0.29806	0.178813	0.046662	0	0.0011472	0.0976988	0	0	0	0.090031	0.0192263	0	0	0.0905528	0.0325573	0	0	0.0243248	0.0684592	0.00071449	0	0.0456103	0.0390275	0.00354672	0	0.0228714	0.0167027	0.00696621	0	0.0355964	0.0240585	0.00128389	0	0.039921	0.0055032	0.00341148	0	0.0563802	0.00862175	0.00200965	0	0.0566658	0.00844168	0	0
NFKBIA	1.19638	1.00018	0.812628	0.422875	0.380807	0.0348091	0.0031783	0.0129932	0.0805804	0.0407748	0.00569092	0.00744127	0.00525743	0.0165258	0.00132265	0.00308174	0.125731	0.0848269	0	0.0112985	0.0527802	0.130084	0	0.0022699	0.0553792	0.0553062	0.010255	0.00810032	0.0571781	0.0220466	0	0.00863409	0.19854	0.0111392	0.00105733	0.00481774	0.0907655	0.0285467	0.00399412	0.00712573	0.112172	0.0210697	0.00662897	0.005824	0.137128	0.0325765	0	0
PUS7	0.729475	1.08095	0.549652	0.771641	0.356188	0.0610661	0.00470717	0.02777	0.0704303	0.00330783	0.00278379	0.000895015	0.0426286	0.00658624	0	0	0.0231113	0.0277479	0	0.00338849	0.0227475	0.0178995	0	0.00132178	0.0328107	0.0762691	0	0	0.0464096	0.0188511	0	0	0.0202723	0.0227018	0	0	0.0216384	0.00253818	0	0	0.019227	0.0105467	0	0	0.0958574	0	0	0
TCERG1	2.00923	1.73991	0.961492	1.01336	1.86217	1.35608	0.985758	1.06529	1.50727	1.12312	0.825655	0.677486	1.21869	0.834908	0.583454	0.506991	0.640833	0.487811	0.291348	0.250143	0.406732	0.0962132	0.18032	0.0977274	0.14079	0.0570809	0.0824456	0.063597	0.0702729	0.0506141	0.0248646	0.0368401	0.140468	0.0986956	0.029804	0.0346143	0.159489	0.0570606	0.00816997	0.0299245	0.228136	0.0552982	0.0240811	0.0451609	0.311191	0.0809181	0.0272761	0
KHDRBS1	1.63846	1.30502	1.67161	1.55253	1.53336	1.19289	1.39605	1.36392	1.74699	0.937271	1.10019	0.921818	1.14508	0.748358	0.706746	0.764864	0.37291	0.150777	0.281509	0.268098	0.291428	0.142533	0.232776	0.178763	0.300936	0.0976495	0.0878887	0.162667	0.302728	0.0903642	0.202115	0.0835883	0.221908	0.0702159	0.0847707	0.0799301	0.121335	0.0678092	0.0787	0.0715565	0.148717	0.0648384	0.0515525	0.0417889	0.213495	0.0591898	0.0333032	0.0482667
MYBL1	0.427348	0.461337	0.321707	0	0.518101	1.47759	0.552744	1.00312	1.41097	1.72193	0.499829	0.742776	1.15728	1.67996	0.322491	0.690694	0.465941	0.677225	0.163393	0.188531	0.321347	0.392532	0.0956121	0.127745	0.199879	0.101206	0.115652	0.0392952	0.0445251	0.0885198	0.012942	0.0368568	0.0769289	0.100589	0.0414322	0.0221001	0.0700972	0.0878675	0.0145525	0.0201404	0.170395	0.0836497	0.0191506	0.0157061	0.14969	0.0989316	0.0160365	0.0174664
SLC26A8	0.0336798	0.0479397	0.144938	0.0268372	0.832553	0.498726	0.962699	0.437739	1.13949	1.07855	1.29877	0.997206	1.06385	1.1624	1.25531	0.863365	0.896921	1.12657	1.14868	0.698645	0.642821	0.807244	0.742898	0.437348	0.596701	0.480191	0.400614	0.295871	0.32439	0.344268	0.24099	0.181677	0.170954	0.216465	0.129079	0.111397	0.188833	0.221592	0.0974033	0.0610145	0.127601	0.19178	0.0981977	0.0316964	0.170571	0.158611	0.068289	0.0237485
SPAG16	0.742288	0.730607	0.345509	0.0268372	1.47431	1.98857	1.45728	1.40819	1.93457	2.26646	1.59933	1.85176	1.64731	2.28051	1.6225	1.81308	1.70909	2.20103	1.67253	1.80593	1.66964	2.05314	1.48893	1.59526	1.41906	1.70336	1.15263	1.28005	1.31105	0.810772	0.701144	0.659322	1.01799	0.572728	0.132253	0.239351	0.946338	0.467417	0.117457	0.219407	1.07514	0.375723	0.142782	0.183838	1.05766	0.320202	0.207793	0.121384
SPACA1	0.281896	0.255001	0.871359	0.411173	1.35853	0.909378	0.433701	0.357648	0.910451	0.72912	0.362342	0.121116	1.09802	1.7	1.43089	0.894737	2.43388	2.6819	2.44233	2.39009	2.84301	3.36963	2.96952	3.03702	2.97594	2.79992	3.33338	3.08147	2.11111	0.940294	1.98113	2.50852	0.88383	0.583082	0.385074	0.549593	0.847458	0.353886	0.460555	0.368314	1.25638	0.346553	0.427078	0.365551	1.25163	0.272313	0.478434	0.383683
ACRV1	0.199992	0.0444036	0.644184	0.264489	0.971157	0.451984	0.637448	0.186428	0.341324	0.047221	0.350652	0.116849	0.488617	0.300438	0.926849	0.565136	1.77904	1.55103	2.29614	1.72727	2.3539	2.51492	2.97567	2.2891	2.65506	2.27003	3.95264	2.33169	2.26759	0.940531	3.39724	2.17565	1.32458	0.425079	0.541186	0.848016	1.10218	0.391768	0.531707	0.34518	1.21968	0.439645	0.605697	0.306344	1.08891	0.536558	0.558775	0.242573
TSSK4	0.039834	0.0305969	0.997107	0.213474	0	0.292436	0.633848	0.122064	0.0246641	0.317263	0.352402	0.0646334	0.129361	0.481964	0.58427	0.35476	0.835208	1.37196	1.82427	1.6484	1.23486	1.8818	2.62065	2.05104	1.48004	1.73354	2.68797	1.91745	0.856769	0.68661	1.53936	1.55003	0.267293	0.22778	0.536516	0.759481	0.258818	0.155166	0.466068	0.450464	0.372815	0.1198	0.541492	0.27698	0.270875	0.140093	0.446848	0.146139
CATSPER3	0.0683569	0.02264	0.15677	0.134635	0.352023	0.367644	0.151961	0.100339	0.0885517	0.0223799	0.125152	0.0671518	0.113502	0.184923	0.168919	0.158192	0.802845	0.930791	1.02506	1.35556	1.10333	1.75949	1.77755	2.08567	1.23365	1.68604	2.17377	2.08827	0.839699	0.910132	1.15044	1.35743	0.358819	0.487755	0.210025	0.350857	0.316249	0.463929	0.21452	0.233222	0.368964	0.418865	0.19575	0.238393	0.354814	0.387651	0.151065	0.163363
CCIN	0.145772	0.208392	0.692611	0.156652	0.614333	0.906509	0.385625	0.103962	0.231633	0.17944	0.257299	0.0857029	0.151189	0.211502	0.299398	0.119169	0.461397	0.593854	0.448157	0.193861	1.09231	1.68822	1.47398	1.24813	1.91375	2.35446	2.32647	2.22467	2.16258	2.3935	2.77063	2.61367	1.90856	1.9668	2.5865	2.54958	1.51541	1.7738	1.79948	1.33933	1.16701	1.67076	1.19699	0.5497	0.506667	1.35551	0.526497	0.252448
SAMD4A	0.430926	0.570767	1.0947	0.378258	1.36811	1.77246	0.869864	0.351357	0.632615	0.82466	0.687539	0.260728	0.54879	0.714114	0.814732	0.34707	1.04697	1.056	1.29637	1.16995	1.6596	2.11008	2.45659	2.34563	2.60889	2.97222	3.16831	2.84623	2.81037	3.18037	3.47252	3.02358	2.91561	3.19096	3.71516	3.03895	2.93733	3.08001	3.51658	2.97228	2.79991	2.70066	2.5241	2.56057	2.19701	1.7405	1.72679	1.24651
SPATC1	0.108383	0.111184	0.160746	0.0564137	0	0.384299	0.162385	0.0790339	0	0.116857	0.127887	0.0501819	0.058759	0.0854528	0.138186	0.0768269	0.156534	0.171872	0.155747	0.0844642	0.302859	0.408898	0.350014	0.183491	0.633639	0.846314	0.719332	0.716507	1.05843	1.069	1.02925	1.2191	1.2537	1.20779	1.07137	1.44127	1.35109	1.26444	1.31458	1.55109	1.28621	1.37792	1.42424	1.73622	1.3816	1.59502	1.4751	1.91487
FSCN3	0.209343	0.46977	0.622309	0.240828	1.04382	1.15994	0.432077	0.11711	0.439168	0.361863	0.30721	0.0866926	0.325779	0.421722	0.307945	0.174166	0.280302	0.548107	0.275654	0.164608	0.426221	0.882083	0.364529	0.235698	1.1118	1.7388	0.741068	0.642678	1.62547	2.20301	1.70389	1.10202	2.07051	2.42641	2.11796	1.23847	2.09321	2.57441	2.35612	1.32733	2.21	2.6804	2.56554	1.49813	2.41977	2.88618	2.38091	1.72051
BZW1	1.91543	2.39258	2.31036	2.51404	1.7523	2.30491	1.35398	1.03786	0.944455	1.34336	0.761413	0.535363	0.958494	1.43797	0.821323	0.441665	1.02794	1.49701	0.783141	0.575346	1.3395	1.57358	0.76661	0.527784	2.04866	2.68202	1.54499	1.07332	2.72894	3.08645	2.55372	2.08752	3.02424	3.15463	3.035	2.53508	3.08264	3.21748	3.41596	2.74319	3.01521	3.26821	3.66176	2.97215	2.84465	3.30323	3.33663	3.28941
RBFOX3	0.99476	1.38352	0.612466	0	0.0598086	0.0132675	0.00163439	0	0.179122	0.0218769	0.0272465	0.00217244	0.0441576	0.0269499	0.0194159	0.000838974	0.0322713	0.0274014	0.012959	0.00556116	0.0937278	0.0157666	0.000797987	0.00821779	0.0978321	0.155615	0	0.00202235	0.0955118	0.125545	0	0.00512535	0.0412387	0.0741899	0.00246522	0.00509831	0.108115	0.0398131	0	0.00289149	0.0884922	0.0669703	0.00409261	0.0031793	0.177322	0.0795668	0	0
HEBP2	1.108	1.32545	1.36641	0	0	0.0557272	0.00896731	0.00412466	0	0.00629445	0.00409772	0.00260085	0.140082	0.00543214	0	0	0.121511	0.00436024	0.0012486	0	0.105555	0.0260265	0	0.00063032	0.0709264	0	0	0.00110144	0.146915	0.00299792	0	0.00431589	0.131772	0.00674627	0.00221728	0.00582773	0.163685	0.00566763	0.00628087	0.00361015	0.117104	0.00760243	0.00279039	0.0042109	0.0785937	0.00586337	0.00620249	0
L1TD1	2.16241	1.89239	0.74062	0	1.24627	0.527831	0.144568	0	0.18781	0.0733027	0.0274924	0	0.107648	0.00796754	0.0175605	0	0.173455	0.00784642	0.0114318	0	0.0630559	0.0134344	0.00675814	0.00148911	0.0924766	0.0133203	0	0.00275685	0.0799779	0.00076018	0.0317527	0.000456734	0.0656948	0.00935573	0	0	0.0874914	0.0114009	0.00150189	0	0.141433	0.0131668	0	0	0.218531	0.0203959	0	0
PON2	0.429798	0.582788	0.821523	0.103628	0	0.120141	0.0211316	0.351337	0	0	0.00104916	1.10971	0	0.00525955	0.000610684	1.11554	0.148978	0.0183587	0.00326161	0.95981	0.0996643	0.0817763	0.0115092	0.768652	0.0187575	0.00808636	0	0.592698	0.0151483	0.000577899	0.00376248	0.460103	0.0261382	0.00555085	0	0.402455	0.0650708	0.0042435	0	0.410845	0.00928023	0.00187218	0	0.475192	0	0	0	0.395941
SDC2	1.11497	1.53498	1.71391	0.169735	0.16033	0	0.0488151	0.00555134	0.360765	0.00925887	0.0117877	0.0117554	0.0725886	0.0255098	0.023491	0.026147	0.179716	0.0354494	0.0239877	0.331053	0.219373	0.081907	0.0251598	0.479878	0.356924	0.0301187	0.00928761	0.508832	0.206895	0.0338954	0.0335868	0.53479	0.125923	0.0502455	0.0317335	0.520024	0.117113	0.0299099	0.0201725	0.505271	0.168611	0.0331308	0.0054592	0.609305	0.13759	0.00957506	0	0.516889
WDR13	0.510842	0.287305	0.474747	0	0	0.0557272	0.0147197	0.0312	0.157271	0.0173776	0.010381	0.0264107	0.0222382	0.0420745	0.0209363	0.0511932	0.0608144	0.0383743	0.0624623	0.0685163	0.102857	0.0417177	0.0495108	0.198777	0.0447698	0.0297986	0.029508	0.727294	0.0818808	0.0521418	0.0464148	1.00933	0.0613128	0.0385733	0.00930702	1.09603	0.0673743	0.0636512	0.00869957	1.13731	0.0709013	0.0632623	0.0104765	1.04391	0.0501274	0.0536194	0.00493341	0.753337
AKAP7	1.02529	0.595453	0.27772	0.31375	0.16033	0.111407	0.0510992	0.205215	0.280696	0.0459823	0.00101279	0.150126	0.0269255	0.00526637	0	0.321866	0.252708	0.0388708	0	0.539701	0.273823	0.15252	0	0.635808	0.131169	0.0715543	0.00210414	0.555288	0.125224	0.0351368	0.00199386	0.46387	0.0975385	0.0239487	0.00515799	0.365429	0.0748388	0.023534	0.00373298	0.496126	0.11707	0.0215285	0	0.584576	0.11933	0.0269193	0	0.6179
DLL3	0.48345	0.585718	0.894797	0.726132	0	0.0807665	0.151132	1.22719	0	0.00772959	0.0707086	1.2153	0.017662	0.00346998	0.0985378	1.49764	0	0	0.0674054	1.47591	0.0398019	0	0.0754723	1.25261	0.0105075	0	0.0299422	0.922883	0.0134506	0.00236162	0.082748	0.366455	0.0252413	0.00601518	0.0546605	0.236792	0	0	0.00278284	0.158338	0	0	0.0137988	0.141643	0.0720642	0.00539027	0.00305557	0.150665
PSMD10	1.05648	1.17949	1.04456	0.483129	0	0.0505041	0.013662	0.020598	0.0542574	0.065131	0	0.0165052	0.333023	0.00428199	0	0.228087	0.0891018	0.0017525	0	1.02085	0.129831	0.00313498	0	1.06479	0.0501066	0	0	0.76876	0.0444004	0.00296083	0	0.389289	0.0231564	0.00821794	0.00161315	0.220744	0	0.00610008	0	0.161943	0.0654219	0.00349269	0	0.107283	0.0936887	0.0046275	0	0.0243936
AGAP1	1.12269	0.728169	0.535017	0.491193	0.385918	0	0	0.0425397	0.507789	0.0198206	0	0.0160876	0.204697	0.00968333	0.00246117	0.0127378	0.157731	0.0127352	0.00914059	0.0264421	0.196957	0.024484	0	0.183735	0.240053	0.00316791	0.00373976	0.491119	0.239615	0.0368509	0	0.397363	0.164521	0.0251973	0.00388587	0.334765	0.10924	0.00775653	0	0.322288	0.118711	0.00382959	0.0013515	0.288985	0.296239	0.0111724	0	0.282821
SH3KBP1	0.635368	0.760652	0.265959	0.290511	0	0.236704	0	0.0752683	0.0134558	0.0102776	0	0.0479301	0.0546845	0.00196191	0	0.0888637	0.0183401	0.0192917	0	0.170718	0.0404089	0.0663497	0.00144499	0.640539	0.0218	0.00239682	0	1.24923	0.046998	0.0197632	0	1.62833	0.0394703	0.00224208	0	1.84893	0.0439206	0.0116055	0	1.71815	0.0314471	0.0111242	0	0.902824	0.0935869	0.0100785	0	0.731139
FMR1NB	1.3545	1.3367	1.2321	0.56781	0.835632	0.614112	0.845665	0.167084	0.453318	0.14873	0.15407	0.009221	0.189324	0.232301	0.139516	0.0674487	0.399754	0.125376	0.0211243	0.46295	0.279086	0.0543782	0.00650454	0.52366	0.191402	0.0111541	0.00329945	0.409327	0.160084	0.0249652	0.00537965	0.317457	0.229454	0.0255511	0.0067784	0.120344	0.149836	0.0158662	0.00137081	0.0459433	0.30331	0.0154049	0.00242153	0.0409668	0.194445	0.0239241	0.0436923	0.0325306
ITSN2	1.71267	1.46277	0.515772	0.698355	1.30359	0.92287	0.336	0.167103	0.323922	0.0584626	0.136979	0.0587058	0.33132	0.105681	0.0909921	0.101476	0.468235	0.102687	0.0762525	0.10936	0.26871	0.128653	0.045992	0.905282	0.161203	0.23349	0.0376095	1.7404	0.316082	0.200061	0.0139675	1.59397	0.191635	0.331704	0.00743419	1.38687	0.290054	0.319236	0.018767	1.49902	0.256017	0.34154	0.0128379	1.15399	0.226039	0.424417	0	0.374845
AKAP11	1.67763	1.35043	0.673287	0.653004	1.87849	1.27636	1.30389	0.235127	1.68853	1.00551	1.17843	0.113571	1.4056	0.881644	0.688303	0.12053	1.04621	0.739621	0.275607	0.0635684	0.875082	0.525809	0.18839	0.0352154	0.599775	0.269646	0.155101	0.0152777	0.459075	0.227929	0.0258827	0.0115192	0.57676	0.307447	0.00998248	0.00478902	0.638007	0.302237	0.0217854	0.00456746	0.661256	0.333606	0.0105359	0.00261479	0.566683	0.292225	0.0322778	0
NFE2L2	0.774547	0.543889	0.96233	0.959645	1.08276	1.03422	1.32616	0.0140658	1.03551	1.51342	1.09161	0.00434778	1.10774	1.49904	1.0559	0.00461842	1.17725	1.44125	0.908866	0.0870599	1.03206	1.21669	0.713474	0.189356	0.810088	1.10302	0.46128	0.167958	0.643102	0.696443	0.127367	0.0546437	0.375344	0.505489	0.0605068	0.0158168	0.278289	0.511362	0.0569108	0.0130735	0.435381	0.479256	0.0375658	0	0.354262	0.416989	0.0920789	0.0242487
KTN1	3.21657	2.94859	2.20613	0.171503	3.52339	3.30503	3.21274	0.13228	3.82122	3.38565	3.29302	0.0125363	3.89387	3.11779	3.18393	0.00220773	3.76962	2.95751	2.93453	0.00216627	3.63019	2.56307	2.62496	0.00401643	3.11781	1.82207	2.26259	0.00486561	2.75623	1.41371	1.56328	0	2.52782	1.31021	1.01632	0	2.52149	1.35986	0.807125	0	2.69528	1.39051	0.898952	0	2.85099	1.32876	1.12445	0
TMCO1	0.798657	0.610822	1.22009	0.637887	1.0004	1.31553	1.48549	1.16857	1.06826	1.21801	0.828851	0.275391	0.586128	0.389344	0.490738	0.0590525	0.493778	0.450152	0.282157	0.0869136	0.46034	0.605226	0.0900072	0.0538158	0.466627	0.0807647	0.0321399	0.172924	0.419276	0.0841021	0.0179045	0.773056	0.493552	0.0343658	0.0264972	1.1133	0.437391	0.0285184	0.0182138	1.14082	0.474736	0.020886	0.0301356	1.05175	0.550329	0.0468704	0.0127619	0.872947
MBD1	0.44228	0.449377	0.443199	0.224916	0.700573	0.803684	1.3136	0.440107	1.27249	1.471	1.63674	0.27129	1.26297	1.33895	1.65234	0.0500889	1.10228	1.18294	1.54018	0.026177	1.05806	0.749518	1.3573	0.0046253	0.750554	0.435518	1.10124	0.00494561	0.489561	0.307248	0.631092	0.00481171	0.607366	0.304068	0.262855	0	0.544121	0.300255	0.180512	0	0.559013	0.274728	0.162764	0.0116097	0.583335	0.258696	0.118271	0
YME1L1	1.15328	1.00124	1.50017	0.861347	0.999804	0.776052	1.54021	0.630046	1.23469	1.24799	1.65238	0.64756	1.42321	1.47278	1.6708	0.998481	1.54323	1.69684	1.65153	1.0525	1.28516	1.48011	1.49007	1.08246	0.924631	0.762094	0.956916	1.40708	0.462928	0.543038	0.436118	1.56275	0.463584	0.32849	0.172643	1.21013	0.520512	0.216396	0.121193	0.654869	0.504855	0.1198	0.184883	0.395445	0.891745	0.0796112	0.103699	0.266945
GFPT1	1.05662	0.648932	0.485452	0.629443	0.908476	1.02805	0.940271	0.974077	1.79247	1.52234	1.6118	0.690492	1.51992	1.57911	1.66332	0.902995	1.3262	1.5106	1.46279	1.35711	1.22984	1.09378	1.13926	1.58052	0.817634	0.473949	0.626681	1.43418	0.560594	0.156758	0.217797	0.802697	0.453913	0.151824	0.156592	0.26369	0.45515	0.0934346	0.104613	0.144858	0.433239	0.100343	0.136138	0.109977	0.584813	0.119137	0.0659675	0.0484886
NME8	0.0773401	0.077285	0.379393	0.175579	0.335624	1.35491	0.607218	0.175276	0.939439	1.74528	1.71363	0.725554	1.05759	1.68155	1.7815	1.60385	0.815056	1.52988	1.92493	1.52464	0.809272	1.14459	1.9545	1.36617	0.587753	0.539342	1.67466	1.26074	0.445322	0.313289	1.09752	1.20151	0.390544	0.300624	0.292955	1.31978	0.388797	0.262374	0.187886	1.56296	0.439569	0.238808	0.199487	1.84481	0.282645	0.232227	0.230935	2.02252
ARL13B	0.739135	0.787842	0.201296	0.243465	1.24571	1.06194	0.720849	0.533881	1.14844	1.3696	1.30351	0.115467	1.4707	1.31757	0.903668	0.399114	1.07513	1.00885	0.515803	1.64978	0.69397	0.72959	0.289507	1.82251	0.208395	0.14486	0.106013	1.45886	0.203337	0.0760655	0.0182793	0.724129	0.24247	0.0620162	0.00628328	0.191524	0.22682	0.0881198	0.0427693	0.163139	0.258636	0.0818441	0.0496926	0.07267	0.355022	0.111793	0.0212554	0.0659937
PHOSPHO2	0.232368	0.297845	0.4343	0.800303	0.363001	0.570104	0.219298	1.60444	0.677338	0.517781	0.127908	2.78281	0.875378	1.13383	0.364993	3.11183	1.32518	1.52726	0.933983	2.7629	1.22973	1.86585	1.2593	2.15045	1.03344	2.09016	1.14425	1.47301	0.85793	1.65824	1.30719	0.962339	0.380304	1.03502	0.550291	0.589348	0.41084	0.773598	0.195968	0.490669	0.327008	0.694245	0.147147	0.441009	0.604524	0.579956	0.147841	0.45028
OLFML2B	0.124048	0.0938059	0.141926	0.0555699	0	0.0446478	0.0384957	0	0.291582	0.0844613	0.00954034	0.000479686	0.360072	0.307323	0.0581908	0	0.920134	1.04282	0.20827	0.00228496	1.05945	1.25745	0.416744	0	0.681545	0.33939	0.309391	0.00146738	0.341964	0.123042	0.105241	0	0.222544	0.0645894	0.0497604	0	0.215708	0.0269736	0.0283172	0	0.112692	0.0387652	0.0176767	0	0.281942	0.0231034	0.00774666	0
PRSS55	0.117051	0.0193438	0.549584	0.225299	0.631142	0.127117	0.325271	0.0964498	0.17221	0.00878052	0.233504	0.0643725	0.197723	0.0621477	0.475246	0.135573	1.18625	0.622966	1.75205	0.110104	1.69073	1.29336	2.58309	0.508469	1.58211	0.839449	2.62166	1.30451	1.10448	0.181898	1.30987	1.69171	0.57475	0.0752109	0.436423	1.9635	0.501436	0.0434706	0.357446	2.1095	0.7777	0.0175339	0.362206	1.58689	0.758314	0.0292121	0.301461	0.886757
PHOSPHO1	0.0405385	0.14167	0.299438	0	0.484711	0.644038	0.336788	0.00788052	0.0134558	0.196407	0.284719	0.00425125	0.0215349	0.1654	0.304763	0.000392216	0.148167	0.20982	0.346738	0.00481224	0.17231	0.419396	0.405095	0.0127068	0.316888	0.969217	0.793905	0.00331528	0.878831	1.36272	1.28214	0.00950758	1.20315	1.48718	1.41188	0.016101	1.28564	1.56215	1.44827	0.0152355	1.20091	1.63761	1.82787	0.0195253	1.3558	1.88444	2.16181	0.0122697
HIP1	0.301681	0.599183	1.06399	0.533039	1.18005	1.66107	0.635413	0.123053	0.252112	0.318189	0.387246	0.0952252	0.333108	0.433508	0.450172	0.0408758	0.259499	0.780599	0.421441	0.0681859	0.416404	1.42044	0.518579	0.0664319	1.00703	2.1844	1.56007	0.077676	1.56181	2.48681	2.37609	0.138356	1.94616	2.72756	2.79602	0.237709	2.01096	2.8139	3.18744	0.0780892	2.01803	2.9248	3.49411	0.0401417	2.05742	3.05278	3.58933	0.0292694
EHBP1	1.08493	1.18391	0.626051	0.110803	1.4544	1.87277	0.859493	0.17965	1.3258	0.986902	0.952905	0.177007	0.93548	0.92354	0.883081	0.213298	0.789798	1.03041	0.887067	0.159173	0.94962	1.0213	0.923558	0.153922	1.63016	2.07568	1.42888	0.158348	2.12928	2.44006	1.83526	0.156711	2.33972	2.58194	1.86525	0.124719	2.55348	2.60161	2.15135	0.110001	2.36222	2.64973	2.44724	0.125202	2.36495	2.72814	2.5981	0.124161
CCNY	1.42118	1.08021	0.778667	1.2751	1.28973	1.50199	0.371733	0.680215	1.04591	0.542032	0.322134	0.567807	0.789616	0.49454	0.267226	0.531897	1.04351	0.60686	0.323371	0.390114	1.21349	0.995405	0.515942	0.216842	1.76542	1.79218	1.04608	0.108444	2.07612	2.05672	1.40471	0.0633713	2.34238	2.23159	1.66515	0.0546251	2.47851	2.35012	1.93291	0.0329562	2.54599	2.46697	2.30925	0.0525082	2.59675	2.65742	2.59482	0.0119863
YPEL2	0.872616	0.552055	0.621239	0.22709	0.0203362	0	0.356397	0.0128294	0.0775462	0.00546393	0.547882	0.00278589	0.0721594	0.0363373	0.651303	0.0317498	0.0237897	0.0399783	0.827712	0.0441115	0.0316827	0.0139023	1.51283	0.0169759	0.0708474	0.0175711	2.13013	0.0153736	0.0291936	0.000883478	1.86419	0.00611753	0.0636365	0.00617844	1.78176	0.00845236	0.0405553	0.00684422	1.89454	0.014661	0.0252421	0.00824864	2.01462	0.00663628	0.0510179	0.0110181	2.17208	0
NEFH	1.34295	1.00711	0	0.612184	0.66181	0.0504048	0	0.0159021	0.0998424	0.0186923	0	0.0694442	0.15441	0.00364303	0	0.114962	0.142124	0	0.00123908	0.0784066	0.0582232	0.00842915	0.00342615	0.0337074	0.015725	0	0	0.0147785	0.0614415	0	0	0.00995742	0.0360304	0.00380031	0	0.00715582	0.0258023	0.00626923	0	0.00582142	0.117242	0	0	0.0110304	0.151825	0	0	0
SRBD1	0.830606	1.3454	0.734921	0.391719	0.325957	0.108055	1.06548	0.0957816	0.319255	0.0367552	1.75441	0.0350328	0.205575	0.0217181	1.77238	0.0452094	0.169553	0.0120863	1.64811	0.0442502	0.0857768	0.0108029	1.48058	0.00440773	0.103278	0.0548603	1.18368	0.00902677	0.172012	0.076027	0.60595	0.0009132	0.0850914	0.0550353	0.462312	0.0101029	0.0516446	0.0326254	0.511993	0.00208801	0.0896564	0.0162376	0.429092	0	0.0763437	0.0111524	0.4549	0
RASGEF1A	0.27083	0.336988	0.641946	0.0264426	0.0546136	0	0.175832	0	0	0	1.08543	0	0	0	1.0755	0	0.0163272	0	0.899637	0	0.0082759	0	0.703784	0	0.0256817	0	0.573504	0	0.0186466	0.00367214	0.244312	0	0.0229764	0	0.0562642	0	0.0278454	0.00100744	0.0606728	0	0.0236023	0.00181308	0.0704672	0	0.126236	0	0.0861865	0
STX7	0.538655	0.266819	0.533689	0.640088	0	0	0.0510307	0.185511	0.140582	0	0.0297565	0.0296542	0.018394	0.00371743	0.0356696	0.00184005	0.0073696	0.00163527	0.157466	0.00819828	0.0513642	0	0.719565	0.0089354	0.0250197	0	1.29284	0.0117257	0.0290544	0	0.382674	0.0562294	0.0374622	0.010048	0.0657687	0.0219322	0.0747617	0.00703017	0.0576085	0.032568	0.0268125	0.00285788	0.06663	0.0347332	0.0219967	0	0.0901457	0
LRIG1	1.15664	0.424884	0.0142951	0.107888	0.0546136	0	0.186871	0.00418466	0.268575	0.000777516	0.280915	0.00053648	0.150388	0	0.232456	0	0.039285	0.00144857	0.223043	0	0.111785	0.0133276	0.157962	0	0.0389386	0.021563	0.182177	0.00109989	0.0908149	0.00373225	0.149733	0	0.0510022	0.0195076	0.0305658	0.00236572	0.0291387	0.00395853	0.00387512	0	0.051142	0.00275764	0.0210762	0	0.106664	0	0.0272533	0
YPEL2	0.872616	0.552055	0.621239	0.22709	0.0203362	0	0.356397	0.0128294	0.0775462	0.00546393	0.547882	0.00278589	0.0721594	0.0363373	0.651303	0.0317498	0.0237897	0.0399783	0.827712	0.0441115	0.0316827	0.0139023	1.51283	0.0169759	0.0708474	0.0175711	2.13013	0.0153736	0.0291936	0.000883478	1.86419	0.00611753	0.0636365	0.00617844	1.78176	0.00845236	0.0405553	0.00684422	1.89454	0.014661	0.0252421	0.00824864	2.01462	0.00663628	0.0510179	0.0110181	2.17208	0
TMEM18	0.933208	1.08528	0	0.713584	0.76223	1.09102	0	0.54707	0.333834	0.907486	0.0029525	0.35986	0.333755	0.489156	0.00487432	0.354821	0.193485	0.403552	0.00815447	0.0919443	0.153918	0.165954	0.00141829	0.0263621	0.158778	0.0569927	0	0.0184271	0.103856	0.065963	0	0.0231232	0.121152	0.0426322	0	0.010522	0.160469	0.0336464	0.00369798	0.00650391	0.14341	0.0244868	0.0060858	0.00153701	0.0412995	0.022708	0	0.0035195
API5	0.718224	0.775631	0.410773	0.91758	0.567192	0.778956	0.545996	0.604842	0.386288	0.41943	0.276029	0.46655	0.185222	0.318575	0.326996	0.312919	0.277337	0.276173	0.750296	0.1731	0.154699	0.237074	1.25849	0.090317	0.0746762	0.413199	1.53009	0.0459969	0.0259264	0.269593	1.39577	0.0283437	0.10669	0.143652	0.667139	0.0154926	0.130939	0.123071	0.287013	0.00892728	0.0860328	0.0715181	0.278748	0.0111207	0.0702271	0.1218	0.170656	0
N4BP2	0.869746	1.00758	0.959278	0.3741	0.846706	0.532481	0.603164	0.20134	0.634727	0.456189	0.720935	0.0941525	0.386356	0.476151	0.660874	0.0829657	0.509063	0.577941	0.553895	0.10981	0.361473	0.43692	0.656963	0.111346	0.282466	0.27804	0.941396	0.0467446	0.128325	0.195727	0.681548	0.0343239	0.220025	0.21729	0.617263	0.00857153	0.0791721	0.215826	0.690976	0.01615	0.191802	0.229103	0.82645	0.00680959	0.244255	0.229839	0.746958	0.00882902
MRPL44	0.782785	1.12125	0.321836	0.875869	0.55383	0.283583	0.545435	0.647208	0.112534	0.288954	0.592833	0.493024	0.147866	0.219086	0.623817	0.300596	0.0916289	0.0947383	0.598147	0.115158	0.0895977	0.0356123	0.518275	0.028121	0.0483526	0.00593543	0.363111	0.0202834	0.0292353	0.00499498	0.193468	0.0101459	0.0558483	0.00298245	0.125545	0.0029799	0.0563892	0.00573372	0.0533413	0.0179257	0.0842542	0.00631528	0.044048	0.00236539	0.0793911	0.00901458	0.0820207	0.035813
HADHA	1.09424	1.10624	1.10654	1.07108	0.707034	1.53401	0.144479	1.13209	1.77914	1.96767	0.0708549	1.3737	1.51209	1.99565	0.0491164	1.63161	1.26464	1.70485	0.0514449	1.48024	0.864197	1.03986	0.0422416	1.18001	0.534076	0.553665	0.00459449	0.842182	0.476782	0.359457	0.00957042	0.58648	0.539801	0.286096	0.00129493	0.36116	0.538431	0.209677	0.0040719	0.30172	0.46195	0.201089	0.00957826	0.273472	0.497609	0.224839	0.00971795	0.352355
CCDC34	2.36702	1.85891	1.42518	1.30064	2.63012	2.28614	1.04967	2.22984	2.87494	2.48866	1.53592	1.36013	2.82095	2.37629	1.52157	1.67569	2.80119	2.22949	1.3078	1.32681	2.58014	1.73026	1.47193	0.822147	2.24963	1.40394	2.0924	1.09329	2.13178	1.09037	2.11612	0.924008	1.47167	0.807762	2.23875	0.264303	1.28851	0.790532	2.38834	0.125405	1.36966	0.775161	2.05945	0.133432	1.42949	0.798895	0.693209	0.109443
MORN2	0.899452	0.891261	1.58693	0.977132	1.6977	2.07854	1.92972	2.45787	1.84446	2.34444	1.70383	2.59402	2.03309	2.40527	1.81771	2.40243	2.2535	2.54468	2.33376	2.56922	2.31936	2.53252	2.58461	2.70872	2.42246	2.59987	2.50793	2.62745	2.53265	2.56527	2.32112	2.59359	2.73582	2.6463	1.63437	2.74309	2.77074	2.70605	0.84171	2.97601	2.69289	2.75141	0.748264	3.24719	2.55902	2.77849	0.588626	3.48435
EPB41L3	1.04158	0.768118	1.32927	0.498074	0.416044	1.20927	1.31147	0.0228375	0.0342443	0.306768	0.838331	0.0163053	0.309356	0.217272	0.838351	0.0233431	0.576639	0.562718	0.835084	0.0538848	1.39743	1.57416	0.972344	0.0753482	2.1347	2.13034	1.10386	0.424615	2.33971	2.23245	0.706824	0.776224	2.36537	2.2113	0.35015	0.850891	2.40812	2.13647	0.298493	0.885909	2.37351	2.15981	0.232168	0.706558	2.23475	2.15773	0.211897	0.312709
CDV3	1.5207	1.64335	0.657822	1.46136	1.72103	1.69985	0.83564	0.742304	0.931144	0.737919	1.54938	0.384636	1.24983	0.817734	1.56406	0.495234	1.60373	1.73945	1.45897	1.82691	1.98426	2.27634	1.26231	2.44135	2.46119	2.87004	1.06269	2.75438	2.57009	2.96258	0.905016	2.90281	2.6906	2.98591	1.11323	3.05854	2.65628	2.92643	1.31309	3.23457	2.50719	2.87558	1.38217	3.40066	2.13877	2.82108	1.82672	3.71371
CA2	0.180147	0.0499367	0	0.284556	0.691039	0.2437	0	0.307009	0	0.0318264	0.00162012	0.225725	0.232987	0.0214303	0	0.369436	0.177064	0.0204137	0	0.469533	0.181816	0.0543944	0	0.486109	0.811187	0.271574	0	0.938651	1.4411	0.615227	0	2.07788	1.80389	0.681145	0	2.69354	1.72311	0.66979	0.00170567	2.94586	1.67954	0.675193	0	3.19333	1.56968	0.66914	0	3.55693
	% of Cell positive
Trajectory timepoint	1	1	1	1	2	2	2	2	3	3	3	3	4	4	4	4	5	5	5	5	6	6	6	6	7	7	7	7	8	8	8	8	9	9	9	9	10	10	10	10	11	11	11	11	12	12	12	12
Species	Human	Macaque	Lemur	Mouse	Human	Macaque	Lemur	Mouse	Human	Macaque	Lemur	Mouse	Human	Macaque	Lemur	Mouse	Human	Macaque	Lemur	Mouse	Human	Macaque	Lemur	Mouse	Human	Macaque	Lemur	Mouse	Human	Macaque	Lemur	Mouse	Human	Macaque	Lemur	Mouse	Human	Macaque	Lemur	Mouse	Human	Macaque	Lemur	Mouse	Human	Macaque	Lemur	Mouse
SALL4	0.275233	0.672332	0.121521	0.73634	0	0.183732	0	0.00343766	0	0.00321753	0	0	0	0.00303692	0	0	0.014177	0.00304725	0	0	0.0267083	0.0585522	0	0	0.0036161	0.0140831	0	0	0	0.00822236	0	0.00381611	0.00909866	0.00960992	0	0	0.0323352	0.0128926	0	0	0	0.0130838	0	0	0	0.00411252	0	0
PIWIL4	0.869351	1.1218	0.610582	0.29806	0.178813	0.046662	0	0.0011472	0.0976988	0	0	0	0.090031	0.0192263	0	0	0.0905528	0.0325573	0	0	0.0243248	0.0684592	0.00071449	0	0.0456103	0.0390275	0.00354672	0	0.0228714	0.0167027	0.00696621	0	0.0355964	0.0240585	0.00128389	0	0.039921	0.0055032	0.00341148	0	0.0563802	0.00862175	0.00200965	0	0.0566658	0.00844168	0	0
NFKBIA	1.19638	1.00018	0.812628	0.422875	0.380807	0.0348091	0.0031783	0.0129932	0.0805804	0.0407748	0.00569092	0.00744127	0.00525743	0.0165258	0.00132265	0.00308174	0.125731	0.0848269	0	0.0112985	0.0527802	0.130084	0	0.0022699	0.0553792	0.0553062	0.010255	0.00810032	0.0571781	0.0220466	0	0.00863409	0.19854	0.0111392	0.00105733	0.00481774	0.0907655	0.0285467	0.00399412	0.00712573	0.112172	0.0210697	0.00662897	0.005824	0.137128	0.0325765	0	0
PUS7	0.729475	1.08095	0.549652	0.771641	0.356188	0.0610661	0.00470717	0.02777	0.0704303	0.00330783	0.00278379	0.000895015	0.0426286	0.00658624	0	0	0.0231113	0.0277479	0	0.00338849	0.0227475	0.0178995	0	0.00132178	0.0328107	0.0762691	0	0	0.0464096	0.0188511	0	0	0.0202723	0.0227018	0	0	0.0216384	0.00253818	0	0	0.019227	0.0105467	0	0	0.0958574	0	0	0
TCERG1	2.00923	1.73991	0.961492	1.01336	1.86217	1.35608	0.985758	1.06529	1.50727	1.12312	0.825655	0.677486	1.21869	0.834908	0.583454	0.506991	0.640833	0.487811	0.291348	0.250143	0.406732	0.0962132	0.18032	0.0977274	0.14079	0.0570809	0.0824456	0.063597	0.0702729	0.0506141	0.0248646	0.0368401	0.140468	0.0986956	0.029804	0.0346143	0.159489	0.0570606	0.00816997	0.0299245	0.228136	0.0552982	0.0240811	0.0451609	0.311191	0.0809181	0.0272761	0
KHDRBS1	1.63846	1.30502	1.67161	1.55253	1.53336	1.19289	1.39605	1.36392	1.74699	0.937271	1.10019	0.921818	1.14508	0.748358	0.706746	0.764864	0.37291	0.150777	0.281509	0.268098	0.291428	0.142533	0.232776	0.178763	0.300936	0.0976495	0.0878887	0.162667	0.302728	0.0903642	0.202115	0.0835883	0.221908	0.0702159	0.0847707	0.0799301	0.121335	0.0678092	0.0787	0.0715565	0.148717	0.0648384	0.0515525	0.0417889	0.213495	0.0591898	0.0333032	0.0482667
MYBL1	0.427348	0.461337	0.321707	0	0.518101	1.47759	0.552744	1.00312	1.41097	1.72193	0.499829	0.742776	1.15728	1.67996	0.322491	0.690694	0.465941	0.677225	0.163393	0.188531	0.321347	0.392532	0.0956121	0.127745	0.199879	0.101206	0.115652	0.0392952	0.0445251	0.0885198	0.012942	0.0368568	0.0769289	0.100589	0.0414322	0.0221001	0.0700972	0.0878675	0.0145525	0.0201404	0.170395	0.0836497	0.0191506	0.0157061	0.14969	0.0989316	0.0160365	0.0174664
SLC26A8	0.0336798	0.0479397	0.144938	0.0268372	0.832553	0.498726	0.962699	0.437739	1.13949	1.07855	1.29877	0.997206	1.06385	1.1624	1.25531	0.863365	0.896921	1.12657	1.14868	0.698645	0.642821	0.807244	0.742898	0.437348	0.596701	0.480191	0.400614	0.295871	0.32439	0.344268	0.24099	0.181677	0.170954	0.216465	0.129079	0.111397	0.188833	0.221592	0.0974033	0.0610145	0.127601	0.19178	0.0981977	0.0316964	0.170571	0.158611	0.068289	0.0237485
SPAG16	0.742288	0.730607	0.345509	0.0268372	1.47431	1.98857	1.45728	1.40819	1.93457	2.26646	1.59933	1.85176	1.64731	2.28051	1.6225	1.81308	1.70909	2.20103	1.67253	1.80593	1.66964	2.05314	1.48893	1.59526	1.41906	1.70336	1.15263	1.28005	1.31105	0.810772	0.701144	0.659322	1.01799	0.572728	0.132253	0.239351	0.946338	0.467417	0.117457	0.219407	1.07514	0.375723	0.142782	0.183838	1.05766	0.320202	0.207793	0.121384
SPACA1	0.281896	0.255001	0.871359	0.411173	1.35853	0.909378	0.433701	0.357648	0.910451	0.72912	0.362342	0.121116	1.09802	1.7	1.43089	0.894737	2.43388	2.6819	2.44233	2.39009	2.84301	3.36963	2.96952	3.03702	2.97594	2.79992	3.33338	3.08147	2.11111	0.940294	1.98113	2.50852	0.88383	0.583082	0.385074	0.549593	0.847458	0.353886	0.460555	0.368314	1.25638	0.346553	0.427078	0.365551	1.25163	0.272313	0.478434	0.383683
ACRV1	0.199992	0.0444036	0.644184	0.264489	0.971157	0.451984	0.637448	0.186428	0.341324	0.047221	0.350652	0.116849	0.488617	0.300438	0.926849	0.565136	1.77904	1.55103	2.29614	1.72727	2.3539	2.51492	2.97567	2.2891	2.65506	2.27003	3.95264	2.33169	2.26759	0.940531	3.39724	2.17565	1.32458	0.425079	0.541186	0.848016	1.10218	0.391768	0.531707	0.34518	1.21968	0.439645	0.605697	0.306344	1.08891	0.536558	0.558775	0.242573
TSSK4	0.039834	0.0305969	0.997107	0.213474	0	0.292436	0.633848	0.122064	0.0246641	0.317263	0.352402	0.0646334	0.129361	0.481964	0.58427	0.35476	0.835208	1.37196	1.82427	1.6484	1.23486	1.8818	2.62065	2.05104	1.48004	1.73354	2.68797	1.91745	0.856769	0.68661	1.53936	1.55003	0.267293	0.22778	0.536516	0.759481	0.258818	0.155166	0.466068	0.450464	0.372815	0.1198	0.541492	0.27698	0.270875	0.140093	0.446848	0.146139
CATSPER3	0.0683569	0.02264	0.15677	0.134635	0.352023	0.367644	0.151961	0.100339	0.0885517	0.0223799	0.125152	0.0671518	0.113502	0.184923	0.168919	0.158192	0.802845	0.930791	1.02506	1.35556	1.10333	1.75949	1.77755	2.08567	1.23365	1.68604	2.17377	2.08827	0.839699	0.910132	1.15044	1.35743	0.358819	0.487755	0.210025	0.350857	0.316249	0.463929	0.21452	0.233222	0.368964	0.418865	0.19575	0.238393	0.354814	0.387651	0.151065	0.163363
CCIN	0.145772	0.208392	0.692611	0.156652	0.614333	0.906509	0.385625	0.103962	0.231633	0.17944	0.257299	0.0857029	0.151189	0.211502	0.299398	0.119169	0.461397	0.593854	0.448157	0.193861	1.09231	1.68822	1.47398	1.24813	1.91375	2.35446	2.32647	2.22467	2.16258	2.3935	2.77063	2.61367	1.90856	1.9668	2.5865	2.54958	1.51541	1.7738	1.79948	1.33933	1.16701	1.67076	1.19699	0.5497	0.506667	1.35551	0.526497	0.252448
SAMD4A	0.430926	0.570767	1.0947	0.378258	1.36811	1.77246	0.869864	0.351357	0.632615	0.82466	0.687539	0.260728	0.54879	0.714114	0.814732	0.34707	1.04697	1.056	1.29637	1.16995	1.6596	2.11008	2.45659	2.34563	2.60889	2.97222	3.16831	2.84623	2.81037	3.18037	3.47252	3.02358	2.91561	3.19096	3.71516	3.03895	2.93733	3.08001	3.51658	2.97228	2.79991	2.70066	2.5241	2.56057	2.19701	1.7405	1.72679	1.24651
SPATC1	0.108383	0.111184	0.160746	0.0564137	0	0.384299	0.162385	0.0790339	0	0.116857	0.127887	0.0501819	0.058759	0.0854528	0.138186	0.0768269	0.156534	0.171872	0.155747	0.0844642	0.302859	0.408898	0.350014	0.183491	0.633639	0.846314	0.719332	0.716507	1.05843	1.069	1.02925	1.2191	1.2537	1.20779	1.07137	1.44127	1.35109	1.26444	1.31458	1.55109	1.28621	1.37792	1.42424	1.73622	1.3816	1.59502	1.4751	1.91487
FSCN3	0.209343	0.46977	0.622309	0.240828	1.04382	1.15994	0.432077	0.11711	0.439168	0.361863	0.30721	0.0866926	0.325779	0.421722	0.307945	0.174166	0.280302	0.548107	0.275654	0.164608	0.426221	0.882083	0.364529	0.235698	1.1118	1.7388	0.741068	0.642678	1.62547	2.20301	1.70389	1.10202	2.07051	2.42641	2.11796	1.23847	2.09321	2.57441	2.35612	1.32733	2.21	2.6804	2.56554	1.49813	2.41977	2.88618	2.38091	1.72051
BZW1	1.91543	2.39258	2.31036	2.51404	1.7523	2.30491	1.35398	1.03786	0.944455	1.34336	0.761413	0.535363	0.958494	1.43797	0.821323	0.441665	1.02794	1.49701	0.783141	0.575346	1.3395	1.57358	0.76661	0.527784	2.04866	2.68202	1.54499	1.07332	2.72894	3.08645	2.55372	2.08752	3.02424	3.15463	3.035	2.53508	3.08264	3.21748	3.41596	2.74319	3.01521	3.26821	3.66176	2.97215	2.84465	3.30323	3.33663	3.28941
RBFOX3	28.2489	36.259	17.2414	0	2	1.35135	0.578035	0	1.88679	1.53453	4.74684	1.17188	1.16279	1.28848	2.01729	0.858369	0.442478	0.580833	1.69492	0.865801	0.986343	0.877193	0.181159	1.5625	1.28894	5.90278	0	0.486618	1.35685	5.5409	0	0.699301	0.404449	1.88157	0.228833	0.338983	0.858779	1.01576	0	0.337838	0.56444	1.20289	0.138122	0.348432	1.27505	0.954545	0	0
HEBP2	29.4604	32.518	48.2759	0	0	1.35135	1.7341	0.696864	0	0.511509	0.949367	1.17188	3.10078	0.286328	0	0	3.09735	0.193611	0.141243	0	1.44158	0.37594	0	0.260417	1.50376	0	0	0.243309	2.57802	0.197889	0	0.34965	2.12336	0.221361	0.228833	1.01695	1.4313	0.140105	0.445765	0.675676	1.03481	0.160385	0.138122	0.696864	0.546448	0.0909091	0.383877	0
L1TD1	50.3304	34.8201	34.4828	0	10	4.05405	16.185	0	1.88679	0.511509	5.37975	0	1.93798	0.286328	2.01729	0	2.0649	0.290416	1.27119	0	0.758725	0.501253	0.905797	0.260417	1.28894	0.578704	0	0.486618	1.62822	0.0659631	0.37037	0.34965	1.21335	0.221361	0	0	0.763359	0.28021	0.148588	0	0.752587	0.187116	0	0	0.546448	0.272727	0	0
PON2	10.3524	12.8058	31.0345	10	0	2.7027	3.46821	41.115	0	0	0.316456	98.0469	0	0.143164	0.144092	97.4249	2.50737	0.871249	0.423729	90.0433	0.834598	3.50877	0.181159	83.8542	0.322234	0.578704	0	77.3723	0.407056	0.0659631	0.740741	68.8811	0.303337	0.221361	0	56.2712	0.477099	0.105079	0	49.3243	0.0940734	0.0534616	0	45.2962	0	0	0	36.2069
SDC2	31.3326	42.3022	72.4138	15	4	0	5.78035	0.696864	2.83019	0.511509	2.53165	4.6875	1.55039	1.36006	2.44957	7.29614	3.09735	1.25847	2.9661	46.7532	2.57967	2.13033	2.89855	67.1875	5.26316	1.62037	1.44928	68.8564	3.79919	1.781	2.22222	75.1748	2.42669	1.16215	2.97483	66.4407	1.04962	0.525394	1.3373	55.4054	1.12888	0.454424	0.414365	59.5819	0.910747	0.0909091	0	43.1034
WDR13	12.5	6.33094	20.6897	0	0	1.35135	2.31214	4.52962	1.88679	0.255754	1.58228	11.7188	0.775194	1.71797	2.30548	12.4464	0.884956	1.64569	7.62712	13.4199	1.44158	1.8797	5.07246	26.8229	1.07411	1.96759	4.05797	79.8054	1.76391	2.44063	3.7037	93.7063	1.31446	1.27283	1.14416	91.5254	0.858779	1.43608	0.742942	89.1892	0.470367	1.30981	0.414365	82.23	0.364299	0.863636	0.191939	62.069
AKAP7	24.3392	11.5108	12.069	25	4	5.40541	8.09249	30.662	3.77358	1.02302	0.316456	48.0469	1.16279	0.214746	0	57.9399	4.27729	1.8393	0	67.5325	3.64188	5.01253	0	73.6979	2.25564	2.5463	0.289855	73.7226	1.76391	1.45119	0.37037	68.5315	1.41557	0.940786	0.457666	53.5593	0.572519	0.490368	0.148588	54.0541	0.940734	0.400962	0	57.8397	0.546448	0.454545	0	50.8621
DLL3	12.8855	12.8058	50	42.5	0	1.35135	24.2775	97.2125	0	0.255754	13.9241	99.6094	0.775194	0.143164	9.79827	100	0	0	7.48588	99.5671	0.151745	0	7.6087	97.6562	0.322234	0	3.76812	91.4842	0.135685	0.197889	2.96296	53.1469	0.303337	0.110681	1.83066	38.3051	0	0	0.297177	19.5946	0	0	0.552486	14.6341	0.364299	0.0454545	0.191939	12.069
PSMD10	29.13	32.6619	51.7241	45	0	2.7027	2.89017	3.13589	0.943396	0.511509	0	7.03125	5.81395	0.214746	0	33.0472	2.0649	0.0968054	0	93.0736	1.51745	0.125313	0	94.0104	0.966702	0	0	85.1582	0.678426	0.131926	0	59.7902	0.505561	0.166021	0.228833	37.2881	0	0.0700525	0	20.6081	0.470367	0.0267308	0	11.4983	0.364299	0.0454545	0	3.44828
AGAP1	30.4515	17.1223	18.9655	47.5	6	0	0	6.27178	5.66038	0.511509	0	7.42188	1.93798	0.429492	0.288184	3.43348	3.24484	0.290416	0.988701	6.06061	2.12443	0.75188	0	26.0417	3.7594	0.347222	0.57971	68.1265	4.47761	1.12137	0	61.5385	2.83114	0.608744	0.457666	46.7797	0.954198	0.175131	0	39.1892	0.84666	0.0801925	0.138122	30.3136	1.27505	0.181818	0	24.1379
SH3KBP1	13.6013	15.1079	10.3448	27.5	0	1.35135	0	14.2857	0.943396	0.511509	0	19.1406	1.16279	0.071582	0	21.8884	0.294985	0.387222	0	27.7056	0.531108	0.501253	0.181159	69.7917	0.429646	0.231481	0	96.837	0.678426	0.461741	0	98.951	0.303337	0.110681	0	99.661	0.381679	0.210158	0	97.973	0.188147	0.213847	0	72.8223	0.546448	0.0909091	0	57.7586
FMR1NB	32.8194	33.8129	36.2069	52.5	10	13.5135	46.8208	9.7561	2.83019	5.88235	24.3671	4.6875	3.48837	9.37724	13.9769	9.44206	8.40708	2.80736	2.25989	61.039	3.94537	1.62907	0.543478	71.3542	2.7927	0.462963	0.57971	58.1509	2.44233	0.923483	0.740741	48.951	3.53893	0.608744	0.915332	19.322	1.24046	0.420315	0.148588	5.40541	2.16369	0.267308	0.138122	4.52962	1.0929	0.318182	0.383877	2.58621
ITSN2	45.87	36.6906	18.9655	47.5	20	20.2703	49.711	21.6028	4.71698	2.30179	22.4684	23.8281	5.42636	3.43593	10.0865	21.4592	5.89971	2.90416	9.32203	16.0173	3.26252	4.38596	5.07246	74.7396	2.47046	7.75463	2.02899	99.7567	5.56309	8.97098	2.22222	99.6503	2.73003	8.74377	0.915332	98.3051	2.67176	6.90018	0.742942	97.6351	1.69332	5.80059	0.138122	79.4425	1.45719	6.04545	0	31.8966
AKAP11	48.5132	36.9784	32.7586	60	28	35.1351	93.0636	35.1916	33.0189	38.6189	89.557	38.6719	33.3333	38.7258	60.0865	29.6137	23.3038	28.0736	28.8136	11.2554	12.7466	17.7945	19.0217	5.72917	11.493	12.3843	8.4058	3.16302	9.36228	9.30079	3.7037	2.44755	9.30233	8.41173	1.373	0.677966	8.30153	6.90018	1.48588	0.675676	5.17404	6.12136	0.552486	0.348432	5.10018	4.59091	0.959693	0
NFE2L2	19.6586	13.3813	44.8276	77.5	14	35.1351	96.5318	1.74216	20.7547	56.7775	94.3038	1.95312	27.5194	67.5018	83.5735	1.28755	28.3186	57.8896	78.2486	16.0173	18.8164	47.2431	62.8623	30.4688	16.7562	47.2222	38.2609	27.9805	11.8046	29.8813	11.8519	10.4895	5.05561	14.6099	4.80549	3.38983	2.76718	13.2049	2.67459	2.02703	2.44591	9.11521	2.20994	0	1.82149	6.81818	3.07102	1.72414
KTN1	89.2621	68.3453	93.1034	15	76	82.4324	99.422	14.2857	86.7925	93.3504	100	5.46875	97.6744	97.4946	100	0.858369	95.1327	91.5779	100	0.4329	88.9985	81.203	99.8188	0.78125	84.6402	65.8565	93.0435	0.729927	79.5115	57.9156	77.037	0	69.363	42.9994	71.6247	0	53.9122	41.0858	55.8692	0	44.7789	35.846	43.232	0	47.3588	25.9091	42.0345	0
TMCO1	20.7599	13.9568	55.1724	50	12	37.8378	98.2659	96.1672	24.5283	38.6189	80.3797	64.4531	13.9535	15.1038	47.4063	15.8798	8.84956	18.4898	28.5311	16.4502	7.20789	18.2957	8.33333	10.6771	8.80773	4.39815	2.6087	29.4404	8.81954	3.16623	2.96296	82.1678	8.69565	0.774765	3.20366	93.2203	5.43893	0.525394	1.48588	92.9054	4.04516	0.267308	0.966851	82.9268	4.91803	0.363636	0.575816	68.9655
MBD1	9.52643	9.4964	22.4138	20	12	27.027	95.9538	61.324	23.5849	56.266	99.0506	72.2656	32.5581	60.7015	97.9827	15.4506	27.8761	48.1123	96.7514	5.62771	18.5888	29.5739	90.7609	0.78125	14.0709	18.287	64.9275	1.21655	9.90502	14.5778	50.7407	1.04895	11.0212	10.238	22.4256	0	7.06107	8.09107	11.1441	0	4.6096	5.31943	8.14917	1.0453	4.55373	4.04545	3.83877	0
YME1L1	31.5529	24.1727	67.2414	75	12	20.2703	98.8439	73.5192	22.6415	48.5934	98.4177	97.6562	39.9225	65.2112	97.8386	96.5665	41.5929	67.183	97.0339	93.9394	24.5068	54.386	92.2101	94.5312	18.6896	32.8704	57.6812	99.7567	10.1764	22.4934	27.037	100	7.17897	8.96514	13.2723	93.8983	4.38931	4.23818	8.76672	63.8514	3.38664	1.76423	8.42541	36.9338	6.01093	1.09091	3.45489	20.6897
GFPT1	29.4604	13.9568	24.1379	55	16	27.027	85.5491	93.0314	37.7358	57.0332	98.1013	97.6562	38.7597	69.3629	97.4063	93.133	34.3658	60.6002	96.4689	99.1342	23.5964	38.5965	84.9638	99.2188	16.8636	15.5093	46.9565	99.0268	12.3474	6.46438	18.5185	86.7133	8.08898	4.20587	11.2128	40.678	4.38931	2.06655	7.13224	18.5811	2.63405	1.79096	6.90608	11.4983	3.09654	1.31818	2.4952	5.17241
NME8	1.81718	0.719424	15.5172	15	6	32.4324	50.8671	25.4355	15.0943	65.2174	99.3671	82.8125	24.031	72.0115	98.8473	99.1416	18.5841	58.0833	99.5763	99.5671	12.1396	41.2281	97.8261	97.6562	9.98926	22.9167	79.1304	97.3236	8.68385	12.9947	59.2593	97.5524	5.35895	8.07969	22.1968	97.2881	3.33969	5.39405	11.5899	97.973	3.19849	4.51751	7.32044	99.3031	1.82149	3.54545	8.4453	99.1379
ARL13B	18.2819	17.8417	8.62069	17.5	16	27.027	80.3468	62.0209	18.8679	46.8031	94.9367	39.4531	37.2093	56.4066	72.1902	45.4936	22.4189	38.9158	52.6836	98.7013	8.34598	21.5539	30.2536	100	3.11493	4.74537	7.82609	98.7835	3.6635	3.16623	2.22222	78.6713	3.03337	2.04759	0.915332	29.8305	2.09924	1.82137	2.08024	19.2568	1.97554	1.33654	1.79558	8.36237	2.18579	1.09091	0.767754	6.03448
PHOSPHO2	6.05727	6.61871	24.1379	62.5	2	13.5135	32.948	95.8188	9.43396	20.4604	20.8861	100	19.7674	50.0358	33.7176	100	33.1858	62.3427	77.2599	100	23.2929	66.6667	88.7681	100	23.3083	76.2731	67.2464	99.0268	20.6242	66.8865	72.963	94.7552	7.78564	33.4256	40.9611	72.2034	4.10305	21.366	12.1842	55.4054	2.35183	14.595	6.90608	47.3868	3.64299	9.77273	4.60653	37.069
OLFML2B	2.09251	1.72662	3.44828	2.5	0	2.7027	7.51445	0	1.88679	2.04604	2.53165	0.390625	6.97674	12.1689	6.34006	0	21.9764	42.5944	23.3051	0.4329	18.8164	48.2456	40.0362	0	12.782	12.5	30.1449	0.243309	6.24152	5.93668	12.963	0	3.74115	1.49419	3.43249	0	1.71756	0.595447	1.93165	0	0.752587	0.695001	1.10497	0	1.45719	0.318182	0.383877	0
PRSS55	1.65198	0.431655	22.4138	22.5	6	2.7027	39.3064	16.0279	1.88679	0.767263	36.0759	27.7344	3.48837	2.21904	37.6081	29.6137	32.3009	23.3301	93.0791	19.0476	37.481	48.4962	99.6377	59.1146	39.3126	20.6019	90.4348	96.837	23.2022	5.07916	61.4815	99.6503	9.1001	1.88157	38.2151	99.661	4.58015	0.910683	23.477	100	5.36218	0.32077	15.6077	96.1672	5.82878	0.318182	10.7486	68.1034
PHOSPHO1	1.10132	2.8777	10.3448	0	4	13.5135	46.8208	1.39373	0.943396	4.60358	43.6709	1.95312	1.16279	5.44023	30.5476	0.429185	3.24484	5.71152	35.8757	0.865801	1.82094	10.401	38.7681	2.08333	5.80021	40.8565	52.7536	0.729927	21.981	61.8074	71.1111	2.0979	32.0526	57.3879	88.7872	2.71186	23.187	55.1313	83.8039	1.68919	15.2399	48.757	84.5304	1.74216	18.5792	51.8636	86.3724	0.862069
HIP1	6.3326	8.92086	34.4828	47.5	14	31.0811	56.0694	22.2997	4.71698	7.92839	48.4177	33.5938	4.65116	13.3142	40.3458	13.7339	4.71976	17.6186	40.5367	11.6883	5.69044	44.8622	40.0362	11.9792	21.16	79.9769	70.4348	13.1387	42.6052	90.5013	84.4444	23.7762	53.0839	91.865	95.6522	34.2373	42.5573	91.6287	98.2169	9.12162	31.4205	89.9225	99.0331	4.52962	30.2368	90.3636	98.8484	2.58621
EHBP1	27.8634	28.3453	25.8621	10	24	55.4054	84.9711	27.5261	21.6981	32.9923	89.8734	57.8125	15.8915	39.2269	75.072	43.3476	15.4867	32.817	75.7062	26.8398	14.7951	29.0727	73.3696	24.7396	40.8163	75	71.8841	28.2238	59.9729	90.1055	81.1111	30.7692	65.723	89.1533	91.5332	23.7288	60.9733	87.0753	95.0966	13.5135	42.4271	82.0904	94.7514	12.1951	39.8907	80.9091	89.2514	11.2069
CCNY	41.2445	26.7626	31.0345	85	16	39.1892	52.0231	77.7003	17.9245	16.3683	47.7848	95.3125	20.9302	18.4681	26.513	71.6738	25.5162	18.1026	34.0395	52.8139	23.824	34.3358	49.0942	33.8542	48.0129	70.0231	63.1884	19.708	60.787	83.3773	73.7037	13.986	67.8463	80.2988	90.1602	9.15254	56.8702	81.6813	93.1649	5.40541	47.6011	78.2411	92.4033	5.92334	48.4517	79.8636	94.0499	1.72414
YPEL2	22.9626	12.0863	31.0345	20	2	0	50.289	1.74216	0.943396	0.255754	65.1899	1.17188	1.55039	0.930565	60.2305	8.58369	0.442478	0.871249	71.7514	8.22511	0.60698	0.37594	90.7609	2.08333	0.966702	0.347222	85.7971	2.6764	0.678426	0.0659631	80.7407	1.3986	0.808898	0.221361	91.9908	1.69492	0.28626	0.210158	92.8678	1.68919	0.0940734	0.160385	89.0884	0.696864	0.182149	0.181818	86.5643	0
NEFH	35.7379	22.8777	0	42.5	8	1.35135	0	3.13589	0.943396	0.767263	0	25.3906	3.10078	0.214746	0	26.1803	1.62242	0	0.141243	13.4199	0.379363	0.250627	0.181159	5.46875	0.322234	0	0	2.6764	0.678426	0	0	2.0979	0.505561	0.110681	0	1.01695	0.28626	0.105079	0	1.01351	0.84666	0	0	1.39373	0.728597	0	0	0
SRBD1	20.815	36.1151	41.3793	30	2	2.7027	87.8613	13.9373	3.77358	1.27877	99.6835	14.0625	4.26357	0.71582	97.8386	10.3004	2.94985	0.387222	97.3164	8.65801	0.91047	0.501253	92.7536	0.78125	1.50376	2.5463	66.3768	1.45985	1.89959	2.57256	49.2593	0.34965	0.91001	1.21749	45.0801	1.69492	0.381679	0.56042	39.9703	0.337838	0.470367	0.294039	23.2044	0	0.546448	0.136364	16.1228	0
RASGEF1A	6.0022	6.04317	31.0345	2.5	2	0	23.1214	0	0	0	91.4557	0	0	0	83.8617	0	0.147493	0	78.8136	0	0.0758725	0	64.3116	0	0.537057	0	42.3188	0	0.407056	0.131926	20	0	0.303337	0	6.63616	0	0.28626	0.0350263	5.05201	0	0.188147	0.0267308	4.28177	0	0.364299	0	3.26296	0
STX7	13.1608	6.18705	22.4138	42.5	0	0	8.67052	27.1777	0.943396	0	5.37975	10.1562	0.775194	0.071582	3.60231	1.28755	0.147493	0.0968054	16.5254	1.2987	0.455235	0	57.2464	1.30208	0.322234	0	64.9275	2.43309	0.407056	0	24.4444	8.39161	0.505561	0.0553403	4.11899	4.0678	0.572519	0.0700525	3.8633	4.39189	0.188147	0.0267308	2.20994	3.83275	0.182149	0	2.87908	0
LRIG1	31.1674	8.63309	1.72414	10	2	0	31.7919	0.348432	3.77358	0.255754	42.7215	0.390625	2.32558	0	24.3516	0	0.589971	0.0968054	25.1412	0	1.06222	0.125313	16.6667	0	0.75188	0.925926	14.2029	0.243309	1.62822	0.197889	8.51852	0	0.707786	0.276702	3.89016	0.338983	0.381679	0.105079	0.148588	0	0.376294	0.0267308	0.552486	0	0.546448	0	0.383877	0
YPEL2	22.9626	12.0863	31.0345	20	2	0	50.289	1.74216	0.943396	0.255754	65.1899	1.17188	1.55039	0.930565	60.2305	8.58369	0.442478	0.871249	71.7514	8.22511	0.60698	0.37594	90.7609	2.08333	0.966702	0.347222	85.7971	2.6764	0.678426	0.0659631	80.7407	1.3986	0.808898	0.221361	91.9908	1.69492	0.28626	0.210158	92.8678	1.68919	0.0940734	0.160385	89.0884	0.696864	0.182149	0.181818	86.5643	0
TMEM18	25.6057	28.3453	0	62.5	8	29.7297	0	69.338	6.60377	31.4578	0.949367	82.8125	8.52713	20.4724	0.432277	55.3648	3.39233	13.456	0.847458	16.8831	1.44158	4.88722	0.181159	4.42708	2.47046	1.85185	0	4.13625	2.30665	2.37467	0	4.54545	1.6178	0.996126	0	2.71186	1.4313	0.770578	0.297177	1.01351	0.84666	0.347501	0.276243	0.348432	0.182149	0.318182	0	0.862069
API5	17.8414	18.2734	22.4138	70	10	16.2162	71.0983	75.2613	7.54717	13.2992	43.3544	89.0625	2.71318	12.8848	34.0058	55.794	4.86726	7.55082	65.8192	28.5714	2.04856	7.89474	87.6812	15.8854	1.18153	14.5833	75.0725	9.48905	0.542741	9.03694	73.7037	6.64336	0.505561	3.59712	51.7162	2.37288	0.954198	2.662	17.3848	2.02703	0.56444	1.36327	12.0166	1.74216	0.364299	1.54545	6.71785	0
N4BP2	20.2643	20	50	35	10	17.5676	72.8324	31.3589	4.71698	19.4373	78.7975	35.1562	6.97674	19.2555	60.951	23.6052	8.55457	18.9739	55.226	19.0476	3.56601	11.2782	59.4203	18.2292	3.65199	10.5324	61.1594	9.97567	2.57802	7.91557	50.7407	7.34266	2.52781	5.64471	57.4371	1.35593	0.858779	4.76357	51.263	1.68919	1.22295	4.33039	43.3702	0.696864	1.0929	3.40909	28.5988	0.862069
MRPL44	21.9163	28.9209	20.6897	72.5	10	8.10811	73.4104	77.3519	1.88679	7.92839	73.4177	92.5781	2.32558	8.87616	59.7983	57.5107	2.50737	4.06583	59.4633	21.645	0.91047	1.37845	48.3696	4.94792	0.75188	0.231481	31.3043	3.40633	0.949796	0.197889	14.8148	1.74825	0.707786	0.110681	10.984	1.01695	0.381679	0.140105	3.8633	2.02703	0.376294	0.106923	2.48619	0.348432	0.546448	0.136364	2.30326	3.44828
HADHA	30.1762	27.7698	53.4483	72.5	12	40.5405	27.7457	93.7282	36.7925	71.0997	12.6582	100	40.6977	83.1782	5.33141	98.7124	29.2035	67.9574	6.07345	97.4026	13.2018	35.213	4.34783	96.875	9.98926	24.3056	0.57971	88.0779	10.4478	15.3034	1.85185	77.972	10.7179	7.96901	0.228833	52.5424	6.10687	4.62347	0.297177	39.527	4.13923	3.5552	0.552486	28.223	3.64299	3.5	0.383877	27.5862
CCDC34	68.8326	52.3741	63.7931	85	52	62.1622	91.9075	99.6516	69.8113	82.0972	97.7848	100	80.6202	89.549	94.8127	99.5708	78.6136	81.3166	91.9492	98.2684	60.5463	60.7769	92.3913	83.3333	59.7207	55.0926	79.7101	94.8905	54.8168	43.0739	87.4074	92.6573	30.8392	23.6857	94.7368	38.6441	15.0763	20.8056	94.7994	14.527	12.3236	16.6533	78.1768	13.5889	11.4754	13.5909	24.3762	10.3448
MORN2	23.348	22.0144	62.069	75	26	60.8108	99.422	100	42.4528	82.0972	99.0506	100	58.1395	90.6228	97.6945	100	67.1091	87.6089	99.7175	100	56.6768	80.5764	98.7319	100	69.71	87.3843	89.8551	100	75.3053	91.6227	91.4815	100	77.8564	90.4815	87.8719	100	69.8473	89.8074	57.5037	100	54.3744	85.8594	34.9448	100	49.9089	81.3636	22.2649	100
EPB41L3	27.6432	18.4173	65.5172	40	10	25.6757	95.3757	3.83275	0.943396	6.64962	82.2785	7.42188	5.42636	7.44452	72.7666	5.5794	12.2419	18.6834	74.8588	9.52381	26.2519	57.3935	78.2609	13.0208	58.5392	78.7037	69.2754	58.1509	70.1493	87.7968	51.1111	86.014	68.9585	81.4056	37.2998	86.1017	55.2481	74.2207	21.8425	82.7703	42.8975	65.7044	9.39227	64.1115	36.612	60.7727	7.10173	24.1379
CDV3	45.0441	42.8777	31.0345	95	24	35.1351	76.3006	78.7456	14.1509	13.555	98.4177	85.5469	31.0078	30.136	96.3977	68.6695	43.5103	63.2139	96.4689	98.7013	44.4613	77.193	88.2246	100	70.3545	89.3519	65.2174	100	76.1194	94.3931	61.8519	100	78.362	94.6873	80.0915	100	63.5496	92.7496	80.9807	100	45.9078	89.2275	69.337	100	33.8798	84.1364	75.4319	100
CA2	2.9185	1.29496	0	25	6	6.75676	0	44.2509	0	1.27877	0.316456	63.6719	3.87597	0.787402	0	64.3777	2.50737	0.774443	0	63.6364	2.42792	1.25313	0	63.0208	17.7229	10.8796	0	85.4015	40.9769	27.2427	0	100	49.3428	23.3536	0	100	34.3511	18.5989	0.148588	100	24.5532	15.5841	0	100	21.6758	12.5	0	100
