# Supplementary material for: A molecular cell atlas of mouse lemur, an emerging model primate
Source: Nature. 2025 Jul 30;644(8075):173–84. doi: 10.1038/s41586-025-09113-9 (PMC12328211; doi:10.1038/s41586-025-09113-9)
Supplement: Supplementary file 15 — Source Data Extended Data Fig. 8 [file 41586_2025_9113_MOESM15_ESM.xlsx]

## Sheet: Fig E8e
Trajectory coordinate		Rc_HL	Rc_HM		Rc_HL_err	Rc_HM_err		Ncells_H	Ncells_L	Ncells_M
0		0.689166	0.670375		0.00876684	0.00919628		301	156	312
0.1		0.55135	0.53507		0.0116482	0.0119475		77	96	544
0.2		0.693874	0.679524		0.00865743	0.00898863		20	117	644
0.3		0.681223	0.650615		0.00894978	0.00963543		49	141	780
0.4		0.688	0.681268		0.0087938	0.00894873		28	188	1272
0.5		0.698512	0.688848		0.00854894	0.00877418		31	116	558
0.6		0.668417	0.669666		0.00924037	0.00921227		170	181	530
0.7		0.700483	0.701779		0.00850263	0.0084721		3564	774	916
0.8		0.679012	0.674416		0.00900032	0.0091049		1199	346	527
0.9		0.661385	0.654246		0.00939766	0.00955569		434	88	205
1		0.653314	0.67085		0.0095762	0.00918557		946	601	246

## Sheet: Fig E8f
Trajectory coordinate		Rc_HL	Rc_HM		Rc_HL_err	Rc_HM_err		Ncells_H	Ncells_L	Ncells_M
0		0.689166	0.670375		0.00876684	0.00919628		301	156	312
0.1		0.62529	0.608908		0.0101796	0.0105205		100	43	21
0.2		0.685099	0.69042		0.00886075	0.00873777		172	502	170
0.3		0.704181	0.694368		0.00841539	0.00864591		226	444	278
0.4		0.686605	0.675538		0.00882604	0.00907942		153	623	651
0.5		0.645911	0.637331		0.00973811	0.0099235		74	1168	1317
0.6		0.672205	0.642051		0.00915496	0.00982179		32	912	936
0.7		0.674151	0.658289		0.00911091	0.0094664		15	697	898
0.8		0.810087	0.763348		0.00572823	0.0069591		3	423	471
0.9		0.730746	0.704544		0.00777563	0.00840681		22	240	452
1		0.80442	0.772669		0.00588123	0.00671928		137	686	2196

## Sheet: Fig E8g
	Mean exp. ln(UP10K+1)
Trajectory timepoint	1	1	1	2	2	2	3	3	3	4	4	4	5	5	5	6	6	6	7	7	7	8	8	8	9	9	9	10	10	10	11	11	11
Species	Human	Lemur	Mouse	Human	Lemur	Mouse	Human	Lemur	Mouse	Human	Lemur	Mouse	Human	Lemur	Mouse	Human	Lemur	Mouse	Human	Lemur	Mouse	Human	Lemur	Mouse	Human	Lemur	Mouse	Human	Lemur	Mouse	Human	Lemur	Mouse
CD34	1.22097	1.80185	1.85496	1.08018	0.999205	1.17674	0.0544055	0.109453	0.574232	0.00915667	0.023451	0.00965271	0.0080127	0.016729	0.00603618	0	0.0124438	0.00933479	0	0.0198696	0.00402818	0	0.0307377	0.00222529	0.0173369	0.022919	0.0066582	0.0108715	0.0190653	0.00575199	0.0238745	0.0185273	0.00478482
KIT	0.63744	1.33917	0.577109	0.71243	1.10599	0.312202	0.551257	0.444661	0.306585	0.0316205	0.0617822	0.164162	0.016418	0.0183099	0.0949447	0	0.024476	0.112891	0	0.0256519	0.0792659	0	0.0443228	0.0328144	0.00621583	0.0844945	0.0536609	0.0051654	0.0669189	0.0676967	0.00668299	0.200952	0.0355648
FLT3	1.46376	1.48283	0.627295	1.7727	1.28048	0.235881	1.04574	0.196014	0.0554911	0.744287	0.0150061	0.00770931	0.760079	0.0065965	0.00157769	0.586119	0.00092348	0.000872683	0.134116	0.0141774	0.00436105	0	0.00255756	0	0.0238873	0.00117106	0.00251989	0.0778365	0.00606866	0.000598307	0.425833	0.0300307	0.00319957
MYC	1.04821	1.1749	1.0179	1.50111	1.65699	0.665103	1.35165	1.19604	0.563881	0.51248	0.316224	0.174389	0.233337	0.173678	0.0363394	0.244703	0.0999849	0.00963623	0	0.076244	0.00451623	0.0405064	0.0460809	0.0028284	0.0297131	0.0670297	0.0107761	0.0361849	0.0528467	0.0120168	0.0250636	0.0649597	0.0132948
MYB	1.35164	1.52215	1.20089	1.52313	1.66808	1.18114	1.83831	1.46521	1.33947	1.35896	0.782368	0.794936	0.938981	0.392054	0.35363	0.476777	0.246985	0.350885	0.710471	0.225088	0.337143	0.632115	0.183139	0.210522	0.474544	0.111002	0.180721	0.227565	0.279167	0.246306	0.008762	0.0521862	0.0959002
CD38	0.941787	0.192241	0.0207388	1.80482	0.0385205	0.0141556	1.4731	0.0147371	0.00923459	0.774921	0.0183078	0.00902353	0.421633	0.00927641	0.0219991	0.31387	0.00951128	0.0336754	0	0.00185266	0.0855086	0.0507264	0.0119928	0.0590866	0.0398752	0.00561525	0.0949059	0.0687269	0.0166564	0.0878086	0.0582089	0.0284395	0.0486001
MPO	0.558832	0.84407	2.867	2.82086	4.24732	4.36216	5.13444	4.70648	4.83401	4.76885	3.1679	4.21257	3.29347	0.584699	1.39373	1.38245	0.250584	0.720888	1.16198	0.256898	0.547655	1.012	0.262435	0.653768	0.583905	0.262403	0.699747	0.604005	0.323104	0.675592	0.0916237	0.268379	0.853128
ELANE	0.301093	0.603631	2.01746	1.73236	5.10962	4.56804	4.5079	5.71011	5.44721	4.55339	4.3953	5.42131	3.02988	1.66532	3.06273	1.55685	0.536813	1.32473	1.16756	0.571511	1.18879	0.870668	0.418042	1.01954	0.355146	0.427113	0.983278	0.33322	0.653568	0.944024	0.0496818	0.544643	1.12246
MS4A3	0.0808703	0.0867818	1.00511	0.588096	1.32826	2.57561	2.24787	1.76036	3.3764	2.76332	1.07297	3.26753	2.65223	0.235766	2.03886	2.57391	0.0968999	1.44165	2.83244	0.095851	1.43621	2.25014	0.0341736	1.1732	0.778737	0.0194655	0.619228	0.288794	0.037088	0.353954	0.0129191	0.0153109	0.312113
STMN1	1.57977	2.47827	3.06712	2.1214	2.73215	2.65565	1.90256	2.35943	2.29915	1.90395	2.6103	2.35729	2.4281	2.77064	2.77076	2.05646	2.36788	2.51155	0.482412	1.31401	1.80129	0.239546	0.460652	0.948703	0.117532	0.361591	0.50125	0.117357	0.337666	0.479021	0.0660233	0.325512	0.433547
MCM5	0.326782	0.816537	1.01411	0.783575	0.865368	1.2424	0.868509	0.655716	1.17542	1.03361	0.872189	1.26134	0.815971	0.525188	1.14119	0.304628	0.077778	0.533182	0.295491	0.114884	0.229234	0.0594393	0.0968879	0.177618	0.054394	0.0506562	0.101155	0.0479624	0.0528373	0.0766636	0.0460367	0.0412629	0.0847318
TOP2A	0.0748617	0.581717	1.04632	1.23696	1.39368	1.06275	1.07898	1.09267	0.884419	1.07472	1.34575	0.916419	2.13694	1.58346	1.30299	2.74349	2.12581	1.61139	1.56923	0.906489	0.924399	0.255919	0.115002	0.137723	0.053429	0.065072	0.0905214	0.0884322	0.1275	0.0859536	0.0353476	0.110951	0.0623535
MKI67	0.119371	0.664582	0.714764	1.21361	1.58479	0.834701	1.27949	1.50775	0.710202	1.50086	1.83615	0.867933	2.40539	2.12848	1.2412	3.04806	2.44216	1.51012	2.74285	1.9267	1.32069	0.806276	0.687634	0.493276	0.145314	0.262779	0.168992	0.124625	0.281843	0.174537	0.0478672	0.19832	0.121364
CCNA2	0.0387129	0.247731	0.643507	0.5103	0.80598	0.881584	0.435937	0.761858	0.732645	0.509872	0.985689	0.804078	1.26264	1.25573	1.14133	1.57717	1.58514	1.51047	0.119123	1.06555	1.10186	0	0.130505	0.20958	0.0102126	0.0687707	0.0836442	0.0228184	0.0859203	0.100513	0.0151661	0.0592042	0.118442
VCAM1	0	0.012579	0.0257189	0	0	0.0794394	0	0.00316494	0.834052	0.0702564	0.00780143	1.05696	0.0437572	0.00500284	0.399444	0.0619371	0.00385953	0.2825	0	0	0.170639	0.062842	0	0.216111	0.0393698	0.000363054	0.0368515	0.0289904	0.00571452	0.0244125	0.11854	0.0346185	0.0254232
CAMP	0.031908	2.16852	2.39966	0.0527236	2.11504	2.58397	0.104185	3.242	3.10348	0.360848	5.39002	6.02779	1.19378	6.20898	6.84092	2.45246	6.36683	6.96721	3.72698	6.35654	7.01423	4.41037	6.49005	7.00483	3.63965	6.23054	6.89486	2.25848	6.14287	6.74862	0.652724	4.40066	5.28287
LTF	0.120076	1.59299	1.00235	0.692211	1.49751	1.03118	0.471124	2.36983	0.992043	1.27013	4.47013	2.04323	3.16598	5.25282	4.56828	4.17933	5.25498	4.75129	5.30018	5.29343	4.69109	5.48757	5.51249	4.9759	5.54817	5.45245	5.18917	4.5649	5.30387	5.16468	0.24358	4.18945	3.99169
ARG1	0.0161804	0	0	0.171741	0	0	0.121252	0.0559052	0.000317589	1.1102	0.0877643	0	1.75056	0.113125	0.000314708	2.33874	0.190857	0.00128211	2.94479	0.243645	0	2.865	0.174129	0	2.98171	0.236838	0	2.96732	0.292018	0	1.8087	0.309944	0.00202042
CEBPE	0.00442224	0.427488	0.296839	0.0227227	1.06385	0.794234	0.357551	1.74118	1.52846	0.691188	2.4888	2.39876	0.749281	2.86427	2.58693	0.990298	3.07608	2.81276	1.07693	2.95226	2.71894	1.63645	2.8276	2.57992	1.03781	2.75228	2.4219	0.286591	2.63204	2.14956	0.0403908	1.87619	1.09558
MMP9	0.0119451	1.03315	0.249324	0.0887723	0.876181	0.222216	0.0888029	1.28929	0.225726	0.398005	1.39561	0.280359	0.291707	1.95247	0.485362	0.670842	2.77118	1.03746	2.71323	2.98228	1.45605	1.74196	2.9648	1.40578	4.19588	3.66368	2.62883	4.65072	3.89186	3.00487	2.46856	3.56828	3.52921
CSF3R	1.30276	0.555039	0.49693	2.00324	0.687015	0.39216	1.82114	1.01744	0.595317	1.70067	0.91797	0.726143	1.73117	0.745058	0.509571	1.93114	0.875565	0.560187	1.81447	0.897908	0.574665	1.9255	0.903479	0.525082	2.30783	1.09054	0.659582	2.96335	1.22266	0.723101	3.83901	2.30944	1.68184
ALPL	0.00129707	0.0586319	0.00251718	0	0.048656	0	0	0.0260778	0.00028325	0	0.0271625	0	0	0.0857442	0.000895613	0.0267622	0.168543	0.00180371	0	0.204421	0	0.0115917	0.216106	0	0.282498	0.49848	0.00169411	1.15581	0.46119	0	2.5737	1.09618	0.000947039
CD14	0	0.265862	0.0140432	0	0.450277	0.117422	0.0022533	0.847567	0.093008	0.126982	1.13626	0.0655326	0.205183	0.857947	0.0562217	0.354131	0.703171	0.0405716	0	0.970033	0.0535635	0.0620329	1.24587	0.169636	0.145475	1.5743	0.163166	0.350523	1.50401	0.0885158	2.01233	2.56654	0.309612
MME	0.0224792	0	0	0	0.00832866	0	0	0.00922208	0	0.00962668	0.0296792	0	0.00514239	0.0237873	0	0.0267622	0.0323936	0	0	0.0446328	0	0	0.0469256	0	0.144713	0.104119	0	1.08542	0.130778	0	2.09221	0.528794	0
TYROBP	0.304861	1.61328	1.81648	0.392634	2.40576	2.55237	0.72452	3.24182	2.34942	1.75935	3.67927	2.77946	1.95011	3.87211	3.12638	2.15843	3.97441	3.33502	1.88013	4.05456	3.45325	2.32156	4.18554	3.53652	2.6112	4.39767	3.7767	2.75896	4.46082	3.91638	3.62097	4.76655	4.44014
	% of Cell positive
Trajectory timepoint	1	1	1	2	2	2	3	3	3	4	4	4	5	5	5	6	6	6	7	7	7	8	8	8	9	9	9	10	10	10	11	11	11
Species	Human	Lemur	Mouse	Human	Lemur	Mouse	Human	Lemur	Mouse	Human	Lemur	Mouse	Human	Lemur	Mouse	Human	Lemur	Mouse	Human	Lemur	Mouse	Human	Lemur	Mouse	Human	Lemur	Mouse	Human	Lemur	Mouse	Human	Lemur	Mouse
CD34	73.0897	69.8718	96.4744	74.026	59.375	91.7279	4.83871	5.69444	41.6382	0.806452	0.946372	1.69492	0.617284	0.524934	0.626959	0	0.648703	0.74813	0	0.608828	0.19685	0	0.998238	0.17762	0.839161	0.684237	0.322581	0.415512	0.379147	0.19698	0.473628	0.309547	0.143308
KIT	45.8472	50.641	51.9231	41.5584	72.9167	45.0368	45.1613	24.0278	44.8805	4.03226	1.78759	23.4681	1.23457	0.787402	8.93417	0	0.998004	9.72569	0	1.06545	4.72441	0	1.82032	1.7762	0.27972	2.55955	2.29391	0.138504	1.63507	2.49508	0.193757	3.45389	1.03181
FLT3	80.0664	48.7179	48.3974	76.6234	59.375	18.9338	72.043	8.75	4.86348	41.9355	0.736067	0.65189	34.5679	0.262467	0.15674	24.5902	0.0499002	0.0997506	4.54545	0.152207	0.19685	0	0.0587199	0	1.3986	0.0506842	0.143369	2.14681	0.07109	0.0218866	10.2691	0.276963	0.0859845
MYC	46.5116	48.0769	69.8718	55.8442	81.25	63.4191	76.3441	58.4722	59.9829	28.2258	12.0925	21.2516	11.7284	7.34908	3.60502	11.4754	3.84232	0.798005	0	2.1309	0.393701	2.04082	1.468	0.17762	1.53846	2.07805	0.537634	1.10803	0.995261	0.415846	0.667384	1.18931	0.401261
MYB	75.4153	61.5385	86.2179	74.026	83.3333	90.2574	90.3226	78.3333	94.0273	63.7097	36.2776	74.1851	35.1852	16.1417	32.4451	18.0328	9.43114	29.3267	27.2727	6.39269	23.0315	31.6327	6.28303	12.611	21.1189	3.19311	8.78136	8.03324	3.72038	9.63012	0.215285	0.716846	2.9808
CD38	48.505	5.76923	2.5641	75.3247	3.125	3.30882	90.3226	0.833333	2.38908	43.5484	1.15668	1.69492	20.3704	0.393701	2.50784	10.6557	0.249501	3.2419	0	0.152207	6.10236	2.04082	0.352319	3.37478	1.67832	0.177395	4.51613	2.14681	0.260664	3.32677	1.52853	0.456175	1.66237
MPO	28.5714	21.1538	84.2949	76.6234	94.7917	98.1618	99.4624	99.7222	99.9147	93.5484	75.8149	99.4785	60.4938	20.7349	60.4493	39.3443	9.93014	50.7232	36.3636	8.37139	35.6299	43.8776	9.86494	35.3464	23.6364	8.1855	33.6559	20.9834	5.78199	27.0081	2.56189	4.2522	29.3494
ELANE	21.5947	15.3846	79.1667	51.9481	97.9167	97.6103	97.8495	100	100	96.7742	94.8475	100	75.9259	45.9755	82.3929	47.541	20.1098	68.7781	36.3636	17.656	59.0551	38.7755	15.4433	51.3321	13.4266	13.5834	46.9892	10.3878	12.2986	38.9363	1.27018	8.56957	41.4445
MS4A3	7.6412	3.84615	48.3974	16.8831	69.7917	93.9338	89.2473	87.6389	99.5734	89.5161	42.4816	100	71.6049	8.09274	92.0585	55.7377	3.09381	72.9177	81.8182	3.34855	67.9134	82.6531	0.880799	61.1012	24.1958	0.557527	26.8817	6.92521	0.49763	13.1757	0.365985	0.244379	10.4328
STMN1	85.0498	73.7179	99.6795	64.9351	98.9583	99.2647	88.7097	92.9167	98.7201	79.0323	96.53	99.4785	85.8025	96.9816	99.7388	79.5082	91.1178	99.3017	18.1818	48.8584	90.748	10.2041	16.0893	52.5755	4.61538	11.4546	25.2688	3.67036	6.63507	19.1289	1.72228	5.76735	14.6747
MCM5	27.907	30.7692	70.5128	38.961	48.9583	92.8309	67.7419	38.6111	91.2969	57.2581	46.898	91.5254	38.8889	20.8224	78.9969	13.9344	2.89421	43.192	9.09091	3.04414	15.3543	2.04082	3.40575	8.88099	2.37762	1.59655	4.76703	1.86981	0.805687	2.99847	1.33477	0.700554	2.72284
TOP2A	4.65116	13.4615	54.4872	36.3636	52.0833	77.2059	55.3763	44.3056	75.3413	41.9355	49.4217	74.9674	78.3951	63.9545	77.2205	90.1639	84.1816	90.5736	68.1818	21.4612	46.4567	10.2041	3.93423	7.46004	2.23776	1.97669	3.7276	2.97784	2.01422	3.21733	0.925727	1.46628	2.00631
MKI67	6.64452	17.3077	50.9615	33.7662	68.75	75.3676	56.9892	72.5	70.8191	55.6452	78.7592	79.9218	82.716	84.5582	83.1766	93.4426	93.9122	90.9227	95.4545	76.8645	75.9843	21.4286	22.6072	25.5773	5.59441	7.12114	7.63441	3.53186	4.43128	6.28146	1.31324	2.623	3.75466
CCNA2	3.32226	8.33333	44.8718	15.5844	44.7917	78.6765	35.4839	44.3056	71.587	25	50.4732	69.4915	64.8148	58.4864	71.6823	70.4918	71.9561	89.5262	4.54545	38.0518	65.5512	0	4.34527	11.3677	0.559441	1.97669	3.97849	0.692521	1.51659	3.87393	0.452099	0.83089	3.58269
VCAM1	0	0.641026	3.20513	0	0	10.8456	0	0.277778	53.413	1.6129	0.210305	75.4889	1.23457	0.174978	31.1912	1.63934	0.0998004	22.6434	0	0	12.7953	3.06122	0	10.4796	1.25874	0.0253421	1.89964	0.969529	0.07109	0.941125	2.43272	0.358423	0.659215
CAMP	3.32226	78.2051	98.3974	2.5974	87.5	98.8971	12.3656	94.5833	99.4027	8.06452	99.2639	100	14.1975	100	100	36.0656	100	100	90.9091	100	100	92.8571	100	100	90.7692	100	100	64.1274	99.9763	100	18.3638	85.4187	98.8535
LTF	11.6279	53.8462	73.7179	24.6753	65.625	84.0074	30.1075	75.9722	88.3959	17.7419	93.2702	88.1356	32.716	99.9125	99.6343	48.3607	100	100	100	100	100	100	100	100	98.7413	100	100	82.0637	100	100	6.04952	84.9137	79.8223
ARG1	2.32558	0	0	2.5974	0	0	6.98925	3.19444	0.0853242	22.5806	3.99579	0	34.5679	5.2056	0.0522466	46.7213	7.38523	0.0997506	95.4545	7.45814	0	100	5.63711	0	98.4615	6.84237	0	96.6066	5.7109	0	52.0344	5.42522	0.057323
CEBPE	0.664452	12.1795	22.1154	2.5974	54.1667	57.9044	30.6452	85	85.0683	25.8065	94.1115	99.6089	24.6914	95.888	99.6343	33.6066	98.004	99.7007	50	97.7169	99.2126	75.5102	98.7082	98.7567	48.8112	96.0973	93.2616	10.5263	83.8389	82.1186	0.947255	48.4523	34.5371
MMP9	1.66113	35.2564	21.4744	2.5974	47.9167	28.8603	6.45161	53.4722	30.9727	4.03226	56.6772	26.206	6.17284	66.4042	27.7952	17.2131	81.0878	46.6334	45.4545	84.0183	57.6772	36.7347	91.8967	50.7993	86.014	97.6939	83.0108	96.3296	94.0758	92.7993	47.7287	86.8687	99.8567
CSF3R	73.7542	20.5128	48.7179	81.8182	48.9583	56.25	89.2473	62.2222	72.1843	72.5806	46.1619	76.1408	70.9877	34.2082	43.4692	69.6721	39.8703	44.1397	86.3636	34.551	39.3701	84.6939	37.2284	29.6625	91.4685	42.9549	33.5125	97.6454	33.6256	30.6632	99.8708	61.8117	63.5139
ALPL	0.332226	2.5641	0.320513	0	2.08333	0	0	1.80556	0.0853242	0	1.47213	0	0	3.98075	0.0522466	0.819672	7.18563	0.149626	0	7.45814	0	1.02041	8.16207	0	8.67133	16.5737	0.0716846	29.7091	11.2322	0	87.1259	27.7289	0.0286615
CD14	0	7.05128	2.24359	0	32.2917	18.75	0.537634	48.75	15.8703	6.45161	56.7823	8.47458	10.4938	37.9265	5.85162	13.9344	29.2914	4.2394	0	35.1598	3.54331	3.06122	50.323	8.34813	6.01399	56.7157	7.24014	10.7341	36.7062	3.28299	61.7438	61.437	8.13987
MME	0.996678	0	0	0	1.04167	0	0	0.833333	0	0.806452	1.47213	0	0.617284	1.09361	0	0.819672	1.54691	0	0	1.67428	0	0	1.7616	0	4.1958	3.31982	0	26.8006	2.96209	0	67.4704	10.5083	0
TYROBP	22.2591	54.4872	86.5385	27.2727	96.875	99.8162	52.6882	98.8889	99.8294	75.8065	99.5794	100	80.8642	99.8688	100	77.8689	99.7505	99.9501	77.2727	99.8478	100	92.8571	100	100	94.965	100	100	90.928	99.8815	100	99.2465	100	100

## Sheet: Fig E8h
	Mean exp. ln(UP10K+1)
Trajectory timepoint	1	1	1	2	2	2	3	3	3	4	4	4	5	5	5	6	6	6	7	7	7	8	8	8	9	9	9	10	10	10	11	11	11
Species	Human	Lemur	Mouse	Human	Lemur	Mouse	Human	Lemur	Mouse	Human	Lemur	Mouse	Human	Lemur	Mouse	Human	Lemur	Mouse	Human	Lemur	Mouse	Human	Lemur	Mouse	Human	Lemur	Mouse	Human	Lemur	Mouse	Human	Lemur	Mouse
CD34	1.22097	1.80185	1.85496	1.08018	0.999205	1.17674	0.536681	0.627338	1.07593	0.00667852	0.0622425	0.279351	0	0.0132928	0.0807767	0	0.0320606	0.0318907	0.00194359	0	0.0179322	0.000518808	0.0287263	0.0227666	0.00321602	0.00622555	0.0141624	0.000630297	0.0167515	0.00293958	0.00327965	0.0226904	0
KIT	0.63744	1.33917	0.577109	0.71243	1.10599	0.312202	0.441468	0.828247	0.289423	0.00521402	0.200697	0.0235448	0	0.16859	0.00246054	0	0.0208584	0.0104413	0	0.260128	0	0.000849763	0.435133	0.00491608	0	0.516961	0.00465864	0	0.658306	0.0137649	0	0.188383	0.0159268
FLT3	1.46376	1.48283	0.627295	1.7727	1.28048	0.235881	1.29745	1.08512	0.180526	1.37454	0.509821	0.0402751	1.35978	0.494362	0.0322613	1.04494	0.283699	0.0282024	1.06677	0.190479	0.023948	1.01223	0.378489	0.0996876	0.790175	0.325087	0.134561	0.193796	0	0.0263828	0.0164328	0.0126289	0.0332206
MYC	1.04821	1.1749	1.0179	1.50111	1.65699	0.665103	1.77737	1.571	0.648903	0.321354	0.614221	0.183175	0.284043	0.401163	0.0734756	0.463821	0.490306	0.0410655	0.395842	0.389039	0.0225972	0.21193	0.413728	0.0254873	0.298175	0.398036	0.0471504	0.471786	0.395588	0.0469802	0.457116	0.476317	0.15834
MYB	1.35164	1.52215	1.20089	1.52313	1.66808	1.18114	1.46902	1.49989	1.13237	0.503003	0.725851	0.403161	0.257596	0.426238	0.142901	0.0140101	0.295178	0.0546532	0.0242909	0.131948	0.0220492	0.0203555	0.122917	0.0313291	0.00457171	0.010421	0.0131867	0.0136836	0	0.0463892	0.00239577	0	0.0134335
CD38	0.941787	0.192241	0.0207388	1.80482	0.0385205	0.0141556	1.07501	0.0729238	0.010063	0.337741	0.057295	0.0533961	0.288753	0.0556184	0.1174	0.388739	0.0292436	0.101543	0.105277	0.0958563	0.12151	0.0953791	0.0677138	0.0922027	0.168243	0.377195	0.208122	0.543961	0.639535	0.582717	0.854449	0.551507	1.08066
MPO	0.558832	0.84407	2.867	2.82086	4.24732	4.36216	3.91923	4.21286	4.32623	2.85139	1.28075	2.94723	2.09113	0.261594	1.30104	0.60922	0.140214	0.638876	0.357975	0.215144	0.615412	0.0941832	0.212463	0.668375	0.0526495	0.0934385	0.421884	0.0525918	0.135126	0.55926	0.0329436	0.137014	0.280883
ELANE	0.301093	0.603631	2.01746	1.73236	5.10962	4.56804	2.77375	5.12047	4.55601	2.55389	2.67861	3.69113	1.92037	1.00048	2.63174	1.12893	0.713123	1.7431	0.495055	0.49236	1.47332	0.181082	0.32409	0.901843	0.026558	0.139147	0.606454	0.0199309	0.120623	0.670132	0.0196523	0.194897	0.3839
MS4A3	0.0808703	0.0867818	1.00511	0.588096	1.32826	2.57561	1.14999	1.58805	2.61344	1.58151	1.3738	1.78935	1.17304	0.718443	0.661291	0.289945	0.325249	0.308474	0.13333	0.349195	0.223111	0.0293321	0.0224093	0.204597	0.00358837	0.00525922	0.14027	0.0016532	0.060792	0.189456	0.0130508	0.00120499	0.0425358
STMN1	1.57977	2.47827	3.06712	2.1214	2.73215	2.65565	2.36908	2.66105	2.61815	1.77261	2.63564	2.68387	1.34869	2.9016	2.948	1.17681	2.31832	2.69559	0.208806	0.869654	1.65883	0.0951346	0.45738	0.622022	0.176873	0.196209	0.391662	0.747458	0.277327	1.11109	0.680782	0.52745	0.673883
MCM5	0.326782	0.816537	1.01411	0.783575	0.865368	1.2424	0.825936	0.792494	1.20536	1.39768	1.0799	1.40436	1.07321	0.498286	1.30025	0.294303	0.0428508	0.732182	0.299092	0.308045	0.454579	0.23982	0.10256	0.142566	0.326905	0.132451	0.125429	0.522763	0.130623	0.298362	0.531064	0.118429	0.179346
TOP2A	0.0748617	0.581717	1.04632	1.23696	1.39368	1.06275	1.26508	1.34234	1.03662	0.596558	1.07735	1.24577	0.877294	1.81258	1.6721	0.972163	1.89816	1.56144	0.0517851	0.164733	0.14711	0.0303029	0.098539	0.0910195	0.0203593	0.0121772	0.0893882	0.371377	0	0.394898	0.0316063	0.0236977	0.167832
MKI67	0.119371	0.664582	0.714764	1.21361	1.58479	0.834701	1.16993	1.59097	0.825121	1.48865	1.65495	1.14673	1.7235	2.27904	1.49554	2.01763	2.37243	1.62964	0.356976	0.851951	0.494891	0.0788764	0.230365	0.14307	0.0243382	0.0467852	0.128883	0.408103	0.121934	0.397939	0.0373183	0.128494	0.253276
CCNA2	0.0387129	0.247731	0.643507	0.5103	0.80598	0.881584	0.610833	0.813517	0.896237	0.22566	0.791131	1.04839	0.353216	1.11947	1.46097	0.476741	1.19142	1.62671	0.011428	0.0169706	0.380381	0.0149982	0.0575093	0.120255	0.0155329	0.034944	0.0777355	0.128814	0.0420499	0.301205	0.00445725	0.0108304	0.135678
IRF8	0.0862671	0.155542	1.11507	0.286334	0.597798	1.7315	0.714749	0.966157	1.73751	0.84075	0.716997	1.99846	0.674962	0.757628	1.75942	0.835546	0.717298	1.47904	0.854602	0.582688	1.25973	0.881676	0.661947	1.26493	1.15277	0.806115	1.39524	1.36462	0.761511	1.28655	1.72384	1.1504	1.40438
CSF1R	0.00129707	0.0390706	0.17711	0.0923401	0.515441	0.589928	0.175397	0.656952	0.53624	0.521719	0.676326	0.774435	0.307167	0.574519	0.849366	0.238763	0.654623	0.962141	0.831413	0.722594	1.19281	0.835145	1.03911	1.64971	1.44505	1.62856	2.24422	1.97101	2.17948	2.02011	2.20323	1.96086	2.55641
S100A10	0.528871	1.04047	1.62235	0.430249	0.733612	1.62735	0.886063	1.02766	1.63055	3.15027	2.92241	2.7984	3.3287	3.35013	3.13242	3.67987	3.56978	3.24958	3.32546	3.59418	3.20556	3.22596	3.72015	2.62751	2.29459	3.72314	1.77881	1.37503	2.42555	0.924766	0.52583	0.626512	0.363714
AHNAK	1.30868	0.420591	0.121185	1.60795	0.0636741	0.224692	1.18621	0.0419632	0.180993	2.32689	0.476274	0.819208	2.29387	0.850311	1.28616	2.33979	1.5796	1.66688	2.54996	1.35475	1.57033	2.45642	1.98119	1.79903	2.21295	1.81127	1.515	1.68391	0.60698	0.750665	0.270047	0.271171	0.105618
VCAN	0.00692168	0.0320692	0.00305622	0.00898765	0.0145831	0.00936904	0.596076	0.0221097	0.00725846	2.89288	0.543096	0.119961	3.08763	0.925747	0.467541	2.97633	1.2138	0.725915	3.54442	1.31439	0.705769	3.37395	2.28132	0.665023	2.25661	1.44157	0.107794	0.418142	0.130846	0.0155055	0.199622	0.0624576	0
CD14	0	0.265862	0.0140432	0	0.450277	0.117422	0	0.505779	0.103306	0.539632	0.652583	0.171102	0.633183	0.998523	0.195078	0.684313	0.991247	0.224657	1.99931	1.33321	0.419959	2.19119	2.06527	0.597854	2.02281	2.26881	0.587457	1.9361	2.82515	0.950208	1.11186	2.92212	0.894266
CD68	0.0916075	0.553802	0.192504	0.0305636	0.137594	0.308432	0.0352505	0.163538	0.303669	0.463709	1.00562	0.505848	0.503635	1.38739	0.967347	0.617754	1.69027	1.23273	0.760562	2.05705	1.51564	0.684162	2.24463	1.61699	0.851952	2.57865	1.79101	0.913651	2.88268	1.92174	1.06614	3.05089	2.10406
C1QA	0	0.124239	0.0321775	0	0.0935188	0.0923352	0	0.478413	0.0514731	0.0137526	0.085646	0.0370203	0.0132904	0.0798716	0.049266	0.0596789	0.0254229	0.0147625	1.16428	0.167973	0.0207732	1.27969	1.20196	0.0257767	3.42236	2.96682	0.403252	4.33797	4.68195	3.90019	4.83108	5.54382	4.40661
C1QB	0	0.0773399	0.0630709	0	0.0432975	0.0873425	0	0.697826	0.0461214	0.0142559	0.0588556	0.0460709	0.0161245	0.107278	0.0552347	0	0.0724249	0.0473219	0.972353	0.282417	0.105254	1.1296	1.13708	0.0583964	3.31665	2.86801	0.805502	4.44866	4.31055	4.16989	5.14183	5.39293	4.45475
APOE	0.00322155	0.134714	1.31052	0	0	0.521701	0	0.15578	0.354919	0.0152054	0.0577943	0.222428	0.0182002	0.11372	0.553027	0.025471	0	1.15117	0.0260574	0.0266347	1.56905	0.0828377	0.468488	3.26419	0.337157	1.8383	4.50535	2.78753	3.62919	4.6094	3.98788	3.92285	5.05053
MARCO	0	0	0	0	0	0	0	0	0	0.132856	0.0157942	0	0.0253844	0.03958	0	0.115369	0.137685	0	0.372327	0.0512382	0	0.411972	0.0439103	0.00155747	0.589046	0.147938	0	2.20823	1.68114	0.317028	1.58838	1.21733	0.524094
MSR1	0.0115353	0.0339513	0.00111669	0	0.024158	0.00319053	0	0.0618977	0.00356078	0	0.434814	0.0272347	0	0.803213	0.245339	0	0.679033	0.352913	0.170568	0.88867	0.436592	0.303111	1.45119	0.665775	0.671876	1.58288	0.528289	1.22241	1.6931	0.536305	1.20701	1.30285	0.332948
LPL	0	0	0.0245454	0	0.00927244	0.0781491	0	0.0556012	0.0700275	0.514047	0.0730729	0.30701	0.758255	0.117394	0.397807	0.191311	0.0459882	0.216691	0.445087	0.0193266	0.719063	0.222462	0.0431072	0.82622	0.624488	0.176581	0.846063	0.389649	0.130642	1.62517	0.105417	0.0343552	1.79089
MRC1	0	0	0.00543194	0	0.0148938	0.00622396	0	0.0122368	0.00486925	0.0965797	0	0.00721888	0.089005	0	0.0106642	0.0861992	0	0.0109164	0.791558	0	0.0376979	0.567241	0	0.0295746	1.34657	0.0779661	0.11968	2.25136	0.378177	0.661214	2.09236	0.151128	1.87731
NR1H3	0.25816	0	0.0136049	0.0608935	0	0.0257321	0.0605722	0	0.0228603	0.0414321	0	0.0184271	0.02691	0.01015	0.00785927	0.157578	0	0.0290634	0.0928312	0	0.00657209	0.137098	0.0133546	0.0202904	0.615909	0.121419	0.282408	1.36724	0.239057	1.38671	1.15808	0.30687	1.47472
	% of Cell positive
Trajectory timepoint	1	1	1	2	2	2	3	3	3	4	4	4	5	5	5	6	6	6	7	7	7	8	8	8	9	9	9	10	10	10	11	11	11
Species	Human	Lemur	Mouse	Human	Lemur	Mouse	Human	Lemur	Mouse	Human	Lemur	Mouse	Human	Lemur	Mouse	Human	Lemur	Mouse	Human	Lemur	Mouse	Human	Lemur	Mouse	Human	Lemur	Mouse	Human	Lemur	Mouse	Human	Lemur	Mouse
CD34	73.0897	69.8718	96.4744	74.026	59.375	91.7279	70	37.6068	81.2112	2.04082	3.5461	31.9231	0	0.531915	10.0629	0	0.862069	2.50896	0.588235	0	1.32075	0.0561167	0.516796	1.41921	0.417014	0.289017	0.759013	0.230415	1.13636	0.487805	0.422833	0.499168	0
KIT	45.8472	50.641	51.9231	41.5584	72.9167	45.0368	50	52.9915	42.5466	2.04082	10.6383	3.97436	0	7.44681	0.393082	0	0.862069	1.07527	0	11.0497	0	0.0280584	12.1447	0.327511	0	17.341	0.379507	0	31.8182	1.46341	0	4.15973	0.813008
FLT3	80.0664	48.7179	48.3974	76.6234	59.375	18.9338	90	58.1197	16.9255	79.5918	28.3688	5.12821	89.2857	17.0213	3.77358	54.8387	11.2069	2.86738	74.7059	8.28729	1.88679	57.2391	9.68992	4.69432	57.4646	9.82659	7.02087	19.1244	0	0.487805	1.47992	0.332779	1.21951
MYC	46.5116	48.0769	69.8718	55.8442	81.25	63.4191	95	80.3419	63.8199	36.7347	30.4965	22.6923	28.5714	19.1489	8.41195	35.4839	12.931	3.94265	35.2941	14.9171	1.50943	13.1313	11.2403	1.20087	24.2702	12.7168	2.65655	45.8525	14.7727	2.92683	29.2812	9.15141	8.53659
MYB	75.4153	61.5385	86.2179	74.026	83.3333	90.2574	100	79.4872	91.4596	44.898	39.0071	52.6923	28.5714	14.3617	17.217	3.22581	11.2069	5.01792	4.11765	5.52486	1.69811	0.897868	3.22997	1.52838	0.500417	0.289017	0.759013	1.38249	0	2.43902	0.105708	0	0.813008
CD38	48.505	5.76923	2.5641	75.3247	3.125	3.30882	85	5.12821	2.48447	34.6939	3.5461	7.4359	35.7143	2.65957	13.2075	22.5806	0.862069	9.85663	12.3529	3.31492	8.49057	5.94837	1.93798	3.93013	15.5129	5.49133	8.34915	50.9217	26.1364	26.8293	51.1628	9.48419	56.9106
MPO	28.5714	21.1538	84.2949	76.6234	94.7917	98.1618	100	98.2906	99.3789	73.4694	41.844	96.6667	64.2857	11.1702	71.5409	25.8065	5.17241	49.4624	20.5882	8.28729	39.6226	6.11672	4.13437	30.5677	5.42118	2.31214	18.5958	5.06912	2.27273	30.2439	2.21987	1.83028	12.1951
ELANE	21.5947	15.3846	79.1667	51.9481	97.9167	97.6103	75	97.4359	99.5342	77.551	56.0284	99.1026	71.4286	36.1702	94.7327	38.7097	25.8621	80.8244	27.0588	16.0221	72.8302	10.1291	6.97674	43.1223	2.75229	4.33526	28.0835	2.53456	4.54545	37.561	1.2685	2.82862	19.5122
MS4A3	7.6412	3.84615	48.3974	16.8831	69.7917	93.9338	55	82.906	95.6522	67.3469	63.8298	89.359	53.5714	32.9787	43.7107	22.5806	12.931	24.1935	11.1765	13.8122	14.9057	1.62738	1.29199	9.71616	0.58382	0.289017	6.26186	0.230415	2.27273	12.1951	0.634249	0.166389	2.84553
STMN1	85.0498	73.7179	99.6795	64.9351	98.9583	99.2647	95	96.5812	99.3789	95.9184	96.4539	99.8718	78.5714	98.4043	99.8428	74.1935	81.0345	99.8208	17.6471	32.0442	73.5849	6.34119	10.4651	24.345	15.8465	6.35838	16.6983	38.0184	13.6364	33.1707	39.1121	8.31947	27.6423
MCM5	27.907	30.7692	70.5128	38.961	48.9583	92.8309	60	47.8632	93.1677	83.6735	56.7376	96.6667	85.7143	17.0213	89.1509	19.3548	2.58621	56.2724	30	12.1547	30.1887	16.4983	3.10078	6.55022	30.859	4.62428	6.26186	49.0783	5.68182	12.6829	33.5095	1.99667	8.94309
TOP2A	4.65116	13.4615	54.4872	36.3636	52.0833	77.2059	50	54.7009	79.1925	44.898	40.4255	83.9744	46.4286	71.2766	85.5346	48.3871	50	68.2796	7.05882	4.97238	9.43396	1.73962	1.93798	3.38428	1.75146	0.289017	4.74383	13.1336	0	12.6829	1.69133	0.499168	6.09756
MKI67	6.64452	17.3077	50.9615	33.7662	68.75	75.3676	40	75.2137	77.0186	73.4694	76.5957	90.1282	89.2857	84.0426	91.0377	80.6452	93.1034	90.3226	14.7059	29.8343	25.4717	2.66554	3.87597	6.00437	2.41868	1.44509	6.07211	12.4424	4.54545	12.1951	2.32558	1.83028	11.3821
CCNA2	3.32226	8.33333	44.8718	15.5844	44.7917	78.6765	35	45.2991	81.0559	28.5714	38.2979	87.8205	21.4286	47.8723	86.7925	29.0323	42.2414	84.9462	1.76471	0.552486	20.7547	0.982043	0.904393	5.24017	1.33445	1.15607	3.41556	7.60369	1.13636	10.7317	0.422833	0.332779	8.94309
IRF8	4.31894	4.48718	48.7179	11.6883	25	82.5368	35	41.8803	86.4907	61.2245	39.7163	98.7179	50	30.8511	95.0472	41.9355	27.5862	89.9642	70	25.4144	74.9057	50.7295	22.8682	64.738	77.8982	29.7688	63.3776	88.9401	37.5	63.9024	79.0698	27.4542	68.6992
CSF1R	0.332226	1.28205	22.1154	3.8961	21.875	60.4779	20	30.7692	61.8012	53.0612	36.8794	77.5641	32.1429	22.8723	73.7421	22.5806	25.8621	68.8172	59.4118	33.1492	72.4528	47.9517	36.1757	76.8559	87.4896	67.052	92.0304	95.1613	87.5	82.439	84.0381	44.7587	93.0894
S100A10	31.5615	31.4103	96.1538	24.6753	38.5417	93.1985	45	48.7179	94.5652	100	98.5816	99.7436	100	99.4681	99.7642	100	99.1379	99.6416	98.8235	100	100	98.1481	99.4832	92.0306	95.5796	98.8439	65.6546	76.2673	86.3636	40.9756	21.0359	11.1481	15.8537
AHNAK	69.103	11.5385	13.141	66.2338	3.125	24.2647	80	1.7094	22.6708	89.7959	15.6028	78.9744	96.4286	34.0426	91.1164	93.5484	58.6207	93.0108	98.2353	58.011	88.8679	94.1919	73.7726	85.6987	94.829	67.6301	64.5161	76.7281	30.6818	27.8049	11.4165	5.15807	5.69106
VCAN	0.664452	0.641026	0.641026	1.2987	1.04167	1.65441	20	1.7094	1.39752	100	24.1135	11.0256	100	36.1702	31.5252	100	50.8621	42.4731	98.2353	58.011	36.4151	96.0999	81.137	28.9301	89.241	45.6647	4.93359	25.8065	5.68182	0.97561	4.43975	0.998336	0
CD14	0	7.05128	2.24359	0	32.2917	18.75	0	34.188	18.1677	48.9796	36.1702	25.2564	39.2857	43.617	21.0692	38.7097	37.931	18.8172	93.5294	54.1436	26.9811	88.8608	60.4651	23.7991	94.0784	70.8092	26.5655	89.4009	87.5	38.5366	49.1543	75.3744	42.2764
CD68	6.31229	14.7436	21.4744	3.8961	9.375	42.6471	5	11.1111	43.1677	38.7755	51.0638	58.5897	50	63.8298	76.022	51.6129	70.6897	79.2115	59.4118	85.6354	87.7358	35.4097	78.553	80.6769	50.8757	92.1965	85.5787	71.1982	96.5909	84.878	56.5539	84.6922	88.6179
C1QA	0	4.48718	3.52564	0	6.25	10.8456	0	5.12821	8.69565	4.08163	4.25532	5.25641	3.57143	2.12766	4.3239	9.67742	1.72414	1.79211	21.1765	4.41989	1.88679	30.303	31.5245	1.63755	90.5755	89.0173	7.21063	100	100	91.7073	99.5772	99.8336	100
C1QB	0	3.84615	5.44872	0	4.16667	10.6618	0	2.5641	8.38509	6.12245	3.5461	6.02564	3.57143	4.25532	4.55975	0	3.44828	3.94265	15.2941	8.28729	4.5283	25.1684	26.8734	1.63755	84.1535	83.815	12.1442	100	98.8636	93.1707	99.5772	99.6672	100
APOE	0.332226	3.84615	53.5256	0	0	50	0	2.5641	42.5466	4.08163	2.83688	31.6667	3.57143	2.65957	31.6824	3.22581	0	39.7849	3.52941	1.65746	43.0189	4.82604	12.4031	72.2707	12.01	40.7514	94.4972	59.9078	85.2273	73.1707	94.926	81.6972	89.8374
MARCO	0	0	0	0	0	0	0	0	0	12.2449	0.70922	0	7.14286	1.59574	0	12.9032	4.31034	0	26.4706	1.65746	0	23.1481	1.42119	0.10917	32.0267	3.17919	0	71.1982	36.3636	0.97561	41.7548	14.4759	3.65854
MSR1	0.332226	1.28205	0.320513	0	2.08333	0.919118	0	3.4188	0.931677	0	15.6028	4.10256	0	31.383	22.327	0	23.2759	27.7778	11.7647	38.674	29.0566	14.899	47.6744	32.9694	39.5329	58.9595	25.9962	78.341	75	22.439	57.7167	28.4526	17.8862
LPL	0	0	1.92308	0	1.04167	10.1103	0	2.5641	9.31677	40.8163	3.5461	31.1538	53.5714	4.78723	27.1226	12.9032	2.58621	12.1864	22.3529	1.10497	30.1887	9.11897	0.645995	28.4934	31.6931	3.17919	24.8577	9.21659	4.54545	45.3659	2.21987	0.665557	66.2602
MRC1	0	0	0.641026	0	1.04167	1.28676	0	0.854701	0.931677	8.16327	0	1.15385	10.7143	0	1.25786	6.45161	0	0.896057	25.2941	0	2.45283	17.8451	0	1.74672	53.0442	1.7341	5.31309	90.553	12.5	25.3659	76.2156	1.33111	70.7317
NR1H3	23.2558	0	1.60256	10.3896	0	6.25	10	0	5.43478	8.16327	0	3.07692	3.57143	0.531915	1.25786	12.9032	0	2.86738	7.05882	0	0.566038	8.36139	0.129199	0.873362	45.3711	3.46821	10.8159	89.6313	13.6364	59.5122	61.4165	6.15641	69.1057

## Sheet: Fig E8i
	Mean exp. ln(UP10K+1)
Trajectory timepoint	1	1	1	2	2	2	3	3	3	4	4	4	5	5	5	6	6	6	7	7	7	8	8	8	9	9	9	10	10	10	11	11	11
Species	Human	Lemur	Mouse	Human	Lemur	Mouse	Human	Lemur	Mouse	Human	Lemur	Mouse	Human	Lemur	Mouse	Human	Lemur	Mouse	Human	Lemur	Mouse	Human	Lemur	Mouse	Human	Lemur	Mouse	Human	Lemur	Mouse	Human	Lemur	Mouse
CD34	1.22097	1.80185	1.85496	0.546693	1.3809	0.16889	0.415698	1.44867	0.0227555	0.0397339	1.02406	0.00673923	0.00393934	0.43134	0.00377522	0.00440416	0.154455	0.00246444	0	0.11463	0.00547272	0.192475	0.0576779	0	0	0.129632	0.00605469	0.150035	0.166418	0.0508804	0.117582	0.088481	0.0156602
KIT	0.63744	1.33917	0.577109	0.085939	0.202832	0.431447	0.869322	0.509669	0.407163	0.783522	0.209002	0.0704856	0.534265	0.00869281	0.00375255	0.229757	0.0199449	0.0112685	0	0.0195177	0.00838951	0	0	0.0135411	0	0	0.00438701	0.150035	0	0	0	0.0430939	0.0189233
FLT3	1.46376	1.48283	0.627295	0.0281974	0.185471	0	0.204502	0.011798	0.0025897	0.0469203	0.0250748	0	0.0416981	0.00518955	0.00413287	0.0414417	0.017254	0.00613935	0	0.0493357	0	0	0.0216413	0.0151737	0	0.0174112	0.00646392	0	0	0	0.121233	0.0418218	0.0408354
MYC	1.04821	1.1749	1.0179	1.05271	0.608611	0.314366	2.34061	1.07957	0.869183	1.87478	0.898307	0.499356	1.37075	0.435231	0.171126	0.650789	0.260146	0.0556127	0.0834705	0.115962	0.0205033	0.192475	0.0880704	0.0270716	0	0.0829282	0.0176525	0	0.163132	0.0456606	0.298791	0.184621	0.0554847
MYB	1.35164	1.52215	1.20089	0.806128	0.751147	0.765245	1.48715	1.29324	1.04405	1.32717	0.858772	0.358418	1.13785	0.16041	0.0647441	0.599928	0.0803632	0.0598191	0.121864	0.0557173	0.0202407	0	0.0960209	0.0288911	0	0.108834	0.0684323	0	0.320819	0.0939779	0.12162	0.140743	0.117609
SOD1	1.35632	1.56291	1.01204	1.80136	1.63604	1.17843	1.68661	3.22645	1.16669	1.91401	3.13205	1.28414	2.01506	2.65871	1.12477	2.13362	2.57815	1.05052	2.32466	2.64753	1.09807	2.17324	2.73587	0.920962	2.04178	2.8215	0.81879	2.68985	2.97079	0.791542	2.67354	2.41199	0.561333
CD38	0.941787	0.192241	0.0207388	1.16172	0	0.0463354	0.866837	1.14857	0.0491384	0.228936	1.35183	0.0387377	0.0528019	1.09752	0.00504196	0.00951387	0.960726	0.0117717	0	0.527235	0.010728	0	0.274526	0.0224279	0.205895	0.406724	0.0260928	0	0.386773	0.0120564	0.0570189	0.151261	0.0754987
ITGA2B	0.126611	0.109709	0.259507	2.5145	2.33787	1.85772	1.38312	0.18022	0.0195222	0.48095	0.165748	0.00722373	0.119193	0.316411	0.00578739	0.0471687	0.241116	0.029021	0.00612276	0.131693	0.0518835	0	0.226251	0.0410711	0	0.151798	0.0576472	0	0.310788	0.159802	0	0.503283	0.0904518
GP9	0.0243225	0	0.116378	1.25789	2.35762	0.92316	0.0130277	0.0143384	0.0526347	0.0111992	0.0192964	0.147135	0.00185811	0.0187573	0.377387	0.00227974	0.0127475	0.497614	0	0.00358978	0.340943	0	0.0515456	0.453942	0	0.0293395	0.470766	0	0	0.678316	0	0	0.105556
VWF	0.121842	0.0534949	0.0342709	1.05808	0.82075	0.742336	0.0070327	0.00525672	0.00872239	0.00482322	0.00301214	0.0138256	0.00757324	0.0107627	0.0215479	0.021844	0	0.0252388	0	0.00529328	0.0153804	0	0.0175791	0.0425339	0	0	0.0314083	0	0	0.0855709	0	0	0.0400697
PF4	0.00610159	0	0.181185	2.51777	4.48706	4.76858	0.00273301	0.0112934	0.0307155	0.00102482	0.0275998	0.0831363	0.00108104	0.0195282	0.0327911	0.00476177	0.0586774	0.0589027	0	0.14158	0.113254	0	0.143721	0.0948733	0	0.145618	0.128521	0	0.099805	0.16119	0.116718	0.2146	0.301204
MPL	0.332549	0.212958	0.227355	0.31029	0.957903	0.996235	0.021621	0	0	0	0	0	0	0	0	0	0	0.00218317	0	0.0104083	0	0	0	0	0	0	0	0	0	0	0	0	0.0156634
SELP	0.257262	0	0.262537	0.796234	1.01372	0.577388	0.00374482	0.00593689	0	0	0.0251926	0	0	0	0.0010752	0	0.0146169	0.000779747	0	0	0	0	0.0118851	0	0	0	0	0	0	0	0	0.0136584	0
MYL9	0.345935	0	0.00622838	0.339656	1.21504	0.0875814	0.00700114	0.00185946	0.00327869	0.0149064	0.00318779	0.0043156	0.00740524	0	0	0	0.0133635	0	0.0249868	0.0223782	0	0	0.0213526	0	0	0.0293395	0.00990457	0	0	0	0.0599711	0.0410869	0.0161191
GP1BA	0.0399828	0	0.00840651	0.945329	0	0.211637	0.01922	0	0.0104988	0.00485961	0	0.000734152	0.00143522	0	0.00536645	0	0	0.00301054	0	0	0	0	0	0	0	0	0	0	0	0.0111285	0	0	0
GP1BB	0	0.205918	0.00927388	0	3.26912	1.697	0	0.76946	0.00420677	0	0.580957	0.00354146	0	0.0622327	0.00266245	0	0.0253682	0.00159961	0	0.0738199	0.00676816	0	0.0135203	0.00572078	0	0.129883	0	0	0	0	0	0.135534	0.0198618
STMN1	1.57977	2.47827	3.06712	2.24307	2.00411	2.6013	2.20501	2.38928	2.53898	2.40551	1.94229	2.47759	2.26506	1.70843	2.70399	1.84376	2.27473	2.98151	1.83181	2.48148	2.89072	0.963918	2.03558	1.85971	0	0.949834	0.960182	0.682795	0.667613	0.810877	0.318275	0.973713	1.16472
MCM5	0.326782	0.816537	1.01411	1.14728	0.678845	0.767416	0.936169	1.12774	1.15957	1.31685	1.20396	1.68002	1.36779	1.07991	1.91303	1.44698	1.22994	2.00686	0.942751	0.552783	1.43121	0.194049	0.147409	0.45203	0	0.101361	0.331575	0.443358	0.263085	0.372148	0.215619	0.160396	0.374091
TOP2A	0.0748617	0.581717	1.04632	1.53851	0.495	1.38371	0.99575	1.36896	1.15167	1.00854	1.67943	1.46581	1.4353	1.93707	1.81257	2.15014	2.33107	2.1027	2.61647	2.98743	2.61502	3.18061	3.42818	2.88351	0.863625	2.64725	2.0393	0.711639	0.823095	0.480626	0.15955	0.526089	0.372649
MKI67	0.119371	0.664582	0.714764	1.75056	1.18445	1.30658	0.833593	1.93773	1.09481	0.921935	2.35544	1.51246	1.4011	2.82366	2.17468	2.32331	3.32471	2.69454	3.22773	3.88572	3.29875	3.84432	4.19813	3.56702	3.15074	3.84948	3.29691	1.37487	3.13066	2.53912	0.467219	1.86224	1.2593
CCNA2	0.0387129	0.247731	0.643507	0.792677	0.215238	1.30349	0.251936	0.631025	1.12635	0.491556	0.903816	1.60274	0.881406	1.2938	1.96056	1.24151	1.78831	2.32852	1.74787	2.30101	2.90587	2.25482	2.65821	3.23257	2.1057	2.17803	2.58949	0	0.672266	1.0944	0.214871	0.296348	0.717296
TFRC	0.377059	0.0619738	0.213333	0.734721	0.114897	0.221494	1.37154	0.321715	0.849806	1.76822	0.68079	1.4006	2.36182	0.943509	1.95374	3.32488	1.5767	2.39447	3.55847	1.79202	2.49217	3.8248	1.80431	2.72347	4.09967	2.0261	3.07327	3.87612	2.11831	2.91623	3.03322	1.77378	2.28907
GATA1	0.0334072	0.266859	0.061218	1.22641	1.28711	0.800159	1.44588	1.48789	0.97159	1.48624	1.76475	1.11909	1.56496	1.80316	1.28058	1.57857	2.03262	1.5543	1.86895	2.19096	1.84542	1.82339	2.44582	1.89366	2.43729	2.68999	1.80545	1.90544	2.55887	1.67175	1.68772	2.93316	0.857352
ALAS2	0.00969435	0.354104	0.224056	0.00352672	0.542234	0.227237	0.0711877	0.752785	0.212815	0.814533	1.88962	0.7662	1.82267	3.00926	2.33407	2.86074	3.82366	3.784	3.50953	3.99301	4.18608	3.57061	3.98735	4.49085	3.88264	4.22809	4.82666	4.44584	4.46366	5.19831	5.04481	4.946	5.69102
GYPA	0	0	0.143328	0	0.0586092	0.184131	0.00280551	0.137977	0.595129	0.130567	0.634929	1.94832	0.919088	1.33006	3.18286	2.00543	2.22191	4.04944	2.51668	2.76507	4.53768	2.96771	3.10634	4.91547	2.86386	3.12942	5.07719	2.81111	2.97295	5.10056	2.11874	2.71344	5.11409
XPO7	0.33143	0.308717	0.293957	0.300762	0.145142	0.198676	0.170795	0.219269	0.116916	0.191802	0.311372	0.0810536	0.229466	0.328171	0.174577	0.499156	0.736753	0.217957	0.329133	1.04853	0.249822	0.945264	0.908594	0.514093	2.64453	1.6918	1.53864	3.11775	2.22932	2.55496	3.6568	3.46304	3.77858
	% of Cell positive
Trajectory timepoint	1	1	1	2	2	2	3	3	3	4	4	4	5	5	5	6	6	6	7	7	7	8	8	8	9	9	9	10	10	10	11	11	11
Species	Human	Lemur	Mouse	Human	Lemur	Mouse	Human	Lemur	Mouse	Human	Lemur	Mouse	Human	Lemur	Mouse	Human	Lemur	Mouse	Human	Lemur	Mouse	Human	Lemur	Mouse	Human	Lemur	Mouse	Human	Lemur	Mouse	Human	Lemur	Mouse
CD34	73.0897	69.8718	96.4744	55	65.1163	23.8095	46.5116	81.0757	2.35294	7.52212	61.2613	0.719424	1.30719	17.3355	0.614439	1.35135	3.76712	0.15186	0	1.75439	0.213675	6.66667	0.71736	0	0	2.36407	0.212314	4.54545	1.66667	0.663717	0.729927	0.874636	0.182149
KIT	45.8472	50.641	51.9231	20	11.6279	57.1429	87.2093	35.6574	64.1176	75.2212	13.2883	16.1871	58.1699	0.481541	0.460829	14.8649	0.428082	0.683371	0	0.328947	0.320513	0	0	0.445434	0	0	0.212314	4.54545	0	0	0	0.437318	0.227687
FLT3	80.0664	48.7179	48.3974	7	6.97674	0	30.2326	0.796813	1.17647	9.73451	0.225225	0	3.26797	0.160514	0.460829	5.40541	0.342466	0.22779	0	0.657895	0	0	0.286944	0.334076	0	0.236407	0.212314	0	0	0	1.45985	0.291545	0.364299
MYC	46.5116	48.0769	69.8718	81	37.2093	47.619	98.8372	63.745	83.5294	93.3628	51.1261	55.036	84.9673	19.1011	19.8157	41.8919	6.25	2.88535	6.25	1.86404	0.534188	6.66667	1.57819	0.668151	0	1.41844	0.424628	0	2.08333	0.663717	2.91971	1.89504	0.591985
MYB	75.4153	61.5385	86.2179	80	37.2093	76.1905	94.7674	73.3068	87.0588	88.0531	44.3694	47.482	77.7778	6.09952	8.44854	43.2432	1.62671	2.65756	6.25	0.767544	0.534188	0	1.29125	0.890869	0	1.41844	2.12314	0	3.33333	1.32743	1.45985	1.31195	1.41166
SOD1	84.3854	59.6154	80.4487	96	81.3953	90.4762	96.5116	99.4024	87.6471	96.0177	99.0991	90.2878	95.4248	94.703	84.639	87.8378	88.3562	60.5923	93.75	80.9211	46.2607	86.6667	80.6313	31.1804	66.6667	87.9433	26.9639	72.7273	75	17.6991	56.9343	56.8513	8.60656
CD38	48.505	5.76923	2.5641	83	0	9.52381	77.3256	67.9283	12.3529	37.1681	80.1802	5.39568	8.49673	52.9695	0.768049	2.7027	29.3664	0.531511	0	11.8421	0.320513	0	4.44763	0.668151	33.3333	6.85579	0.849257	0	4.58333	0.221239	0.729927	1.74927	0.637523
ITGA2B	10.6312	4.48718	23.0769	96	88.3721	95.2381	89.5349	12.9482	5.29412	42.9204	12.1622	1.79856	7.84314	11.236	0.768049	5.40541	5.90753	1.36674	3.125	2.30263	1.7094	0	3.15638	1.00223	0	2.60047	1.69851	0	3.33333	2.21239	0	6.55977	1.04736
GP9	1.3289	0	8.33333	96	81.3953	85.7143	2.32558	0.996016	7.64706	1.76991	1.57658	25.5396	1.30719	0.802568	40.7066	1.35135	0.256849	25.8922	0	0.109649	13.7821	0	0.573888	15.5902	0	0.236407	14.862	0	0	13.4956	0	0	1.32058
VWF	8.30565	1.92308	2.24359	75	32.5581	71.4286	1.16279	0.398406	2.35294	1.76991	0.225225	3.95683	1.96078	0.321027	3.37942	2.7027	0	1.59453	0	0.109649	0.747863	0	0.143472	1.22494	0	0	0.849257	0	0	1.32743	0	0	0.500911
PF4	0.664452	0	13.4615	62	41.8605	100	0.581395	0.796813	11.1765	0.442478	0.675676	11.5108	0.653595	0.802568	4.91551	2.7027	1.0274	2.50569	0	1.86404	3.31197	0	2.00861	2.78396	0	1.41844	2.9724	0	0.833333	2.65487	1.45985	2.04082	3.7796
MPL	21.5947	8.97436	15.0641	45	44.186	76.1905	2.90698	0	0	0	0	0	0	0	0	0	0	0.15186	0	0.109649	0	0	0	0	0	0	0	0	0	0	0	0	0.227687
SELP	16.6113	0	20.5128	78	32.5581	66.6667	0.581395	0.398406	0	0	0.45045	0	0	0	0.15361	0	0.428082	0.0759301	0	0	0	0	0.143472	0	0	0	0	0	0	0	0	0.145773	0
MYL9	21.9269	0	0.320513	25	23.2558	4.7619	1.74419	0.199203	1.17647	1.32743	0.225225	1.43885	1.30719	0	0	0	0.342466	0	3.125	0.219298	0	0	0.286944	0	0	0.236407	0.212314	0	0	0	0.729927	0.437318	0.182149
GP1BA	2.99003	0	0.961538	74	0	38.0952	4.06977	0	3.52941	2.21239	0	0.359712	0.653595	0	0.768049	0	0	0.22779	0	0	0	0	0	0	0	0	0	0	0	0.221239	0	0	0
GP1BB	0	5.76923	0.961538	0	97.6744	100	0	43.8247	1.17647	0	29.955	0.719424	0	2.72873	0.614439	0	0.599315	0.0759301	0	0.986842	0.213675	0	0.143472	0.111359	0	1.65485	0	0	0	0	0	1.31195	0.227687
STMN1	85.0498	73.7179	99.6795	95	83.7209	95.2381	99.4186	96.6135	100	98.6726	89.6396	99.6403	94.7712	78.1701	100	87.8378	76.1986	99.5444	87.5	74.5614	96.4744	40	49.3544	69.8218	0	20.0946	33.5456	9.09091	8.75	17.4779	4.37956	13.5569	21.9945
MCM5	27.907	30.7692	70.5128	88	30.2326	76.1905	78.4884	72.9084	91.1765	90.708	74.0991	94.2446	88.2353	51.3644	97.5422	81.0811	35.4452	90.8884	53.125	10.4167	57.0513	6.66667	2.29555	14.2539	0	1.65485	10.4034	9.09091	2.91667	7.30088	2.91971	1.16618	5.19126
TOP2A	4.65116	13.4615	54.4872	76	25.5814	80.9524	37.7907	57.7689	85.2941	65.9292	73.6486	84.8921	77.7778	69.1814	92.1659	89.1892	67.9795	88.079	96.875	87.6096	94.765	100	94.9785	96.3252	33.3333	68.7943	63.482	9.09091	8.75	8.40708	2.18978	5.68513	5.41894
MKI67	6.64452	17.3077	50.9615	76	37.2093	80.9524	37.7907	85.6574	80	66.8142	94.1441	76.6187	81.0458	95.1846	98.6175	89.1892	96.4041	99.0129	100	99.4518	99.359	100	99.5696	99.8886	100	98.1087	98.7261	27.2727	76.6667	75.4425	3.64964	31.3411	24.9089
CCNA2	3.32226	8.33333	44.8718	65	13.9535	71.4286	20.9302	40.4382	86.4706	46.0177	54.0541	93.8849	75.817	57.7849	98.0031	71.6216	59.7603	94.4571	78.125	69.0789	98.2906	93.3333	79.9139	99.4432	100	59.5745	88.3227	0	7.08333	22.7876	2.18978	2.91545	12.0219
TFRC	24.9169	1.92308	25.9615	74	6.97674	23.8095	80.814	21.7131	74.7059	92.4779	43.9189	79.8561	90.1961	43.3387	97.3886	95.9459	50.9418	95.0645	96.875	50.9868	88.5684	100	46.6284	91.2027	100	53.9007	94.9045	95.4545	44.1667	87.1681	50.365	32.9446	57.8324
GATA1	2.99003	7.05128	5.12821	92	60.4651	76.1905	94.7674	84.8606	90	92.9204	91.8919	88.4892	92.1569	81.7014	91.7051	90.5405	72.089	80.1063	78.125	65.7895	79.1667	66.6667	72.7403	74.1648	66.6667	80.1418	69.2144	54.5455	64.5833	46.0177	29.1971	74.4898	14.1166
ALAS2	1.3289	9.61538	18.5897	1	23.2558	28.5714	10.4651	38.4462	31.1765	57.0796	88.964	62.2302	91.5033	98.7159	98.6175	91.8919	99.1438	99.9241	100	99.1228	100	100	98.9957	100	100	100	100	95.4545	99.1667	100	97.0803	99.8542	99.9545
GYPA	0	0	13.7821	0	2.32558	28.5714	1.16279	7.17131	64.7059	15.4867	39.8649	91.7266	70.5882	62.7608	100	82.4324	76.0274	100	90.625	83.2237	100	100	91.3917	100	66.6667	87.4704	100	72.7273	72.0833	100	39.4161	66.9096	99.6812
XPO7	29.5681	11.5385	33.3333	56	11.6279	47.619	34.8837	15.1394	25.8824	41.5929	17.5676	14.7482	38.5621	12.0385	9.83103	52.7027	12.8425	6.52999	28.125	16.4474	5.98291	40	15.495	11.804	100	35.6974	38.2166	68.1818	37.9167	67.6991	62.0438	80.6122	81.4208

## Sheet: Fig E8j
	Mean exp. ln(UP10K+1)
Trajectory timepoint	1	1	1	2	2	2	3	3	3	4	4	4	5	5	5	6	6	6	7	7	7	8	8	8	9	9	9	10	10	10	11	11	11
Species	Human	Lemur	Mouse	Human	Lemur	Mouse	Human	Lemur	Mouse	Human	Lemur	Mouse	Human	Lemur	Mouse	Human	Lemur	Mouse	Human	Lemur	Mouse	Human	Lemur	Mouse	Human	Lemur	Mouse	Human	Lemur	Mouse	Human	Lemur	Mouse
CD34	1.22097	1.80185	1.85496	1.08018	0.999205	1.17674	0.0544055	0.109453	0.574232	0.00915667	0.023451	0.00965271	0.0080127	0.016729	0.00603618	0	0.0124438	0.00933479	0	0.0198696	0.00402818	0	0.0307377	0.00222529	0.0173369	0.022919	0.0066582	0.0108715	0.0190653	0.00575199	0.0238745	0.0185273	0.00478482
MYC	1.04821	1.1749	1.0179	1.50111	1.65699	0.665103	1.35165	1.19604	0.563881	0.51248	0.316224	0.174389	0.233337	0.173678	0.0363394	0.244703	0.0999849	0.00963623	0	0.076244	0.00451623	0.0405064	0.0460809	0.0028284	0.0297131	0.0670297	0.0107761	0.0361849	0.0528467	0.0120168	0.0250636	0.0649597	0.0132948
CCT3	1.12317	1.26609	1.42977	0.971079	1.1708	1.43804	1.06202	1.0301	1.28203	0.576241	0.671132	0.685251	0.551894	0.547565	0.300026	0.405514	0.484736	0.260846	0.555831	0.57833	0.237526	0.20685	0.513912	0.215433	0.239599	0.455868	0.176042	0.127348	0.432829	0.113304	0.128707	0.311083	0.082652
MPO	0.558832	0.84407	2.867	2.82086	4.24732	4.36216	5.13444	4.70648	4.83401	4.76885	3.1679	4.21257	3.29347	0.584699	1.39373	1.38245	0.250584	0.720888	1.16198	0.256898	0.547655	1.012	0.262435	0.653768	0.583905	0.262403	0.699747	0.604005	0.323104	0.675592	0.0916237	0.268379	0.853128
EEF1B2	3.47431	3.12809	3.09938	3.16646	3.22058	2.93243	2.86789	2.73341	2.80605	2.68975	2.26386	2.45928	2.43458	1.95044	1.71116	1.91582	1.55731	1.36052	0.785037	1.45983	1.28307	1.01408	1.48836	1.34876	0.66983	1.13728	1.18617	0.374214	0.957133	1.02673	0.43005	0.699016	1.08386
STMN1	1.57977	2.47827	3.06712	2.1214	2.73215	2.65565	1.90256	2.35943	2.29915	1.90395	2.6103	2.35729	2.4281	2.77064	2.77076	2.05646	2.36788	2.51155	0.482412	1.31401	1.80129	0.239546	0.460652	0.948703	0.117532	0.361591	0.50125	0.117357	0.337666	0.479021	0.0660233	0.325512	0.433547
MKI67	0.119371	0.664582	0.714764	1.21361	1.58479	0.834701	1.27949	1.50775	0.710202	1.50086	1.83615	0.867933	2.40539	2.12848	1.2412	3.04806	2.44216	1.51012	2.74285	1.9267	1.32069	0.806276	0.687634	0.493276	0.145314	0.262779	0.168992	0.124625	0.281843	0.174537	0.0478672	0.19832	0.121364
KIF11	0.0464518	0.192988	0.206038	0.558651	0.591853	0.296719	0.521643	0.439829	0.261034	0.548528	0.613314	0.309277	1.39357	0.850303	0.472854	1.86282	1.06634	0.701356	0.84029	0.545711	0.479366	0.05413	0.093038	0.0352104	0.0613384	0.0266877	0.0141946	0.0327912	0.0706626	0.0222925	0.0203082	0.0362739	0.0172009
VASP	0.562112	0.764072	1.0408	0.452878	0.413356	0.887084	0.606093	1.00059	1.16559	1.04699	1.70151	1.85087	1.37873	2.06034	2.0692	1.63982	2.22093	2.10467	2.15598	2.38466	2.26733	2.14397	2.32401	2.4176	2.43746	2.47367	2.5811	2.62421	2.53076	2.64798	2.53218	2.78574	2.81586
GLIPR2	0.220702	0.515513	0.240501	0.361307	0.514906	0.244236	0.34654	0.767721	0.23168	0.776314	1.50409	0.68591	1.06187	1.81009	1.07459	1.10674	1.8981	1.27627	1.00932	2.0289	1.39138	1.12114	2.07266	1.30877	1.32956	2.24807	1.49043	1.55888	2.15967	1.52687	1.62732	2.39961	1.83625
YPEL3	1.21585	0.866378	1.04809	0.529241	0.345689	0.459348	0.196125	0.221999	0.378509	0.437807	0.292183	0.323869	0.51682	0.332854	0.368981	0.491198	0.38944	0.469759	0.612181	0.351165	0.476122	1.09539	0.556789	0.629598	1.29569	0.809578	1.12477	1.76712	1.32659	1.32136	2.84287	1.85895	2.02889
CD81	1.29817	1.30774	1.29819	1.1172	1.35117	0.930786	0.927265	1.02799	1.29917	0.799661	0.337505	1.51409	0.532544	0.155292	1.44091	0.46732	0.126914	1.15458	0.226693	0.0752468	0.917873	0.129465	0.0610133	1.12341	0.0589809	0.042752	1.19074	0.0650707	0.0165708	1.03746	0.137877	0.0264017	0.367353
HMGN1	1.6721	0.987028	1.64156	1.84815	1.42814	1.27717	2.11515	1.83996	0.771511	2.11361	2.31934	0.132666	1.98745	2.28578	0.0634583	1.79946	2.02853	0.0628456	2.13138	2.01687	0.0416446	1.83809	1.87754	0.0937903	1.44803	1.29997	0.0730727	0.994901	1.08995	0.0679876	0.287639	0.19105	0.0646117
BAZ1A	0.476269	0.777705	0.663067	1.11614	1.17955	0.820893	1.80295	1.37594	0.956491	1.75712	1.49666	0.969001	1.68524	1.52874	0.878221	1.8802	1.61128	0.87793	2.15981	1.7618	0.807109	2.17697	1.71079	0.751166	2.1045	1.84482	0.653542	2.20682	2.10571	0.581053	2.13487	2.2269	0.361148
RETN	0.08328	1.68727	0.00101361	0.219969	1.75948	0.00542628	1.15656	3.14417	0.00268639	2.75548	4.54379	0.00496811	3.2971	4.98158	0.0067678	3.98705	5.29439	0.00856546	4.46494	5.27722	0.00997533	4.58206	5.14598	0.00950641	4.08435	5.09093	0.0187452	2.97711	5.00753	0.0231109	0.149129	4.26626	0.154716
CDA	0.0771475	0.181341	0.00340572	0.0851283	0.250649	0.00143144	0.118625	0.386881	0.0015745	0.623429	0.551829	0.000525962	1.18518	1.09705	0.000465299	1.37806	1.62009	0	1.70447	1.7574	0	2.3872	1.87161	0.00591796	2.3877	2.27284	0.0032396	2.27195	2.2406	0.00221051	2.37662	2.72745	0
OSCAR	0.014596	0.137261	0	0	0.083176	0	0.0356141	0.210665	0.000936863	0.255509	0.488653	0.000786903	0.31867	0.893196	0.000644693	0.518822	1.18698	0.000212249	1.0269	1.15277	0	1.00235	1.32118	0	1.0678	1.59406	0	1.09815	1.3467	0	0.655088	1.47696	0
MMP8	0.0400183	0.473699	0.217953	0.223716	0.300954	0.296987	0.0909614	0.553561	0.280254	0.988837	1.54842	0.341488	2.13783	2.49686	0.479553	3.08018	2.76914	0.733137	4.08552	2.91923	0.835615	4.40528	2.97592	0.906501	4.63483	3.08773	2.66053	4.08149	2.87375	3.25171	0.269092	1.7133	3.82254
ALPL	0.00129707	0.0586319	0.00251718	0	0.048656	0	0	0.0260778	0.00028325	0	0.0271625	0	0	0.0857442	0.000895613	0.0267622	0.168543	0.00180371	0	0.204421	0	0.0115917	0.216106	0	0.282498	0.49848	0.00169411	1.15581	0.46119	0	2.5737	1.09618	0.000947039
ECE1	0.0346222	0.204693	0.0787739	0.0661516	0.0748904	0.0600721	0.02034	0.133477	0.0264978	0.0253808	0.160031	0.00250329	0.085983	0.235676	0.00684735	0.139067	0.359027	0.00106306	0.448008	0.385529	0.000826622	0.299002	0.393913	0	0.898379	0.479902	0.000945566	1.14421	0.475563	0.00197103	1.49	0.664443	0.00189013
CD14	0	0.265862	0.0140432	0	0.450277	0.117422	0.0022533	0.847567	0.093008	0.126982	1.13626	0.0655326	0.205183	0.857947	0.0562217	0.354131	0.703171	0.0405716	0	0.970033	0.0535635	0.0620329	1.24587	0.169636	0.145475	1.5743	0.163166	0.350523	1.50401	0.0885158	2.01233	2.56654	0.309612
	% of Cell positive
Trajectory timepoint	1	1	1	2	2	2	3	3	3	4	4	4	5	5	5	6	6	6	7	7	7	8	8	8	9	9	9	10	10	10	11	11	11
Species	Human	Lemur	Mouse	Human	Lemur	Mouse	Human	Lemur	Mouse	Human	Lemur	Mouse	Human	Lemur	Mouse	Human	Lemur	Mouse	Human	Lemur	Mouse	Human	Lemur	Mouse	Human	Lemur	Mouse	Human	Lemur	Mouse	Human	Lemur	Mouse
CD34	73.0897	69.8718	96.4744	74.026	59.375	91.7279	4.83871	5.69444	41.6382	0.806452	0.946372	1.69492	0.617284	0.524934	0.626959	0	0.648703	0.74813	0	0.608828	0.19685	0	0.998238	0.17762	0.839161	0.684237	0.322581	0.415512	0.379147	0.19698	0.473628	0.309547	0.143308
MYC	46.5116	48.0769	69.8718	55.8442	81.25	63.4191	76.3441	58.4722	59.9829	28.2258	12.0925	21.2516	11.7284	7.34908	3.60502	11.4754	3.84232	0.798005	0	2.1309	0.393701	2.04082	1.468	0.17762	1.53846	2.07805	0.537634	1.10803	0.995261	0.415846	0.667384	1.18931	0.401261
CCT3	75.4153	55.1282	89.1026	55.8442	67.7083	95.4044	76.8817	63.3333	94.7099	33.871	37.7497	69.8827	31.4815	26.7717	29.0491	18.8525	22.1058	24.389	18.1818	22.2222	18.1102	11.2245	19.906	12.9663	10.4895	15.5094	8.67384	4.36288	8.72038	4.37733	3.33692	5.44151	2.55087
MPO	28.5714	21.1538	84.2949	76.6234	94.7917	98.1618	99.4624	99.7222	99.9147	93.5484	75.8149	99.4785	60.4938	20.7349	60.4493	39.3443	9.93014	50.7232	36.3636	8.37139	35.6299	43.8776	9.86494	35.3464	23.6364	8.1855	33.6559	20.9834	5.78199	27.0081	2.56189	4.2522	29.3494
EEF1B2	98.3389	94.8718	100	92.2078	98.9583	99.0809	95.6989	97.6389	99.0614	88.7097	92.1136	99.4785	82.0988	83.4208	90.5434	66.3934	69.4112	83.4414	45.4545	58.4475	74.8031	50	65.9425	76.0213	28.3916	44.0446	62.4373	14.6814	22.4882	46.7279	11.8192	14.9397	42.2757
STMN1	85.0498	73.7179	99.6795	64.9351	98.9583	99.2647	88.7097	92.9167	98.7201	79.0323	96.53	99.4785	85.8025	96.9816	99.7388	79.5082	91.1178	99.3017	18.1818	48.8584	90.748	10.2041	16.0893	52.5755	4.61538	11.4546	25.2688	3.67036	6.63507	19.1289	1.72228	5.76735	14.6747
MKI67	6.64452	17.3077	50.9615	33.7662	68.75	75.3676	56.9892	72.5	70.8191	55.6452	78.7592	79.9218	82.716	84.5582	83.1766	93.4426	93.9122	90.9227	95.4545	76.8645	75.9843	21.4286	22.6072	25.5773	5.59441	7.12114	7.63441	3.53186	4.43128	6.28146	1.31324	2.623	3.75466
KIF11	3.98671	6.41026	26.9231	28.5714	32.2917	44.8529	37.0968	25.2778	39.5904	25.8065	28.6015	38.8527	62.963	35.3018	40.2299	74.5902	42.1158	53.7157	40.9091	16.2861	30.9055	3.06122	2.70112	2.13144	2.37762	0.760264	0.716846	1.10803	0.924171	0.787919	0.559742	0.423591	0.487246
VASP	47.1761	26.9231	81.4103	31.1688	30.2083	89.3382	56.4516	57.5	94.3686	50.8065	79.3901	98.6962	61.7284	88.5827	98.3804	70.4918	90.519	97.7556	86.3636	90.2588	96.8504	92.8571	92.8949	98.0462	96.0839	93.1576	97.6703	94.1136	81.0664	97.2642	90.8719	84.262	96.9619
GLIPR2	18.2724	16.6667	24.359	19.4805	34.375	38.9706	36.0215	42.0833	39.2491	44.3548	72.2397	67.0143	51.8519	80.4024	78.5266	57.377	81.3872	83.3416	50	79.9087	81.4961	61.2245	87.1403	71.7584	68.2517	88.3426	74.552	66.3435	67.654	69.4463	60.8396	74.1447	75.9243
YPEL3	73.7542	26.9231	73.0769	33.7662	17.7083	61.3971	21.5054	13.1944	55.7167	21.7742	11.9874	42.2425	25.3086	14.1732	33.1766	18.8525	15.5689	39.202	22.7273	12.6332	31.1024	54.0816	22.6659	33.7478	63.7762	29.6756	56.3082	71.3989	34.0758	60.3633	95.113	51.5314	80.1949
CD81	76.412	57.0513	88.141	57.1429	72.9167	82.5368	68.8172	56.1111	92.9181	42.7419	18.1914	95.8279	25.9259	6.95538	89.1327	18.8525	4.84032	77.606	9.09091	2.28311	58.2677	5.10204	2.17264	61.4565	2.7972	1.31779	58.4946	2.77008	0.35545	44.9114	3.61679	0.505051	12.6111
HMGN1	89.701	41.0256	92.6282	72.7273	81.25	89.3382	95.1613	88.4722	62.0307	93.5484	94.9527	16.6884	81.4815	91.4698	6.26959	78.6885	84.3313	5.43641	90.9091	78.0822	3.54331	85.7143	76.6882	3.73002	67.6923	42.5494	3.40502	38.6427	19.5735	2.51696	7.4704	3.45389	1.89166
BAZ1A	35.5482	32.0513	61.5385	70.1299	71.875	85.8456	93.0108	78.6111	89.5051	78.2258	74.7634	85.2673	67.284	70.4724	67.7638	71.3115	73.1537	65.6359	86.3636	71.6895	52.5591	87.7551	74.8679	41.0302	87.8322	74.4298	31.6487	85.8726	66.2085	24.2942	71.7976	67.4324	11.9805
RETN	7.97342	60.8974	0.320513	6.49351	73.9583	0.919118	44.6237	87.2222	0.426621	75.8065	98.4227	0.65189	74.6914	100	0.731452	81.1475	100	0.74813	95.4545	100	0.590551	100	100	0.71048	93.2867	100	0.860215	64.8892	99.6445	0.787919	3.93972	86.5591	4.0986
CDA	4.65116	5.76923	0.320513	2.5974	10.4167	0.551471	9.67742	19.5833	0.426621	29.8387	27.1293	0.130378	49.3827	45.2756	0.0522466	52.459	64.5709	0	77.2727	63.3181	0	97.9592	74.1045	0.17762	93.8462	82.7167	0.143369	84.072	63.3649	0.0656599	80.5597	79.6188	0
OSCAR	1.3289	5.12821	0	0	5.20833	0	4.30108	13.4722	0.255973	12.9032	25.6572	0.130378	16.0494	42.2572	0.0522466	19.6721	53.2934	0.0498753	40.9091	45.5099	0	48.9796	56.4298	0	53.8462	62.0375	0	47.7839	35.9242	0	20.0431	37.3086	0
MMP8	3.65449	14.1026	20.5128	5.19481	13.5417	34.375	10.2151	23.1944	34.5563	10.4839	56.1514	31.8123	27.7778	85.8268	25.3918	48.3607	93.014	26.6833	100	95.7382	27.7559	100	98.2971	22.913	99.021	97.8206	60.0717	88.4349	86.7299	77.8945	4.7578	37.4226	99.3121
ALPL	0.332226	2.5641	0.320513	0	2.08333	0	0	1.80556	0.0853242	0	1.47213	0	0	3.98075	0.0522466	0.819672	7.18563	0.149626	0	7.45814	0	1.02041	8.16207	0	8.67133	16.5737	0.0716846	29.7091	11.2322	0	87.1259	27.7289	0.0286615
ECE1	3.32226	8.97436	9.9359	1.2987	6.25	11.5809	3.76344	9.02778	5.54608	2.41935	8.09674	0.391134	3.08642	10.5424	0.522466	5.7377	15.519	0.0997506	22.7273	14.7641	0.19685	16.3265	15.2085	0	43.7762	16.8779	0.0716846	49.8615	10.7583	0.0875465	54.6609	15.1841	0.057323
CD14	0	7.05128	2.24359	0	32.2917	18.75	0.537634	48.75	15.8703	6.45161	56.7823	8.47458	10.4938	37.9265	5.85162	13.9344	29.2914	4.2394	0	35.1598	3.54331	3.06122	50.323	8.34813	6.01399	56.7157	7.24014	10.7341	36.7062	3.28299	61.7438	61.437	8.13987
