# Supplementary material for: A molecular cell atlas of mouse lemur, an emerging model primate
Source: Nature. 2025 Jul 30;644(8075):173–84. doi: 10.1038/s41586-025-09113-9 (PMC12328211; doi:10.1038/s41586-025-09113-9)
Supplement: Supplementary file 16 — Source Data Extended Data Fig. 9 [file 41586_2025_9113_MOESM16_ESM.xlsx]

## Sheet: Fig E9a
Cell type	Compartment	Ncells_human	Ncells_macaque	Ncells_lemur	Ncells_mouse	Rc_HMa	Rc_HL	Rc_HM	Rc_HMa_err_upper	Rc_HL_err_upper	Rc_HM_err_upper	Rc_HMa_err_lower	Rc_HL_err_lower	Rc_HM_err_lower	zdelta_Rc(HMa-HM)	zdelta_Rc(HL-HM)	zdelta_Rc(HMa-HL)	zdelta_Rc(HMa-HM)_err_upper	zdelta_Rc(HL-HM)_err_upper	zdelta_Rc(HMa-HL)_err_upper	zdelta_Rc(HMa-HM)_err_lower	zdelta_Rc(HL-HM)_err_lower	zdelta_Rc(HMa-HL)_err_lower	pval (Rc_Hma<Rc_HM)	pval (Rc_HL<Rc_HM)	pval (Rc_HMa<Rc_HL)	pval (Rc_Hma>Rc_HM)	pval (Rc_HL>Rc_HM)	pval (Rc_Hma>Rc_HL)
epithelial	ciliated cell	1409	72	33	16	0.666282	0.602536	0.57794	0.00978228	0.0112177	0.0117342	0.0100171	0.011461	0.0119781	0.143663	0.0377373	0.106503	0.0245628	0.0251114	0.024819	0.0247411	0.0251591	0.0249525	1	0.998355	1	1.01146e-29	0.00164523	4.29867e-17
epithelial	alveolar epithelial cell type 2	4483	46	951	64	0.612271	0.625185	0.582608	0.0110076	0.0107237	0.0116378	0.0112502	0.0109651	0.0118817	0.0461126	0.0669706	-0.0209227	0.0250885	0.025016	0.0251733	0.0251468	0.0251005	0.0251468	0.999836	1	0.051651	0.000163839	8.8775e-08	0.948349
endothelial	artery cell	1484	48	143	69	0.63594	0.662374	0.661499	0.010483	0.00987431	0.00989485	0.010723	0.0101099	0.0101307	-0.0441187	0.00155792	-0.0456735	0.02515	0.02517	0.0251475	0.0250942	0.025172	0.0250897	0.000294274	0.548266	0.000186759	0.999706	0.451734	0.999813
endothelial	vein cell	1155	24	135	273	0.621474	0.679982	0.671212	0.0108059	0.00945554	0.00966545	0.0110477	0.00968725	0.0098992	-0.0853358	0.0161335	-0.10133	0.0250416	0.0251543	0.0249763	0.0249342	0.0251748	0.0248493	1.37361e-11	0.895458	1.23021e-15	1	0.104542	1
endothelial	capillary cell	7391	137	1697	1482	0.646177	0.692103	0.67676	0.0102501	0.00916109	0.00953299	0.0104887	0.00938963	0.00976547	-0.0543509	0.0288629	-0.0830835	0.0251311	0.0251319	0.0250497	0.0250625	0.0251684	0.0249452	1.14098e-05	0.987699	4.49788e-11	0.999989	0.0123015	1
endothelial	capillary aerocyte	4352	76	900	370	0.639137	0.676501	0.654736	0.0104106	0.00953919	0.0100527	0.0106502	0.00977173	0.0102897	-0.0268227	0.0390707	-0.0658243	0.02517	0.025108	0.0251036	0.025136	0.0251574	0.0250206	0.0183708	0.99883	1.43497e-07	0.981629	0.0011705	1
stromal	pericyte	1608	22	71	17	0.590809	0.666071	0.611792	0.0114666	0.00978728	0.011018	0.0117103	0.0100221	0.0112606	-0.0328619	0.0916084	-0.124097	0.0251647	0.0249024	0.0248611	0.0251231	0.0250175	0.0247063	0.00524578	1	1.35489e-22	0.994754	4.28575e-13	1
stromal	adventitial fibroblast	474	25	390	79	0.5823	0.663406	0.65936	0.0116442	0.00985005	0.00994494	0.0118881	0.0100855	0.0101812	-0.125086	0.0071935	-0.13216	0.0248555	0.0251652	0.024814	0.0246995	0.0251744	0.0246494	6.27044e-23	0.712267	2.11182e-25	1	0.287733	1
lymphoid	B cell	250	1183	241	1209	0.694688	0.664677	0.67101	0.00909764	0.00982016	0.00967027	0.00932546	0.0100553	0.00990407	0.0443539	-0.0114316	0.0557573	0.0250936	0.0251751	0.0250577	0.0251497	0.0251606	0.0251281	0.999725	0.186738	0.999993	0.000274957	0.813262	6.95855e-06
lymphoid	natural killer cell	4250	645	3155	497	0.722763	0.692103	0.683694	0.00839378	0.00916109	0.0093659	0.00861258	0.00938963	0.00959668	0.0772338	0.0159621	0.0613473	0.0249724	0.0251546	0.0250377	0.0250697	0.0251748	0.0251151	1	0.893019	0.999999	8.4769e-10	0.106981	8.68457e-07
lymphoid	natural killer T cell	335	935	519	393	0.709252	0.693427	0.680864	0.00873588	0.00912864	0.0094343	0.00895928	0.00935681	0.00966579	0.0548998	0.0237988	0.0311417	0.0250606	0.0251418	0.025127	0.02513	0.0251719	0.0251664	0.999991	0.968064	0.992349	9.4201e-06	0.0319361	0.00765126
lymphoid	natural killer cell_T cell (PF)	101	69	696	82	0.716667	0.720562	0.706127	0.0085489	0.00844994	0.00881413	0.00876984	0.00866952	0.00903853	0.0213398	0.0293885	-0.00805373	0.0251461	0.0251308	0.0251746	0.0251732	0.025168	0.0251644	0.951697	0.988947	0.265333	0.0483027	0.0110534	0.734667
lymphoid	T cell (CD4+)	2707	966	1264	285	0.731258	0.706169	0.693539	0.00817548	0.00881308	0.00912587	0.00839113	0.00903747	0.00935401	0.0765327	0.0247514	0.0518796	0.0249755	0.02514	0.0250706	0.025072	0.0251714	0.0251362	1	0.973027	0.999974	1.18854e-09	0.0269729	2.64517e-05
lymphoid	T cell (CD8+)	2182	2883	388	762	0.732413	0.706257	0.681628	0.0081456	0.00881088	0.00941587	0.0083608	0.00903524	0.00964717	0.101416	0.0474916	0.0541853	0.0248488	0.0250843	0.025063	0.024976	0.0251444	0.0251315	1	0.999892	0.999988	1.16498e-15	0.000107812	1.20849e-05
myeloid	monocyte	2012	715	2696	7102	0.723551	0.698504	0.671578	0.00837364	0.00900356	0.00965675	0.00859215	0.00923027	0.00989043	0.1011	0.0507183	0.0506409	0.0248506	0.0250743	0.0250746	0.0249774	0.0251384	0.0251386	1	0.999961	0.99996	1.42279e-15	3.87876e-05	3.97789e-05
myeloid	alveolar macrophage	14734	442	3750	560	0.708393	0.653153	0.605832	0.00875743	0.0100894	0.011147	0.00898111	0.0103267	0.01139	0.179669	0.0783085	0.102807	0.0242489	0.0249675	0.0248408	0.0244692	0.0250661	0.0249697	1	1	1	1.0676e-45	5.02045e-10	4.80185e-16
myeloid	plasmacytoid dendritic cell	116	46	65	39	0.652678	0.621511	0.627772	0.0101004	0.0108051	0.0106662	0.0103378	0.0110468	0.0109073	0.0421949	-0.0102675	0.0524397	0.0250996	0.0251749	0.0250688	0.025153	0.0251619	0.0251351	0.999493	0.212045	0.999978	0.000506682	0.787955	2.1931e-05
myeloid	conventional dendritic cell	366	69	320	160	0.695178	0.679622	0.679664	0.00908561	0.00946421	0.0094632	0.00931329	0.009696	0.00969498	0.029408	-7.79247e-05	0.0294859	0.0251307	0.0251711	0.0251306	0.025168	0.025171	0.0251679	0.988991	0.49758	0.989165	0.0110092	0.50242	0.0108346

## Sheet: Fig E9b
	Mean exp. Ln(UP10K+1)
	Human	Macaque	Lemur	Mouse	Human	Macaque	Lemur	Mouse	Human	Macaque	Lemur	Mouse	Human	Macaque	Lemur	Mouse	Human	Macaque	Lemur	Mouse	Human	Macaque	Lemur	Mouse	Human	Macaque	Lemur	Mouse	Human	Macaque	Lemur	Mouse	Human	Macaque	Lemur	Mouse	Human	Macaque	Lemur	Mouse	Human	Macaque	Lemur	Mouse	Human	Macaque	Lemur	Mouse	Human
	ciliated cell	ciliated cell	ciliated cell	ciliated cell	alveolar epithelial cell type 2	alveolar epithelial cell type 2	alveolar epithelial cell type 2	alveolar epithelial cell type 2	artery cell	artery cell	artery cell	artery cell	vein cell	vein cell	vein cell	vein cell	capillary cell	capillary cell	capillary cell	capillary cell	capillary aerocyte	capillary aerocyte	capillary aerocyte	capillary aerocyte	pericyte	pericyte	pericyte	pericyte	adventitial fibroblast	adventitial fibroblast	adventitial fibroblast	adventitial fibroblast	B cell	B cell	B cell	B cell	natural killer cell	natural killer cell	natural killer cell	natural killer cell	natural killer T cell	natural killer T cell	natural killer T cell	natural killer T cell	natural killer cell_T cell (PF)	natural killer cell_T cell (PF)	natural killer cell_T cell (PF)	natural killer cell_T cell (PF)	T cell (CD4+)
WFDC2	2.98971	2.23064	4.71687	4.32622	1.96445	3.72913	3.67175	4.15411	0.426214	0.270739	0.252437	0.21996	0.284727	0	0.262856	0.300805	0.363452	0.0803878	0.210567	0.236156	0.285321	0.240211	0.260507	0.140372	0.305432	0	0.275848	0.166075	0.136129	0	0.23364	0.156647	0.1245	0.0458997	0.0873348	0.1491	0.249891	0.0629166	0.0930196	0.176975	0.183527	0.174331	0.160731	0.133593	0.210872	0	0.0465221	0.0654422	0.0577284
RAB25	0.940517	1.09282	1.31628	1.16362	0.999893	1.4121	0.758102	0.831836	0.00371323	0	0	0	0.0149687	0	0	0	0.0101869	0	0.00822011	0.0194612	0.0150591	0.0651357	0.0203424	0	0.00905266	0	0	0	0.00547756	0	0.0188567	0	0.0474599	0	0.0145353	0.024265	0.0143081	0.0130097	0.00785567	0	0.0156542	0.00656009	0.0192948	0	0	0	0	0	0.0029511
TMEM212	0.821102	0.258568	1.57273	3.33294	0.00139155	0	0.00117165	0	0.00269179	0	0.0948317	0	0	0	0	0.0423223	0.00300607	0	0	0.0279747	0	0	0	0.00768797	0.00315824	0	0	0	0	0	0.024831	0	0	0	0	0.0135244	0.00311299	0	0	0.0272387	0	0	0	0	0	0	0	0.0176695	0
LDLRAD1	2.00801	0	1.49294	1.52658	0.00859934	0	0.00687195	0	0	0	0	0	0.00336885	0	0	0	0.00672667	0	0	0.00338164	0.00622718	0	0.00797325	0	0.014771	0	0	0	0.0115567	0	0	0	0	0	0	0	0.00893606	0	0	0	0	0	0	0	0	0	0	0	0
C11orf16	1.33391	0.336619	1.43574	2.19128	0.00615668	0	0	0	0	0	0	0	0.001521	0	0	0	0.00151973	0	0	0.0169415	0.00100422	0	0.00645039	0	0.0128127	0	0	0	0	0	0	0	0	0	0	0.00776273	0.00213675	0	0	0.0275845	0	0	0	0	0	0	0	0	0
MAPK15	1.64821	1.59475	1.81521	2.0164	0.0310557	0	0.0272782	0	0.0178662	0	0.0381977	0.0171324	0.0126988	0	0.0683583	0	0.00733156	0	0.051231	0.00852986	0.0179311	0	0.0523825	0	0.0411715	0	0.198303	0	0.023502	0	0.0394248	0.0229397	0	0	0.0213043	0.0111648	0.009307	0	0.00687763	0.0126463	0	0	0.017647	0	0	0	0.00727578	0.0155039	0
CCDC39	1.64262	2.7805	1.27565	1.64336	0.00420722	0.145016	0.000585995	0	0.00247707	0	0	0.0171324	0	0	0	0	0.00365919	0	0	0.00979964	0.00209789	0.124906	0	0.00929245	0	0	0	0	0.0119068	0	0.0289859	0.100455	0	0	0	0.00469391	0.00517957	0.0128798	0	0	0	0	0	0	0	0	0	0	0
SPAG17	1.82976	2.36241	2.30047	1.68462	0.00529271	0	0.00175696	0	0.0062824	0	0.155477	0	0	0	0.187248	0	0.00144758	0	0.0878446	0.00381574	0.00756484	0	0	0	0.00351528	0	0	0	0	0	0	0	0.03342	0	0	0.00435989	0.00991237	0	0	0	0	0	0	0	0	0	0	0	0
C5orf49	2.8398	2.11117	2.01117	1.99159	0.196121	0.0686624	0.612923	0.0257041	0.00606926	0	0	0	0.0136853	0	0.0399582	0	0.0218158	0	0.010166	0.00970151	0.0258412	0	0.00402934	0	0.0154729	0	0.118155	0	0.0373588	0	0.010064	0.0649938	0	0.0147557	0	0.00576408	0.024791	0.0171738	0.00186601	0.01159	0	0.00953543	0	0	0.0303315	0	0.00125448	0	0.00237748
C9orf24	3.87479	2.98919	3.35188	3.52619	0.0809058	0	0.0508391	0.0236176	0.0555931	0	0.414232	0.0478239	0.0477656	0	0.185913	0.0517053	0.0732592	0	0.257408	0.0402867	0.0520696	0	0.275336	0.0400755	0.0886838	0	0.15504	0	0.0252037	0	0.206502	0.0236335	0.0186138	0.0077821	0.0610539	0.0572159	0.0754869	0	0.0150916	0.0325228	0	0.0041051	0	0.00951688	0.0214385	0	0.00496782	0	0.013761
C11orf88	2.89643	3.61179	1.76283	1.70213	0.0236025	0	0	0	0.0175941	0	0	0	0.0228463	0	0	0	0.0184858	0.0974661	0	0.00414125	0.0138882	0	0	0	0.00757134	0	0	0	0	0	0	0	0	0.0255958	0	0	0.00429118	0	0	0.011043	0.069847	0.00596383	0	0	0	0	0	0	0
C17orf97	1.31852	2.0052	3.36467	3.21356	0.0391445	0	0.0639435	0.0257041	0.0485871	0	0	0.0171324	0.0487417	0.21259	0	0	0.0975113	0	0.00512159	0.00757923	0.09977	0	0	0.0440262	0.128008	0	0.331155	0	0.0584464	0	0.104691	0	0.0419349	0.0355244	0	0.0433548	0.0256703	0.0172126	0.0123399	0.0113226	0.0235255	0.00596383	0	0.0153037	0	0	0.00323077	0.0120068	0.00962036
C22orf23	0.6773	0.567239	1.08828	2.23624	0.00264785	0	0.0711074	0.122317	0.0147533	0	0	0	0.00359205	0	0.0380687	0.0109269	0.00226458	0	0.0613426	0.0264288	0.00398926	0	0.0552517	0.062223	0.0230195	0	0.09645	0.198905	0.00597052	0	0.152859	0	0	0.00566476	0.0500424	0.0111879	0.00446189	0	0.0254413	0	0	0	0.0293452	0.0302142	0	0	0.0266269	0	0
NKX2-1	0.664821	0.16208	1.75678	1.49822	1.40764	0.664489	1.70101	1.92332	0.00753745	0	0.0643574	0	0	0	0.0193359	0.045593	0.0171706	0	0.0505322	0.0455824	0.011037	0	0.0331888	0.032973	0.0153773	0	0.0615932	0	0	0	0	0	0.00581228	0	0.0653351	0.0152458	0.0144658	0.0103308	0.0098582	0.0332649	0	0.00867876	0.0205941	0.00637294	0	0	0.00821086	0	0.00620193
SFTPB	1.85059	0	0.994492	0.439891	5.22569	2.90093	5.46535	5.30599	0.42312	0	0.841577	0.27957	0.401162	0	0.800302	0.253081	0.562868	0	0.873897	0.242238	0.462669	0	0.679955	0.307653	0.371526	0	0.777113	0	0.267255	0	0.715591	0.194512	0.370237	0.00843436	0.836504	0.296247	0.566898	0	0.495088	0.348145	0.377534	0	0.506886	0.19693	0.334062	0	0.394898	0.150575	0.127788
LAMP3	0.320295	0	0	0	2.04363	3.11334	1.58875	2.97823	0.0150234	0	0	0	0.0141949	0	0	0.0200946	0.0227002	0.0454721	0.0507221	0.0309159	0.0107839	0	0.00694206	0.01098	0.00365795	0	0	0	0.00884004	0	0.0103525	0	0	0.0236531	0.0415518	0.0752562	0.011694	0	0.0270596	0.0569044	0	0	0.0132917	0	0.0161008	0	0.00307453	0.0649472	0.0164069
SOX9	0.633526	0.39133	0.204434	0	0.0458037	0.100189	0.033377	0	0	0	0	0	0.00859525	0	0	0	0.00326188	0	0	0.00363094	0.00126799	0	0	0.0830745	0.00471448	0	0	0	0.159859	0.450082	0.0262016	0.204256	0	0.00601548	0	0	0.00429704	0	0.00222179	0	0	0	0	0	0	0	0	0	0.000588251
SLC5A1	0.0133467	0	0	0	0.00200864	0	0.00287007	0.030224	0.0010036	0	0	0	0	0	0	0	0	0	0	0	0.00113519	0	0	0	0	0	0	0	0	0	0	0	0	0	0	0	0	0	0	0	0	0	0	0	0	0	0	0	0
CPN2	0	0	0	0	0	0	0.235603	0	0	0	0	0	0	0	0	0	0	0	0.00336739	0	0	0	0	0	0	0	0	0	0	0	0	0	0	0	0	0	0	0	0	0	0	0	0	0	0	0	0.00354483	0	0
IGFALS	0.00535997	0	0	0	0.0404228	0	0.0028433	0.0261283	0.000956179	0	0.0698213	0	0	0	0.013789	0	0.00112686	0	0.00489048	0	0.00110516	0	0.0105665	0	0	0	0	0	0	0	0.0256214	0	0	0	0.068527	0	0	0	0	0	0	0	0.0183747	0	0.0237644	0	0.00303171	0	0.00204226
SERPINC1	0	0	0	0	0	0	0.210872	0	0	0	0	0	0	0	0	0.0139741	0.00179784	0	0.0117265	0	0	0	0.00792774	0	0.00275403	0	0	0	0	0	0	0	0	0.00580082	0	0.0191671	0.00172354	0	0.0065496	0	0	0.0128898	0	0	0	0	0.00170981	0	0
MASP2	0	0	0	0	0	0	0	0	0	0	0	0	0	0	0	0.0139741	0	0	0	0	0	0	0	0	0	0	0	0	0.00491711	0	0	0	0	0	0	0.00254569	0	0	0	0	0	0	0	0	0	0	0	0	0
CTTN	1.0117	0.874566	0.676474	0.944558	0.737661	0.506911	0.549287	0.384736	0.87352	0.729657	0.989116	0.863479	0.998222	1.00858	0.779035	0.928287	0.919344	1.33348	0.615403	0.699615	0.871289	1.13062	0.522647	0.949763	0.994449	1.30948	0.863902	0.921179	0.87795	0.939813	0.601916	0.734926	0.0102802	0.00774645	0.140703	0.0550506	0.0155602	0	0.00750137	0.0192318	0.0261881	0.013626	0.00775171	0.0456049	0.0391532	0.0740344	0.00765619	0.00684431	0.025794
BCAM	0.44479	0.195306	2.01456	1.32678	1.21544	0.507126	2.73159	1.39192	2.06874	0.60351	2.49964	2.13446	1.77923	0.184946	2.68553	2.11364	2.0487	0.300824	2.39943	1.87331	2.45139	0.439755	3.42259	3.01907	0.276234	0	0.890991	1.42633	0.136173	0	0.352477	0.259418	0.0955152	0.00858861	0.180498	0.141521	0.0396053	0.0086145	0.183916	0.145379	0.0693885	0	0.212727	0.0734703	0.0487649	0	0.136126	0.0878041	0.103939
CRIP2	1.51655	0	2.08732	3.63564	0.653096	0	2.19815	2.05547	2.84502	0.25414	2.65961	3.29931	2.74201	0.281392	2.74797	3.21705	2.53079	0.0714871	2.58672	3.36806	2.40632	0.175002	3.191	3.90364	2.31189	0	2.38888	3.11926	0.981993	0	1.83012	2.05322	0.717607	0	0.306232	0.686844	0.155088	0	0.178799	0.481392	0.722881	0	0.204462	0.332262	0.496236	0	0.260972	0.724355	1.01028
CALD1	0.0652036	0	0	0.929638	0.0652089	0.03849	0.141963	0.642244	1.87712	0.762377	1.2596	0.955554	2.06893	1.20518	2.2944	1.23934	1.93723	1.08987	1.53994	1.22189	2.23192	0.897882	1.30174	1.42013	4.28981	3.48431	3.42293	3.08354	2.2463	1.71586	1.86168	1.79653	0.0513153	0.0148222	0.0329936	0.0537317	0.136067	0	0.0442718	0.054142	0.120414	0.0145117	0	0.00992135	0.228273	0	0.0540376	0.0492867	0.0738357
TIMP3	0.262905	0.787502	0.369692	0.519774	0.150569	1.3627	0.559926	0.603621	3.63096	2.47321	2.7329	2.23092	4.02055	3.93226	2.72488	2.3179	4.04014	3.02953	2.81904	1.78789	3.84052	2.09699	2.93663	2.78156	2.74217	3.28848	2.78751	2.52179	3.07845	4.34609	3.26669	3.41215	0.188494	0.0403099	0.195938	0.134274	0.252741	0.0740602	0.257268	0.147426	0.293623	0.0546383	0.230258	0.157641	0.323119	0	0.321749	0.100283	0.194487
CAV1	0.512036	0.610521	0.788482	0.213958	1.23248	0.558822	0.457638	0.210643	3.56786	2.12664	2.52716	3.27433	3.30301	2.61931	2.70597	3.16958	3.79376	2.9931	3.14649	3.35456	4.03005	3.05955	3.50038	2.85601	2.26999	1.6168	1.14583	1.06126	1.81546	1.46531	0.852856	0.971039	0.326888	0.0516132	0.160069	0.277835	0.171542	0.0426602	0.220241	0.333364	0.279297	0.0379379	0.168292	0.182686	0.284997	0.0447732	0.174047	0.147139	0.265062
RASIP1	0.0751725	0	0.0628182	0.295003	0.0125106	0	0.0294192	0.161913	1.57145	0	1.40538	2.05995	1.49391	0	1.59454	2.15408	1.97473	0.203604	1.66536	2.35628	1.86115	0	1.76074	2.1626	0.156391	0	0	0	0.0729163	0	0.0170851	0.0212777	0.0495618	0	0.0618407	0.107607	0.0705039	0	0.0424721	0.0833108	0.0258928	0	0.00661528	0.0590837	0.120942	0	0.0550138	0.0199829	0.0669496
LDB2	0.020153	0	0.0628182	0	0.0179654	0	0.0197034	0.0237252	2.43076	2.46067	2.67895	1.91758	1.72956	1.84579	1.85565	1.19475	2.33834	2.38743	2.36365	1.84185	1.52204	0.834792	1.31017	0.981546	0.826965	0	0.103056	0.198232	0.482326	0.57589	0.676215	0.240635	0.0248614	0.637275	0	0.0543758	0.117365	0.048713	0.0508726	0	0.136064	0.0104615	0.0154191	0.0318384	0.0990972	0	0.0342946	0	0.0502647
FGD5	0.0163544	0	0	0	0.00601096	0	0.0191939	0	0.694407	0.241094	1.52854	1.10699	0.764733	0	0.970041	0.991009	0.606141	0.309075	1.33043	0.914331	0.497709	0.338177	1.18503	1.01656	0.0845723	0.35884	0	0.25817	0.136673	0.205746	0.0697313	0.26808	0.0338728	0	0.0415935	0.0276556	0.0358285	0	0.0145989	0.0395759	0	0	0.0120189	0.0101631	0.116194	0	0.0195523	0	0.0114852
PODXL	0.150425	0	0.314701	0	0.036431	0	0.041709	0.0505191	1.38165	0.231982	2.18009	1.89794	1.39132	0.184946	1.84258	1.92599	1.69551	0.514255	2.10386	2.02204	1.3006	0.693766	2.46122	1.95675	0.0521943	0	0.351633	0	0.101144	0	0.0465294	0.0513665	0.0217028	0	0	0.0723838	0.0296418	0	0.0567327	0.08291	0.0960509	0	0.0436409	0.0504545	0.003794	0	0.0422201	0.187399	0.0361794
SOX17	0.022985	0	0.0628182	0	0.0130482	0	0.0129899	0	2.76093	1.50746	1.46594	1.54794	0.742793	1.06707	1.45152	1.29237	1.61552	0.638423	1.86025	2.25912	0.379605	0.408671	0.0659358	0.635865	0.0109204	0	0.101383	0.25817	0.00309679	0	0	0.0569244	0.172323	0.00383495	0	0.0644655	0.0311825	0	0.0174981	0.0822791	0.0148446	0	0.00816564	0.0226287	0.0233387	0	0.0138396	0.0198334	0.0658027
PALMD	0.99989	0.025521	0.286169	0.149014	0.0183553	0	0.017597	0.0766521	1.93343	1.43637	1.75303	1.12955	1.33847	1.01465	1.51367	1.57492	1.67335	1.41413	1.70004	1.76874	0.251532	0	0.669541	0.468336	0.00449958	0	0.1929	0	0.113001	0	0.256401	0.0229397	0.0251112	0	0	0.0211264	0.0154728	0	0.012451	0.0260017	0	0.0179679	0.0178636	0.0236199	0	0	0.0178235	0.0327269	0.0328155
TMEM88	0.0716909	0.292122	0	0	0.0670775	0.23211	0.026002	0.11314	1.13598	0.298896	0.781266	1.30002	0.765879	0.70553	1.18976	0.950544	1.58319	1.95268	1.05759	0.94486	0.21073	0.715065	0.106136	0.476218	0.0547507	0.877459	0	0	0.202648	0.573804	0.00899748	0.0212028	0.0282305	1.24673	0.123995	0.047705	0.0230144	0.456409	0.0129909	0.0157062	0	0.759493	0.0320789	0.0749688	0	0.555305	0.0100652	0.0204308	0.015815
GJA5	0.00910264	0	0.10781	0	0.00192279	0	0.0213266	0	2.47505	0.250728	2.44083	1.81803	0.73061	0	0.430129	0.046305	1.03915	0	0.663973	0.164698	0.0671997	0	0.0454904	0.046249	0.129812	0	0.30043	0	0.124844	0	0.233016	0.0794556	0	0	0	0.00468328	0.013686	0	0.0198021	0	0.0341912	0	0	0	0	0	0.0140844	0	0.0198613
DLL4	0.018479	0	0	0	0.0544206	0	0.126755	0	1.05833	1.57033	2.10461	1.76736	0.190899	0	0.253349	0.309541	1.10099	1.85617	1.5495	1.11052	1.03898	1.71441	1.47974	1.02122	0.0386699	0	0.0712207	0	0	0	0.0371565	0	0	0.00505198	0.0291052	0.0175995	0.00117578	0	0.02497	0.00474316	0.0150694	0.00670822	0.0254835	0	0	0	0.0274811	0.0267807	0.0112481
LHX6	0.00122218	1.15939	0	0	0.000567256	0.836724	0	0	0.00804728	1.11933	0	0	0.545499	1.70194	0.701889	0.426753	0.143674	0.96959	0.0185226	0.00747213	0.0126946	0.845661	0	0.00453359	0	1.38082	0	0	0	1.0174	0	0	0	0.746926	0	0	0	0.805894	0.00194621	0	0	0.910764	0	0	0	1.0597	0.0026885	0	0.0042839
CA4	0.169561	0.104606	0.835067	0.147064	0.062194	0.0229769	0.186241	0.037259	0.968722	0	0.312305	1.26312	1.70531	0	1.16052	0.941528	3.69459	2.40923	2.40717	2.08602	3.69624	2.39941	4.0638	4.36954	0.120288	1.77305	0.121418	0.25817	0	0	0.331001	0.175754	0.0913739	0.00798047	0.264841	0.206083	0.166579	0	0.198561	0.264098	0.216899	0.00446686	0.286689	0.151482	0.124165	0	0.194814	0.129628	0.181848
TMEM100	0.129316	0.298698	0.622179	0.585368	0.0469516	0	0.199858	0.294023	3.6948	3.44021	3.65788	3.55209	2.79138	2.02181	2.31764	3.75291	4.28266	3.38785	4.23569	4.24771	3.47036	3.23162	4.30012	3.8209	0.196136	0	0.421609	1.83345	0.485403	0.118341	0.927711	1.01275	0.147732	0.0110741	0.173348	0.38185	0.161425	0	0.333832	0.411065	0.20673	0	0.382537	0.230138	0.0625359	0	0.367753	0.146137	0.206631
TCF15	0	0	0	0	0	0	0.00620642	0	0.033306	0	0	0.106632	0.00823758	0	0	0.0499838	0.022794	0	0.188944	0.0815779	0.00884062	0	0	0.0362353	0	0	0	0	0	0	0	0	0	0	0	0	0	0	0.00337704	0	0	0.00971108	0	0	0	0	0.00391688	0.0287846	0
EDNRB	0.0786502	0	0	0	0.710761	0.615832	0.00222736	0	0.395009	0.162209	0	0.734648	0.657116	0.157717	0.0735166	0.252528	0.732571	0.45457	0.115511	0.109455	3.80072	4.2931	1.63696	2.78244	1.18255	1.30147	0.160867	0	0.192173	0	0.00573393	0	0.160614	0.00734909	0	0.00494769	0.0754723	0.0127842	0.00506246	0	0.062238	0.00481041	0.0126711	0.0211641	0.14296	0	0.0189437	0	0.071442
ITGA3	0.733337	0.227652	0.893935	0.66396	0.37983	0.359313	0.285148	0.176328	0.35124	0.916028	0.203881	0.675232	0.647932	1.33474	0.396905	0.662561	0.493016	0.681179	0.572025	0.518454	1.34776	1.54646	1.42357	1.58106	0.0691286	0	0	0	0.0115567	0.482255	0.116658	0	0.0209103	0.0165437	0.0917352	0.0131308	0.022336	0	0.0421514	0.0116136	0	0	0.0402335	0.0331589	0.0801597	0	0.123009	0.012618	0.065402
HOXB5	0.0034969	0	0	0	0.00104486	0	0.00673904	0	0.038947	0	0.248389	0.439701	0.00761053	0	0.0888287	0.14107	0.0547278	0.0894571	0.441691	0.542959	0.653594	0	0.779116	1.1233	0.885619	0.787162	1.36704	1.00431	0.415425	0.274144	0.693134	0.592946	0	0	0.0503827	0.0207385	0.00148998	0	0.0133203	0.0158511	0	0	0	0	0.0193026	0	0.00519974	0	0.00799369
RELN	0	0.165057	0	0	0	0	0.0023778	0	0.00215608	0	0	0	0	0	0	0.0203246	0.00201436	0	0.00336739	0.00753078	0	0	0	0.00468609	0.00169171	0	0	0	0.0509445	0	0.0223711	0.0235983	0	0	0	0.0144304	0	0	0.0127604	0	0	0	0	0.017516	0	0	0.00663693	0	0
ANGPTL7	0	0	0	0	0.000848557	0	0.0114163	0	0	0	0	0	0	0	0	0	0.000901591	0	0.00174241	0	0	0	0	0	0	0	0	0	0.62651	0.287843	0.167282	0.191496	0	0	0	0	0	0	0	0	0	0	0.00729394	0	0	0	0	0	0
TNMD	0	0	0	0	0	0	0	0	0.0128663	0	0	0	0	0	0	0	0	0	0	0	0	0	0	0	0	0	0	0	0	0	0	0.0183583	0	0	0	0	0	0	0	0	0	0	0	0	0	0	0	0	0
CILP	0.00103299	0	0	0	0.000588916	0	0.000834924	0	0	0	0	0	0.00155459	0	0	0	0.00124968	0	0	0	0	0	0	0	0	0	0	0	0.378357	0	0.726662	0.877524	0	0	0	0	0	0	0.00132364	0	0	0	0	0	0	0	0	0	0
COL1A1	0.0790577	0.262047	0.0904236	0	0.0774126	0	0.0282553	0.0376105	0.00846101	0	0	0	0.0205058	0	0.0555822	0.029991	0.00576575	0	0.0104531	0.0217289	0.00142397	0	0.0395873	0.0162034	0.279474	1.39641	0.355222	1.3336	2.83541	3.65152	2.17433	2.83019	0	0	0.0424011	0.0280334	0.0330692	0	0.0156682	0.0378884	0.0108869	0.0132889	0.00449592	0.0281319	0	0	0.0444284	0	0.00577849
MFAP4	0.0292948	0.113181	0.131057	0	0.041732	0.0561177	0.278623	0.279858	0.0398144	0	0.317308	0.264328	0.049427	0	0.116949	0.463488	0.044808	0.19331	0.309519	0.423416	0.0329775	0	0.229222	0.412073	0.565414	0	0.178781	0.400547	3.37377	3.88131	3.54254	3.11868	0	0.0300098	0.292821	0.257225	0.0782737	0.0313193	0.188037	0.215807	0.0927288	0.0307064	0.26726	0.135925	0	0	0.210992	0.263741	0.0251254
PGAM2	0.00839129	0.116714	0.349213	0	0.010122	0	0.00783456	0	0.000561201	0	0	0	0.0032182	0	0	0	0.00329681	0	0.0278382	0	0.000984847	0	0.00926276	0	0	0	0	0	0.0060754	0	0	0	0.0141245	0.0760267	0	0.00463084	0	0	0.0167078	0	0	0	0.0234894	0	0	0	0.00522259	0	0.00180303
SMPX	0	0	0	0	0.000778012	0.124522	0.0263177	0	0	0	0	0	0	0	0	0	0	0.0681486	0.00139245	0	0	0	0	0	0	0.45635	0	0	0.00347017	0	0.0211244	0	0	0	0.0265534	0	0	0	0	0	0	0.00679344	0	0	0	0	0	0	0
ACTA1	0	0	0	0	0	0	0	0	0	0	0	0	0	0	0	0.00957827	0.00124737	0	0	0	0	0	0	0	0	0	0	0	0	0.230505	0	0	0	0.00970424	0	0.00311638	0	0	0	0	0	0	0	0	0	0	0.00509826	0.01315	0
MYL1	0	0	0	0	0.00135768	0	0	0	0	0	0	0	0	0	0	0	0	0	0	0	0	0	0	0	0	0	0	0	0	0	0	0	0	0	0.0373274	0.00344331	0	0	0	0	0	0	0	0	0	0	0	0	0
ACTA2	0.264065	0	0	0.0710163	0.0725883	0	0.0346449	0	0.13226	0.164001	0.797655	0.7569	0.174817	0.193473	0.113381	0.0748235	0.275482	0	0.160156	0.104121	0.280421	0	0.0467728	0.178723	3.13352	2.03265	3.29221	3.33628	1.39937	0	0.263003	0.845489	0.031444	0	0.0240034	0.0653138	0.255031	0.00872602	0.0158361	0.0241974	0.643338	0.0199936	0.020364	0.0481466	0.394384	0	0.113557	0.00607844	0.31571
MYL9	0.685754	0.287331	0.0898334	0	1.00246	0.647243	0.0533653	0.0263669	1.15573	0.81586	0.369239	0.0891649	1.30658	1.19733	0.368291	0.134122	1.11304	0.832792	0.325724	0.130522	0.65325	0.368116	0.10134	0.0684143	3.62812	2.39754	2.77979	3.05809	1.82472	0.880499	0.338797	1.05975	0.0489055	0.241371	0	0.0217843	0.14929	0.41248	0.0158919	0.0315553	0.335359	0.131924	0	0.0233322	0.133619	0.461247	0.0451982	0.0166878	0.0666428
LMOD1	0.00485648	0	0.116256	0.147064	0.00237621	0	0.0336405	0	0.00645415	0	0.100854	0	0.00822712	0	0.220202	0.00935326	0.0181364	0.0725534	0.0133377	0.00319888	0.0153368	0	0.011109	0.00652275	1.68054	1.49821	0.896354	0.972643	0.243787	0.509126	0.601846	0.0377983	0	0	0	0	0.0105416	0	0.00897223	0	0	0	0	0	0	0	0.00996444	0	0
PDGFRB	0.0125718	0.0581911	0	0	0.0097828	0	0.0587856	0.0691425	0.0166742	0.443861	0	0.0373331	0.0260154	0	0.14508	0	0.00725214	0	0.011145	0.0210319	0.00839543	0	0	0.00582542	3.56523	3.87477	2.65541	3.019	0.777938	1.44725	1.43818	0.859566	0	0.066852	0.0840288	0	0.323983	0.967439	0.0207803	0.0323292	0.0714452	0.171497	0.0188169	0	0.124935	0.306069	0.0213902	0	0.0053834
PODN	0.0020987	0	0	0	0.0153849	0.139354	0.00724219	0.0199607	0.0508139	0	0	0	0.00397436	0	0	0	0.00257951	0	0.00945226	0.00526115	0.00291863	0	0.0119148	0.00940564	0.0398394	0.35884	0.440549	0	1.6879	2.10699	1.64851	0.930899	0	0	0	0.00416243	0.0623216	0	0.00488879	0.0193573	0.0139171	0	0	0.0101631	0.0594919	0	0.00755162	0.0177984	0.00113601
TCF21	0.0108184	0	0	0	0.00537513	0	0.0859668	0.0818273	0.032255	0	0.0852319	0	0.0206683	0	0.14059	0.0533176	0.0200559	0	0.148043	0.0848081	0.0147909	0	0.126399	0.0365678	2.6188	0	2.26449	2.0118	1.81214	0.211956	2.44057	1.64779	0.00831952	0	0.0971902	0.0156824	0.0193334	0	0.0648448	0.0122454	0.0137631	0	0.117538	0.0101509	0.0797019	0	0.0715697	0	0.00122775
COL13A1	0.00248409	0.0297591	0	0	0.000983955	0	0.0383584	0	0.00183244	0	0	0	0.0241456	0	0.0307126	0.0134458	0	0	0.0413385	0.00652625	0.00115691	0	0.0184041	0	0.0598698	0	0	0.204668	0.326535	0	0.718591	0.573751	0	0	0.0638832	0.0078533	0.11734	0	0.0130348	0	0	0	0	0.0151398	0	0	0.0207866	0.00702812	0
TBX5	0.00249745	0.0581911	0	0	0.000768508	0	0.0221959	0.0192571	0.00105742	0	0.0643574	0	0.00265638	0	0	0	0.0111048	0	0.0333689	0.00966554	0.00457917	0	0.0179999	0	1.85277	0.824914	2.16876	1.99165	0.17656	0	0.849038	0.246809	0	0	0.0228784	0.00453437	0.00831916	0	0.0045029	0	0	0	0.00900947	0	0.0543752	0	0.0079397	0	0
KCNK3	0.00260426	0	0	0.337974	0.0140017	0	0.0100139	0.0722106	0	0	0	0.0346464	0.00630641	0	0	0.00547428	0.0112982	0	0.0271792	0.0137968	0.00660528	0	0	0.0118728	2.32196	0	2.00171	2.76854	0.032935	0	0.00394125	0.121863	0	0	0	0.0292485	0.0106739	0	0.00203624	0	0	0	0	0.00956337	0.0820188	0	0.00289838	0	0
FAM162B	0.00934494	0	0	0	0.00602994	0	0.0457469	0.0142163	0.00358745	0	0	0	0.00878431	0	0	0	0.039084	0	0.154964	0.0491007	0.020418	0	0.00520049	0.0283261	2.95037	1.26759	4.81929	2.64592	0.21057	0	0.0447098	0	0	0	0.0205346	0	0.00389332	0	0.017507	0	0.0137631	0	0.017932	0	0.0516462	0	0.00895303	0.00607844	0.00459916
TRPC6	0.112483	0.286289	0.336888	0	0.00266512	0	0.012276	0.0282332	0.000526722	0	0	0	0.00661666	0	0	0.0294874	0.00447525	0	0	0.0260271	0.00498718	0	0	0.00473535	1.35052	2.00147	1.42129	2.12088	0.174256	0	0.0436539	0	0	0	0	0	0.00894397	0	0	0	0	0.00744095	0	0	0.0280937	0	0	0	0.0021039
VSNL1	0.00928731	0.137197	0.116122	0	0.00375876	0.0634803	0.000585995	0	0	0	0.112663	0.0754614	0.0041955	0	0	0.0465575	0.00375601	0.102249	0	0.0189875	0.00275834	0	0.00600098	0.00396261	1.37166	1.5786	1.18168	2.48025	0.0504972	0	0	0.0451791	0	0	0	0.00281659	0	0	0.0014814	0.00971057	0	0	0	0	0	0	0.0036567	0	0
HIGD1B	0.0119569	0	0	0	0.0112276	0	0.0140746	0.0691425	0.0413941	0.0484009	0	0	0.0837812	0	0	0.0932561	0.145778	0.178505	0.0606047	0.159782	0.0527585	0.149666	0.00858301	0.0718495	3.61882	3.56568	3.72211	3.73337	0.0694495	0.374871	0.00926739	0	0.0249079	0.00644181	0	0.0128958	0.0448087	0.0171459	0.0163606	0.0140928	0	0	0	0	0.161067	0	0.0024476	0	0.0481955
EBF2	0.00113547	0	0	0	0	0	0	0	0.00989451	0	0	0	0.00494893	0	0	0	0.0152154	0	0	0	0.0154325	0	0	0	0.124769	0	0.103016	0	0.140384	0	0.0560719	0.101952	0	0	0	0.00124415	0	0	0.00109994	0	0	0	0	0	0	0	0	0	0
ITGA7	0.00675979	0	0	0	0.00459984	0	0.0188599	0.20631	0.00134757	0	0	0	0.0106343	0	0	0.00880469	0.00606797	0	0.00139245	0	0.00128862	0	0	0.00652275	0.0583623	0.191224	0.160589	0.282095	0.0219463	0	0.00892544	0	0	0	0	0	0.00149171	0	0	0	0	0	0	0	0	0	0.00303491	0	0
CD79B	0.00607276	0	0.0904236	0	0.00350738	0.0231261	0.00792414	0.442055	0.12477	0.0646989	0	0.181992	0.111283	0	0	0.0501288	0.0715144	0	0.0482494	0.163543	0.0575191	0	0.0308912	0.0943783	0.0904166	0	0	0	0.0168785	0.777069	0.0192852	0.0392032	2.94972	3.24147	3.12277	3.56567	0.789341	0.321034	0.0350815	0.203518	0.156984	0.0210707	0.105356	0.234669	0.704942	0.334598	0.0149884	0.279549	0.392592
MS4A1	0	0	0	0	0	0.0894587	0.000871026	0	0.0093328	0	0	0	0	0	0	0.0401377	0.0019351	0	0	0.0313985	0	0	0	0.0519077	0	0	0	0	0.00340026	0.211085	0	0	2.90492	3.55495	2.18998	2.79815	0.010092	0.0174416	0.0082343	0.0578874	0.161953	0.0194768	0	0.0451549	0.0626823	0.129932	0	0.0764259	0.161098
CR2	0	0	0	0	0.000578496	0	0	0	0	0	0	0	0	0	0	0.0276216	0	0	0	0.0165701	0	0	0	0	0	0	0	0	0	0	0	0.0287753	0.495992	0.402316	0.171293	0.712526	0	0.00764588	0	0.00744372	0	0.167358	0	0	0	0.0480866	0	0	0.000814609
TNFRSF17	0.0311223	0	0.249346	0	0.000249176	0	0.0161945	0	0	0	0	0	0	0	0	0	0.000620448	0	0.0223948	0.00359228	0	0	0.0133779	0	0	0	0	0	0	0	0.0120789	0.0281294	0.465591	0.0567738	0.0842499	0	0	0.0196818	0.0120282	0	0	0	0	0	0	0	0.0411109	0.0138247	0
LCK	0.0240215	0.0526326	0.173344	0	0.00633196	0	0.0298888	0.0406294	0.0203694	0.312324	0.382534	0.118008	0.0421715	0.294438	0.0135668	0.0433548	0.0422395	0	0.145816	0.0747344	0.0166204	0.0412171	0.161711	0.0579142	0.0168627	0.530217	0.103699	0	0.00599427	0	0.102591	0.0615618	0.476337	0.15171	0.769961	0.298078	1.61419	2.34378	1.51713	2.22722	2.08173	2.14479	2.14736	2.54753	1.489	2.15808	1.89859	2.18209	2.05193
ZAP70	0.0147609	0.0309668	0.0715756	0.729708	0.00877593	0	0.0235217	0.0568287	0.0137692	0	0	0.0125258	0.0132918	0	0.0135668	0.0291604	0.0160385	0	0.159281	0.0942039	0.0319575	0	0.141783	0.0517311	0.0165873	0	0.214096	0	0.0119292	0	0.13607	0	0.161285	0.02471	0.161171	0.0435445	1.69054	1.67999	1.61864	0.881159	1.24573	1.4379	1.6418	1.47499	1.10411	1.26533	1.47761	1.03906	0.928075
IL2RB	0.00957914	0	0.0715756	0	0.00702987	0	0.0257703	0	0.00681007	0	0.143643	0	0.00872931	0	0	0.0372004	0.0156092	0	0.114325	0.0377564	0.00767443	0	0.132573	0.00819374	0.0181238	0	0.0990988	0	0.00738295	0	0.128234	0.0235983	0.10364	0.0172099	0.316858	0.155039	1.81195	1.89992	2.34201	2.20865	1.67034	1.27834	2.19283	1.87238	1.04287	0.901828	1.9037	1.43642	0.990701
SH2D2A	0.0169369	0	0.0715756	0.141848	0.0168166	0	0.0129397	0	0.019043	0	0	0.0953275	0.0279595	0	0	0.0514868	0.016654	0.0881597	0.0559999	0.0157317	0.024525	0	0.0615787	0.0421637	0.0431553	0	0	0	0.0349883	0	0.0593767	0.0432193	0.150377	0.00401338	0.041177	0.171694	1.90487	0.848054	1.18137	1.60285	1.34411	0.851103	0.777879	1.86636	1.10658	0.543124	0.987873	1.48404	1.25732
CD3E	0.00971796	0	0	0	0.00960658	0	0.0314334	0.138282	0.0560783	0	0.195021	0.075555	0.053596	0	0.0463615	0.0194677	0.0710708	0	0.207645	0.0518673	0.0396736	0	0.148601	0.0424549	0.00429154	0	0	0	0.0100481	0	0.0640054	0	0.35732	0.0210733	0.046974	0.053481	0.77696	0.106107	0.122869	0.146985	2.25895	1.09326	2.78344	2.7269	1.78877	0.875141	1.9638	2.07937	2.74465
CD40LG	0	0	0	0	0.00101418	0	0.00700648	0	0	0	0	0	0.001823	0	0	0	0.00753142	0	0.0179012	0	0.00342237	0	0	0	0	0	0	0	0.0104207	0	0.012096	0	0	0	0.0146482	0.001773	0.00889981	0.0273999	0.0295829	0.0170634	0.0930577	0.136034	0.234687	0.679589	0.348049	0.103584	0.336609	0.29642	1.726
CORO1A	0.025138	0.271165	0.34399	0.626085	0.0387159	0	0.426029	0.875478	0.092711	0.490764	0.839569	0	0.107428	0.185441	0.441341	0	0.0979862	0.29293	0.808389	0	0.0952564	0.261313	0.693336	0	0.0389281	0	0.727437	0	0.0740988	0.211085	0.670609	0	2.71961	2.7756	2.80889	3.28165	2.59162	3.36863	3.39279	3.10805	2.91703	3.00418	3.6059	3.24162	2.88168	3.38861	3.62644	3.47251	2.91632
FERMT3	0.076261	0.103707	0	0	0.040105	0	0.10062	0	0.256045	0.179125	0.213022	0.367036	0.20622	0	0.150692	0.133364	0.283978	0.0165202	0.22355	0.159457	0.337626	0	0.108249	0.0538619	0.222885	0	0.265795	0	0.0929554	0	0.117459	0.067096	0.69058	0.944728	0.933161	0.929493	1.06807	1.14711	1.10377	1.02965	1.09455	1.15912	1.29734	1.03967	1.1121	1.24411	1.13193	1.00665	1.14199
RAC2	0.119147	0	0.275536	0.329194	0.0620908	0.0457294	0.271335	0.35034	0.0776219	0	0.405165	0.271607	0.102003	0	0.58375	0.343084	0.12235	0.0618519	0.448717	0.287799	0.108704	0.0769942	0.362155	0.336975	0.130706	0	0.35576	0.648345	0.0595496	0	0.48688	0.239937	2.16061	1.86385	2.27345	2.97998	2.67071	1.97145	2.88495	3.35305	2.40785	1.6711	3.00615	3.48224	2.72002	1.91561	3.00331	3.35588	2.18246
TKT	1.23824	1.06155	1.42092	1.42171	1.32384	1.62424	1.67273	1.27175	0.717204	0.440054	1.12693	1.03992	0.608841	0.371793	1.20137	1.13781	0.625088	0.476029	1.24005	1.07071	0.610255	0.60971	1.27579	0.97671	1.11049	0	1.12898	1.00621	0.79972	1.17884	1.50426	1.29655	1.05669	0.890063	1.28404	1.13796	0.745783	1.06449	1.28926	1.23715	0.844854	0.96633	1.20977	1.0071	0.940311	1.03362	1.4134	1.62675	0.88763
NFE2	0.0161681	0	0.337145	0	0.0234045	0	0.100839	0	0.00602457	0	0	0.0953275	0.010871	0	0.178107	0.0711855	0.00810465	0	0.0552384	0.0244419	0.00577831	0	0.0381166	0.0612419	0	0	0.0615932	0.237336	0	0	0.0438102	0.0795056	0	0	0.0681023	0.0137762	0	0	0.0376924	0.107155	0	0	0.0369605	0.00845722	0	0.542924	0.0192905	0.0398518	0.00415937
GATA1	0.00386087	0	0	0	0.000723903	0	0.00276554	0	0	0	0	0	0	0	0	0	0.0012756	0	0.00649738	0	0.000501795	0	0	0	0	0	0	0	0	0	0	0	0	0	0	0.00104053	0.00137344	0	0	0	0	0	0	0	0.050707	0.542924	0	0	0.00200132
TSPO2	0	0	0.140337	0	0	0.0709499	0.026503	0	0	0	0	0	0	0	0	0	0	0	0	0	0	0	0	0	0	0	0	0	0.00652647	0	0	0	0	0	0	0	0	0	0	0	0	0	0.0120378	0	0	0	0	0	0
MS4A2	0.00792094	0	0	0	0.0151915	0	0	0	0.0101683	0	0	0	0.00592477	0	0	0	0.0256671	0	0.00421228	0	0.0082849	0	0	0	0.00564787	0	0	0	0	0	0	0	0.103375	0	0	0	0.0188862	0	0	0.00421813	0	0	0	0	0.341906	0	0	0	0.0379712
CSF1R	0.017657	0	0	0.111494	0.00821945	0	0.121582	0.168084	0.0147102	0	0.159059	0	0.0424505	0	0.231794	0.153051	0.0217923	0	0.132128	0.0902163	0.0270006	0	0.0683725	0.120745	0.0406658	0	0	0	0.0356994	0	0.0794834	0.101361	0	0.0431869	0.197409	0.103782	0.0235603	0.00545768	0.0585501	0.0845664	0	0.0145824	0.130109	0.140943	0	0	0.0764232	0.15048	0.0332757
CD5L	0.00416775	0	0	0	0.00132992	0	0	0	0.00530373	0	0	0	0.00422275	0	0	0.0226637	0.00511794	0	0	0	0.00471146	0	0.0099871	0	0	0	0	0	0	0	0	0	0	0	0	0.000902868	0.00303492	0	0	0	0	0	0	0	0	0	0.00252192	0	0.000843245
RNASE6	0.0261273	0.265369	0	0	0.0246159	0.188662	0.0903932	0	0.0372062	0	0.040405	0.100113	0.038879	0	0.107138	0.0204837	0.0444969	0.259837	0.0794704	0.0332509	0.03359	0	0.0537235	0.0089272	0.032606	0.191224	0.128401	0	0.0290101	0	0.0319769	0.0235983	1.52523	1.05299	2.15745	1.54208	0.0900668	0.530125	0.0711009	0.0419954	0.0209498	0.445447	0.134205	0.0196333	0.0495611	0.33457	0.0283429	0.00684431	0.123513
DDX4	0.00136803	0.0803773	0	0	0	0	0.000957215	0	0	0	0	0	0	0	0	0	0	0	0.00412385	0	0	0	0	0.0120657	0	0	0	0	0	0	0	0	0	0	0	0	0.00198867	0	0	0	0	0	0	0	0	0	0	0	0.00426151
ASZ1	0	0	0	0	0.000200272	0	0	0	0	0	0	0	0	0	0	0	0	0	0	0	0	0	0	0	0	0	0	0	0.0209524	0	0	0	0	0	0	0	0	0	0	0	0	0	0	0	0	0	0	0	0
SOHLH1	0	0	0	0	0	0	0	0	0	0	0	0	0	0	0	0	0	0	0	0	0	0	0	0	0	0	0	0	0	0	0	0	0	0	0	0	0	0	0	0	0	0	0	0.0136239	0	0	0	0	0
BRDT	0.00109213	0	0	0.124491	0.000218925	0	0.00220434	0	0	0	0	0.0461481	0	0	0	0.0230487	0.0018096	0	0.00668156	0.0214543	0	0	0	0.0279767	0	0	0	0.112138	0	0	0	0.131233	0	0	0	0.0210608	0.00588187	0	0	0.0130636	0	0	0	0	0	0	0	0	0.0179364
BOLL	0	0	0	0	0	0	0	0	0	0	0	0	0	0	0	0	0.00136024	0	0	0	0.00189096	0	0	0	0	0	0	0	0	0	0	0	0	0	0	0	0	0	0	0.00716028	0	0	0	0.0148396	0	0	0	0	0
C10orf82	0	0	0	0	0	0	0	0	0	0	0	0	0	0	0	0	0	0	0	0	0	0	0	0	0	0	0	0	0	0	0	0	0	0	0	0	0	0	0	0	0	0	0	0	0	0	0	0	0
C11orf71	0.60148	0.3625	0.832301	1.09459	0.285228	0.210295	0.580467	0.321546	0.280005	0.50531	0.337545	0.222174	0.326922	0.256024	0.162195	0.291095	0.351107	0.153502	0.259565	0.387569	0.336256	0.507192	0.293327	0.31907	0.234864	0.191224	0.311991	0.820017	0.132321	0.213743	0.161124	0.161144	0.205036	0.178979	0.0769274	0.280923	0.190332	0.068154	0.288505	0.238028	0.167514	0.0915567	0.25935	0.256557	0.157149	0.0784175	0.263842	0.234751	0.163068
C11orf65	0.14131	0	0.449843	0.365734	0.0117508	0	0.048353	0	0.0103096	0	0.0846128	0.0426013	0.0118137	0	0	0	0.0111392	0	0.0112961	0.0121032	0.00423119	0	0.00990696	0	0.0221224	0	0	0	0.00674342	0	0.0254687	0.109579	0.0105264	0.00562331	0	0.00279518	0.0113298	0	0.00174288	0	0	0.00385226	0	0.0359746	0.0161008	0	0	0.0200092	0.00274076
C10orf90	0	0	0	0	0	0	0.159797	0	0	0	0	0	0	0	0.0132229	0	0	0	0	0	0	0	0	0	0	0	0	0	0	0	0	0	0	0	0	0	0	0	0.00232615	0	0	0	0	0	0	0	0	0	0
C12orf50	0.00139092	0	0	0	0	0	0	0	0	0	0	0	0	0	0	0	0	0	0	0	0	0	0	0	0	0	0	0	0	0	0	0	0	0	0	0	0	0	0	0	0	0	0	0	0	0	0	0	0
C1orf100	0.000259529	0	0	0	0	0	0.00158523	0	0	0	0	0	0	0	0	0	0	0	0	0.00237478	0	0	0	0	0	0	0	0	0	0	0	0	0	0.0103025	0	0	0	0	0.00202842	0	0	0	0	0	0	0	0	0	0
C16orf78	0	0	0	0	0	0	0	0	0.00259579	0	0	0	0.00705021	0	0	0	0.00825305	0	0	0	0.00467723	0	0	0	0	0	0	0	0	0	0	0	0	0	0	0	0	0	0	0	0	0	0	0	0	0	0	0	0
C7orf31	0.0162358	0	0.105005	0	0.0173422	0	0.0685934	0.0736182	0.064568	0	0	0	0.0441231	0	0.210746	0.0186428	0.0836172	0	0.0568294	0	0.0890069	0	0.0101513	0	0.0760199	0	0	0	0.0185117	0	0.0727299	0	0.161601	0	0.132776	0.0373006	0.113296	0	0.121113	0.00788724	0.0833558	0	0.157272	0	0.0583226	0	0.105372	0	0.0843666
C6orf163	0.0391057	0	0	0	0.000934409	0	0.0132377	0	0.00534913	0	0	0	0	0	0	0	0.0106996	0	0.0439922	0	0.000714011	0	0.00934062	0	0	0	0	0	0.00833699	0	0.00976132	0	0.0416293	0	0	0	0.0046759	0	0.00263126	0	0	0	0.0277	0	0	0	0.00607142	0	0
ACTL9	0	0	0	0	0	0	0	0	0	0	0	0	0	0	0	0	0	0	0	0	0	0	0	0	0	0	0	0	0	0	0	0	0	0	0	0	0	0	0	0	0	0	0	0	0	0	0	0	0
WDR64	0	0	0	0	0.000154905	0.114395	0	0	0	0	0	0	0	0	0	0	0	0	0	0.00334145	0	0	0	0	0	0	0	0	0	0	0	0	0	0.00546693	0	0	0	0	0	0	0	0	0	0	0	0	0	0	0
PFN1	2.41228	1.13627	2.51601	2.82859	2.4684	1.35913	2.36496	2.31961	2.5756	1.42428	2.89617	2.75448	2.61885	1.74964	3.07192	2.69659	2.77637	1.84683	2.74767	2.75056	2.6713	1.74143	2.84164	2.97724	2.74681	1.25892	3.12655	2.90704	2.3138	1.33696	2.58942	2.57539	3.10388	2.75907	3.48244	3.72139	4.08113	3.47315	4.31621	4.60605	3.77527	3.11207	4.40248	4.22463	4.36173	3.84881	4.71152	4.46777	3.78234
PPP1CA	0.982572	0.354861	1.47187	1.62055	1.19732	0.599022	1.35946	1.38065	1.14493	0.782006	1.64323	1.89543	1.03633	0.876598	1.64905	1.84565	1.15476	0.957421	1.71989	1.9794	1.31612	1.02654	1.75113	2.25933	1.00885	0.327033	1.96291	2.03856	0.760159	0.676351	1.43594	1.51407	1.6633	1.1625	1.71816	2.20667	2.09769	1.19801	1.9983	2.50624	1.97223	1.12285	2.1657	2.39864	2.28095	1.62021	2.26429	2.74582	1.78511
ANXA5	1.84294	1.59135	2.15229	1.95111	1.47945	1.56299	1.55113	1.4982	1.81537	1.78976	2.33011	2.02844	1.8851	1.80945	2.36481	2.04439	1.93458	2.14247	2.28374	1.8531	1.9973	1.94194	2.58843	1.8794	2.44779	1.87117	2.69039	2.36742	2.26119	2.4055	2.4118	2.60286	0.968079	1.13077	0.860081	0.699529	0.619418	1.19351	0.74215	0.801366	1.32928	1.39909	1.04082	0.849214	1.38989	1.60236	1.0133	0.991968	1.5056
VIM	1.49763	0.818638	1.35162	0.791202	1.37041	0.458723	1.09007	0.625837	3.74875	3.68893	3.8991	3.44945	3.37582	3.02971	3.50167	3.36474	3.27306	2.69757	4.04009	3.40642	4.28171	3.11336	4.58049	3.62163	3.55425	2.75788	3.8474	2.53907	3.90987	3.56059	3.73744	3.25855	2.49916	3.10199	2.88059	2.75703	1.9772	2.37695	2.20252	2.7358	3.57811	3.09178	2.66665	2.221	3.94645	3.77744	3.33923	3.2425	3.76666
KLF4	0.508099	1.57638	0.51877	0.625112	0.36057	0.223892	0.14727	0.330922	2.74815	2.51227	1.88688	3.00594	2.15345	2.67349	2.29683	3.54148	2.6874	2.21919	2.29237	3.50682	2.524	2.53484	2.53479	3.59424	0.361607	0.394097	0.748803	1.24646	2.61642	1.58492	2.06892	2.10407	0.240775	0.169305	0.217232	0.686426	0.143042	0.0933727	0.368971	0.362113	0.0620991	0.109152	0.166021	0.216706	0.168255	0.0801493	0.239003	0.170063	0.18796
GATA2	0.0212521	0	0.220393	0.168623	0.0149908	0	0.00799515	0	1.09285	0.597173	1.86518	1.76699	0.756888	0.980001	1.78173	1.97	1.79222	1.48457	1.93231	2.23602	1.28145	0.927214	1.87268	2.07204	0.0246076	0	0.0832691	0.237336	0.0294779	0	0.0227372	0	0.0549369	0	0.0255243	0.0737397	0.0253218	0	0.0119926	0.0603064	0.0575133	0	0.00948398	0.0663136	0.113676	0	0.0134775	0.0420182	0.0378418
PPP1R18	0.0593417	0	0	0.104218	0.0393423	0.045739	0.153517	0.066365	0.683749	0.971795	0.881551	0.663679	0.580275	0.34139	0.773923	0.552901	0.689342	0.712994	0.715566	0.693963	0.810841	0.504678	0.839745	0.911229	0.429322	0	0.320173	1.12305	0.34973	0.251473	0.418248	0.472911	1.06198	1.12871	1.23528	1.03198	1.84911	1.42624	1.88165	1.70415	1.42706	1.27419	1.90591	1.83804	1.47788	1.18868	1.71629	1.47639	1.40055
MKI67	0.00132004	0	0.403711	0.117517	0.0139836	0.188662	0.0989632	0.054752	0.00559789	0	0.0944472	0	0	0	0.133534	0.0364166	0.0180765	0.290791	0.0441843	0.0194106	0.00266762	0	0.0601644	0.00821117	0	0	0	0.293838	0	0	0.0258042	0	0	0.0432353	0.152366	0.0618489	0.0363876	0.0632165	0.281513	0.0309532	0.0144914	0.0546592	0.265494	0.157665	2.58355	2.86899	2.62045	2.0842	0.020353
PRC1	0.0269458	0.0519783	0.226005	0	0.0135619	0	0.0337026	0.166593	0.0538047	0	0	0	0.0126947	0.122007	0	0.0119676	0.0890389	0	0.0343378	0.00854682	0.0957398	0	0.00803669	0.0123103	0.125412	0	0	0.205152	0.0758646	0	0.0236197	0	0.0509787	0.104549	0.0484551	0.0279307	0.0276924	0.0309935	0.0365269	0.034505	0	0.0224172	0.058902	0.153142	1.15178	1.23354	1.19712	1.36044	0.0426151
HMBS	0.229799	0.384063	0.286702	0.166184	0.200683	0.419659	0.25341	0.476718	0.0617972	0.221555	0.0950306	0.336541	0.0742569	0.0628632	0.283418	0.401011	0.0551083	0	0.13459	0.29498	0.0457458	0	0.088492	0.366534	0.16909	0	0.273876	0.107828	0.121985	0	0.268238	0.29876	0.139362	0.0374127	0.192183	0.257452	0.117193	0.0672002	0.213917	0.266253	0.0907175	0.0452674	0.135976	0.27917	0.0250085	0.542924	0.234262	0.560026	0.0647028
	% Cell positive
	Human	Macaque	Lemur	Mouse	Human	Macaque	Lemur	Mouse	Human	Macaque	Lemur	Mouse	Human	Macaque	Lemur	Mouse	Human	Macaque	Lemur	Mouse	Human	Macaque	Lemur	Mouse	Human	Macaque	Lemur	Mouse	Human	Macaque	Lemur	Mouse	Human	Macaque	Lemur	Mouse	Human	Macaque	Lemur	Mouse	Human	Macaque	Lemur	Mouse	Human	Macaque	Lemur	Mouse	Human
	ciliated cell	ciliated cell	ciliated cell	ciliated cell	alveolar epithelial cell type 2	alveolar epithelial cell type 2	alveolar epithelial cell type 2	alveolar epithelial cell type 2	artery cell	artery cell	artery cell	artery cell	vein cell	vein cell	vein cell	vein cell	capillary cell	capillary cell	capillary cell	capillary cell	capillary aerocyte	capillary aerocyte	capillary aerocyte	capillary aerocyte	pericyte	pericyte	pericyte	pericyte	adventitial fibroblast	adventitial fibroblast	adventitial fibroblast	adventitial fibroblast	B cell	B cell	B cell	B cell	natural killer cell	natural killer cell	natural killer cell	natural killer cell	natural killer T cell	natural killer T cell	natural killer T cell	natural killer T cell	natural killer cell_T cell (PF)	natural killer cell_T cell (PF)	natural killer cell_T cell (PF)	natural killer cell_T cell (PF)	T cell (CD4+)
WFDC2	95.5997	65.2778	100	100	88.1553	93.4783	99.4742	100	12.7358	6.25	2.7972	7.24638	7.79221	0	4.44444	7.32601	5.57435	0.729927	2.29817	5.66802	5.56066	2.63158	3.55556	4.59459	4.47761	0	1.40845	5.88235	3.5865	0	4.61538	5.06329	3.2	0.507185	0.829876	3.47395	3.64706	1.08527	1.33122	4.22535	2.38806	2.13904	1.92678	2.54453	8.91089	0	1.58046	4.87805	0.701884
RAB25	55.3584	45.8333	48.4848	62.5	61.8559	63.0435	48.1598	50	0.202156	0	0	0	0.25974	0	0	0	0.12177	0	0.117855	0.472335	0.275735	1.31579	0.222222	0	0.124378	0	0	0	0.21097	0	0.25641	0	0.8	0	0.414938	0.82713	0.164706	0.310078	0.0950872	0	0.298507	0.106952	0.192678	0	0	0	0	0	0.110824
TMEM212	46.061	9.72222	51.5152	100	0.0669195	0	0.105152	0	0.0673854	0	0.699301	0	0	0	0	1.0989	0.0405899	0	0	0.539811	0	0	0	0.27027	0.0621891	0	0	0	0	0	0.512821	0	0	0	0	0.578991	0.0470588	0	0	0.603622	0	0	0	0	0	0	0	1.21951	0
LDLRAD1	88.0767	0	36.3636	81.25	0.669195	0	0.525762	0	0	0	0	0	0.17316	0	0	0	0.0811798	0	0	0.0674764	0.11489	0	0.111111	0	0.186567	0	0	0	0.21097	0	0	0	0	0	0	0	0.0941176	0	0	0	0	0	0	0	0	0	0	0	0
C11orf16	69.269	9.72222	48.4848	81.25	0.44613	0	0	0	0	0	0	0	0.0865801	0	0	0	0.0270599	0	0	0.404858	0.0229779	0	0.111111	0	0.124378	0	0	0	0	0	0	0	0	0	0	0.330852	0.0235294	0	0	0.603622	0	0	0	0	0	0	0	0	0
MAPK15	81.1214	65.2778	66.6667	87.5	1.94066	0	1.89274	0	0.539084	0	0.699301	1.44928	0.4329	0	0.740741	0	0.12177	0	0.648203	0.202429	0.252757	0	0.888889	0	0.559701	0	2.8169	0	0.632911	0	0.769231	1.26582	0	0	0.414938	0.248139	0.117647	0	0.126783	0.201207	0	0	0.385356	0	0	0	0.287356	1.21951	0
CCDC39	81.4762	93.0556	30.303	81.25	0.245371	8.69565	0.105152	0	0.0673854	0	0	1.44928	0	0	0	0	0.0541199	0	0	0.269906	0.0459559	1.31579	0	0.27027	0	0	0	0	0.843882	0	0.512821	2.53165	0	0	0	0.082713	0.0705882	0.155039	0	0	0	0	0	0	0	0	0	0	0
SPAG17	86.8701	84.7222	81.8182	87.5	0.289984	0	0.105152	0	0.134771	0	2.0979	0	0	0	2.22222	0	0.0270599	0	0.648203	0.0674764	0.11489	0	0	0	0.0621891	0	0	0	0	0	0	0	0.4	0	0	0.082713	0.141176	0	0	0	0	0	0	0	0	0	0	0	0
C5orf49	96.7353	75	63.6364	87.5	11.1532	4.34783	37.1188	1.5625	0.202156	0	0	0	0.25974	0	0.740741	0	0.311189	0	0.117855	0.202429	0.482537	0	0.111111	0	0.248756	0	1.40845	0	1.05485	0	0.25641	1.26582	0	0.169062	0	0.165426	0.352941	0.310078	0.0316957	0.201207	0	0.213904	0	0	0.990099	0	0.143678	0	0.0738825
C9orf24	98.7225	86.1111	84.8485	93.75	5.24203	0	2.62881	1.5625	1.75202	0	3.4965	2.89855	0.952381	0	2.96296	1.4652	0.933568	0	3.12316	0.809717	1.03401	0	4.11111	1.08108	1.18159	0	2.8169	0	0.843882	0	3.58974	1.26582	0.4	0.0845309	0.829876	1.24069	1.03529	0	0.190174	0.804829	0	0.106952	0	0.254453	0.990099	0	0.143678	0	0.332471
C11orf88	96.7353	93.0556	51.5152	75	1.33839	0	0	0	0.404313	0	0	0	0.519481	0	0	0	0.257069	0.729927	0	0.0674764	0.275735	0	0	0	0.124378	0	0	0	0	0	0	0	0	0.338123	0	0	0.0705882	0	0	0.201207	0.597015	0.106952	0	0	0	0	0	0	0
C17orf97	70.6175	80.5556	96.9697	100	2.60986	0	3.15457	1.5625	1.01078	0	0	1.44928	1.12554	4.16667	0	0	1.40712	0	0.117855	0.134953	1.79228	0	0	1.08108	1.80348	0	4.22535	0	2.1097	0	2.05128	0	0.4	0.422654	0	0.82713	0.352941	0.155039	0.0950872	0.201207	0.298507	0.106952	0	0.254453	0	0	0.143678	1.21951	0.110824
C22orf23	39.3187	23.6111	33.3333	93.75	0.178452	0	3.99579	7.8125	0.202156	0	0	0	0.0865801	0	0.740741	0.3663	0.0405899	0	0.648203	0.674764	0.0919118	0	0.888889	2.16216	0.310945	0	1.40845	5.88235	0.21097	0	2.82051	0	0	0.0845309	0.829876	0.330852	0.0705882	0	0.44374	0	0	0	0.578035	0.508906	0	0	1.00575	0	0
NKX2-1	31.4407	6.94444	54.5455	62.5	72.0946	34.7826	87.2766	84.375	0.404313	0	0.699301	0	0	0	0.740741	1.4652	0.18942	0	0.589275	1.07962	0.206801	0	0.444444	0.810811	0.186567	0	1.40845	0	0	0	0	0	0.4	0	0.829876	0.330852	0.141176	0.155039	0.158479	0.603622	0	0.106952	0.192678	0.254453	0	0	0.431034	0	0.184706
SFTPB	50.8162	0	30.303	31.25	99.8439	84.7826	99.6845	100	10.9838	0	13.2867	10.1449	8.39827	0	16.2963	5.86081	8.67271	0	13.023	5.53306	9.00735	0	11.5556	10.8108	5.84577	0	12.6761	0	9.2827	0	15.8974	8.86076	6.8	0.0845309	12.8631	7.36146	8.04706	0	8.27258	8.4507	5.07463	0	8.28516	3.81679	9.90099	0	11.9253	9.7561	1.81012
LAMP3	16.0397	0	0	0	90.542	89.1304	79.3901	98.4375	0.539084	0	0	0	0.25974	0	0	0.732601	0.243539	0.729927	0.412493	0.74224	0.206801	0	0.111111	0.27027	0.0621891	0	0	0	0.21097	0	0.25641	0	0	0.253593	0.414938	1.73697	0.188235	0	0.44374	1.00604	0	0	0.192678	0	0.990099	0	0.143678	2.43902	0.29553
SOX9	30.1632	11.1111	6.06061	0	2.27526	6.52174	1.9979	0	0	0	0	0	0.17316	0	0	0	0.0541199	0	0	0.0674764	0.0229779	0	0	2.16216	0.0621891	0	0	0	4.00844	8	0.512821	3.79747	0	0.0845309	0	0	0.0470588	0	0.0316957	0	0	0	0	0	0	0	0	0	0.0369413
SLC5A1	1.13556	0	0	0	0.156145	0	0.210305	1.5625	0.0673854	0	0	0	0	0	0	0	0	0	0	0	0.0229779	0	0	0	0	0	0	0	0	0	0	0	0	0	0	0	0	0	0	0	0	0	0	0	0	0	0	0	0
CPN2	0	0	0	0	0	0	13.4595	0	0	0	0	0	0	0	0	0	0	0	0.0589275	0	0	0	0	0	0	0	0	0	0	0	0	0	0	0	0	0	0	0	0	0	0	0	0	0	0	0	0.143678	0	0
IGFALS	0.425834	0	0	0	2.4091	0	0.105152	3.125	0.0673854	0	0.699301	0	0	0	0.740741	0	0.01353	0	0.0589275	0	0.0229779	0	0.111111	0	0	0	0	0	0	0	0.25641	0	0	0	0.414938	0	0	0	0	0	0	0	0.192678	0	0.990099	0	0.143678	0	0.0369413
SERPINC1	0	0	0	0	0	0	12.6183	0	0	0	0	0	0	0	0	0.3663	0.0270599	0	0.117855	0	0	0	0.111111	0	0.0621891	0	0	0	0	0	0	0	0	0.0845309	0	0.496278	0.0235294	0	0.0950872	0	0	0.213904	0	0	0	0	0.143678	0	0
MASP2	0	0	0	0	0	0	0	0	0	0	0	0	0	0	0	0.3663	0	0	0	0	0	0	0	0	0	0	0	0	0.21097	0	0	0	0	0	0	0.082713	0	0	0	0	0	0	0	0	0	0	0	0	0
CTTN	56.9198	37.5	27.2727	56.25	43.5646	34.7826	33.2282	25	28.3693	16.6667	13.2867	26.087	28.2251	33.3333	19.2593	29.6703	17.5754	21.8978	9.31055	20.6478	20.1057	21.0526	9.22222	42.4324	20.5846	27.2727	16.9014	29.4118	35.2321	24	14.8718	31.6456	0.4	0.0845309	1.65975	1.81969	0.235294	0	0.126783	0.603622	0.298507	0.213904	0.192678	0.763359	1.9802	1.44928	0.287356	1.21951	0.369413
BCAM	24.0596	6.94444	60.6061	68.75	64.7334	30.4348	98.4227	75	72.4394	12.5	65.7343	78.2609	58.1818	4.16667	74.8148	78.022	53.4704	3.64964	59.6936	64.17	76.5625	6.57895	94.2222	97.8378	4.22886	0	12.6761	52.9412	4.21941	0	7.17949	8.86076	2	0.0845309	3.3195	3.55666	0.588235	0.155039	2.85261	3.42052	0.895522	0	3.08285	1.78117	1.9802	0	4.5977	6.09756	1.73624
CRIP2	76.4372	0	72.7273	100	28.6638	0	93.6909	87.5	89.69	2.08333	67.8322	100	86.4069	8.33333	82.963	97.8022	70.0176	0.729927	66.5292	98.448	73.3686	1.31579	93	100	65.796	0	63.3803	100	34.8101	0	55.641	84.8101	12	0	4.56432	18.1969	2.21176	0	3.07448	12.8773	10.7463	0	3.46821	6.10687	15.8416	0	7.75862	37.8049	19.2833
CALD1	3.40667	0	0	50	2.54294	2.17391	6.94006	34.375	63.0054	16.6667	20.979	34.7826	62.2511	25	67.4074	40.6593	47.3278	16.7883	29.5816	37.4494	68.1985	14.4737	31.3333	60	99.5647	95.4545	92.9577	100	82.9114	52	60	78.481	0.8	0.169062	0.414938	1.40612	1.69412	0	0.697306	1.20724	1.79104	0.320856	0	0.254453	0.990099	0	2.01149	2.43902	1.21906
TIMP3	11.9943	4.16667	9.09091	25	5.71046	69.5652	29.1272	31.25	93.3962	62.5	68.5315	72.4638	94.4589	91.6667	80	73.9927	92.9644	70.8029	69.4166	53.7787	96.852	52.6316	85.1111	93.5135	76.9279	95.4545	85.9155	82.3529	91.3502	92	89.2308	93.6709	4	0.507185	3.3195	3.30852	3.83529	1.08527	4.4691	3.42052	3.28358	0.641711	4.04624	3.56234	7.92079	0	8.62069	8.53659	3.28777
CAV1	17.3172	2.77778	21.2121	12.5	29.623	10.8696	21.2408	14.0625	96.4286	58.3333	58.7413	95.6522	91.342	83.3333	77.037	97.4359	95.0345	75.1825	83.4414	98.3131	98.6443	82.8947	96.5556	98.6486	61.5672	45.4545	22.5352	35.2941	54.2194	48	18.4615	39.2405	4.4	0.676247	2.07469	7.44417	2.16471	0.775194	3.42314	8.4507	4.1791	0.534759	2.6975	3.56234	5.94059	1.44928	5.60345	10.9756	4.24825
RASIP1	4.96806	0	3.0303	18.75	0.914566	0	1.9979	9.375	55.3235	0	25.1748	82.6087	45.4545	0	43.7037	84.2491	51.5627	2.18978	35.5922	83.9406	55.8364	0	48.5556	87.5676	2.36318	0	0	0	2.32068	0	0.25641	1.26582	0.8	0	0.829876	2.39868	0.988235	0	0.66561	1.60966	0.298507	0	0.192678	1.27226	4.9505	0	2.58621	1.21951	1.21906
LDB2	1.34847	0	3.0303	0	0.847647	0	1.15668	1.5625	83.3558	66.6667	62.2378	73.913	53.9394	45.8333	49.6296	42.1245	64.538	55.4745	58.2204	64.3725	42.5781	17.1053	29.8889	39.7297	15.1741	0	2.8169	5.88235	17.0886	12	15.8974	7.59494	0.4	10.3973	0	1.15798	1.67059	0.620155	0.824089	0	1.79104	0.106952	0.192678	0.508906	3.9604	0	1.43678	0	0.923532
FGD5	1.13556	0	0	0	0.513049	0	1.36698	0	22.1698	4.16667	31.4685	43.4783	20.2597	0	23.7037	33.3333	10.1881	2.91971	25.4567	27.058	10.386	3.94737	27.1111	40.8108	1.18159	4.54545	0	5.88235	4.21941	4	1.53846	8.86076	0.4	0	0.414938	0.578991	0.4	0	0.253566	1.00604	0	0	0.385356	0.254453	1.9802	0	0.862069	0	0.221648
PODXL	7.9489	0	3.0303	0	2.23065	0	2.62881	3.125	44.8113	4.16667	50.3497	65.2174	41.4719	4.16667	48.8889	74.359	39.4128	5.10949	48.2616	70.5128	34.2142	10.5263	69.6667	84.5946	0.870647	0	4.22535	0	3.79747	0	1.02564	2.53165	0.8	0	0	1.57155	0.470588	0	0.88748	2.21328	1.79104	0	0.770713	1.01781	0.990099	0	1.14943	8.53659	0.628001
SOX17	1.20653	0	3.0303	0	0.602275	0	0.736067	0	75.3369	35.4167	24.4755	42.029	14.3723	16.6667	27.4074	39.9267	32.0254	8.75912	34.944	73.6167	6.82445	6.57895	1	17.2973	0.248756	0	1.40845	5.88235	0.21097	0	0	1.26582	2.8	0.0845309	0	1.32341	0.470588	0	0.253566	1.81087	0.298507	0	0.192678	0.508906	0.990099	0	0.574713	1.21951	1.14518
PALMD	55.0745	1.38889	6.06061	6.25	0.959179	0	1.05152	4.6875	61.9946	27.0833	34.2657	40.5797	37.6623	25	41.4815	56.044	34.4473	24.0876	34.119	58.7719	3.99816	0	10.4444	15.9459	0.0621891	0	2.8169	0	4.00844	0	5.38462	1.26582	0.4	0	0	0.578991	0.188235	0	0.253566	0.603622	0	0.320856	0.192678	0.508906	0	0	0.574713	2.43902	0.59106
TMEM88	3.54862	11.1111	0	0	3.85902	15.2174	1.05152	10.9375	32.0081	4.16667	9.79021	42.029	17.7489	16.6667	21.4815	32.967	31.606	39.4161	15.0854	25.641	3.92923	11.8421	1.44444	17.027	0.808458	18.1818	0	0	5.27426	12	0.25641	1.26582	0.4	24.8521	1.24481	1.24069	0.352941	7.75194	0.285261	0.402414	0	15.1872	0.385356	1.27226	0	18.8406	0.287356	2.43902	0.369413
GJA5	0.567779	0	3.0303	0	0.133839	0	1.36698	0	76.2129	6.25	51.7483	59.4203	16.8831	0	6.66667	1.4652	16.5336	0	8.01414	3.23887	1.33272	0	0.666667	1.35135	2.05224	0	4.22535	0	3.5865	0	4.35897	1.26582	0	0	0	0.082713	0.188235	0	0.316957	0	0.597015	0	0	0	0	0	0.718391	0	0.29553
DLL4	0.780696	0	0	0	3.03368	0	6.94006	0	33.0189	41.6667	48.2517	63.7681	5.71429	0	4.44444	9.15751	20.8767	36.4964	28.8745	32.2537	24.8392	34.2105	34.4444	37.5676	0.559701	0	1.40845	0	0	0	0.769231	0	0	0.0845309	0.414938	0.413565	0.0235294	0	0.44374	0.201207	0.298507	0.106952	0.578035	0	0	0	0.862069	1.21951	0.221648
LHX6	0.212917	54.1667	0	0	0.044613	43.4783	0	0	0.336927	20.8333	0	0	13.5065	54.1667	14.0741	11.7216	2.0295	14.5985	0.23571	0.202429	0.183824	13.1579	0	0.27027	0	18.1818	0	0	0	36	0	0	0	14.7084	0	0	0	18.4496	0.0316957	0	0	21.2834	0	0	0	40.5797	0.143678	0	0.0738825
CA4	8.01987	1.38889	12.1212	6.25	2.65447	2.17391	8.6225	3.125	14.3531	0	3.4965	17.3913	26.9264	0	14.8148	19.0476	84.1023	45.2555	47.4956	56.0054	93.8879	52.6316	96.7778	100	1.92786	40.9091	1.40845	5.88235	0	0	6.15385	7.59494	1.6	0.0845309	4.14938	5.29363	2.44706	0	3.23296	5.6338	2.98507	0.106952	3.85356	3.05344	6.93069	0	6.6092	8.53659	3.32471
TMEM100	6.60043	2.77778	3.0303	25	2.25296	0	9.56887	17.1875	88.1402	91.6667	76.9231	84.058	66.0606	45.8333	47.4074	95.2381	92.3826	81.7518	95.4037	98.6505	82.5827	86.8421	99.1111	100	2.67413	0	5.6338	76.4706	13.5021	4	22.3077	27.8481	3.2	0.169062	3.3195	10.0083	2.44706	0	5.73693	8.85312	3.58209	0	6.55106	4.83461	3.9604	0	10.4885	10.9756	3.69413
TCF15	0	0	0	0	0	0	0.105152	0	1.07817	0	0	4.34783	0.34632	0	0	1.4652	0.297659	0	2.06246	1.48448	0.160846	0	0	1.08108	0	0	0	0	0	0	0	0	0	0	0	0	0	0	0.0633914	0	0	0.106952	0	0	0	0	0.143678	1.21951	0
EDNRB	4.6132	0	0	0	41.7354	34.7826	0.210305	0	7.27763	2.08333	0	17.3913	10.9957	4.16667	0.740741	3.663	10.9322	3.64964	1.35533	2.15924	96.4844	100	37.3333	94.8649	25.1244	22.7273	1.40845	0	5.90717	0	0.25641	0	1.2	0.0845309	0	0.165426	1.15294	0.155039	0.0950872	0	0.895522	0.106952	0.192678	0.508906	4.9505	0	0.431034	0	1.36683
ITGA3	40.7381	9.72222	30.303	37.5	21.3919	21.7391	16.9295	10.9375	11.186	14.5833	2.0979	18.8406	16.9697	33.3333	8.14815	20.5128	8.0368	7.29927	8.132	13.2254	36.42	31.5789	35.3333	67.2973	0.870647	0	0	0	0.21097	12	2.30769	0	0.4	0.169062	1.24481	0.413565	0.305882	0	0.729002	0.402414	0	0	0.963391	0.763359	1.9802	0	4.5977	1.21951	1.29294
HOXB5	0.141945	0	0	0	0.111532	0	0.42061	0	0.74124	0	2.0979	14.4928	0.25974	0	1.48148	3.663	0.757678	0.729927	5.12669	13.7652	13.1664	0	14.8889	47.8378	16.5423	9.09091	29.5775	29.4118	15.1899	8	17.1795	24.0506	0	0	0.414938	0.661704	0.0235294	0	0.22187	0.402414	0	0	0	0	0.990099	0	0.143678	0	0.147765
RELN	0	4.16667	0	0	0	0	0.105152	0	0.0673854	0	0	0	0	0	0	0.3663	0.01353	0	0.0589275	0.134953	0	0	0	0.27027	0.0621891	0	0	0	1.26582	0	0.512821	1.26582	0	0	0	0.330852	0	0	0.158479	0	0	0	0	0.254453	0	0	0.287356	0	0
ANGPTL7	0	0	0	0	0.044613	0	0.42061	0	0	0	0	0	0	0	0	0	0.01353	0	0.0589275	0	0	0	0	0	0	0	0	0	9.70464	8	2.30769	3.79747	0	0	0	0	0	0	0	0	0	0	0.192678	0	0	0	0	0	0
TNMD	0	0	0	0	0	0	0	0	0.404313	0	0	0	0	0	0	0	0	0	0	0	0	0	0	0	0	0	0	0	0	0	0	1.26582	0	0	0	0	0	0	0	0	0	0	0	0	0	0	0	0	0
CILP	0.0709723	0	0	0	0.044613	0	0.105152	0	0	0	0	0	0.0865801	0	0	0	0.01353	0	0	0	0	0	0	0	0	0	0	0	10.9705	0	14.1026	18.9873	0	0	0	0	0	0	0.0316957	0	0	0	0	0	0	0	0	0	0
COL1A1	4.96806	1.38889	3.0303	0	4.37207	0	1.89274	3.125	0.202156	0	0	0	0.25974	0	0.740741	0.732601	0.0811798	0	0.23571	0.472335	0.0229779	0	0.555556	0.810811	3.73134	9.09091	5.6338	47.0588	76.5823	96	65.3846	93.6709	0	0	0.414938	0.578991	0.376471	0	0.253566	0.804829	0.298507	0.213904	0.192678	0.763359	0	0	0.718391	0	0.0738825
MFAP4	1.06458	1.38889	3.0303	0	1.27147	4.34783	12.6183	10.9375	0.673854	0	3.4965	7.24638	0.779221	0	2.22222	9.52381	0.473549	2.18978	3.47672	7.4224	0.436581	0	3.66667	7.56757	6.34328	0	2.8169	11.7647	92.616	96	89.7436	81.0127	0	0.253593	5.39419	6.03805	0.917647	0.465116	3.10618	5.4326	0.597015	0.427807	4.04624	2.79898	0	0	5.02874	15.8537	0.184706
PGAM2	0.283889	4.16667	9.09091	0	0.178452	0	0.525762	0	0.0673854	0	0	0	0.0865801	0	0	0	0.0541199	0	0.23571	0	0.0229779	0	0.111111	0	0	0	0	0	0.21097	0	0	0	0.4	0.845309	0	0.082713	0	0	0.285261	0	0	0	0.385356	0	0	0	0.287356	0	0.0369413
SMPX	0	0	0	0	0.0223065	6.52174	1.05152	0	0	0	0	0	0	0	0	0	0	0.729927	0.0589275	0	0	0	0	0	0	4.54545	0	0	0.21097	0	0.512821	0	0	0	0.414938	0	0	0	0	0	0	0.106952	0	0	0	0	0	0	0
ACTA1	0	0	0	0	0	0	0	0	0	0	0	0	0	0	0	0.3663	0.01353	0	0	0	0	0	0	0	0	0	0	0	0	4	0	0	0	0.169062	0	0.082713	0	0	0	0	0	0	0	0	0	0	0.143678	1.21951	0
MYL1	0	0	0	0	0.0669195	0	0	0	0	0	0	0	0	0	0	0	0	0	0	0	0	0	0	0	0	0	0	0	0	0	0	0	0	0	0.414938	0.082713	0	0	0	0	0	0	0	0	0	0	0	0	0
ACTA2	13.5557	0	0	6.25	2.89984	0	1.47213	0	3.09973	2.08333	0.699301	15.942	3.29004	4.16667	2.22222	1.4652	3.68015	0	0.824985	1.95682	4.8943	0	0.666667	1.62162	67.5373	13.6364	54.9296	52.9412	37.1308	0	2.82051	21.519	1.2	0	0.414938	1.32341	3.45882	0.155039	0.253566	0.603622	9.55224	0.213904	0.385356	1.01781	14.8515	0	0.574713	1.21951	6.09531
MYL9	32.9312	11.1111	3.0303	0	46.6875	34.7826	2.31335	3.125	33.7601	18.75	2.0979	1.44928	37.4026	25	8.14815	3.2967	21.3368	11.6788	3.18209	2.42915	13.6489	6.57895	1.66667	1.35135	97.1393	72.7273	74.6479	88.2353	69.6203	24	6.66667	37.9747	1.2	4.22654	0	0.744417	2.14118	7.5969	0.22187	0.804829	4.47761	2.35294	0	0.508906	3.9604	15.942	1.58046	1.21951	1.03436
LMOD1	0.283889	0	3.0303	6.25	0.156145	0	1.89274	0	0.134771	0	0.699301	0	0.34632	0	2.22222	0.3663	0.324719	0.729927	0.23571	0.0674764	0.252757	0	0.222222	0.27027	40.2985	36.3636	19.7183	35.2941	6.32911	12	11.7949	1.26582	0	0	0	0	0.141176	0	0.126783	0	0	0	0	0	0	0	0.431034	0	0
PDGFRB	0.780696	1.38889	0	0	0.401517	0	3.99579	1.5625	0.539084	8.33333	0	1.44928	0.519481	0	2.96296	0	0.10824	0	0.117855	0.472335	0.206801	0	0	0.27027	95.6468	95.4545	77.4648	100	28.0591	44	42.8205	34.1772	0	0.845309	1.24481	0	4.8	20.3101	0.316957	0.603622	1.49254	3.52941	0.385356	0	3.9604	8.69565	0.574713	0	0.0738825
PODN	0.141945	0	0	0	0.959179	8.69565	0.525762	1.5625	1.48248	0	0	0	0.17316	0	0	0	0.0541199	0	0.23571	0.202429	0.0689338	0	0.111111	0.27027	0.746269	4.54545	7.04225	0	67.9325	68	46.4103	39.2405	0	0	0	0.082713	0.870588	0	0.0633914	0.402414	0.298507	0	0	0.254453	1.9802	0	0.431034	1.21951	0.0369413
TCF21	0.567779	0	0	0	0.334597	0	4.31125	3.125	0.539084	0	0.699301	0	0.606061	0	2.22222	1.4652	0.311189	0	1.76783	1.95682	0.252757	0	1.88889	1.35135	68.097	0	60.5634	82.3529	49.1561	8	68.9744	69.6203	0.4	0	1.65975	0.330852	0.282353	0	1.07765	0.402414	0.298507	0	1.54143	0.254453	1.9802	0	2.15517	0	0.0369413
COL13A1	0.141945	1.38889	0	0	0.089226	0	2.10305	0	0.0673854	0	0	0	0.692641	0	0.740741	0.3663	0	0	0.47142	0.134953	0.0229779	0	0.333333	0	0.746269	0	0	5.88235	6.54008	0	11.5385	18.9873	0	0	0.414938	0.165426	1.74118	0	0.190174	0	0	0	0	0.254453	0	0	0.862069	1.21951	0
TBX5	0.212917	1.38889	0	0	0.111532	0	0.946372	1.5625	0.134771	0	0.699301	0	0.0865801	0	0	0	0.1353	0	0.47142	0.269906	0.0689338	0	0.222222	0	46.3308	13.6364	54.9296	94.1176	6.11814	0	20.2564	10.1266	0	0	0.414938	0.082713	0.0941176	0	0.0633914	0	0	0	0.192678	0	1.9802	0	0.287356	0	0
KCNK3	0.212917	0	0	18.75	0.780727	0	0.630915	4.6875	0	0	0	1.44928	0.25974	0	0	0.3663	0.18942	0	0.23571	0.337382	0.11489	0	0	0.540541	64.3657	0	53.5211	100	1.05485	0	0.25641	3.79747	0	0	0	0.744417	0.164706	0	0.0316957	0	0	0	0	0.254453	0.990099	0	0.143678	0	0
FAM162B	0.425834	0	0	0	0.200758	0	3.04942	1.5625	0.0673854	0	0	0	0.34632	0	0	0	0.595319	0	1.23748	1.01215	0.229779	0	0.111111	0.540541	79.1045	31.8182	98.5915	82.3529	6.11814	0	0.512821	0	0	0	0.414938	0	0.0470588	0	0.285261	0	0.298507	0	0.385356	0	0.990099	0	0.287356	1.21951	0.0738825
TRPC6	7.59404	1.38889	6.06061	0	0.200758	0	0.736067	1.5625	0.0673854	0	0	0	0.17316	0	0	0.3663	0.0811798	0	0	0.539811	0.0919118	0	0	0.27027	31.4055	45.4545	28.169	82.3529	5.27426	0	1.02564	0	0	0	0	0	0.117647	0	0	0	0	0.106952	0	0	0.990099	0	0	0	0.0369413
VSNL1	0.709723	5.55556	3.0303	0	0.223065	2.17391	0.105152	0	0	0	1.3986	1.44928	0.25974	0	0	1.0989	0.0676498	0.729927	0	0.472335	0.0689338	0	0.111111	0.27027	31.0323	27.2727	21.1268	88.2353	1.05485	0	0	2.53165	0	0	0	0.082713	0	0	0.0316957	0.201207	0	0	0	0	0	0	0.143678	0	0
HIGD1B	0.993612	0	0	0	0.624582	0	0.315457	1.5625	1.28032	2.08333	0	0	1.55844	0	0	2.5641	1.86714	0.729927	0.70713	3.10391	1.03401	1.31579	0.111111	1.35135	94.7139	86.3636	97.1831	100	1.47679	4	0.25641	0	0.4	0.0845309	0	0.330852	0.705882	0.155039	0.285261	0.402414	0	0	0	0	2.9703	0	0.287356	0	0.812708
EBF2	0.141945	0	0	0	0	0	0	0	0.202156	0	0	0	0.17316	0	0	0	0.18942	0	0	0	0.252757	0	0	0	1.86567	0	1.40845	0	4.21941	0	0.769231	5.06329	0	0	0	0.082713	0	0	0.0316957	0	0	0	0	0	0	0	0	0	0
ITGA7	0.425834	0	0	0	0.334597	0	1.15668	12.5	0.134771	0	0	0	0.34632	0	0	0.3663	0.0676498	0	0.0589275	0	0.0229779	0	0	0.27027	1.05721	4.54545	2.8169	11.7647	0.843882	0	0.25641	0	0	0	0	0	0.0470588	0	0	0	0	0	0	0	0	0	0.143678	0	0
CD79B	0.212917	0	3.0303	0	0.200758	2.17391	0.525762	23.4375	3.09973	2.08333	0	5.7971	3.0303	0	0	1.4652	0.852388	0	0.412493	3.23887	0.919118	0	0.333333	3.51351	1.30597	0	0	0	0.632911	4	0.512821	1.26582	83.6	86.6441	81.7427	99.1729	14.6118	5.73643	0.538827	4.62777	2.68657	0.320856	1.54143	3.30789	25.7426	2.89855	0.574713	15.8537	7.64684
MS4A1	0	0	0	0	0	2.17391	0.105152	0	0.202156	0	0	0	0	0	0	0.732601	0.0270599	0	0	0.674764	0	0	0	1.35135	0	0	0	0	0.21097	4	0	0	84.8	90.7861	56.4315	87.3449	0.141176	0.310078	0.126783	1.20724	2.08955	0.320856	0	0.763359	2.9703	2.89855	0	4.87805	2.84448
CR2	0	0	0	0	0.044613	0	0	0	0	0	0	0	0	0	0	0.732601	0	0	0	0.337382	0	0	0	0	0	0	0	0	0	0	0	1.26582	9.6	5.07185	2.48963	15.8809	0	0.155039	0	0.201207	0	2.78075	0	0	0	1.44928	0	0	0.0369413
TNFRSF17	1.56139	0	6.06061	0	0.0223065	0	1.05152	0	0	0	0	0	0	0	0	0	0.01353	0	0.176783	0.0674764	0	0	0.222222	0	0	0	0	0	0	0	0.25641	1.26582	6.8	0.760778	1.24481	0	0	0.155039	0.158479	0	0	0	0	0	0	0	1.14943	2.43902	0
LCK	0.993612	1.38889	3.0303	0	0.356904	0	1.78759	3.125	0.404313	4.16667	3.4965	2.89855	0.779221	4.16667	0.740741	1.0989	0.473549	0	1.64997	1.75439	0.298713	1.31579	2.44444	1.62162	0.186567	4.54545	1.40845	0	0.21097	0	2.05128	2.53165	9.6	2.02874	16.1826	8.02316	39.2235	73.7984	41.9017	80.0805	61.194	65.4545	63.3911	89.5674	57.4257	82.6087	73.8506	95.122	65.386
ZAP70	0.709723	1.38889	3.0303	50	0.356904	0	1.36698	3.125	0.336927	0	0	1.44928	0.25974	0	0.740741	1.0989	0.21648	0	1.64997	2.09177	0.482537	0	2.22222	1.62162	0.310945	0	2.8169	0	0.421941	0	2.5641	0	3.6	0.253593	2.90456	1.07527	43.2941	45.8915	44.2155	28.169	29.2537	37.9679	46.4355	47.3282	45.5446	53.6232	61.7816	56.0976	23.0883
IL2RB	0.709723	0	3.0303	0	0.37921	0	1.47213	0	0.269542	0	1.3986	0	0.17316	0	0	1.0989	0.18942	0	1.23748	0.809717	0.137868	0	2.11111	0.27027	0.310945	0	1.40845	0	0.21097	0	2.5641	1.26582	2.4	0.253593	4.97925	3.47395	47.0353	51.7829	72.8685	75.0503	39.7015	29.8396	61.079	56.9975	40.5941	28.9855	77.4425	70.7317	23.0144
SH2D2A	0.851668	0	3.0303	6.25	0.736114	0	0.630915	0	0.606469	0	0	1.44928	0.4329	0	0	1.4652	0.257069	0.729927	0.589275	0.337382	0.436581	0	0.888889	0.810811	0.621891	0	0	0	1.26582	0	1.02564	1.26582	3.6	0.0845309	0.829876	3.97022	49.2	18.4496	29.0967	53.7223	31.6418	17.0053	16.763	60.0509	42.5743	18.8406	39.5115	79.2683	32.8038
CD3E	0.425834	0	0	0	0.356904	0	2.10305	3.125	1.14555	0	2.0979	2.89855	1.12554	0	0.740741	0.732601	0.879448	0	2.23925	1.28205	0.643382	0	2.33333	1.35135	0.0621891	0	0	0	0.421941	0	1.28205	0	5.6	0.253593	1.24481	1.24069	10.0941	2.0155	1.61648	1.81087	62.0896	25.5615	100	89.8219	51.4851	27.5362	57.1839	76.8293	85.519
CD40LG	0	0	0	0	0.0669195	0	0.315457	0	0	0	0	0	0.0865801	0	0	0	0.0947098	0	0.23571	0	0.0689338	0	0	0	0	0	0	0	0.21097	0	0.25641	0	0	0	0.414938	0.082713	0.117647	0.465116	0.44374	0.402414	2.08955	2.56684	4.04624	12.2137	9.90099	4.34783	9.48276	10.9756	46.6938
CORO1A	1.63236	8.33333	9.09091	43.75	1.42762	0	26.3933	43.75	2.08895	6.25	12.5874	0	1.7316	4.16667	9.62963	0	1.10946	2.91971	11.2552	0	1.51654	2.63158	12.5556	0	0.497512	0	12.6761	0	1.26582	4	15.1282	0	87.2	80.6424	79.668	98.4285	75.1294	95.814	96.6086	97.9879	86.5672	88.0214	98.4586	98.2188	96.0396	97.1014	98.9943	100	86.9228
FERMT3	3.61959	1.38889	0	0	2.36449	0	6.51945	0	7.8841	2.08333	3.4965	10.1449	4.50216	0	2.96296	3.2967	4.18076	0.729927	2.65174	3.37382	6.52574	0	1.66667	2.16216	3.35821	0	2.8169	0	2.74262	0	2.30769	1.26582	16	17.836	19.917	28.2878	23.1765	27.907	26.9731	33.1992	24.7761	27.8075	34.104	32.0611	49.505	50.7246	49.1379	56.0976	29.6269
RAC2	5.3939	0	6.06061	25	3.36828	2.17391	15.3523	17.1875	2.22372	0	4.8951	8.69565	1.90476	0	11.8519	8.05861	1.46124	0.729927	5.42133	7.01754	1.83824	1.31579	5.66667	11.3514	1.74129	0	5.6338	23.5294	1.68776	0	10.5128	11.3924	71.6	47.0837	66.805	94.7891	79.0118	58.4496	89.0333	99.5976	72.5373	45.5615	89.7881	100	94.0594	75.3623	97.1264	100	68.8585
TKT	64.3009	43.0556	45.4545	68.75	72.6299	71.7391	85.9096	70.3125	22.9111	8.33333	16.7832	37.6812	15.9307	8.33333	31.8519	42.8571	10.4722	5.83942	22.746	32.5911	13.1664	11.8421	29.8889	40.8108	24.6891	0	21.1268	35.2941	33.5443	36	45.641	68.3544	29.6	16.568	29.0456	36.2283	13.6941	24.186	33.122	44.668	16.4179	21.9251	29.6724	31.0433	42.5743	39.1304	60.0575	84.1463	21.8692
NFE2	1.13556	0	6.06061	0	1.3607	0	6.51945	0	0.269542	0	0	1.44928	0.17316	0	3.7037	1.8315	0.0947098	0	0.766058	0.607287	0.0689338	0	0.666667	2.43243	0	0	1.40845	5.88235	0	0	1.02564	3.79747	0	0	0.829876	0.413565	0	0	0.570523	2.41449	0	0	0.385356	0.254453	0	1.44928	0.431034	3.65854	0.110824
GATA1	0.212917	0	0	0	0.044613	0	0.210305	0	0	0	0	0	0	0	0	0	0.01353	0	0.0589275	0	0.0229779	0	0	0	0	0	0	0	0	0	0	0	0	0	0	0.082713	0.0235294	0	0	0	0	0	0	0	0.990099	1.44928	0	0	0.0369413
TSPO2	0	0	6.06061	0	0	4.34783	1.57729	0	0	0	0	0	0	0	0	0	0	0	0	0	0	0	0	0	0	0	0	0	0.21097	0	0	0	0	0	0	0	0	0	0	0	0	0	0.192678	0	0	0	0	0	0
MS4A2	0.567779	0	0	0	0.401517	0	0	0	0.202156	0	0	0	0.0865801	0	0	0	0.257069	0	0.0589275	0	0.137868	0	0	0	0.0621891	0	0	0	0	0	0	0	1.2	0	0	0	0.235294	0	0	0.201207	0	0	0	0	2.9703	0	0	0	0.738825
CSF1R	1.13556	0	0	6.25	0.557662	0	7.78128	6.25	0.336927	0	2.0979	0	0.4329	0	3.7037	2.9304	0.284129	0	1.35533	2.02429	0.413603	0	0.888889	4.05405	0.621891	0	0	0	1.26582	0	1.28205	3.79747	0	0.507185	3.3195	2.39868	0.329412	0.155039	0.855784	2.21328	0	0.213904	1.54143	3.05344	0	0	2.29885	4.87805	0.59106
CD5L	0.212917	0	0	0	0.111532	0	0	0	0.134771	0	0	0	0.0865801	0	0	0.3663	0.0676498	0	0	0	0.0689338	0	0.111111	0	0	0	0	0	0	0	0	0	0	0	0	0.082713	0.0470588	0	0	0	0	0	0	0	0	0	0.143678	0	0.0369413
RNASE6	1.77431	2.77778	0	0	1.51684	2.17391	5.04732	0	0.74124	0	0.699301	2.89855	0.606061	0	2.22222	0.3663	0.581789	0.729927	0.824985	0.674764	0.574449	0	0.888889	0.27027	0.373134	4.54545	1.40845	0	0.843882	0	0.769231	1.26582	37.6	20.4565	54.3568	51.1166	1.22353	9.92248	1.01426	1.20724	0.298507	7.91444	1.92678	0.508906	1.9802	10.1449	1.14943	1.21951	2.21648
DDX4	0.141945	4.16667	0	0	0	0	0.105152	0	0	0	0	0	0	0	0	0	0	0	0.0589275	0	0	0	0	0.540541	0	0	0	0	0	0	0	0	0	0	0	0	0.0235294	0	0	0	0	0	0	0	0	0	0	0	0.0738825
ASZ1	0	0	0	0	0.0223065	0	0	0	0	0	0	0	0	0	0	0	0	0	0	0	0	0	0	0	0	0	0	0	0.421941	0	0	0	0	0	0	0	0	0	0	0	0	0	0	0	0	0	0	0	0
SOHLH1	0	0	0	0	0	0	0	0	0	0	0	0	0	0	0	0	0	0	0	0	0	0	0	0	0	0	0	0	0	0	0	0	0	0	0	0	0	0	0	0	0	0	0	0.254453	0	0	0	0	0
BRDT	0.0709723	0	0	12.5	0.0223065	0	0.105152	0	0	0	0	2.89855	0	0	0	0.3663	0.01353	0	0.0589275	0.539811	0	0	0	1.08108	0	0	0	5.88235	0	0	0	6.32911	0	0	0	0.496278	0.0705882	0	0	0.402414	0	0	0	0	0	0	0	0	0.406354
BOLL	0	0	0	0	0	0	0	0	0	0	0	0	0	0	0	0	0.01353	0	0	0	0.0229779	0	0	0	0	0	0	0	0	0	0	0	0	0	0	0	0	0	0	0.201207	0	0	0	0.254453	0	0	0	0	0
C10orf82	0	0	0	0	0	0	0	0	0	0	0	0	0	0	0	0	0	0	0	0	0	0	0	0	0	0	0	0	0	0	0	0	0	0	0	0	0	0	0	0	0	0	0	0	0	0	0	0	0
C11orf71	36.0539	12.5	21.2121	62.5	17.4437	17.3913	36.2776	17.1875	8.01887	6.25	4.1958	5.7971	6.49351	4.16667	3.7037	7.69231	5.35787	1.45985	3.06423	9.51417	6.75551	6.57895	4.55556	11.0811	3.48259	4.54545	7.04225	17.6471	5.27426	8	3.58974	3.79747	4	2.11327	1.65975	6.94789	2.82353	1.08527	4.97623	5.23139	2.68657	1.28342	4.81696	6.36132	6.93069	2.89855	8.76437	14.6341	3.06612
C11orf65	8.7296	0	15.1515	25	0.713808	0	3.04942	0	0.269542	0	0.699301	1.44928	0.25974	0	0	0	0.1353	0	0.117855	0.269906	0.0689338	0	0.111111	0	0.310945	0	0	0	0.21097	0	0.25641	2.53165	0.4	0.0845309	0	0.082713	0.164706	0	0.0316957	0	0	0.106952	0	0.254453	0.990099	0	0	1.21951	0.0369413
C10orf90	0	0	0	0	0	0	10.0946	0	0	0	0	0	0	0	0.740741	0	0	0	0	0	0	0	0	0	0	0	0	0	0	0	0	0	0	0	0	0	0	0	0.0316957	0	0	0	0	0	0	0	0	0	0
C12orf50	0.0709723	0	0	0	0	0	0	0	0	0	0	0	0	0	0	0	0	0	0	0	0	0	0	0	0	0	0	0	0	0	0	0	0	0	0	0	0	0	0	0	0	0	0	0	0	0	0	0	0
C1orf100	0.0709723	0	0	0	0	0	0.105152	0	0	0	0	0	0	0	0	0	0	0	0	0.0674764	0	0	0	0	0	0	0	0	0	0	0	0	0	0.169062	0	0	0	0	0.0316957	0	0	0	0	0	0	0	0	0	0
C16orf78	0	0	0	0	0	0	0	0	0.134771	0	0	0	0.17316	0	0	0	0.0676498	0	0	0	0.0919118	0	0	0	0	0	0	0	0	0	0	0	0	0	0	0	0	0	0	0	0	0	0	0	0	0	0	0	0
C7orf31	1.13556	0	3.0303	0	1.07071	0	3.89064	4.6875	1.68464	0	0	0	1.47186	0	2.96296	0.732601	1.05534	0	0.648203	0	1.67739	0	0.111111	0	1.1194	0	0	0	0.632911	0	1.28205	0	2.8	0	1.65975	0.578991	1.57647	0	1.93344	0.201207	1.49254	0	3.27553	0	3.9604	0	3.3046	0	1.256
C6orf163	1.20653	0	0	0	0.044613	0	0.630915	0	0.134771	0	0	0	0	0	0	0	0.12177	0	0.412493	0	0.0229779	0	0.111111	0	0	0	0	0	0.21097	0	0.25641	0	0.4	0	0	0	0.0470588	0	0.0316957	0	0	0	0.192678	0	0	0	0.431034	0	0
ACTL9	0	0	0	0	0	0	0	0	0	0	0	0	0	0	0	0	0	0	0	0	0	0	0	0	0	0	0	0	0	0	0	0	0	0	0	0	0	0	0	0	0	0	0	0	0	0	0	0	0
WDR64	0	0	0	0	0.0223065	6.52174	0	0	0	0	0	0	0	0	0	0	0	0	0	0.0674764	0	0	0	0	0	0	0	0	0	0	0	0	0	0.0845309	0	0	0	0	0	0	0	0	0	0	0	0	0	0	0
PFN1	94.819	43.0556	87.8788	93.75	97.234	63.0435	97.5815	96.875	86.3881	35.4167	79.7203	97.1014	84.8485	54.1667	94.0741	96.337	79.6509	37.2263	76.2522	93.1174	84.4899	39.4737	85.2222	99.1892	82.3383	22.7273	88.7324	100	85.0211	56	83.0769	97.4684	92.4	78.022	93.7759	99.5037	99.1294	97.0543	99.6513	100	97.9104	91.123	99.8073	100	100	98.5507	99.7126	100	96.9708
PPP1CA	59.1909	13.8889	45.4545	81.25	70.0647	36.9565	78.1283	76.5625	40.566	16.6667	29.3706	73.913	31.6883	29.1667	47.4074	70.696	24.5028	16.0584	37.8315	69.973	36.7417	21.0526	47.1111	88.1081	21.8284	4.54545	53.5211	76.4706	32.9114	12	45.8974	63.2911	52.8	24.0913	44.3983	80.0662	61.2471	28.9922	62.2187	90.5433	57.0149	26.3102	66.474	82.4427	88.1188	69.5652	88.5057	97.561	54.5622
ANXA5	86.5862	62.5	81.8182	93.75	78.4965	73.913	79.6004	73.4375	65.027	47.9167	60.8392	79.7101	64.0693	54.1667	69.6296	75.0916	50.9268	49.635	56.4526	64.2375	62.1553	43.4211	79.2222	78.3784	73.1965	45.4545	74.6479	82.3529	83.9662	80	81.5385	94.9367	24	22.9079	17.0124	20.761	10.1412	28.8372	15.1823	24.1449	32.2388	36.3636	21.1946	21.883	54.4554	56.5217	37.7874	52.439	42.1869
VIM	68.7012	18.0556	36.3636	43.75	59.4022	23.913	60.2524	31.25	98.248	97.9167	96.5035	95.6522	92.7273	83.3333	90.3704	97.4359	87.5389	70.073	94.4019	97.166	99.1728	84.2105	99.7778	100	95.2736	77.2727	97.1831	82.3529	98.7342	96	97.6923	97.4684	67.6	72.5275	72.6141	68.7345	49.6	60.6202	60.8241	85.5131	91.6418	81.2834	66.2813	55.4707	98.0198	88.4058	92.0977	96.3415	96.0842
KLF4	28.318	41.6667	12.1212	31.25	17.5998	10.8696	6.83491	17.1875	81.0647	68.75	39.8601	94.2029	60.4329	83.3333	62.2222	97.0696	68.1234	48.1752	50.442	95.6815	70.864	59.2105	72.8889	100	4.66418	4.54545	8.4507	29.4118	75.3165	52	56.6667	75.9494	4.4	2.45139	2.90456	15.8809	1.92941	1.86047	5.35658	9.05433	1.19403	1.17647	2.89017	5.08906	3.9604	2.89855	6.46552	10.9756	3.10307
GATA2	1.13556	0	3.0303	12.5	0.557662	0	0.315457	0	33.8275	10.4167	37.7622	73.913	20.1732	20.8333	49.6296	72.8938	39.8458	27.0073	41.1314	76.3158	30.9743	15.7895	51.1111	84.0541	0.435323	0	1.40845	5.88235	1.26582	0	0.512821	0	1.2	0	0.414938	1.57155	0.352941	0	0.158479	0.804829	0.895522	0	0.192678	1.52672	2.9703	0	0.574713	3.65854	0.628001
PPP1R18	3.47764	0	0	6.25	2.0745	2.17391	9.46372	4.6875	22.8437	16.6667	12.5874	24.6377	16.2771	8.33333	19.2593	17.9487	12.2717	8.0292	10.3123	19.5682	18.6581	6.57895	17.2222	38.1081	7.08955	0	4.22535	47.0588	12.4473	4	9.74359	18.9873	30.8	22.7388	29.8755	32.3408	49.2471	36.2791	55.7845	65.7948	35.2239	31.9786	57.8035	65.3944	64.3564	42.029	75	79.2683	37.9756
MKI67	0.141945	0	6.06061	6.25	0.557662	2.17391	4.52156	3.125	0.0673854	0	0.699301	0	0	0	1.48148	0.732601	0.17589	1.45985	0.530348	0.337382	0.0459559	0	0.888889	0.27027	0	0	0	5.88235	0	0	0.512821	0	0	0.253593	2.90456	1.07527	0.4	0.775194	5.10301	1.00604	0.298507	1.17647	5.00963	3.56234	81.1881	89.8551	80.0287	81.7073	0.406354
PRC1	1.84528	2.77778	3.0303	0	0.579969	0	0.946372	4.6875	1.54987	0	0	0	0.34632	4.16667	0	0.3663	1.2177	0	0.294638	0.202429	1.51654	0	0.111111	0.27027	1.92786	0	0	5.88235	2.1097	0	0.512821	0	0.8	1.52156	1.24481	0.992556	0.376471	0.465116	0.602219	0.603622	0	0.427807	1.15607	3.30789	51.4851	49.2754	42.0977	56.0976	0.775767
HMBS	13.4138	12.5	9.09091	12.5	13.8523	10.8696	16.0883	29.6875	2.02156	2.08333	1.3986	11.5942	1.55844	4.16667	4.44444	11.7216	0.784738	0	1.59104	7.48988	0.804228	0	1.33333	13.7838	2.73632	0	2.8169	5.88235	4.64135	0	5.38462	13.9241	2	0.507185	2.90456	6.69975	1.74118	0.930233	3.80349	7.44467	1.49254	0.962567	2.6975	5.85242	1.9802	1.44928	8.47701	35.3659	1.32989
[truncated: 23 more columns]
