# Supplementary material for: A molecular cell atlas of mouse lemur, an emerging model primate
Source: Nature. 2025 Jul 30;644(8075):173–84. doi: 10.1038/s41586-025-09113-9 (PMC12328211; doi:10.1038/s41586-025-09113-9)
Supplement: Supplementary file 17 — Source Data Extended Data Fig. 10 [file 41586_2025_9113_MOESM17_ESM.xlsx]

## Sheet: Fig E10a
Cell type	Tissue	Compartment	Ncells_human	Ncells_lemur	Ncells_mouse	Rc_HL	Rc_HM	Rc_HL_err_upper	Rc_HM_err_upper	Rc_HL_err_lower	Rc_HM_err_lower
ciliated cell	Lung	epithelial	1409	33	16	0.608123	0.585736	0.0105587	0.0110106	0.0107783	0.0112312
alveolar epithelial cell type 2	Lung	epithelial	4483	951	64	0.640543	0.594635	0.00987507	0.010833	0.0100916	0.0110533
cholangiocyte	Liver	epithelial	40	27	27	0.594401	0.559948	0.0108377	0.0115108	0.011058	0.0117311
hepatocyte+	Liver	epithelial	776	211	489	0.634031	0.625361	0.0100151	0.0101995	0.0102325	0.0104178
hepatocyte-	Liver	epithelial	721	247	128	0.261871	0.300133	0.015697	0.0153247	0.0158367	0.0154812
artery cell	Lung	endothelial	1484	143	69	0.658046	0.663758	0.00949167	0.00936438	0.00970551	0.0095772
artery cell	Muscle	endothelial	248	155	1046	0.691678	0.660652	0.00872683	0.00943374	0.0089336	0.00964712
vein cell	Lung	endothelial	1155	135	273	0.671647	0.66746	0.00918683	0.00928132	0.00939813	0.00949344
vein cell	Muscle	endothelial	1186	141	766	0.676272	0.661366	0.00908177	0.00941782	0.00929211	0.00963108
capillary cell	Lung	endothelial	7391	1697	1482	0.694718	0.675592	0.00865587	0.00909727	0.00886187	0.00930775
capillary cell	Muscle	endothelial	939	2351	2498	0.701829	0.641207	0.00848871	0.00986072	0.00869283	0.0100771
capillary aerocyte	Lung	endothelial	4352	900	370	0.674867	0.658141	0.00911376	0.00948955	0.0093244	0.00970338
lymphatic cell	Lung	endothelial	467	258	33	0.670221	0.646704	0.00921906	0.00974126	0.00943065	0.00995689
lymphatic cell	Muscle	endothelial	19	68	264	0.611262	0.590499	0.010494	0.0109159	0.0107135	0.0111363
tendon cell	Muscle	stromal	84	671	1924	0.60519	0.60817	0.0106189	0.0105577	0.0108387	0.0107774
skeletal muscle satellite stem cell	Muscle	stromal	2120	733	1170	0.653624	0.608445	0.00958949	0.0105521	0.00980407	0.0107717
fast muscle cell	Muscle	stromal	145	237	146	0.688741	0.636356	0.0087951	0.00996531	0.0090026	0.0101823
vascular associated smooth muscle cell	Muscle	stromal	259	98	235	0.675289	0.63949	0.00910415	0.00989781	0.0093147	0.0101144
fibroadipogenic progenitor cell	Muscle	stromal	5912	4206	6441	0.689337	0.641982	0.00878127	0.00984394	0.00898862	0.0100602
adventitial fibroblast	Lung	stromal	474	390	79	0.667111	0.666326	0.00928916	0.00930681	0.00950135	0.00951915
alveolar fibroblast	Lung	stromal	1374	1007	328	0.670333	0.653186	0.00921654	0.00959915	0.0094281	0.00981379
pericyte	Lung	stromal	1608	71	17	0.667099	0.616414	0.00928942	0.0103872	0.00950161	0.0106062
pericyte	Muscle	stromal	321	450	155	0.688701	0.614092	0.00879601	0.0104354	0.00900351	0.0106547
B cell	Lung	lymphoid	250	241	1209	0.664765	0.674961	0.00934183	0.00911163	0.00955447	0.00932224
B cell	Marrow & Spleen	lymphoid	7077	1722	16131	0.664347	0.640459	0.0093512	0.0098769	0.00956391	0.0100934
plasma cell	Lung	lymphoid	181	143	44	0.662747	0.633586	0.00938698	0.0100247	0.00959999	0.010242
plasma cell	Marrow & Spleen	lymphoid	1528	1406	1081	0.679446	0.641774	0.00900929	0.00984844	0.00921894	0.0100648
plasma cell (PF)	Marrow & Spleen	lymphoid	1222	48	50	0.691439	0.679389	0.00873238	0.0090106	0.00893922	0.00922026
natural killer cell_T cell (PF)	Lung	lymphoid	101	696	82	0.718751	0.700457	0.00808429	0.00852109	0.00828343	0.00872559
natural killer cell_T cell (PF)	Marrow & Spleen	lymphoid	157	172	91	0.666568	0.675628	0.00930138	0.00909645	0.00951367	0.00930693
natural killer cell	Lung	lymphoid	4250	3155	497	0.68329	0.675814	0.00892104	0.0090922	0.00912982	0.00930263
natural killer cell	Marrow & Spleen	lymphoid	2751	302	441	0.632793	0.62002	0.0100416	0.0103118	0.0102591	0.0105306
natural killer T cell	Lung	lymphoid	335	519	393	0.683757	0.674998	0.0089103	0.00911078	0.00911897	0.00932138
natural killer T cell	Marrow & Spleen	lymphoid	1242	694	299	0.634041	0.620088	0.0100149	0.0103104	0.0102323	0.0105292
T cell (CD4+)	Lung	lymphoid	2707	1264	285	0.694976	0.685916	0.00864983	0.00886049	0.00885577	0.00906866
T cell (CD4+)	Muscle	lymphoid	51	1004	97	0.644801	0.604499	0.00978272	0.010633	0.00999863	0.0108528
T cell (CD4+)	Marrow & Spleen	lymphoid	4235	1383	1383	0.669486	0.652521	0.00923567	0.00961378	0.0094474	0.00982853
T cell (CD8+)	Lung	lymphoid	2182	388	762	0.701821	0.6714	0.0084889	0.00919241	0.00869302	0.00940376
T cell (CD8+)	Muscle	lymphoid	58	428	230	0.651533	0.574448	0.00963551	0.0112323	0.00985042	0.0114529
T cell (CD8+)	Marrow & Spleen	lymphoid	5452	925	2420	0.663328	0.620957	0.009374	0.0102922	0.0095869	0.0105109
hematopoietic precursor cell	Marrow & Spleen	hematopoietic	309	168	318	0.637864	0.559169	0.00993287	0.0115256	0.0101497	0.0117459
megakaryocyte progenitor cell	Marrow & Spleen	myeloid	100	43	21	0.639418	0.656446	0.00989938	0.00952713	0.010116	0.00974124
erythroid progenitor cell	Marrow & Spleen	myeloid	348	938	23	0.627502	0.619242	0.0101542	0.0103281	0.0103722	0.0105469
erythroid lineage cell	Marrow & Spleen	myeloid	336	1037	2658	0.604917	0.538108	0.0106244	0.0119173	0.0108443	0.0121364
erythroid lineage cell (PF)	Marrow & Spleen	myeloid	371	3749	4821	0.656921	0.63278	0.00951662	0.0100419	0.00973065	0.0102594
neutrophil	Marrow & Spleen	myeloid	7026	16393	11142	0.55784	0.485483	0.0115508	0.0128322	0.011771	0.0130449
neutrophil (PF)	Marrow & Spleen	myeloid	607	6258	6284	0.625273	0.556344	0.0102014	0.011579	0.0104196	0.0117991
basophil	Marrow & Spleen	myeloid	42	21	216	0.499643	0.496602	0.012595	0.0126465	0.0128099	0.012861
granulocyte monocyte progenitor cell	Marrow & Spleen	myeloid	77	96	544	0.56912	0.475119	0.0113354	0.0130017	0.011556	0.0132125
monocyte (PF)	Marrow & Spleen	myeloid	112	488	2722	0.661658	0.620701	0.00941131	0.0102976	0.00962452	0.0105163
monocyte	Lung	myeloid	2012	2696	7102	0.701141	0.681689	0.00850496	0.00895785	0.00870927	0.009167
monocyte	Marrow & Spleen	myeloid	5038	1337	1995	0.662759	0.616492	0.00938672	0.0103855	0.00959972	0.0106046
macrophage	Muscle	myeloid	657	656	792	0.693752	0.648877	0.00867844	0.00969378	0.00888469	0.00990909
macrophage	Marrow & Spleen	myeloid	1287	657	431	0.623132	0.63275	0.0102465	0.0100425	0.010465	0.01026
alveolar macrophage	Lung	myeloid	14734	3750	560	0.656854	0.60309	0.0095181	0.0106617	0.00973214	0.0108817
alveolar macrophage (PF)	Lung	myeloid	226	913	21	0.66048	0.575057	0.00943756	0.0112204	0.00965097	0.011441
conventional dendritic cell	Lung	myeloid	366	320	160	0.671294	0.680746	0.00919481	0.0089795	0.00940617	0.00918886
conventional dendritic cell	Marrow & Spleen	myeloid	162	181	403	0.681821	0.645439	0.00895482	0.00976884	0.00916394	0.00998466
plasmacytoid dendritic cell	Lung	myeloid	116	65	39	0.616897	0.62118	0.0103771	0.0102875	0.0105961	0.0105062
plasmacytoid dendritic cell	Marrow & Spleen	myeloid	27	92	528	0.611044	0.570418	0.0104985	0.0113104	0.010718	0.0115309
spermatogonium	Testes	germ	2167	59	40	0.598983	0.594542	0.0107452	0.0108348	0.0109653	0.0110551
spermatocyte	Testes	germ	2247	2818	671	0.540356	0.478779	0.0118762	0.0129422	0.0120955	0.0131537
spermatid	Testes	germ	5701	2723	2463	0.471869	0.465105	0.013054	0.013162	0.0132643	0.0133709

## Sheet: Fig E10c-e,g-h
Gene	Expression conservation (HL)	Expression conservation (HM)	Expression conservation (LM)	Sequence identity (HL)	Sequence identity (HM)
A1BG	0.418064	0.498018	0.962194	70.8159	44.1406
A1CF	0.837362	0.854584	0.970797	90.212	91.7647
AADAC	0.74489	0.860067	0.709291	76.9424	69.3467
AAGAB	0.179612	0.412874	-0.0224496	91.4286	85.443
AAK1	0.525398	0.536863	0.537137	97.3005	91.7623
AAMP	0.614023	0.0479838	0.0148916	98.9644	98.1651
AASDHPPT	0.0684808	0.583793	0.184611	94.1748	90.2913
AASS	0.611293	0.686937	0.416079	92.8726	87.473
AATF	0.580909	0.416328	0.398645	90.6074	82.3194
ABAT	0.386322	0.863373	0.32814	86.3326	90.8
ABCA1	0.461082	0.341817	0.767028	95.7983	95.3118
ABCA13	0.64748	0.789423	0.755941	77.9439	65.8919
ABCA3	0.717555	0.831603	0.850741	91.7253	88.0282
ABCA5	0.283451	0.356352	0.67854	93.1833	90.0731
ABCA6	0.591195	0.663672	0.646514	80.7443	67.5493
ABCA8	0.519043	0.592009	0.512039	83.0457	75.3086
ABCA9	0.743171	0.595008	0.745574	85.811	78.6198
ABCB10	0.852484	0.887293	0.827545	89.1903	74.5455
ABCB11	0.440794	0.685144	0.94755	90.6889	81.8319
ABCB4	0.297677	0.462225	0.659947	92.7175	91.1442
ABCB9	0.109059	-0.110638	-0.029406	93.0901	94.2257
ABCC1	-0.105685	0.25601	0.22779	89.7813	88.089
ABCC2	0.482092	0.575209	0.890891	87.2575	77.5761
ABCC3	0.21696	0.299416	-0.0264625	86.8369	80.7617
ABCC5	0.174525	0.0198942	0.175302	97.7036	95.0557
ABCC6	0.361937	0.48199	0.988994	84.004	79.0387
ABCC9	0.755547	0.728579	0.902188	93.8823	96.8305
ABCD3	0.467582	0.668409	0.744561	98.0273	95.4476
ABCE1	0.528166	0.463644	0.524601	96.9646	100
ABCF1	0.591046	0.518445	0.592418	87.3524	91.6368
ABCG1	0.667173	0.717877	0.861101	90.5829	96.3964
ABCG2	0.478948	0.536022	0.776446	NaN	NaN
ABCG8	0.586489	0.542467	0.925137	80.9247	81.4264
ABHD1	0.951808	-0.16324	-0.12945	84.9383	51.3317
ABHD10	0.336599	0.406674	0.427289	89.5092	77.1044
ABHD11	0.487073	0.138164	0.180872	80.4736	70.0326
ABHD12	0.650918	0.583205	0.764303	94.4724	92.2111
ABHD13	0.0482069	0.238249	0.286457	99.1098	95.8457
ABHD14A	0.356099	0.094446	0.596172	92.373	76.9231
ABHD14B	0.232	0.121634	0.749061	91.9048	87.1429
ABHD16A	0.49365	0.389018	0.459393	96.7742	96.0574
ABHD16B	0.95517	0.930499	0.966539	NaN	NaN
ABHD2	0.4416	0.170141	0.332255	96.2719	98.8235
ABHD3	0.0111368	0.0025491	0.382798	95.1225	92.944
ABHD4	0.0632496	0.291333	0.70785	94.1504	92.9577
ABHD5	0.571104	0.351547	0.286157	95.9778	94.302
ABHD8	0.0015446	0.520809	-0.115076	94.9677	87.9271
ABI1	0.541999	0.498045	0.615976	97.3425	98.3368
ABI2	0.588722	0.441643	0.603545	96.4626	98.1519
ABI3	0.760885	0.634518	0.629069	90.8597	84.1962
ABI3BP	0.60673	0.608397	0.826278	85.1055	74.8931
ABL1	0.68842	0.245455	0.297246	92.304	85.5517
ABL2	0.765264	0.747322	0.68519	96.1083	94.7547
ABLIM1	0.597372	0.307808	0.812541	95.0422	82.4622
ABLIM3	0.826366	0.616855	0.812112	98.4616	98.0938
ABR	0.562099	0.426016	0.581184	93.5585	70.2954
ABRA	0.935996	0.754395	0.590813	80.7964	80
ABT1	0.479842	0.29091	0.269542	91.9118	78.8104
ACAA2	0.211274	0.449841	0.757917	90.4282	87.9093
ACACA	-0.0407655	0.201258	0.605611	97.0547	97.5266
ACACB	0.320959	0.449349	0.811564	92.4766	88.6029
ACADL	0.502177	0.265869	0.491838	90.2326	86.5116
ACADM	0.296355	0.48534	0.506985	89.1782	87.886
ACADS	0.449687	0.535225	0.35881	92.9612	90.2913
ACADSB	0.533321	0.427501	0.242696	85.6481	72.4731
ACADVL	0.635649	0.476061	0.600107	87.7116	83.5366
ACAP1	0.912208	0.819807	0.762738	96.4865	93.1081
ACAP2	0.430966	-0.0617106	0.36008	95.4595	91.9255
ACAT1	0.476358	0.499099	0.705891	89.9297	84.6698
ACBD3	0.283243	0.159725	0.171985	96.2121	89.3333
ACBD5	0.166921	0.236243	0.382642	83.0627	81.1538
ACBD6	0.328334	0.676328	0.399582	91.1348	85.8156
ACE	0.865501	0.721973	0.636377	83.9257	82.8506
ACER3	0.47064	0.567399	0.370329	94.0075	88.3895
ACHE	0.75583	0.644945	0.583278	88.4555	88.4365
ACIN1	0.00415177	0.378425	0.420811	92.1091	82.8102
ACLY	0.142084	-0.0161723	0.593754	96.147	98.0926
ACO1	0.738315	0.808196	0.734658	93.2999	93.3633
ACO2	0.574399	0.553784	0.5382	90.494	96.7949
ACOT12	0.840275	0.821199	0.898738	88.2883	80.9352
ACOT13	0.0624903	-0.0340264	0.755966	78.4006	82.8571
ACOX2	0.685828	0.649033	0.627932	83.6766	73.2746
ACP1	0.463094	0.596346	0.680493	NaN	NaN
ACP2	0.72774	0.676914	0.675925	95.6214	87.0968
ACP5	0.473052	0.321947	0.670448	90.7692	84.7095
ACR	0.941611	0.958233	0.859889	NaN	NaN
ACRBP	0.893688	0.976944	0.871978	88.1922	75.7407
ACRV1	0.925546	0.726891	0.435351	71.2131	60.5364
ACSF2	0.237549	0.408006	0.242183	86.1428	78.6992
ACSL1	0.456089	0.51683	0.500248	90.5444	84.6924
ACSL3	0.456301	0.382325	0.529693	96.1111	92.9167
ACSL4	0.198404	0.238403	0.432534	95.2324	91.1392
ACSL5	0.504802	0.432265	0.545808	81.2793	81.4056
ACSM1	0.0800664	0.228615	0.867024	75.3899	70.8551
ACSM5	0.490673	0.963377	0.392651	88.4283	86.1592
ACSS1	-0.0234979	0.175853	-0.0400733	89.9711	87.8299
ACSS2	0.49766	0.548641	0.481746	95.8385	91.8767
ACTA1	0.972543	0.950369	0.969873	100	100
ACTA2	0.949932	0.935511	0.962814	100	100
ACTB	0.926149	0.853194	0.85303	99.6032	100
ACTC1	0.986341	0.941433	0.881125	100	100
ACTG1	0.716673	0.697041	0.698858	98.0268	100
ACTG2	0.978762	0.733945	0.671157	100	100
ACTL6A	0.6927	0.767788	0.603522	99.7669	98.6014
ACTL7B	0.928011	0.957858	0.801414	NaN	NaN
ACTL9	0.992369	0.999829	0.990117	NaN	NaN
ACTN1	0.652126	0.627608	0.685708	99.5624	99.2152
ACTN2	0.987737	0.901659	0.910092	98.9933	99.217
ACTN3	0.996419	0.987405	0.991872	94.3226	97.2222
ACTN4	0.544211	0.716079	0.737286	98.1658	96.3519
ACTR10	0.569272	-0.0285794	0.190906	NaN	NaN
ACTR1A	0.676785	0.578209	0.662558	100	100
ACTR2	0.791152	0.617809	0.770024	NaN	NaN
ACTR3	0.846521	0.831202	0.869853	NaN	NaN
ACTR6	0.356408	0.538861	0.340144	NaN	NaN
ACVRL1	0.949509	0.941286	0.969919	90.8882	88.8446
ACY3	-0.0661339	0.143259	-0.059092	82.7586	68.8679
ACYP1	0.345682	0.215538	0.497088	NaN	NaN
ACYP2	0.547993	0.402779	0.748917	NaN	NaN
ADA	0.403766	0.158054	0.365733	90.234	83.2386
ADAD1	0.953746	0.998247	0.934359	91.1458	82.8756
ADAD2	0.630429	0.960898	0.606255	77.5585	69.697
ADAM10	0.169398	0.167022	0.578761	96.0901	95.9947
ADAM15	0.816588	0.89523	0.882192	82.5613	79.9769
ADAM17	0.544994	0.3541	0.299129	96.2379	89.4799
ADAM19	0.557521	0.416186	0.180226	NaN	NaN
ADAM28	0.216098	0.0392643	-0.016547	71.7911	67.2131
ADAM30	0.98992	0.98235	0.952027	NaN	NaN
ADAM32	0.986392	0.969349	0.95126	57.5491	59.0186
ADAM9	0.752825	0.690144	0.834958	80.1292	80.7648
ADAMTS1	0.873705	0.830103	0.911684	88.3024	82.0248
ADAMTS12	0.561908	0.721627	0.878715	NaN	NaN
ADAMTS2	0.29674	0.430448	0.752372	92.5118	87.3866
ADAMTS4	0.842414	0.82925	0.938805	94.3109	89.5858
ADAMTS5	0.570434	0.707508	0.691143	94.3011	90.2151
ADAMTS8	0.954438	0.773322	0.714833	93.0503	79.558
ADAMTSL3	0.422153	0.785418	0.643852	90.0059	84.5252
ADAMTSL4	0.373089	0.101442	0.0169444	87.5271	78.1853
ADAP2	0.689787	0.645834	0.629647	91.0761	84.5144
ADAR	-0.0480371	0.208785	0.108801	86.1988	78.6927
ADARB1	0.568921	0.502422	0.526102	89.844	93.5302
ADCY3	0.74873	0.422648	0.178387	94.277	94.4978
ADCY4	0.837599	0.899766	0.854674	95.1718	92.1077
ADCY6	0.889	0.770171	0.868805	97.3876	94.4349
ADCY9	0.375603	0.152528	0.615592	95.0092	92.1656
ADD2	0.885505	0.894964	0.914017	96.3474	92.6897
ADD3	0.684247	0.39644	0.574223	97.3088	92.2096
ADH4	0.875062	0.862444	0.677913	79.5422	71.8833
ADH5	0.46033	0.437836	0.713044	92.0308	93.0481
ADI1	0.335034	0.648101	0.267308	72.0337	82.6816
ADIG	0.972531	0.881219	0.836382	75.7793	61.25
ADIPOR1	0.779878	0.766405	0.809269	NaN	NaN
ADIPOR2	0.144995	0.270313	-0.0210493	NaN	NaN
ADK	0.257009	0.46376	0.3162	96.6851	91.6898
ADM	0.758959	0.716237	0.885975	88.6487	66.3043
ADO	0.849342	0.635106	0.663991	NaN	NaN
ADPGK	0.262763	0.344078	0.126717	95.8636	91.5323
ADPRHL1	0.344505	0.411484	0.726645	NaN	NaN
ADRA1A	0.262829	0.0446493	0.550684	95.279	91.8455
ADRB1	0.845751	0.896858	0.856791	NaN	NaN
ADRB2	0.567163	0.358823	0.713321	87.2567	87.0813
ADSL	0.55506	0.52645	0.586225	96.4876	94.0083
AEBP1	0.900123	0.822093	0.878294	90.343	84.9291
AEBP2	0.395567	0.0128565	0.205224	97.5725	92.6587
AFAP1	0.335675	0.458109	0.464197	94.1427	91.7921
AFAP1L1	0.813009	0.784387	0.825702	94.7166	88.9323
AFAP1L2	0.724626	0.791202	0.845776	88.1438	80.7829
AFF3	0.380505	0.558501	0.65173	92.8131	86.2041
AFF4	0.582185	0.384627	0.728657	NaN	NaN
AFG3L2	0.383793	0.532081	0.12361	96.0452	92.6434
AFM	0.77761	0.913567	0.962878	73.6321	66.7763
AFMID	0.547175	0.379538	0.513315	75.9833	57.3003
AFTPH	-0.00595345	-0.0948459	0.114539	NaN	NaN
AGA	0.137206	0.430384	0.685291	87.2832	82.3699
AGAP1	0.47808	0.342904	0.440665	79.0604	70.7386
AGAP2	0.799139	0.592415	0.77328	96.5604	95.1096
AGAP3	0.355818	0.334512	0.521657	94.4477	95.9341
AGBL2	0.336319	0.947847	0.529769	79.7181	79.5824
AGBL3	0.441431	0.752332	0.702017	84.4107	69.8807
AGBL5	0.919918	0.946713	0.925111	91.6574	87.4718
AGER	0.737444	0.872108	0.726252	87.9803	77.8607
AGFG1	0.278477	0.125249	0.215713	93.7533	92.4138
AGFG2	0.454797	0.247237	0.198621	90.4171	80.4082
AGL	0.643356	0.417612	0.610045	94.3212	91.906
AGMAT	0.709652	0.785752	0.936472	91.0145	82.4022
AGPAT1	0.41797	0.364507	0.247444	97.8996	90.5263
AGPAT2	0.595986	0.12818	0.290739	77.7064	76.9784
AGPAT3	0.595417	0.438799	0.425167	94.9468	92.2872
AGPAT4	0.0314837	0.100544	0.154302	90.7407	85.7143
AGPAT5	-0.168848	0.128408	0.115608	NaN	NaN
AGPS	0.22615	0.240082	0.234634	96.4501	88.3756
AGR2	0.794032	-0.0440009	-0.0445973	84.7329	91.4286
AGR3	0.955302	0.835611	0.917687	92.448	91.5152
AGRN	0.746226	0.785419	0.605353	86.7566	81.5143
AGT	0.59191	0.831881	0.487691	69.8846	59.751
AGTPBP1	0.457031	0.183361	0.134897	94.6123	90.8867
AGTRAP	0.667378	0.47352	0.580213	88.1475	75.7764
AGXT	0.925852	0.964419	0.989813	82.6919	72.7053
AHCTF1	0.148044	0.479351	0.391714	81.9929	71.2439
AHCYL1	0.572347	0.398683	0.47807	99.8113	100
AHCYL2	0.233737	0.48658	0.228046	99.3453	98.8581
AHI1	0.511165	0.687047	0.395995	85.4304	79.3696
AHNAK	0.709524	0.588537	0.841002	75.2862	46.517
AHSA1	0.285024	0.286558	0.526078	97.0414	94.9704
AHSG	0.962044	0.958238	0.917053	67.7673	62.3188
AIDA	0.459637	0.614707	0.145985	99.6732	98.0328
AIF1	0.760405	0.579012	0.575411	89.7959	89.1156
AIF1L	0.610556	0.377932	0.7392	NaN	NaN
AIFM1	0.566921	0.638797	0.546905	NaN	NaN
AIG1	0.663519	0.337923	0.262325	91.2711	83.2061
AIM2	0.0889503	0.317122	0.394403	71.9707	54.5198
AIMP1	0.424736	0.460724	0.665375	89.2511	83.6991
AIMP2	0.691048	0.632412	0.536606	93.125	86.5625
AIP	0.55956	0.335744	0.386715	94.5455	94.5455
AK1	0.35576	0.513822	0.823557	91.728	81.4286
AK2	0.555681	0.42289	0.643396	86.5667	94.9791
AK3	0.405896	0.715695	0.344002	NaN	NaN
AK4	0.571421	0.776315	0.530386	NaN	NaN
AK7	0.944206	0.947313	0.882198	84.0881	84.9239
AK8	0.840839	0.822279	0.77362	82.6722	77.0355
AKAP1	0.832417	0.789625	0.896126	80.7478	68.6517
AKAP10	-0.0280837	-0.0389711	0.372303	95.6193	89.7281
AKAP11	0.422895	0.115007	0.227973	86.0082	74.34
AKAP12	0.845452	0.860757	0.848802	73.8316	59.5012
AKAP13	0.298361	-0.0836172	0.592692	83.3338	73.5863
AKAP14	0.817276	0.835967	0.797752	NaN	NaN
AKAP3	0.979137	0.865968	0.768304	79.0829	72.6852
AKAP4	0.988836	0.937667	0.931075	81.4988	78.6808
AKAP7	0.310376	-0.00166948	0.209657	71.0607	78.0255
AKAP8L	0.318831	0.518178	0.55938	95.5849	92.5117
AKAP9	0.0763134	0.218972	0.674343	88.8323	71.1035
AKIRIN1	0.638477	0.42709	0.58407	95.585	92.6702
AKIRIN2	0.16065	-0.169468	0.233962	99.0148	94.5274
AKNA	0.873776	0.707315	0.714629	72.251	59.4729
AKR1A1	0.58207	0.614059	0.708641	91.0301	93.2308
AKR1B1	0.19418	-0.0818097	0.485702	86.076	85.443
AKR1D1	0.928077	0.91971	0.949797	NaN	NaN
AKR1E2	-0.0901579	0.552611	0.298799	73.1543	74.7508
AKT1	0.425092	-0.0286766	0.422718	91.6667	90.8333
AKT1S1	0.556124	0.489693	0.440526	91.804	72.8659
AKT3	0.661801	0.469002	0.436144	100	99.5825
AKTIP	0.559088	0.524909	0.815292	NaN	NaN
ALAD	0.866029	0.836115	0.800506	91.445	88.4848
ALAS1	0.556848	0.497932	0.598719	96.0938	91.433
ALB	0.942262	0.984326	0.983978	81.2875	72.3684
ALCAM	0.458363	0.487942	0.341333	95.3688	92.9674
ALDH16A1	0.400871	0.314609	0.446745	89.5262	81.5461
ALDH18A1	0.751784	0.641099	0.614293	97.7358	95.3459
ALDH1A2	0.650296	0.499729	0.542117	99.2278	97.2973
ALDH1A3	0.667157	0.757788	0.691295	95.1172	93.9453
ALDH3A1	0.0837838	0.82183	0.459467	74.6733	80.1325
ALDH3A2	0.50125	0.711488	0.387129	91.779	76.1278
ALDH3B1	0.66745	0.788491	0.671354	91.0256	83.7607
ALDH4A1	0.926061	0.837561	0.861407	92.7176	91.8149
ALDH5A1	0.331045	0.765693	0.102555	88.1813	85.6597
ALDH6A1	0.852619	0.845908	0.89482	95.1315	94.7664
ALDH7A1	0.549572	0.858879	0.538391	92.3229	88.3117
ALDH9A1	0.489396	0.309158	0.445771	NaN	NaN
ALDOB	0.992711	0.9713	0.99274	93.6813	95.8791
ALG14	0.441672	0.518859	0.303787	90.2778	77.4194
ALG2	0.723639	0.695312	0.720088	94.9519	80.7229
ALG5	0.674341	0.777899	0.600292	86.9573	89.5062
ALKBH5	0.475621	0.533621	0.586224	99.7462	96.962
ALKBH7	0.569641	0.582171	0.516568	92.7602	81.9005
ALLC	0.908838	0.606242	0.877715	81.4043	75.6039
ALOX15	-0.0367665	-0.029222	-0.0322076	76.018	73.6048
ALOX5	0.41558	0.710555	0.362732	95.1039	93.4718
ALOX5AP	0.619204	0.444633	0.714552	82.6073	91.9255
ALPL	0.623295	0.142272	0.221376	92.1756	89.8855
AMBP	0.963802	0.990945	0.978658	82.5037	76.2178
AMD1	0.683337	-0.0767478	-0.0760617	99.7006	97.6048
AMDHD1	0.949146	0.984143	0.964975	91.4528	89.2019
AMFR	-0.0006141	0.0384647	0.344606	95.1788	94.6792
AMIGO2	0.573173	0.258399	0.583136	95.3021	88.632
AMMECR1	0.805816	0.159424	0.15514	99.0991	93.6047
AMN1	0.34243	0.890829	0.400445	95.7364	75.969
AMOTL1	0.418992	0.428511	0.588593	88.4438	83.3831
AMOTL2	0.795906	0.784973	0.866426	88.9682	85.7143
AMZ2	0.838776	0.7911	0.865685	89.7222	78.5124
ANAPC10	0.3896	0.448315	0.547056	100	99.4595
ANAPC11	0.586396	0.490923	0.468841	98.8095	98.8095
ANAPC13	0.479404	0.320099	0.562329	100	95.9459
ANAPC16	0.34742	0.24948	0.340459	100	85.2713
ANAPC5	0.205883	0.537517	0.296516	96.8212	94.7297
ANGEL2	0.0577099	0.06896	0.558507	93.5662	85.4779
ANGPT1	0.715599	0.706641	0.7164	96.1774	97.3896
ANGPT2	0.532847	0.794838	0.65183	95.3535	85.0806
ANGPTL1	0.810647	0.659688	0.933217	96.7413	93.0612
ANGPTL2	0.698156	0.591485	0.693491	98.9858	95.3347
ANGPTL3	0.988769	0.910399	0.937996	90.2174	76.4835
ANGPTL4	0.698383	0.673623	0.598083	67.4437	75.1219
ANGPTL7	0.961314	0.978074	0.977618	94.7834	88.4273
ANK1	0.874871	0.86858	0.707483	80.7707	89.1977
ANK3	0.283783	0.493548	0.65835	95.4033	86.4507
ANKAR	0.786252	0.77904	0.96132	88.8818	79.8635
ANKH	0.479095	0.504214	0.416919	99.187	98.374
ANKIB1	0.234667	0.056253	0.21558	97.3774	93.5484
ANKLE1	0.798977	0.773918	0.857326	71.3432	59.7378
ANKLE2	0.259932	0.081037	0.255945	78.1578	67.4274
ANKMY2	-0.0654232	0.0650108	0.435819	94.7846	88.6364
ANKRA2	0.358196	0.477748	0.143757	91.8216	95.1923
ANKRD1	0.409818	0.790745	0.12595	94.9843	90.2821
ANKRD10	0.595972	0.377313	0.322797	87.619	78.5542
ANKRD11	-0.00772288	-0.0473973	0.289515	83.831	79.0541
ANKRD12	0.276107	0.37493	0.536175	92.2034	80.9897
ANKRD13A	0.314538	0.172179	0.271823	94.5763	90.8163
ANKRD17	0.436701	0.161358	0.26115	95.6099	96.5809
ANKRD2	0.968191	0.959695	0.964625	88.4459	89.1566
ANKRD28	0.433343	0.52681	0.386116	99.169	97.5993
ANKRD29	0.0732003	0.307021	-0.0117967	94.7236	93.5275
ANKRD33B	0.189944	0.20745	0.40071	82.2343	76.5432
ANKRD42	0.815089	0.962349	0.682263	88.3125	77.7989
ANKRD44	0.320535	0.609003	0.22959	96.5897	92.3838
ANKRD46	0.405156	0.399963	0.434634	88.7267	97.3684
ANKRD50	0.129913	0.139701	0.650263	98.1106	94.4604
ANKRD53	0.598579	0.577825	0.910824	63.9339	50.3018
ANKRD54	0.457218	0.348141	0.731465	88.6409	90.6355
ANKRD60	0.811262	0.947511	0.934531	60.8458	64.4654
ANKRD9	0.764589	0.830173	0.710622	NaN	NaN
ANKS1A	0.469241	0.420368	0.379615	94.7138	83.7679
ANLN	0.620739	0.752663	0.750398	89.5324	80.3747
ANO1	0.744537	0.691364	0.788251	91.9579	91.8534
ANO10	0.463436	0.277261	0.428027	94.697	91.1988
ANO6	0.712151	0.289762	0.578181	94.0726	87.9828
ANP32B	0.883228	0.893595	0.888001	94.0491	80.1471
ANP32E	0.516263	0.756893	0.633119	NaN	NaN
ANPEP	0.577479	0.30875	0.364832	81.603	76.294
ANTXR1	0.872007	0.759405	0.726349	98.4043	95.9075
ANTXR2	0.627553	0.611976	0.661808	76.6935	78.9168
ANXA1	0.543139	0.411292	0.770778	93.9306	87.5723
ANXA11	0.574214	0.558063	0.677112	94.2574	93.2406
ANXA2	0.752063	0.732612	0.800545	81.2928	97.6401
ANXA4	0.901864	0.782492	0.820213	93.1464	92.163
ANXA5	0.837877	0.843092	0.918422	83.9252	93.7304
ANXA6	0.70224	0.655296	0.676517	94.5891	94.3536
ANXA7	0.463703	0.392904	0.591508	NaN	NaN
AOAH	0.739716	0.596902	0.332809	82.5643	76.3066
AOC3	0.438011	0.508172	0.667844	NaN	NaN
AOX1	0.579832	0.662801	0.580647	90.3587	83.3458
AP1AR	0.162017	0.426036	0.26794	96.6887	91.2752
AP1B1	0.631287	0.509753	0.488797	98.314	96.7126
AP1G1	0.0861108	0.0238084	-0.0350228	98.9681	98.9091
AP1M1	0.425608	0.317631	0.607873	98.3876	99.2908
AP1S1	0.381935	0.538562	0.447151	100	76.7196
AP1S2	0.489909	0.461278	0.281288	NaN	NaN
AP1S3	0.154403	0.577344	0.394005	96.1039	95.4545
AP2A1	0.419015	0.345783	0.429146	98.0459	96.2129
AP2A2	0.396223	0.31264	0.496616	97.1763	97.3348
AP2B1	0.474136	0.102308	0.512049	100	99.8948
AP2M1	0.61916	0.575855	0.318202	97.6684	100
AP2S1	0.689718	0.637153	0.758382	94.2682	100
AP3B1	0.148841	0.0147211	0.162757	94.9726	87.3303
AP3D1	0.0676977	0.182704	0.496566	91.1274	89.0742
AP3M1	0.368278	-0.0751167	0.35492	99.7608	99.5215
AP3S1	0.229895	0.0935851	0.133533	100	100
AP4M1	0.622592	0.62021	0.39588	90.1726	93.7639
APBB1	0.633426	0.544377	0.621374	90.3242	94.6479
APBB2	0.832219	0.707435	0.886937	89.0646	93.8158
APC	0.0720378	-0.195581	0.478553	94.2456	90.6756
APEH	0.372763	0.609781	0.337051	94.1257	91.3934
APEX1	0.563602	0.347265	0.71833	95.283	94.6372
APH1A	0.637274	0.664765	0.73059	99.2453	99.2453
API5	-0.0560957	0.25112	0.0881052	NaN	NaN
APIP	0.266068	0.167595	0.293876	96.281	93.7759
APLF	0.00177373	0.251474	-0.0264987	NaN	NaN
APLNR	0.852704	0.936179	0.817235	96.0526	91.7772
APLP2	0.643917	0.494393	0.799562	95.4994	92.9427
APOA1	0.965039	0.986489	0.966691	79.6394	65.9091
APOA2	0.980036	0.972883	0.983824	NaN	NaN
APOA4	0.732076	0.927043	0.842353	84.379	59.7468
APOA5	0.881908	0.999933	0.880882	83.5859	72.5543
APOB	0.724934	0.908043	0.922225	81.1714	70.788
APOBEC2	0.52251	0.969071	0.515199	92.4107	90.625
APOBEC4	0.825935	0.741525	0.278667	NaN	NaN
APOBR	0.760416	0.753755	0.567641	59.7769	48.5138
APOC1	0.481622	0.589002	0.914973	NaN	NaN
APOC3	0.976382	0.970796	0.993995	76.5386	43.7956
APOD	0.781806	0.95508	0.820884	81.4815	71.9577
APOE	0.792866	0.591028	0.677161	80.8259	72.0257
APOF	0.885151	0.979756	0.787742	72.5636	59.2025
APOH	0.964779	0.964293	0.987793	87.2464	76.5217
APOLD1	0.823809	0.940965	0.82516	82.6389	88.2114
APOM	0.884896	0.778961	0.848691	89.8936	80.5263
APOO	0.754359	0.610793	0.472508	NaN	NaN
APP	0.881907	0.754524	0.885479	95.7939	96.6234
APPBP2	0.358863	0.670185	0.583126	99.3162	99.1453
APPL1	0.575851	0.270964	0.53144	94.9088	98.1612
APPL2	0.205645	0.575775	0.453625	95.3245	92.7492
APRT	0.329962	-0.104674	0.0234021	85.5556	82.7778
APTX	0.477499	0.362315	0.398138	90.5808	84.7953
AQP11	0.597483	0.632368	0.079659	91.8819	83.0258
AQP3	0.476645	0.171314	0.209658	95.2055	95.5479
AQP5	0.0483085	0.00615816	0.391167	93.2076	90.566
AQP9	0.358128	0.222423	0.549748	85.0847	62.9283
AQR	0.190194	-0.202637	0.094954	96.7447	94.5982
AR	0.660447	0.44143	0.525091	91.8956	87.6529
ARAF	0.598908	0.576189	0.576174	97.1947	95.0331
ARAP1	0.528205	0.363276	0.44293	87.4062	90.3581
ARAP2	0.4492	0.331899	0.375152	91.0264	83.0299
ARAP3	0.845046	0.825904	0.927585	92.4201	88.6866
ARC	0.225548	0.103384	0.545921	NaN	NaN
ARCN1	0.45533	0.406892	0.630264	99.0215	99.0215
AREG	0.183533	-0.0669681	0.328815	80.7924	69.7581
ARF1	0.533152	0.508607	0.612321	100	100
ARF4	0.67177	0.445397	0.654637	NaN	NaN
ARF5	0.262564	0.217478	0.834893	100	100
ARF6	0.836837	0.601607	0.669735	100	100
ARFGAP1	0.267897	0.352955	0.523239	85.7688	83.4906
ARFGAP3	0.512361	0.241414	0.291086	89.6671	80.1527
ARFGEF1	0.349574	0.0102632	0.0565534	98.9724	97.454
ARFIP2	0.698186	0.587516	0.751653	95.1491	99.1202
ARFRP1	0.43223	0.415655	0.31598	95.5469	97.0149
ARG1	0.783289	0.790071	0.950005	88.6681	86.6873
ARGLU1	0.550259	0.165346	0.465789	100	98.893
ARHGAP1	0.33305	0.397119	0.653886	97.4943	88.5177
ARHGAP10	0.854638	0.717514	0.763356	95.1654	91.4758
ARHGAP11A	0.763194	0.746016	0.672739	NaN	NaN
ARHGAP15	0.728791	0.818662	0.736827	95.5789	85.2391
ARHGAP17	0.520659	0.411434	0.783157	91.8183	86.7612
ARHGAP18	0.228844	0.57599	0.496869	90.7994	84.7662
ARHGAP21	0.61107	0.271212	0.595466	85.6484	86.3939
ARHGAP23	0.816848	0.803888	0.685262	94.039	92.3387
ARHGAP24	0.405051	0.527932	0.381621	85.0847	92.7711
ARHGAP25	0.752208	0.821073	0.798394	88.9326	87.037
ARHGAP26	0.471762	0.144058	0.223463	91.7244	90.4177
ARHGAP27	0.582645	0.500122	0.568252	78.2656	84.3498
ARHGAP28	0.00850728	0.0283918	0.328915	90.2726	84.6365
ARHGAP29	0.923947	0.90984	0.887363	90.1195	82.5434
ARHGAP31	0.674435	0.701265	0.415673	87.984	78.386
ARHGAP32	0.264326	0.235736	0.227463	92.1947	87.6017
ARHGAP4	0.53509	0.700492	0.439629	88.1239	79.5855
ARHGAP42	0.766162	0.717705	0.774216	99.0847	96.0761
ARHGAP5	0.51901	0.450375	0.512486	94.0008	97.3387
ARHGAP6	0.803314	0.705551	0.731709	89.1082	85.0051
ARHGAP9	0.750979	0.791284	0.918546	85.0952	76.3889
ARHGDIA	0.544983	0.79171	0.480858	81.561	97.0588
ARHGDIB	0.911706	0.84131	0.859635	88.2798	87.5
ARHGEF1	0.836986	0.826893	0.879367	86.9874	82.3289
ARHGEF12	0.751012	0.621378	0.756121	94.7879	89.3135
ARHGEF15	0.949888	0.968164	0.948298	91.9691	84.3345
ARHGEF17	0.970598	0.853267	0.836615	92.5836	87.2144
ARHGEF2	0.2416	0.286067	0.564794	93.8151	72.5275
ARHGEF26	0.604306	0.165929	0.226947	90.3443	86.7664
ARHGEF3	0.257234	0.662346	0.259234	89.7689	86.0254
ARHGEF40	0.329657	0.274605	0.482597	92.4146	85.9764
ARHGEF6	0.200958	0.282836	0.40086	94.5876	91.5694
ARHGEF7	0.716044	0.247699	0.470408	97.3318	93.3504
ARID1A	0.0598482	-0.0908559	0.515048	97.7488	96.2396
ARID1B	0.256422	-0.095357	0.162809	94.0682	92.6829
ARID2	0.024153	-0.0363749	0.104704	93.0621	92.3961
ARID3A	0.613546	0.594907	0.900468	86.7492	78.203
ARID4A	-0.0505602	-0.0757916	0.375449	95.4274	85.4084
ARID4B	0.387968	0.375535	0.613364	96.5756	89.4977
ARID5A	0.523184	0.463786	0.863164	86.2187	66.5205
ARID5B	0.729225	0.575419	0.668645	94.821	87.963
ARIH1	0.617575	0.555818	0.633536	96.1265	99.4595
ARIH2	-0.035716	0.020935	0.477558	95.0968	98.1707
ARL1	0.506844	0.0522869	0.386105	91.8437	98.895
ARL11	0.887917	0.81652	0.764216	75.136	86.3636
ARL13B	0.876958	0.788465	0.824793	87.1946	80.7962
ARL15	0.716506	0.412829	0.37453	NaN	NaN
ARL2	0.751627	0.571334	0.581673	99.4565	96.1957
ARL2BP	0.155876	0.667841	0.485299	NaN	NaN
ARL3	0.784265	0.615605	0.833803	98.9011	97.8022
ARL4A	0.691323	0.63365	0.778064	99	99.5
ARL4C	0.751152	0.787906	0.760923	95.3139	100
ARL4D	0.635335	0.220933	0.345096	97.7562	95.0249
ARL5A	0.327003	0.272969	0.127007	NaN	NaN
ARL5B	0.660283	0.522183	0.644739	99.7222	99.4444
ARL6IP1	0.632821	0.546335	0.520764	NaN	NaN
ARL6IP4	0.185637	0.232732	0.506401	84.3046	80.786
ARL6IP5	0.354049	0.58439	0.314782	NaN	NaN
ARL8A	0.299373	0.319098	0.539305	100	99.4624
ARL8B	0.251657	0.253861	0.483728	NaN	NaN
ARL9	0.896374	0.830454	0.868388	NaN	NaN
ARMC1	0.343518	0.561877	0.489357	98.9362	98.227
ARMC3	0.888591	0.804325	0.718737	83.3716	82.0658
ARMC4	0.838879	0.873238	0.780195	NaN	NaN
ARMC8	0.112853	0.137555	-0.0492911	99.5542	98.8113
ARMCX1	0.519434	0.516304	0.821375	NaN	NaN
ARMCX2	0.693749	0.699579	0.70315	NaN	NaN
ARMCX3	0.650011	0.641615	0.675468	NaN	NaN
ARMCX6	0.298895	0.215696	0.551873	NaN	NaN
ARNT	0.162497	0.13131	0.604476	93.3039	91.5297
ARPC1A	0.649865	0.458454	0.299311	100	98.6487
ARPC1B	0.881596	0.782941	0.815118	97.8495	96.2766
ARPC2	0.899905	0.826078	0.776034	100	99.3333
ARPC3	0.855812	0.673512	0.644276	100	97.7528
ARPC4	0.842287	0.7589	0.854615	94.5948	100
ARPC5	0.867146	0.801328	0.870146	NaN	NaN
ARPC5L	0.59535	0.549092	0.5928	99.3464	95.4248
ARPP19	0.716398	0.0944526	-0.00359895	NaN	NaN
ARRB1	0.592003	0.441766	0.515424	99.0431	97.136
ARRB2	0.86174	0.793419	0.859183	93.6232	94.0618
ARRDC1	0.612698	0.679394	0.742092	80.0497	84.3318
ARRDC3	0.472482	0.295214	0.387102	99.2754	98.0676
ARRDC4	0.328971	0.427154	0.401506	93.2714	86.747
ARSA	0.671197	0.198741	0.496297	85.8271	85.9684
ART3	0.940119	0.248422	0.290482	82.0452	50.2451
ART4	0.546729	0.394538	0.808217	68.4368	62.3333
ART5	0.93111	0.828473	0.949586	81.8689	74.7573
ARV1	0.628425	0.296274	0.384007	89.8714	81.203
ASAH1	0.681549	0.475258	0.70224	79.4937	79.4416
ASAP1	0.472705	0.592495	0.212447	98.4522	94.8561
ASAP2	0.435835	0.230189	0.575444	96.9697	94.8
ASB1	0.0205591	0.16569	0.68228	95.8209	93.75
ASB12	0.518131	0.985421	0.637404	93.8778	88.6364
ASB17	0.958853	0.86258	0.944351	88.8136	87.7966
ASB2	0.576754	0.733646	0.497927	90.5512	90.0631
ASB5	0.544897	0.891002	0.30694	94.5289	93.617
ASB8	0.228727	0.227019	0.816569	98.2639	97.2222
ASB9	0.777855	0.202688	0.257308	77.551	74.8276
ASCC1	0.346749	0.119013	0.275796	94.1176	86.5169
ASCC2	0.775876	0.269078	0.558919	93.0602	87.1829
ASCC3	0.150402	-0.113696	0.0403082	96.5486	92.2657
ASCL2	0.0213754	0.0665981	0.189562	NaN	NaN
ASF1A	0.522744	0.53704	0.678237	100	99.5098
ASF1B	0.752262	0.837184	0.887368	94.0594	91.5842
ASGR1	0.810822	0.884113	0.953513	87.9725	78.8732
ASGR2	0.747811	0.812175	0.978512	73.9421	65.4485
ASH1L	0.261964	0.00231123	0.467165	97.0842	92.2245
ASH2L	0.517317	0.430278	0.467218	95.4344	95.9872
ASNS	0.321522	0.435873	0.722739	96.9697	93.9394
ASPA	0.324899	0.740794	0.34641	90.7348	86.5385
ASPDH	0.754026	0.830609	0.99202	91.0056	86.0627
ASPG	0.865983	0.798009	0.729104	83.1602	79.078
ASPH	0.471006	0.382365	0.461366	84.0998	83.4008
ASPM	0.748507	0.820183	0.757145	79.1084	69.6028
ASPN	0.786273	0.751162	0.806375	NaN	NaN
ASPSCR1	-0.01913	0.362749	0.293688	79.8208	79.0909
ASRGL1	0.663483	0.615181	0.875231	85.083	73.3129
ASS1	0.894686	0.791555	0.900579	97.5728	96.8447
ASXL1	0.552777	-0.0219874	-0.00854377	85.4174	74.8349
ASXL2	0.229522	0.056862	0.0987978	91.3332	81.1679
ASZ1	0.991209	0.992928	0.977627	87.8696	85.2632
ATAD1	0.869748	0.656438	0.740211	94.4159	100
ATAD2	0.698669	0.631854	0.728948	NaN	NaN
ATAD3A	0.405738	0.324718	0.492207	85.6273	91.3706
ATAD5	0.789079	0.850824	0.7738	83.1436	69.6605
ATE1	0.275919	0.0547767	0.158469	85.6154	75.492
ATF1	0.170974	0.0506492	0.123247	97.5974	91.8216
ATF2	0.316883	0.285617	0.327511	99.2079	99.1786
ATF3	0.889342	0.896836	0.961109	98.895	95.0276
ATF4	0.677392	0.76524	0.728469	NaN	NaN
ATF5	0.592376	0.644674	0.73869	NaN	NaN
ATF6	0.170376	0.297173	0.0566188	94.9964	86.8902
ATF6B	0.38465	0.404243	0.409352	89.8221	86.7419
ATF7IP	0.195159	0.248117	0.285427	88.2866	73.124
ATF7IP2	0.389514	0.21054	0.276114	74.9453	65.9292
ATG13	-0.0769235	0.0855072	0.373334	98.5455	93.6047
ATG14	0.462531	0.603869	0.580008	94.6414	92.8862
ATG3	0.23608	0.126498	0.320863	NaN	NaN
ATG4D	0.558661	0.676558	0.670863	95.6624	86.2869
ATG5	0.557619	0.448466	0.520586	99.2727	96.7273
ATG7	0.148996	0.396385	0.0631698	93.4325	87.8542
ATL2	0.211435	0.174234	0.46346	97.423	97.7702
ATL3	0.456531	0.381959	0.886108	95.9335	94.6396
ATM	0.170012	0.226582	0.0967768	91.6326	83.9204
ATMIN	-0.154263	0.169646	-0.169875	NaN	NaN
ATOH8	0.820782	0.30392	0.211473	91.0136	86.9565
ATP10A	0.314429	0.279533	0.501323	86.4295	80.4377
ATP11A	0.51122	0.385863	0.723675	89.3552	87.7001
ATP11B	0.185086	0.374148	-0.0227961	95.2339	93.5319
ATP11C	0.451586	0.411221	0.501369	96.5884	94.1541
ATP13A2	0.611046	0.682454	0.490761	83.2909	85.9709
ATP13A3	0.547286	0.326491	0.571313	94.3471	89.6717
ATP1A1	0.730922	0.676616	0.690242	98.7305	96.8719
ATP1A2	0.772171	0.704887	0.833097	97.4066	98.9216
ATP1B1	0.473073	0.299419	0.67356	96.0396	93.75
ATP1B2	0.806302	0.861753	0.978466	98.9655	97.2414
ATP1B3	0.610638	0.471236	0.335593	85.3047	73.741
ATP2A1	0.99659	0.946263	0.943241	94.7845	96.6801
ATP2A2	0.593468	0.469769	0.811162	98.2726	98.659
ATP2A3	0.734806	0.513458	0.665977	92.0232	91.1368
ATP2B1	0.410191	0.448775	0.714516	98.353	99.5082
ATP2B4	0.635047	0.398314	0.438068	89.1656	84.5643
ATP2C1	0.188902	0.118262	0.108213	95.0136	93.1723
ATP2C2	0.834426	0.853323	0.953139	85.9338	84.6398
ATP6AP1	0.743264	0.665825	0.736445	80.9081	87.041
ATP6AP2	0.63527	0.652948	0.591305	96.7191	94
ATP6V0A1	0.429701	0.366293	0.313759	98.0299	95.3516
ATP6V0B	0.763335	0.745149	0.819799	86.3354	96.0976
ATP6V0C	0.462346	-0.24987	-0.281194	95.1466	90.9677
ATP6V0D1	0.501004	0.652681	0.491085	95.8225	99.7151
ATP6V0E1	0.734626	0.769495	0.769539	97.5309	54.8077
ATP6V0E2	0.131549	-0.176348	0.427749	81.3827	48.2143
ATP6V1A	0.360793	0.189884	0.682817	NaN	NaN
ATP6V1B2	0.770122	0.621663	0.636604	NaN	NaN
ATP6V1C1	0.475999	0.399691	0.636367	98.9529	98.1675
ATP6V1D	0.634614	0.556184	0.624959	98.9862	98.3806
ATP6V1E1	0.509865	0.423401	0.538778	98.2301	98.6726
ATP6V1E2	0.835653	0.584113	0.419908	NaN	NaN
ATP6V1F	0.448877	0.584821	0.608788	99.1597	98.3193
ATP6V1G1	0.545833	0.0784008	0.239019	99.1525	87.2881
ATP6V1H	0.325195	0.1905	0.446981	96.0841	98.5507
ATP8A1	0.0653589	-0.10277	0.2482	92.8058	98.11
ATP8B1	0.784523	0.755482	0.800478	93.5905	94.4844
ATP8B3	0.282728	0.531051	-0.034998	69.3949	63.221
ATP8B4	0.829027	0.719042	0.653463	93.0369	86.2647
ATP9A	0.451473	0.559588	0.347524	94.123	92.5792
ATP9B	0.0362665	-0.00529313	0.168332	92.2084	93.281
ATPAF1	0.4148	0.300612	0.457331	91.5418	83.908
ATR	0.210456	0.300725	0.0253278	95.5551	90.5718
ATRN	0.261589	0.077014	0.21184	94.0757	93.0672
ATRNL1	-0.0532091	-0.142898	0.220956	97.8615	96.0813
ATRX	0.349827	0.196998	0.482949	94.3753	83.8045
ATXN1	0.416544	0.0178817	0.259548	90.8049	88.7359
ATXN10	0.632023	0.106392	0.0696273	89.0526	82.7368
ATXN2	-0.0617541	0.0218624	0.543587	93.0806	81.8818
ATXN2L	0.216971	0.456787	0.550258	94.5447	90.6022
ATXN3	0.123669	-0.0818486	0.559946	95.0442	87.0423
ATXN7L3B	0.423704	-0.136166	0.443809	97.9381	93.8144
AUP1	0.705844	0.548286	0.595135	95.3659	90.2439
AURKA	0.791024	0.839382	0.888145	90.3226	79.6163
AURKAIP1	0.423512	0.372063	0.795552	72.8643	68.5
AURKB	0.758134	0.741826	0.904649	87.263	84.058
AUTS2	-0.022887	0.0790489	0.340136	96.0286	93.1854
AVEN	0.0608056	0.07833	0.839065	NaN	NaN
AVPI1	0.248504	0.168332	0.560921	88.1366	76.7606
AVPR1A	0.853841	0.922376	0.853772	89.2933	81.7967
AXIN1	0.221843	0.0758195	0.244954	88.5285	87.022
AXL	0.904018	0.793447	0.822865	90.252	88.0631
AZI2	0.221319	-0.0365935	0.0628697	94.898	81.7284
AZIN1	0.296346	0.202238	0.71809	95.9821	95.7589
B2M	0.882437	0.807391	0.851018	63.5994	66.3866
B3GALNT1	0.222265	0.0755246	-0.148462	NaN	NaN
B3GAT3	0.477379	0.709083	0.433872	98.209	95.5224
B3GNT2	-0.0208762	0.33097	0.460808	NaN	NaN
B3GNT5	0.436985	-0.164301	-0.113721	89.5642	79.5213
B3GNT7	0.596855	0.397416	0.620696	90.114	85.8942
B3GNT8	0.245516	0.0499706	0.579009	NaN	NaN
B4GALNT1	-0.102569	-0.276334	0.698397	91.5167	86.8668
B4GALT1	0.260013	0.388462	0.309033	89.925	86.4662
B4GALT3	0.439338	0.12457	0.105773	98.3538	96.2025
B4GALT5	0.53802	0.277095	0.58396	96.9072	94.5876
B4GALT6	-0.0192188	0.113144	0.00575805	99.2147	94.7644
B9D1	0.800007	0.865279	0.832553	89.2157	93.1373
B9D2	0.497807	0.243443	0.419609	95.4286	96.5714
BAAT	0.906232	0.920311	0.983117	75.4181	69.0476
BACE2	0.679827	0.448098	0.534594	91.668	88.9105
BACH1	0.310922	0.229834	0.761602	91.3902	80.2436
BACH2	0.561152	0.62752	0.395568	95.2059	90.2265
BAD	0.355274	0.414655	0.375317	85.7143	62.2549
BAG2	0.271081	0.163841	0.329686	97.1564	93.3333
BAG3	0.912089	0.930341	0.944851	89.0627	84.4021
BAG4	-0.16096	-0.0178851	-0.109905	83.6804	84.9015
BAG6	0.790522	0.790758	0.758073	NaN	NaN
BAIAP2	0.588911	0.693427	0.51895	90.7592	95.7009
BAIAP2L1	0.506753	0.509999	0.819003	90.3037	87.9377
BAK1	0.483576	0.522004	0.557721	89.5735	77.512
BAMBI	0.277149	0.424904	0.161525	95	93.0769
BANF1	0.731079	0.672641	0.672707	100	96.6292
BANF2	0.998359	0.972264	0.960116	85.6816	86.6667
BANK1	0.842446	0.906329	0.898769	NaN	NaN
BASP1	0.753766	0.487633	0.258815	NaN	NaN
BATF	0.772849	0.701793	0.75444	96	95.2
BATF3	0.477176	0.546801	0.746347	90.4232	86.4407
BAX	0.833959	0.591846	0.673851	96.875	92.1875
BAZ1A	0.37728	0.346636	0.442071	94.1407	87.2669
BAZ1B	0.390833	0.494654	0.457786	96.7285	91.7512
BAZ2A	0.0445804	0.301046	0.234058	90.3121	84.2328
BAZ2B	0.362696	0.184695	0.410011	96.1363	86.1046
BBC3	0.321665	0.485856	0.400088	NaN	NaN
BBIP1	0.717681	0.486406	0.393929	72.89	83.5821
BBS4	0.704583	0.710664	0.85803	94.4123	89.6154
BBS5	0.851538	0.477623	0.549716	96.7742	96.4809
BBX	0.462239	0.491958	0.520276	95.4811	88.3131
BCAM	0.906373	0.934351	0.92417	81.3324	73.1511
BCAP29	0.465116	0.12272	0.585565	84.6473	82.5
BCAP31	0.729293	0.611729	0.608692	86.3454	91.0204
BCAR1	0.893023	0.7602	0.814269	91.3257	90.2746
BCAR3	0.465915	0.354298	0.720924	89.3205	85.9756
BCAS2	-0.0263846	0.0815466	-0.0902229	100	100
BCAS3	0.230803	0.594033	0.465929	96.9787	89.0774
BCAT1	0.385554	-0.114587	0.210853	NaN	NaN
BCCIP	0.517582	0.0603162	0.310935	87.1226	78.7975
BCHE	0.0737027	0.635035	-0.0558447	91.0766	79.4361
BCKDHB	0.487225	0.623109	0.565689	93.7137	91.5385
BCKDK	0.555704	0.580743	0.676592	96.8447	95.1456
BCL10	0.40902	0.420133	0.589036	96.1373	90.9871
BCL11A	0.889945	0.864766	0.93531	96.7086	99.4012
BCL11B	0.944917	0.850039	0.942972	98.7696	94.457
BCL2	0.716353	0.560883	0.835319	93.4774	91.5254
BCL2L1	0.742177	0.936914	0.733022	96.9957	97.8541
BCL2L11	0.274761	0.177814	0.512899	91.9621	88.2653
BCL2L12	0.391215	0.134005	0.635279	82.1492	82.7451
BCL2L14	0.895676	0.783968	0.803555	75.1147	67.9878
BCL3	0.586226	0.584874	0.918678	92.9515	81.4732
BCL6	0.48601	0.255405	0.472403	94.6191	94.6252
BCL6B	0.947328	0.908065	0.926689	83.5946	90.0844
BCL7A	0.502292	0.349998	0.411589	92.4638	94.2857
BCL7B	0.147268	0.371959	-0.0255018	78.6094	87.6238
BCL7C	0.114463	-0.0587233	-0.0919152	78.3812	69.7095
BCLAF1	0.516428	0.534932	0.627075	98.7507	96.3003
BCO2	0.369906	0.595586	0.44692	82.9061	81.391
BCOR	0.655786	0.43622	0.535011	94.6501	88.7436
BCR	0.235813	0.136817	0.525815	93.1527	94.0157
BDH1	0.621469	0.851314	0.5996	86.4236	85.7143
BDP1	-0.0632526	-0.0411359	0.415482	NaN	NaN
BECN1	0.0663734	0.0702446	-0.0117843	98.6642	98.4375
BET1	0.702173	0.58757	0.796101	NaN	NaN
BEX4	0.475558	0.154485	0.285417	NaN	NaN
BFSP1	0.0681605	0.110696	0.00420407	69.0277	66.9656
BGN	0.69637	0.732184	0.794706	93.0721	95.664
BHLHE40	0.627414	0.602653	0.778557	84.8018	90.5109
BICC1	0.894456	0.925734	0.863938	97.6363	92.7329
BICD2	0.144931	0.00282362	0.574304	96.6043	95.4172
BID	0.415467	0.41544	0.379036	66.1538	63.5897
BIN1	0.804568	0.715865	0.536514	90.0775	95.5782
BIN3	0.370318	0.201256	0.195523	96.4427	94.4664
BIRC2	0.474116	0.0281081	0.141628	NaN	NaN
BIRC3	0.704099	0.221195	0.38511	80.0313	74.2525
BIRC5	0.780931	0.882946	0.897625	78.6296	83.5714
BIRC6	0.132783	-0.134788	0.141494	98.1474	95.043
BLCAP	0.570888	0.231999	0.0277207	100	100
BLK	0.808706	0.933363	0.759171	89.7535	87.1743
BLM	0.674768	0.733992	0.786887	86.4197	76.2509
BLMH	0.455664	0.483867	0.421205	94.0659	93.1868
BLNK	0.885221	0.804885	0.827801	92.2236	85.3392
BLOC1S2	0.703919	0.103813	0.397025	97.8873	94.4056
BLVRA	0.785961	0.742423	0.626336	90.2348	82.3729
BLVRB	0.823758	0.809733	0.83752	91.7476	68.0162
BLZF1	0.563474	0.454644	0.574377	NaN	NaN
BMP2	0.714628	0.869489	0.85678	97.5981	91.6244
BMP2K	0.399827	0.100537	0.217456	NaN	NaN
BMP4	0.771166	0.725196	0.82112	98.6538	97.3039
BMP5	0.942826	0.792508	0.805758	97.3568	93.1718
BMP6	0.407437	0.453579	0.288906	91.3612	90.3922
BMPER	0.91232	0.805044	0.907422	95.7664	92.7007
BMPR1A	0.637228	0.696867	0.612735	99.3415	97.9323
BMPR2	0.858848	0.820034	0.595759	96.1928	96.6281
BMS1	0.542931	0.499973	0.585166	90.4635	86.3707
BMX	0.903247	0.942204	0.844363	92.6041	90.3817
BNC2	0.644515	0.841381	0.643235	96.0828	94.6761
BNIP2	0.468489	0.370979	0.730308	89.6352	80.1724
BNIP3	0.593906	0.622595	0.640151	NaN	NaN
BNIP3L	0.834428	0.707158	0.827706	95.9635	97.2477
BOC	0.775362	0.744965	0.869007	91.0803	86.5766
BOD1L1	0.024632	-0.120524	-0.079081	83.9639	68.7995
BOK	0.635964	0.188445	0.284548	93.177	95.3052
BOLA1	0.490938	0.377641	0.460201	NaN	NaN
BOLA3	0.505859	0.525911	0.806205	89.418	64.7059
BOLL	0.962622	0.972658	0.992916	91.7351	88.3959
BOP1	0.332643	0.19114	0.759163	85.5055	84.5628
BPGM	0.743945	0.843121	0.923772	94.2085	92.278
BPHL	0.256798	0.732539	0.299174	91.3804	81.7869
BPI	0.74746	0.506641	-0.057983	64.5296	53.2922
BPTF	0.122717	-0.165212	0.471821	84.1218	74.1107
BRAF	0.353734	-0.188393	0.442836	93.9972	88.5572
BRAP	0.483352	0.745865	0.404626	91.8255	91.0322
BRCA1	0.580493	0.772598	0.64083	76.9015	56.8985
BRCA2	0.612891	0.765209	0.661447	70.4309	58.5761
BRD1	0.37005	-0.0641281	0.170874	78.7119	95.1219
BRD2	0.353076	0.582494	0.693059	98.3752	96.2406
BRD3	0.482867	0.601008	0.404837	97.5207	93.2705
BRD4	0.148389	0.0505526	0.502913	NaN	NaN
BRD7	0.268697	0.384235	-0.0823603	NaN	NaN
BRD8	0.459806	0.46631	0.525369	79.0096	86.2683
BRD9	-0.303437	0.01241	0.0388979	94.3049	92.1273
BRDT	0.950424	0.954696	0.966602	82.2101	71.2343
BRI3	0.734247	0.558015	0.746278	NaN	NaN
BRI3BP	0.680443	0.511969	0.593162	92.7555	81.8182
BRIX1	0.583346	0.599754	0.53908	94.9008	91.7847
BRMS1	0.398921	0.0704584	0.178771	91.9432	90.6504
BROX	0.253935	-0.109646	0.256089	95.3771	91.7275
BRPF1	0.401851	-0.033638	0.134211	99.2623	95.607
BRPF3	0.275456	0.171658	0.571777	96.7635	92.4419
BRWD1	0.0629563	0.251445	0.654094	89.1239	76.6493
BSCL2	0.153312	0.28413	0.52749	NaN	NaN
BSDC1	0.494656	0.521215	0.870675	94.309	92.5059
BSG	0.665569	0.468241	0.726065	NaN	NaN
BSPRY	0.174541	0.00599412	0.720339	90.2985	65.2263
BST1	0.301749	0.49646	0.334143	78.1281	71.7042
BTAF1	0.390841	0.215845	0.581872	94.9926	96.3203
BTBD1	0.303663	0.50577	0.0581712	99.0674	96.1066
BTBD10	0.649047	0.781636	0.541447	92.282	90.2691
BTBD16	0.889034	0.979221	0.899023	67.3279	67.8161
BTBD2	0.28049	-0.0402571	0.372289	90.981	94.685
BTBD3	0.79531	0.559989	0.581845	NaN	NaN
BTBD7	0.469278	0.199495	0.554077	96.5091	93.6283
BTBD9	0.222682	0.349826	0.547757	97.8758	95.7516
BTF3	0.420182	0.540398	0.491283	NaN	NaN
BTG2	0.444973	0.490469	0.870593	97.4684	93.6709
BTG3	0.684385	0.388835	0.399175	96.0317	93.6508
BTK	0.891571	0.933981	0.921861	90.0385	98.3308
BTLA	0.803231	0.809718	0.688235	70.7584	50.9804
BTNL9	0.772086	0.385005	0.532079	NaN	NaN
BTRC	0.457813	0.62739	0.653474	99.8347	98.6777
BUB1	0.734606	0.800386	0.711887	87.679	73.1823
BUB1B	0.708246	0.846745	0.781924	88.7305	75.5703
BUB3	0.582256	0.52456	0.862583	100	99.6933
BUD31	0.4276	0.240607	0.41578	NaN	NaN
BZW1	0.564124	0.611843	0.740163	96.2221	92.9047
BZW2	0.633064	0.451251	0.566115	99.7613	99.0453
C10orf53	0.98161	0.354641	0.288415	58.7432	77.4194
C10orf62	0.966657	0.974773	0.972944	66.826	41.1184
C10orf67	0.99097	0.150483	0.122975	NaN	NaN
C10orf82	0.949372	0.955145	0.875579	66.7555	59.0717
C10orf90	0.937753	0.908144	0.938808	76.2845	66.8596
C11orf1	0.633122	0.610715	0.814064	73.3433	61.5385
C11orf16	0.996831	0.995308	0.99115	71.6431	61.6915
C11orf24	0.545607	-0.11536	-0.0142362	57.1058	54.8469
C11orf42	0.991383	0.982819	0.974989	87.988	86.1862
C11orf49	0.449438	0.657	0.787442	NaN	NaN
C11orf54	0.824137	0.561072	0.68515	94.2857	87.619
C11orf58	0.75385	0.523841	0.62213	NaN	NaN
C11orf65	0.925771	0.924515	0.841758	67.341	69.8413
C11orf71	0.93724	0.943272	0.95705	80.4878	66.6667
C11orf88	0.819344	0.909209	0.902493	NaN	NaN
C11orf94	0.952483	0.772815	0.604901	88.3272	80.8081
C11orf96	0.844407	0.731702	0.822328	97.1445	47.561
C12orf42	0.91687	0.736364	0.732619	63.7124	46.789
C12orf45	0.415938	0.223603	0.401502	NaN	NaN
C12orf50	0.997599	0.859013	0.874307	88.2993	72.7079
C12orf57	0.265062	0.169514	0.719689	97.619	97.619
C12orf60	0.979234	0.781855	0.810389	69.3878	54.251
C12orf71	0.988229	0.504561	0.38872	57.7276	37.8738
C12orf75	0.0329823	0.116998	0.297351	92.0635	85.7143
C14orf119	0.529376	0.355266	0.384491	NaN	NaN
C14orf28	0.88032	0.737308	0.718284	98.3871	96.4516
C15orf40	0.213626	0.580006	0.355324	NaN	NaN
C15orf48	0.168779	0.192483	0.628118	83.1325	72.2892
C15orf61	0.267949	0.538131	0.353203	92.9936	91.7197
C16orf46	0.805373	0.786742	0.95662	69.4367	53.3007
C16orf72	0.599749	0.460996	0.700627	NaN	NaN
C16orf78	0.968798	0.992378	0.971257	60.4314	51.4815
C16orf86	0.926518	0.757632	0.873222	76.6108	65.1466
C16orf87	0.0325152	0.0921486	0.157084	98.7013	98.7013
C16orf89	0.59752	0.205806	0.535343	59.9507	63.8961
C16orf90	0.899526	0.856176	0.71166	80.6594	74.8571
C16orf95	0.944287	0.775205	0.718269	54.4443	46.4789
C16orf96	0.192893	0.250873	0.919007	59.6347	47.7729
C17orf107	0.563366	0.625272	0.943946	81.7797	64.486
C17orf58	0.409796	0.143618	-8.44949e-05	NaN	NaN
C17orf64	0.935824	0.944483	0.785848	NaN	NaN
C17orf80	0.863181	0.642482	0.466882	73.6928	48.3871
C17orf97	0.962834	0.919229	0.959133	NaN	NaN
C17orf98	0.902702	0.707508	0.450513	84.4156	76.7742
C18orf21	0.317851	0.511942	0.220797	85.9746	73.7327
C18orf32	-0.125295	-0.222521	0.502793	82.8947	80.5556
C18orf54	0.663432	0.628441	0.736836	82.3049	65.9696
C19orf12	0.501503	0.22349	0.502236	81.5603	81.5603
C19orf33	0.531369	0.428974	0.277027	NaN	NaN
C19orf38	0.858436	0.658022	0.690034	75.8174	72.0721
C19orf44	0.729742	0.788253	0.924472	65.4363	49.922
C19orf47	0.84562	0.409774	0.351853	93.097	84.0194
C19orf53	0.311974	0.285	0.30295	NaN	NaN
C19orf71	0.866501	0.795997	0.847142	NaN	NaN
C1QA	0.900073	0.56392	0.614133	80.4082	70.6122
C1QB	0.917661	0.604699	0.659566	84.4622	79.0514
C1QBP	0.539886	0.58688	0.736427	90.9416	86.7383
C1QTNF1	0.715908	0.689373	0.670406	64.7277	72.5979
C1QTNF2	0.831973	0.793005	0.778048	92.744	83.0247
C1QTNF4	0.138613	0.0728861	0.858852	NaN	NaN
C1QTNF7	0.632021	0.799868	0.923248	96.2863	94.2568
C1orf100	0.992325	0.964264	0.985499	74.4036	67.5862
C1orf115	0.876882	0.786166	0.863499	62.4145	70.2128
C1orf122	0.456531	0.0347225	0.183318	96.3636	60.1266
C1orf131	0.549296	0.417746	0.198863	NaN	NaN
C1orf141	0.927657	0.62978	0.325572	57.964	32.287
C1orf158	0.95538	0.469629	0.645751	NaN	NaN
C1orf162	0.58469	0.680489	0.678771	64.0122	54.5455
C1orf174	0.0263693	0.302649	0.35665	75.2433	67.8261
C1orf194	0.980294	0.757918	0.831435	NaN	NaN
C1orf21	0.395631	0.572851	0.275099	99.1736	96.6942
C1orf35	0.552602	0.285665	0.459523	82.6669	80
C1orf52	0.553852	0.32791	0.365358	97.8022	86.1111
C1orf54	0.86657	0.69775	0.671602	77.8626	55.4054
C1orf56	0.411135	0.359285	0.914816	70.1462	61.7143
C2	0.756314	0.364094	0.355801	88.0905	75.1316
C20orf144	0.949439	0.856234	0.719835	NaN	NaN
C20orf194	0.487875	0.522001	0.449549	NaN	NaN
C20orf27	0.469794	0.189613	0.360485	93.6782	88.7006
C20orf96	0.87875	0.753966	0.774171	67.4931	50
C21orf58	0.301325	0.440822	0.833091	NaN	NaN
C21orf91	0.348468	0.473838	0.418418	92.9293	82.4138
C22orf23	0.96181	0.839473	0.847386	85.2535	79.1667
C2CD2	0.306639	0.254581	0.332193	77.4982	71.9828
C2CD3	0.644794	0.208251	0.420189	83.3479	75.3336
C2orf42	0.906933	0.481731	0.459993	98.0836	91.6376
C2orf73	0.801359	0.778391	0.296838	79.2425	67.8112
C2orf88	0.700842	0.626312	0.899861	NaN	NaN
C3	0.843347	0.838921	0.794575	76.4911	77.0295
C3AR1	0.508022	0.417707	0.700242	74.9246	65.6184
C3orf38	0.147682	0.86505	0.238853	80.4469	79.3103
C3orf62	0.147318	0.363237	0.528609	88.015	79.7619
C4BPA	0.772381	0.818281	0.49703	68.0637	52.452
C4orf17	0.949664	0.506871	0.279831	68.6296	58.7156
C4orf3	0.555091	0.397893	0.333905	62.4368	69.2308
C4orf36	0.939783	0.987292	0.954771	NaN	NaN
C4orf47	0.936455	0.659895	0.619917	81.9303	75
C4orf48	0.299368	0.304754	0.409713	79.4498	87.7778
C4orf51	0.886752	0.585304	0.573428	71.6054	51.4423
C5AR1	0.863745	0.782075	0.820051	72.1827	64.9573
C5orf15	0.482551	0.690175	0.319069	83.9928	63.3205
C5orf24	0.675967	0.493274	0.808729	84.7494	93.617
C5orf49	0.930246	0.879018	0.878802	78.2313	59.8901
C5orf52	0.92947	0.936445	0.998078	55.0629	48.2143
C6	0.686698	0.224299	0.296681	83.1639	74.7323
C6orf118	0.862342	0.745291	0.898829	62.0399	47.1805
C6orf120	-0.0154942	0.243271	0.0699399	NaN	NaN
C6orf163	0.947443	0.893265	0.923037	81.459	72.8659
C6orf201	0.96866	0.784354	0.900497	NaN	NaN
C6orf62	0.428524	0.419299	0.0548167	99.1266	100
C7	0.667905	0.693056	0.841633	88.019	73.7278
C7orf31	0.936495	0.910907	0.966005	77.2643	73.9796
C7orf57	0.378107	0.917359	0.637315	69.8675	74.2268
C8A	0.885065	0.991598	0.935922	84.4446	71.2095
C8B	0.754453	0.713178	0.667009	87.2143	75.382
C8G	0.933294	0.920929	0.957764	80.2976	73.7624
C8orf33	0.30454	0.142133	0.321571	NaN	NaN
C8orf74	0.959643	0.875807	0.7481	NaN	NaN
C9	0.874251	0.897558	0.776132	76.941	57.9323
C9orf116	0.921081	0.908563	0.739504	NaN	NaN
C9orf131	0.973774	0.904505	0.792526	66.7631	43.8715
C9orf135	0.92352	0.554878	0.654239	NaN	NaN
C9orf16	0.419562	0.198369	0.5433	NaN	NaN
C9orf24	0.937678	0.956872	0.974133	69.9318	75.7692
C9orf40	0.430765	0.503258	0.733883	76.9251	61.9632
C9orf50	0.95201	0.978418	0.961116	53.8689	45.6
C9orf78	0.072855	-0.053974	0.171723	NaN	NaN
CA1	0.937943	0.89037	0.927977	81.8358	78.1609
CA2	0.745371	0.780183	0.865303	89.2308	80.3846
CA3	0.93182	0.512422	0.563857	90.7692	91.9231
CA4	0.891902	0.818421	0.866654	63.0401	57.0492
CA5A	0.945611	0.947754	0.953808	66.2361	71.9064
CA8	0.427136	0.398911	0.509014	99.3103	98.6254
CAB39	0.346702	0.105839	0.193219	99.7067	99.1202
CAB39L	0.70679	0.347344	-0.00232602	97.9229	98.5163
CABIN1	0.36471	0.33852	0.285842	91.935	90.1235
CABYR	0.95866	0.847763	0.682335	NaN	NaN
CACHD1	0.610331	0.0842043	0.117279	97.9783	95.8851
CACNA1C	0.789126	0.816201	0.676786	86.0646	90.9991
CACNA1S	0.953296	0.0620652	0.0522001	88.9193	91.5767
CACNA2D1	0.81194	0.70358	0.687645	83.7233	94.7416
CACNB1	0.909501	0.824108	0.842347	94.9583	85.6721
CACNB2	0.893993	0.657159	0.734225	97.5758	94.5038
CACNG1	0.998984	0.997939	0.997316	92.3423	85.2018
CACYBP	0.225369	0.481164	0.383357	96.945	93.0131
CADM1	0.6044	0.553601	0.455808	98.4095	98.1013
CADM3	0.385903	0.274273	0.474045	93.1343	87.4419
CADPS2	0.784296	0.627116	0.441148	91.8416	95.2454
CAGE1	0.952336	0.971841	0.902548	69.6557	56.4193
CALCOCO1	0.447967	0.359005	0.469801	94.356	89.2909
CALCOCO2	0.582703	-0.11755	-0.0462743	75.408	38.9728
CALCR	0.922108	0.982533	0.935263	75.9208	69.4184
CALCRL	0.862476	0.868145	0.925101	95.7747	89.6328
CALD1	0.948142	0.970208	0.945026	89.3649	79.8177
CALHM2	0.609749	0.313039	0.25195	94.1176	92.2601
CALM1	0.638755	0.518705	0.693128	NaN	NaN
CALM2	0.236487	0.421522	0.589571	NaN	NaN
CALM3	0.728706	0.78826	0.855461	100	100
CALML4	0.215863	0.891526	0.22202	77.4665	89.5425
CALR	0.642482	0.71629	0.764577	95.2038	94.2308
CALR3	0.973366	0.857514	0.791085	87.3535	83.4211
CALU	0.612313	0.750792	0.749645	94.0587	98.0952
CAMK1	0.580756	0.520084	0.638187	96.7568	95.9893
CAMK1D	0.105799	0.297603	0.258711	95.6669	97.1429
CAMK2D	0.599054	0.185481	0.291	NaN	NaN
CAMK2G	0.434079	0.546353	0.553126	99.6599	99.646
CAMK2N1	0.609673	0.59147	0.306783	100	97.4359
CAMK4	0.74761	0.663491	0.474011	90.9091	81.8763
CAMKK2	0.203833	0.0794293	0.179239	89.2052	90.9864
CAMLG	0.494546	0.292203	0.625836	93.2432	89.4558
CAMP	0.598483	0.599763	0.960508	69.825	55.2326
CAMTA1	0.459053	0.617652	0.425015	97.1309	93.2224
CAND1	0.345812	0.11878	0.492252	99.8374	99.4309
CANT1	0.212299	0.176621	0.646957	85.5389	80
CANX	0.392126	0.423986	0.726917	95.6081	93.401
CAP1	0.787615	0.760808	0.769111	95.1579	94.3038
CAP2	0.895889	0.601799	0.678056	88.9874	89.0756
CAPG	0.615635	0.382195	0.576053	95.4023	91.9771
CAPN1	0.546664	0.362203	0.452673	94.451	89.0603
CAPN12	-0.0757478	-0.0640412	-0.0538441	88.1003	85.2778
CAPN2	0.721604	0.66695	0.793758	92.2857	93.8571
CAPNS1	0.181883	0.532751	0.407137	85.1328	94.7761
CAPRIN1	0.403467	0.376405	0.493759	96.3858	97.0297
CAPRIN2	0.355419	0.76143	0.403659	93.709	81.2803
CAPSL	0.927177	0.903406	0.862909	94.7115	94.7115
CAPZA2	0.573866	0.470406	0.473845	98.6014	98.2517
CAPZA3	0.994367	0.909307	0.921915	NaN	NaN
CAPZB	0.779661	0.73817	0.66713	94.4828	90.0332
CARD10	0.707821	0.802032	0.922717	86.8045	87.3832
CARD11	0.82975	0.659345	0.734213	91.3815	92.0277
CARHSP1	0.39511	0.51	0.675555	92.0216	96.6216
CARS2	0.0521667	-0.0808523	0.0452946	77.5083	78.442
CASC1	0.68175	0.89969	0.774094	NaN	NaN
CASC3	0.282513	0.0607707	0.370908	94.1679	90.9742
CASD1	0.219178	-0.0573572	0.372373	97.9925	94.8557
CASK	0.207023	0.0119772	0.512123	100	99.7826
CASKIN2	0.941805	0.935873	0.90914	92.5635	89.5087
CASP6	0.0204197	0.0164109	0.353221	89.8954	89.8551
CASP8	0.373489	0.416092	0.719001	77.2443	64
CASP8AP2	0.475851	0.623669	0.624454	82.272	66.3099
CASQ1	0.987721	0.982374	0.998807	96.2121	92.5926
CASQ2	0.961213	0.692181	0.510988	85.8233	86.1244
CAST	0.323979	0.519954	0.0888129	85.3916	68.0203
CAT	0.548855	0.626206	0.427733	89.9431	89.3738
CATSPER2	0.820346	0.773986	0.944656	NaN	NaN
CATSPER3	0.877756	0.614759	0.223599	69.4463	65.3165
CAV1	0.937607	0.939936	0.966657	95.2388	94.9438
CAV2	0.91592	0.90996	0.956395	90.7407	90.1235
CAV3	0.977731	0.989771	0.973401	90.7285	94.702
CBFA2T3	0.578456	0.572404	0.65264	82.1037	88.2258
CBFB	0.365567	0.67461	0.481645	74.8105	98.9305
CBLB	0.508897	0.513732	0.296744	98.0153	95.2139
CBLL1	0.299725	-0.118347	0.104744	98.778	97.3523
CBR3	0.475361	0.305338	0.777599	88.8087	85.1986
CBR4	0.249692	0.539962	0.258365	89.4515	86.4407
CBX3	0.202835	0.44908	0.17444	NaN	NaN
CBX4	0.61044	0.387194	0.606593	91.0406	89.4737
CBX5	0.777047	0.633094	0.638404	80.933	97.9058
CBX6	0.472999	0.313426	0.656492	92.0102	88.8889
CBY1	0.794	0.62441	0.676431	79.0652	83.4646
CC2D2A	0.739762	0.678098	0.638933	90.7631	84.6295
CCAR1	0.54291	0.621455	0.588715	94.1686	95.1134
CCBE1	0.499837	0.783308	0.696338	82.8368	88.9706
CCDC102A	0.386705	0.232319	0.285662	90.5117	93.4426
CCDC103	0.214696	0.169758	0.779788	87.1901	80.1688
CCDC107	0.645705	0.437938	0.310146	73.4545	58.8015
CCDC110	0.986768	0.985494	0.956898	NaN	NaN
CCDC112	0.490288	0.62693	0.472978	84.9661	85.5238
CCDC113	0.844709	0.983574	0.909263	79.2738	77.9841
CCDC115	0.2815	0.314803	0.542962	86.2806	78.8889
CCDC116	0.935248	0.782855	0.903834	58.4585	50.4373
CCDC117	0.301608	0.272404	0.200162	NaN	NaN
CCDC12	0.586346	0.349019	0.528461	94.8958	90.3614
CCDC124	0.349719	0.320132	0.632027	95.5157	88.9401
CCDC130	0.353416	0.481623	0.848588	NaN	NaN
CCDC136	0.969988	0.979133	0.977741	75.8261	67.7338
CCDC138	0.676234	0.666529	0.702805	87.3028	77.0588
CCDC14	0.54598	0.0939582	0.534468	78.6272	63.0621
CCDC141	0.373502	0.249682	0.75831	70.0695	72.8282
CCDC146	0.856833	0.877224	0.74674	85.3403	75.0256
CCDC150	0.806523	0.451141	0.834821	85.5326	76.1261
CCDC151	0.524838	0.664677	0.882974	NaN	NaN
CCDC153	0.95582	0.965143	0.981647	78.6705	66.5072
CCDC157	0.932111	0.587841	0.707755	79.9652	75.766
CCDC158	0.973376	0.957412	0.921954	92.742	92.3354
CCDC159	0.840643	0.806613	0.685182	70.9553	53.528
CCDC17	0.810334	0.961829	0.788785	77.1603	64.0708
CCDC179	0.974874	0.992634	0.960706	NaN	NaN
CCDC18	0.256194	0.823086	0.518042	NaN	NaN
CCDC25	0.0943774	0.434742	0.459084	93.2692	94.7115
CCDC28A	0.447639	0.549306	0.59129	81.0688	81.7708
CCDC28B	0.129713	-0.0959724	0.200683	98.5	84.8781
CCDC3	0.668918	0.839689	0.858352	90.1332	89.3773
CCDC30	0.915122	0.90341	0.799786	68.8884	60.9001
CCDC34	0.83405	0.730158	0.73843	86.8515	69.4823
CCDC38	0.95785	0.952128	0.880398	70.7674	69.0941
CCDC39	0.950961	0.983467	0.954668	85.4256	75.2401
CCDC40	0.921902	0.817803	0.940935	58.7339	52.7734
CCDC42	0.977603	0.79224	0.775201	85.443	86.3924
CCDC43	0.146204	0.301246	0.233627	89.6385	90.0901
CCDC47	0.486837	0.450381	0.148384	96.3486	97.9296
CCDC50	0.646087	0.341009	0.278394	83.195	76.0417
CCDC54	0.979837	0.855199	0.885941	71.2245	64.4377
CCDC57	0.316375	0.34883	0.018483	68.5322	62.2047
CCDC59	0.19356	0.350769	0.544518	77.8471	70.4167
CCDC6	0.23525	-0.0250458	0.277144	98.9451	96.3753
CCDC60	0.904597	0.950743	0.828596	77.6669	76.6973
CCDC62	0.956928	0.956072	0.893476	72.3734	72.0399
CCDC63	0.95231	0.723022	0.645304	NaN	NaN
CCDC65	0.886205	0.909761	0.865241	85.9687	79.1075
CCDC66	0.342958	0.591254	0.577143	83.9564	70.1604
CCDC68	0.68358	0.39967	0.71234	87.5008	72.6727
CCDC77	0.268801	0.426194	0.566389	89.0713	80.9816
CCDC78	0.992849	0.997621	0.99149	NaN	NaN
CCDC80	0.661332	0.645564	0.691415	90.5653	84.0885
CCDC81	0.925409	0.470021	0.310683	81.2552	78.7462
CCDC82	0.465305	-0.0754175	0.140967	83.4951	72.7799
CCDC83	0.961795	0.982723	0.900352	75.5782	63.9706
CCDC85A	0.885236	0.763756	0.763814	91.5345	92.2936
CCDC85B	0.740024	0.689087	0.720878	99.0099	98.5149
CCDC88A	0.490474	0.625301	0.546035	95.8067	87.5496
CCDC89	0.927455	0.88657	0.754787	NaN	NaN
CCDC90B	0.294461	0.211718	0.639587	90.9818	86.3281
CCDC91	0.82828	0.740446	0.675549	90.9154	78.733
CCDC92	0.392402	0.777844	0.571779	83.9899	86.6242
CCDC93	0.348313	0.0205024	-0.176611	94.0084	92.0509
CCDC96	0.381418	0.984054	0.270372	NaN	NaN
CCHCR1	0.767332	0.932296	0.794718	82.9369	72.549
CCIN	0.978535	0.912152	0.87076	NaN	NaN
CCK	-0.0253983	0.359149	-0.0356855	92.1739	45.5224
CCL17	0.892562	0.924222	0.804657	67.4594	56.3107
CCL20	-0.039018	-0.060209	0.114192	74.6134	57.8431
CCL22	0.761122	0.792212	0.607719	73.1183	63.0435
CCL5	0.917112	0.947092	0.937437	NaN	NaN
CCM2	0.593439	0.601038	0.699076	91.415	91.3907
CCNA1	0.664981	0.677285	0.889593	83.5292	84.323
CCNA2	0.866964	0.884426	0.921181	92.7	86.9668
CCNB1	0.768401	0.863199	0.842426	92.3157	86.7442
CCNB2	0.809685	0.859356	0.835649	95.6086	89.4472
CCNC	0.379511	0.00856015	0.0185758	100	99.2933
CCND1	0.414679	0.505523	0.712088	97.2881	93.8983
CCND3	0.573392	0.647888	0.651476	98.2877	94.5205
CCNDBP1	0.599853	0.790804	0.797898	86.7778	67.801
CCNE1	0.749288	0.802315	0.728294	86.9673	79.1667
CCNE2	0.631437	0.812133	0.775556	96.2871	92.3267
CCNF	0.77594	0.798326	0.883863	89.9	84.4273
CCNG1	0.0290843	0.216738	0.575783	96.2712	92.517
CCNH	-0.278119	0.254521	-0.272943	96.2972	90.8257
CCNI	0.353997	-0.0147277	0.0376579	NaN	NaN
CCNK	0.351019	0.449696	0.333773	98.1913	95.8763
CCNL1	0.389491	0.28164	0.922052	98.1923	95.8647
CCNL2	0.0267555	0.0852354	0.621956	94.5246	89.9614
CCNO	0.831912	0.125922	0.0219321	89.1745	80.1136
CCNT1	0.473809	0.342636	0.795048	93.9394	90.0553
CCNT2	0.0429035	0.10056	0.00642904	94.8094	87.8285
CCNY	0.664999	0.137598	0.153487	80.8683	98.2405
CCNYL1	0.798481	0.621389	0.776772	92.2466	90.7357
CCPG1	0.225157	0.39133	0.229012	83.1601	70.3611
CCR3	-0.0161554	-0.00489597	0.990096	71.831	67.9666
CCR6	0.401561	0.341482	0.611096	75.712	74.6594
CCR7	0.772065	0.618491	0.71594	92.8571	87.037
CCRL2	0.465247	0.452398	0.586496	67.0572	49.4444
CCS	0.758298	0.434349	0.378211	93.0657	86.8613
CCT2	0.703269	0.608703	0.732037	98.8785	97.1963
CCT3	0.456819	0.496961	0.800372	NaN	NaN
CCT4	0.633841	0.506631	0.65132	94.2602	96.6605
CCT5	0.544409	0.461453	0.733231	98.7061	96.3031
CCT6A	0.681348	0.455744	0.605892	97.8364	96.6102
CCT6B	0.915357	0.967083	0.831768	90.4808	83.4275
CCT7	0.618324	0.743873	0.590402	NaN	NaN
CCT8	0.556235	0.37195	0.743932	96.1916	96.7153
CCT8L2	0.9556	0.908004	0.774409	NaN	NaN
CD109	0.024172	0.074612	0.406164	83.9976	72.2607
CD14	0.632017	0.476374	0.527962	78.9333	66.9399
CD151	0.867458	0.84997	0.939361	90.5138	92.0949
CD160	0.916594	0.860628	0.907095	71.797	64.8649
CD163	0.823173	0.647643	0.514245	86.0978	70.3192
CD164	0.1452	0.126709	0.291589	73.7895	62.9442
CD164L2	0.806386	0.206676	0.399253	84.4828	81.9767
CD19	0.866179	0.883811	0.948451	77.7382	66.5448
CD2	0.978103	0.847976	0.833347	64.3875	52.6163
CD200	0.694076	0.346932	0.75326	78.3071	74.4604
CD22	0.929009	0.929055	0.928914	63.3087	59.7926
CD226	0.722598	0.732393	0.803494	69.1506	53.1532
CD247	0.725411	0.850153	0.719377	84.7561	57.767
CD248	0.878281	0.891492	0.877051	86.5258	77.6471
CD27	0.276196	0.282466	0.842576	79.6154	66.4
CD274	0.266401	0.368116	0.624261	79.1021	69.3103
CD28	0.913654	0.811784	0.815527	80.5447	67.4312
CD2AP	0.614853	0.278809	0.578203	90.6813	86.4992
CD2BP2	0.510151	0.435574	0.634394	92.2404	89.7661
CD300A	0.343262	0.637389	0.718947	61.5385	38.0503
CD300LF	0.82718	0.80427	0.876966	63.1687	47.181
CD320	0.49825	0.0187067	0.124161	63.1206	61.1538
CD34	0.884463	0.846591	0.895018	73.5756	65.1832
CD36	0.638956	0.69436	0.664188	87.9237	84.1102
CD37	0.912694	0.878836	0.889603	85.6215	73.2673
CD38	0.104476	-0.0896114	0.468568	54.5476	56.9079
CD3D	0.877416	0.968488	0.915753	75.584	63.5838
CD3E	0.968674	0.967913	0.982884	69.3495	64.0212
CD3G	0.962979	0.923149	0.967839	76.9231	69.7802
CD4	0.501683	0.42693	0.710628	72.3012	55.1422
CD40LG	0.975731	0.82847	0.818742	89.8276	77.6923
CD44	0.700833	0.653693	0.747827	77.4089	66.7949
CD46	0.215278	0.162358	-0.0969573	56.6113	46.0274
CD47	0.345748	0.459452	0.600745	75.4764	68.1287
CD48	0.758215	0.766817	0.796961	57.775	47.0833
CD5	0.950474	0.919076	0.961492	73.5569	63.7652
CD53	0.937802	0.955801	0.884279	91.7808	83.105
CD5L	0.983067	0.940511	0.929542	73.411	68.4659
CD6	0.836609	0.901703	0.753	81.1057	70.2256
CD63	0.836292	0.491012	0.409961	86.4994	78.9916
CD68	0.683227	0.579911	0.853835	NaN	NaN
CD69	0.549809	0.556477	0.885553	71.2583	56.7839
CD72	0.714042	0.865409	0.76103	60.3379	52.6316
CD74	0.886342	0.754075	0.828052	80.6178	77.0609
CD79A	0.886922	0.955767	0.904917	71.8968	70.9091
CD79B	0.891474	0.878244	0.974599	77.996	54.5139
CD81	0.628347	0.522921	0.674799	96.1864	91.9492
CD82	0.633167	0.0887655	0.0288818	88.764	76.6917
CD83	0.633359	0.720545	0.849202	81.0699	68.8775
CD84	0.232286	0.620179	0.113608	75.9931	58.3587
CD86	0.659096	0.652123	0.880753	62.9569	47.8964
CD8A	0.74198	0.837866	0.739832	71.3131	46.5587
CD9	0.771007	0.726472	0.703713	92.1053	89.3805
CD93	0.855045	0.884658	0.829812	78.1513	68.4783
CD96	0.787559	0.82883	0.805615	74.2263	57.6412
CDA	0.596911	0.00767699	0.326028	80.8219	81.5069
CDADC1	0.190027	-0.00173835	0.140302	85.1021	86.8571
CDC123	0.338949	0.234822	0.313102	90.8838	92.2619
CDC14A	0.543809	0.362905	0.64834	86.2221	85.738
CDC14B	0.330613	0.39991	0.104159	NaN	NaN
CDC16	0.282186	0.437875	0.457434	92.8615	95.4839
CDC20	0.866854	0.876805	0.880663	94.3939	94.7896
CDC25B	0.447734	0.347882	0.791333	91.192	81.5972
CDC25C	0.856276	0.580013	0.640446	82.4488	65.9955
CDC26	0.26439	-0.0130423	0.236815	92.9412	88.2353
CDC27	0.492988	0.257206	0.222689	98.3704	96.2696
CDC37	0.338184	0.436054	0.263774	96.8177	94.9868
CDC37L1	0.496774	0.245103	-0.043575	95.2522	89.2537
CDC40	-0.298762	0.16234	0.335261	98.9637	98.791
CDC42	0.817051	0.826587	0.793527	100	100
CDC42BPA	0.730417	0.593044	0.684553	96.0511	94.508
CDC42BPB	0.555188	0.526176	0.658283	94.4793	91.8272
CDC42EP1	0.768871	0.849851	0.828409	78.4795	71.1491
CDC42EP2	0.824073	0.762579	0.800379	NaN	NaN
CDC42EP3	0.417277	0.390535	0.393692	96.063	92.5197
CDC42EP4	0.752738	0.782397	0.638791	77.2031	80.5158
CDC42EP5	0.856512	0.567368	0.547172	NaN	NaN
CDC42SE1	0.700405	0.617552	0.571773	100	97.5
CDC42SE2	0.850324	0.622172	0.639263	77.381	100
CDC45	0.578798	0.823187	0.712593	89.1642	91.6961
CDC73	0.273588	0.189232	0.115994	NaN	NaN
CDCA2	0.810279	0.763514	0.873628	73.2065	52.444
CDCA3	0.729393	0.772533	0.884636	88.9723	72.1805
CDCA4	0.753615	0.72773	0.711911	NaN	NaN
CDCA5	0.78054	0.789961	0.713014	79.3306	65.5303
CDCA7	0.714121	0.892533	0.773468	91.2321	81.6754
CDCA7L	0.617093	0.489659	0.358415	90.1275	77.8539
CDCA8	0.786825	0.813536	0.887893	NaN	NaN
CDH1	0.782416	0.741134	0.742742	84.0222	81.2217
CDH11	0.905996	0.904126	0.812446	99.1206	97.3618
CDH13	0.701385	0.491604	0.827688	96.0786	93.5574
CDH2	0.813051	0.433939	0.316287	98.1236	96.7991
CDH5	0.934217	0.946745	0.952029	85.5684	75.5102
CDHR3	0.921399	0.920942	0.997378	83.1487	76.414
CDIPT	0.139066	-0.0912326	0.624901	94.8357	61.9469
CDK1	0.795793	0.768926	0.923099	NaN	NaN
CDK10	0.454604	0.269176	0.235721	96.3889	96.3889
CDK12	0.288847	0.211227	0.713731	95.3691	91.6442
CDK13	0.0895881	-0.202522	0.153654	97.8836	95.3673
CDK14	0.0797361	-0.0129108	0.324139	99.5736	98.5075
CDK16	-0.0527993	0.0638308	0.549254	91.5848	97.5806
CDK17	0.384921	0.593109	0.312286	99.6176	98.6616
CDK19	0.0991477	0.017721	0.365618	98.6056	96.6068
CDK2	0.630876	0.498537	0.563741	92.1267	85.2601
CDK2AP2	0.647937	0.518285	0.444811	96.4442	95.2756
CDK4	0.740547	0.592933	0.738469	99.0099	94.7195
CDK5RAP2	0.696721	0.720385	0.864612	82.4869	70.5269
CDK5RAP3	0.580285	0.464688	0.742074	93.1752	88.668
CDK6	0.599886	0.171345	0.410507	99.3865	96.319
CDK7	0.675014	0.523244	0.4642	97.6879	95.0867
CDK9	0.297929	0.278546	0.603617	98.6559	98.6559
CDKAL1	0.0713131	0.138858	-0.043679	92.8032	90.6574
CDKL2	0.510404	0.835801	0.633209	88.3231	85.3873
CDKL3	0.924579	0.955868	0.876075	81.834	76.0656
CDKN1A	0.565844	0.823365	0.546338	82.6374	79.2453
CDKN1B	0.269073	0.518511	0.546392	94.9495	87.8173
CDKN1C	0.540263	0.608821	0.696939	77.5974	51.4368
CDKN2AIP	0.335268	0.56262	0.497535	94.0677	85.968
CDKN2AIPNL	0.225518	0.59229	-0.0690982	NaN	NaN
CDKN2B	0.583515	0.854576	0.603483	93.4783	86.9231
CDKN2C	0.601517	0.458065	0.648069	95.8333	92.2619
CDKN2D	0.702696	0.627204	0.826705	93.9759	86.747
CDKN3	0.841407	0.830617	0.860866	90.7806	89.5735
CDO1	0.605245	0.540541	0.859411	93	92
CDR2	0.0640574	0.192122	0.730917	94.4028	88.7912
CDRT4	0.955251	0.994981	0.968162	60.9213	38.5475
CDS2	0.196865	0.317724	0.698049	97.7528	95.4955
CDT1	0.725983	0.752563	0.596413	69.4862	72.1724
CDV3	0.53012	0.263552	0.43893	87.2093	72.5979
CDYL	0.191666	0.293826	0.165009	NaN	NaN
CEBPA	0.721487	0.585833	0.79663	94.2514	94.1504
CEBPB	0.764875	0.686438	0.882046	96.2218	78.0405
CEBPE	0.923598	0.940174	0.990132	98.2206	93.2384
CEBPG	0.110745	0.503495	0.361643	96.3221	91.3333
CEBPZ	0.271443	0.183453	0.477005	89.3738	81.8441
CECR2	0.214548	0.391201	0.167414	87.1235	82.106
CELF1	0.104561	0.147602	0.56545	100	99.6101
CELF2	0.456742	0.775262	0.453249	94.6595	94.1065
CENPA	0.661828	0.690535	0.839284	82.3201	73.1343
CENPC	0.305477	0.243879	0.624294	75.2917	51.6556
CENPE	0.670262	0.887484	0.801018	80.1804	65.1558
CENPF	0.806751	0.888243	0.791839	78.4056	66.4998
CENPH	0.688876	0.815499	0.836685	75.6621	64.3154
CENPJ	0.75902	0.438637	0.536198	75.0015	73.3631
CENPK	0.747885	0.705662	0.915386	86.6171	66.0131
CENPM	0.746197	0.729654	0.913199	91.6667	79.4444
CENPN	0.577652	0.52616	0.53014	82.1701	73.2938
CENPQ	0.547814	0.45244	0.398357	77.9851	65.9176
CENPT	0.338952	0.384638	0.328591	75.4894	59.2233
CENPV	0.595792	0.217694	0.0427289	85.4668	75.3968
CENPW	0.747887	0.894682	0.696268	75.999	73.2558
CEP120	0.344755	0.190891	0.156439	95.3347	89.4737
CEP135	0.492903	0.40397	0.675581	89.8729	82.807
CEP152	0.781241	0.168465	0.302413	83.5433	64.4585
CEP164	0.584347	0.43966	0.734423	71.7106	48.0826
CEP170	0.550519	0.551076	0.583633	94.9827	88.9799
CEP290	0.317405	0.67882	0.339117	90.9998	87.4143
CEP350	0.0766876	0.45202	0.0821499	88.4116	80.6785
CEP55	0.944793	0.855602	0.849309	88.6732	75.1082
CEP57	0.669242	0.674624	0.855431	93.3068	87.6
CEP57L1	0.450596	0.494262	0.45898	85.1934	73.6597
CEP63	0.737182	0.695665	0.899339	84.5892	75.4617
CEP70	0.700871	0.644626	0.753115	89.2797	76.6234
CEP72	0.514622	0.412511	0.917766	72.3525	67.3375
CEP76	0.662658	0.350729	0.335815	99.2413	97.7238
CEP78	0.405498	0.218127	0.190898	NaN	NaN
CEPT1	-0.058767	0.0729242	0.413853	96.3942	98.5577
CERK	0.196504	-0.114762	0.239164	86.7784	83.8041
CETN1	0.963865	0.980257	0.93036	NaN	NaN
CETN2	0.841851	0.53525	0.545771	90.0136	95.9302
CETN3	0.683392	0.727206	0.671345	NaN	NaN
CFB	0.604768	0.658683	0.519991	86.911	82.4377
CFDP1	0.400294	0.565786	0.472878	94.4911	84.4068
CFL1	0.841139	0.801005	0.879532	NaN	NaN
CFL2	0.823928	0.719284	0.814605	NaN	NaN
CFLAR	0.431782	0.565009	0.536941	77.0587	66.1157
CFP	0.422654	0.507891	0.768356	79.5309	75.6466
CGGBP1	0.0560014	0.077433	0.323251	99.4012	98.2036
CGN	0.751409	0.866491	0.905707	NaN	NaN
CGNL1	0.342556	0.533545	0.479282	89.3241	82.9607
CGRRF1	0.753448	0.581002	0.701301	96.0843	83.7349
CH25H	0.116601	0.194821	0.655253	NaN	NaN
CHAC2	0.447737	0.500004	0.819159	95.9136	93.8202
CHAD	0.826216	0.866539	0.943605	97.7716	92.7374
CHAF1A	0.606864	0.568398	0.72339	81.8183	67.3985
CHCHD1	0.234616	0.426627	0.515238	89.8305	83.0508
CHCHD10	0.62862	0.496358	0.669881	NaN	NaN
CHCHD2	0.489843	0.154953	0.543694	90.1355	85.6209
CHCHD3	0.277115	0.560561	0.717222	90.9895	90.3084
CHCHD5	0.267439	0.389835	0.72759	80.2849	90
CHCHD6	0.727163	0.889571	0.618598	NaN	NaN
CHCHD7	-0.216852	-0.118787	0.661055	77.2589	82.3529
CHD1	0.377066	0.243902	0.572427	97.4017	95.8504
CHD1L	0.335307	0.692114	0.275105	92.0426	85.7778
CHD2	0.0596816	0.092795	0.524267	96.8063	96.497
CHD3	0.466855	0.301836	0.672275	96.6191	93.82
CHD5	0.906119	0.79623	0.613206	93.3609	94.5184
CHD6	0.397888	0.403901	0.727945	93.9685	88.7127
CHD7	0.277432	0.133379	0.479211	97.6977	95.211
CHD8	0.033492	-0.140174	0.129116	98.4536	96.2045
CHD9	0.411307	0.239284	0.504174	96.7658	91.6464
CHDH	0.384614	0.378265	0.331919	89.3755	83.0537
CHERP	-0.101185	0.189764	0.317756	95.9699	91.8862
CHIC2	0.514064	0.240614	0.208181	100	99.3939
CHID1	0.734224	0.747935	0.821697	89.0585	88.8889
CHIT1	0.408271	0.382039	0.192307	82.4034	74.7845
CHKA	-0.0511758	0.358999	0.304682	80.9809	88.0795
CHL1	0.195678	-0.0215	-0.0304739	89.9857	84.7808
CHM	0.484498	0.308061	0.270481	90.0459	82.3263
CHML	0.0865214	0.313367	0.102459	NaN	NaN
CHMP1A	0.0495225	0.418649	0.3475	98.4694	97.449
CHMP2A	0.38843	0.43485	0.492292	99.5496	99.5496
CHMP2B	0.403788	0.16142	0.675532	NaN	NaN
CHMP4B	0.426451	0.294584	0.37466	NaN	NaN
CHMP5	0.76699	0.681538	0.676807	99.5434	98.6301
CHN1	0.925389	0.659917	0.605862	97.1903	96.2963
CHODL	0.104154	0.742796	0.733545	98.5348	79.4521
CHORDC1	0.663298	0.105172	0.0825782	NaN	NaN
CHPF	0.885657	0.658143	0.511309	96.1865	94.3152
CHPF2	0.61875	0.570201	0.540688	97.8079	95.7031
CHPT1	0.038611	0.182082	0.419552	94.0887	89.4089
CHRAC1	0.26678	-0.182923	0.0486638	84.5392	79.0698
CHRDL1	0.708657	0.491679	0.783034	91.9023	90.1566
CHRDL2	0.583841	0.562724	0.976511	81.8323	68.5912
CHRNA1	0.951026	0.906712	0.956244	92.2952	94.3107
CHRNB1	0.460381	0.347373	0.483963	94.1178	89.8204
CHRNE	0.548496	0.465232	0.858234	84.2474	88.2591
CHST1	0.627036	0.239559	0.379185	98.5401	94.1606
CHST12	0.3699	0.391815	0.475411	82.3708	82.8162
CHST2	0.155037	0.489045	0.406206	96.6038	94.9057
CHTF18	0.61923	0.875742	0.703547	81.5803	75.0515
CHTF8	0.444728	0.445942	0.656026	97.5207	91.7355
CHURC1	-0.301002	0.209302	0.273887	NaN	NaN
CIAPIN1	0.327485	0.636877	0.736657	79.2298	81.877
CIB1	0.435457	0.240456	0.411306	95.288	93.1937
CIB2	-0.0997249	0.11454	0.0237393	97.861	97.3262
CIB4	0.974156	0.42032	0.354232	95.6757	90.2703
CIDEB	0.684898	0.684124	0.949006	90.8676	85.3881
CIITA	0.551954	0.583258	0.695151	76.5673	68.3983
CILP	0.93973	0.979312	0.983163	91.1672	85.28
CILP2	0.963641	0.956044	0.97304	89.2734	78.8296
CINP	0.453674	0.28676	0.429694	83.4613	62.9771
CIR1	0.69626	0.338101	0.515861	89.2698	78.2222
CIRBP	0.558711	0.28218	0.312048	77.5469	94.186
CISD1	0.677308	0.572628	0.682177	94.8858	86.1111
CISD2	0.0686752	0.238842	0.20174	NaN	NaN
CISD3	0.285284	0.405283	0.603091	89.7638	70.073
CISH	0.307952	0.015615	0.119052	88.8021	91.0506
CITED1	0.379945	0.359515	0.477114	79.3111	74.8768
CITED2	0.480614	0.524826	0.499368	95.5556	95.9108
CITED4	0.359901	0.107105	0.099892	NaN	NaN
CIZ1	0.532456	0.224889	0.28887	77.5732	70.5325
CKAP2	0.604767	0.827182	0.712382	79.1953	61.5964
CKAP2L	0.788126	0.817884	0.841009	70.7991	63.8926
CKAP4	0.779432	0.754605	0.842737	90.0191	82.7826
CKAP5	0.625289	0.607116	0.590984	96.6698	94.9803
CKB	0.323283	0.396123	0.637371	96.8504	96.5879
CKLF	0.198856	0.484027	0.643259	76.2746	57.2368
CKM	0.963173	0.984419	0.94658	96.3255	96.5879
CKMT2	0.963601	0.893374	0.93279	96.42	95.9427
CKS2	0.592663	0.530445	0.801736	NaN	NaN
CLASP1	-0.0402375	-0.247489	0.0758717	95.119	96.9716
CLASRP	0.526306	0.139543	0.300275	97.7745	95.8084
CLCN3	0.186143	0.635506	0.223075	95.208	92.1478
CLDN1	0.645721	0.387074	0.349668	93.8389	90.5213
CLDN11	0.710173	0.735931	0.674349	96.3861	94.2029
CLDN18	0.967941	0.847653	0.871249	96.5517	87.8788
CLDN3	0.941167	0.96415	0.934013	NaN	NaN
CLDN4	0.468695	0.481009	0.707864	NaN	NaN
CLDN5	0.968968	0.985446	0.955649	NaN	NaN
CLDN7	0.91216	0.835861	0.856204	95.2607	91.9431
CLDND2	0.477945	0.500427	0.0909072	82.0359	70.0599
CLEC11A	0.821567	0.255461	0.285898	91.2192	82.9268
CLEC12A	0.213249	0.780768	0.124529	59.7753	48.3146
CLEC14A	0.920295	0.899476	0.926005	78.7755	67.5381
CLEC1A	0.936192	0.933875	0.961937	70.2034	69.8885
CLEC1B	0.808059	0.329821	0.395816	74.8363	63.3188
CLEC3B	0.402039	0.271577	0.66318	90.099	79.2079
CLEC4A	0.407293	0.485246	0.560139	61.8153	51.4286
CLEC4D	0.685708	0.687086	0.790096	71.6663	60.7306
CLEC4E	0.841768	0.824417	0.860207	70.0233	66.3551
CLEC4G	-0.0674174	0.0211755	0.270031	78.8396	63.6054
CLEC5A	0.483136	0.454525	0.910774	80.8511	71.0526
CLEC7A	0.707986	0.744116	0.835934	77.6688	61.3065
CLEC9A	0.83125	0.644937	0.778097	63.9322	54.1667
CLGN	0.951502	0.924235	0.933245	88.5973	80.0327
CLIC1	0.784986	0.797936	0.691288	97.0954	98.3402
CLIC3	0.16536	0.0928025	0.916617	91.0922	90.7173
CLIC4	0.827838	0.876163	0.871902	99.2095	98.8142
CLIC5	0.554117	0.578385	0.959863	75.0116	47.0103
CLIC6	0.311355	0.90697	-0.0320709	69.6481	66.6107
CLINT1	0.61867	0.214943	0.109482	96.7908	92.0437
CLIP1	0.4029	0.516816	0.463097	94.2976	89.9791
CLIP4	0.499019	0.495583	0.493682	95.2449	87.642
CLK1	0.376982	0.444276	0.831053	88.8876	89.648
CLK4	0.238261	0.101655	0.53934	97.404	97.0894
CLMN	0.606284	0.271927	0.280275	73.3004	68.7262
CLN6	0.355968	0.179889	0.447355	92.926	90.9091
CLOCK	0.462899	0.351851	0.522353	95.4982	95.0877
CLPB	0.892586	0.764992	0.904832	91.0833	84.5827
CLPP	0.39292	0.32947	0.598908	NaN	NaN
CLPTM1	0.50117	0.558528	0.660738	82.7329	95.4819
CLPTM1L	0.64539	0.680507	0.835636	95.079	92.7644
CLPX	0.691325	0.697824	0.417989	90.7455	95.7413
CLSPN	0.757388	0.911866	0.771824	87.4075	76.5779
CLSTN1	0.0260119	0.420026	0.00181216	93.7215	92.6456
CLTA	0.679637	0.5251	0.794433	95.304	87.0968
CLTB	0.483596	0.635085	0.440488	92.285	95.1965
CLTC	0.458166	0.418805	0.641319	100	99.5831
CLU	0.777932	0.696539	0.694998	75.5563	76.5625
CLUAP1	0.863556	0.872334	0.794629	85.4999	89.1041
CLYBL	0.271304	0.626615	0.550542	94.8607	84.9112
CMAS	0.7081	0.677899	0.893009	98.3871	94.6759
CMBL	0.457102	0.515771	0.754003	87.3469	82.449
CMC1	0.881396	0.48826	0.466384	NaN	NaN
CMKLR1	0.659671	0.377798	0.491399	86.9358	80.3234
CMPK1	0.485933	0.281053	0.154381	93.4211	90.3084
CMTM3	0.741691	0.412732	0.385583	95.583	88.0435
CMTM6	0.0924123	0.468572	0.551148	81.4208	83.0601
CMTM7	0.69585	0.423413	0.479764	89.2941	83.2335
CMTM8	0.729994	0.621965	0.718917	97.1098	92.4855
CMYA5	0.815205	0.89241	0.887809	76.176	59.766
CNBP	0.326072	0.517186	0.542849	99.7191	99.4382
CNDP2	0.521958	0.399423	0.630702	93.6842	91.1579
CNIH4	0.483601	0.495088	0.504679	98.5611	95.6835
CNKSR2	0.506454	0.294274	0.0760706	99.6617	98.7403
CNKSR3	0.770988	0.545496	0.605338	96.036	92.2523
CNN1	0.726127	0.741399	0.96601	97.9798	97.6431
CNN2	0.697243	0.789061	0.680773	88.2012	95.082
CNN3	0.834856	0.848709	0.802413	98.7842	97.5758
CNOT1	0.291821	0.0490905	0.120399	99.5164	99.4108
CNOT10	0.664772	0.514549	0.506639	91.5426	96.371
CNOT2	0.36199	0.339212	0.502596	99.27	99.8148
CNOT4	0.457601	0.203119	0.477104	99.7195	98.169
CNOT6L	0.410238	0.572393	0.287975	98.018	96.3964
CNOT7	0.1528	0.502539	0.172918	NaN	NaN
CNOT8	0.394805	0.0628419	0.346431	99.6575	99.3151
CNP	0.113165	-0.040426	0.754071	93.8242	85
CNPY3	0.73749	0.477364	0.635494	95.8562	88.4058
CNRIP1	0.384807	0.308757	0.567222	98.1707	59.7826
CNTD1	0.699006	0.760869	0.974842	87.4435	84.4311
CNTFR	0.536269	0.671553	0.57994	98.1183	95.1613
CNTLN	0.314491	0.3239	0.539135	87.5358	77.8096
COASY	0.506115	0.690096	0.428127	91.3121	86.6785
COBLL1	0.39995	0.412691	0.750621	79.7163	62.5302
COCH	-0.0986543	-0.157178	0.269569	96.3636	93.8406
COG4	0.235823	0.362365	0.693814	94.8036	94.3949
COG7	0.38937	0.0487864	0.108307	92.148	92.4675
COIL	0.431547	0.425163	0.548829	66.8015	66.1431
COL11A1	0.474991	0.46714	0.987212	95.8882	93.9579
COL12A1	0.909297	0.765656	0.890929	95.1852	92.3328
COL13A1	0.924694	0.952837	0.964765	91.77	85.3857
COL14A1	0.693287	0.720749	0.68964	93.2345	89.7108
COL15A1	0.719169	0.893866	0.745639	80.123	74.8354
COL16A1	0.746518	0.674896	0.764633	91.2884	88.6076
COL18A1	0.691141	0.69593	0.798472	83.8373	58.3427
COL1A1	0.934217	0.937052	0.941112	96.4128	92.4295
COL1A2	0.930799	0.938061	0.96102	93.7729	89.5773
COL22A1	0.926716	0.755129	0.498217	NaN	NaN
COL23A1	0.26026	0.437777	0.407202	78.8548	90.7895
COL25A1	0.608424	0.255364	0.281214	95.107	83.5244
COL27A1	0.554533	0.246435	0.324284	NaN	NaN
COL3A1	0.840709	0.87211	0.93669	93.5924	90.6421
COL4A1	0.92335	0.914554	0.903869	92.151	90.7729
COL4A2	0.745197	0.923272	0.759067	86.215	83.7727
COL5A1	0.893229	0.813783	0.824715	96.0893	94.124
COL5A2	0.925288	0.864593	0.824708	97.1981	94.7896
COL5A3	0.831138	0.800871	0.891393	76.776	82.8062
COL6A1	0.80498	0.961659	0.795686	NaN	NaN
COL6A2	0.943639	0.937078	0.982839	86.041	89.6518
COL6A3	0.729496	0.90391	0.649568	NaN	NaN
COL8A1	0.627664	0.444175	0.248208	94.6637	93.2796
COLEC12	0.79626	0.727541	0.813868	97.571	92.3181
COMMD2	0.251544	0.235677	0.290565	96.4824	93.9698
COMMD3	0.557401	0.539695	0.564915	92.3077	89.2308
COMMD4	0.397689	0.207166	0.565738	83.8879	90.4523
COMMD5	0.460922	0.160717	0.31712	NaN	NaN
COMMD6	0.618702	0.302754	0.463456	84.7059	80.4598
COMMD7	0.493179	0.576393	0.493322	96.5	88
COMMD8	0.389771	0.458855	0.480416	NaN	NaN
COMMD9	0.598849	0.218123	0.346036	95.9596	88.8889
COMP	0.92341	0.924062	0.856963	84.9698	90.8609
COMT	0.51381	0.606706	0.464574	80.8931	78.1132
COMTD1	0.189312	0.12541	0.509112	91.2214	85.4962
COPA	0.144667	0.0657744	0.415826	99.183	97.7291
COPB1	0.265509	0.426094	0.639578	99.7901	99.2655
COPB2	0.431255	0.51369	0.718737	98.8962	98.3425
COPE	0.655697	0.642548	0.54504	68.2977	90.2597
COPS2	0.642259	0.274502	0.448948	99.2222	98.4444
COPS3	0.307934	0.435543	0.469269	100	99.5272
COPS4	0.691538	0.460496	0.485793	82.4868	99.5074
COPS5	0.57816	0.663784	0.655456	96.4811	99.4012
COPS6	0.466665	0.363969	0.625549	98.6219	98.1481
COPS7A	0.285166	0.0763292	0.609628	94.6431	93.8628
COPS8	0.506466	0.617188	0.623797	NaN	NaN
COPZ1	0.46261	0.37832	0.433788	100	100
COPZ2	0.768746	0.710891	0.770386	98.5714	91.2195
COQ10A	0.54103	0.640959	0.827199	90.6883	86.8726
COQ10B	0.642558	0.598967	0.897962	88.3394	83.0579
COQ2	-0.22552	-0.0478806	-0.116919	73.4815	78.877
COQ4	0.268079	0.332005	0.274304	88.3019	81.5789
COQ7	-0.0203782	0.267254	0.441844	90.7834	51.3353
COQ9	0.819248	0.725897	0.732066	91.3388	91.0543
CORO1A	0.953469	0.92258	0.935088	88.2248	94.577
CORO1B	0.659213	0.602032	0.621138	93.9287	94.6281
CORO1C	0.384877	0.456799	0.485566	94.34	97.4684
CORO2A	0.471525	0.0415198	0.200105	90.8571	82.3204
COTL1	0.840304	0.797905	0.84734	97.8873	95.0704
COX11	0.300109	0.394141	0.0780694	NaN	NaN
COX16	0.223727	0.145991	0.363912	91.5094	84.9057
COX19	0.354636	0.0248787	0.200962	86.0362	79.3478
COX4I2	0.926069	0.988672	0.910427	80.7018	73.8372
COX5A	0.652669	0.632374	0.646686	NaN	NaN
COX6A1	0.755623	0.588452	0.656639	90.3245	81.982
COX6A2	0.90743	0.564917	0.504987	81.4433	77.3196
COX6B1	0.590944	0.552784	0.894838	NaN	NaN
COX6B2	-0.0885352	0.722185	-0.035557	NaN	NaN
COX6C	0.296594	0.2807	0.706248	NaN	NaN
COX7A1	0.680909	0.637185	0.964629	80.5063	60.6742
COX7A2	0.314792	0.288289	0.676581	82.9339	80.7229
COX7A2L	0.21956	0.350316	0.450813	NaN	NaN
COX7B	0.421191	0.652988	0.584841	NaN	NaN
COX7B2	0.892255	0.981472	0.941835	NaN	NaN
COX7C	0.440617	0.374984	0.702013	84.127	85.7143
COX8A	0.534757	0.610757	0.771482	73.913	68.1159
CP	0.807203	0.641466	0.750241	88.9724	81.2155
CPA3	0.578586	0.733599	0.923748	87.7698	81.295
CPB2	0.794307	0.878355	0.934773	77.686	83.8863
CPD	0.287906	0.217157	0.192877	94.9239	90.9949
CPE	0.437135	0.714646	0.477278	81.6101	96.6387
CPEB2	0.423777	0.409833	0.29241	95.0123	90.8023
CPEB3	0.333515	0.485929	0.426293	95.9985	94.6927
CPEB4	0.640203	0.468045	0.663132	99.5885	98.3539
CPM	0.478707	0.399432	0.544521	89.1648	84.8758
CPN2	0.989285	0.98568	0.979003	81.319	67.2761
CPNE2	0.357731	0.177871	0.30507	93.1966	94.5256
CPNE3	0.670911	0.629163	0.687639	94.9546	94.3715
CPNE8	0.725285	0.685471	0.771277	91.8501	96.5338
CPOX	0.795768	0.945382	0.832573	84.6134	81.0384
CPPED1	0.0276321	-0.0487251	0.0249232	86.1247	79.4872
CPS1	0.784551	0.733907	0.996607	96.2	95.3333
CPSF1	0.231601	0.407929	0.393173	97.5729	95.3103
CPSF2	0.492132	0.481334	0.554207	99.7442	97.954
CPSF3	0.589407	0.463395	0.568319	95.1976	98.538
CPSF6	0.504831	0.395334	0.521193	NaN	NaN
CPSF7	0.21078	0.138163	0.616495	98.6158	96.8153
CPT1A	0.119408	-0.101655	0.522939	88.483	86.5459
CPT1B	0.590052	0.0052074	0.0174675	91.4508	87.0466
CPVL	0.720481	-0.0726194	-0.0575824	83.2809	75.523
CPXM2	0.262523	0.312006	0.946686	91.1147	88.3508
CR1	0.395955	-0.107357	-0.119719	NaN	NaN
CR2	0.9491	0.985025	0.920461	68.6197	48.7216
CRADD	-0.124045	0.10301	0.0782715	85.4271	89.4472
CRAT	0.535408	0.74115	0.791904	93.6952	90.8946
CRBN	0.58357	0.457016	0.41614	90.4354	94.382
CREB1	0.187078	-0.204156	0.360934	97.9472	95.6012
CREB3	0.305066	0.499638	0.538762	75.8735	61.7866
CREB3L1	0.645751	0.31274	0.353142	94.8991	92.1154
CREB3L2	0.524155	0.509309	0.525148	96.1538	90.9789
CREB3L3	0.955566	0.944272	0.975294	68.18	68.476
CREB3L4	0.225562	-0.143686	-0.149761	86.8354	71.3513
CREB5	0.398182	0.406079	0.896485	97.7497	97.2441
CREBBP	0.0981952	-0.0903258	0.30837	96.7704	95.9033
CREBZF	0.162477	-0.0166643	0.608604	92.3165	81.8436
CREG1	0.758417	0.640383	0.791367	83.8273	76.8182
CRELD1	0.482431	0.598146	0.270047	93.8095	91.4286
CRELD2	0.85091	0.86976	0.898871	76.4178	75.7143
CREM	0.758544	0.583015	0.733126	NaN	NaN
CRIM1	0.923791	0.77082	0.790826	91.8476	88.9103
CRIP2	0.908892	0.900471	0.949692	73.5443	90.3846
CRIPT	0.504289	0.395151	0.442555	NaN	NaN
CRISP2	0.938153	0.981165	0.918359	81.3567	68.7243
CRISPLD1	0.18743	0.158591	0.0947875	89.6338	94.4
CRISPLD2	0.812046	0.738422	0.962666	84.7083	77.7778
CRK	0.800335	0.679482	0.812073	98.6842	99.6711
CRLF1	0.645716	0.31712	0.752425	84.9283	94.3529
CRLS1	0.316196	0.494019	0.719412	91.0606	85.8086
CRNKL1	0.146115	0.284105	0.267567	98.3988	95.942
CROT	0.456156	0.568841	0.303287	91.3433	85.6209
CRP	0.984897	0.949463	0.929755	NaN	NaN
CRTAM	0.83947	0.603948	0.610072	79.883	71.5013
CRTAP	0.354526	0.44977	0.61424	94.7631	89.75
CRTC2	0.322838	0.343867	0.317485	94.5166	92.1965
CRTC3	0.562426	0.436614	0.447494	87.0865	88.853
CRY1	0.474197	0.496003	0.326921	98.7213	93.0693
CRY2	0.488421	0.371467	0.490394	96.9892	94.5946
CRYAB	0.846269	0.830165	0.800187	94.2857	97.7143
CRYBB1	0.568404	0.364089	0.353169	82.5397	80.4
CRYBG3	0.659433	0.399665	0.581172	78.8358	62.6016
CRYL1	0.258908	0.561723	0.382557	73.8	84.0125
CRYM	0.0693749	-0.0658545	0.448636	91.0828	88.4984
CRYZL1	0.601079	0.516697	0.689612	NaN	NaN
CSAD	0.276322	0.553444	0.728146	85.6278	89.4523
CSDE1	0.790442	0.342999	0.418243	94.4205	98.4962
CSE1L	0.268678	0.5471	0.260369	99.1812	99.0731
CSF1	0.399268	0.580015	0.497606	77.1867	70.2899
CSF1R	0.836162	0.937753	0.888925	86.4684	74.8209
CSF2RA	0.46132	0.460492	0.942715	55.9699	30.9278
CSF3	0.616068	0.53925	0.816222	85.8693	72.1154
CSF3R	0.725896	0.894681	0.818219	78.8838	62.6045
CSGALNACT1	0.296502	0.195411	0.577991	93.985	91.5094
CSGALNACT2	0.549455	0.24842	0.0396266	97.417	92.6199
CSK	0.823446	0.808751	0.863623	98.8889	99.1111
CSNK1A1	0.43962	0.229827	0.712321	96.1644	88.7701
CSNK1D	0.289359	0.289457	0.148672	95.6337	94.1589
CSNK1G2	0.509106	0.434883	0.71441	97.1084	89.3665
CSNK1G3	0.223083	0.207671	0.118716	NaN	NaN
CSNK2A2	0.160424	0.625053	-0.0252612	NaN	NaN
CSNK2B	0.546129	0.450713	0.513053	95.7447	52.9183
CSPG4	0.97352	0.938596	0.930309	88.1568	83.3691
CSPP1	0.440966	0.712604	0.570011	85.3932	79.0309
CSRNP1	0.785983	0.700135	0.939067	87.9664	74.9571
CSRP1	0.841248	0.868287	0.834264	98.9637	99.4819
CSRP2	0.565779	0.664087	0.698142	100	86.2944
CSRP3	0.989302	0.269638	0.255869	97.4227	97.9381
CST3	0.826675	0.732676	0.751072	NaN	NaN
CST6	-0.0244555	-0.00878754	0.179476	73.1544	69.1275
CST7	0.894094	0.757661	0.821261	80	71.5278
CST8	0.983124	0.93291	0.914775	61.7552	58.4507
CSTB	0.778912	0.557192	0.719508	87.7551	78.5714
CSTF1	0.580801	0.529372	0.658857	99.768	99.536
CSTF3	0.338509	0.306409	0.490624	99.7211	99.3027
CTBP1	0.457269	0.396033	0.426147	97.7198	95.9184
CTBP2	0.634017	0.55257	0.655002	92.0812	86.8421
CTCF	0.498828	0.498634	0.635634	99.7249	97.962
CTDNEP1	0.380824	-0.121927	0.366622	100	99.5902
CTDP1	0.397877	0.246508	0.0795768	81.3088	78.125
CTDSP1	0.560531	0.517338	0.712781	98.0843	98.8506
CTDSPL	0.648789	0.482845	0.770651	98.913	96.3768
CTDSPL2	0.267157	0.33386	0.23972	99.3562	97.4194
CTLA4	0.526909	0.688911	0.78412	86.9955	74.8879
CTNNA1	0.866046	0.841469	0.802127	99.6689	99.4481
CTNNA3	0.832377	0.938806	0.921014	96.8715	93.5196
CTNNAL1	0.473859	0.363886	0.700343	95.2316	87.6881
CTNNB1	0.572412	0.542362	0.645158	100	99.872
CTNNBL1	0.668853	0.554558	0.655365	97.8686	95.0266
CTPS1	0.335031	0.0947361	0.455405	94.9018	97.8003
CTR9	0.440658	0.417227	0.120883	98.0493	97.6982
CTSA	0.650549	0.627116	0.816188	89.7516	84.5528
CTSB	0.818805	0.751842	0.710755	88.2006	78.7611
CTSC	0.619885	0.590079	0.696613	89.2009	77.7056
CTSE	0.750729	0.783497	0.94136	90.6566	82.3678
CTSF	0.758987	0.335101	0.313757	81.4892	77.7056
CTSG	0.563724	0.565637	0.850777	68.4288	66.2835
CTSH	0.693684	0.575983	0.666962	81.2189	83.1832
CTSK	0.772742	0.572979	0.442387	93.921	86.0182
CTSO	0.655807	0.643668	0.459207	89.1735	73.3974
CTSS	0.543444	0.831048	0.587249	73.5962	71.8475
CTSW	0.827765	0.880446	0.947486	78.4005	68.7332
CTSZ	0.811815	0.773659	0.853044	86.9424	82.0261
CTTN	0.805191	0.888798	0.915618	95.2816	92.8571
CTTNBP2NL	0.895277	0.793758	0.863146	95.7747	89.8119
CTXN1	0.931564	0.957293	0.891955	100	96.3415
CUEDC1	0.448897	0.371827	0.154692	91.755	85.8247
CUEDC2	0.550262	0.515756	0.534874	94.2412	87.6761
CUL1	0.44648	0.334192	0.529139	100	99.8711
CUL2	0.419743	0.10404	0.427816	98.5938	97.3154
CUL3	0.192658	0.252072	0.237323	99.7396	99.4792
CUL4A	0.423574	0.606614	0.662125	NaN	NaN
CUL4B	0.338472	0.350463	0.272122	98.2931	89.2784
CUL5	0.351296	0.288046	0.0686801	95.0894	89.8246
CUTA	0.643176	0.523542	0.738802	90.1967	90.3955
CUTC	0.380073	0.20143	0.726541	95.6044	91.5441
CUX1	0.45273	0.279805	0.542458	92.5988	89.0574
CUX2	0.543449	0.388781	0.528185	92.2771	83.31
CWC15	0.537457	0.277581	0.514071	100	99.1266
CWC25	0.144925	0.089482	0.306164	96.7059	89.1827
CWC27	-0.0119331	0.267932	0.293682	95.8644	89.9787
CX3CL1	0.771401	0.824637	0.728289	70.273	65.5696
CX3CR1	0.867354	0.300535	0.331422	84.7938	82.7684
CXADR	0.844211	0.900071	0.953976	88.7671	89.589
CXCL10	0.232164	-0.176402	0.0225146	85.7143	68.3673
CXCL12	0.818767	0.676805	0.879376	72.5963	69.7479
CXCL14	0.522506	0.604655	0.616206	90.7726	94.9495
CXCL16	0.672348	0.266829	0.464723	61.489	47.561
CXCL17	0.983628	0.630923	0.6629	86.5546	51.5625
CXCL9	0.364199	0.019776	0.106547	81.2762	68.254
CXCR3	0.678143	0.664907	0.820056	85.5366	86.1035
CXCR4	0.757131	0.555278	0.730728	95.4545	89.415
CXCR6	0.905234	0.817028	0.806166	83.9181	71.229
CXXC1	0.366916	0.476064	0.586024	81.9055	96.2121
CXXC5	0.469207	0.613621	0.463347	94.0994	95.2681
CXorf21	0.735567	0.647186	0.699861	NaN	NaN
CYB561	0.733893	0.753271	0.825387	84.7169	88.4
CYB561D2	0.726387	0.543474	0.533156	95.9459	95.4955
CYB5B	0.298957	0.268559	0.453249	91.2329	73.2877
CYB5R1	0.598117	0.45601	0.504012	93.1148	91.8033
CYB5R2	0.966466	0.908001	0.83782	78.5405	77.7397
CYB5R3	0.248872	0.677539	0.281518	85.0748	65.4952
CYB5R4	0.460182	0.602674	0.342529	82.8664	79.9242
CYBA	0.844981	0.870914	0.882396	79.8991	87.5
CYBB	0.888943	0.889	0.918208	93.6842	93.1579
CYBRD1	0.776004	0.200141	0.102851	80.4196	74.1379
CYC1	0.647625	0.560486	0.716925	93.2308	90.4615
CYCS	0.24889	0.311465	0.641357	NaN	NaN
CYFIP1	0.787233	0.601551	0.658657	99.2817	99.0423
CYFIP2	0.443732	0.772458	0.504391	98.9429	99.9202
CYGB	0.687589	0.714912	0.875316	67.5726	95.2632
CYLD	0.338587	0.371219	0.197824	97.4895	94.7644
CYP1B1	0.233744	0.396676	0.74516	84.8711	81.0313
CYP27A1	0.52306	0.437701	0.401487	82.5528	71.4822
CYP2E1	0.911183	0.954971	0.965909	80.3245	78.0933
CYP2S1	0.508426	0.372787	0.394295	83.4162	78.2435
CYP4B1	0.673753	0.286339	0.357978	88.3676	85.1272
CYP7B1	0.267043	0.661679	0.349251	71.6563	65.286
CYP8B1	0.81964	0.958704	0.92289	67.7678	75
CYSLTR1	0.501615	0.100024	0.369901	NaN	NaN
CYTH1	0.644652	0.703554	0.666962	97.0246	80.4348
CYTH2	0.763066	0.710653	0.669243	98.164	89.1892
CYTH3	0.713568	0.409542	0.616733	95.6913	98.9975
CYTH4	0.806097	0.842231	0.881478	93.2933	92.112
CYTIP	0.844367	0.83401	0.776769	90.8078	81.337
CYTL1	-0.0182326	-0.0328891	-0.0534215	NaN	NaN
CYYR1	0.926808	0.816857	0.891221	83.2258	77.5758
DAAM1	0.527753	0.578806	0.588435	NaN	NaN
DAAM2	0.64806	0.59384	0.880754	96.7777	88.0717
DAB2	0.807594	0.706499	0.8966	88.5714	83.812
DAB2IP	0.700669	0.774745	0.721147	94.0795	97.3928
DACH1	0.59685	0.656273	0.624072	72.3704	90.2796
DACT1	0.649271	0.509297	0.74735	87.8542	79.0184
DAD1	0.593945	0.525805	0.583112	100	100
DAG1	0.682767	0.631576	0.73232	95.137	93.3931
DALRD3	0.46462	0.724433	0.539059	86.9584	78.2528
DAP	0.572363	0.444563	0.799194	94.1176	96.0784
DAP3	-0.127772	0.0371501	0.348013	83.5614	81.0606
DAPK1	0.358712	0.0661021	0.377468	94.0055	94.3135
DAPK2	0.0609715	0.0854509	0.49544	71.9275	61.6327
DAPK3	0.833879	0.6895	0.625854	97.3568	84.5982
DAPP1	0.625015	0.417671	0.547098	92.5	93.2143
DAXX	0.0339065	0.194178	0.596349	88.4981	72.1622
DAZAP1	0.737536	0.69577	0.766707	96.6966	98.5222
DAZAP2	0.669867	0.545337	0.609624	99.4048	99.4048
DBF4	0.605849	0.686244	0.817615	86.2224	67.7225
DBI	0.507915	0.328454	0.57411	86.8599	46.6667
DBN1	0.27645	0.553091	0.304896	89.8618	87.8187
DBNDD2	0.0208127	-0.0597034	0.819558	74.4725	84.8101
DBNL	0.760544	0.766858	0.724719	86.8713	84.8624
DBP	0.326153	0.0676319	0.117763	97.2308	92.6154
DCAF11	0.223381	0.372316	0.510192	94.3571	92.8962
DCAF12	0.830408	0.837255	0.715611	92.5114	98.4547
DCAF13	0.430013	0.499223	0.609102	87.6054	92.809
DCAF5	0.494306	0.520249	0.489203	96.1274	90.8034
DCAF6	0.361284	0.719945	0.553629	95.7939	87.1005
DCAF7	0.203567	0.201831	0.596357	100	100
DCAF8	0.523699	0.546282	0.659058	99.2457	96.6159
DCAKD	0.22384	0.192759	0.532308	93.0736	90.9091
DCBLD2	0.439573	0.552784	0.614658	93.4857	84.7854
DCDC2	0.909555	0.863468	0.954854	90.3361	83.3684
DCK	0.345236	0.547353	0.341461	92.3077	93.4615
DCLK1	0.88589	0.651789	0.473904	99.4595	96.4286
DCN	0.967972	0.823874	0.79367	92.3507	81.0734
DCP1B	0.576432	0.65791	0.535741	83.2419	67.8201
DCP2	0.209159	0.244215	0.163704	93.702	92.4171
DCTN2	0.589556	0.302434	0.446165	94.861	95.5224
DCTN3	0.172881	0.0992248	0.302713	95.1613	94.086
DCTN4	0.0338147	-0.219527	0.302162	97.0929	95.2891
DCTN5	0.201564	0.310246	0.572837	NaN	NaN
DCTN6	0.445197	0.374631	0.405033	98.9474	80.5128
DCTPP1	0.601069	0.500817	0.878454	82.9412	75.8824
DCUN1D3	0.761236	0.403295	0.664429	NaN	NaN
DCUN1D4	0.621373	0.487149	0.335627	88.9622	89.2157
DCUN1D5	0.452529	0.265947	0.465611	99.5781	74.5098
DCXR	0.566013	0.453492	0.703878	88.5246	84.4262
DDA1	0.617771	0.453639	0.609943	100	98.0392
DDAH1	0.373713	0.342187	0.205728	93.6842	93.6842
DDAH2	0.691497	0.540489	0.456057	97.8947	97.193
DDB1	0.434882	0.328434	0.263667	99.8246	99.6491
DDHD1	0.346902	0.201557	0.0629398	92.5563	86.8192
DDHD2	0.0534619	0.53794	0.456361	94.4484	90.4149
DDI1	0.97027	0.809806	0.886529	79.4437	78.9216
DDIT3	0.603614	0.491057	0.530461	94.3628	88.6905
DDIT4	0.467772	0.387678	0.492721	94.807	91.7031
DDIT4L	0.67179	0.830471	0.697149	92.7461	92.7461
DDOST	0.747971	0.830312	0.844826	94.6663	94.5578
DDR1	0.38217	0.649332	0.561555	95.5196	93.6334
DDR2	0.842459	0.771343	0.945592	98.1287	96.0187
DDRGK1	0.59251	0.478152	0.744009	93.4819	83.1746
DDX1	0.62477	0.515416	0.767035	98.5135	97.5676
DDX10	0.495334	0.625377	0.5892	90.7645	84.5714
DDX17	0.34923	-0.0988158	0.376242	94.8103	98.3129
DDX18	0.626677	0.51867	0.583425	NaN	NaN
DDX20	0.929969	0.963111	0.912665	89.2215	82.1818
DDX21	0.544208	0.232755	0.589365	NaN	NaN
DDX24	0.31299	0.54647	0.614225	86.0966	74.7508
DDX25	0.955636	0.978755	0.898618	93.4716	92.9752
DDX27	0.507128	0.38544	0.543483	96.0105	92.7632
DDX39A	0.760833	0.794782	0.792331	97.8923	97.1897
DDX39B	-0.0473782	-0.0353399	0.687966	100	99.5327
DDX4	0.974025	0.993343	0.992444	NaN	NaN
DDX41	0.353627	0.359295	0.064217	98.7138	96.9984
DDX42	0.40027	0.0968433	0.441142	93.6976	95.8019
DDX43	0.880019	0.757536	0.883209	NaN	NaN
DDX46	0.644352	0.502598	0.2209	93.7274	98.9341
DDX47	0.407707	0.172568	0.281158	87.9819	96.044
DDX5	0.709337	0.66072	0.79912	99.6743	99.0244
DDX50	0.105908	0.234874	0.488267	94.3618	95.9128
DDX56	0.343202	0.494906	0.55524	95.4296	90.6593
DDX58	0.68852	0.528823	0.309471	NaN	NaN
DDX6	0.586682	-0.0285811	0.420316	99.793	97.7226
DECR1	0.165625	0.292548	0.684285	89.9852	82.3881
DECR2	0.555415	0.787307	0.709045	91.0959	63.8177
DEDD2	0.30793	0.529738	0.477507	97.2393	91.8182
DEK	0.778696	0.808754	0.794004	96.6713	89.2105
DENND1C	0.846562	0.880293	0.879727	82.2283	71.1196
DENND2A	0.885449	0.762461	0.813948	87.7989	83
DENND2D	0.854792	0.668353	0.69216	93.4183	89.916
DENND3	0.438274	0.180092	0.337548	81.2335	78.9639
DENND4A	0.604907	0.45866	0.68426	94.8941	92.0813
DENND4C	0.0716079	0.17255	0.39319	92.6419	87.0588
DENND5A	0.520162	0.599685	0.632707	98.8738	97.7467
DENND5B	0.115105	0.449374	0.48248	91.9937	95.2904
DENR	0.541344	0.472384	0.45167	97.9798	96.4646
DEPDC1	0.592221	0.700488	0.774195	90.6963	82.8784
DEPTOR	0.323482	0.0923194	0.137973	97.8207	96.088
DERA	0.330773	-0.00822654	-0.038743	97.1698	92.4528
DERL1	0.75953	0.787727	0.722368	100	97.6096
DERL2	0.709492	0.57141	0.627506	99.1632	98.7448
DERL3	0.955862	0.860452	0.801427	94.0426	90.3509
DES	0.842794	0.76224	0.845161	94.8782	97.6546
DGAT1	0.506697	0.346806	0.404041	89.8671	84.5382
DGAT2	0.592745	0.743815	0.648539	95.1031	95.1031
DGCR2	-0.054155	0.222168	-0.133684	85.3675	93.0783
DGKA	0.679376	0.654759	0.714337	93.1246	82.7397
DGKD	0.217051	0.375842	0.144942	95.4342	93.3607
DGKG	0.386795	0.342544	0.715426	94.1846	89.9746
DGKH	0.573132	0.458636	0.212432	94.7415	89.4068
DGKZ	0.710201	0.466856	0.636378	87.2275	76.0463
DGUOK	0.218394	0.58336	0.246331	89.823	73.6462
DHCR24	0.499538	0.720239	0.42153	97.4806	96.8992
DHDDS	0.133952	0.192633	0.4416	96.8518	92.2156
DHRS1	0.319496	0.271338	0.334423	91.0543	82.7476
DHRS11	0.335624	0.471918	0.0247023	93.4615	92.6923
DHRS3	0.428305	0.581816	0.651439	98.3444	95.0331
DHX15	0.565071	0.417984	0.466538	99.6853	99.6226
DHX16	0.534742	0.432735	0.301738	97.746	95.6897
DHX29	0.204803	0.453717	0.26457	96.1286	91.1355
DHX30	0.657274	0.646936	0.808005	94.3835	92.8046
DHX32	0.741597	0.270833	0.367031	93.8174	87.7688
DHX36	0.133478	0.221412	0.063051	95.6349	92.5075
DHX40	-0.0263879	0.353723	-0.0754766	99.1014	97.561
DHX57	-0.132955	-0.287342	-0.106454	94.3467	86.2392
DHX8	0.175352	0.152443	0.272405	99.4267	96.7846
DHX9	0.438635	0.23567	0.239708	94.6749	84.104
DICER1	0.0776882	-0.0289121	0.247314	97.9188	93.0585
DIDO1	0.418659	0.0620321	0.274729	78.9881	73.9362
DIMT1	-0.0967384	0.529265	0.270616	96.8051	95.8466
DIP2A	-0.120562	-0.315441	0.361854	96.0035	93.1934
DIP2B	0.0600948	-0.135044	0.353708	99.4924	98.0305
DIS3	0.373204	0.430266	0.414616	94.9896	91.1273
DIS3L	-0.0178384	-0.0740617	0.526746	94.4972	91.6429
DIXDC1	0.444295	0.53329	0.185605	95.9004	87.9044
DKK2	0.124104	0.856885	0.394502	87.2587	95.3668
DKK3	0.709899	0.745834	0.781652	88.6983	82.5215
DKKL1	0.925276	0.922417	0.893949	75.1389	63.0435
DLC1	0.802062	0.914778	0.8279	81.8742	83.7978
DLD	0.41867	0.356779	0.3707	95.0684	94.8919
DLG1	0.0509053	0.137013	0.501584	97.0083	93.096
DLGAP1	0.00097095	0.40188	-0.00199791	98.3623	94.5564
DLGAP4	0.693793	0.633072	0.864739	98.2863	96.9758
DLGAP5	0.792997	0.842678	0.888588	76.8915	58.5396
DLK1	0.895927	0.25826	0.265085	63.1854	85.1948
DLL1	0.634035	0.616997	0.723715	88.055	88.6427
DLL4	0.97175	0.961447	0.982744	89.6073	86.2974
DLST	0.225128	0.0595088	0.353351	95.2592	91.4097
DMAP1	0.494884	0.577184	0.723316	99.2515	97.8633
DMBT1	0.432142	0.464402	0.908758	NaN	NaN
DMD	0.575163	0.553365	0.537814	96.0521	91.2452
DMGDH	0.868788	0.953233	0.9399	93.5875	89.4131
DMKN	-0.0246793	0.574673	-0.0299282	NaN	NaN
DMPK	0.893487	0.886662	0.885159	90.2304	86.3708
DMRT1	0.992819	0.992877	0.999589	89.8123	82.6203
DMRTA1	-0.0466154	0.08728	-0.0663633	83.9502	69.1837
DMRTB1	0.845833	0.866196	0.470321	70.627	49.8607
DMRTC2	0.83034	0.625688	0.936049	81.9314	80.8108
DMXL2	0.515882	0.267885	0.308134	95.6703	92.8946
DNAI1	0.980134	0.935852	0.910233	87.92	87.3038
DNAI2	0.944317	0.990006	0.938597	79.5852	82.183
DNAJA1	0.748714	0.74309	0.735539	94.05	99.4962
DNAJA2	0.276883	0.581949	0.334909	99.5146	99.5146
DNAJA3	0.755669	0.56746	0.657531	89.5085	87.5
DNAJA4	0.777982	0.685874	0.760706	NaN	NaN
DNAJB1	0.613964	0.778238	0.685918	95.2941	85.5882
DNAJB11	0.796691	0.835445	0.848567	NaN	NaN
DNAJB13	0.965473	0.728187	0.724136	85.7595	89.8734
DNAJB14	0.114001	-0.462199	-0.103709	96.8338	93.4037
DNAJB2	0.457162	0.708005	0.706909	91.6667	85.1852
DNAJB4	0.727356	0.698717	0.862834	96.7359	94.0653
DNAJB6	0.482634	0.292514	0.482816	84.9814	76.9863
DNAJB8	0.88611	0.984189	0.904876	NaN	NaN
DNAJB9	0.600428	0.660339	0.730199	95.7308	94.1441
DNAJC1	-0.122164	0.547656	-0.0091068	83.9102	84.4203
DNAJC10	0.54129	0.240891	0.353489	NaN	NaN
DNAJC11	0.220274	0.517692	0.15781	86.4956	96.0644
DNAJC12	0.306376	0.500053	0.250937	78.4831	76.7677
DNAJC13	0.455392	-0.147315	0.189095	98.6625	96.4413
DNAJC15	0.321827	0.173165	0.114806	85.3333	75.1678
DNAJC18	0.794742	0.816439	0.606791	95.8101	90.1961
DNAJC19	0.5833	0.134037	0.452797	NaN	NaN
DNAJC2	0.732039	0.729506	0.691846	97.7456	94.2029
DNAJC21	0.617109	0.727174	0.620039	92.2935	85.3107
DNAJC25	0.710975	0.522949	0.553484	95	90.1961
DNAJC27	0.63564	0.481555	0.372905	98.1685	93.4066
DNAJC3	0.726104	0.762034	0.689232	92.0397	96.8254
DNAJC30	0.432908	0.65117	0.316055	NaN	NaN
DNAJC4	0.496399	0.600817	0.629337	70.892	61.6858
DNAJC5	0.471999	-0.0982855	0.192581	99.4949	99.4949
DNAJC5B	0.964295	0.901118	0.925619	91.9598	88.9447
DNAJC7	0.489355	0.339957	0.572687	98.7854	82.9016
DNAJC8	0.614605	0.585547	0.575908	NaN	NaN
DNAJC9	0.736528	0.87052	0.56367	94.6154	88.0309
DNALI1	0.946233	0.961774	0.919707	96.5116	95.7364
DNASE1L3	0.314256	0.338793	0.703676	82.2951	80
DNASE2	0.684474	0.205655	0.355168	NaN	NaN
DNER	0.959576	0.112956	0.318471	84.7626	89.9593
DNM1	0.914504	0.763503	0.880374	97.6852	98.3796
DNM1L	0.260665	-0.0373244	-0.0343989	98.0546	97.7654
DNM2	0.0646449	0.077872	0.596646	98.5057	98.1609
DNM3	0.444557	0.458899	0.494457	90.5871	97.6825
DNMT1	0.729605	0.723205	0.82281	93.1928	78.1481
DNMT3A	0.517801	0.250633	0.309902	NaN	NaN
DNPEP	0.694325	0.409193	0.65954	90.8037	89.0526
DNTTIP1	0.238182	0.332862	0.602974	98.1763	96.6463
DNTTIP2	0.585435	0.492835	0.567706	NaN	NaN
DOC2A	0.690356	0.173219	0.179508	96.6294	93.5802
DOCK1	0.796914	0.545831	0.640153	97.7448	96.2467
DOCK10	0.754043	0.615577	0.739145	92.2879	93.6443
DOCK11	0.561122	0.634362	0.690378	97.6453	96.6233
DOCK4	0.744205	0.656054	0.673997	97.0731	98.18
DOCK5	0.15985	0.229463	0.143905	95.694	94.0043
DOCK6	0.895317	0.850825	0.831142	92.3217	89.4363
DOCK7	0.401535	0.368535	0.693102	97.4779	98.216
DOCK8	0.653202	0.752155	0.738319	94.594	91.9524
DOCK9	0.867029	0.808235	0.800535	95.9029	94.0369
DOK1	0.524603	0.294098	0.33145	90.0419	83.61
DOK2	0.884288	0.74022	0.818561	81.7686	74.2718
DOK3	0.89357	0.786908	0.821716	61.7428	77.4775
DONSON	0.46548	0.605019	0.14539	NaN	NaN
DOT1L	0.561147	0.234393	0.623305	88.1997	84.2857
DPEP1	0.227117	-0.0532283	0.793421	83.8003	72.1951
DPEP3	0.979334	0.450107	0.535421	77.9383	71.1968
DPF2	0.264378	0.348552	0.324747	97.769	94.8148
DPF3	0.617808	0.658804	0.397757	91.2453	99.7355
DPH3	0.226749	0.314121	0.406742	97.561	96.3415
DPM2	0.186288	0.178793	0.420736	89.2857	55.2632
DPM3	0.390963	0.349236	0.723165	NaN	NaN
DPP4	-0.0603011	0.338014	0.345707	93.6031	85.1316
DPP7	0.658977	0.164866	0.30963	77.2532	77.2727
DPT	0.926309	0.920938	0.869202	87.7612	92.0398
DPY19L2	0.677794	0.753614	0.846856	83.2458	77.3609
DPY30	0.539141	0.263894	0.487374	100	97.9798
DPYD	0.29628	0.203622	0.0884349	95.4146	89.561
DPYS	0.677773	0.966539	0.647998	92.1747	88.4393
DPYSL2	0.896064	0.763475	0.768867	98.0798	97.028
DPYSL3	0.82886	0.59182	0.415133	98.3918	97.2182
DR1	0.411272	0.336584	0.480346	99.4318	99.4318
DRAM1	0.654693	0.651973	0.66998	94.958	94.5378
DRAM2	0.560344	0.25126	0.104357	95.8647	85.7678
DRAP1	0.164353	0.184637	0.26503	95.6098	90.0943
DRG1	0.790945	0.698603	0.655485	100	99.7275
DSC2	0.161816	0.0630045	0.900311	83.1469	75.6098
DSCC1	0.79616	0.607924	0.571411	94.1476	72.7273
DSEL	0.485376	0.534251	0.666866	NaN	NaN
DSG2	0.627494	0.545924	0.634671	82.4958	76.5597
DSN1	0.715316	0.683192	0.670391	85.2383	70.6897
DSP	0.671432	0.792631	0.616519	95.3628	94.589
DST	0.560692	0.367451	0.725509	81.2229	81.1585
DSTN	0.770417	0.525572	0.616293	100	95.7576
DTL	0.741243	0.717735	0.8123	94.1741	89.5748
DTNA	0.647221	0.360985	0.446145	92.88	95.4424
DTNB	0.108722	0.41658	0.119902	NaN	NaN
DTNBP1	0.236275	0.225124	-0.0804177	93.4473	78.9773
DTWD1	0.574172	0.42527	0.0953776	94.4079	73.6842
DTWD2	-0.182587	0.0934227	0.162914	92.1275	84.5638
[truncated: 5,788 more rows]

## Sheet: Fig E10f
Threshold	log2(Ng_HL/Ng_HM)	log2(Ng_LM/Ng_HM)	log2(Ng_HL/Ng_LM)
0	0.881798	1.23903	-0.556823
0.01	0.877603	1.24299	-0.560674
0.02	0.887431	1.25102	-0.560077
0.03	0.89254	1.25765	-0.566857
0.04	0.907614	1.2841	-0.578736
0.05	0.933505	1.29712	-0.568547
0.06	0.930922	1.31553	-0.580693
0.07	0.949305	1.34329	-0.594497
0.08	0.95156	1.35936	-0.591104
0.09	0.966787	1.38967	-0.600507
0.1	0.987687	1.40072	-0.612977
0.11	1.00105	1.41203	-0.612977
0.12	1.00646	1.44199	-0.609226
0.13	1.0022	1.46138	-0.617427
0.14	1.00452	1.47816	-0.630486
0.15	1.00926	1.49513	-0.61753
0.16	1.01775	1.49499	-0.620942
0.17	1.02804	1.49522	-0.625664
0.18	1.03495	1.48992	-0.614174
0.19	1.04392	1.49869	-0.610636
0.2	1.06909	1.4983	-0.604529
0.21	1.07092	1.50823	-0.612702
0.22	1.08286	1.5033	-0.598984
0.23	1.07863	1.49971	-0.589403
0.24	1.0726	1.49057	-0.561376
0.25	1.07817	1.49119	-0.558565
0.26	1.10245	1.49678	-0.538214
0.27	1.09672	1.49881	-0.51134
0.28	1.09657	1.50168	-0.540854
0.29	1.12092	1.52308	-0.5333
0.3	1.09401	1.52838	-0.524125
0.31	1.13833	1.53752	-0.515685
0.32	1.17431	1.55566	-0.517563
0.33	1.12381	1.5439	-0.519374
0.34	1.15677	1.54089	-0.487849
0.35	1.13696	1.50411	-0.494649
0.36	1.0695	1.48994	-0.49304
0.37	1.14439	1.46661	-0.461247
0.38	1.1964	1.4901	-0.456672
0.39	1.22707	1.43655	-0.404793
0.4	1.22487	1.47727	-0.374124
0.41	1.29474	1.48248	-0.339158
0.42	1.27892	1.52277	-0.395485
0.43	1.2507	1.47854	-0.359972
0.44	1.1954	1.43522	-0.334001
0.45	1.19114	1.46736	-0.30516
0.46	1.10692	1.4351	-0.261894
0.47	1.15612	1.44453	-0.246018
0.48	1.17161	1.40352	-0.169925
0.49	1.1047	1.37322	-0.194647
0.5	1.1193	1.361	-0.187203
0.51	1.152	1.26427	-0.129283
0.52	1.25442	1.1964	-0.132974
0.53	1.19794	1.18248	-0.159356
0.54	1.24793	1.15458	-0.161062
0.55	1.28293	1.0603	-0.0938669
0.56	1.26946	1.09558	-0.149378
0.57	1.3278	1.04182	-0.136204
0.58	1.2578	0.97728	-0.159657
0.59	1.24101	0.916168	-0.153623
0.6	1.27798	0.925999	-0.256775
